# Supplementary material for: Formation of a constructed microbial community in a nutrient-rich environment indicates bacterial interspecific competition
Source: mSystems. 2024 Mar 12;9(4):e00006-24. doi: 10.1128/msystems.00006-24 (PMC11019790; doi:10.1128/msystems.00006-24)
Supplement: Table S2 — Metaproteomics. [file msystems.00006-24-s0002.xlsx]

## Sheet: Supplemental Table S2
Supplementary Table S2: Metaproteomics results for three-member community with equal initial inoculum ratios (GM17-YR343-AP49 1-1-1) at 48 h. The excel sheet summarizes the proteins identified and their respective protein abundances.

## Sheet: GM17-YR343-AP49 1-1-1 at 48 h
ProteinID	Description	Organism	1-1-1_48h_Rep1	1-1-1_48h_Rep2	1-1-1_48h_Rep3
Pantoea_YR343_pacbio_PROKKA_00043	RecName: Full=Catabolite control protein A	Pantoea sp. YR343	5444687	3.88941e+06	4801894
Pantoea_YR343_pacbio_PROKKA_00045	RecName: Full=Protein IolH	Pantoea sp. YR343	71145622	93327626	83030172
Pantoea_YR343_pacbio_PROKKA_00046	RecName: Full=Ribose import binding protein RbsB; Flags: Precursor	Pantoea sp. YR343
Pantoea_YR343_pacbio_PROKKA_00047	RecName: Full=Glutathione S-transferase GstB	Pantoea sp. YR343	1.75877e+09	1.59106e+09	1.76018e+09
Pantoea_YR343_pacbio_PROKKA_00051	RecName: Full=O-antigen ligase	Pantoea sp. YR343	93275584	52849652	97246640
Pantoea_YR343_pacbio_PROKKA_00052	RecName: Full=Lipopolysaccharide 1,3-galactosyltransferase; AltName: Full=Lipopolysaccharide 3-alpha-galactosyltransferase	Pantoea sp. YR343	1.33504e+08	1.61998e+08	114133606
Pantoea_YR343_pacbio_PROKKA_00061	RecName: Full=3-isopropylmalate dehydrogenase; AltName: Full=3-IPM-DH; AltName: Full=Beta-IPM dehydrogenase; Short=IMDH	Pantoea sp. YR343	45420374	52668252	45588180
Pantoea_YR343_pacbio_PROKKA_00065	RecName: Full=sn-glycerol-3-phosphate-binding periplasmic protein UgpB; Flags: Precursor	Pantoea sp. YR343	352004683	280977362	353062616
Pantoea_YR343_pacbio_PROKKA_00067	RecName: Full=Mycothiol acetyltransferase; Short=MSH acetyltransferase; AltName: Full=Mycothiol synthase	Pantoea sp. YR343	1.71685e+07	1.67526e+07	8.91685e+06
Pantoea_YR343_pacbio_PROKKA_00068	RecName: Full=Maltose/maltodextrin import ATP-binding protein MalK	Pantoea sp. YR343
Pantoea_YR343_pacbio_PROKKA_00069	RecName: Full=Xylose repressor	Pantoea sp. YR343	4.43966e+08	4.18967e+08	56137935
Pantoea_YR343_pacbio_PROKKA_00070	RecName: Full=Glucosamine kinase GspK; AltName: Full=GlcN kinase	Pantoea sp. YR343	4.97991e+06	10140100	6175342
Pantoea_YR343_pacbio_PROKKA_00071	RecName: Full=Inositol 2-dehydrogenase; AltName: Full=Myo-inositol 2-dehydrogenase; Short=MI 2-dehydrogenase	Pantoea sp. YR343	70131360	73602784	60698700
Pantoea_YR343_pacbio_PROKKA_00074	RecName: Full=Alcohol dehydrogenase (quinone), dehydrogenase subunit; Short=ADH; AltName: Full=Alcohol dehydrogenase (quinone), acceptor subunit; AltName: Full=Alcohol dehydrogenase (quinone), subunit I; AltName: Full=Ethanol:Q2 reductase; AltName: Full=G3-ADH subunit I; AltName: Full=Quinohemoprotein alcohol dehydrogenase; AltName: Full=Quinohemoprotein-cytochrome c complex; AltName: Full=Ubiqui…	Pantoea sp. YR343	2.20173e+10	2.04837e+10	23194832780
Pantoea_YR343_pacbio_PROKKA_00078	RecName: Full=Response regulator MprA; AltName: Full=Mycobacterial persistence regulator A	Pantoea sp. YR343	1920004864	1816289920	1653036448
Pantoea_YR343_pacbio_PROKKA_00080	RecName: Full=Nucleoside-specific channel-forming protein Tsx; Flags: Precursor	Pantoea sp. YR343	192589544	178846448	122373072
Pantoea_YR343_pacbio_PROKKA_00081	RecName: Full=Protein YjdN	Pantoea sp. YR343	707810824	469541321	718805751
Pantoea_YR343_pacbio_PROKKA_00083	RecName: Full=N-acetyldiaminopimelate deacetylase	Pantoea sp. YR343	1.144e+08	101323082	163546792
Pantoea_YR343_pacbio_PROKKA_00084	RecName: Full=N-acetyldiaminopimelate deacetylase	Pantoea sp. YR343	71868057	7.25954e+07	63953017
Pantoea_YR343_pacbio_PROKKA_00087	RecName: Full=Alcohol dehydrogenase (quinone), cytochrome c subunit; Short=ADH; AltName: Full=Alcohol dehydrogenase (quinone), subunit II; AltName: Full=Cytochrome c-553; AltName: Full=Cytochrome c553; AltName: Full=Ethanol:Q2 reductase; AltName: Full=G3-ADH subunit II; AltName: Full=Quinohemoprotein-cytochrome c complex; AltName: Full=Ubiquinol oxidase; Flags: Precursor	Pantoea sp. YR343	309476712	296741804	270024692
Pantoea_YR343_pacbio_PROKKA_00088	RecName: Full=Oxygen-dependent choline dehydrogenase; Short=CDH; Short=CHD; AltName: Full=Betaine aldehyde dehydrogenase; Short=BADH	Pantoea sp. YR343	443700673	477731052	397217242
Pantoea_YR343_pacbio_PROKKA_00089	RecName: Full=Gluconate 2-dehydrogenase subunit 3; Short=GA 2-DH subunit 3; Short=GADH subunit 3; Flags: Precursor	Pantoea sp. YR343	935929900	1101358578	891568852
Pantoea_YR343_pacbio_PROKKA_00090	RecName: Full=Peptide antibiotic transporter SbmA	Pantoea sp. YR343	125798752	126808352	122254776
Pantoea_YR343_pacbio_PROKKA_00091	RecName: Full=Dihydroxyacetone kinase; Short=DHA kinase; AltName: Full=Glycerone kinase	Pantoea sp. YR343	7.53043e+08	7.11184e+08	7.17494e+08
Pantoea_YR343_pacbio_PROKKA_00092	RecName: Full=Antigen Lp49; AltName: Full=Leptospiral 49 kilodalton protein; Short=Lp49; Flags: Precursor	Pantoea sp. YR343	83396918	59799675	147204200
Pantoea_YR343_pacbio_PROKKA_00100	RecName: Full=Adhesin BmaC autotransporter; AltName: Full=Brucella monomeric autotransporter; Flags: Precursor	Pantoea sp. YR343	398463288	363270208	401071336
Pantoea_YR343_pacbio_PROKKA_00102	RecName: Full=N-acetylmuramic acid 6-phosphate etherase; Short=MurNAc-6-P etherase; AltName: Full=N-acetylmuramic acid 6-phosphate hydrolase; AltName: Full=N-acetylmuramic acid 6-phosphate lyase	Pantoea sp. YR343	81697564	70430580	60089954
Pantoea_YR343_pacbio_PROKKA_00104	RecName: Full=Acetyl-coenzyme A synthetase; Short=AcCoA synthetase; Short=Acs; AltName: Full=Acetate--CoA ligase; AltName: Full=Acyl-activating enzyme	Pantoea sp. YR343	13025314036	1.12615e+10	12698774584
Pantoea_YR343_pacbio_PROKKA_00106	RecName: Full=Cation/acetate symporter ActP; AltName: Full=Acetate permease; AltName: Full=Acetate transporter ActP	Pantoea sp. YR343	283440232	230599884	252393396
Pantoea_YR343_pacbio_PROKKA_00107	RecName: Full=Outer membrane protein YfaZ; Flags: Precursor	Pantoea sp. YR343	615071620	689542560	744491360
Pantoea_YR343_pacbio_PROKKA_00112	RecName: Full=Sodium, potassium, lithium and rubidium/H(+) antiporter	Pantoea sp. YR343	203169182	193461862	210387022
Pantoea_YR343_pacbio_PROKKA_00114	RecName: Full=Disulfide-bond oxidoreductase YfcG; AltName: Full=GSH-dependent disulfide-bond oxidoreductase YfcG; AltName: Full=GST N1-1; AltName: Full=GST-like protein YfcG; AltName: Full=Organic hydroperoxidase	Pantoea sp. YR343	739880641	716802392	652006472
Pantoea_YR343_pacbio_PROKKA_00124	RecName: Full=Single-stranded DNA-binding protein; Short=SSB	Pantoea sp. YR343	6372871762	5.39798e+09	6.29042e+09
Pantoea_YR343_pacbio_PROKKA_00125	RecName: Full=UvrABC system protein A; Short=UvrA protein; AltName: Full=Excinuclease ABC subunit A	Pantoea sp. YR343	3.82332e+09	3.55025e+09	3.42305e+09
Pantoea_YR343_pacbio_PROKKA_00126	RecName: Full=Alcohol dehydrogenase; Short=ADH	Pantoea sp. YR343	731405927	990666750	693733263
Pantoea_YR343_pacbio_PROKKA_00127	RecName: Full=Uncharacterized protein YjbR	Pantoea sp. YR343	865257952	832901132	821970064
Pantoea_YR343_pacbio_PROKKA_00130	RecName: Full=Aspartate aminotransferase; Short=AspAT; AltName: Full=Transaminase A	Pantoea sp. YR343	1352691564	1336442852	1266853459
Pantoea_YR343_pacbio_PROKKA_00132	RecName: Full=Leucine-responsive regulatory protein	Pantoea sp. YR343	1.07183e+08	9.73586e+07	84574046
Pantoea_YR343_pacbio_PROKKA_00133	RecName: Full=Replicative DNA helicase	Pantoea sp. YR343
Pantoea_YR343_pacbio_PROKKA_00134	RecName: Full=Alcohol dehydrogenase; Short=ADH	Pantoea sp. YR343	1.06236e+09	1402321683	1509009361
Pantoea_YR343_pacbio_PROKKA_00136	RecName: Full=tRNA-dihydrouridine(20/20a) synthase; AltName: Full=U20-specific dihydrouridine synthase; Short=U20-specific Dus; AltName: Full=tRNA-dihydrouridine synthase A	Pantoea sp. YR343
Pantoea_YR343_pacbio_PROKKA_00137	---NA---	Pantoea sp. YR343	1407023796	1256968802	1439411917
Pantoea_YR343_pacbio_PROKKA_00138	RecName: Full=Peroxide-responsive repressor PerR	Pantoea sp. YR343	164891338	148191878	147641272
Pantoea_YR343_pacbio_PROKKA_00139	RecName: Full=UPF0337 protein YjbJ	Pantoea sp. YR343	6354974681	6321983296	6148250751
Pantoea_YR343_pacbio_PROKKA_00141	RecName: Full=LexA repressor	Pantoea sp. YR343	42314658	35109744	3.35614e+07
Pantoea_YR343_pacbio_PROKKA_00143	RecName: Full=Diacylglycerol kinase; Short=DAGK; AltName: Full=Diglyceride kinase; Short=DGK	Pantoea sp. YR343	32130658	19094352	29241376
Pantoea_YR343_pacbio_PROKKA_00144	RecName: Full=Glycerol-3-phosphate acyltransferase; Short=GPAT	Pantoea sp. YR343	937213865	861293730	8.13708e+08
Pantoea_YR343_pacbio_PROKKA_00148	RecName: Full=Putative transcriptional regulator of 2-aminoethylphosphonate degradation operons	Pantoea sp. YR343	8696517	8589019	9063772
Pantoea_YR343_pacbio_PROKKA_00149	RecName: Full=Sulfate-binding protein; AltName: Full=Sulfate starvation-induced protein 2; Short=SSI2; Flags: Precursor	Pantoea sp. YR343	294377285	277413669	2.88282e+08
Pantoea_YR343_pacbio_PROKKA_00154	RecName: Full=Uncharacterized protein YjbB	Pantoea sp. YR343	384322981	441591044	469724193
Pantoea_YR343_pacbio_PROKKA_00155	RecName: Full=Gluconate permease	Pantoea sp. YR343	3.30286e+06		2.59207e+06
Pantoea_YR343_pacbio_PROKKA_00156	RecName: Full=Thermoresistant gluconokinase; AltName: Full=Gluconate kinase 2	Pantoea sp. YR343	118410796	104501752	125138136
Pantoea_YR343_pacbio_PROKKA_00157	RecName: Full=HTH-type transcriptional repressor PurR; AltName: Full=Pur regulon repressor; AltName: Full=Purine nucleotide synthesis repressor	Pantoea sp. YR343	35386952	34677628	30825136
Pantoea_YR343_pacbio_PROKKA_00160	RecName: Full=Glutathione hydrolase proenzyme; AltName: Full=Gamma-glutamyltranspeptidase proenzyme; Contains: RecName: Full=Glutathione hydrolase large chain; Contains: RecName: Full=Glutathione hydrolase small chain; Flags: Precursor	Pantoea sp. YR343	1833569533	1397404536	1610262554
Pantoea_YR343_pacbio_PROKKA_00162	RecName: Full=Uncharacterized protein YhhA; AltName: Full=ORFQ; Flags: Precursor	Pantoea sp. YR343	27051018	31963832	29249022
Pantoea_YR343_pacbio_PROKKA_00168	RecName: Full=Lipopolysaccharide export system ATP-binding protein LptB	Pantoea sp. YR343	62989668	55058740	59880444
Pantoea_YR343_pacbio_PROKKA_00169	RecName: Full=Spermidine/putrescine import ATP-binding protein PotA	Pantoea sp. YR343	356069436	279773733	298998326
Pantoea_YR343_pacbio_PROKKA_00172	RecName: Full=Leu/Ile/Val-binding protein; Short=LIV-BP; Flags: Precursor	Pantoea sp. YR343	1.55216e+09	1414028753	1361790245
Pantoea_YR343_pacbio_PROKKA_00175	RecName: Full=Cell division protein FtsX	Pantoea sp. YR343	339260123	319914558	387483283
Pantoea_YR343_pacbio_PROKKA_00176	RecName: Full=Cell division ATP-binding protein FtsE	Pantoea sp. YR343	3.46971e+08	260802086	245223452
Pantoea_YR343_pacbio_PROKKA_00177	RecName: Full=Signal recognition particle receptor FtsY; Short=SRP receptor	Pantoea sp. YR343	6.76728e+08	778170579	7.59062e+08
Pantoea_YR343_pacbio_PROKKA_00178	RecName: Full=Ribosomal RNA large subunit methyltransferase K/L; Includes: RecName: Full=23S rRNA m2G2445 methyltransferase; AltName: Full=rRNA (guanine-N(2)-)-methyltransferase RlmL; Includes: RecName: Full=23S rRNA m7G2069 methyltransferase; AltName: Full=rRNA (guanine-N(7)-)-methyltransferase RlmK	Pantoea sp. YR343	247713798	217187363	242035948
Pantoea_YR343_pacbio_PROKKA_00180	RecName: Full=Uncharacterized protein YhhM	Pantoea sp. YR343
Pantoea_YR343_pacbio_PROKKA_00182	RecName: Full=Probable cadmium-transporting ATPase; AltName: Full=Cadmium-efflux ATPase	Pantoea sp. YR343	27723668	30768332	24047840
Pantoea_YR343_pacbio_PROKKA_00185	RecName: Full=Inner membrane lipoprotein DcrB; Flags: Precursor	Pantoea sp. YR343	3.75469e+09	3.28338e+09	3809851284
Pantoea_YR343_pacbio_PROKKA_00186	RecName: Full=Glycogen phosphorylase	Pantoea sp. YR343	9.19121e+08	1055356755	815643931
Pantoea_YR343_pacbio_PROKKA_00187	RecName: Full=Glycogen synthase; AltName: Full=Starch [bacterial glycogen] synthase	Pantoea sp. YR343	1.54037e+10	14554982565	14646817174
Pantoea_YR343_pacbio_PROKKA_00188	RecName: Full=Glucose-1-phosphate adenylyltransferase; AltName: Full=ADP-glucose pyrophosphorylase; Short=ADPGlc PPase; AltName: Full=ADP-glucose synthase	Pantoea sp. YR343	1834281752	1.51763e+09	1650925952
Pantoea_YR343_pacbio_PROKKA_00189	RecName: Full=Glycogen debranching enzyme; AltName: Full=Limit dextrin alpha-1,6-maltotetraose-hydrolase	Pantoea sp. YR343	366884224	337670540	306687333
Pantoea_YR343_pacbio_PROKKA_00190	RecName: Full=1,4-alpha-glucan branching enzyme GlgB; AltName: Full=1,4-alpha-D-glucan:1,4-alpha-D-glucan 6-glucosyl-transferase; AltName: Full=Alpha-(1->4)-glucan branching enzyme; AltName: Full=Glycogen branching enzyme; Short=BE	Pantoea sp. YR343	3.78663e+09	3.24979e+09	3.22065e+09
Pantoea_YR343_pacbio_PROKKA_00191	RecName: Full=Aspartate-semialdehyde dehydrogenase; Short=ASA dehydrogenase; Short=ASADH; AltName: Full=Aspartate-beta-semialdehyde dehydrogenase	Pantoea sp. YR343	2525459296	2.67872e+09	2.8093e+09
Pantoea_YR343_pacbio_PROKKA_00195	RecName: Full=Aspartokinase; AltName: Full=Aspartate kinase	Pantoea sp. YR343	396045726	421739892	394920849
Pantoea_YR343_pacbio_PROKKA_00196	RecName: Full=Glucose-6-phosphate isomerase; Short=GPI; AltName: Full=Phosphoglucose isomerase; Short=PGI; AltName: Full=Phosphohexose isomerase; Short=PHI	Pantoea sp. YR343	7222842135	7.00705e+09	6968410187
Pantoea_YR343_pacbio_PROKKA_00199	RecName: Full=Uncharacterized protein GfcC; AltName: Full=Group 4 capsule protein C homolog; Flags: Precursor	Pantoea sp. YR343	29233527	42007094	32539947
Pantoea_YR343_pacbio_PROKKA_00200	RecName: Full=Uncharacterized lipoprotein YjbH; Flags: Precursor	Pantoea sp. YR343
Pantoea_YR343_pacbio_PROKKA_00201	RecName: Full=Methionine synthase; AltName: Full=5-methyltetrahydrofolate--homocysteine methyltransferase; AltName: Full=Methionine synthase, vitamin-B12 dependent; Short=MS	Pantoea sp. YR343	426558852	3.37097e+08	411684947
Pantoea_YR343_pacbio_PROKKA_00202	RecName: Full=HTH-type transcriptional repressor AllR; AltName: Full=Negative regulator of allantoin and glyoxylate utilization operons	Pantoea sp. YR343	2.2227e+08	228014691	203117928
Pantoea_YR343_pacbio_PROKKA_00204	RecName: Full=Isocitrate lyase; Short=ICL; AltName: Full=Isocitrase; AltName: Full=Isocitratase	Pantoea sp. YR343	196327249	74913648	150062086
Pantoea_YR343_pacbio_PROKKA_00212	RecName: Full=Bifunctional purine biosynthesis protein PurH; Includes: RecName: Full=Phosphoribosylaminoimidazolecarboxamide formyltransferase; AltName: Full=AICAR transformylase; Includes: RecName: Full=IMP cyclohydrolase; AltName: Full=ATIC; AltName: Full=IMP synthase; AltName: Full=Inosinicase	Pantoea sp. YR343	784963784	756640942	769688718
Pantoea_YR343_pacbio_PROKKA_00213	RecName: Full=Phosphoribosylamine--glycine ligase; AltName: Full=GARS; AltName: Full=Glycinamide ribonucleotide synthetase; AltName: Full=Phosphoribosylglycinamide synthetase	Pantoea sp. YR343	1553679144	1608025404	1678175464
Pantoea_YR343_pacbio_PROKKA_00214	RecName: Full=Uncharacterized protein YjaH	Pantoea sp. YR343
Pantoea_YR343_pacbio_PROKKA_00215	RecName: Full=DNA-binding protein HU	Pantoea sp. YR343	52479958670	58314914274	58197351858
Pantoea_YR343_pacbio_PROKKA_00216	RecName: Full=Uncharacterized protein YjaG	Pantoea sp. YR343	13817623	8655148	10496492
Pantoea_YR343_pacbio_PROKKA_00218	RecName: Full=Uroporphyrinogen decarboxylase; Short=UPD; Short=URO-D	Pantoea sp. YR343	550972956	814651156	5.43937e+08
Pantoea_YR343_pacbio_PROKKA_00219	RecName: Full=Uroporphyrinogen decarboxylase; Short=UPD; Short=URO-D	Pantoea sp. YR343	239781696	242784300	312386632
Pantoea_YR343_pacbio_PROKKA_00220	RecName: Full=NAD-capped RNA hydrolase NudC; Short=DeNADding enzyme NudC; AltName: Full=NADH pyrophosphatase	Pantoea sp. YR343	10805668	7.39085e+06	11008570
Pantoea_YR343_pacbio_PROKKA_00225	RecName: Full=HTH-type transcriptional regulator NorG	Pantoea sp. YR343	27004048	26716118	27512394
Pantoea_YR343_pacbio_PROKKA_00227	RecName: Full=DNA-directed RNA polymerase subunit beta'; Short=RNAP subunit beta'; AltName: Full=RNA polymerase subunit beta'; AltName: Full=Transcriptase subunit beta'	Pantoea sp. YR343	5.45941e+10	5.37225e+10	6.31304e+10
Pantoea_YR343_pacbio_PROKKA_00228	RecName: Full=DNA-directed RNA polymerase subunit beta; Short=RNAP subunit beta; AltName: Full=RNA polymerase subunit beta; AltName: Full=Transcriptase subunit beta	Pantoea sp. YR343	5.26626e+10	5.27672e+10	53791428283
Pantoea_YR343_pacbio_PROKKA_00229	RecName: Full=50S ribosomal protein L7/L12	Pantoea sp. YR343	30724570348	33248674362	3.26786e+10
Pantoea_YR343_pacbio_PROKKA_00230	RecName: Full=50S ribosomal protein L10	Pantoea sp. YR343	1.47078e+10	2.36965e+10	19509285836
Pantoea_YR343_pacbio_PROKKA_00231	RecName: Full=50S ribosomal protein L1	Pantoea sp. YR343	1.98545e+10	19701002452	1.93528e+10
Pantoea_YR343_pacbio_PROKKA_00232	RecName: Full=50S ribosomal protein L11	Pantoea sp. YR343	1.76364e+10	15718086136	15903465970
Pantoea_YR343_pacbio_PROKKA_00233	RecName: Full=Transcription termination/antitermination protein NusG	Pantoea sp. YR343	2.91878e+09	2.7986e+09	2.90377e+09
Pantoea_YR343_pacbio_PROKKA_00234	RecName: Full=Protein translocase subunit SecE	Pantoea sp. YR343	114068094	118666406	101555496
Pantoea_YR343_pacbio_PROKKA_00235	RecName: Full=Elongation factor Tu; Short=EF-Tu	Pantoea sp. YR343	1.59476e+11	1.79141e+11	1.64662e+11
Pantoea_YR343_pacbio_PROKKA_00241	RecName: Full=Pantothenate kinase; AltName: Full=Pantothenic acid kinase	Pantoea sp. YR343	3.18379e+07	31651857	26226922
Pantoea_YR343_pacbio_PROKKA_00242	RecName: Full=Bifunctional ligase/repressor BirA; AltName: Full=Biotin operon repressor; AltName: Full=Biotin--[acetyl-CoA-carboxylase] ligase; AltName: Full=Biotin--protein ligase; AltName: Full=Biotin-[acetyl-CoA carboxylase] synthetase	Pantoea sp. YR343	19373668	22743335	13746192
Pantoea_YR343_pacbio_PROKKA_00243	RecName: Full=UDP-N-acetylenolpyruvoylglucosamine reductase; AltName: Full=UDP-N-acetylmuramate dehydrogenase	Pantoea sp. YR343	157029964	168854413	162207892
Pantoea_YR343_pacbio_PROKKA_00249	RecName: Full=Protoporphyrinogen IX dehydrogenase [quinone]; AltName: Full=Protoporphyrinogen IX dehydrogenase [menaquinone]; AltName: Full=Protoporphyrinogen IX dehydrogenase [ubiquinone]; AltName: Full=Protoporphyrinogen oxidase; Short=PPO	Pantoea sp. YR343	238803912	235615296	215068696
Pantoea_YR343_pacbio_PROKKA_00250	RecName: Full=Trk system potassium uptake protein TrkH	Pantoea sp. YR343
Pantoea_YR343_pacbio_PROKKA_00252	RecName: Full=Xaa-Pro dipeptidase; Short=X-Pro dipeptidase; AltName: Full=Imidodipeptidase; AltName: Full=Proline dipeptidase; Short=Prolidase	Pantoea sp. YR343	9.3533e+08	882442263	993443804
Pantoea_YR343_pacbio_PROKKA_00253	RecName: Full=Fatty acid oxidation complex subunit alpha; Includes: RecName: Full=Enoyl-CoA hydratase/Delta(3)-cis-Delta(2)-trans-enoyl-CoA isomerase/3-hydroxybutyryl-CoA epimerase; Includes: RecName: Full=3-hydroxyacyl-CoA dehydrogenase	Pantoea sp. YR343	2.74054e+08	243859856	2.67156e+08
Pantoea_YR343_pacbio_PROKKA_00254	RecName: Full=3-ketoacyl-CoA thiolase; AltName: Full=Acetyl-CoA acyltransferase; AltName: Full=Beta-ketothiolase; AltName: Full=Fatty acid oxidation complex subunit beta	Pantoea sp. YR343	361701365	327692883	333548579
Pantoea_YR343_pacbio_PROKKA_00255	RecName: Full=NAD(P)H-flavin reductase; AltName: Full=NAD(P)H:flavin oxidoreductase	Pantoea sp. YR343	676606423	825816938	658984220
Pantoea_YR343_pacbio_PROKKA_00256	RecName: Full=3-octaprenyl-4-hydroxybenzoate carboxy-lyase; AltName: Full=Polyprenyl p-hydroxybenzoate decarboxylase	Pantoea sp. YR343	287910921	282024413	2.69459e+08
Pantoea_YR343_pacbio_PROKKA_00257	RecName: Full=Peptidase E; AltName: Full=Alpha-aspartyl dipeptidase; AltName: Full=Asp-specific dipeptidase; AltName: Full=Dipeptidase E	Pantoea sp. YR343	414801765	339682820	3.61693e+08
Pantoea_YR343_pacbio_PROKKA_00259	RecName: Full=3'-5' ssDNA/RNA exonuclease TatD; AltName: Full=DNase TatD	Pantoea sp. YR343	30302570	28891786	23043224
Pantoea_YR343_pacbio_PROKKA_00261	RecName: Full=Sec-independent protein translocase protein TatB	Pantoea sp. YR343	33869656	31038078	41260648
Pantoea_YR343_pacbio_PROKKA_00262	RecName: Full=Sec-independent protein translocase protein TatA	Pantoea sp. YR343	838445945	752372800	6.88258e+08
Pantoea_YR343_pacbio_PROKKA_00263	RecName: Full=Probable protein kinase UbiB; AltName: Full=Ubiquinone biosynthesis protein UbiB	Pantoea sp. YR343	4.38764e+08	3.91443e+08	440738519
Pantoea_YR343_pacbio_PROKKA_00264	RecName: Full=Ubiquinone biosynthesis accessory factor UbiJ	Pantoea sp. YR343	115228240	94319104	115560902
Pantoea_YR343_pacbio_PROKKA_00265	RecName: Full=Ubiquinone/menaquinone biosynthesis C-methyltransferase UbiE; AltName: Full=2-methoxy-6-polyprenyl-1,4-benzoquinol methylase; AltName: Full=Demethylmenaquinone methyltransferase	Pantoea sp. YR343	2360439428	2.11635e+09	2289357889
Pantoea_YR343_pacbio_PROKKA_00266	RecName: Full=DNA recombination protein RmuC homolog	Pantoea sp. YR343	486391823	5.64765e+08	6.87659e+08
Pantoea_YR343_pacbio_PROKKA_00267	---NA---	Pantoea sp. YR343	72003228	44804696	59381908
Pantoea_YR343_pacbio_PROKKA_00268	RecName: Full=Purine nucleoside phosphorylase DeoD-type; Short=PNP	Pantoea sp. YR343	2106510526	2155441966	1.98954e+09
Pantoea_YR343_pacbio_PROKKA_00269	RecName: Full=Putative carboxymethylenebutenolidase; AltName: Full=Dienelactone hydrolase; Short=DLH	Pantoea sp. YR343	38629188	51898564	46214916
Pantoea_YR343_pacbio_PROKKA_00270	RecName: Full=5-methyltetrahydropteroyltriglutamate--homocysteine methyltransferase; AltName: Full=Cobalamin-independent methionine synthase; AltName: Full=Methionine synthase, vitamin-B12 independent isozyme	Pantoea sp. YR343	4.24457e+07	101624582	61598673
Pantoea_YR343_pacbio_PROKKA_00271	RecName: Full=HTH-type transcriptional regulator MetR	Pantoea sp. YR343	5.77328e+06	6306250	5.49227e+06
Pantoea_YR343_pacbio_PROKKA_00272	RecName: Full=Uncharacterized protein YehS	Pantoea sp. YR343	46215848	50157776	66641940
Pantoea_YR343_pacbio_PROKKA_00279	RecName: Full=Phospholipase A1; AltName: Full=Detergent-resistant phospholipase A; Short=DR-phospholipase A; AltName: Full=Outer membrane phospholipase A; Short=OM PLA; AltName: Full=Phosphatidylcholine 1-acylhydrolase; Flags: Precursor	Pantoea sp. YR343	357947538	439326262	451277864
Pantoea_YR343_pacbio_PROKKA_00283	RecName: Full=Magnesium transport protein CorA	Pantoea sp. YR343	622944952	436663757	385324254
Pantoea_YR343_pacbio_PROKKA_00284	RecName: Full=ATP-dependent DNA helicase PcrA	Pantoea sp. YR343	7946519	7942020	10129355
Pantoea_YR343_pacbio_PROKKA_00285	RecName: Full=Phosphoserine phosphatase; Short=PSP	Pantoea sp. YR343	142440306	131423672	148746974
Pantoea_YR343_pacbio_PROKKA_00288	RecName: Full=Diaminopimelate epimerase; Short=DAP epimerase; AltName: Full=PLP-independent amino acid racemase	Pantoea sp. YR343	330411599	341124326	345960564
Pantoea_YR343_pacbio_PROKKA_00289	RecName: Full=Uncharacterized lipoprotein YifL; Flags: Precursor	Pantoea sp. YR343	81103625	82301718	85005828
Pantoea_YR343_pacbio_PROKKA_00291	RecName: Full=Porphobilinogen deaminase; Short=PBG; AltName: Full=Hydroxymethylbilane synthase; Short=HMBS; AltName: Full=Pre-uroporphyrinogen synthase	Pantoea sp. YR343	1.77395e+08	205110661	181689536
Pantoea_YR343_pacbio_PROKKA_00292	RecName: Full=Uroporphyrinogen-III synthase; Short=UROS; AltName: Full=Hydroxymethylbilane hydrolyase [cyclizing]; AltName: Full=Uroporphyrinogen-III cosynthase	Pantoea sp. YR343	23295794	8994075	19827792
Pantoea_YR343_pacbio_PROKKA_00293	RecName: Full=Protein HemX; AltName: Full=ORF X	Pantoea sp. YR343	2.20795e+09	2215951076	2.16267e+09
Pantoea_YR343_pacbio_PROKKA_00294	RecName: Full=Protein HemY	Pantoea sp. YR343	1983854862	3015794768	2.46995e+09
Pantoea_YR343_pacbio_PROKKA_00299	RecName: Full=UDP-N-acetyl-D-mannosaminuronic acid transferase; Short=UDP-ManNAcA transferase	Pantoea sp. YR343	72367968	59548705	65069956
Pantoea_YR343_pacbio_PROKKA_00301	RecName: Full=TDP-N-acetylfucosamine:lipid II N-acetylfucosaminyltransferase; AltName: Full=4-alpha-L-fucosyltransferase; AltName: Full=TDP-Fuc4NAc:lipid II Fuc4NAc transferase; Short=Fuc4NAc transferase	Pantoea sp. YR343	41610260	39634806	58431630
Pantoea_YR343_pacbio_PROKKA_00303	RecName: Full=UDP-4-amino-4-deoxy-L-arabinose--oxoglutarate aminotransferase; AltName: Full=UDP-(beta-L-threo-pentapyranosyl-4''-ulose diphosphate) aminotransferase; Short=UDP-Ara4O aminotransferase; AltName: Full=UDP-4-amino-4-deoxy-L-arabinose aminotransferase	Pantoea sp. YR343	197670776	234212519	230713543
Pantoea_YR343_pacbio_PROKKA_00305	RecName: Full=Glucose-1-phosphate thymidylyltransferase; AltName: Full=dTDP-glucose pyrophosphorylase; AltName: Full=dTDP-glucose synthase	Pantoea sp. YR343	274841812	188898208	99203408
Pantoea_YR343_pacbio_PROKKA_00306	RecName: Full=dTDP-glucose 4,6-dehydratase	Pantoea sp. YR343	2.76341e+07	20388669	26315246
Pantoea_YR343_pacbio_PROKKA_00307	RecName: Full=UDP-glucose 6-dehydrogenase; Short=UDP-Glc dehydrogenase; Short=UDP-GlcDH; Short=UDPGDH	Pantoea sp. YR343	103942206	99495966	85281960
Pantoea_YR343_pacbio_PROKKA_00308	RecName: Full=UDP-N-acetylglucosamine 2-epimerase; AltName: Full=UDP-GlcNAc-2-epimerase	Pantoea sp. YR343	2164111055	1894728952	1721788628
Pantoea_YR343_pacbio_PROKKA_00309	RecName: Full=Chain length determinant protein; AltName: Full=Polysaccharide antigen chain regulator	Pantoea sp. YR343	959910348	869774276	913341744
Pantoea_YR343_pacbio_PROKKA_00310	RecName: Full=Phospho-N-acetylmuramoyl-pentapeptide-transferase; AltName: Full=UDP-MurNAc-pentapeptide phosphotransferase	Pantoea sp. YR343	80658384	52280692	92905408
Pantoea_YR343_pacbio_PROKKA_00311	RecName: Full=Transcription termination factor Rho; AltName: Full=ATP-dependent helicase Rho	Pantoea sp. YR343	1.29246e+10	1.14969e+10	1.30819e+10
Pantoea_YR343_pacbio_PROKKA_00312	RecName: Full=Thioredoxin; Short=Trx	Pantoea sp. YR343	6.4496e+09	7738663441	6.33928e+09
Pantoea_YR343_pacbio_PROKKA_00313	RecName: Full=ATP-dependent RNA helicase RhlB	Pantoea sp. YR343	1.30773e+09	1333802239	1.23127e+09
Pantoea_YR343_pacbio_PROKKA_00314	RecName: Full=Guanosine-5'-triphosphate,3'-diphosphate pyrophosphatase; AltName: Full=Guanosine pentaphosphate phosphohydrolase; AltName: Full=pppGpp-5'-phosphohydrolase	Pantoea sp. YR343	115935808	134565788	82270352
Pantoea_YR343_pacbio_PROKKA_00316	RecName: Full=Foldase protein PrsA; Flags: Precursor	Pantoea sp. YR343	15245142	15644422	13964551
Pantoea_YR343_pacbio_PROKKA_00317	RecName: Full=AsmA family protein YhjG	Pantoea sp. YR343	1.31472e+09	1.41152e+09	1240046648
Pantoea_YR343_pacbio_PROKKA_00320	RecName: Full=Endo-1,4-beta-xylanase B; Short=Xylanase B; AltName: Full=1,4-beta-D-xylan xylanohydrolase B	Pantoea sp. YR343	11189083	9202083	15140309
Pantoea_YR343_pacbio_PROKKA_00321	RecName: Full=Protein YhjJ; Flags: Precursor	Pantoea sp. YR343	118093196	91863679	70421192
Pantoea_YR343_pacbio_PROKKA_00323	RecName: Full=Probable cyclic di-GMP phosphodiesterase PdeK	Pantoea sp. YR343	8.05398e+06	5.6032e+06	7.9333e+06
Pantoea_YR343_pacbio_PROKKA_00326	RecName: Full=Cellulose biosynthesis protein BcsG	Pantoea sp. YR343	282774004	284629156	2.33241e+08
Pantoea_YR343_pacbio_PROKKA_00328	RecName: Full=Cyclic di-GMP binding protein BcsE; AltName: Full=Cellulose biosynthesis protein BcsE	Pantoea sp. YR343	153399124	178430973	1.69177e+08
Pantoea_YR343_pacbio_PROKKA_00330	RecName: Full=Cellulose biosynthesis protein BcsQ	Pantoea sp. YR343	42121824	41769224	42387916
Pantoea_YR343_pacbio_PROKKA_00331	RecName: Full=Cellulose synthase catalytic subunit [UDP-forming]	Pantoea sp. YR343
Pantoea_YR343_pacbio_PROKKA_00332	RecName: Full=Cyclic di-GMP-binding protein; AltName: Full=Cellulose synthase regulatory subunit; Flags: Precursor	Pantoea sp. YR343	2.40636e+09	2.50438e+09	2279169359
Pantoea_YR343_pacbio_PROKKA_00333	RecName: Full=Cellulose synthase operon protein C; Flags: Precursor	Pantoea sp. YR343	13032094	7.37652e+06	7900069
Pantoea_YR343_pacbio_PROKKA_00335	RecName: Full=Uncharacterized HTH-type transcriptional regulator YiaG	Pantoea sp. YR343	59521944	49096724	57900644
Pantoea_YR343_pacbio_PROKKA_00336	RecName: Full=Endoglucanase; AltName: Full=Carboxymethylcellulase; Short=CMCase; AltName: Full=Cellulase; AltName: Full=Endo-1,4-beta-glucanase; Flags: Precursor	Pantoea sp. YR343	17107634	20767278
Pantoea_YR343_pacbio_PROKKA_00338	RecName: Full=Cellulose synthase operon protein C; Flags: Precursor	Pantoea sp. YR343	817777289	6.35247e+08	717478480
Pantoea_YR343_pacbio_PROKKA_00339	RecName: Full=Cyclic di-GMP-binding protein; AltName: Full=Cellulose synthase regulatory subunit; Flags: Precursor	Pantoea sp. YR343	181206996	142992891	169532324
Pantoea_YR343_pacbio_PROKKA_00340	RecName: Full=Cellulose synthase catalytic subunit [UDP-forming]	Pantoea sp. YR343	17667804	8953367	14253929
Pantoea_YR343_pacbio_PROKKA_00341	RecName: Full=Septum site-determining protein MinD; AltName: Full=Cell division inhibitor MinD	Pantoea sp. YR343	7.29518e+08	719788870	738284550
Pantoea_YR343_pacbio_PROKKA_00342	---NA---	Pantoea sp. YR343	138303918	61451666	120055767
Pantoea_YR343_pacbio_PROKKA_00343	RecName: Full=Glutathione import ATP-binding protein GsiA	Pantoea sp. YR343	36124604	14697082	34646020
Pantoea_YR343_pacbio_PROKKA_00344	RecName: Full=Dipeptide transport ATP-binding protein DppD	Pantoea sp. YR343	23135510	26258601	24147186
Pantoea_YR343_pacbio_PROKKA_00347	RecName: Full=Glutathione-binding protein GsiB; Flags: Precursor	Pantoea sp. YR343	3887778202	3612982034	3416246067
Pantoea_YR343_pacbio_PROKKA_00350	RecName: Full=Organic hydroperoxide resistance protein-like	Pantoea sp. YR343	1654787929	1.81882e+09	1590148644
Pantoea_YR343_pacbio_PROKKA_00363	RecName: Full=Glutathione-binding protein GsiB; Flags: Precursor	Pantoea sp. YR343	36642248	24153794	26981258
Pantoea_YR343_pacbio_PROKKA_00366	RecName: Full=Glutathione hydrolase proenzyme; AltName: Full=Gamma-glutamyltranspeptidase proenzyme; Contains: RecName: Full=Glutathione hydrolase large chain; Contains: RecName: Full=Glutathione hydrolase small chain; Flags: Precursor	Pantoea sp. YR343	88881734	86744862	91293590
Pantoea_YR343_pacbio_PROKKA_00367	RecName: Full=Uncharacterized protein YiaF	Pantoea sp. YR343	931967482	721678603	856775817
Pantoea_YR343_pacbio_PROKKA_00368	RecName: Full=PTS system mannitol-specific EIICB component; AltName: Full=EIICB-Mtl; Short=EII-Mtl; Includes: RecName: Full=Mannitol permease IIC component; AltName: Full=PTS system mannitol-specific EIIC component; Includes: RecName: Full=Mannitol-specific phosphotransferase enzyme IIB component; AltName: Full=PTS system mannitol-specific EIIB component	Pantoea sp. YR343	4971154880	6.35607e+09	6.43392e+09
Pantoea_YR343_pacbio_PROKKA_00369	RecName: Full=Mannitol-1-phosphate 5-dehydrogenase	Pantoea sp. YR343	2542046276	2122737987	2420947924
Pantoea_YR343_pacbio_PROKKA_00371	RecName: Full=Uncharacterized protein YibL	Pantoea sp. YR343	3699488188	18336508	3506421354
Pantoea_YR343_pacbio_PROKKA_00373	RecName: Full=Superoxide dismutase [Mn]	Pantoea sp. YR343	7698476494	7.2539e+09	6.72894e+09
Pantoea_YR343_pacbio_PROKKA_00374	RecName: Full=Catabolite control protein A	Pantoea sp. YR343
Pantoea_YR343_pacbio_PROKKA_00376	RecName: Full=Ascorbate-specific PTS system EIIB component; AltName: Full=Ascorbate-specific phosphotransferase enzyme IIB component	Pantoea sp. YR343	51939935	53085473	51072854
Pantoea_YR343_pacbio_PROKKA_00379	RecName: Full=Acetylornithine aminotransferase; Short=ACOAT	Pantoea sp. YR343	522008192	437184304	560094544
Pantoea_YR343_pacbio_PROKKA_00380	RecName: Full=Lactose phosphotransferase system repressor	Pantoea sp. YR343	45066961	65690142	70049496
Pantoea_YR343_pacbio_PROKKA_00381	RecName: Full=Sulfur carrier protein FdhD	Pantoea sp. YR343	42150473	4.40722e+07	45816668
Pantoea_YR343_pacbio_PROKKA_00382	RecName: Full=Periplasmic nitrate reductase; Flags: Precursor	Pantoea sp. YR343	110804838	110804678	101155676
Pantoea_YR343_pacbio_PROKKA_00383	RecName: Full=Nitrate reductase	Pantoea sp. YR343	47531131	37129934	39038713
Pantoea_YR343_pacbio_PROKKA_00386	RecName: Full=Protein FdhE	Pantoea sp. YR343	1.2499e+08	146914806	133941618
Pantoea_YR343_pacbio_PROKKA_00387	RecName: Full=Stringent starvation protein A homolog	Pantoea sp. YR343	353337138	305363534	3.71935e+08
Pantoea_YR343_pacbio_PROKKA_00388	RecName: Full=L-seryl-tRNA(Sec) selenium transferase; AltName: Full=Selenocysteine synthase; Short=Sec synthase; AltName: Full=Selenocysteinyl-tRNA(Sec) synthase	Pantoea sp. YR343	8.22835e+06	11187460	9134109
Pantoea_YR343_pacbio_PROKKA_00392	RecName: Full=Glycine--tRNA ligase beta subunit; AltName: Full=Glycyl-tRNA synthetase beta subunit; Short=GlyRS	Pantoea sp. YR343	2.58017e+10	1.83572e+10	25954835475
Pantoea_YR343_pacbio_PROKKA_00393	RecName: Full=Glycine--tRNA ligase alpha subunit; AltName: Full=Glycyl-tRNA synthetase alpha subunit; Short=GlyRS	Pantoea sp. YR343	966205699	993445810	8.78343e+08
Pantoea_YR343_pacbio_PROKKA_00401	RecName: Full=Uncharacterized HTH-type transcriptional regulator YdfH	Pantoea sp. YR343	15434275	12135054	16761194
Pantoea_YR343_pacbio_PROKKA_00405	RecName: Full=Xylulose kinase; Short=Xylulokinase	Pantoea sp. YR343	107397326	67155229	96186116
Pantoea_YR343_pacbio_PROKKA_00416	RecName: Full=Catabolite control protein A	Pantoea sp. YR343	5.13773e+07	55368204	34763487
Pantoea_YR343_pacbio_PROKKA_00422	RecName: Full=DNA-3-methyladenine glycosylase 1; AltName: Full=3-methyladenine-DNA glycosylase I, constitutive; Short=TAG I; AltName: Full=DNA-3-methyladenine glycosidase I; AltName: Full=DNA-3-methyladenine glycosylase I	Pantoea sp. YR343	138595176	8.05986e+07	193532538
Pantoea_YR343_pacbio_PROKKA_00423	RecName: Full=Peptidoglycan-associated lipoprotein; Short=PAL; AltName: Full=16.5 kDa minor OMP; Short=16 kDa OMP; AltName: Full=Minor outer membrane protein Omp16; AltName: Full=Outer membrane lipoprotein Omp16; Flags: Precursor	Pantoea sp. YR343
Pantoea_YR343_pacbio_PROKKA_00425	RecName: Full=HTH-type transcriptional repressor PurR; AltName: Full=Pur regulon repressor; AltName: Full=Purine nucleotide synthesis repressor	Pantoea sp. YR343	32411040	32090886	31083856
Pantoea_YR343_pacbio_PROKKA_00426	---NA---	Pantoea sp. YR343	2168780533	2202462727	2002600019
Pantoea_YR343_pacbio_PROKKA_00427	RecName: Full=5-dehydro-2-deoxygluconokinase; AltName: Full=2-deoxy-5-keto-D-gluconate kinase; Short=DKG kinase	Pantoea sp. YR343	3.73786e+09	4619907199	4.19215e+09
Pantoea_YR343_pacbio_PROKKA_00428	RecName: Full=Putative tartrate transporter	Pantoea sp. YR343	2266468224	1926716416	1708031872
Pantoea_YR343_pacbio_PROKKA_00429	RecName: Full=Glyoxylate/hydroxypyruvate reductase B	Pantoea sp. YR343	9.54355e+09	1.01399e+10	9.88397e+09
Pantoea_YR343_pacbio_PROKKA_00430	RecName: Full=HTH-type transcriptional regulator NorG	Pantoea sp. YR343	8.84889e+07	1.01579e+08	238684197
Pantoea_YR343_pacbio_PROKKA_00431	RecName: Full=HTH-type transcriptional regulator NorG	Pantoea sp. YR343	47479944	37932006	35038539
Pantoea_YR343_pacbio_PROKKA_00438	RecName: Full=Small heat shock protein IbpA; AltName: Full=16 kDa heat shock protein A	Pantoea sp. YR343	24009392	29619608	29032376
Pantoea_YR343_pacbio_PROKKA_00440	RecName: Full=Tol-Pal system protein TolB; Flags: Precursor	Pantoea sp. YR343	8.9268e+08	820183345	914774981
Pantoea_YR343_pacbio_PROKKA_00443	RecName: Full=KHG/KDPG aldolase; Includes: RecName: Full=4-hydroxy-2-oxoglutarate aldolase; AltName: Full=2-keto-4-hydroxyglutarate aldolase; Short=KHG-aldolase; Includes: RecName: Full=2-dehydro-3-deoxy-phosphogluconate aldolase; AltName: Full=2-keto-3-deoxy-6-phosphogluconate aldolase; Short=KDPG-aldolase; AltName: Full=Phospho-2-dehydro-3-deoxygluconate aldolase; AltName: Full=Phospho-2-keto-3…	Pantoea sp. YR343	2.71526e+08	2.7398e+08	258847424
Pantoea_YR343_pacbio_PROKKA_00445	RecName: Full=HTH-type transcriptional repressor NanR	Pantoea sp. YR343	18334372	19025220	22922154
Pantoea_YR343_pacbio_PROKKA_00446	RecName: Full=HMP-PP phosphatase	Pantoea sp. YR343	271269202	318755068	282060965
Pantoea_YR343_pacbio_PROKKA_00452	RecName: Full=DNA gyrase subunit B	Pantoea sp. YR343	4816734285	5.09912e+09	4813577616
Pantoea_YR343_pacbio_PROKKA_00454	RecName: Full=Beta sliding clamp; Short=Beta clamp; Short=Sliding clamp; AltName: Full=Beta-clamp processivity factor; AltName: Full=DNA polymerase III beta sliding clamp subunit; AltName: Full=DNA polymerase III subunit beta	Pantoea sp. YR343	726540528	660802994	715542690
Pantoea_YR343_pacbio_PROKKA_00455	RecName: Full=Chromosomal replication initiator protein DnaA	Pantoea sp. YR343	42704856	47394900
Pantoea_YR343_pacbio_PROKKA_00458	RecName: Full=Membrane protein insertase YidC; AltName: Full=Foldase YidC; AltName: Full=Membrane integrase YidC; AltName: Full=Membrane protein YidC	Pantoea sp. YR343	2.11753e+09	2.0233e+09	2.09222e+09
Pantoea_YR343_pacbio_PROKKA_00459	RecName: Full=tRNA modification GTPase MnmE	Pantoea sp. YR343	4.02918e+08	419472186	3.59132e+08
Pantoea_YR343_pacbio_PROKKA_00460	RecName: Full=Probable malonic semialdehyde reductase RutE	Pantoea sp. YR343	354317136	3.8134e+08	398731425
Pantoea_YR343_pacbio_PROKKA_00463	RecName: Full=Guanine/hypoxanthine permease GhxP	Pantoea sp. YR343	60228536	48289520	63941920
Pantoea_YR343_pacbio_PROKKA_00464	RecName: Full=Phosphoglycolate phosphatase; Short=PGP; Short=PGPase	Pantoea sp. YR343	45530056	46269484	46431780
Pantoea_YR343_pacbio_PROKKA_00465	RecName: Full=Sialic acid transporter NanT; AltName: Full=Sialic acid permease; AltName: Full=Sialic acid/H(+) symporter	Pantoea sp. YR343	20724290	21504422	25324326
Pantoea_YR343_pacbio_PROKKA_00466	RecName: Full=Phosphate-specific transport system accessory protein PhoU homolog; Short=Pst system accessory protein PhoU homolog	Pantoea sp. YR343	199646848	223505628	168659870
Pantoea_YR343_pacbio_PROKKA_00467	RecName: Full=Phosphate import ATP-binding protein PstB; AltName: Full=ABC phosphate transporter; AltName: Full=Phosphate-transporting ATPase	Pantoea sp. YR343	46682500	70802016	106957144
Pantoea_YR343_pacbio_PROKKA_00470	RecName: Full=Phosphate-binding protein PstS; Short=PBP; Flags: Precursor	Pantoea sp. YR343	1418036184	1334207896	1269303512
Pantoea_YR343_pacbio_PROKKA_00472	RecName: Full=Glutamine--fructose-6-phosphate aminotransferase [isomerizing]; AltName: Full=D-fructose-6-phosphate amidotransferase; AltName: Full=GFAT; AltName: Full=Glucosamine-6-phosphate synthase; AltName: Full=Hexosephosphate aminotransferase; AltName: Full=L-glutamine--D-fructose-6-phosphate amidotransferase	Pantoea sp. YR343	4945438177	4626324663	4789527805
Pantoea_YR343_pacbio_PROKKA_00473	RecName: Full=Bifunctional protein GlmU; Includes: RecName: Full=UDP-N-acetylglucosamine pyrophosphorylase; AltName: Full=N-acetylglucosamine-1-phosphate uridyltransferase; Includes: RecName: Full=Glucosamine-1-phosphate N-acetyltransferase	Pantoea sp. YR343	341610864	4.36694e+08	398540882
Pantoea_YR343_pacbio_PROKKA_00474	RecName: Full=ATP synthase epsilon chain; AltName: Full=ATP synthase F1 sector epsilon subunit; AltName: Full=F-ATPase epsilon subunit	Pantoea sp. YR343	1153289480	1001181705	1.05831e+09
Pantoea_YR343_pacbio_PROKKA_00475	RecName: Full=ATP synthase subunit beta; AltName: Full=ATP synthase F1 sector subunit beta; AltName: Full=F-ATPase subunit beta	Pantoea sp. YR343	7.35381e+10	7.39453e+10	7.5285e+10
Pantoea_YR343_pacbio_PROKKA_00476	RecName: Full=ATP synthase gamma chain; AltName: Full=ATP synthase F1 sector gamma subunit; AltName: Full=F-ATPase gamma subunit	Pantoea sp. YR343	5904287456	5988891790	6126724903
Pantoea_YR343_pacbio_PROKKA_00477	RecName: Full=ATP synthase subunit alpha; AltName: Full=ATP synthase F1 sector subunit alpha; AltName: Full=F-ATPase subunit alpha	Pantoea sp. YR343	5.67265e+10	5.59639e+10	5.45117e+10
Pantoea_YR343_pacbio_PROKKA_00478	RecName: Full=ATP synthase subunit delta; AltName: Full=ATP synthase F(1) sector subunit delta; AltName: Full=F-type ATPase subunit delta; Short=F-ATPase subunit delta	Pantoea sp. YR343	2016428370	2.11253e+09	1.77064e+09
Pantoea_YR343_pacbio_PROKKA_00479	RecName: Full=ATP synthase subunit b; AltName: Full=ATP synthase F(0) sector subunit b; AltName: Full=ATPase subunit I; AltName: Full=F-type ATPase subunit b; Short=F-ATPase subunit b	Pantoea sp. YR343	13435221112	12087203141	11648696868
Pantoea_YR343_pacbio_PROKKA_00480	RecName: Full=ATP synthase subunit c; AltName: Full=ATP synthase F(0) sector subunit c; AltName: Full=F-type ATPase subunit c; Short=F-ATPase subunit c; AltName: Full=Lipid-binding protein	Pantoea sp. YR343	19112463984	19126340654	23802084192
Pantoea_YR343_pacbio_PROKKA_00483	RecName: Full=Ribosomal RNA small subunit methyltransferase G; AltName: Full=16S rRNA 7-methylguanosine methyltransferase; Short=16S rRNA m7G methyltransferase	Pantoea sp. YR343	5.75507e+08	6.79849e+08	680629837
Pantoea_YR343_pacbio_PROKKA_00485	RecName: Full=Sulfite reductase [NADPH] flavoprotein alpha-component; Short=SiR-FP	Pantoea sp. YR343	208291376	222585104	224836272
Pantoea_YR343_pacbio_PROKKA_00486	RecName: Full=Leucine-responsive regulatory protein	Pantoea sp. YR343	202241089	216578920	1.7913e+08
Pantoea_YR343_pacbio_PROKKA_00487	RecName: Full=Ubiquinone biosynthesis O-methyltransferase; AltName: Full=2-polyprenyl-6-hydroxyphenol methylase; AltName: Full=3-demethylubiquinone 3-O-methyltransferase	Pantoea sp. YR343	3.74664e+08	455613168	4.02354e+08
Pantoea_YR343_pacbio_PROKKA_00491	RecName: Full=Low affinity potassium transport system protein kup; AltName: Full=Kup system potassium uptake protein	Pantoea sp. YR343	137556904	170958250	1.18771e+08
Pantoea_YR343_pacbio_PROKKA_00495	RecName: Full=D-ribose pyranase	Pantoea sp. YR343	88263847	99798264	73914019
Pantoea_YR343_pacbio_PROKKA_00496	RecName: Full=Ribose import ATP-binding protein RbsA	Pantoea sp. YR343	159285100	128443458	169398344
Pantoea_YR343_pacbio_PROKKA_00497	RecName: Full=Ribose import permease protein RbsC	Pantoea sp. YR343	385848928	284926272	269434688
Pantoea_YR343_pacbio_PROKKA_00498	RecName: Full=Ribose import binding protein RbsB; Flags: Precursor	Pantoea sp. YR343	3.86124e+09	3.4555e+09	3570277605
Pantoea_YR343_pacbio_PROKKA_00499	RecName: Full=Ribokinase; Short=RK	Pantoea sp. YR343	186467502	152938776	220883332
Pantoea_YR343_pacbio_PROKKA_00500	RecName: Full=HTH-type transcriptional repressor PurR; AltName: Full=Pur regulon repressor; AltName: Full=Purine nucleotide synthesis repressor	Pantoea sp. YR343	40649452	34452508	36800992
Pantoea_YR343_pacbio_PROKKA_00509	RecName: Full=Stress response kinase A; AltName: Full=Serine/threonine-protein kinase SrkA	Pantoea sp. YR343	41927356	43816172	44373408
Pantoea_YR343_pacbio_PROKKA_00510	RecName: Full=Thiol:disulfide interchange protein DsbA; Flags: Precursor	Pantoea sp. YR343	3448457635	3.15993e+09	3471821540
Pantoea_YR343_pacbio_PROKKA_00512	RecName: Full=DNA polymerase I; Short=POL I	Pantoea sp. YR343	1.11335e+09	1056556593	1117607318
Pantoea_YR343_pacbio_PROKKA_00513	RecName: Full=Probable GTP-binding protein EngB	Pantoea sp. YR343	83303704	80815448	95653888
Pantoea_YR343_pacbio_PROKKA_00514	RecName: Full=Der GTPase-activating protein YihI	Pantoea sp. YR343	116941459	100213556	107930963
Pantoea_YR343_pacbio_PROKKA_00516	RecName: Full=DNA-binding transcriptional regulator NtrC; AltName: Full=Nitrogen regulation protein NR(I); AltName: Full=Nitrogen regulator I; Short=NRI	Pantoea sp. YR343	1139661474	869632134	1137620017
Pantoea_YR343_pacbio_PROKKA_00517	RecName: Full=Sensory histidine kinase/phosphatase NtrB; AltName: Full=Nitrogen regulation protein NR(II); AltName: Full=Nitrogen regulator II; Short=NRII	Pantoea sp. YR343	114691523	125483581	148345554
Pantoea_YR343_pacbio_PROKKA_00518	RecName: Full=Glutamine synthetase; Short=GS; AltName: Full=Glutamate--ammonia ligase; AltName: Full=Glutamine synthetase I beta; Short=GSI beta	Pantoea sp. YR343	3.73303e+10	3.88355e+10	3.64501e+10
Pantoea_YR343_pacbio_PROKKA_00519	RecName: Full=50S ribosomal subunit assembly factor BipA; AltName: Full=GTP-binding protein BipA	Pantoea sp. YR343	1.28e+10	1.07467e+10	1.16692e+10
Pantoea_YR343_pacbio_PROKKA_00520	RecName: Full=GMP/IMP nucleotidase YrfG	Pantoea sp. YR343	2.38173e+09	2.17501e+09	2395666852
Pantoea_YR343_pacbio_PROKKA_00523	RecName: Full=Probable acyltransferase FabY	Pantoea sp. YR343	308714280	261252812	312650784
Pantoea_YR343_pacbio_PROKKA_00524	RecName: Full=AsmA family protein YicH	Pantoea sp. YR343	66717606	70742236	64922792
Pantoea_YR343_pacbio_PROKKA_00528	RecName: Full=Uncharacterized HTH-type transcriptional regulator YxaD	Pantoea sp. YR343	28330850	26116088	26484182
Pantoea_YR343_pacbio_PROKKA_00531	RecName: Full=GTP pyrophosphokinase; AltName: Full=(p)ppGpp synthase; AltName: Full=ATP:GTP 3'-pyrophosphotransferase; AltName: Full=ppGpp synthase I	Pantoea sp. YR343	1.5501e+09	1.37397e+09	1546200190
Pantoea_YR343_pacbio_PROKKA_00532	RecName: Full=DNA-directed RNA polymerase subunit omega; Short=RNAP omega subunit; AltName: Full=RNA polymerase omega subunit; AltName: Full=Transcriptase subunit omega	Pantoea sp. YR343	3.72213e+09	3573177100	3.13879e+09
Pantoea_YR343_pacbio_PROKKA_00533	RecName: Full=Guanylate kinase; AltName: Full=GMP kinase	Pantoea sp. YR343	179402196	171048218	110163551
Pantoea_YR343_pacbio_PROKKA_00539	---NA---	Pantoea sp. YR343	97983112	87365980	101609170
Pantoea_YR343_pacbio_PROKKA_00540	RecName: Full=D-threo-3-hydroxyaspartate dehydratase; Short=D-THA DH; Short=D-THA dehydratase; AltName: Full=Threo-3-hydroxy-D-aspartate ammonia-lyase	Pantoea sp. YR343	57131712	45429369	45633775
Pantoea_YR343_pacbio_PROKKA_00544	RecName: Full=UPF0701 protein YicC	Pantoea sp. YR343	855350388	1036858026	845946052
Pantoea_YR343_pacbio_PROKKA_00545	---NA---	Pantoea sp. YR343
Pantoea_YR343_pacbio_PROKKA_00546	RecName: Full=Nucleoside permease NupC; AltName: Full=Nucleoside-transport system protein NupC	Pantoea sp. YR343	22539490	6.69356e+06	1.51366e+07
Pantoea_YR343_pacbio_PROKKA_00547	RecName: Full=Ribonuclease PH; Short=RNase PH; AltName: Full=tRNA nucleotidyltransferase	Pantoea sp. YR343	174356788	187712978	199815090
Pantoea_YR343_pacbio_PROKKA_00548	RecName: Full=Orotate phosphoribosyltransferase; Short=OPRT; Short=OPRTase	Pantoea sp. YR343	1.28676e+09	1.45742e+09	1400260173
Pantoea_YR343_pacbio_PROKKA_00549	RecName: Full=Nucleoid occlusion factor SlmA	Pantoea sp. YR343	306835642	280383292	239320996
Pantoea_YR343_pacbio_PROKKA_00550	RecName: Full=Deoxyuridine 5'-triphosphate nucleotidohydrolase; Short=dUTPase; AltName: Full=dUTP pyrophosphatase	Pantoea sp. YR343	109112563	126538621	112784888
Pantoea_YR343_pacbio_PROKKA_00551	RecName: Full=Coenzyme A biosynthesis bifunctional protein CoaBC; AltName: Full=DNA/pantothenate metabolism flavoprotein; AltName: Full=Phosphopantothenoylcysteine synthetase/decarboxylase; Short=PPCS-PPCDC; Includes: RecName: Full=Phosphopantothenoylcysteine decarboxylase; Short=PPC decarboxylase; Short=PPC-DC; AltName: Full=CoaC; Includes: RecName: Full=Phosphopantothenate--cysteine ligase; Alt…	Pantoea sp. YR343	284329303	2.9488e+08	2.3429e+08
Pantoea_YR343_pacbio_PROKKA_00553	RecName: Full=50S ribosomal protein L28	Pantoea sp. YR343	5086090700	5693807704	5640798333
Pantoea_YR343_pacbio_PROKKA_00554	RecName: Full=50S ribosomal protein L33	Pantoea sp. YR343	4525934728	3308004607	3912957500
Pantoea_YR343_pacbio_PROKKA_00556	RecName: Full=Phosphopantetheine adenylyltransferase; AltName: Full=Dephospho-CoA pyrophosphorylase; AltName: Full=Pantetheine-phosphate adenylyltransferase; Short=PPAT	Pantoea sp. YR343	65034116	36355897	58707936
Pantoea_YR343_pacbio_PROKKA_00558	RecName: Full=3-deoxy-D-manno-octulosonic acid transferase; Short=Kdo transferase; AltName: Full=Lipid IV(A) 3-deoxy-D-manno-octulosonic acid transferase	Pantoea sp. YR343	270040936	2.95148e+08	270886478
Pantoea_YR343_pacbio_PROKKA_00559	RecName: Full=D-inositol 3-phosphate glycosyltransferase; AltName: Full=N-acetylglucosamine-inositol-phosphate N-acetylglucosaminyltransferase; Short=GlcNAc-Ins-P N-acetylglucosaminyltransferase	Pantoea sp. YR343	194648758	1.70593e+08	206046009
Pantoea_YR343_pacbio_PROKKA_00560	RecName: Full=ADP-heptose--LPS heptosyltransferase 2; AltName: Full=ADP-heptose--LPS heptosyltransferase II	Pantoea sp. YR343	8.22813e+08	8.77679e+08	8.22382e+08
Pantoea_YR343_pacbio_PROKKA_00561	RecName: Full=Poly-beta-1,6-N-acetyl-D-glucosamine synthase; Short=PGA synthase; Short=Poly-beta-1,6-GlcNAc synthase; AltName: Full=Biofilm PGA synthesis protein PgaC; AltName: Full=N-acetylglucosaminyltransferase PgaC	Pantoea sp. YR343	2.89069e+07	3.27664e+07	27896457
Pantoea_YR343_pacbio_PROKKA_00562	---NA---	Pantoea sp. YR343	61638088	68065928
Pantoea_YR343_pacbio_PROKKA_00563	RecName: Full=D-inositol 3-phosphate glycosyltransferase; AltName: Full=N-acetylglucosamine-inositol-phosphate N-acetylglucosaminyltransferase; Short=GlcNAc-Ins-P N-acetylglucosaminyltransferase	Pantoea sp. YR343	597494484	683473246	607470802
Pantoea_YR343_pacbio_PROKKA_00564	---NA---	Pantoea sp. YR343	24114358	32770130	39265416
Pantoea_YR343_pacbio_PROKKA_00565	RecName: Full=ADP-heptose--LPS heptosyltransferase 2; AltName: Full=ADP-heptose--LPS heptosyltransferase II	Pantoea sp. YR343	161980686	136377258	1.73944e+08
Pantoea_YR343_pacbio_PROKKA_00566	RecName: Full=ADP-heptose--LPS heptosyltransferase 2; AltName: Full=ADP-heptose--LPS heptosyltransferase II	Pantoea sp. YR343	237042075	294100662	267034313
Pantoea_YR343_pacbio_PROKKA_00567	RecName: Full=ADP-L-glycero-D-manno-heptose-6-epimerase; AltName: Full=ADP-L-glycero-beta-D-manno-heptose-6-epimerase; Short=ADP-glyceromanno-heptose 6-epimerase; Short=ADP-hep 6-epimerase; Short=AGME	Pantoea sp. YR343	3745877317	4.06609e+09	3662636889
Pantoea_YR343_pacbio_PROKKA_00568	RecName: Full=8-amino-7-oxononanoate synthase; Short=AONS; AltName: Full=7-keto-8-amino-pelargonic acid synthase; Short=7-KAP synthase; Short=KAPA synthase; AltName: Full=8-amino-7-ketopelargonate synthase; AltName: Full=Alpha-oxoamine synthase	Pantoea sp. YR343	2069089412	1834299209	2193635978
Pantoea_YR343_pacbio_PROKKA_00569	RecName: Full=L-threonine 3-dehydrogenase; Short=TDH	Pantoea sp. YR343	5.82661e+08	531390066	5.34225e+08
Pantoea_YR343_pacbio_PROKKA_00570	---NA---	Pantoea sp. YR343	466310120	526398880	336379222
Pantoea_YR343_pacbio_PROKKA_00571	RecName: Full=GDP-mannose-dependent alpha-(1-6)-phosphatidylinositol monomannoside mannosyltransferase; AltName: Full=Alpha-D-mannose-alpha-(1-6)-phosphatidylmyo-inositol-mannosyltransferase; AltName: Full=Alpha-mannosyltransferase; Short=Alpha-ManT; AltName: Full=Guanosine diphosphomannose-phosphatidyl-inositol alpha-mannosyltransferase; AltName: Full=Phosphatidylinositol alpha-mannosyltransfera…	Pantoea sp. YR343	2.24148e+08	2.88869e+08	2.99822e+08
Pantoea_YR343_pacbio_PROKKA_00573	RecName: Full=Murein hydrolase activator NlpD; Flags: Precursor	Pantoea sp. YR343	343875089	308934603	345603090
Pantoea_YR343_pacbio_PROKKA_00574	RecName: Full=Thiosulfate sulfurtransferase GlpE	Pantoea sp. YR343	1608976433	1413189357	1494081720
Pantoea_YR343_pacbio_PROKKA_00575	RecName: Full=Glutaredoxin	Pantoea sp. YR343	909975040	904485696	931532352
Pantoea_YR343_pacbio_PROKKA_00576	RecName: Full=Protein-export protein SecB	Pantoea sp. YR343	2626596060	2426370031	2802699102
Pantoea_YR343_pacbio_PROKKA_00577	RecName: Full=Glycerol-3-phosphate dehydrogenase [NAD(P)+]; AltName: Full=NAD(P)H-dependent glycerol-3-phosphate dehydrogenase	Pantoea sp. YR343	302079096	279416284	239079072
Pantoea_YR343_pacbio_PROKKA_00578	RecName: Full=Serine acetyltransferase; Short=SAT	Pantoea sp. YR343	2.54217e+08	2.86367e+08	308247098
Pantoea_YR343_pacbio_PROKKA_00580	RecName: Full=Sensor histidine kinase EnvZ; AltName: Full=Osmolarity sensor protein EnvZ	Pantoea sp. YR343	227259957	2.29606e+08	2.52957e+08
Pantoea_YR343_pacbio_PROKKA_00581	RecName: Full=Transcriptional regulatory protein WalR	Pantoea sp. YR343	1.56444e+09	1428629293	1459497745
Pantoea_YR343_pacbio_PROKKA_00584	RecName: Full=ATP-dependent 6-phosphofructokinase; Short=ATP-PFK; Short=Phosphofructokinase; AltName: Full=Phosphohexokinase	Pantoea sp. YR343	1.12089e+10	1.12465e+10	1.02322e+10
Pantoea_YR343_pacbio_PROKKA_00585	RecName: Full=Sulfate-binding protein; Flags: Precursor	Pantoea sp. YR343	28827592	34946524	24485450
Pantoea_YR343_pacbio_PROKKA_00586	RecName: Full=CDP-diacylglycerol pyrophosphatase; AltName: Full=CDP-diacylglycerol phosphatidylhydrolase; AltName: Full=CDP-diglyceride hydrolase	Pantoea sp. YR343	460297040	1143250880	283018452
Pantoea_YR343_pacbio_PROKKA_00587	RecName: Full=Triosephosphate isomerase; Short=TIM; Short=TPI; AltName: Full=Triose-phosphate isomerase	Pantoea sp. YR343	6.8509e+09	7449493071	5.51742e+09
Pantoea_YR343_pacbio_PROKKA_00589	RecName: Full=Flavodoxin/ferredoxin--NADP reductase; AltName: Full=Ferredoxin (flavodoxin):NADP(+) oxidoreductase; AltName: Full=Ferredoxin--NADP reductase; Short=FNR; AltName: Full=Flavodoxin--NADP reductase; Short=FLDR	Pantoea sp. YR343	942401470	914882666	904807532
Pantoea_YR343_pacbio_PROKKA_00591	RecName: Full=Fructose-1,6-bisphosphatase class 2; Short=FBPase class 2; AltName: Full=D-fructose-1,6-bisphosphate 1-phosphohydrolase class 2	Pantoea sp. YR343	30183622	55533656
Pantoea_YR343_pacbio_PROKKA_00592	RecName: Full=Glycerol kinase; AltName: Full=ATP:glycerol 3-phosphotransferase; AltName: Full=Glycerokinase; Short=GK	Pantoea sp. YR343	1.35598e+09	1.42536e+09	1.74121e+09
Pantoea_YR343_pacbio_PROKKA_00593	RecName: Full=Glycerol uptake facilitator protein	Pantoea sp. YR343
Pantoea_YR343_pacbio_PROKKA_00594	RecName: Full=Cell division protein ZapB	Pantoea sp. YR343	530562252	4.85926e+08	4.3902e+08
Pantoea_YR343_pacbio_PROKKA_00596	RecName: Full=ATP-dependent protease ATPase subunit HslU; AltName: Full=Heat shock protein HslU; AltName: Full=Unfoldase HslU	Pantoea sp. YR343	5.0733e+09	4.90527e+09	5.24467e+09
Pantoea_YR343_pacbio_PROKKA_00597	RecName: Full=ATP-dependent protease subunit HslV; AltName: Full=Heat shock protein HslV	Pantoea sp. YR343	581913944	578153184	561974860
Pantoea_YR343_pacbio_PROKKA_00598	RecName: Full=Cell division protein FtsN	Pantoea sp. YR343	20471548	52971314	6.33194e+06
Pantoea_YR343_pacbio_PROKKA_00599	RecName: Full=HTH-type transcriptional repressor PurR; AltName: Full=Pur regulon repressor; AltName: Full=Purine nucleotide synthesis repressor	Pantoea sp. YR343	58712812	62411312	51377436
Pantoea_YR343_pacbio_PROKKA_00600	RecName: Full=Primosomal protein N'; AltName: Full=ATP-dependent helicase PriA	Pantoea sp. YR343	16924506	13758543	6.13028e+06
Pantoea_YR343_pacbio_PROKKA_00601	RecName: Full=50S ribosomal protein L31	Pantoea sp. YR343	6120745090	5.66915e+09	5129444849
Pantoea_YR343_pacbio_PROKKA_00602	RecName: Full=Met repressor; AltName: Full=Met regulon regulatory protein MetJ	Pantoea sp. YR343	743705955	800475065	769705873
Pantoea_YR343_pacbio_PROKKA_00603	RecName: Full=Cystathionine gamma-synthase; Short=CGS; AltName: Full=O-succinylhomoserine (thiol)-lyase	Pantoea sp. YR343	328015584	286147836	276682704
Pantoea_YR343_pacbio_PROKKA_00604	RecName: Full=Aspartokinase; AltName: Full=Aspartate kinase	Pantoea sp. YR343	1.80069e+08	270516357	148084390
Pantoea_YR343_pacbio_PROKKA_00606	RecName: Full=Phosphoenolpyruvate carboxylase; Short=PEPC; Short=PEPCase	Pantoea sp. YR343	3308473409	3.07395e+09	3165152323
Pantoea_YR343_pacbio_PROKKA_00607	RecName: Full=Acetylornithine deacetylase; Short=AO; Short=Acetylornithinase; AltName: Full=N-acetylornithinase; Short=NAO	Pantoea sp. YR343	205702025	248694395	2.17307e+08
Pantoea_YR343_pacbio_PROKKA_00608	RecName: Full=N-acetyl-gamma-glutamyl-phosphate reductase; Short=AGPR; AltName: Full=N-acetyl-glutamate semialdehyde dehydrogenase; Short=NAGSA dehydrogenase	Pantoea sp. YR343	913597559	880181876	878787625
Pantoea_YR343_pacbio_PROKKA_00609	RecName: Full=Acetylglutamate kinase; AltName: Full=N-acetyl-L-glutamate 5-phosphotransferase; AltName: Full=NAG kinase; Short=NAGK	Pantoea sp. YR343	660778489	502848200	531686062
Pantoea_YR343_pacbio_PROKKA_00610	RecName: Full=Argininosuccinate synthase; AltName: Full=Citrulline--aspartate ligase	Pantoea sp. YR343	14937722925	11506942543	1.2898e+10
Pantoea_YR343_pacbio_PROKKA_00611	RecName: Full=Argininosuccinate lyase; Short=ASAL; AltName: Full=Arginosuccinase	Pantoea sp. YR343	7.43024e+08	765475587	7.89276e+08
Pantoea_YR343_pacbio_PROKKA_00612	RecName: Full=Probable hydrogen peroxide-inducible genes activator	Pantoea sp. YR343	6.50921e+08	5.29027e+08	6.38958e+08
Pantoea_YR343_pacbio_PROKKA_00613	RecName: Full=Soluble pyridine nucleotide transhydrogenase; Short=STH; AltName: Full=NAD(P)(+) transhydrogenase [B-specific]	Pantoea sp. YR343	1759068414	1.62671e+09	2064201380
Pantoea_YR343_pacbio_PROKKA_00614	RecName: Full=HTH-type transcriptional repressor FabR	Pantoea sp. YR343	19121824	27292594	22861122
Pantoea_YR343_pacbio_PROKKA_00617	RecName: Full=Vitamin B12 transporter BtuB; AltName: Full=Cobalamin receptor; AltName: Full=Outer membrane cobalamin translocator; Flags: Precursor	Pantoea sp. YR343	271142085	260042758	290787888
Pantoea_YR343_pacbio_PROKKA_00618	RecName: Full=Glutamate racemase	Pantoea sp. YR343	94364461	101052021	120338331
Pantoea_YR343_pacbio_PROKKA_00628	RecName: Full=UPF0438 protein YifE	Pantoea sp. YR343	1.44408e+09	1270530689	1.32729e+09
Pantoea_YR343_pacbio_PROKKA_00633	RecName: Full=Probable branched-chain-amino-acid aminotransferase; Short=BCAT	Pantoea sp. YR343	5598222525	7638778715	4366152279
Pantoea_YR343_pacbio_PROKKA_00634	RecName: Full=Dihydroxy-acid dehydratase; Short=DAD	Pantoea sp. YR343	9.88049e+08	8.79781e+08	1045464358
Pantoea_YR343_pacbio_PROKKA_00635	RecName: Full=L-Threonine dehydratase biosynthetic IlvA; AltName: Full=Threonine deaminase	Pantoea sp. YR343	5.18223e+09	7.35729e+09	5.60699e+09
Pantoea_YR343_pacbio_PROKKA_00637	RecName: Full=Ketol-acid reductoisomerase (NADP(+)); Short=KARI; AltName: Full=Acetohydroxy-acid isomeroreductase; Short=AHIR; AltName: Full=Alpha-keto-beta-hydroxylacyl reductoisomerase; AltName: Full=Ketol-acid reductoisomerase type 2; AltName: Full=Ketol-acid reductoisomerase type II	Pantoea sp. YR343	1.56624e+09	1913432975	1.45621e+09
Pantoea_YR343_pacbio_PROKKA_00639	RecName: Full=Inner membrane protein YhjD	Pantoea sp. YR343	26031806	45368530	205168643
Pantoea_YR343_pacbio_PROKKA_00640	RecName: Full=HTH-type transcriptional activator TtdR	Pantoea sp. YR343	24275026	26384878	23693480
Pantoea_YR343_pacbio_PROKKA_00641	RecName: Full=3-oxoacyl-[acyl-carrier-protein] reductase FabG; AltName: Full=3-ketoacyl-acyl carrier protein reductase; AltName: Full=Beta-Ketoacyl-acyl carrier protein reductase; AltName: Full=Beta-ketoacyl-ACP reductase	Pantoea sp. YR343	330285269	303046755	315747692
Pantoea_YR343_pacbio_PROKKA_00643	RecName: Full=Stringent starvation protein A	Pantoea sp. YR343	46012422	26007241	43490630
Pantoea_YR343_pacbio_PROKKA_00648	RecName: Full=Probable malate:quinone oxidoreductase; AltName: Full=MQO; AltName: Full=Malate dehydrogenase [quinone]	Pantoea sp. YR343	470163648	699332800	731388320
Pantoea_YR343_pacbio_PROKKA_00651	---NA---	Pantoea sp. YR343	307520226	2.81806e+08	331892214
Pantoea_YR343_pacbio_PROKKA_00654	RecName: Full=Glutathione-binding protein GsiB; Flags: Precursor	Pantoea sp. YR343	33048764	27979946	22359344
Pantoea_YR343_pacbio_PROKKA_00658	RecName: Full=D-aminopeptidase	Pantoea sp. YR343	36765696	17391324	41348996
Pantoea_YR343_pacbio_PROKKA_00660	RecName: Full=D-aminopeptidase	Pantoea sp. YR343	88369005	87641962	7.91744e+07
Pantoea_YR343_pacbio_PROKKA_00665	RecName: Full=Glutathione-binding protein GsiB; Flags: Precursor	Pantoea sp. YR343	69745111	73172240	81027039
Pantoea_YR343_pacbio_PROKKA_00666	RecName: Full=Uncharacterized protein in PQQ-III 3'region; AltName: Full=ORF R	Pantoea sp. YR343	80660832	64430696	71594984
Pantoea_YR343_pacbio_PROKKA_00670	RecName: Full=Probable galactarate/D-glucarate transporter GudP	Pantoea sp. YR343
Pantoea_YR343_pacbio_PROKKA_00674	RecName: Full=L-ribulose-5-phosphate 3-epimerase UlaE; AltName: Full=L-ascorbate utilization protein E; AltName: Full=L-xylulose-5-phosphate 3-epimerase	Pantoea sp. YR343	748511104	791792896	667597120
Pantoea_YR343_pacbio_PROKKA_00677	RecName: Full=HTH-type transcriptional activator TtdR	Pantoea sp. YR343
Pantoea_YR343_pacbio_PROKKA_00679	RecName: Full=Beta-(1-->2)glucan export ATP-binding/permease protein NdvA	Pantoea sp. YR343	3.62109e+08	3.14552e+08	2.10809e+08
Pantoea_YR343_pacbio_PROKKA_00680	RecName: Full=Spermidine N(1)-acetyltransferase; Short=SAT; AltName: Full=Spermidine/spermine N(1)-acetyltransferase; Short=SSAT	Pantoea sp. YR343	169082809	247676524	186566828
Pantoea_YR343_pacbio_PROKKA_00681	RecName: Full=D-galactose-binding periplasmic protein; Short=GBP; AltName: Full=D-galactose/ D-glucose-binding protein; Short=GGBP; Flags: Precursor	Pantoea sp. YR343	299913626	274628326	327681316
Pantoea_YR343_pacbio_PROKKA_00688	RecName: Full=Sensor protein kinase WalK	Pantoea sp. YR343	2.38678e+07	26828949	2.33712e+07
Pantoea_YR343_pacbio_PROKKA_00693	---NA---	Pantoea sp. YR343	33022048	39683296	38800420
Pantoea_YR343_pacbio_PROKKA_00694	RecName: Full=Acetylxylan esterase; Flags: Precursor	Pantoea sp. YR343
Pantoea_YR343_pacbio_PROKKA_00699	---NA---	Pantoea sp. YR343	3948843	6.90385e+06	5215528
Pantoea_YR343_pacbio_PROKKA_00703	RecName: Full=Dihydrolipoyl dehydrogenase; AltName: Full=Dihydrolipoamide dehydrogenase; AltName: Full=E3 component of pyruvate complex; AltName: Full=Membrane-bound ribosome protein complex 50 kDa subunit	Pantoea sp. YR343	1.96945e+09	1982445033	1.97365e+09
Pantoea_YR343_pacbio_PROKKA_00706	RecName: Full=Ribosomal RNA large subunit methyltransferase J; AltName: Full=23S rRNA (adenine(2030)-N6)-methyltransferase; AltName: Full=23S rRNA m6A2030 methyltransferase	Pantoea sp. YR343	132481400	1.29029e+08	208805820
Pantoea_YR343_pacbio_PROKKA_00709	RecName: Full=Oligopeptidase A	Pantoea sp. YR343	6651475824	6976219293	6.8798e+09
Pantoea_YR343_pacbio_PROKKA_00710	RecName: Full=Ribosomal RNA small subunit methyltransferase J; AltName: Full=16S rRNA m2G1516 methyltransferase; AltName: Full=rRNA (guanine-N(2)-)-methyltransferase	Pantoea sp. YR343
Pantoea_YR343_pacbio_PROKKA_00711	RecName: Full=Universal stress protein A	Pantoea sp. YR343	5248072288	4261372160	4355309312
Pantoea_YR343_pacbio_PROKKA_00713	RecName: Full=Probable low-affinity inorganic phosphate transporter	Pantoea sp. YR343	22857300	17822276	25524489
Pantoea_YR343_pacbio_PROKKA_00717	RecName: Full=Ureidoacrylate amidohydrolase RutB	Pantoea sp. YR343	92121990	82456330	86686759
Pantoea_YR343_pacbio_PROKKA_00718	RecName: Full=Multiple antibiotic resistance protein MarA	Pantoea sp. YR343	33435140	6404982	18704974
Pantoea_YR343_pacbio_PROKKA_00728	RecName: Full=Putative proline/betaine transporter	Pantoea sp. YR343	5631039244	5.44785e+09	5862087229
Pantoea_YR343_pacbio_PROKKA_00732	RecName: Full=Glyoxylate/hydroxypyruvate reductase B	Pantoea sp. YR343	344045490	341167785	315562389
Pantoea_YR343_pacbio_PROKKA_00743	RecName: Full=Inosose isomerase; AltName: Full=2-keto-myo-inositol isomerase; Short=2KMI isomerase	Pantoea sp. YR343	296975778	329924384	344337374
Pantoea_YR343_pacbio_PROKKA_00744	RecName: Full=Malonate-semialdehyde dehydrogenase; Short=MSA dehydrogenase; AltName: Full=Methylmalonate-semialdehyde dehydrogenase; Short=MMSA dehydrogenase; Short=MSDH	Pantoea sp. YR343	3.22777e+09	3540363567	3.41656e+09
Pantoea_YR343_pacbio_PROKKA_00745	RecName: Full=5-deoxy-glucuronate isomerase; Short=5DG isomerase	Pantoea sp. YR343	1683720286	1321340350	1547595806
Pantoea_YR343_pacbio_PROKKA_00746	RecName: Full=Bifunctional protein glk; Includes: RecName: Full=Glucokinase; AltName: Full=Glucose kinase; Includes: RecName: Full=Putative HTH-type transcriptional regulator	Pantoea sp. YR343	122420363	190583405	173843758
Pantoea_YR343_pacbio_PROKKA_00747	RecName: Full=5-dehydro-2-deoxygluconokinase; AltName: Full=2-deoxy-5-keto-D-gluconate kinase; Short=DKG kinase	Pantoea sp. YR343	7.08575e+08	1000081944	578946379
Pantoea_YR343_pacbio_PROKKA_00748	RecName: Full=3D-(3,5/4)-trihydroxycyclohexane-1,2-dione hydrolase; Short=THcHDO hydrolase	Pantoea sp. YR343	2.06367e+09	2205118771	2231181475
Pantoea_YR343_pacbio_PROKKA_00749	RecName: Full=Inositol 2-dehydrogenase; AltName: Full=Myo-inositol 2-dehydrogenase; Short=MI 2-dehydrogenase	Pantoea sp. YR343	11715154792	9020868350	7.08884e+09
Pantoea_YR343_pacbio_PROKKA_00750	RecName: Full=Inosose dehydratase; AltName: Full=2-keto-myo-inositol dehydratase; Short=2KMI dehydratase	Pantoea sp. YR343	383955576	484908784	498048179
Pantoea_YR343_pacbio_PROKKA_00751	RecName: Full=Aerobic glycerol-3-phosphate dehydrogenase	Pantoea sp. YR343	163772686	197649701	209296838
Pantoea_YR343_pacbio_PROKKA_00753	RecName: Full=Rhomboid protease GlpG; AltName: Full=Intramembrane serine protease	Pantoea sp. YR343	94605432	83594281	89919872
Pantoea_YR343_pacbio_PROKKA_00754	RecName: Full=Lactose phosphotransferase system repressor	Pantoea sp. YR343	9000401	10672398	6.36789e+06
Pantoea_YR343_pacbio_PROKKA_00755	RecName: Full=Glycogen phosphorylase	Pantoea sp. YR343	493268525	5.49173e+08	371329843
Pantoea_YR343_pacbio_PROKKA_00756	RecName: Full=4-alpha-glucanotransferase; AltName: Full=Amylomaltase; AltName: Full=Disproportionating enzyme; Short=D-enzyme	Pantoea sp. YR343	2993357153	3.37731e+09	3138626630
Pantoea_YR343_pacbio_PROKKA_00757	RecName: Full=Fe/S biogenesis protein NfuA	Pantoea sp. YR343	1.45726e+08	2.21064e+08	146236806
Pantoea_YR343_pacbio_PROKKA_00759	RecName: Full=Pimeloyl-[acyl-carrier protein] methyl ester esterase; AltName: Full=Biotin synthesis protein BioH; AltName: Full=Carboxylesterase BioH	Pantoea sp. YR343	44538437	5.6194e+07	41936948
Pantoea_YR343_pacbio_PROKKA_00760	RecName: Full=Glucosylglycerate phosphorylase; Short=GGa phosphorylase; Short=GGaP	Pantoea sp. YR343	119946488	186805272	156468220
Pantoea_YR343_pacbio_PROKKA_00761	RecName: Full=30S ribosomal protein S1	Pantoea sp. YR343	9761607	8038920	7950547
Pantoea_YR343_pacbio_PROKKA_00764	RecName: Full=Transcriptional regulatory protein WalR	Pantoea sp. YR343	2868976647	2952632554	2988970526
Pantoea_YR343_pacbio_PROKKA_00765	RecName: Full=Signal transduction histidine-protein kinase/phosphatase MprB; AltName: Full=Mycobacterial persistence regulator B	Pantoea sp. YR343	218398950	125287860	182226588
Pantoea_YR343_pacbio_PROKKA_00766	RecName: Full=Phosphoenolpyruvate carboxykinase (ATP); Short=PCK; Short=PEP carboxykinase; Short=PEPCK	Pantoea sp. YR343	401060048	370450760	445731796
Pantoea_YR343_pacbio_PROKKA_00767	RecName: Full=33 kDa chaperonin; AltName: Full=Heat shock protein 33 homolog; Short=HSP33	Pantoea sp. YR343	345624548	344058990	338223940
Pantoea_YR343_pacbio_PROKKA_00768	RecName: Full=Heat shock protein 15; Short=HSP15	Pantoea sp. YR343	5.90655e+06	27263212	29099504
Pantoea_YR343_pacbio_PROKKA_00770	RecName: Full=Putative membrane protein IgaA homolog	Pantoea sp. YR343	133358091	113691414	141345444
Pantoea_YR343_pacbio_PROKKA_00771	RecName: Full=ADP compounds hydrolase NudE	Pantoea sp. YR343	412217380	331745540	410975542
Pantoea_YR343_pacbio_PROKKA_00777	RecName: Full=Type IV pilus biogenesis and competence protein PilQ; Flags: Precursor	Pantoea sp. YR343	962458380	1342522232	1123875136
Pantoea_YR343_pacbio_PROKKA_00778	RecName: Full=Shikimate kinase 1; Short=SK 1	Pantoea sp. YR343	677620093	582293226	549036353
Pantoea_YR343_pacbio_PROKKA_00779	RecName: Full=3-dehydroquinate synthase; Short=DHQS	Pantoea sp. YR343	747220791	8.01289e+08	876051985
Pantoea_YR343_pacbio_PROKKA_00780	RecName: Full=Cell division protein DamX	Pantoea sp. YR343	1.0504e+09	939151968	1143801821
Pantoea_YR343_pacbio_PROKKA_00781	RecName: Full=DNA adenine methylase; AltName: Full=DNA adenine methyltransferase; AltName: Full=Deoxyadenosyl-methyltransferase; AltName: Full=Orphan methyltransferase M.SmaII; Short=M.SmaII	Pantoea sp. YR343	43290764	64262484	54020768
Pantoea_YR343_pacbio_PROKKA_00782	RecName: Full=Ribulose-phosphate 3-epimerase	Pantoea sp. YR343	148491632	193679152	127108984
Pantoea_YR343_pacbio_PROKKA_00783	RecName: Full=Phosphoglycolate phosphatase; Short=PGP; Short=PGPase	Pantoea sp. YR343	36326384	85072920	41100372
Pantoea_YR343_pacbio_PROKKA_00784	RecName: Full=Tryptophan--tRNA ligase; AltName: Full=Tryptophanyl-tRNA synthetase; Short=TrpRS	Pantoea sp. YR343	1.4076e+09	1.4703e+09	1179657842
Pantoea_YR343_pacbio_PROKKA_00786	RecName: Full=Siroheme synthase; Includes: RecName: Full=Uroporphyrinogen-III C-methyltransferase; Short=Urogen III methylase; AltName: Full=SUMT; AltName: Full=Uroporphyrinogen III methylase; Short=UROM; Includes: RecName: Full=Precorrin-2 dehydrogenase; Includes: RecName: Full=Sirohydrochlorin ferrochelatase	Pantoea sp. YR343	16500537	18152150	22630664
Pantoea_YR343_pacbio_PROKKA_00790	RecName: Full=Cytosine deaminase; Short=CD; Short=CDA; Short=CDase; AltName: Full=Cytosine aminohydrolase; AltName: Full=Isoguanine deaminase	Pantoea sp. YR343	556303234	609910795	438360735
Pantoea_YR343_pacbio_PROKKA_00792	RecName: Full=Putative peptidyl-prolyl cis-trans isomerase; Short=PPIase; AltName: Full=Rotamase	Pantoea sp. YR343	1.43025e+09	1.56188e+09	1.45725e+09
Pantoea_YR343_pacbio_PROKKA_00793	RecName: Full=Uncharacterized protein YhfG	Pantoea sp. YR343	14482065	32844042	31053130
Pantoea_YR343_pacbio_PROKKA_00794	RecName: Full=Probable protein adenylyltransferase Fic; AltName: Full=Cell filamentation protein Fic	Pantoea sp. YR343	420044824	330785144	397051158
Pantoea_YR343_pacbio_PROKKA_00796	RecName: Full=Acetylornithine/succinyldiaminopimelate aminotransferase; Short=ACOAT; Short=DapATase; Short=Succinyldiaminopimelate transferase	Pantoea sp. YR343	495384038	419967840	3.42248e+08
Pantoea_YR343_pacbio_PROKKA_00797	RecName: Full=Inner membrane protein YccS	Pantoea sp. YR343	99586589	104060476	140929992
Pantoea_YR343_pacbio_PROKKA_00798	RecName: Full=CRP-like protein Clp; AltName: Full=Catabolite activation-like protein; Short=CAP-like	Pantoea sp. YR343	9858797365	8.13094e+09	8512496161
Pantoea_YR343_pacbio_PROKKA_00799	RecName: Full=Protein YhfA	Pantoea sp. YR343	22186304	38624008	38008328
Pantoea_YR343_pacbio_PROKKA_00800	RecName: Full=Phosphoribulokinase; Short=PRK; Short=PRKase; AltName: Full=Phosphopentokinase	Pantoea sp. YR343	211815840	201883280	248033280
Pantoea_YR343_pacbio_PROKKA_00809	RecName: Full=Energy-dependent translational throttle protein EttA; AltName: Full=Translational regulatory factor EttA	Pantoea sp. YR343	118345044	99752047	119703516
Pantoea_YR343_pacbio_PROKKA_00810	RecName: Full=Glutathione-regulated potassium-efflux system ancillary protein KefG; AltName: Full=Putative quinone oxidoreductase KefG	Pantoea sp. YR343	71408370	40400759	66594798
Pantoea_YR343_pacbio_PROKKA_00812	RecName: Full=Uncharacterized protein YheV	Pantoea sp. YR343	51228232	62627796	48954208
Pantoea_YR343_pacbio_PROKKA_00813	RecName: Full=FKBP-type peptidyl-prolyl cis-trans isomerase SlyD; Short=PPIase; AltName: Full=Metallochaperone SlyD	Pantoea sp. YR343	393674404	489200065	395373371
Pantoea_YR343_pacbio_PROKKA_00815	RecName: Full=Outer membrane protein MIP; AltName: Full=Macrophage infectivity potentiator; AltName: Full=Peptidyl-prolyl cis-trans isomerase; Short=PPIase; AltName: Full=Rotamase; Flags: Precursor	Pantoea sp. YR343	4108978908	3559591860	3657053888
Pantoea_YR343_pacbio_PROKKA_00816	RecName: Full=Transcriptional regulator DauR	Pantoea sp. YR343	239246304	251207232	275425088
Pantoea_YR343_pacbio_PROKKA_00820	RecName: Full=30S ribosomal protein S12	Pantoea sp. YR343	4661709716	4602207242	4697436580
Pantoea_YR343_pacbio_PROKKA_00821	RecName: Full=30S ribosomal protein S7	Pantoea sp. YR343	15291708776	14695963556	13805880420
Pantoea_YR343_pacbio_PROKKA_00822	RecName: Full=Elongation factor G; Short=EF-G	Pantoea sp. YR343	6.86844e+10	6.64089e+10	6.76217e+10
Pantoea_YR343_pacbio_PROKKA_00823	RecName: Full=Elongation factor Tu; Short=EF-Tu	Pantoea sp. YR343	1.59785e+11	1.78921e+11	1.64255e+11
Pantoea_YR343_pacbio_PROKKA_00825	RecName: Full=Bacterioferritin; Short=BFR	Pantoea sp. YR343	1.4305e+09	1534881340	1.31951e+09
Pantoea_YR343_pacbio_PROKKA_00826	RecName: Full=30S ribosomal protein S10	Pantoea sp. YR343	33962932300	30216697693	31104581462
Pantoea_YR343_pacbio_PROKKA_00827	RecName: Full=50S ribosomal protein L3	Pantoea sp. YR343	20220678088	22449004789	2.38327e+10
Pantoea_YR343_pacbio_PROKKA_00828	RecName: Full=50S ribosomal protein L4	Pantoea sp. YR343	1.17972e+10	12982407247	1.20877e+10
Pantoea_YR343_pacbio_PROKKA_00829	RecName: Full=50S ribosomal protein L23	Pantoea sp. YR343	6051125006	7646033452	6.3725e+09
Pantoea_YR343_pacbio_PROKKA_00830	RecName: Full=50S ribosomal protein L2	Pantoea sp. YR343	3.16796e+10	2.69575e+10	2.80502e+10
Pantoea_YR343_pacbio_PROKKA_00831	RecName: Full=30S ribosomal protein S19	Pantoea sp. YR343	10268038172	10274770610	9482543550
Pantoea_YR343_pacbio_PROKKA_00832	RecName: Full=50S ribosomal protein L22	Pantoea sp. YR343	1.80931e+10	1.96801e+10	1.83383e+10
Pantoea_YR343_pacbio_PROKKA_00833	RecName: Full=30S ribosomal protein S3	Pantoea sp. YR343	36524274943	35616753349	36936749099
Pantoea_YR343_pacbio_PROKKA_00834	RecName: Full=50S ribosomal protein L16	Pantoea sp. YR343	3104615102	3897434202	3500088782
Pantoea_YR343_pacbio_PROKKA_00835	RecName: Full=50S ribosomal protein L29	Pantoea sp. YR343	5796326234	3289553937	5.2473e+09
Pantoea_YR343_pacbio_PROKKA_00836	RecName: Full=30S ribosomal protein S17	Pantoea sp. YR343	2347402612	4874936432	4687520885
Pantoea_YR343_pacbio_PROKKA_00837	RecName: Full=50S ribosomal protein L14	Pantoea sp. YR343	2.04938e+10	1.63558e+10	19495971073
Pantoea_YR343_pacbio_PROKKA_00838	RecName: Full=50S ribosomal protein L24	Pantoea sp. YR343	7473550265	4138364309	5975994319
Pantoea_YR343_pacbio_PROKKA_00839	RecName: Full=50S ribosomal protein L5	Pantoea sp. YR343	1.86192e+10	1.98634e+10	20440979678
Pantoea_YR343_pacbio_PROKKA_00840	RecName: Full=30S ribosomal protein S14	Pantoea sp. YR343	3.72882e+09	3.61105e+09	2.73447e+09
Pantoea_YR343_pacbio_PROKKA_00841	RecName: Full=30S ribosomal protein S8	Pantoea sp. YR343	1.59539e+10	13890716181	1.22856e+10
Pantoea_YR343_pacbio_PROKKA_00842	RecName: Full=50S ribosomal protein L6	Pantoea sp. YR343	4.4333e+10	4.00848e+10	3.83086e+10
Pantoea_YR343_pacbio_PROKKA_00843	RecName: Full=50S ribosomal protein L18	Pantoea sp. YR343	5.38327e+09	5294275883	5.35367e+09
Pantoea_YR343_pacbio_PROKKA_00844	RecName: Full=30S ribosomal protein S5	Pantoea sp. YR343	3.21247e+10	3.51519e+10	3.46507e+10
Pantoea_YR343_pacbio_PROKKA_00845	RecName: Full=50S ribosomal protein L30	Pantoea sp. YR343	7368778618	6232800600	5.46426e+09
Pantoea_YR343_pacbio_PROKKA_00846	RecName: Full=50S ribosomal protein L15	Pantoea sp. YR343	2.40313e+10	19573772634	2.15106e+10
Pantoea_YR343_pacbio_PROKKA_00847	RecName: Full=Protein translocase subunit SecY	Pantoea sp. YR343	3192633760	2324627698	3140296992
Pantoea_YR343_pacbio_PROKKA_00848	RecName: Full=30S ribosomal protein S13	Pantoea sp. YR343	18443269208	18075327152	17307561192
Pantoea_YR343_pacbio_PROKKA_00849	RecName: Full=30S ribosomal protein S11	Pantoea sp. YR343	10348985476	8429312416	9525493907
Pantoea_YR343_pacbio_PROKKA_00850	RecName: Full=30S ribosomal protein S4	Pantoea sp. YR343	3.32764e+10	3.12132e+10	3.07262e+10
Pantoea_YR343_pacbio_PROKKA_00851	RecName: Full=DNA-directed RNA polymerase subunit alpha; Short=RNAP subunit alpha; AltName: Full=RNA polymerase subunit alpha; AltName: Full=Transcriptase subunit alpha	Pantoea sp. YR343	3.24191e+10	2.86039e+10	3.05237e+10
Pantoea_YR343_pacbio_PROKKA_00852	RecName: Full=50S ribosomal protein L17	Pantoea sp. YR343	19917584617	1.8605e+10	1.83901e+10
Pantoea_YR343_pacbio_PROKKA_00856	RecName: Full=Large-conductance mechanosensitive channel	Pantoea sp. YR343	2273146304	2392235488	2223046112
Pantoea_YR343_pacbio_PROKKA_00857	RecName: Full=Glutathione-regulated potassium-efflux system protein KefB; AltName: Full=K(+)/H(+) antiporter	Pantoea sp. YR343	2.51566e+08	2.60932e+08	2.40694e+08
Pantoea_YR343_pacbio_PROKKA_00858	RecName: Full=Ribosomal RNA small subunit methyltransferase B; AltName: Full=16S rRNA m5C967 methyltransferase; AltName: Full=rRNA (cytosine-C(5)-)-methyltransferase RsmB	Pantoea sp. YR343	1.02009e+09	9.78603e+08	951395679
Pantoea_YR343_pacbio_PROKKA_00859	RecName: Full=Methionyl-tRNA formyltransferase	Pantoea sp. YR343	436108512	481231250	523049112
Pantoea_YR343_pacbio_PROKKA_00860	RecName: Full=Peptide deformylase; Short=PDF; AltName: Full=Polypeptide deformylase	Pantoea sp. YR343	1173513299	1152545934	1.13679e+09
Pantoea_YR343_pacbio_PROKKA_00864	RecName: Full=Threonylcarbamoyl-AMP synthase; Short=TC-AMP synthase; AltName: Full=L-threonylcarbamoyladenylate synthase; AltName: Full=t(6)A37 threonylcarbamoyladenosine biosynthesis protein TsaC; AltName: Full=tRNA threonylcarbamoyladenosine biosynthesis protein TsaC	Pantoea sp. YR343	427337230	525522900	408605846
Pantoea_YR343_pacbio_PROKKA_00865	RecName: Full=Shikimate dehydrogenase (NADP(+)); Short=SDH	Pantoea sp. YR343	8.94772e+08	8.43224e+08	969056192
Pantoea_YR343_pacbio_PROKKA_00866	RecName: Full=Carnitine operon protein CaiE	Pantoea sp. YR343	315130178	320646124	278100448
Pantoea_YR343_pacbio_PROKKA_00875	RecName: Full=Glutamine transport ATP-binding protein GlnQ	Pantoea sp. YR343	1289492900	1078832243	1359259530
Pantoea_YR343_pacbio_PROKKA_00876	RecName: Full=Putative glutamine transport system permease protein GlnP	Pantoea sp. YR343	39248708	28289802	36181024
Pantoea_YR343_pacbio_PROKKA_00877	RecName: Full=L-cystine transport system permease protein TcyL	Pantoea sp. YR343
Pantoea_YR343_pacbio_PROKKA_00878	RecName: Full=Putative amino-acid ABC transporter-binding protein YhdW; Flags: Precursor	Pantoea sp. YR343	8.68438e+09	7.0276e+09	9029737446
Pantoea_YR343_pacbio_PROKKA_00879	RecName: Full=DNA-binding protein Fis	Pantoea sp. YR343	25122844		20889790
Pantoea_YR343_pacbio_PROKKA_00882	RecName: Full=Ribosomal protein L11 methyltransferase; Short=L11 Mtase	Pantoea sp. YR343	111183576	107989487	105416231
Pantoea_YR343_pacbio_PROKKA_00883	RecName: Full=Sodium/proline symporter; AltName: Full=Proline permease	Pantoea sp. YR343	13408593	11413211	17429586
Pantoea_YR343_pacbio_PROKKA_00885	RecName: Full=Biotin carboxylase; AltName: Full=Acetyl-coenzyme A carboxylase biotin carboxylase subunit A	Pantoea sp. YR343	1.20242e+10	1.14257e+10	1.16178e+10
Pantoea_YR343_pacbio_PROKKA_00886	RecName: Full=Biotin carboxyl carrier protein of acetyl-CoA carboxylase; Short=BCCP	Pantoea sp. YR343	8.56591e+09	7.90903e+09	7.59844e+09
Pantoea_YR343_pacbio_PROKKA_00889	RecName: Full=Protein-methionine-sulfoxide reductase catalytic subunit MsrP; Flags: Precursor	Pantoea sp. YR343	183429986	1.73964e+08	173223412
Pantoea_YR343_pacbio_PROKKA_00890	RecName: Full=RNase E specificity factor CsrD; AltName: Full=Regulator of CsrB and CsrC decay CsrD	Pantoea sp. YR343	33146522	34514200	29906544
Pantoea_YR343_pacbio_PROKKA_00891	RecName: Full=Chaperone protein DnaK; AltName: Full=HSP70; AltName: Full=Heat shock 70 kDa protein; AltName: Full=Heat shock protein 70	Pantoea sp. YR343	1.22645e+10	1.12745e+10	12448111427
Pantoea_YR343_pacbio_PROKKA_00892	RecName: Full=Cell shape-determining protein MreC; AltName: Full=Cell shape protein MreC; AltName: Full=Rod shape-determining protein MreC	Pantoea sp. YR343	110444827	156412261	1.43965e+08
Pantoea_YR343_pacbio_PROKKA_00894	RecName: Full=dTTP/UTP pyrophosphatase; Short=dTTPase/UTPase; AltName: Full=Nucleoside triphosphate pyrophosphatase; AltName: Full=Nucleotide pyrophosphatase; Short=Nucleotide PPase	Pantoea sp. YR343	171342190	90510068	121789957
Pantoea_YR343_pacbio_PROKKA_00896	RecName: Full=Uncharacterized protein YhdP; Flags: Precursor	Pantoea sp. YR343	56327271	50021737	45608728
Pantoea_YR343_pacbio_PROKKA_00897	RecName: Full=Metalloprotease TldD homolog	Pantoea sp. YR343	1.82263e+09	1567818074	1846471584
Pantoea_YR343_pacbio_PROKKA_00900	RecName: Full=p-hydroxybenzoic acid efflux pump subunit AaeA; Short=pHBA efflux pump protein A	Pantoea sp. YR343	1242038272	1158015408	1320237516
Pantoea_YR343_pacbio_PROKKA_00901	RecName: Full=p-hydroxybenzoic acid efflux pump subunit AaeB; Short=pHBA efflux pump protein B	Pantoea sp. YR343	50443486	48240102	130483520
Pantoea_YR343_pacbio_PROKKA_00902	RecName: Full=Betaine aldehyde dehydrogenase; Short=BADH	Pantoea sp. YR343	2564363828	2.09852e+09	2519831384
Pantoea_YR343_pacbio_PROKKA_00908	RecName: Full=Malate dehydrogenase	Pantoea sp. YR343	10604690166	10372717065	1.01836e+10
Pantoea_YR343_pacbio_PROKKA_00909	RecName: Full=Small-conductance mechanosensitive channel	Pantoea sp. YR343	1104788710	1030879852	1247900260
Pantoea_YR343_pacbio_PROKKA_00910	RecName: Full=Phosphatidylserine decarboxylase proenzyme; Contains: RecName: Full=Phosphatidylserine decarboxylase alpha chain; Contains: RecName: Full=Phosphatidylserine decarboxylase beta chain	Pantoea sp. YR343	1.49579e+09	1416790297	1.4001e+09
Pantoea_YR343_pacbio_PROKKA_00911	RecName: Full=Small ribosomal subunit biogenesis GTPase RsgA	Pantoea sp. YR343	17120360	23124214	20674722
Pantoea_YR343_pacbio_PROKKA_00912	RecName: Full=Oligoribonuclease	Pantoea sp. YR343	201342204	178248880	165368520
Pantoea_YR343_pacbio_PROKKA_00917	RecName: Full=Bifunctional NAD(P)H-hydrate repair enzyme Nnr; AltName: Full=Nicotinamide nucleotide repair protein; Includes: RecName: Full=ADP-dependent (S)-NAD(P)H-hydrate dehydratase; AltName: Full=ADP-dependent NAD(P)HX dehydratase; Includes: RecName: Full=NAD(P)H-hydrate epimerase; AltName: Full=NAD(P)HX epimerase	Pantoea sp. YR343	69254448	72200002	120437818
Pantoea_YR343_pacbio_PROKKA_00918	RecName: Full=tRNA threonylcarbamoyladenosine biosynthesis protein TsaE; AltName: Full=t(6)A37 threonylcarbamoyladenosine biosynthesis protein TsaE	Pantoea sp. YR343	416814004	448137352	453182846
Pantoea_YR343_pacbio_PROKKA_00919	RecName: Full=Putative N-acetylmuramoyl-L-alanine amidase	Pantoea sp. YR343	63786580	72253792	58556288
Pantoea_YR343_pacbio_PROKKA_00920	RecName: Full=DNA mismatch repair protein MutL	Pantoea sp. YR343	81066786	75645650	77534614
Pantoea_YR343_pacbio_PROKKA_00921	RecName: Full=tRNA dimethylallyltransferase; AltName: Full=Dimethylallyl diphosphate:tRNA dimethylallyltransferase; Short=DMAPP:tRNA dimethylallyltransferase; Short=DMATase; AltName: Full=Isopentenyl-diphosphate:tRNA isopentenyltransferase; Short=IPP transferase; Short=IPPT; Short=IPTase	Pantoea sp. YR343	30906312	20495152	22606894
Pantoea_YR343_pacbio_PROKKA_00922	RecName: Full=RNA-binding protein Hfq	Pantoea sp. YR343	7.67912e+09	8.43849e+09	7.69321e+09
Pantoea_YR343_pacbio_PROKKA_00923	RecName: Full=GTPase HflX; AltName: Full=GTP-binding protein HflX	Pantoea sp. YR343	2668651888	2640603772	3138252179
Pantoea_YR343_pacbio_PROKKA_00924	RecName: Full=Protein HflK	Pantoea sp. YR343	5702663699	6412438620	5.80408e+09
Pantoea_YR343_pacbio_PROKKA_00925	RecName: Full=Protein HflC	Pantoea sp. YR343	3542479557	4047839193	4.07477e+09
Pantoea_YR343_pacbio_PROKKA_00927	RecName: Full=Adenylosuccinate synthetase; Short=AMPSase; Short=AdSS; AltName: Full=IMP--aspartate ligase	Pantoea sp. YR343	5.96091e+09	6005106657	6.23589e+09
Pantoea_YR343_pacbio_PROKKA_00928	RecName: Full=HTH-type transcriptional repressor NsrR	Pantoea sp. YR343	68505042	79173462	62970864
Pantoea_YR343_pacbio_PROKKA_00929	RecName: Full=Ribonuclease R; Short=RNase R; AltName: Full=VacB protein homolog	Pantoea sp. YR343	1905362517	1.93195e+09	1.7352e+09
Pantoea_YR343_pacbio_PROKKA_00930	RecName: Full=23S rRNA (guanosine-2'-O-)-methyltransferase RlmB; AltName: Full=23S rRNA (guanosine2251 2'-O)-methyltransferase; AltName: Full=23S rRNA Gm2251 2'-O-methyltransferase	Pantoea sp. YR343	1158855475	1056256505	1.11696e+09
Pantoea_YR343_pacbio_PROKKA_00931	RecName: Full=Crotonobetainyl-CoA reductase; AltName: Full=Crotonobetainyl-CoA dehydrogenase	Pantoea sp. YR343	1.46699e+09	1.25841e+09	1.30778e+09
Pantoea_YR343_pacbio_PROKKA_00934	RecName: Full=Esterase YjfP	Pantoea sp. YR343	2200171158	2350280659	2.20615e+09
Pantoea_YR343_pacbio_PROKKA_00936	RecName: Full=30S ribosomal protein S6	Pantoea sp. YR343	18834098212	16307477546	17677439476
Pantoea_YR343_pacbio_PROKKA_00938	RecName: Full=30S ribosomal protein S18	Pantoea sp. YR343	1.69392e+09	1.88544e+09	1647463987
Pantoea_YR343_pacbio_PROKKA_00939	RecName: Full=50S ribosomal protein L9	Pantoea sp. YR343	38102263438	2.86156e+10	3.40653e+10
Pantoea_YR343_pacbio_PROKKA_00940	RecName: Full=Cell division protein YtfB	Pantoea sp. YR343	540753255	443371404	530290110
Pantoea_YR343_pacbio_PROKKA_00941	RecName: Full=Outer membrane protein MIP; AltName: Full=Macrophage infectivity potentiator; AltName: Full=Peptidyl-prolyl cis-trans isomerase; Short=PPIase; AltName: Full=Rotamase; Flags: Precursor	Pantoea sp. YR343	1297244566	1394015942	1363748598
Pantoea_YR343_pacbio_PROKKA_00942	RecName: Full=2',3'-cyclic-nucleotide 2'-phosphodiesterase/3'-nucleotidase; Flags: Precursor	Pantoea sp. YR343	126749164	171518248	110093144
Pantoea_YR343_pacbio_PROKKA_00943	RecName: Full=Nus factor SuhB; AltName: Full=Inositol-1-monophosphatase; Short=I-1-Pase; Short=IMPase; Short=Inositol-1-phosphatase	Pantoea sp. YR343	2.62515e+09	2395453532	2575424517
Pantoea_YR343_pacbio_PROKKA_00944	RecName: Full=Uncharacterized protein YtfJ; Flags: Precursor	Pantoea sp. YR343	847708920	7.24348e+08	927893895
Pantoea_YR343_pacbio_PROKKA_00946	RecName: Full=Polyamine export protein	Pantoea sp. YR343	311065912	212790778	260348372
Pantoea_YR343_pacbio_PROKKA_00947	RecName: Full=Outer membrane protein assembly factor BamA; Flags: Precursor	Pantoea sp. YR343	113313928	118898588	117524608
Pantoea_YR343_pacbio_PROKKA_00948	RecName: Full=Translocation and assembly module subunit TamB; AltName: Full=Autotransporter assembly factor TamB	Pantoea sp. YR343	718413806	630491210	721191253
Pantoea_YR343_pacbio_PROKKA_00949	RecName: Full=Gamma-glutamylcyclotransferase family protein YtfP	Pantoea sp. YR343	36899052	46205652	55817260
Pantoea_YR343_pacbio_PROKKA_00950	RecName: Full=Inorganic pyrophosphatase; AltName: Full=Pyrophosphate phospho-hydrolase; Short=PPase	Pantoea sp. YR343	5.20769e+09	4.14717e+09	3.2368e+09
Pantoea_YR343_pacbio_PROKKA_00952	---NA---	Pantoea sp. YR343	207218334	205018072	194061534
Pantoea_YR343_pacbio_PROKKA_00956	RecName: Full=Fructose-1,6-bisphosphatase class 1; Short=FBPase class 1; AltName: Full=D-fructose-1,6-bisphosphate 1-phosphohydrolase class 1	Pantoea sp. YR343	2970045568	3403242012	2.97709e+09
Pantoea_YR343_pacbio_PROKKA_00957	RecName: Full=UDP-N-acetylmuramate--L-alanine ligase; AltName: Full=UDP-N-acetylmuramoyl-L-alanine synthetase	Pantoea sp. YR343	1170289404	996922037	1023866276
Pantoea_YR343_pacbio_PROKKA_00958	RecName: Full=UPF0307 protein YjgA	Pantoea sp. YR343	290616352	2.2521e+08	2.46608e+08
Pantoea_YR343_pacbio_PROKKA_00959	RecName: Full=Metalloprotease TldD homolog	Pantoea sp. YR343	1431390135	1849650802	1449837573
Pantoea_YR343_pacbio_PROKKA_00966	RecName: Full=Allantoinase; AltName: Full=Allantoin-utilizing enzyme	Pantoea sp. YR343	21879352	13842716	22163722
Pantoea_YR343_pacbio_PROKKA_00970	RecName: Full=HTH-type transcriptional activator AllS	Pantoea sp. YR343	9705635	6.20076e+06	7.68549e+06
Pantoea_YR343_pacbio_PROKKA_00972	RecName: Full=Osmotically-inducible protein Y; Flags: Precursor	Pantoea sp. YR343	2736891756	2773457653	2502200242
Pantoea_YR343_pacbio_PROKKA_00973	RecName: Full=DnaA initiator-associating protein DiaA	Pantoea sp. YR343	17003354	23328196	25495846
Pantoea_YR343_pacbio_PROKKA_00975	RecName: Full=Penicillin-binding protein activator LpoA; Short=PBP activator LpoA; Flags: Precursor	Pantoea sp. YR343	691292864	805289106	5.76895e+08
Pantoea_YR343_pacbio_PROKKA_00976	RecName: Full=Ribosomal RNA small subunit methyltransferase I; AltName: Full=16S rRNA 2'-O-ribose C1402 methyltransferase; AltName: Full=rRNA (cytidine-2'-O-)-methyltransferase RsmI	Pantoea sp. YR343	101860656	91846018	109048597
Pantoea_YR343_pacbio_PROKKA_00980	RecName: Full=Alcohol dehydrogenase; Short=ADH	Pantoea sp. YR343	72419624	105131176	51762192
Pantoea_YR343_pacbio_PROKKA_00981	RecName: Full=Glutathionyl-hydroquinone reductase YqjG; Short=GS-HQR	Pantoea sp. YR343	1372930987	1255009828	1413656589
Pantoea_YR343_pacbio_PROKKA_00983	RecName: Full=Uncharacterized protein YqjK	Pantoea sp. YR343	430701640	301201815	4.05538e+08
Pantoea_YR343_pacbio_PROKKA_00984	RecName: Full=Inner membrane protein YqjE	Pantoea sp. YR343	566264985	324560378	551315226
Pantoea_YR343_pacbio_PROKKA_00985	RecName: Full=Protein ElaB	Pantoea sp. YR343	12308584	10089288	11275494
Pantoea_YR343_pacbio_PROKKA_00986	RecName: Full=Protein YqjC; Flags: Precursor	Pantoea sp. YR343	370636832	397947136	443541904
Pantoea_YR343_pacbio_PROKKA_00988	RecName: Full=Inner membrane protein YghB	Pantoea sp. YR343	150076384	110357971	160970898
Pantoea_YR343_pacbio_PROKKA_00991	RecName: Full=Uronate isomerase; AltName: Full=Glucuronate isomerase; AltName: Full=Uronic isomerase	Pantoea sp. YR343	2.13129e+08	2.30593e+08	164893773
Pantoea_YR343_pacbio_PROKKA_00992	RecName: Full=Altronate oxidoreductase; AltName: Full=Tagaturonate dehydrogenase; AltName: Full=Tagaturonate reductase	Pantoea sp. YR343	25818504	22659274	7.7326e+06
Pantoea_YR343_pacbio_PROKKA_00996	RecName: Full=1,5-anhydro-D-fructose reductase; Short=Anhydrofructose reductase; AltName: Full=1,5-anhydro-D-fructose reductase (1,5-anhydro-D-mannitol-forming)	Pantoea sp. YR343	9.09399e+08	871892964	6.61385e+08
Pantoea_YR343_pacbio_PROKKA_00999	RecName: Full=Ribosomal RNA large subunit methyltransferase G; AltName: Full=23S rRNA m2G1835 methyltransferase; AltName: Full=rRNA (guanine-N(2)-)-methyltransferase RlmG	Pantoea sp. YR343	231435406	169532820	161446468
Pantoea_YR343_pacbio_PROKKA_01000	RecName: Full=NADPH dehydrogenase	Pantoea sp. YR343
Pantoea_YR343_pacbio_PROKKA_01006	RecName: Full=Gluconate permease	Pantoea sp. YR343	469791096	550012160	405164692
Pantoea_YR343_pacbio_PROKKA_01008	RecName: Full=Lipoprotein E; AltName: Full=Outer membrane protein P4; Short=OMP P4; Flags: Precursor	Pantoea sp. YR343	1796248716	1427045704	1690675850
Pantoea_YR343_pacbio_PROKKA_01011	RecName: Full=D-alanine--D-alanine ligase; AltName: Full=D-Ala-D-Ala ligase; AltName: Full=D-alanylalanine synthetase	Pantoea sp. YR343	210252217	219939616	215511946
Pantoea_YR343_pacbio_PROKKA_01017	RecName: Full=3-oxoacyl-[acyl-carrier-protein] reductase FabG; AltName: Full=3-ketoacyl-acyl carrier protein reductase; AltName: Full=Beta-Ketoacyl-acyl carrier protein reductase; AltName: Full=Beta-ketoacyl-ACP reductase	Pantoea sp. YR343	159607536	109853488	84567984
Pantoea_YR343_pacbio_PROKKA_01019	RecName: Full=G/U mismatch-specific DNA glycosylase; AltName: Full=Double-strand-specific uracil glycosylase; AltName: Full=Mismatch-specific uracil DNA-glycosylase; Short=MUG	Pantoea sp. YR343	17828890	35633760	2.79637e+07
Pantoea_YR343_pacbio_PROKKA_01020	RecName: Full=RNA polymerase sigma factor RpoD; AltName: Full=Sigma-70	Pantoea sp. YR343	10113221708	10568416228	1.0555e+10
Pantoea_YR343_pacbio_PROKKA_01021	RecName: Full=DNA primase	Pantoea sp. YR343	4807350	4735669	6.60762e+06
Pantoea_YR343_pacbio_PROKKA_01022	RecName: Full=30S ribosomal protein S21	Pantoea sp. YR343	17807380504	16881735563	15622129880
Pantoea_YR343_pacbio_PROKKA_01023	RecName: Full=tRNA N6-adenosine threonylcarbamoyltransferase; AltName: Full=N6-L-threonylcarbamoyladenine synthase; Short=t(6)A synthase; AltName: Full=t(6)A37 threonylcarbamoyladenosine biosynthesis protein TsaD; AltName: Full=tRNA threonylcarbamoyladenosine biosynthesis protein TsaD	Pantoea sp. YR343	93868328	96483008	79276288
Pantoea_YR343_pacbio_PROKKA_01024	RecName: Full=Glycerol-3-phosphate acyltransferase; AltName: Full=G3P acyltransferase; Short=GPAT; AltName: Full=Lysophosphatidic acid synthase; Short=LPA synthase	Pantoea sp. YR343	58281836	41659028	53090424
Pantoea_YR343_pacbio_PROKKA_01025	RecName: Full=Dihydroneopterin aldolase; Short=DHNA; AltName: Full=7,8-dihydroneopterin 2'-epimerase; AltName: Full=7,8-dihydroneopterin aldolase; AltName: Full=7,8-dihydroneopterin epimerase; AltName: Full=Dihydroneopterin epimerase	Pantoea sp. YR343	143467696	133633414	134254384
Pantoea_YR343_pacbio_PROKKA_01028	RecName: Full=Uncharacterized protein YgiM; Flags: Precursor	Pantoea sp. YR343	2.85316e+08	239518233	325501484
Pantoea_YR343_pacbio_PROKKA_01029	RecName: Full=Inorganic triphosphatase; Short=PPPase; AltName: Full=ORFXE	Pantoea sp. YR343	213647053	236829169	264414694
Pantoea_YR343_pacbio_PROKKA_01030	RecName: Full=Bifunctional glutamine synthetase adenylyltransferase/adenylyl-removing enzyme; AltName: Full=ATP:glutamine synthetase adenylyltransferase; AltName: Full=ATase; Includes: RecName: Full=Glutamine synthetase adenylyl-L-tyrosine phosphorylase; AltName: Full=Adenylyl removase; Short=AR; Short=AT-N; Includes: RecName: Full=Glutamine synthetase adenylyl transferase; AltName: Full=Adenylyl…	Pantoea sp. YR343	195868951	213841063	261588987
Pantoea_YR343_pacbio_PROKKA_01031	RecName: Full=Bifunctional protein HldE; Includes: RecName: Full=D-beta-D-heptose 7-phosphate kinase; AltName: Full=D-beta-D-heptose 7-phosphotransferase; AltName: Full=D-glycero-beta-D-manno-heptose-7-phosphate kinase; Includes: RecName: Full=D-beta-D-heptose 1-phosphate adenylyltransferase; AltName: Full=D-glycero-beta-D-manno-heptose 1-phosphate adenylyltransferase	Pantoea sp. YR343	2.43117e+09	2.5588e+09	2617153427
Pantoea_YR343_pacbio_PROKKA_01032	RecName: Full=Ubiquinone biosynthesis accessory factor UbiK	Pantoea sp. YR343	2158685232	2.00635e+09	1822480490
Pantoea_YR343_pacbio_PROKKA_01033	RecName: Full=3,4-dihydroxy-2-butanone 4-phosphate synthase; Short=DHBP synthase	Pantoea sp. YR343	41027371	44239972	40083740
Pantoea_YR343_pacbio_PROKKA_01038	RecName: Full=Outer membrane protein TolC; AltName: Full=Multidrug efflux pump subunit TolC; Flags: Precursor	Pantoea sp. YR343	6.26487e+09	6.41014e+09	6273259795
Pantoea_YR343_pacbio_PROKKA_01040	RecName: Full=GDP-mannose pyrophosphatase; AltName: Full=GDP-mannose hydrolase; AltName: Full=GDPMK	Pantoea sp. YR343	131277347	136305786	115390123
Pantoea_YR343_pacbio_PROKKA_01042	RecName: Full=3',5'-cyclic adenosine monophosphate phosphodiesterase CpdA; Short=3',5'-cyclic AMP phosphodiesterase; Short=cAMP phosphodiesterase	Pantoea sp. YR343	69168983	79839321	67320776
Pantoea_YR343_pacbio_PROKKA_01044	RecName: Full=DNA topoisomerase 4 subunit B; AltName: Full=Topoisomerase IV subunit B	Pantoea sp. YR343	692976076	1194434684	556077566
Pantoea_YR343_pacbio_PROKKA_01050	RecName: Full=Probable quinol monooxygenase YgiN; Short=QuMo	Pantoea sp. YR343	127747486	8.32099e+07	132784005
Pantoea_YR343_pacbio_PROKKA_01059	RecName: Full=DNA topoisomerase 4 subunit A; AltName: Full=Topoisomerase IV subunit A	Pantoea sp. YR343	877834802	900082903	910235464
Pantoea_YR343_pacbio_PROKKA_01060	RecName: Full=1-acyl-sn-glycerol-3-phosphate acyltransferase; Short=1-AGP acyltransferase; Short=1-AGPAT; AltName: Full=Lysophosphatidic acid acyltransferase; Short=LPAAT	Pantoea sp. YR343	1.08551e+09	931959825	1080756970
Pantoea_YR343_pacbio_PROKKA_01061	RecName: Full=Cell division protein FtsP; Flags: Precursor	Pantoea sp. YR343	303101324	3.59328e+08	279238592
Pantoea_YR343_pacbio_PROKKA_01062	RecName: Full=2,5-diketo-D-gluconic acid reductase A; Short=2,5-DKG reductase A; Short=2,5-DKGR A; Short=25DKGR-A; AltName: Full=AKR5C	Pantoea sp. YR343	18690253054	17200665205	1.8961e+10
Pantoea_YR343_pacbio_PROKKA_01065	RecName: Full=Cystathionine gamma-synthase; Short=CGS; AltName: Full=O-succinylhomoserine (thiol)-lyase	Pantoea sp. YR343	53432032	53319505	45074862
Pantoea_YR343_pacbio_PROKKA_01066	RecName: Full=Biopolymer transport protein ExbB	Pantoea sp. YR343	1.88377e+07	38990292	30130757
Pantoea_YR343_pacbio_PROKKA_01068	RecName: Full=Putative proline/betaine transporter	Pantoea sp. YR343	182208804	214184416	210751472
Pantoea_YR343_pacbio_PROKKA_01073	---NA---	Pantoea sp. YR343	5.28493e+07	45221439	3.76488e+07
Pantoea_YR343_pacbio_PROKKA_01077	RecName: Full=Inner membrane protein YlaC	Pantoea sp. YR343	6757477198	7.55543e+09	6219799792
Pantoea_YR343_pacbio_PROKKA_01080	RecName: Full=Uncharacterized protein YjlB	Pantoea sp. YR343	6.24634e+07	8.83624e+07	54765503
Pantoea_YR343_pacbio_PROKKA_01081	RecName: Full=Putative glutamate--cysteine ligase 2-2; AltName: Full=Gamma-glutamylcysteine synthetase 2-2; Short=GCS 2-2; Short=Gamma-GCS 2-2	Pantoea sp. YR343	133419338	168645435	129446528
Pantoea_YR343_pacbio_PROKKA_01082	RecName: Full=Uncharacterized protein Rv2567	Pantoea sp. YR343
Pantoea_YR343_pacbio_PROKKA_01083	RecName: Full=Protein-glutamine gamma-glutamyltransferase; AltName: Full=Transglutaminase protein A; Short=TGase A	Pantoea sp. YR343	84010832	80318344	78683800
Pantoea_YR343_pacbio_PROKKA_01084	---NA---	Pantoea sp. YR343	27076848	24211490
Pantoea_YR343_pacbio_PROKKA_01091	RecName: Full=Bacterial non-heme ferritin	Pantoea sp. YR343	2627187684	2050353960	2699530494
Pantoea_YR343_pacbio_PROKKA_01092	RecName: Full=N-acetyldiaminopimelate deacetylase	Pantoea sp. YR343	5.0409e+07	60483785	58480125
Pantoea_YR343_pacbio_PROKKA_01093	RecName: Full=Peptide chain release factor 3; Short=RF-3	Pantoea sp. YR343	1052572649	8.75393e+08	9.92522e+08
Pantoea_YR343_pacbio_PROKKA_01094	RecName: Full=Osmotically-inducible protein Y; Flags: Precursor	Pantoea sp. YR343	21434631656	2.20901e+10	1.64982e+10
Pantoea_YR343_pacbio_PROKKA_01098	RecName: Full=Deoxyribose-phosphate aldolase; Short=DERA; AltName: Full=2-deoxy-D-ribose 5-phosphate aldolase; AltName: Full=Phosphodeoxyriboaldolase; Short=Deoxyriboaldolase	Pantoea sp. YR343	2.48956e+09	2583220359	2.34872e+09
Pantoea_YR343_pacbio_PROKKA_01099	RecName: Full=Thymidine phosphorylase; AltName: Full=TdRPase	Pantoea sp. YR343	1.67603e+08	151268485	148382474
Pantoea_YR343_pacbio_PROKKA_01100	RecName: Full=Phosphopentomutase; AltName: Full=Phosphodeoxyribomutase	Pantoea sp. YR343	1.85031e+09	2.01315e+09	1910758129
Pantoea_YR343_pacbio_PROKKA_01101	RecName: Full=Purine nucleoside phosphorylase DeoD-type; Short=PNP	Pantoea sp. YR343	2.51779e+09	2785979308	2.42432e+09
Pantoea_YR343_pacbio_PROKKA_01109	RecName: Full=Sarcosine oxidase subunit beta; Short=Sarcosine oxidase subunit B	Pantoea sp. YR343
Pantoea_YR343_pacbio_PROKKA_01115	RecName: Full=Octopine catabolism/uptake operon regulatory protein OccR	Pantoea sp. YR343	2.85349e+08	255178588	240862162
Pantoea_YR343_pacbio_PROKKA_01122	RecName: Full=N-succinylarginine dihydrolase	Pantoea sp. YR343	109551806	72022552	75977848
Pantoea_YR343_pacbio_PROKKA_01124	RecName: Full=Histidine transport ATP-binding protein HisP	Pantoea sp. YR343	5.26532e+06	9630659	11330014
Pantoea_YR343_pacbio_PROKKA_01136	RecName: Full=Probable glycerophosphodiester phosphodiesterase 1; Short=Glycerophosphoryl diester phosphodiesterase 1	Pantoea sp. YR343	79274604	45720976	73849656
Pantoea_YR343_pacbio_PROKKA_01140	RecName: Full=Outer membrane porin PhoE; AltName: Full=Outer membrane pore protein E; Flags: Precursor	Pantoea sp. YR343	4094085844	2.36782e+09	4177209705
Pantoea_YR343_pacbio_PROKKA_01149	---NA---	Pantoea sp. YR343	39544024	42064884	44951684
Pantoea_YR343_pacbio_PROKKA_01156	---NA---	Pantoea sp. YR343
Pantoea_YR343_pacbio_PROKKA_01158	---NA---	Pantoea sp. YR343	29033116	32106286	38396444
Pantoea_YR343_pacbio_PROKKA_01166	---NA---	Pantoea sp. YR343	54890504	4.73247e+07	57284000
Pantoea_YR343_pacbio_PROKKA_01187	---NA---	Pantoea sp. YR343	103691036	72508327	73611244
Pantoea_YR343_pacbio_PROKKA_01193	RecName: Full=Octopine catabolism/uptake operon regulatory protein OccR	Pantoea sp. YR343	98817594	103119072	79648028
Pantoea_YR343_pacbio_PROKKA_01203	RecName: Full=3-oxoacyl-[acyl-carrier-protein] synthase 2; AltName: Full=3-oxoacyl-[acyl-carrier-protein] synthase II; AltName: Full=Beta-ketoacyl-ACP synthase II; Short=KAS II	Pantoea sp. YR343	150948090	181858244	162289239
Pantoea_YR343_pacbio_PROKKA_01206	RecName: Full=Mannonate dehydratase; AltName: Full=D-mannonate hydro-lyase	Pantoea sp. YR343	199096752	189632624	310027584
Pantoea_YR343_pacbio_PROKKA_01211	RecName: Full=Imidazolonepropionase; AltName: Full=Imidazolone-5-propionate hydrolase	Pantoea sp. YR343	94848344	55619481	75532780
Pantoea_YR343_pacbio_PROKKA_01212	RecName: Full=HTH-type transcriptional activator AllS	Pantoea sp. YR343	2242005530	3640768134	1639643458
Pantoea_YR343_pacbio_PROKKA_01216	RecName: Full=Quinone oxidoreductase 2	Pantoea sp. YR343	173637176	219190330	191636678
Pantoea_YR343_pacbio_PROKKA_01218	RecName: Full=Putative carboxymethylenebutenolidase; AltName: Full=Dienelactone hydrolase; Short=DLH	Pantoea sp. YR343	445138709	430266740	375617351
Pantoea_YR343_pacbio_PROKKA_01219	RecName: Full=Cytochrome bd-I ubiquinol oxidase subunit 1; AltName: Full=Cytochrome bd-I oxidase subunit I; AltName: Full=Cytochrome d ubiquinol oxidase subunit I	Pantoea sp. YR343	13399374	14761480	13792141
Pantoea_YR343_pacbio_PROKKA_01225	RecName: Full=Vibriobactin utilization protein ViuB	Pantoea sp. YR343	271528412	231893765	280738948
Pantoea_YR343_pacbio_PROKKA_01226	RecName: Full=Transcriptional regulator YqjI	Pantoea sp. YR343	15290592	18151404	15461729
Pantoea_YR343_pacbio_PROKKA_01227	---NA---	Pantoea sp. YR343	344543536	264202704	319098464
Pantoea_YR343_pacbio_PROKKA_01228	RecName: Full=Transferrin-binding protein A; Short=TbpA; AltName: Full=Transferrin-binding protein 1; Flags: Precursor	Pantoea sp. YR343	512506578	487507528	482117674
Pantoea_YR343_pacbio_PROKKA_01229	RecName: Full=Hemin transport protein HmuS	Pantoea sp. YR343	171622674	136025289	158225090
Pantoea_YR343_pacbio_PROKKA_01230	RecName: Full=Vitamin B12-binding protein; Flags: Precursor	Pantoea sp. YR343	327443488	265451360	292951328
Pantoea_YR343_pacbio_PROKKA_01232	RecName: Full=Hemin import ATP-binding protein HmuV	Pantoea sp. YR343	17359914	11175050	22089920
Pantoea_YR343_pacbio_PROKKA_01234	RecName: Full=Acrylyl-CoA reductase AcuI; AltName: Full=Acryloyl-coenzyme A reductase	Pantoea sp. YR343	1369845827	1226525806	1316005618
Pantoea_YR343_pacbio_PROKKA_01235	RecName: Full=Arginine decarboxylase	Pantoea sp. YR343	120933948	94446170	110100968
Pantoea_YR343_pacbio_PROKKA_01236	RecName: Full=Membrane-bound lytic murein transglycosylase C; AltName: Full=Murein lyase C; Flags: Precursor	Pantoea sp. YR343	33501339	35283046	28759054
Pantoea_YR343_pacbio_PROKKA_01237	RecName: Full=Probable Fe(2+)-trafficking protein	Pantoea sp. YR343	520582942	534842790	515790766
Pantoea_YR343_pacbio_PROKKA_01239	RecName: Full=tRNA (guanine-N(7)-)-methyltransferase; AltName: Full=tRNA (guanine(46)-N(7))-methyltransferase; AltName: Full=tRNA(m7G46)-methyltransferase	Pantoea sp. YR343	23468740	28980400	36775572
Pantoea_YR343_pacbio_PROKKA_01241	RecName: Full=Uncharacterized protein YggN	Pantoea sp. YR343	25436708	15010532	22770250
Pantoea_YR343_pacbio_PROKKA_01244	RecName: Full=dITP/XTP pyrophosphatase; AltName: Full=Non-canonical purine NTP pyrophosphatase; AltName: Full=Non-standard purine NTP pyrophosphatase; AltName: Full=Nucleoside-triphosphate diphosphatase; AltName: Full=Nucleoside-triphosphate pyrophosphatase; Short=NTPase	Pantoea sp. YR343	102109504	50364120	66875908
Pantoea_YR343_pacbio_PROKKA_01245	RecName: Full=Uncharacterized protein YggT	Pantoea sp. YR343	465622512	246591608	490069976
Pantoea_YR343_pacbio_PROKKA_01246	RecName: Full=Pyridoxal phosphate homeostasis protein; Short=PLP homeostasis protein	Pantoea sp. YR343	25519474	30507501	23065517
Pantoea_YR343_pacbio_PROKKA_01249	RecName: Full=UPF0301 protein YqgE	Pantoea sp. YR343	14630112	3310433	18815652
Pantoea_YR343_pacbio_PROKKA_01250	RecName: Full=Glutathione synthetase; AltName: Full=GSH synthetase; Short=GSH-S; Short=GSHase; AltName: Full=Glutathione synthase	Pantoea sp. YR343	1093735897	1.35972e+09	1243851573
Pantoea_YR343_pacbio_PROKKA_01251	RecName: Full=Ribosomal RNA small subunit methyltransferase E; AltName: Full=16S rRNA m3U1498 methyltransferase	Pantoea sp. YR343	171735884	135572388	157124622
Pantoea_YR343_pacbio_PROKKA_01254	RecName: Full=Arabinose-proton symporter; AltName: Full=Arabinose transporter	Pantoea sp. YR343	365810040	241213992	277550648
Pantoea_YR343_pacbio_PROKKA_01255	RecName: Full=S-adenosylmethionine synthase; Short=AdoMet synthase; AltName: Full=MAT; AltName: Full=Methionine adenosyltransferase	Pantoea sp. YR343	2.84194e+09	3.13995e+09	3.37948e+09
Pantoea_YR343_pacbio_PROKKA_01256	RecName: Full=Biosynthetic arginine decarboxylase; Short=ADC	Pantoea sp. YR343	1443788080	1352486254	1283901495
Pantoea_YR343_pacbio_PROKKA_01257	RecName: Full=Anti-FlhC(2)FlhD(4) factor YdiV	Pantoea sp. YR343	259093962	396995804	360979894
Pantoea_YR343_pacbio_PROKKA_01259	RecName: Full=Bacillopeptidase F; AltName: Full=90 kDa serine proteinase; AltName: Full=Esterase; AltName: Full=RP-I protease; Flags: Precursor	Pantoea sp. YR343	9.63227e+09	8289693014	9.13795e+09
Pantoea_YR343_pacbio_PROKKA_01260	RecName: Full=Outer membrane efflux protein BepC; Flags: Precursor	Pantoea sp. YR343	31993232	32101544	54542826
Pantoea_YR343_pacbio_PROKKA_01261	RecName: Full=Leukotoxin translocation ATP-binding protein LktB	Pantoea sp. YR343	861268387	8.75336e+08	1.03995e+09
Pantoea_YR343_pacbio_PROKKA_01262	RecName: Full=Protein CyaD	Pantoea sp. YR343	229005776	261221961	252176399
Pantoea_YR343_pacbio_PROKKA_01273	RecName: Full=Agmatinase; AltName: Full=Agmatine ureohydrolase; Short=AUH	Pantoea sp. YR343	1198448542	1453244853	1433226794
Pantoea_YR343_pacbio_PROKKA_01275	RecName: Full=Protease HtpX homolog	Pantoea sp. YR343	560012601	5.09023e+08	5.05369e+08
Pantoea_YR343_pacbio_PROKKA_01276	RecName: Full=Transketolase 1; Short=TK 1	Pantoea sp. YR343	9234523088	8.89114e+09	8.83582e+09
Pantoea_YR343_pacbio_PROKKA_01277	RecName: Full=D-erythrose-4-phosphate dehydrogenase; Short=E4PDH	Pantoea sp. YR343	105265288	96529264	136932464
Pantoea_YR343_pacbio_PROKKA_01278	RecName: Full=Phosphoglycerate kinase	Pantoea sp. YR343	4.66649e+10	4.52393e+10	4.54381e+10
Pantoea_YR343_pacbio_PROKKA_01279	RecName: Full=Fructose-bisphosphate aldolase; Short=FBP aldolase; Short=FBPA; AltName: Full=Fructose-1,6-bisphosphate aldolase	Pantoea sp. YR343	3.61839e+10	34385482819	35447690188
Pantoea_YR343_pacbio_PROKKA_01280	RecName: Full=Small-conductance mechanosensitive channel	Pantoea sp. YR343	686193904	657464408	733014722
Pantoea_YR343_pacbio_PROKKA_01283	RecName: Full=Pectin degradation repressor protein KdgR	Pantoea sp. YR343	3.58513e+08	327207059	354525236
Pantoea_YR343_pacbio_PROKKA_01285	RecName: Full=26 kDa periplasmic immunogenic protein; AltName: Full=28 kDa cytosoluble protein; AltName: Full=28 kDa outer membrane protein; AltName: Full=CP28; Flags: Precursor	Pantoea sp. YR343	2729376569	2.89371e+09	2.86856e+09
Pantoea_YR343_pacbio_PROKKA_01286	RecName: Full=HTH-type transcriptional regulator ArgP	Pantoea sp. YR343	291303912	245195146	255645872
Pantoea_YR343_pacbio_PROKKA_01287	RecName: Full=Ribose-5-phosphate isomerase A; AltName: Full=Phosphoriboisomerase A; Short=PRI	Pantoea sp. YR343	288105386	351778480	2.82666e+08
Pantoea_YR343_pacbio_PROKKA_01288	RecName: Full=D-3-phosphoglycerate dehydrogenase; Short=PGDH; AltName: Full=2-oxoglutarate reductase	Pantoea sp. YR343	3318717980	2.93986e+09	3.54837e+09
Pantoea_YR343_pacbio_PROKKA_01289	RecName: Full=5-formyltetrahydrofolate cyclo-ligase; Short=5-FCL; AltName: Full=5,10-methenyltetrahydrofolate synthetase; Short=MTHFS	Pantoea sp. YR343	52521332	54548812	53055984
Pantoea_YR343_pacbio_PROKKA_01290	RecName: Full=Cell division protein ZapA; AltName: Full=Z ring-associated protein ZapA	Pantoea sp. YR343	166258276	157193401	219646316
Pantoea_YR343_pacbio_PROKKA_01291	RecName: Full=UPF0149 protein YgfB	Pantoea sp. YR343		13184095	2.40719e+06
Pantoea_YR343_pacbio_PROKKA_01292	RecName: Full=Xaa-Pro dipeptidase; Short=X-Pro dipeptidase; AltName: Full=Imidodipeptidase; AltName: Full=Proline dipeptidase; Short=Prolidase	Pantoea sp. YR343	611384587	602441397	524783885
Pantoea_YR343_pacbio_PROKKA_01293	RecName: Full=3-(3-hydroxy-phenyl)propionate/3-hydroxycinnamic acid hydroxylase; Short=3-HCI hydroxylase; Short=3-HPP hydroxylase	Pantoea sp. YR343	4.45431e+08	4.18842e+08	4.80129e+08
Pantoea_YR343_pacbio_PROKKA_01294	RecName: Full=3-(3-hydroxy-phenyl)propionate/3-hydroxycinnamic acid hydroxylase; Short=3-HCI hydroxylase; Short=3-HPP hydroxylase	Pantoea sp. YR343	241108638	199874982	218365118
Pantoea_YR343_pacbio_PROKKA_01295	RecName: Full=Aminomethyltransferase; AltName: Full=Glycine cleavage system T protein	Pantoea sp. YR343	1631341676	1737011823	1595300691
Pantoea_YR343_pacbio_PROKKA_01296	RecName: Full=Glycine cleavage system H protein	Pantoea sp. YR343	57270936	107832304	88444536
Pantoea_YR343_pacbio_PROKKA_01297	RecName: Full=Glycine dehydrogenase (decarboxylating); AltName: Full=Glycine cleavage system P-protein; AltName: Full=Glycine decarboxylase; AltName: Full=Glycine dehydrogenase (aminomethyl-transferring)	Pantoea sp. YR343	2.35728e+09	2.34025e+09	2.22881e+09
Pantoea_YR343_pacbio_PROKKA_01300	RecName: Full=tRNA-modifying protein YgfZ	Pantoea sp. YR343	403591489	377378969	412961347
Pantoea_YR343_pacbio_PROKKA_01305	RecName: Full=Thiol:disulfide interchange protein DsbC; Flags: Precursor	Pantoea sp. YR343	729793668	852269690	755615658
Pantoea_YR343_pacbio_PROKKA_01308	RecName: Full=Peptide chain release factor 2; Short=RF-2	Pantoea sp. YR343	554796976	618168436	583002256
Pantoea_YR343_pacbio_PROKKA_01309	RecName: Full=Lysine--tRNA ligase; AltName: Full=Lysyl-tRNA synthetase; Short=LysRS	Pantoea sp. YR343	7.88679e+09	6300475648	7.38618e+09
Pantoea_YR343_pacbio_PROKKA_01320	RecName: Full=Diaminopimelate decarboxylase; Short=DAP decarboxylase; Short=DAPDC	Pantoea sp. YR343	39544620	42025300	35514364
Pantoea_YR343_pacbio_PROKKA_01322	RecName: Full=HTH-type transcriptional repressor PurR; AltName: Full=Pur regulon repressor; AltName: Full=Purine nucleotide synthesis repressor	Pantoea sp. YR343
Pantoea_YR343_pacbio_PROKKA_01335	RecName: Full=Bifunctional protein Aas; Includes: RecName: Full=2-acylglycerophosphoethanolamine acyltransferase; AltName: Full=2-acyl-GPE acyltransferase; AltName: Full=Acyl-[acyl-carrier-protein]--phospholipid O-acyltransferase; Includes: RecName: Full=Acyl-[acyl-carrier-protein] synthetase; AltName: Full=Acyl-ACP synthetase; AltName: Full=Long-chain-fatty-acid--[acyl-carrier-protein] ligase	Pantoea sp. YR343	2068889464	1944140953	2095184315
Pantoea_YR343_pacbio_PROKKA_01337	RecName: Full=Protein tas	Pantoea sp. YR343	228519666	121866924	193896596
Pantoea_YR343_pacbio_PROKKA_01340	RecName: Full=RNA pyrophosphohydrolase; AltName: Full=(Di)nucleoside polyphosphate hydrolase	Pantoea sp. YR343	47270312	59074444	53962280
Pantoea_YR343_pacbio_PROKKA_01341	RecName: Full=Phosphoenolpyruvate-protein phosphotransferase; AltName: Full=Phosphotransferase system, enzyme I	Pantoea sp. YR343	470852789	6.27862e+08	4.44185e+08
Pantoea_YR343_pacbio_PROKKA_01342	RecName: Full=Phosphatidylglycerol--prolipoprotein diacylglyceryl transferase	Pantoea sp. YR343	212297664	226084000	262276048
Pantoea_YR343_pacbio_PROKKA_01348	RecName: Full=RecBCD enzyme subunit RecC; AltName: Full=Exonuclease V subunit RecC; Short=ExoV subunit RecC; AltName: Full=Helicase/nuclease RecBCD subunit RecC	Pantoea sp. YR343	25082960	19244634	19343768
Pantoea_YR343_pacbio_PROKKA_01349	RecName: Full=Protease 3; AltName: Full=Pitrilysin; AltName: Full=Protease III; AltName: Full=Protease pi; Flags: Precursor	Pantoea sp. YR343	2.02477e+08	219615514	1.9864e+08
Pantoea_YR343_pacbio_PROKKA_01350	RecName: Full=RecBCD enzyme subunit RecB; AltName: Full=Exonuclease V subunit RecB; Short=ExoV subunit RecB; AltName: Full=Helicase/nuclease RecBCD subunit RecB	Pantoea sp. YR343	147147360	87912728	106935016
Pantoea_YR343_pacbio_PROKKA_01351	RecName: Full=RecBCD enzyme subunit RecD; AltName: Full=Exonuclease V subunit RecD; Short=ExoV subunit RecD; AltName: Full=Helicase/nuclease RecBCD subunit RecD	Pantoea sp. YR343	320312308	202866584	70133306
Pantoea_YR343_pacbio_PROKKA_01353	RecName: Full=Amino-acid acetyltransferase; AltName: Full=N-acetylglutamate synthase; Short=AGS; Short=NAGS	Pantoea sp. YR343	122358952	142264280	102207052
Pantoea_YR343_pacbio_PROKKA_01360	RecName: Full=Molybdopterin-synthase adenylyltransferase; AltName: Full=MoaD protein adenylase; AltName: Full=Molybdopterin-converting factor subunit 1 adenylase; AltName: Full=Sulfur carrier protein MoaD adenylyltransferase	Pantoea sp. YR343	28428502	17902106	30708730
Pantoea_YR343_pacbio_PROKKA_01363	RecName: Full=Uncharacterized lipoprotein YgdR; Flags: Precursor	Pantoea sp. YR343	7268873242	4302659768	2.39249e+09
Pantoea_YR343_pacbio_PROKKA_01364	RecName: Full=HTH-type transcriptional activator AmpR	Pantoea sp. YR343	98405624	71446458	71056370
Pantoea_YR343_pacbio_PROKKA_01366	RecName: Full=Ribosomal RNA large subunit methyltransferase M; AltName: Full=23S rRNA (cytidine2498-2'-O)-methyltransferase; AltName: Full=23S rRNA 2'-O-ribose methyltransferase RlmM	Pantoea sp. YR343	72346826	53631914	70543939
Pantoea_YR343_pacbio_PROKKA_01368	RecName: Full=Pyrimidine/purine nucleotide 5'-monophosphate nucleosidase; AltName: Full=AMP nucleosidase; AltName: Full=CMP nucleosidase; AltName: Full=GMP nucleosidase; AltName: Full=IMP nucleosidase; AltName: Full=UMP nucleosidase; AltName: Full=dTMP nucleosidase	Pantoea sp. YR343	1.26104e+09	1.32399e+09	1.05066e+09
Pantoea_YR343_pacbio_PROKKA_01369	RecName: Full=NADPH-dependent 7-cyano-7-deazaguanine reductase; AltName: Full=7-cyano-7-carbaguanine reductase; AltName: Full=NADPH-dependent nitrile oxidoreductase; AltName: Full=PreQ(0) reductase	Pantoea sp. YR343	1329935662	1288183524	1472171339
Pantoea_YR343_pacbio_PROKKA_01373	RecName: Full=tRNA pseudouridine synthase C; AltName: Full=tRNA pseudouridine(65) synthase; AltName: Full=tRNA pseudouridylate synthase C; AltName: Full=tRNA-uridine isomerase C	Pantoea sp. YR343	19913072	16335233	14812049
Pantoea_YR343_pacbio_PROKKA_01374	RecName: Full=Sulfite reductase [NADPH] flavoprotein alpha-component; Short=SIR-FP	Pantoea sp. YR343	541180122	402013967	533869032
Pantoea_YR343_pacbio_PROKKA_01378	RecName: Full=D-galactonate dehydratase; Short=GalD	Pantoea sp. YR343	10561715	11296495	9082032
Pantoea_YR343_pacbio_PROKKA_01380	RecName: Full=L-threonate dehydrogenase	Pantoea sp. YR343	1.84524e+08	181175150	173130572
Pantoea_YR343_pacbio_PROKKA_01381	RecName: Full=Glycerate kinase	Pantoea sp. YR343
Pantoea_YR343_pacbio_PROKKA_01382	RecName: Full=Autoinducer 2 sensor kinase/phosphatase LuxQ	Pantoea sp. YR343	103595339	112139934	118182191
Pantoea_YR343_pacbio_PROKKA_01384	RecName: Full=GTP pyrophosphokinase; AltName: Full=(p)ppGpp synthase; AltName: Full=ATP:GTP 3'-pyrophosphotransferase; AltName: Full=ppGpp synthase I	Pantoea sp. YR343	1.11155e+09	1.24712e+09	1.30312e+09
Pantoea_YR343_pacbio_PROKKA_01385	RecName: Full=Nucleoside triphosphate pyrophosphohydrolase; Short=NTP-PPase	Pantoea sp. YR343	4.00766e+07	38085764	58032312
Pantoea_YR343_pacbio_PROKKA_01386	RecName: Full=CTP synthase; AltName: Full=Cytidine 5'-triphosphate synthase; AltName: Full=Cytidine triphosphate synthetase; Short=CTP synthetase; Short=CTPS; AltName: Full=UTP--ammonia ligase	Pantoea sp. YR343	12584737681	1.13249e+10	1.0765e+10
Pantoea_YR343_pacbio_PROKKA_01387	RecName: Full=Enolase; AltName: Full=2-phospho-D-glycerate hydro-lyase; AltName: Full=2-phosphoglycerate dehydratase	Pantoea sp. YR343	6.01238e+10	5.54493e+10	5.76832e+10
Pantoea_YR343_pacbio_PROKKA_01388	RecName: Full=7-carboxy-7-deazaguanine synthase; Short=CDG synthase; AltName: Full=Queuosine biosynthesis protein QueE	Pantoea sp. YR343	2.43202e+07	2.49014e+07	26199808
Pantoea_YR343_pacbio_PROKKA_01390	RecName: Full=6-carboxy-5,6,7,8-tetrahydropterin synthase; Short=CPH4 synthase; AltName: Full=Queuosine biosynthesis protein QueD	Pantoea sp. YR343	199663116	203600216	175189852
Pantoea_YR343_pacbio_PROKKA_01391	RecName: Full=Sulfite reductase [NADPH] flavoprotein alpha-component; Short=SiR-FP	Pantoea sp. YR343	429189400	496581354	383093076
Pantoea_YR343_pacbio_PROKKA_01392	RecName: Full=Sulfite reductase [NADPH] hemoprotein beta-component; Short=SiR-HP; Short=SiRHP	Pantoea sp. YR343	1411552327	1303979462	1170742289
Pantoea_YR343_pacbio_PROKKA_01393	RecName: Full=Phosphoadenosine 5'-phosphosulfate reductase; Short=PAPS reductase; AltName: Full=3'-phosphoadenylylsulfate reductase; AltName: Full=PAPS reductase, thioredoxin dependent; AltName: Full=PAPS sulfotransferase; AltName: Full=PAdoPS reductase	Pantoea sp. YR343
Pantoea_YR343_pacbio_PROKKA_01394	---NA---	Pantoea sp. YR343
Pantoea_YR343_pacbio_PROKKA_01397	RecName: Full=Sulfate adenylyltransferase subunit 2; AltName: Full=ATP-sulfurylase small subunit; AltName: Full=Sulfate adenylate transferase; Short=SAT	Pantoea sp. YR343	182571213	2.37225e+08	244087980
Pantoea_YR343_pacbio_PROKKA_01398	RecName: Full=Sulfate adenylyltransferase subunit 1; AltName: Full=ATP-sulfurylase large subunit; AltName: Full=Sulfate adenylate transferase; Short=SAT	Pantoea sp. YR343	520619792	505506732	568403732
Pantoea_YR343_pacbio_PROKKA_01399	RecName: Full=Adenylyl-sulfate kinase; AltName: Full=APS kinase; AltName: Full=ATP adenosine-5'-phosphosulfate 3'-phosphotransferase; AltName: Full=Adenosine-5'-phosphosulfate kinase	Pantoea sp. YR343	18823962	20135550	14871837
Pantoea_YR343_pacbio_PROKKA_01402	RecName: Full=2-C-methyl-D-erythritol 4-phosphate cytidylyltransferase; AltName: Full=4-diphosphocytidyl-2C-methyl-D-erythritol synthase; AltName: Full=MEP cytidylyltransferase; Short=MCT	Pantoea sp. YR343	96738784	60999536	94652120
Pantoea_YR343_pacbio_PROKKA_01403	RecName: Full=2-C-methyl-D-erythritol 2,4-cyclodiphosphate synthase; Short=MECDP-synthase; Short=MECPP-synthase; Short=MECPS	Pantoea sp. YR343	510379484	534600436	496084694
Pantoea_YR343_pacbio_PROKKA_01404	RecName: Full=tRNA pseudouridine synthase D; AltName: Full=tRNA pseudouridine(13) synthase; AltName: Full=tRNA pseudouridylate synthase D; AltName: Full=tRNA-uridine isomerase D	Pantoea sp. YR343	385181136	2.52838e+08	308830790
Pantoea_YR343_pacbio_PROKKA_01405	RecName: Full=5'/3'-nucleotidase SurE; AltName: Full=Exopolyphosphatase; AltName: Full=Nucleoside monophosphate phosphohydrolase	Pantoea sp. YR343	33114341	38477764	38998927
Pantoea_YR343_pacbio_PROKKA_01406	RecName: Full=Protein-L-isoaspartate O-methyltransferase; AltName: Full=L-isoaspartyl protein carboxyl methyltransferase; AltName: Full=Protein L-isoaspartyl methyltransferase; AltName: Full=Protein-beta-aspartate methyltransferase; Short=PIMT	Pantoea sp. YR343	13985060	6503251	16561727
Pantoea_YR343_pacbio_PROKKA_01407	RecName: Full=Glycyl-glycine endopeptidase LytM; AltName: Full=Autolysin LytM; Flags: Precursor	Pantoea sp. YR343	2469284440	2.45844e+09	2640582328
Pantoea_YR343_pacbio_PROKKA_01408	RecName: Full=RNA polymerase sigma factor RpoS; AltName: Full=Sigma S; AltName: Full=Sigma-38	Pantoea sp. YR343	634599498	602724698	776661128
Pantoea_YR343_pacbio_PROKKA_01411	RecName: Full=DNA mismatch repair protein MutS	Pantoea sp. YR343	506253464	443479182	475295666
Pantoea_YR343_pacbio_PROKKA_01412	RecName: Full=Membrane-bound lytic murein transglycosylase B; AltName: Full=35 kDa soluble lytic transglycosylase; AltName: Full=Murein hydrolase B; AltName: Full=Slt35; Flags: Precursor	Pantoea sp. YR343	112658328	48508280	102386036
Pantoea_YR343_pacbio_PROKKA_01413	RecName: Full=Protein YjdM	Pantoea sp. YR343	72407792	60619876	60282940
Pantoea_YR343_pacbio_PROKKA_01414	RecName: Full=N-acetylneuraminate lyase; Short=NAL; Short=Neu5Ac lyase; AltName: Full=N-acetylneuraminate pyruvate-lyase; AltName: Full=N-acetylneuraminic acid aldolase; AltName: Full=Sialate lyase; AltName: Full=Sialic acid aldolase; AltName: Full=Sialic acid lyase	Pantoea sp. YR343
Pantoea_YR343_pacbio_PROKKA_01415	RecName: Full=Trans-aconitate 2-methyltransferase	Pantoea sp. YR343	104440320	121708960	117741872
Pantoea_YR343_pacbio_PROKKA_01417	RecName: Full=Protein RecA; AltName: Full=Recombinase A	Pantoea sp. YR343	2128014594	2116107331	2233134726
Pantoea_YR343_pacbio_PROKKA_01419	RecName: Full=Alanine--tRNA ligase; AltName: Full=Alanyl-tRNA synthetase; Short=AlaRS	Pantoea sp. YR343	3860349458	3746917255	3.80182e+09
Pantoea_YR343_pacbio_PROKKA_01420	RecName: Full=Translational regulator CsrA; AltName: Full=Carbon storage regulator	Pantoea sp. YR343	6681073072	5182773084	5181848512
Pantoea_YR343_pacbio_PROKKA_01426	RecName: Full=Phosphoglycolate phosphatase; Short=PGP; Short=PGPase	Pantoea sp. YR343	9056194	10280420	7572740
Pantoea_YR343_pacbio_PROKKA_01428	RecName: Full=Glutamate--cysteine ligase; AltName: Full=Gamma-ECS; Short=GCS; AltName: Full=Gamma-glutamylcysteine synthetase	Pantoea sp. YR343	167210601	244374568	253102352
Pantoea_YR343_pacbio_PROKKA_01429	RecName: Full=S-ribosylhomocysteine lyase; AltName: Full=AI-2 synthesis protein; AltName: Full=Autoinducer-2 production protein LuxS	Pantoea sp. YR343	6932631573	5297288230	6177365137
Pantoea_YR343_pacbio_PROKKA_01430	RecName: Full=Polyamine export protein	Pantoea sp. YR343
Pantoea_YR343_pacbio_PROKKA_01432	RecName: Full=Signal recognition particle protein; AltName: Full=Fifty-four homolog	Pantoea sp. YR343	263081262	2.21273e+08	227140084
Pantoea_YR343_pacbio_PROKKA_01433	RecName: Full=30S ribosomal protein S16	Pantoea sp. YR343	8449863630	8230639527	8040807913
Pantoea_YR343_pacbio_PROKKA_01434	RecName: Full=Ribosome maturation factor RimM	Pantoea sp. YR343	89308356	77047302	104367568
Pantoea_YR343_pacbio_PROKKA_01435	RecName: Full=tRNA (guanine-N(1)-)-methyltransferase; AltName: Full=M1G-methyltransferase; AltName: Full=tRNA [GM37] methyltransferase	Pantoea sp. YR343	53621852	39183844	60661584
Pantoea_YR343_pacbio_PROKKA_01436	RecName: Full=50S ribosomal protein L19	Pantoea sp. YR343	11227118262	11098272456	10916271992
Pantoea_YR343_pacbio_PROKKA_01438	RecName: Full=Phospho-2-dehydro-3-deoxyheptonate aldolase, Trp-sensitive; AltName: Full=3-deoxy-D-arabino-heptulosonate 7-phosphate synthase; AltName: Full=DAHP synthase; AltName: Full=Phospho-2-keto-3-deoxyheptonate aldolase	Pantoea sp. YR343	803424405	7.14448e+08	855188540
Pantoea_YR343_pacbio_PROKKA_01439	RecName: Full=T-protein; Includes: RecName: Full=Chorismate mutase; Short=CM; Includes: RecName: Full=Prephenate dehydrogenase; Short=PDH	Pantoea sp. YR343	52044121	72034824	60096387
Pantoea_YR343_pacbio_PROKKA_01440	RecName: Full=Prephenate dehydratase; Short=PDT	Pantoea sp. YR343	2654173740	2468113626	2611020705
Pantoea_YR343_pacbio_PROKKA_01441	RecName: Full=Ribosome hibernation promotion factor; Short=HPF	Pantoea sp. YR343	2.79518e+09	2331673138	2357642444
Pantoea_YR343_pacbio_PROKKA_01442	RecName: Full=Outer membrane protein assembly factor BamD; Flags: Precursor	Pantoea sp. YR343	1062087208	970118649	994090426
Pantoea_YR343_pacbio_PROKKA_01443	RecName: Full=Ribosomal large subunit pseudouridine synthase D; AltName: Full=23S rRNA pseudouridine(1911/1915/1917) synthase; AltName: Full=rRNA pseudouridylate synthase D; AltName: Full=rRNA-uridine isomerase D	Pantoea sp. YR343	186054144	1.34842e+08	173685059
Pantoea_YR343_pacbio_PROKKA_01445	RecName: Full=Chaperone protein ClpB	Pantoea sp. YR343	2.06854e+10	1.99683e+10	2.22319e+10
Pantoea_YR343_pacbio_PROKKA_01454	RecName: Full=CDP-diacylglycerol--serine O-phosphatidyltransferase; AltName: Full=Phosphatidylserine synthase	Pantoea sp. YR343	296908451	301299827	359600142
Pantoea_YR343_pacbio_PROKKA_01455	RecName: Full=Peptidyl-lysine N-acetyltransferase Pat; AltName: Full=Protein lysine acetyltransferase	Pantoea sp. YR343	112668458	1.27897e+08	100913321
Pantoea_YR343_pacbio_PROKKA_01457	RecName: Full=Thioredoxin; Short=Trx	Pantoea sp. YR343	42470223	5.08083e+07	39988124
Pantoea_YR343_pacbio_PROKKA_01458	RecName: Full=23S rRNA (guanosine-2'-O-)-methyltransferase RlmB; AltName: Full=23S rRNA (guanosine2251 2'-O)-methyltransferase; AltName: Full=23S rRNA Gm2251 2'-O-methyltransferase	Pantoea sp. YR343	2364187082	2.27485e+09	2442211638
Pantoea_YR343_pacbio_PROKKA_01461	RecName: Full=Transcriptional regulator SlyA	Pantoea sp. YR343	137885242	186452024	141789339
Pantoea_YR343_pacbio_PROKKA_01465	RecName: Full=Ribonucleoside-diphosphate reductase subunit beta; AltName: Full=Ribonucleotide reductase small subunit	Pantoea sp. YR343
Pantoea_YR343_pacbio_PROKKA_01469	RecName: Full=Protein ElaB	Pantoea sp. YR343	1277324072	967139888	983691482
Pantoea_YR343_pacbio_PROKKA_01472	RecName: Full=Methionine synthase; AltName: Full=5-methyltetrahydrofolate--homocysteine methyltransferase; AltName: Full=Methionine synthase, vitamin-B12 dependent; Short=MS	Pantoea sp. YR343	6143754	5013240	7097755
Pantoea_YR343_pacbio_PROKKA_01473	---NA---	Pantoea sp. YR343	45552104	34401384	44894900
Pantoea_YR343_pacbio_PROKKA_01474	RecName: Full=Spermidine N(1)-acetyltransferase; Short=SAT; AltName: Full=Spermidine/spermine N(1)-acetyltransferase; Short=SSAT	Pantoea sp. YR343	2.34762e+08	1.79012e+08	224389392
Pantoea_YR343_pacbio_PROKKA_01479	RecName: Full=Glutathione-binding protein GsiB; Flags: Precursor	Pantoea sp. YR343	129325444	125771144	123858056
Pantoea_YR343_pacbio_PROKKA_01497	RecName: Full=Retron Ec78 probable ATPase	Pantoea sp. YR343	272710278	190007778	169617482
Pantoea_YR343_pacbio_PROKKA_01501	RecName: Full=SsrA-binding protein; AltName: Full=Small protein B	Pantoea sp. YR343	354687240	283832188	356457174
Pantoea_YR343_pacbio_PROKKA_01504	RecName: Full=Outer membrane protein assembly factor BamE; Flags: Precursor	Pantoea sp. YR343	581771416	485230715	596641756
Pantoea_YR343_pacbio_PROKKA_01506	RecName: Full=NAD kinase; AltName: Full=ATP-dependent NAD kinase	Pantoea sp. YR343	32398926	35044808	30870310
Pantoea_YR343_pacbio_PROKKA_01507	RecName: Full=Protein GrpE; AltName: Full=HSP-70 cofactor	Pantoea sp. YR343	3.66635e+09	3.46903e+09	3.84387e+09
Pantoea_YR343_pacbio_PROKKA_01508	RecName: Full=Uracil-DNA glycosylase; Short=UDG	Pantoea sp. YR343	1.25842e+08	90548845	126986574
Pantoea_YR343_pacbio_PROKKA_01509	RecName: Full=Autonomous glycyl radical cofactor	Pantoea sp. YR343	2714556864	2.29481e+09	2214330470
Pantoea_YR343_pacbio_PROKKA_01510	RecName: Full=ATP-dependent RNA helicase DeaD; AltName: Full=Cold-shock DEAD box protein A	Pantoea sp. YR343	1897487242	1930821559	1.84276e+09
Pantoea_YR343_pacbio_PROKKA_01511	RecName: Full=tRNA1(Val) (adenine(37)-N6)-methyltransferase; AltName: Full=tRNA m6A37 methyltransferase	Pantoea sp. YR343	63885774	63538492	58556452
Pantoea_YR343_pacbio_PROKKA_01513	RecName: Full=ECF RNA polymerase sigma-E factor; AltName: Full=RNA polymerase sigma-E factor; AltName: Full=Sigma-24	Pantoea sp. YR343	326767270	305872604	3.49687e+08
Pantoea_YR343_pacbio_PROKKA_01514	RecName: Full=Anti-sigma-E factor RseA; AltName: Full=Regulator of SigE; AltName: Full=Sigma-E anti-sigma factor RseA; AltName: Full=Sigma-E factor negative regulatory protein	Pantoea sp. YR343	127608196	154347468	149594786
Pantoea_YR343_pacbio_PROKKA_01515	RecName: Full=Sigma-E factor regulatory protein RseB; Flags: Precursor	Pantoea sp. YR343	56532867	84222790	56081600
Pantoea_YR343_pacbio_PROKKA_01517	RecName: Full=Elongation factor 4; Short=EF-4; AltName: Full=Ribosomal back-translocase LepA	Pantoea sp. YR343	2.60714e+09	2.68021e+09	2.5044e+09
Pantoea_YR343_pacbio_PROKKA_01518	RecName: Full=Signal peptidase I; Short=SPase I; AltName: Full=Leader peptidase I	Pantoea sp. YR343	352925936	402808952	469373862
Pantoea_YR343_pacbio_PROKKA_01519	RecName: Full=Ribonuclease 3; AltName: Full=Ribonuclease III; Short=RNase III	Pantoea sp. YR343	3.96512e+07	42523260	3.24402e+07
Pantoea_YR343_pacbio_PROKKA_01520	RecName: Full=GTPase Era	Pantoea sp. YR343	3.3239e+08	439267062	544490892
Pantoea_YR343_pacbio_PROKKA_01522	RecName: Full=Pyridoxine 5'-phosphate synthase; Short=PNP synthase	Pantoea sp. YR343	40309292	90171152	61331196
Pantoea_YR343_pacbio_PROKKA_01523	RecName: Full=Holo-[acyl-carrier-protein] synthase; Short=Holo-ACP synthase; AltName: Full=4'-phosphopantetheinyl transferase AcpS	Pantoea sp. YR343	16116986	19009450	16230081
Pantoea_YR343_pacbio_PROKKA_01525	RecName: Full=HTH-type transcriptional regulator MurR; AltName: Full=MurPQ operon repressor	Pantoea sp. YR343	117794172	118262759	106900958
Pantoea_YR343_pacbio_PROKKA_01526	RecName: Full=Phosphatidylglycerophosphatase C; AltName: Full=Phosphatidylglycerolphosphate phosphatase C; Short=PGP phosphatase C	Pantoea sp. YR343
Pantoea_YR343_pacbio_PROKKA_01529	RecName: Full=Phosphoribosylformylglycinamidine synthase; Short=FGAM synthase; Short=FGAMS; AltName: Full=Formylglycinamide ribonucleotide amidotransferase; Short=FGAR amidotransferase; Short=FGAR-AT	Pantoea sp. YR343	8380897828	8.0458e+09	8.757e+09
Pantoea_YR343_pacbio_PROKKA_01530	RecName: Full=Heme sensor protein HssS	Pantoea sp. YR343	4431415		3.18214e+06
Pantoea_YR343_pacbio_PROKKA_01532	RecName: Full=DNA-binding transcriptional regulator NtrC; AltName: Full=Nitrogen regulation protein NR(I); AltName: Full=Nitrogen regulator I; Short=NRI	Pantoea sp. YR343	53598938	51677546	56807468
Pantoea_YR343_pacbio_PROKKA_01533	RecName: Full=Nitrogen regulatory protein P-II	Pantoea sp. YR343	3290709909	3257852766	2110390410
Pantoea_YR343_pacbio_PROKKA_01535	RecName: Full=Serine hydroxymethyltransferase; Short=SHMT; Short=Serine methylase	Pantoea sp. YR343	1.14998e+10	1.1795e+10	1.08985e+10
Pantoea_YR343_pacbio_PROKKA_01540	---NA---	Pantoea sp. YR343	5735313742	5281863516	4729590536
Pantoea_YR343_pacbio_PROKKA_01541	RecName: Full=Nus factor SuhB; AltName: Full=Inositol-1-monophosphatase; Short=I-1-Pase; Short=IMPase; Short=Inositol-1-phosphatase	Pantoea sp. YR343	1069599886	1096412568	1033652292
Pantoea_YR343_pacbio_PROKKA_01542	RecName: Full=tRNA (cytidine/uridine-2'-O-)-methyltransferase TrmJ; AltName: Full=tRNA (cytidine(32)/uridine(32)-2'-O)-methyltransferase; AltName: Full=tRNA Cm32/Um32 methyltransferase	Pantoea sp. YR343	67235826	90548125	95966092
Pantoea_YR343_pacbio_PROKKA_01544	RecName: Full=Cysteine desulfurase IscS	Pantoea sp. YR343	66215404	68352197	72056094
Pantoea_YR343_pacbio_PROKKA_01545	RecName: Full=Peptidase B; AltName: Full=Aminopeptidase B	Pantoea sp. YR343	4.94173e+09	5.35361e+09	5754498893
Pantoea_YR343_pacbio_PROKKA_01547	RecName: Full=Putative thiosulfate sulfurtransferase; AltName: Full=Rhodanese-like protein	Pantoea sp. YR343	239946236	237162192	222940404
Pantoea_YR343_pacbio_PROKKA_01548	RecName: Full=Alpha-2-macroglobulin; Flags: Precursor	Pantoea sp. YR343	6.28955e+08	5.07513e+08	570371275
Pantoea_YR343_pacbio_PROKKA_01550	RecName: Full=Nucleoside diphosphate kinase; Short=NDK; Short=NDP kinase; AltName: Full=Nucleoside-2-P kinase	Pantoea sp. YR343	14496182694	14103581593	13481596960
Pantoea_YR343_pacbio_PROKKA_01551	RecName: Full=Dual-specificity RNA methyltransferase RlmN; AltName: Full=23S rRNA (adenine(2503)-C(2))-methyltransferase; AltName: Full=23S rRNA m2A2503 methyltransferase; AltName: Full=Ribosomal RNA large subunit methyltransferase N; AltName: Full=tRNA (adenine(37)-C(2))-methyltransferase; AltName: Full=tRNA m2A37 methyltransferase	Pantoea sp. YR343
Pantoea_YR343_pacbio_PROKKA_01553	RecName: Full=Cytoskeleton protein RodZ	Pantoea sp. YR343	1436229937	1442168562	1.4995e+09
Pantoea_YR343_pacbio_PROKKA_01554	RecName: Full=4-hydroxy-3-methylbut-2-en-1-yl diphosphate synthase (flavodoxin); AltName: Full=1-hydroxy-2-methyl-2-(E)-butenyl 4-diphosphate synthase	Pantoea sp. YR343	920808389	916331021	924764423
Pantoea_YR343_pacbio_PROKKA_01555	RecName: Full=Histidine--tRNA ligase; AltName: Full=Histidyl-tRNA synthetase; Short=HisRS	Pantoea sp. YR343	2.50658e+09	2523333866	2.3816e+09
Pantoea_YR343_pacbio_PROKKA_01556	RecName: Full=Ancillary SecYEG translocon subunit; AltName: Full=Periplasmic chaperone YfgM	Pantoea sp. YR343	1.05401e+09	1.26535e+09	1398361041
Pantoea_YR343_pacbio_PROKKA_01557	RecName: Full=Outer membrane protein assembly factor BamB; Flags: Precursor	Pantoea sp. YR343	2074185817	2787807979	3303286595
Pantoea_YR343_pacbio_PROKKA_01558	RecName: Full=GTPase Der; AltName: Full=GTP-binding protein EngA	Pantoea sp. YR343	1.90505e+09	1.72395e+09	1992588884
Pantoea_YR343_pacbio_PROKKA_01559	RecName: Full=DNA ligase; AltName: Full=Polydeoxyribonucleotide synthase [NAD(+)]	Pantoea sp. YR343	1.93125e+07	2.10479e+07	20149285
Pantoea_YR343_pacbio_PROKKA_01560	RecName: Full=Alcohol dehydrogenase (quinone), dehydrogenase subunit; Short=ADH; AltName: Full=Alcohol dehydrogenase (quinone), acceptor subunit; AltName: Full=Alcohol dehydrogenase (quinone), subunit I; AltName: Full=Ethanol:Q2 reductase; AltName: Full=G3-ADH subunit I; AltName: Full=Quinohemoprotein alcohol dehydrogenase; AltName: Full=Quinohemoprotein-cytochrome c complex; AltName: Full=Ubiqui…	Pantoea sp. YR343	1.96357e+09	2.30595e+09	2.57095e+09
Pantoea_YR343_pacbio_PROKKA_01561	---NA---	Pantoea sp. YR343	918571872	836210128	909854332
Pantoea_YR343_pacbio_PROKKA_01562	RecName: Full=Bacillolysin; AltName: Full=Neutral protease; Flags: Precursor	Pantoea sp. YR343	2349682033	2.56593e+09	2.5639e+09
Pantoea_YR343_pacbio_PROKKA_01563	RecName: Full=Exodeoxyribonuclease 7 large subunit; AltName: Full=Exodeoxyribonuclease VII large subunit; Short=Exonuclease VII large subunit	Pantoea sp. YR343	126927080	127809872	119679334
Pantoea_YR343_pacbio_PROKKA_01564	RecName: Full=Inosine-5'-monophosphate dehydrogenase; Short=IMP dehydrogenase; Short=IMPD; Short=IMPDH	Pantoea sp. YR343	9.47513e+09	9042222498	1.00263e+10
Pantoea_YR343_pacbio_PROKKA_01565	RecName: Full=GMP synthase [glutamine-hydrolyzing]; AltName: Full=GMP synthetase; AltName: Full=Glutamine amidotransferase	Pantoea sp. YR343	3524747204	4523703909	3157744902
Pantoea_YR343_pacbio_PROKKA_01567	---NA---	Pantoea sp. YR343	8602001	14408936	12813405
Pantoea_YR343_pacbio_PROKKA_01569	RecName: Full=Magnesium transporter MgtE	Pantoea sp. YR343	162021604	173504618	193920034
Pantoea_YR343_pacbio_PROKKA_01571	RecName: Full=Probable S-adenosyl-L-methionine-dependent methyltransferase TehB; AltName: Full=Tellurite resistance protein TehB homolog	Pantoea sp. YR343	226256664	180635366	263298502
Pantoea_YR343_pacbio_PROKKA_01572	RecName: Full=Guanosine-5'-triphosphate,3'-diphosphate pyrophosphatase; AltName: Full=Guanosine pentaphosphate phosphohydrolase; AltName: Full=pppGpp-5'-phosphohydrolase	Pantoea sp. YR343	3002703371	2.23877e+09	2880774740
Pantoea_YR343_pacbio_PROKKA_01573	RecName: Full=Polyphosphate kinase; AltName: Full=ATP-polyphosphate phosphotransferase; AltName: Full=Polyphosphoric acid kinase	Pantoea sp. YR343	2.92856e+09	2926111727	2930946666
Pantoea_YR343_pacbio_PROKKA_01574	RecName: Full=Phosphate transport system permease protein PstC	Pantoea sp. YR343
Pantoea_YR343_pacbio_PROKKA_01577	RecName: Full=Phosphoribosylglycinamide formyltransferase; AltName: Full=5'-phosphoribosylglycinamide transformylase; AltName: Full=GAR transformylase; Short=GART	Pantoea sp. YR343	93966182	116217891	128455320
Pantoea_YR343_pacbio_PROKKA_01578	RecName: Full=Phosphoribosylformylglycinamidine cyclo-ligase; AltName: Full=AIR synthase; AltName: Full=AIRS; AltName: Full=Phosphoribosyl-aminoimidazole synthetase	Pantoea sp. YR343	2843826211	2696316778	2.82585e+09
Pantoea_YR343_pacbio_PROKKA_01579	RecName: Full=Uracil phosphoribosyltransferase; AltName: Full=UMP pyrophosphorylase; AltName: Full=UPRTase	Pantoea sp. YR343	9.30344e+09	1.07327e+10	8.93649e+09
Pantoea_YR343_pacbio_PROKKA_01580	RecName: Full=Xanthine permease XanP	Pantoea sp. YR343	74291560		541621568
Pantoea_YR343_pacbio_PROKKA_01582	RecName: Full=Arsenate reductase; AltName: Full=Arsenical pump modifier	Pantoea sp. YR343	43704324	29468110	42045660
Pantoea_YR343_pacbio_PROKKA_01594	RecName: Full=Putative peroxiredoxin bcp; AltName: Full=Bacterioferritin comigratory protein; AltName: Full=Thioredoxin peroxidase; AltName: Full=Thioredoxin-dependent peroxiredoxin Bcp	Pantoea sp. YR343	1.38956e+09	1.52283e+09	1147959793
Pantoea_YR343_pacbio_PROKKA_01596	RecName: Full=4-hydroxy-tetrahydrodipicolinate synthase; Short=HTPA synthase	Pantoea sp. YR343	1698784227	1.42522e+09	1674191370
Pantoea_YR343_pacbio_PROKKA_01597	RecName: Full=Outer membrane protein assembly factor BamC; Flags: Precursor	Pantoea sp. YR343	4.1559e+09	4.11313e+09	4.24287e+09
Pantoea_YR343_pacbio_PROKKA_01598	RecName: Full=Phosphoribosylaminoimidazole-succinocarboxamide synthase; AltName: Full=SAICAR synthetase	Pantoea sp. YR343	814196270	1040768846	836768930
Pantoea_YR343_pacbio_PROKKA_01599	RecName: Full=Uncharacterized protein YpfJ	Pantoea sp. YR343	731154881	696093342	696881002
Pantoea_YR343_pacbio_PROKKA_01601	RecName: Full=Esterase YpfH	Pantoea sp. YR343	35217488	43247912	40263052
Pantoea_YR343_pacbio_PROKKA_01602	RecName: Full=UPF0370 protein YpfN	Pantoea sp. YR343	4.00354e+07	274640331	320866154
Pantoea_YR343_pacbio_PROKKA_01603	RecName: Full=Succinyl-diaminopimelate desuccinylase; Short=SDAP desuccinylase; AltName: Full=N-succinyl-LL-2,6-diaminoheptanedioate amidohydrolase	Pantoea sp. YR343	154137185	1.78141e+08	174727589
Pantoea_YR343_pacbio_PROKKA_01604	RecName: Full=Protein YffB	Pantoea sp. YR343	86536368	109976864	47977330
Pantoea_YR343_pacbio_PROKKA_01605	RecName: Full=Multidrug resistance protein MdtF	Pantoea sp. YR343	18229918	15596097	21639438
Pantoea_YR343_pacbio_PROKKA_01606	RecName: Full=Oxygen regulatory protein NreC; AltName: Full=Nitrogen regulation protein C	Pantoea sp. YR343	464510528	427032416	445577344
Pantoea_YR343_pacbio_PROKKA_01608	RecName: Full=Oxygen sensor histidine kinase NreB; AltName: Full=Nitrogen regulation protein B	Pantoea sp. YR343
Pantoea_YR343_pacbio_PROKKA_01610	RecName: Full=Aromatic amino acid transport protein AroP; AltName: Full=Aromatic amino acid:H(+) symporter AroP; AltName: Full=General aromatic amino acid permease	Pantoea sp. YR343
Pantoea_YR343_pacbio_PROKKA_01613	RecName: Full=Periplasmic nitrate reductase; Flags: Precursor	Pantoea sp. YR343	756265856	944833664	843065888
Pantoea_YR343_pacbio_PROKKA_01623	RecName: Full=Autoinducer 2-binding protein LsrB; Short=AI-2-binding protein LsrB; Flags: Precursor	Pantoea sp. YR343	1.75717e+09	1.68237e+09	1.12972e+09
Pantoea_YR343_pacbio_PROKKA_01628	RecName: Full=Transaldolase	Pantoea sp. YR343	1.08982e+10	11200950399	1.04703e+10
Pantoea_YR343_pacbio_PROKKA_01629	RecName: Full=Phosphate acetyltransferase; AltName: Full=Phosphotransacetylase	Pantoea sp. YR343	2832128438	2394156736	2391757508
Pantoea_YR343_pacbio_PROKKA_01630	RecName: Full=Oxygen-dependent coproporphyrinogen-III oxidase; Short=CPO; Short=Coprogen oxidase; Short=Coproporphyrinogenase	Pantoea sp. YR343	38732683	39461648	23117188
Pantoea_YR343_pacbio_PROKKA_01632	RecName: Full=Acetyltransferase YpeA	Pantoea sp. YR343	189854756	152705592	122473368
Pantoea_YR343_pacbio_PROKKA_01636	RecName: Full=Thiosulfate-binding protein; Flags: Precursor	Pantoea sp. YR343	481347250	378569669	3.89673e+08
Pantoea_YR343_pacbio_PROKKA_01640	RecName: Full=Cysteine synthase; Short=CSase; AltName: Full=O-acetylserine (thiol)-lyase; Short=OAS-TL; AltName: Full=O-acetylserine sulfhydrylase	Pantoea sp. YR343	59507127	5.73426e+07	4.16348e+07
Pantoea_YR343_pacbio_PROKKA_01641	RecName: Full=Response regulator ArlR	Pantoea sp. YR343	579382576	733250574	619836348
Pantoea_YR343_pacbio_PROKKA_01642	RecName: Full=Sensor histidine kinase CusS	Pantoea sp. YR343	141895164	126236728	47585796
Pantoea_YR343_pacbio_PROKKA_01643	RecName: Full=PTS system glucose-specific EIIA component; AltName: Full=EIIA-Glc; AltName: Full=EIII-Glc; AltName: Full=Glucose-specific phosphotransferase enzyme IIA component	Pantoea sp. YR343	2.4608e+10	24489335219	22986314186
Pantoea_YR343_pacbio_PROKKA_01644	RecName: Full=Phosphoenolpyruvate-protein phosphotransferase; AltName: Full=Phosphotransferase system, enzyme I	Pantoea sp. YR343	14586208441	1.53673e+10	14081911744
Pantoea_YR343_pacbio_PROKKA_01645	RecName: Full=Phosphocarrier protein HPr; AltName: Full=Histidine-containing protein	Pantoea sp. YR343	541685025	403386698	519906877
Pantoea_YR343_pacbio_PROKKA_01646	RecName: Full=Cysteine synthase; Short=CSase; AltName: Full=O-acetylserine (thiol)-lyase; Short=OAS-TL; AltName: Full=O-acetylserine sulfhydrylase	Pantoea sp. YR343	8.27225e+09	8.62207e+09	7.42823e+09
Pantoea_YR343_pacbio_PROKKA_01647	RecName: Full=Sulfate transporter CysZ	Pantoea sp. YR343	19428342	15346051	17852614
Pantoea_YR343_pacbio_PROKKA_01648	RecName: Full=Cell division protein ZipA	Pantoea sp. YR343	1.60377e+09	1580813596	1922648721
Pantoea_YR343_pacbio_PROKKA_01649	RecName: Full=DNA ligase; AltName: Full=Polydeoxyribonucleotide synthase [NAD(+)]	Pantoea sp. YR343	598239022	652109044	548634406
Pantoea_YR343_pacbio_PROKKA_01658	RecName: Full=Glutamate--tRNA ligase; AltName: Full=Glutamyl-tRNA synthetase; Short=GluRS	Pantoea sp. YR343	1.18504e+09	1322790133	1.10167e+09
Pantoea_YR343_pacbio_PROKKA_01659	RecName: Full=Uncharacterized protein YfeC	Pantoea sp. YR343	11672641	2.43745e+06	13328394
Pantoea_YR343_pacbio_PROKKA_01666	RecName: Full=Nucleoside permease NupC; AltName: Full=Nucleoside-transport system protein NupC	Pantoea sp. YR343	5.00916e+09	4972280632	5.51321e+09
Pantoea_YR343_pacbio_PROKKA_01667	RecName: Full=Divalent metal cation transporter MntH	Pantoea sp. YR343	248592482	1.81326e+08	219396194
Pantoea_YR343_pacbio_PROKKA_01669	RecName: Full=L-glyceraldehyde 3-phosphate reductase; Short=GAP reductase	Pantoea sp. YR343	198847746	186747655	1.70083e+08
Pantoea_YR343_pacbio_PROKKA_01670	RecName: Full=Alpha-keto-acid decarboxylase; Short=KDC	Pantoea sp. YR343	3.59656e+09	3.58063e+09	3.48163e+09
Pantoea_YR343_pacbio_PROKKA_01671	RecName: Full=Glucokinase; AltName: Full=Glucose kinase	Pantoea sp. YR343	433140336	4.89354e+08	435059693
Pantoea_YR343_pacbio_PROKKA_01673	RecName: Full=Sensor histidine kinase/phosphatase LytS; AltName: Full=Autolysin sensor kinase	Pantoea sp. YR343
Pantoea_YR343_pacbio_PROKKA_01676	RecName: Full=LL-diaminopimelate aminotransferase; Short=DAP-AT; Short=DAP-aminotransferase; Short=LL-DAP-aminotransferase	Pantoea sp. YR343	165893544	162540200	138960748
Pantoea_YR343_pacbio_PROKKA_01679	RecName: Full=HTH-type transcriptional repressor AllR; AltName: Full=Negative regulator of allantoin and glyoxylate utilization operons	Pantoea sp. YR343	137940226	73169908	65150294
Pantoea_YR343_pacbio_PROKKA_01680	RecName: Full=Universal stress protein in QAH/OAS sulfhydrylase 3'region; Short=USP	Pantoea sp. YR343	317715250	176328400	347055856
Pantoea_YR343_pacbio_PROKKA_01681	---NA---	Pantoea sp. YR343
Pantoea_YR343_pacbio_PROKKA_01691	RecName: Full=Inner membrane protein YfdC	Pantoea sp. YR343	3.27147e+07	110085736	74778823
Pantoea_YR343_pacbio_PROKKA_01700	RecName: Full=Cytochrome c-type biogenesis protein CycH	Pantoea sp. YR343	15451788	10690798	14092286
Pantoea_YR343_pacbio_PROKKA_01701	RecName: Full=Intermembrane phospholipid transport system lipoprotein MlaA; Flags: Precursor	Pantoea sp. YR343	388416924	3.54446e+08	335776098
Pantoea_YR343_pacbio_PROKKA_01704	RecName: Full=Long-chain fatty acid transport protein; AltName: Full=Outer membrane FadL protein; AltName: Full=Outer membrane flp protein; Flags: Precursor	Pantoea sp. YR343	3374319840	2832580888	2295966954
Pantoea_YR343_pacbio_PROKKA_01705	RecName: Full=UPF0381 protein YfcZ	Pantoea sp. YR343	2.19209e+08	3.12927e+08	195603550
Pantoea_YR343_pacbio_PROKKA_01706	RecName: Full=3-ketoacyl-CoA thiolase; AltName: Full=ACSs; AltName: Full=Acetyl-CoA acyltransferase; AltName: Full=Acyl-CoA ligase; AltName: Full=Beta-ketothiolase; AltName: Full=Fatty acid oxidation complex subunit beta	Pantoea sp. YR343	230213310	181647677	210133294
Pantoea_YR343_pacbio_PROKKA_01707	RecName: Full=Fatty acid oxidation complex subunit alpha; Includes: RecName: Full=Enoyl-CoA hydratase/3-hydroxybutyryl-CoA epimerase; Includes: RecName: Full=3-hydroxyacyl-CoA dehydrogenase	Pantoea sp. YR343	835209862	7.11253e+08	7.77087e+08
Pantoea_YR343_pacbio_PROKKA_01709	RecName: Full=Phosphohistidine phosphatase SixA; AltName: Full=RX6	Pantoea sp. YR343	348923968	324980672	394316704
Pantoea_YR343_pacbio_PROKKA_01711	RecName: Full=50S ribosomal protein L3 glutamine methyltransferase; Short=L3 MTase; AltName: Full=N5-glutamine methyltransferase PrmB	Pantoea sp. YR343	559715161	533216474	495423378
Pantoea_YR343_pacbio_PROKKA_01712	RecName: Full=Chorismate synthase; Short=CS; AltName: Full=5-enolpyruvylshikimate-3-phosphate phospholyase	Pantoea sp. YR343	513928395	6.12593e+08	611941220
Pantoea_YR343_pacbio_PROKKA_01717	RecName: Full=tRNA 5-methylaminomethyl-2-thiouridine biosynthesis bifunctional protein MnmC; Short=tRNA mnm(5)s(2)U biosynthesis bifunctional protein; Includes: RecName: Full=tRNA (mnm(5)s(2)U34)-methyltransferase; Includes: RecName: Full=FAD-dependent cmnm(5)s(2)U34 oxidoreductase	Pantoea sp. YR343	29405018	31726100	40294384
Pantoea_YR343_pacbio_PROKKA_01718	RecName: Full=3-oxoacyl-[acyl-carrier-protein] synthase 2; AltName: Full=3-oxoacyl-[acyl-carrier-protein] synthase II; AltName: Full=Beta-ketoacyl-ACP synthase II; Short=KAS II	Pantoea sp. YR343	1.12577e+10	1.01123e+10	11339729518
Pantoea_YR343_pacbio_PROKKA_01722	RecName: Full=Flagellar regulator flk; AltName: Full=Fluke	Pantoea sp. YR343	71545314	37145272	42480833
Pantoea_YR343_pacbio_PROKKA_01725	RecName: Full=Erythronate-4-phosphate dehydrogenase	Pantoea sp. YR343	1200810665	1.17662e+09	1141235098
Pantoea_YR343_pacbio_PROKKA_01726	RecName: Full=Aspartate-semialdehyde dehydrogenase; Short=ASA dehydrogenase; Short=ASADH; AltName: Full=Aspartate-beta-semialdehyde dehydrogenase	Pantoea sp. YR343	392606336	415999092	393478868
Pantoea_YR343_pacbio_PROKKA_01728	RecName: Full=Inner membrane protein YghB	Pantoea sp. YR343	141823520	76213920	111833480
Pantoea_YR343_pacbio_PROKKA_01729	RecName: Full=Acetyl-coenzyme A carboxylase carboxyl transferase subunit beta; Short=ACCase subunit beta; Short=Acetyl-CoA carboxylase carboxyltransferase subunit beta	Pantoea sp. YR343	1.9149e+09	2045285552	1.87477e+09
Pantoea_YR343_pacbio_PROKKA_01730	RecName: Full=Dihydrofolate synthase/folylpolyglutamate synthase; Short=DHFS / FPGS; AltName: Full=Folylpoly-gamma-glutamate synthetase-dihydrofolate synthetase; AltName: Full=Folylpolyglutamate synthetase; AltName: Full=Tetrahydrofolylpolyglutamate synthase	Pantoea sp. YR343	161426431	95773291	213353108
Pantoea_YR343_pacbio_PROKKA_01731	RecName: Full=Cell division protein DedD	Pantoea sp. YR343	88641828	89135832	75185118
Pantoea_YR343_pacbio_PROKKA_01733	RecName: Full=Amidophosphoribosyltransferase; Short=ATase; AltName: Full=Glutamine phosphoribosylpyrophosphate amidotransferase; Short=GPATase; Flags: Precursor	Pantoea sp. YR343	1514790466	1538219252	1419979608
Pantoea_YR343_pacbio_PROKKA_01734	RecName: Full=Flavin prenyltransferase UbiX	Pantoea sp. YR343	21757034	21922590	26231698
Pantoea_YR343_pacbio_PROKKA_01735	RecName: Full=Histidine-binding periplasmic protein; Short=HBP; Flags: Precursor	Pantoea sp. YR343	5586287945	4899297868	5069178945
Pantoea_YR343_pacbio_PROKKA_01738	RecName: Full=Histidine transport ATP-binding protein HisP	Pantoea sp. YR343	442543328	326061282	432984474
Pantoea_YR343_pacbio_PROKKA_01740	RecName: Full=Altronate oxidoreductase; AltName: Full=Tagaturonate dehydrogenase; AltName: Full=Tagaturonate reductase	Pantoea sp. YR343	34720080	38225112	28921528
Pantoea_YR343_pacbio_PROKKA_01741	RecName: Full=Xylulose kinase; Short=Xylulokinase	Pantoea sp. YR343
Pantoea_YR343_pacbio_PROKKA_01743	RecName: Full=Epimerase family protein YfcH	Pantoea sp. YR343	1825447682	1561404694	1664517992
Pantoea_YR343_pacbio_PROKKA_01744	RecName: Full=Stringent starvation protein A homolog	Pantoea sp. YR343	3295343439	2723824310	3.33952e+09
Pantoea_YR343_pacbio_PROKKA_01745	RecName: Full=Isopentenyl-diphosphate Delta-isomerase; Short=IPP isomerase; AltName: Full=IPP:DMAPP isomerase; AltName: Full=Isopentenyl pyrophosphate isomerase	Pantoea sp. YR343	144791440	64557384	64548070
Pantoea_YR343_pacbio_PROKKA_01746	RecName: Full=Acetylornithine/succinyldiaminopimelate aminotransferase; Short=ACOAT; Short=DapATase; Short=Succinyldiaminopimelate transferase	Pantoea sp. YR343	73115976	88895714	70590996
Pantoea_YR343_pacbio_PROKKA_01747	RecName: Full=Phosphate acetyltransferase; AltName: Full=Phosphotransacetylase	Pantoea sp. YR343	1.33024e+10	1.30194e+10	1.39579e+10
Pantoea_YR343_pacbio_PROKKA_01748	RecName: Full=Acetate kinase; AltName: Full=Acetokinase	Pantoea sp. YR343	1.04533e+10	12104616626	1.07575e+10
Pantoea_YR343_pacbio_PROKKA_01749	RecName: Full=UPF0208 membrane protein YfbV	Pantoea sp. YR343	225414188	220730924	264358552
Pantoea_YR343_pacbio_PROKKA_01750	RecName: Full=UPF0304 protein YfbU	Pantoea sp. YR343	1549025992	1.61149e+09	1613391446
Pantoea_YR343_pacbio_PROKKA_01751	RecName: Full=Phosphoglycolate phosphatase; Short=PGP; Short=PGPase	Pantoea sp. YR343	173961712	170702688	165560352
Pantoea_YR343_pacbio_PROKKA_01753	RecName: Full=Aspartate aminotransferase; Short=AspAT; AltName: Full=Transaminase A	Pantoea sp. YR343	311041030	360046712	329944338
Pantoea_YR343_pacbio_PROKKA_01755	RecName: Full=HTH-type transcriptional regulator HdfR; AltName: Full=H-NS-dependent flhDC regulator	Pantoea sp. YR343	3.91954e+08	376392091	2.72953e+08
Pantoea_YR343_pacbio_PROKKA_01756	RecName: Full=NADH-quinone oxidoreductase subunit A; AltName: Full=NADH dehydrogenase I subunit A; AltName: Full=NDH-1 subunit A; AltName: Full=NUO1	Pantoea sp. YR343	1.04416e+09	7.85969e+08	9.99832e+08
Pantoea_YR343_pacbio_PROKKA_01757	RecName: Full=NADH-quinone oxidoreductase subunit B; AltName: Full=NADH dehydrogenase I subunit B; AltName: Full=NDH-1 subunit B	Pantoea sp. YR343	2.57258e+09	2228532350	2.59489e+09
Pantoea_YR343_pacbio_PROKKA_01758	RecName: Full=NADH-quinone oxidoreductase subunit C/D; AltName: Full=NADH dehydrogenase I subunit C/D; AltName: Full=NDH-1 subunit C/D	Pantoea sp. YR343	7054559246	8.61162e+09	9.34137e+09
Pantoea_YR343_pacbio_PROKKA_01759	RecName: Full=NADH-quinone oxidoreductase subunit E; AltName: Full=NADH dehydrogenase I subunit E; AltName: Full=NDH-1 subunit E	Pantoea sp. YR343	1236369594	1026767442	1238420767
Pantoea_YR343_pacbio_PROKKA_01760	RecName: Full=NADH-quinone oxidoreductase subunit F; AltName: Full=NADH dehydrogenase I subunit F; AltName: Full=NDH-1 subunit F	Pantoea sp. YR343	1905207263	2.1811e+09	2.14117e+09
Pantoea_YR343_pacbio_PROKKA_01761	RecName: Full=NADH-quinone oxidoreductase subunit G; AltName: Full=NADH dehydrogenase I subunit G; AltName: Full=NDH-1 subunit G	Pantoea sp. YR343	5.58896e+09	5056542913	5.50511e+09
Pantoea_YR343_pacbio_PROKKA_01762	RecName: Full=NADH-quinone oxidoreductase subunit H; AltName: Full=NADH dehydrogenase I subunit H; AltName: Full=NDH-1 subunit H	Pantoea sp. YR343	198418064	301217852	207669460
Pantoea_YR343_pacbio_PROKKA_01763	RecName: Full=NADH-quinone oxidoreductase subunit I; AltName: Full=NADH dehydrogenase I subunit I; AltName: Full=NDH-1 subunit I	Pantoea sp. YR343	682739878	1262949671	931175536
Pantoea_YR343_pacbio_PROKKA_01766	RecName: Full=NADH-quinone oxidoreductase subunit L; AltName: Full=NADH dehydrogenase I subunit L; AltName: Full=NDH-1 subunit L	Pantoea sp. YR343	164912752	119345864	179411040
Pantoea_YR343_pacbio_PROKKA_01767	RecName: Full=NADH-quinone oxidoreductase subunit M; AltName: Full=NADH dehydrogenase I subunit M; AltName: Full=NDH-1 subunit M	Pantoea sp. YR343	568198400	345085344	517054112
Pantoea_YR343_pacbio_PROKKA_01769	RecName: Full=Protein ElaA	Pantoea sp. YR343	34378237	20571228	21250026
Pantoea_YR343_pacbio_PROKKA_01770	RecName: Full=Glucans biosynthesis protein D; Flags: Precursor	Pantoea sp. YR343	1.05287e+08	147408946	96833627
Pantoea_YR343_pacbio_PROKKA_01771	RecName: Full=Protein ElaB	Pantoea sp. YR343	1480065892	782516968	1210859078
Pantoea_YR343_pacbio_PROKKA_01772	RecName: Full=CinA-like protein	Pantoea sp. YR343	273007172	438710336	325868302
Pantoea_YR343_pacbio_PROKKA_01774	RecName: Full=Ribonucleoside-diphosphate reductase subunit beta; AltName: Full=Ribonucleotide reductase small subunit	Pantoea sp. YR343	2.95161e+09	2245634681	2663986340
Pantoea_YR343_pacbio_PROKKA_01775	RecName: Full=Ribonucleoside-diphosphate reductase subunit alpha; AltName: Full=Ribonucleotide reductase	Pantoea sp. YR343	5.18903e+09	4967023849	5065818155
Pantoea_YR343_pacbio_PROKKA_01776	RecName: Full=Ubiquinone biosynthesis O-methyltransferase; AltName: Full=2-octaprenyl-6-hydroxyphenol methylase; AltName: Full=3-demethylubiquinone-8 3-O-methyltransferase	Pantoea sp. YR343	1066350995	763729325	1053849626
Pantoea_YR343_pacbio_PROKKA_01777	RecName: Full=DNA gyrase subunit A	Pantoea sp. YR343	9.52002e+09	8.51317e+09	8389340391
Pantoea_YR343_pacbio_PROKKA_01778	RecName: Full=Autoinducer 2 sensor kinase/phosphatase LuxQ	Pantoea sp. YR343	45940692	51808197	49979852
Pantoea_YR343_pacbio_PROKKA_01779	RecName: Full=Oxygen regulatory protein NreC; AltName: Full=Nitrogen regulation protein C	Pantoea sp. YR343	1381046711	1.38393e+09	1095045556
Pantoea_YR343_pacbio_PROKKA_01780	RecName: Full=Sensor protein SrrB; AltName: Full=Staphylococcal respiratory response protein B	Pantoea sp. YR343	335634342	372623924	412633888
Pantoea_YR343_pacbio_PROKKA_01786	RecName: Full=Outer membrane porin C; AltName: Full=Outer membrane protein 1B; AltName: Full=Outer membrane protein C; AltName: Full=Porin OmpC; Flags: Precursor	Pantoea sp. YR343	1.07052e+10	9.90559e+09	12129174546
Pantoea_YR343_pacbio_PROKKA_01793	RecName: Full=Energy-coupling factor transporter ATP-binding protein EcfA1; Short=ECF transporter A component EcfA1	Pantoea sp. YR343
Pantoea_YR343_pacbio_PROKKA_01798	---NA---	Pantoea sp. YR343	425899573	551444508	4.57151e+08
Pantoea_YR343_pacbio_PROKKA_01816	RecName: Full=Inner membrane protein YejM	Pantoea sp. YR343	122584164	97472334	157882588
Pantoea_YR343_pacbio_PROKKA_01817	RecName: Full=Nucleoid-associated protein YejK	Pantoea sp. YR343	2.02944e+08	318474031	2.19141e+08
Pantoea_YR343_pacbio_PROKKA_01818	RecName: Full=50S ribosomal protein L25	Pantoea sp. YR343	3.9339e+09	3.90143e+09	2.12624e+09
Pantoea_YR343_pacbio_PROKKA_01821	RecName: Full=Multidrug resistance protein MdtL	Pantoea sp. YR343	14139221	12864912	11638193
Pantoea_YR343_pacbio_PROKKA_01822	RecName: Full=Uncharacterized protein YejG	Pantoea sp. YR343
Pantoea_YR343_pacbio_PROKKA_01823	RecName: Full=Glutathione import ATP-binding protein GsiA	Pantoea sp. YR343	18775400	17149382	18166220
Pantoea_YR343_pacbio_PROKKA_01826	RecName: Full=Glutathione-binding protein GsiB; Flags: Precursor	Pantoea sp. YR343	250402973	294841948	259552512
Pantoea_YR343_pacbio_PROKKA_01830	RecName: Full=Protein CobW	Pantoea sp. YR343	102560956	100584028	1.1147e+08
Pantoea_YR343_pacbio_PROKKA_01831	RecName: Full=Elongation factor P-like protein	Pantoea sp. YR343	10711501	6.00022e+06	9820180
Pantoea_YR343_pacbio_PROKKA_01833	RecName: Full=Mannitol-specific phosphotransferase enzyme IIA component; AltName: Full=EIIA; AltName: Full=EIII; AltName: Full=PTS system mannitol-specific EIIA component	Pantoea sp. YR343	8871163911	7451739817	8.72734e+09
Pantoea_YR343_pacbio_PROKKA_01834	RecName: Full=Tagatose-6-phosphate kinase; AltName: Full=Phosphotagatokinase	Pantoea sp. YR343	3.48881e+09	3.42562e+09	3.5872e+09
Pantoea_YR343_pacbio_PROKKA_01835	RecName: Full=PTS system fructose-specific EIIB'BC component; AltName: Full=EIIB'BC-Fru; Includes: RecName: Full=PTS system fructose-specific EIIB component; AltName: Full=EIII-Fru; AltName: Full=Fructose-specific phosphotransferase enzyme IIB component; Includes: RecName: Full=PTS system fructose-specific EIIC component; AltName: Full=Fructose permease IIC component	Pantoea sp. YR343	7969881249	7559219125	7.69827e+09
Pantoea_YR343_pacbio_PROKKA_01837	RecName: Full=Probable endonuclease 4; AltName: Full=Endodeoxyribonuclease IV; AltName: Full=Endonuclease IV	Pantoea sp. YR343	150017635	163805422	150514398
Pantoea_YR343_pacbio_PROKKA_01844	RecName: Full=S-formylglutathione hydrolase YeiG; Short=FGH	Pantoea sp. YR343	111109796	121441516	108986692
Pantoea_YR343_pacbio_PROKKA_01845	RecName: Full=S-(hydroxymethyl)glutathione dehydrogenase; AltName: Full=Alcohol dehydrogenase class-3; AltName: Full=Alcohol dehydrogenase class-III; AltName: Full=Glutathione-dependent formaldehyde dehydrogenase; Short=FALDH; Short=FDH; Short=GSH-FDH	Pantoea sp. YR343	3229867492	3306473856	3299378179
Pantoea_YR343_pacbio_PROKKA_01846	RecName: Full=HTH-type transcriptional regulator CzcR	Pantoea sp. YR343	65438152	45591404	55591048
Pantoea_YR343_pacbio_PROKKA_01848	RecName: Full=GTP cyclohydrolase 1; AltName: Full=GTP cyclohydrolase I; Short=GTP-CH-I	Pantoea sp. YR343	32969478	42005074	60431380
Pantoea_YR343_pacbio_PROKKA_01851	RecName: Full=HTH-type transcriptional repressor PurR; AltName: Full=Pur regulon repressor; AltName: Full=Purine nucleotide synthesis repressor	Pantoea sp. YR343	74242280	81056592	76768784
Pantoea_YR343_pacbio_PROKKA_01852	RecName: Full=D-galactose-binding periplasmic protein; Short=GBP; AltName: Full=D-galactose/ D-glucose-binding protein; Short=GGBP; Flags: Precursor	Pantoea sp. YR343	3.37834e+10	3.03138e+10	30298417526
Pantoea_YR343_pacbio_PROKKA_01853	RecName: Full=Galactose/methyl galactoside import ATP-binding protein MglA	Pantoea sp. YR343	1241806644	1169518724	1335065706
Pantoea_YR343_pacbio_PROKKA_01854	RecName: Full=Ribose import permease protein RbsC	Pantoea sp. YR343	937146060	697772084	840728470
Pantoea_YR343_pacbio_PROKKA_01855	RecName: Full=Protein SanA	Pantoea sp. YR343	48629048	45844992	56453088
Pantoea_YR343_pacbio_PROKKA_01856	RecName: Full=NAD-dependent malic enzyme; Short=NAD-ME	Pantoea sp. YR343	6407029801	4907114420	6465233565
Pantoea_YR343_pacbio_PROKKA_01857	RecName: Full=Cytidine deaminase; AltName: Full=Cytidine aminohydrolase; Short=CDA	Pantoea sp. YR343	70808181	84696441	7.73218e+07
Pantoea_YR343_pacbio_PROKKA_01858	RecName: Full=Antiholin-like protein LrgB	Pantoea sp. YR343	10544414	5.74016e+06	11787633
Pantoea_YR343_pacbio_PROKKA_01860	RecName: Full=Methionine--tRNA ligase; AltName: Full=Methionyl-tRNA synthetase; Short=MetRS	Pantoea sp. YR343	2093838927	2037304148	2.11973e+09
Pantoea_YR343_pacbio_PROKKA_01861	RecName: Full=Iron-sulfur cluster carrier protein	Pantoea sp. YR343	6.34218e+08	700199111	515062547
Pantoea_YR343_pacbio_PROKKA_01863	RecName: Full=Alkyl hydroperoxide reductase C; AltName: Full=Peroxiredoxin; AltName: Full=Thioredoxin peroxidase	Pantoea sp. YR343	342924736	404230624	431437824
Pantoea_YR343_pacbio_PROKKA_01864	RecName: Full=Alkyl hydroperoxide reductase subunit F	Pantoea sp. YR343	911207422	1154263200	1125535306
Pantoea_YR343_pacbio_PROKKA_01868	RecName: Full=Chitobiase; AltName: Full=Beta-N-acetylhexosaminidase; AltName: Full=N-acetyl-beta-glucosaminidase; Flags: Precursor	Pantoea sp. YR343	8743081		6767552
Pantoea_YR343_pacbio_PROKKA_01870	RecName: Full=Hydroxyethylthiazole kinase; AltName: Full=4-methyl-5-beta-hydroxyethylthiazole kinase; Short=TH kinase; Short=Thz kinase	Pantoea sp. YR343	36403058	39636092	70995992
Pantoea_YR343_pacbio_PROKKA_01871	RecName: Full=Hydroxymethylpyrimidine/phosphomethylpyrimidine kinase; AltName: Full=Hydroxymethylpyrimidine kinase; Short=HMP kinase; AltName: Full=Hydroxymethylpyrimidine phosphate kinase; Short=HMP-P kinase; Short=HMP-phosphate kinase; Short=HMPP kinase	Pantoea sp. YR343	107287015	115693809	146121218
Pantoea_YR343_pacbio_PROKKA_01872	RecName: Full=Probable fructose-bisphosphate aldolase class 1; AltName: Full=Probable fructose-bisphosphate aldolase class I; Short=FBP aldolase	Pantoea sp. YR343	6.45016e+09	6.69057e+09	6074217144
Pantoea_YR343_pacbio_PROKKA_01873	RecName: Full=HTH-type transcriptional repressor NanR	Pantoea sp. YR343	570670666	556694259	533463970
Pantoea_YR343_pacbio_PROKKA_01874	RecName: Full=Mannitol-1-phosphate 5-dehydrogenase	Pantoea sp. YR343	1048926974	826390568	9.53982e+08
Pantoea_YR343_pacbio_PROKKA_01878	RecName: Full=1,5-anhydro-D-fructose reductase; Short=Anhydrofructose reductase; AltName: Full=1,5-anhydro-D-fructose reductase (1,5-anhydro-D-mannitol-forming)	Pantoea sp. YR343	82931576	1.62307e+08	163701004
Pantoea_YR343_pacbio_PROKKA_01879	RecName: Full=Probable lipid kinase YegS	Pantoea sp. YR343	119852762	1.06066e+08	86015043
Pantoea_YR343_pacbio_PROKKA_01881	RecName: Full=Transcriptional regulatory protein WalR	Pantoea sp. YR343	88857255	90567186	88386447
Pantoea_YR343_pacbio_PROKKA_01882	RecName: Full=Sensor protein kinase WalK	Pantoea sp. YR343	18725352	17772354	19482998
Pantoea_YR343_pacbio_PROKKA_01885	RecName: Full=Multidrug resistance protein MdtB; AltName: Full=Multidrug transporter MdtB	Pantoea sp. YR343
Pantoea_YR343_pacbio_PROKKA_01886	RecName: Full=Multidrug resistance protein MdtA; AltName: Full=Multidrug transporter MdtA; Flags: Precursor	Pantoea sp. YR343	168192884	156207496	111666304
Pantoea_YR343_pacbio_PROKKA_01887	RecName: Full=Protein tas	Pantoea sp. YR343	1.20248e+10	11009008735	11049625570
Pantoea_YR343_pacbio_PROKKA_01888	RecName: Full=Porin B; AltName: Full=Glucose porin; AltName: Full=Outer membrane protein D1; Flags: Precursor	Pantoea sp. YR343	375056378	392042310	367896428
Pantoea_YR343_pacbio_PROKKA_01890	RecName: Full=Probable diguanylate cyclase DgcQ; Short=DGC; AltName: Full=Cellulose synthesis regulatory protein	Pantoea sp. YR343	56311314	5.97201e+07	86165529
Pantoea_YR343_pacbio_PROKKA_01892	RecName: Full=Uridine kinase; AltName: Full=Cytidine monophosphokinase; AltName: Full=Uridine monophosphokinase	Pantoea sp. YR343	290161270	281628087	247756719
Pantoea_YR343_pacbio_PROKKA_01893	RecName: Full=dCTP deaminase; AltName: Full=Deoxycytidine triphosphate deaminase	Pantoea sp. YR343	705246112	540841852	615879396
Pantoea_YR343_pacbio_PROKKA_01894	RecName: Full=Protein AsmA; Flags: Precursor	Pantoea sp. YR343	94949103	122474542	120118058
Pantoea_YR343_pacbio_PROKKA_01895	RecName: Full=Polyamine export protein	Pantoea sp. YR343	15664086	15062279	15087145
Pantoea_YR343_pacbio_PROKKA_01897	RecName: Full=Putative polysaccharide export protein wza; Flags: Precursor	Pantoea sp. YR343	87645520	89270478	38540668
Pantoea_YR343_pacbio_PROKKA_01899	RecName: Full=Tyrosine-protein kinase CpsD	Pantoea sp. YR343	499359500	482250178	463691494
Pantoea_YR343_pacbio_PROKKA_01903	RecName: Full=Amylovoran biosynthesis glycosyltransferase AmsB	Pantoea sp. YR343	37489516	38853564	39508612
Pantoea_YR343_pacbio_PROKKA_01904	RecName: Full=Uncharacterized glycosyltransferase HI_0868	Pantoea sp. YR343	50760372	70664296	58702786
Pantoea_YR343_pacbio_PROKKA_01907	RecName: Full=Amylovoran biosynthesis protein AmsJ	Pantoea sp. YR343	333840052	470861796	365283620
Pantoea_YR343_pacbio_PROKKA_01908	RecName: Full=GDP-mannose-dependent alpha-(1-6)-phosphatidylinositol monomannoside mannosyltransferase; AltName: Full=Alpha-D-mannose-alpha-(1-6)-phosphatidylmyo-inositol-mannosyltransferase; AltName: Full=Alpha-mannosyltransferase; Short=Alpha-ManT; AltName: Full=Guanosine diphosphomannose-phosphatidyl-inositol alpha-mannosyltransferase; AltName: Full=Phosphatidylinositol alpha-mannosyltransfera…	Pantoea sp. YR343	198554435	1.63062e+08	175808818
Pantoea_YR343_pacbio_PROKKA_01910	RecName: Full=UTP--glucose-1-phosphate uridylyltransferase; AltName: Full=Alpha-D-glucosyl-1-phosphate uridylyltransferase; AltName: Full=UDP-glucose pyrophosphorylase; Short=UDPGP; AltName: Full=Uridine diphosphoglucose pyrophosphorylase	Pantoea sp. YR343	2924316080	2.66504e+09	2734956046
Pantoea_YR343_pacbio_PROKKA_01911	RecName: Full=UDP-glucose 4-epimerase; AltName: Full=Galactowaldenase; AltName: Full=UDP-galactose 4-epimerase	Pantoea sp. YR343	808991942	1028666802	8.20853e+08
Pantoea_YR343_pacbio_PROKKA_01913	RecName: Full=Teichoic acids export ATP-binding protein TagH	Pantoea sp. YR343	1478627269	2074459016	1440148293
Pantoea_YR343_pacbio_PROKKA_01914	RecName: Full=UDP-galactopyranose mutase; Short=UGM; AltName: Full=UDP-GALP mutase; AltName: Full=Uridine 5-diphosphate galactopyranose mutase	Pantoea sp. YR343	2369209703	2434288449	2442898600
Pantoea_YR343_pacbio_PROKKA_01916	RecName: Full=D-inositol 3-phosphate glycosyltransferase; AltName: Full=N-acetylglucosamine-inositol-phosphate N-acetylglucosaminyltransferase; Short=GlcNAc-Ins-P N-acetylglucosaminyltransferase	Pantoea sp. YR343	45994492	49206352	48567478
Pantoea_YR343_pacbio_PROKKA_01917	---NA---	Pantoea sp. YR343	2693035622	2586890138	2182970515
Pantoea_YR343_pacbio_PROKKA_01918	---NA---	Pantoea sp. YR343	655407380	781637970	593290564
Pantoea_YR343_pacbio_PROKKA_01919	---NA---	Pantoea sp. YR343	808423673	776206558	6.56455e+08
Pantoea_YR343_pacbio_PROKKA_01920	---NA---	Pantoea sp. YR343	1010855532	1132719232	1187280736
Pantoea_YR343_pacbio_PROKKA_01921	RecName: Full=Galactofuranosyltransferase GlfT2; Short=GalTr 2; AltName: Full=Arabinogalactan galactosyltransferase 2; AltName: Full=Galactofuranosylgalactofuranosylrhamnosyl-N-acetylglucosaminyl-diphospho-decaprenol beta-1,5/1,6-galactofuranosyltransferase; AltName: Full=Polymerizing galactofuranosyltransferase GlfT2	Pantoea sp. YR343	2857463469	2.57155e+09	2.68644e+09
Pantoea_YR343_pacbio_PROKKA_01922	RecName: Full=6-phosphogluconate dehydrogenase, decarboxylating	Pantoea sp. YR343	4.57554e+10	47285348098	45220747323
Pantoea_YR343_pacbio_PROKKA_01923	---NA---	Pantoea sp. YR343	16190628	32088764	19709242
Pantoea_YR343_pacbio_PROKKA_01925	RecName: Full=N-alpha-acetyl-L-2,4-diaminobutyric acid deacetylase; Short=N-alpha-Ac-DABA; AltName: Full=N-alpha-acetyl diaminobutyric acid deacetylase	Pantoea sp. YR343	525870637	535980182	472438939
Pantoea_YR343_pacbio_PROKKA_01929	RecName: Full=Imidazole glycerol phosphate synthase subunit HisF; AltName: Full=IGP synthase cyclase subunit; AltName: Full=IGP synthase subunit HisF; AltName: Full=ImGP synthase subunit HisF; Short=IGPS subunit HisF	Pantoea sp. YR343	384121591	3.95939e+08	398286210
Pantoea_YR343_pacbio_PROKKA_01930	RecName: Full=1-(5-phosphoribosyl)-5-[(5-phosphoribosylamino)methylideneamino] imidazole-4-carboxamide isomerase; AltName: Full=Phosphoribosylformimino-5-aminoimidazole carboxamide ribotide isomerase	Pantoea sp. YR343	400645175	399179406	367561587
Pantoea_YR343_pacbio_PROKKA_01931	RecName: Full=Imidazole glycerol phosphate synthase subunit HisH; AltName: Full=IGP synthase glutaminase subunit; AltName: Full=IGP synthase subunit HisH; AltName: Full=ImGP synthase subunit HisH; Short=IGPS subunit HisH	Pantoea sp. YR343	312963596	297554012	280236225
Pantoea_YR343_pacbio_PROKKA_01932	RecName: Full=Histidine biosynthesis bifunctional protein HisB; Includes: RecName: Full=Histidinol-phosphatase; Includes: RecName: Full=Imidazoleglycerol-phosphate dehydratase; Short=IGPD	Pantoea sp. YR343	106626542	123597956	118141400
Pantoea_YR343_pacbio_PROKKA_01933	RecName: Full=Histidinol-phosphate aminotransferase; AltName: Full=Imidazole acetol-phosphate transaminase	Pantoea sp. YR343	59073817	81173042	3.72946e+07
Pantoea_YR343_pacbio_PROKKA_01934	RecName: Full=Histidinol dehydrogenase; Short=HDH	Pantoea sp. YR343	143200118	1.44094e+08	135110872
Pantoea_YR343_pacbio_PROKKA_01935	RecName: Full=ATP phosphoribosyltransferase; Short=ATP-PRT; Short=ATP-PRTase	Pantoea sp. YR343	7.37112e+08	636233502	704838648
Pantoea_YR343_pacbio_PROKKA_01936	RecName: Full=Protein YeeZ; Flags: Precursor	Pantoea sp. YR343	1028964476	792472570	885334100
Pantoea_YR343_pacbio_PROKKA_01937	RecName: Full=Probable oxidoreductase OrdL	Pantoea sp. YR343	156060762	122258686	149284964
Pantoea_YR343_pacbio_PROKKA_01939	RecName: Full=CTP synthase; AltName: Full=Cytidine 5'-triphosphate synthase; AltName: Full=Cytidine triphosphate synthetase; Short=CTP synthetase; Short=CTPS; AltName: Full=UTP--ammonia ligase	Pantoea sp. YR343	223594735	193435126	220036233
Pantoea_YR343_pacbio_PROKKA_01940	RecName: Full=Glutamine synthetase; Short=GS; AltName: Full=Glutamate--ammonia ligase; AltName: Full=Glutamine synthetase I alpha; Short=GSI alpha	Pantoea sp. YR343		87886136	153006672
Pantoea_YR343_pacbio_PROKKA_01943	RecName: Full=Lactose phosphotransferase system repressor	Pantoea sp. YR343	171438154	1.50326e+08	1.58474e+08
Pantoea_YR343_pacbio_PROKKA_01944	RecName: Full=L-threonate dehydrogenase	Pantoea sp. YR343	16875546	12224387	20019552
Pantoea_YR343_pacbio_PROKKA_01945	RecName: Full=3-oxo-tetronate kinase; AltName: Full=3-dehydrotetronate 4-kinase	Pantoea sp. YR343
Pantoea_YR343_pacbio_PROKKA_01951	RecName: Full=Exodeoxyribonuclease I; Short=ExoI; Short=Exonuclease I; AltName: Full=DNA deoxyribophosphodiesterase; Short=dRPase	Pantoea sp. YR343	9832014	10005943	9983098
Pantoea_YR343_pacbio_PROKKA_01953	RecName: Full=Exodeoxyribonuclease I; Short=ExoI; Short=Exonuclease I; AltName: Full=DNA deoxyribophosphodiesterase; Short=dRPase	Pantoea sp. YR343	9832014	10005943	9983098
Pantoea_YR343_pacbio_PROKKA_01955	RecName: Full=DNA gyrase inhibitor	Pantoea sp. YR343	79953496	97400472	133432744
Pantoea_YR343_pacbio_PROKKA_01957	RecName: Full=UPF0265 protein YeeX	Pantoea sp. YR343	1398506842	1529449334	1544315098
Pantoea_YR343_pacbio_PROKKA_01958	RecName: Full=HTH-type transcriptional repressor PurR; AltName: Full=Pur regulon repressor; AltName: Full=Purine nucleotide synthesis repressor	Pantoea sp. YR343	2.10195e+08	2.11758e+08	216530520
Pantoea_YR343_pacbio_PROKKA_01959	RecName: Full=Protein YdcF	Pantoea sp. YR343	469789808	420801152	202271920
Pantoea_YR343_pacbio_PROKKA_01960	RecName: Full=2-dehydropantoate 2-reductase; AltName: Full=Ketopantoate reductase; Short=KPR	Pantoea sp. YR343	281825696	291536978	273065632
Pantoea_YR343_pacbio_PROKKA_01978	RecName: Full=Glycosyltransferase GlyB; AltName: Full=Putative PsrP glycosyltransferase GlyB	Pantoea sp. YR343	85805374	103478060	79438870
Pantoea_YR343_pacbio_PROKKA_01986	---NA---	Pantoea sp. YR343	178780240	1.62894e+08	170351084
Pantoea_YR343_pacbio_PROKKA_01992	RecName: Full=D-galactose-binding periplasmic protein; Short=GBP; AltName: Full=D-galactose/ D-glucose-binding protein; Short=GGBP; Flags: Precursor	Pantoea sp. YR343	1.06929e+10	1.03077e+10	9.62844e+09
Pantoea_YR343_pacbio_PROKKA_01993	RecName: Full=Putative ribose/galactose/methyl galactoside import ATP-binding protein	Pantoea sp. YR343	1251715032	1.05557e+09	813862819
Pantoea_YR343_pacbio_PROKKA_01994	RecName: Full=Autoinducer 2 import system permease protein LsrD; Short=AI-2 import system permease protein LsrD	Pantoea sp. YR343	69962744	6.63251e+07	151556523
Pantoea_YR343_pacbio_PROKKA_02002	RecName: Full=(S)-2-haloacid dehalogenase 4A; AltName: Full=2-haloalkanoic acid dehalogenase IVA; AltName: Full=Halocarboxylic acid halidohydrolase IVA; AltName: Full=L-2-haloacid dehalogenase IVA	Pantoea sp. YR343	15352131	23151700	26342532
Pantoea_YR343_pacbio_PROKKA_02018	RecName: Full=Uncharacterized signaling protein PA1727	Pantoea sp. YR343	203793248	141922134	298759282
Pantoea_YR343_pacbio_PROKKA_02033	RecName: Full=Ribose import ATP-binding protein RbsA	Pantoea sp. YR343	493377445	483852939	315395013
Pantoea_YR343_pacbio_PROKKA_02035	RecName: Full=Ribose import binding protein RbsB; Flags: Precursor	Pantoea sp. YR343	1802938397	1.54701e+09	1.54936e+09
Pantoea_YR343_pacbio_PROKKA_02037	RecName: Full=D-tagatose-1,6-bisphosphate aldolase subunit GatY; Short=TBPA; Short=TagBP aldolase; AltName: Full=D-tagatose-bisphosphate aldolase class II; AltName: Full=Tagatose-bisphosphate aldolase	Pantoea sp. YR343	1.20196e+08	1.2135e+08	9.70935e+07
Pantoea_YR343_pacbio_PROKKA_02043	RecName: Full=AMP nucleosidase	Pantoea sp. YR343	2.39969e+09	2415177636	2310046715
Pantoea_YR343_pacbio_PROKKA_02045	RecName: Full=Leu/Ile/Val-binding protein homolog 1; Flags: Precursor	Pantoea sp. YR343	3570130106	3636036426	2807465226
Pantoea_YR343_pacbio_PROKKA_02048	RecName: Full=High-affinity branched-chain amino acid transport ATP-binding protein LivG; AltName: Full=LIV-I protein G	Pantoea sp. YR343	146290528	132945390	137990960
Pantoea_YR343_pacbio_PROKKA_02049	RecName: Full=Lipopolysaccharide export system ATP-binding protein LptB	Pantoea sp. YR343	82480624	62528616	88815246
Pantoea_YR343_pacbio_PROKKA_02054	---NA---	Pantoea sp. YR343	388928280	351702256	394789992
Pantoea_YR343_pacbio_PROKKA_02056	---NA---	Pantoea sp. YR343	3.81606e+08	2.52571e+08	4.96007e+08
Pantoea_YR343_pacbio_PROKKA_02059	RecName: Full=DNA mismatch endonuclease Vsr; AltName: Full=Type II nicking enzyme; AltName: Full=V.EcoKDcm; AltName: Full=Very short patch repair protein; AltName: Full=Vsr mismatch endonuclease	Pantoea sp. YR343	67976384	71098176	57330848
Pantoea_YR343_pacbio_PROKKA_02064	RecName: Full=Probable diguanylate cyclase DgcQ; Short=DGC; AltName: Full=Cellulose synthesis regulatory protein	Pantoea sp. YR343	69798128	63765442	76948741
Pantoea_YR343_pacbio_PROKKA_02065	RecName: Full=Glucosyl-3-phosphoglycerate synthase; Short=GpgS	Pantoea sp. YR343	1079999542	1.09641e+09	1076129470
Pantoea_YR343_pacbio_PROKKA_02066	RecName: Full=Mannosyl-3-phosphoglycerate phosphatase; Short=MPGP	Pantoea sp. YR343	268974078	3.22256e+08	295240564
Pantoea_YR343_pacbio_PROKKA_02072	RecName: Full=Flagellar biosynthetic protein FliR	Pantoea sp. YR343	35628276	18714208	35137100
Pantoea_YR343_pacbio_PROKKA_02074	RecName: Full=Flagellar biosynthetic protein FliP	Pantoea sp. YR343		11308577	22984774
Pantoea_YR343_pacbio_PROKKA_02077	RecName: Full=Flagellar motor switch protein FliM	Pantoea sp. YR343	11154112	17977596	18870586
Pantoea_YR343_pacbio_PROKKA_02078	RecName: Full=Flagellar protein FliL	Pantoea sp. YR343	237028712	142710460	1.65237e+08
Pantoea_YR343_pacbio_PROKKA_02081	RecName: Full=Flagellum-specific ATP synthase	Pantoea sp. YR343
Pantoea_YR343_pacbio_PROKKA_02087	RecName: Full=Blue light- and temperature-regulated antirepressor BluF; Short=Blrp	Pantoea sp. YR343	60437747	92708824	64671406
Pantoea_YR343_pacbio_PROKKA_02088	RecName: Full=HTH-type transcriptional regulator DicA; AltName: Full=Repressor protein of division inhibition gene dicA	Pantoea sp. YR343	2.48288e+07	2.3704e+07	32882698
Pantoea_YR343_pacbio_PROKKA_02094	RecName: Full=Anti-adapter protein IraP	Pantoea sp. YR343
Pantoea_YR343_pacbio_PROKKA_02098	RecName: Full=Uncharacterized lipoprotein YedD; Flags: Precursor	Pantoea sp. YR343	3209412716	2488331378	3268745158
Pantoea_YR343_pacbio_PROKKA_02102	RecName: Full=Flagellin; AltName: Full=Phase 1-C flagellin	Pantoea sp. YR343	7.64728e+10	59677804384	66608818107
Pantoea_YR343_pacbio_PROKKA_02110	RecName: Full=D-cysteine desulfhydrase	Pantoea sp. YR343	2856847492	3408196718	3456628774
Pantoea_YR343_pacbio_PROKKA_02111	RecName: Full=Histidine-binding periplasmic protein; Short=HBP; Flags: Precursor	Pantoea sp. YR343	6.3569e+09	6542370346	5.4992e+09
Pantoea_YR343_pacbio_PROKKA_02113	RecName: Full=Octopine permease ATP-binding protein P	Pantoea sp. YR343	1607017311	1573058363	1485267592
Pantoea_YR343_pacbio_PROKKA_02116	RecName: Full=1-pyrroline-5-carboxylate dehydrogenase; Short=P5C dehydrogenase; AltName: Full=L-glutamate gamma-semialdehyde dehydrogenase	Pantoea sp. YR343	8.22522e+09	8.10137e+09	7.94491e+09
Pantoea_YR343_pacbio_PROKKA_02117	RecName: Full=Sodium/proline symporter; AltName: Full=Proline permease	Pantoea sp. YR343	69813440	50153824	39917948
Pantoea_YR343_pacbio_PROKKA_02119	RecName: Full=Iron uptake system component EfeO; Flags: Precursor	Pantoea sp. YR343	1.04569e+10	1.17434e+10	9640538700
Pantoea_YR343_pacbio_PROKKA_02120	RecName: Full=Deferrochelatase; AltName: Full=Peroxidase EfeB; Flags: Precursor	Pantoea sp. YR343	45281336	47924440	40424816
Pantoea_YR343_pacbio_PROKKA_02124	RecName: Full=Type VI secretion system sheath protein TssC1; AltName: Full=Sheath protein HsiC1	Pantoea sp. YR343	4879715402	4.29676e+09	5258924076
Pantoea_YR343_pacbio_PROKKA_02128	RecName: Full=Major exported protein; AltName: Full=Secreted protein hcp	Pantoea sp. YR343
Pantoea_YR343_pacbio_PROKKA_02144	RecName: Full=Alkaline phosphatase; Short=APase; Flags: Precursor	Pantoea sp. YR343	14675357	15684057	4.71578e+06
Pantoea_YR343_pacbio_PROKKA_02145	RecName: Full=Glyceraldehyde-3-phosphate dehydrogenase; Short=GAPDH; AltName: Full=NAD-dependent glyceraldehyde-3-phosphate dehydrogenase	Pantoea sp. YR343	76982256	88046848
Pantoea_YR343_pacbio_PROKKA_02159	RecName: Full=4-carboxymuconolactone decarboxylase; Short=CMD	Pantoea sp. YR343
Pantoea_YR343_pacbio_PROKKA_02161	RecName: Full=2,5-diketo-D-gluconic acid reductase A; Short=2,5-DKG reductase A; Short=2,5-DKGR A; Short=25DKGR-A; AltName: Full=AKR5C	Pantoea sp. YR343	2645222224	4482817712	3632456040
Pantoea_YR343_pacbio_PROKKA_02171	RecName: Full=UPF0337 protein YjbJ	Pantoea sp. YR343	3154164408	3.69677e+09	3.47073e+09
Pantoea_YR343_pacbio_PROKKA_02172	RecName: Full=HTH-type transcriptional repressor KstR2	Pantoea sp. YR343	43973086	55079859	44092045
Pantoea_YR343_pacbio_PROKKA_02185	RecName: Full=Xylose isomerase	Pantoea sp. YR343	9028788	11630532	1.92446e+06
Pantoea_YR343_pacbio_PROKKA_02189	RecName: Full=Leucine-responsive regulatory protein	Pantoea sp. YR343	3.07267e+07	3.35475e+07	24724800
Pantoea_YR343_pacbio_PROKKA_02190	RecName: Full=GTPase Obg; AltName: Full=GTP-binding protein Obg	Pantoea sp. YR343	1682466009	1602315096	1.75222e+09
Pantoea_YR343_pacbio_PROKKA_02191	RecName: Full=Peptidyl-tRNA hydrolase; Short=PTH	Pantoea sp. YR343	323930095	2.98363e+08	354596494
Pantoea_YR343_pacbio_PROKKA_02194	RecName: Full=Ribose-phosphate pyrophosphokinase; Short=RPPK; AltName: Full=5-phospho-D-ribosyl alpha-1-diphosphate; AltName: Full=Phosphoribosyl diphosphate synthase; AltName: Full=Phosphoribosyl pyrophosphate synthase; Short=P-Rib-PP synthase; Short=PRPP synthase; Short=PRPPase	Pantoea sp. YR343	9.74695e+09	8284993567	9583449104
Pantoea_YR343_pacbio_PROKKA_02195	RecName: Full=4-diphosphocytidyl-2-C-methyl-D-erythritol kinase; Short=CMK; AltName: Full=4-(cytidine-5'-diphospho)-2-C-methyl-D-erythritol kinase	Pantoea sp. YR343
Pantoea_YR343_pacbio_PROKKA_02196	RecName: Full=Outer-membrane lipoprotein LolB; Flags: Precursor	Pantoea sp. YR343	9.22473e+08	948874656	892084314
Pantoea_YR343_pacbio_PROKKA_02198	RecName: Full=Peptide chain release factor 1; Short=RF-1	Pantoea sp. YR343	748863554	743864010	700668588
Pantoea_YR343_pacbio_PROKKA_02199	RecName: Full=Release factor glutamine methyltransferase; Short=RF MTase; AltName: Full=N5-glutamine methyltransferase PrmC; AltName: Full=Protein-(glutamine-N5) MTase PrmC; AltName: Full=Protein-glutamine N-methyltransferase PrmC	Pantoea sp. YR343	6784544	2.40179e+06	5436348
Pantoea_YR343_pacbio_PROKKA_02202	RecName: Full=2-dehydro-3-deoxyphosphooctonate aldolase; AltName: Full=3-deoxy-D-manno-octulosonic acid 8-phosphate synthase; AltName: Full=KDO-8-phosphate synthase; Short=KDO 8-P synthase; Short=KDOPS; AltName: Full=Phospho-2-dehydro-3-deoxyoctonate aldolase	Pantoea sp. YR343	8.1992e+09	9259297661	7.52787e+09
Pantoea_YR343_pacbio_PROKKA_02206	RecName: Full=Serine/threonine-protein kinase PknB	Pantoea sp. YR343	17350606	6.93446e+06	8066713
Pantoea_YR343_pacbio_PROKKA_02207	---NA---	Pantoea sp. YR343	355899954	337150580	3.47277e+08
Pantoea_YR343_pacbio_PROKKA_02209	---NA---	Pantoea sp. YR343	1.29227e+09	1414734961	1472054119
Pantoea_YR343_pacbio_PROKKA_02210	---NA---	Pantoea sp. YR343	296617568	302362592	313058592
Pantoea_YR343_pacbio_PROKKA_02211	RecName: Full=Type VI secretion system component TssM1	Pantoea sp. YR343	94323364	91343667	95507429
Pantoea_YR343_pacbio_PROKKA_02212	RecName: Full=Motility protein B; AltName: Full=Chemotaxis protein MotB	Pantoea sp. YR343	11305513		10374513
Pantoea_YR343_pacbio_PROKKA_02233	RecName: Full=Hydrogen peroxide-inducible genes activator; AltName: Full=Morphology and auto-aggregation control protein	Pantoea sp. YR343	137359888	152797296	236490592
Pantoea_YR343_pacbio_PROKKA_02238	RecName: Full=Arginine--tRNA ligase; AltName: Full=Arginyl-tRNA synthetase; Short=ArgRS	Pantoea sp. YR343	1.67689e+09	1.32955e+09	1.57083e+09
Pantoea_YR343_pacbio_PROKKA_02240	RecName: Full=Protein YecM	Pantoea sp. YR343	24267353	20850436	25701502
Pantoea_YR343_pacbio_PROKKA_02241	RecName: Full=LL-diaminopimelate aminotransferase; Short=DAP-AT; Short=DAP-aminotransferase; Short=LL-DAP-aminotransferase	Pantoea sp. YR343	178168816	137993956	158713904
Pantoea_YR343_pacbio_PROKKA_02242	RecName: Full=PF03932 family protein CutC	Pantoea sp. YR343	44082924	39391398	30271085
Pantoea_YR343_pacbio_PROKKA_02245	RecName: Full=tRNA U34 carboxymethyltransferase	Pantoea sp. YR343	1448200736	1338389344	1479872728
Pantoea_YR343_pacbio_PROKKA_02246	RecName: Full=Carboxy-S-adenosyl-L-methionine synthase; Short=Cx-SAM synthase	Pantoea sp. YR343	19778812	22299696	19235212
Pantoea_YR343_pacbio_PROKKA_02248	RecName: Full=Aspartate--tRNA ligase; AltName: Full=Aspartyl-tRNA synthetase; Short=AspRS	Pantoea sp. YR343	6.30498e+09	6167354048	6.02035e+09
Pantoea_YR343_pacbio_PROKKA_02250	RecName: Full=Probable transcriptional regulatory protein YebC	Pantoea sp. YR343	21898472	18803740	13566666
Pantoea_YR343_pacbio_PROKKA_02255	RecName: Full=Zinc import ATP-binding protein ZnuC	Pantoea sp. YR343	78515316	36815252	105109920
Pantoea_YR343_pacbio_PROKKA_02258	RecName: Full=Lipid A biosynthesis lauroyltransferase; AltName: Full=Kdo(2)-lipid IV(A) lauroyltransferase	Pantoea sp. YR343	104759968	94222728	95016848
Pantoea_YR343_pacbio_PROKKA_02259	RecName: Full=Multidrug transporter MdfA	Pantoea sp. YR343	24387332	25103468	25062788
Pantoea_YR343_pacbio_PROKKA_02260	RecName: Full=Pyruvate kinase; Short=PK	Pantoea sp. YR343	14492027191	12764357408	13940918003
Pantoea_YR343_pacbio_PROKKA_02261	RecName: Full=Bifunctional protein glk; Includes: RecName: Full=Glucokinase; AltName: Full=Glucose kinase; Includes: RecName: Full=Putative HTH-type transcriptional regulator	Pantoea sp. YR343	353590171	358995365	380599898
Pantoea_YR343_pacbio_PROKKA_02262	RecName: Full=Glucose-6-phosphate 1-dehydrogenase; Short=G6PD	Pantoea sp. YR343	5485008314	6191039601	5139162512
Pantoea_YR343_pacbio_PROKKA_02263	RecName: Full=KHG/KDPG aldolase; Includes: RecName: Full=4-hydroxy-2-oxoglutarate aldolase; AltName: Full=2-keto-4-hydroxyglutarate aldolase; Short=KHG-aldolase; Includes: RecName: Full=2-dehydro-3-deoxy-phosphogluconate aldolase; AltName: Full=2-keto-3-deoxy-6-phosphogluconate aldolase; Short=KDPG-aldolase; AltName: Full=Phospho-2-dehydro-3-deoxygluconate aldolase; AltName: Full=Phospho-2-keto-3…	Pantoea sp. YR343	845627380	928102368	841499646
Pantoea_YR343_pacbio_PROKKA_02264	RecName: Full=Formate-dependent phosphoribosylglycinamide formyltransferase; AltName: Full=5'-phosphoribosylglycinamide transformylase 2; AltName: Full=Formate-dependent GAR transformylase; AltName: Full=GAR transformylase 2; Short=GART 2; AltName: Full=Non-folate glycinamide ribonucleotide transformylase; AltName: Full=Phosphoribosylglycinamide formyltransferase 2	Pantoea sp. YR343	3.10977e+08	2.19275e+08	3.2304e+08
Pantoea_YR343_pacbio_PROKKA_02266	RecName: Full=Protease 2; AltName: Full=Oligopeptidase B; AltName: Full=Protease II	Pantoea sp. YR343	3.06863e+08	2.56528e+08	298774707
Pantoea_YR343_pacbio_PROKKA_02271	RecName: Full=Uncharacterized protein YebY; Flags: Precursor	Pantoea sp. YR343	465668948	522221986	505594180
Pantoea_YR343_pacbio_PROKKA_02275	RecName: Full=Malonyl-[acyl-carrier protein] O-methyltransferase; Short=Malonyl-ACP O-methyltransferase; AltName: Full=Biotin synthesis protein BioC	Pantoea sp. YR343	196098811	188356109	174153606
Pantoea_YR343_pacbio_PROKKA_02278	RecName: Full=Ribosomal RNA small subunit methyltransferase F; AltName: Full=16S rRNA m5C1407 methyltransferase; AltName: Full=rRNA (cytosine-C(5)-)-methyltransferase RsmF	Pantoea sp. YR343	224696474	119677317	96983622
Pantoea_YR343_pacbio_PROKKA_02279	RecName: Full=Intermembrane transport protein YebT	Pantoea sp. YR343	434584157	391913139	422457668
Pantoea_YR343_pacbio_PROKKA_02282	RecName: Full=RNA chaperone ProQ	Pantoea sp. YR343	2578960693	2.50364e+09	2492811069
Pantoea_YR343_pacbio_PROKKA_02283	RecName: Full=Probable CtpA-like serine protease	Pantoea sp. YR343	2376674558	2544135462	2993755614
Pantoea_YR343_pacbio_PROKKA_02284	RecName: Full=Protease HtpX; AltName: Full=Heat shock protein HtpX	Pantoea sp. YR343	760853846	728105032	852367247
Pantoea_YR343_pacbio_PROKKA_02286	RecName: Full=HTH-type transcriptional repressor AllR; AltName: Full=Negative regulator of allantoin and glyoxylate utilization operons	Pantoea sp. YR343	1678971670	1416589710	1455147398
Pantoea_YR343_pacbio_PROKKA_02287	RecName: Full=Uncharacterized protein YobH; Flags: Precursor	Pantoea sp. YR343	153683914	143297263	1.62523e+08
Pantoea_YR343_pacbio_PROKKA_02288	RecName: Full=Uncharacterized protein YebO	Pantoea sp. YR343	303134516	172823888	320799628
Pantoea_YR343_pacbio_PROKKA_02289	RecName: Full=Cold shock-like protein CspC; Short=CSP-C	Pantoea sp. YR343	1.88431e+10	1.80641e+10	1.58971e+10
Pantoea_YR343_pacbio_PROKKA_02290	RecName: Full=Phthiotriol/phenolphthiotriol dimycocerosates methyltransferase	Pantoea sp. YR343	36395120	48895490	52579346
Pantoea_YR343_pacbio_PROKKA_02292	RecName: Full=PTS system mannose-specific EIID component; AltName: Full=EII-M-Man; AltName: Full=EIID-Man; AltName: Full=Mannose permease IID component	Pantoea sp. YR343	1.92612e+09	2196686468	2374240394
Pantoea_YR343_pacbio_PROKKA_02293	RecName: Full=PTS system mannose-specific EIIC component; AltName: Full=EII-P-Man; AltName: Full=EIIC-Man; AltName: Full=Mannose permease IIC component	Pantoea sp. YR343	1711433776	1358672120	1590458704
Pantoea_YR343_pacbio_PROKKA_02294	RecName: Full=PTS system mannose-specific EIIAB component; AltName: Full=EIIAB-Man; AltName: Full=EIII-Man; Includes: RecName: Full=Mannose-specific phosphotransferase enzyme IIA component; AltName: Full=PTS system mannose-specific EIIA component; Includes: RecName: Full=Mannose-specific phosphotransferase enzyme IIB component; AltName: Full=PTS system mannose-specific EIIB component	Pantoea sp. YR343	7.05484e+09	6627214524	7016168722
Pantoea_YR343_pacbio_PROKKA_02295	RecName: Full=Magnesium and cobalt efflux protein CorC	Pantoea sp. YR343	83934592	66957542	59468196
Pantoea_YR343_pacbio_PROKKA_02297	RecName: Full=L-serine dehydratase; Short=SDH; AltName: Full=L-serine deaminase; Short=L-SD	Pantoea sp. YR343	2.73638e+08	2.65694e+08	367798644
Pantoea_YR343_pacbio_PROKKA_02300	RecName: Full=UPF0181 protein YoaH	Pantoea sp. YR343	43884460	48732964	33127868
Pantoea_YR343_pacbio_PROKKA_02301	RecName: Full=3-aminoacrylate deaminase RutC; Short=3-AA deaminase	Pantoea sp. YR343	280893810	272107566	368460682
Pantoea_YR343_pacbio_PROKKA_02303	RecName: Full=tRNA N6-adenosine threonylcarbamoyltransferase; AltName: Full=N6-L-threonylcarbamoyladenine synthase; Short=t(6)A synthase; AltName: Full=t(6)A37 threonylcarbamoyladenosine biosynthesis protein TsaD; AltName: Full=tRNA threonylcarbamoyladenosine biosynthesis protein TsaD	Pantoea sp. YR343
Pantoea_YR343_pacbio_PROKKA_02304	RecName: Full=Uncharacterized lipoprotein YeaY; Flags: Precursor	Pantoea sp. YR343	1054528724	1112361906	1.48981e+09
Pantoea_YR343_pacbio_PROKKA_02305	RecName: Full=2-succinylbenzoate--CoA ligase; AltName: Full=o-succinylbenzoyl-CoA synthetase; Short=OSB-CoA synthetase	Pantoea sp. YR343	1478681444	1317027805	1357763118
Pantoea_YR343_pacbio_PROKKA_02307	RecName: Full=Cell division topological specificity factor	Pantoea sp. YR343	6.85922e+08	7.10062e+08	702588788
Pantoea_YR343_pacbio_PROKKA_02308	RecName: Full=Septum site-determining protein MinD; AltName: Full=Cell division inhibitor MinD	Pantoea sp. YR343	4.62654e+09	4.2742e+09	4.62389e+09
Pantoea_YR343_pacbio_PROKKA_02309	RecName: Full=Probable septum site-determining protein MinC	Pantoea sp. YR343	168783753	144460644	178272638
Pantoea_YR343_pacbio_PROKKA_02310	RecName: Full=Protein YcgL	Pantoea sp. YR343	2160171584	2224182784	2090948992
Pantoea_YR343_pacbio_PROKKA_02311	RecName: Full=Ureidoglycolate lyase; Short=UGL; AltName: Full=Ureidoglycolase; AltName: Full=Ureidoglycolatase; AltName: Full=Ureidoglycolate hydrolase	Pantoea sp. YR343	1131019424	1842518870	1307490624
Pantoea_YR343_pacbio_PROKKA_02313	RecName: Full=Disulfide bond formation protein B; AltName: Full=Disulfide oxidoreductase	Pantoea sp. YR343	20054090	23922402	20476590
Pantoea_YR343_pacbio_PROKKA_02314	RecName: Full=Fatty acid metabolism regulator protein	Pantoea sp. YR343	39331694	37815746	9924294
Pantoea_YR343_pacbio_PROKKA_02315	RecName: Full=Stage V sporulation protein R	Pantoea sp. YR343	5.95991e+08	6.50343e+08	670387270
Pantoea_YR343_pacbio_PROKKA_02316	RecName: Full=D-amino acid dehydrogenase	Pantoea sp. YR343	3.05656e+09	2.96356e+09	3.23509e+09
Pantoea_YR343_pacbio_PROKKA_02317	RecName: Full=Alanine racemase	Pantoea sp. YR343	123979218	283244018	297262812
Pantoea_YR343_pacbio_PROKKA_02321	RecName: Full=K(+)/H(+) antiporter NhaP2; AltName: Full=Potassium/proton antiporter NhaP2	Pantoea sp. YR343	163720106	156371876	131934362
Pantoea_YR343_pacbio_PROKKA_02322	RecName: Full=UPF0229 protein YeaH	Pantoea sp. YR343	174814082	198698857	156386797
Pantoea_YR343_pacbio_PROKKA_02323	RecName: Full=Protein PrkA	Pantoea sp. YR343	3.28275e+10	2.91588e+10	3.30441e+10
Pantoea_YR343_pacbio_PROKKA_02324	RecName: Full=MltA-interacting protein; Flags: Precursor	Pantoea sp. YR343	324116783	267782836	297325205
Pantoea_YR343_pacbio_PROKKA_02325	RecName: Full=2,5-diketo-D-gluconic acid reductase A; Short=2,5-DKG reductase A; Short=2,5-DKGR A; Short=25DKGR-A; AltName: Full=AKR5C	Pantoea sp. YR343	130984760	189702008	78539584
Pantoea_YR343_pacbio_PROKKA_02326	RecName: Full=Putative glucose-6-phosphate 1-epimerase; AltName: Full=Putative D-hexose-6-phosphate mutarotase	Pantoea sp. YR343	1540271836	1276620232	1261964396
Pantoea_YR343_pacbio_PROKKA_02327	RecName: Full=Glyceraldehyde-3-phosphate dehydrogenase; Short=GAPDH; AltName: Full=NAD-dependent glyceraldehyde-3-phosphate dehydrogenase	Pantoea sp. YR343	1.45976e+11	1.40449e+11	1.3322e+11
Pantoea_YR343_pacbio_PROKKA_02328	RecName: Full=Peptide methionine sulfoxide reductase MsrB; AltName: Full=Peptide-methionine (R)-S-oxide reductase	Pantoea sp. YR343	729058896	684604869	942188355
Pantoea_YR343_pacbio_PROKKA_02330	RecName: Full=Ureidoacrylate amidohydrolase RutB	Pantoea sp. YR343	92327344	105116376	89674016
Pantoea_YR343_pacbio_PROKKA_02331	RecName: Full=L-asparaginase; Short=L-ASNase; AltName: Full=L-asparagine amidohydrolase	Pantoea sp. YR343	1.9365e+07	28508488	15294281
Pantoea_YR343_pacbio_PROKKA_02332	RecName: Full=Probable protease SohB	Pantoea sp. YR343	9.03909e+08	1.01985e+09	797618032
Pantoea_YR343_pacbio_PROKKA_02333	RecName: Full=Putative NAD(P)H nitroreductase YdjA	Pantoea sp. YR343	174981096	187549596	184275174
Pantoea_YR343_pacbio_PROKKA_02334	RecName: Full=Selenide, water dikinase; AltName: Full=Selenium donor protein; AltName: Full=Selenophosphate synthase	Pantoea sp. YR343	944832832	1234558834	1077953892
Pantoea_YR343_pacbio_PROKKA_02337	RecName: Full=Exodeoxyribonuclease III; Short=EXO III; Short=Exonuclease III; AltName: Full=AP endonuclease VI	Pantoea sp. YR343	2.24338e+09	2753664915	2566797088
Pantoea_YR343_pacbio_PROKKA_02340	RecName: Full=Phosphoribosylglycinamide formyltransferase; AltName: Full=5'-phosphoribosylglycinamide transformylase; AltName: Full=GAR transformylase; Short=GART	Pantoea sp. YR343	691629003	560113534	6.44785e+08
Pantoea_YR343_pacbio_PROKKA_02342	RecName: Full=NTE family protein RssA	Pantoea sp. YR343	67004536	39739812	61447228
Pantoea_YR343_pacbio_PROKKA_02343	RecName: Full=Chemotaxis protein CheY	Pantoea sp. YR343	178487309	180577086	200317395
Pantoea_YR343_pacbio_PROKKA_02344	RecName: Full=UTP--glucose-1-phosphate uridylyltransferase; AltName: Full=Alpha-D-glucosyl-1-phosphate uridylyltransferase; AltName: Full=UDP-glucose pyrophosphorylase; Short=UDPGP; AltName: Full=Uridine diphosphoglucose pyrophosphorylase	Pantoea sp. YR343	8.75968e+09	9258237438	7.68315e+09
Pantoea_YR343_pacbio_PROKKA_02345	RecName: Full=UDP-glucose 6-dehydrogenase; Short=UDP-Glc dehydrogenase; Short=UDP-GlcDH; Short=UDPGDH	Pantoea sp. YR343	5106358273	5.42451e+09	4926367852
Pantoea_YR343_pacbio_PROKKA_02346	RecName: Full=UDP-glucose 4-epimerase; AltName: Full=UDP-galactose 4-epimerase; AltName: Full=Uridine diphosphate galactose 4-epimerase	Pantoea sp. YR343	354568444	410362318	366240694
Pantoea_YR343_pacbio_PROKKA_02347	RecName: Full=DNA-binding protein H-NS; AltName: Full=Histone-like protein HLP-II; AltName: Full=Protein B1; AltName: Full=Protein H1	Pantoea sp. YR343	585274548	6.24499e+08	6.82933e+08
Pantoea_YR343_pacbio_PROKKA_02348	RecName: Full=Thymidine kinase	Pantoea sp. YR343	168378039	150855265	180860293
Pantoea_YR343_pacbio_PROKKA_02349	RecName: Full=Bifunctional aldehyde-alcohol dehydrogenase AdhE; AltName: Full=Alcohol dehydrogenase E; Includes: RecName: Full=Acetaldehyde dehydrogenase [acetylating]; Short=ACDH; Includes: RecName: Full=Alcohol dehydrogenase; Short=ADH	Pantoea sp. YR343	1.13466e+11	1.04876e+11	1.01734e+11
Pantoea_YR343_pacbio_PROKKA_02351	RecName: Full=Glutathione-binding protein GsiB; Flags: Precursor	Pantoea sp. YR343	234518247	3.01956e+08	250542817
Pantoea_YR343_pacbio_PROKKA_02352	RecName: Full=Periplasmic oligopeptide-binding protein; Flags: Precursor	Pantoea sp. YR343	6.68256e+09	6.65553e+09	6.12703e+09
Pantoea_YR343_pacbio_PROKKA_02353	RecName: Full=Glutathione transport system permease protein GsiC	Pantoea sp. YR343	13937624	14200563
Pantoea_YR343_pacbio_PROKKA_02355	RecName: Full=Dipeptide transport ATP-binding protein DppD	Pantoea sp. YR343	729451920	700298080	766347714
Pantoea_YR343_pacbio_PROKKA_02356	RecName: Full=Oligopeptide transport ATP-binding protein OppF	Pantoea sp. YR343	241194811	2.23774e+08	2.50941e+08
Pantoea_YR343_pacbio_PROKKA_02358	RecName: Full=Cardiolipin synthase A; Short=CL synthase	Pantoea sp. YR343	29318408	32339048	28225232
Pantoea_YR343_pacbio_PROKKA_02361	RecName: Full=Protein TonB	Pantoea sp. YR343	342292592	317982180	277239022
Pantoea_YR343_pacbio_PROKKA_02362	RecName: Full=Acyl-CoA thioester hydrolase YciA	Pantoea sp. YR343	43571976	48170652	44280156
Pantoea_YR343_pacbio_PROKKA_02366	RecName: Full=Outer membrane protein W; Flags: Precursor	Pantoea sp. YR343	8807569576	11323279164	9243019416
Pantoea_YR343_pacbio_PROKKA_02367	RecName: Full=Osmotically-inducible protein Y; Flags: Precursor	Pantoea sp. YR343	23605972028	24155615129	23208908124
Pantoea_YR343_pacbio_PROKKA_02368	RecName: Full=Tryptophan synthase alpha chain	Pantoea sp. YR343	56914616	5.55085e+07	4.65764e+07
Pantoea_YR343_pacbio_PROKKA_02369	RecName: Full=Tryptophan synthase beta chain	Pantoea sp. YR343	1.40322e+08	1.51313e+08	155428369
Pantoea_YR343_pacbio_PROKKA_02370	RecName: Full=Tryptophan biosynthesis protein TrpCF; Includes: RecName: Full=Indole-3-glycerol phosphate synthase; Short=IGPS; Includes: RecName: Full=N-(5'-phospho-ribosyl)anthranilate isomerase; Short=PRAI	Pantoea sp. YR343	96866043	108438736	92636184
Pantoea_YR343_pacbio_PROKKA_02372	RecName: Full=Anthranilate synthase component 2; Short=AS; Short=ASII; AltName: Full=Anthranilate synthase, GATase component; AltName: Full=Anthranilate synthase, glutamine amidotransferase component	Pantoea sp. YR343	15699737	20183372	15959218
Pantoea_YR343_pacbio_PROKKA_02373	RecName: Full=Anthranilate synthase component 1; Short=AS; Short=ASI	Pantoea sp. YR343	69033649	66861979	39789418
Pantoea_YR343_pacbio_PROKKA_02375	RecName: Full=Threonylcarbamoyl-AMP synthase; Short=TC-AMP synthase; AltName: Full=L-threonylcarbamoyladenylate synthase; AltName: Full=t(6)A37 threonylcarbamoyladenosine biosynthesis protein TsaC; AltName: Full=tRNA threonylcarbamoyladenosine biosynthesis protein TsaC	Pantoea sp. YR343	538140352	522322656	536547205
Pantoea_YR343_pacbio_PROKKA_02377	RecName: Full=Ribosomal large subunit pseudouridine synthase B; AltName: Full=23S rRNA pseudouridine(2605) synthase; AltName: Full=rRNA pseudouridylate synthase B; AltName: Full=rRNA-uridine isomerase B	Pantoea sp. YR343	500544068	383988502	467759467
Pantoea_YR343_pacbio_PROKKA_02379	RecName: Full=3-oxoacyl-[acyl-carrier-protein] reductase FabG; AltName: Full=3-ketoacyl-acyl carrier protein reductase; AltName: Full=Beta-Ketoacyl-acyl carrier protein reductase; AltName: Full=Beta-ketoacyl-ACP reductase	Pantoea sp. YR343	1.08645e+09	946493397	9.11442e+08
Pantoea_YR343_pacbio_PROKKA_02380	RecName: Full=Probable protease SohB	Pantoea sp. YR343	1659393060	2230931928	2192885762
Pantoea_YR343_pacbio_PROKKA_02381	RecName: Full=Protein YciN	Pantoea sp. YR343	202440096	206629862	184941746
Pantoea_YR343_pacbio_PROKKA_02382	RecName: Full=DNA topoisomerase 1; AltName: Full=DNA topoisomerase I; AltName: Full=Omega-protein; AltName: Full=Relaxing enzyme; AltName: Full=Swivelase; AltName: Full=Untwisting enzyme	Pantoea sp. YR343	4.10724e+09	3675256615	3.88853e+09
Pantoea_YR343_pacbio_PROKKA_02383	RecName: Full=HTH-type transcriptional regulator CysB; AltName: Full=Cys regulon transcriptional activator	Pantoea sp. YR343	1.24242e+09	1031097068	1.16195e+09
Pantoea_YR343_pacbio_PROKKA_02384	RecName: Full=Aconitate hydratase A; Short=ACN; Short=Aconitase; AltName: Full=(2R,3S)-2-methylisocitrate dehydratase; AltName: Full=(2S,3R)-3-hydroxybutane-1,2,3-tricarboxylate dehydratase; AltName: Full=Iron-responsive protein-like; Short=IRP-like; AltName: Full=Probable 2-methyl-cis-aconitate hydratase; AltName: Full=RNA-binding protein	Pantoea sp. YR343	8.64226e+09	8.91139e+09	8368755556
Pantoea_YR343_pacbio_PROKKA_02385	RecName: Full=GTP cyclohydrolase-2; AltName: Full=GTP cyclohydrolase II	Pantoea sp. YR343	534374748	397082570	454051478
Pantoea_YR343_pacbio_PROKKA_02387	RecName: Full=Lipopolysaccharide assembly protein A	Pantoea sp. YR343	1663082433	1.47442e+09	511602764
Pantoea_YR343_pacbio_PROKKA_02388	RecName: Full=Lipopolysaccharide assembly protein B	Pantoea sp. YR343	1.6019e+08	156266376	128713268
Pantoea_YR343_pacbio_PROKKA_02389	RecName: Full=Orotidine 5'-phosphate decarboxylase; AltName: Full=OMP decarboxylase; Short=OMPDCase; Short=OMPdecase	Pantoea sp. YR343	381646884	426836964	412092876
Pantoea_YR343_pacbio_PROKKA_02390	RecName: Full=Uncharacterized protein YciH	Pantoea sp. YR343	8583137	8.04134e+06	9139489
Pantoea_YR343_pacbio_PROKKA_02395	RecName: Full=Cyclic di-GMP phosphodiesterase PdeR	Pantoea sp. YR343	35274312	35283772	31710096
Pantoea_YR343_pacbio_PROKKA_02397	RecName: Full=Peptide transporter CstA; AltName: Full=Carbon starvation protein A homolog	Pantoea sp. YR343	8.76121e+08	706478438	761806056
Pantoea_YR343_pacbio_PROKKA_02398	RecName: Full=Exoribonuclease 2; AltName: Full=Exoribonuclease II; Short=RNase II; Short=Ribonuclease II	Pantoea sp. YR343	9.02002e+08	9.0756e+08	9.4702e+08
Pantoea_YR343_pacbio_PROKKA_02400	RecName: Full=PTS system glucose-specific EIICBA component; AltName: Full=EIICBA-Glc; Short=EII-Glc; AltName: Full=EIICBA-Glc 1; Includes: RecName: Full=Glucose permease IIC component; AltName: Full=PTS system glucose-specific EIIC component; Includes: RecName: Full=Glucose-specific phosphotransferase enzyme IIB component; AltName: Full=PTS system glucose-specific EIIB component; Includes: RecNam…	Pantoea sp. YR343	56809212	28889306	48019496
Pantoea_YR343_pacbio_PROKKA_02401	RecName: Full=HTH-type transcriptional regulator CysB; AltName: Full=Cys regulon transcriptional activator	Pantoea sp. YR343	6401284	11109702	8856529
Pantoea_YR343_pacbio_PROKKA_02403	RecName: Full=Enoyl-[acyl-carrier-protein] reductase [NADH] FabI; Short=ENR; AltName: Full=NADH-dependent enoyl-ACP reductase	Pantoea sp. YR343	1.88519e+10	17222311314	1.89815e+10
Pantoea_YR343_pacbio_PROKKA_02404	RecName: Full=Glutathione import ATP-binding protein GsiA	Pantoea sp. YR343	162272230	195062610	199032797
Pantoea_YR343_pacbio_PROKKA_02405	RecName: Full=Peptide transport system ATP-binding protein SapD	Pantoea sp. YR343	8.21239e+07	8.88358e+07	116312620
Pantoea_YR343_pacbio_PROKKA_02408	RecName: Full=Glutathione-binding protein GsiB; Flags: Precursor	Pantoea sp. YR343	82290534	97707246	86613832
Pantoea_YR343_pacbio_PROKKA_02410	RecName: Full=Nif-specific regulatory protein	Pantoea sp. YR343	2.04593e+07	2.60038e+07	2.04474e+07
Pantoea_YR343_pacbio_PROKKA_02411	RecName: Full=Phage shock protein A	Pantoea sp. YR343	528371176	551582597	510177471
Pantoea_YR343_pacbio_PROKKA_02413	RecName: Full=Phage shock protein C	Pantoea sp. YR343	7866336	12091185	9141603
Pantoea_YR343_pacbio_PROKKA_02415	RecName: Full=Uncharacterized protein YcjX	Pantoea sp. YR343	146413993	1.61131e+08	149974776
Pantoea_YR343_pacbio_PROKKA_02416	RecName: Full=UPF0283 membrane protein YcjF	Pantoea sp. YR343	159388609	99503344	157367518
Pantoea_YR343_pacbio_PROKKA_02417	RecName: Full=HTH-type transcriptional regulatory protein TyrR	Pantoea sp. YR343	351040228	376789439	393239790
Pantoea_YR343_pacbio_PROKKA_02421	RecName: Full=Thiol peroxidase; Short=Tpx; AltName: Full=Peroxiredoxin tpx; Short=Prx; AltName: Full=Thioredoxin peroxidase; AltName: Full=Thioredoxin-dependent peroxiredoxin	Pantoea sp. YR343	2.41472e+09	3.05582e+09	2.67335e+09
Pantoea_YR343_pacbio_PROKKA_02422	RecName: Full=L-Ala-D/L-Glu epimerase; Short=AE epimerase; Short=AEE	Pantoea sp. YR343	115989494	93618057	106302232
Pantoea_YR343_pacbio_PROKKA_02424	RecName: Full=Periplasmic oligopeptide-binding protein; Flags: Precursor	Pantoea sp. YR343	1736460594	1715005318	1671824258
Pantoea_YR343_pacbio_PROKKA_02425	RecName: Full=Zinc transport protein ZntB	Pantoea sp. YR343	347102688	257990960	312391488
Pantoea_YR343_pacbio_PROKKA_02429	RecName: Full=Pyruvate-flavodoxin oxidoreductase	Pantoea sp. YR343
Pantoea_YR343_pacbio_PROKKA_02430	RecName: Full=Protein MgtC	Pantoea sp. YR343	109300392	69376865	93367704
Pantoea_YR343_pacbio_PROKKA_02432	RecName: Full=D-lactate dehydrogenase; Short=D-LDH; AltName: Full=D-specific 2-hydroxyacid dehydrogenase	Pantoea sp. YR343	1793737188	1904213312	2115568774
Pantoea_YR343_pacbio_PROKKA_02436	RecName: Full=HTH-type transcriptional activator TtdR	Pantoea sp. YR343	171467488	234664432	148680176
Pantoea_YR343_pacbio_PROKKA_02439	RecName: Full=Uncharacterized sugar epimerase YhfK	Pantoea sp. YR343	197335722	275025948	253468479
Pantoea_YR343_pacbio_PROKKA_02442	RecName: Full=ATP-dependent RNA helicase HrpA	Pantoea sp. YR343	1208690220	1507641191	1087702488
Pantoea_YR343_pacbio_PROKKA_02443	RecName: Full=Uncharacterized serine protease YdgD; Flags: Precursor	Pantoea sp. YR343	102966010	130547390	88643701
Pantoea_YR343_pacbio_PROKKA_02445	RecName: Full=Thermostable carboxypeptidase 1; AltName: Full=TthCP1	Pantoea sp. YR343	664140408	712520950	612808710
Pantoea_YR343_pacbio_PROKKA_02447	RecName: Full=Transcriptional regulatory protein WalR	Pantoea sp. YR343	159193154	131202636	159289232
Pantoea_YR343_pacbio_PROKKA_02448	---NA---	Pantoea sp. YR343	215901858	140998128	207097526
Pantoea_YR343_pacbio_PROKKA_02450	RecName: Full=Protein YdgH; Flags: Precursor	Pantoea sp. YR343	41425026	34787850	10486427
Pantoea_YR343_pacbio_PROKKA_02451	RecName: Full=Alanine dehydrogenase 2	Pantoea sp. YR343	1406433137	1198662050	1320104985
Pantoea_YR343_pacbio_PROKKA_02452	RecName: Full=NAD(P) transhydrogenase subunit beta; AltName: Full=Nicotinamide nucleotide transhydrogenase subunit beta; AltName: Full=Pyridine nucleotide transhydrogenase subunit beta	Pantoea sp. YR343	335185992	398645988	426824488
Pantoea_YR343_pacbio_PROKKA_02453	RecName: Full=Universal stress protein E	Pantoea sp. YR343	5.18217e+09	5436093303	5.1482e+09
Pantoea_YR343_pacbio_PROKKA_02456	RecName: Full=HTH-type transcriptional regulator PcaQ; AltName: Full=Pca operon transcriptional activator	Pantoea sp. YR343	104563218	17132262	6.80665e+07
Pantoea_YR343_pacbio_PROKKA_02458	RecName: Full=Uncharacterized protein YdcJ	Pantoea sp. YR343	1632460752	1453756100	1742293528
Pantoea_YR343_pacbio_PROKKA_02463	RecName: Full=Probable aspartate/prephenate aminotransferase; Short=AspAT / PAT; AltName: Full=Transaminase A	Pantoea sp. YR343	56250184	96103248	68937816
Pantoea_YR343_pacbio_PROKKA_02464	RecName: Full=Histidine-binding periplasmic protein; Short=HBP; Flags: Precursor	Pantoea sp. YR343	2.39211e+09	2127340958	2.09592e+09
Pantoea_YR343_pacbio_PROKKA_02465	RecName: Full=Peptidase T; AltName: Full=Aminotripeptidase; Short=Tripeptidase; AltName: Full=Tripeptide aminopeptidase	Pantoea sp. YR343	5.13947e+08	574370583	459045481
Pantoea_YR343_pacbio_PROKKA_02466	RecName: Full=Glutathione-binding protein GsiB; Flags: Precursor	Pantoea sp. YR343	5.97743e+08	6.49574e+08	5.90057e+08
Pantoea_YR343_pacbio_PROKKA_02486	RecName: Full=N-acetylglucosamine repressor	Pantoea sp. YR343	32329582	28626386	27828712
Pantoea_YR343_pacbio_PROKKA_02489	RecName: Full=Sulfate/thiosulfate import ATP-binding protein CysA; AltName: Full=Sulfate-transporting ATPase	Pantoea sp. YR343	19652022	18761572	19415780
Pantoea_YR343_pacbio_PROKKA_02494	RecName: Full=Uncharacterized protein YnfD; Flags: Precursor	Pantoea sp. YR343	63994488	90743240	76742664
Pantoea_YR343_pacbio_PROKKA_02495	RecName: Full=UPF0482 protein YnfB; Flags: Precursor	Pantoea sp. YR343	101444880	104459136	122129184
Pantoea_YR343_pacbio_PROKKA_02497	RecName: Full=NADP-dependent 3-hydroxy acid dehydrogenase YdfG; AltName: Full=L-allo-threonine dehydrogenase; AltName: Full=Malonic semialdehyde reductase	Pantoea sp. YR343	6.42956e+08	898419991	8.32936e+08
Pantoea_YR343_pacbio_PROKKA_02501	RecName: Full=Probable hypoxanthine oxidase XdhD	Pantoea sp. YR343	7726374	3.90604e+06	5292642
Pantoea_YR343_pacbio_PROKKA_02503	RecName: Full=Oligopeptidase A	Pantoea sp. YR343	969763250	987771703	756332145
Pantoea_YR343_pacbio_PROKKA_02508	RecName: Full=Antitoxin Xre	Pantoea sp. YR343	24355147	37750896	34396552
Pantoea_YR343_pacbio_PROKKA_02511	RecName: Full=3-hydroxy-5-phosphonooxypentane-2,4-dione thiolase	Pantoea sp. YR343	323533728	352394880	367037440
Pantoea_YR343_pacbio_PROKKA_02512	RecName: Full=Aerobic glycerol-3-phosphate dehydrogenase	Pantoea sp. YR343	243328347	149217398	224061655
Pantoea_YR343_pacbio_PROKKA_02516	RecName: Full=Serine/threonine-protein kinase toxin HipA; Short=Ser/Thr-protein kinase HipA; AltName: Full=Toxin HipA	Pantoea sp. YR343	28690910	34423648	32557842
Pantoea_YR343_pacbio_PROKKA_02522	---NA---	Pantoea sp. YR343	49407464	37898156	42407904
Pantoea_YR343_pacbio_PROKKA_02523	RecName: Full=Ribose import ATP-binding protein RbsA	Pantoea sp. YR343
Pantoea_YR343_pacbio_PROKKA_02525	RecName: Full=Ribose import binding protein RbsB; Flags: Precursor	Pantoea sp. YR343	4.58665e+08	407001577	3.62512e+08
Pantoea_YR343_pacbio_PROKKA_02533	RecName: Full=Protein adenylyltransferase SoFic; AltName: Full=AMPylator SoFic	Pantoea sp. YR343	38034012	33883228	38109936
Pantoea_YR343_pacbio_PROKKA_02537	RecName: Full=Alcohol dehydrogenase (quinone), dehydrogenase subunit; Short=ADH; AltName: Full=Alcohol dehydrogenase (quinone), acceptor subunit; AltName: Full=Alcohol dehydrogenase (quinone), subunit I; AltName: Full=Ethanol:Q2 reductase; AltName: Full=G3-ADH subunit I; AltName: Full=Quinohemoprotein alcohol dehydrogenase; AltName: Full=Quinohemoprotein-cytochrome c complex; AltName: Full=Ubiqui…	Pantoea sp. YR343	2168033794	2.12308e+09	2.26863e+09
Pantoea_YR343_pacbio_PROKKA_02543	RecName: Full=D-galactonate dehydratase family member Dd703_0947; AltName: Full=D-gluconate dehydratase; AltName: Full=D-mannonate dehydratase	Pantoea sp. YR343	144850540	150448926	138705070
Pantoea_YR343_pacbio_PROKKA_02546	RecName: Full=DNA-binding protein VF_0530	Pantoea sp. YR343	66610344	97780336	5.83591e+07
Pantoea_YR343_pacbio_PROKKA_02552	RecName: Full=Phenolphthiocerol/phthiocerol polyketide synthase subunit C; AltName: Full=(Phenol)carboxyphthiodiolenone synthase subunit C; AltName: Full=Beta-ketoacyl-acyl-carrier-protein synthase I; AltName: Full=Phthiocerol synthesis polyketide synthase type I PpsC	Pantoea sp. YR343	1001162722	982452520	898084275
Pantoea_YR343_pacbio_PROKKA_02555	RecName: Full=Ribosomal large subunit pseudouridine synthase B; AltName: Full=23S rRNA pseudouridine(2605) synthase; AltName: Full=rRNA pseudouridylate synthase B; AltName: Full=rRNA-uridine isomerase B	Pantoea sp. YR343	175148304	166566464	145258713
Pantoea_YR343_pacbio_PROKKA_02563	RecName: Full=Glutathione-binding protein GsiB; Flags: Precursor	Pantoea sp. YR343	5.87842e+08	574524488	503058714
Pantoea_YR343_pacbio_PROKKA_02570	RecName: Full=Glutathione import ATP-binding protein GsiA	Pantoea sp. YR343
Pantoea_YR343_pacbio_PROKKA_02573	RecName: Full=Transcriptional regulator LsrR	Pantoea sp. YR343	76545502	63450497	59694678
Pantoea_YR343_pacbio_PROKKA_02574	RecName: Full=D-apionate oxidoisomerase	Pantoea sp. YR343	109879230	95330378	103838392
Pantoea_YR343_pacbio_PROKKA_02576	RecName: Full=Triosephosphate isomerase; Short=TIM; Short=TPI; AltName: Full=Triose-phosphate isomerase	Pantoea sp. YR343	423890743	3.40659e+08	339584519
Pantoea_YR343_pacbio_PROKKA_02577	RecName: Full=L-erythrulose kinase	Pantoea sp. YR343	1.96021e+08	111997221	1.27156e+08
Pantoea_YR343_pacbio_PROKKA_02578	RecName: Full=Probable galactarate/D-glucarate transporter GudP	Pantoea sp. YR343	4.15379e+08	339504122	3.50427e+08
Pantoea_YR343_pacbio_PROKKA_02580	RecName: Full=Transketolase 1; Short=TK 1	Pantoea sp. YR343	7830338356	7.36207e+09	7.3969e+09
Pantoea_YR343_pacbio_PROKKA_02581	RecName: Full=HTH-type transcriptional repressor KstR2	Pantoea sp. YR343	28339679	26148178	32373018
Pantoea_YR343_pacbio_PROKKA_02583	RecName: Full=Protein/nucleic acid deglycase HchA; AltName: Full=Maillard deglycase	Pantoea sp. YR343	618863518	5.71412e+08	3.77544e+08
Pantoea_YR343_pacbio_PROKKA_02591	RecName: Full=Multidrug resistance outer membrane protein MdtP; Flags: Precursor	Pantoea sp. YR343	218511150	253832076	208096600
Pantoea_YR343_pacbio_PROKKA_02592	RecName: Full=Multidrug resistance protein MdtC; AltName: Full=Multidrug transporter MdtC	Pantoea sp. YR343	56186154	42859988	33057205
Pantoea_YR343_pacbio_PROKKA_02593	RecName: Full=Multidrug resistance protein MdtA; AltName: Full=Multidrug transporter MdtA; Flags: Precursor	Pantoea sp. YR343	117006456	96429002	131056064
Pantoea_YR343_pacbio_PROKKA_02606	RecName: Full=Oxygen regulatory protein NreC; AltName: Full=Nitrogen regulation protein C	Pantoea sp. YR343	3.07288e+08	381464659	329644216
Pantoea_YR343_pacbio_PROKKA_02607	RecName: Full=Autoinducer 2 sensor kinase/phosphatase LuxQ	Pantoea sp. YR343	220125804	221218896	209530208
Pantoea_YR343_pacbio_PROKKA_02609	RecName: Full=Autoinducer 2 sensor kinase/phosphatase LuxQ	Pantoea sp. YR343	160209336	92460112	1.62707e+08
Pantoea_YR343_pacbio_PROKKA_02613	RecName: Full=Alpha-glucosidase 2; AltName: Full=Alpha-glucosidase II	Pantoea sp. YR343	126141613	114949535	127701203
Pantoea_YR343_pacbio_PROKKA_02614	RecName: Full=Probable galactarate/D-glucarate transporter GudP	Pantoea sp. YR343	27089596	17597115	2.52097e+07
Pantoea_YR343_pacbio_PROKKA_02615	RecName: Full=Mannonate dehydratase; AltName: Full=D-mannonate hydro-lyase	Pantoea sp. YR343	370925245	288879323	283582013
Pantoea_YR343_pacbio_PROKKA_02616	RecName: Full=Uronate isomerase; AltName: Full=Glucuronate isomerase; AltName: Full=Uronic isomerase	Pantoea sp. YR343	22977956	30248052	23470810
Pantoea_YR343_pacbio_PROKKA_02619	---NA---	Pantoea sp. YR343	145537532	161786424	141530136
Pantoea_YR343_pacbio_PROKKA_02621	RecName: Full=L-sorbosone dehydrogenase; Short=SNDH	Pantoea sp. YR343	5472730491	4093343627	5.40152e+09
Pantoea_YR343_pacbio_PROKKA_02623	RecName: Full=Vitamin B12-binding protein; Flags: Precursor	Pantoea sp. YR343	298850656	226501432	247687132
Pantoea_YR343_pacbio_PROKKA_02631	---NA---	Pantoea sp. YR343	18521772	14343506	11430459
Pantoea_YR343_pacbio_PROKKA_02637	RecName: Full=3-oxoacyl-[acyl-carrier-protein] reductase FabG; AltName: Full=3-ketoacyl-acyl carrier protein reductase; AltName: Full=Beta-Ketoacyl-acyl carrier protein reductase; AltName: Full=Beta-ketoacyl-ACP reductase	Pantoea sp. YR343	126575216	111570100	126869732
Pantoea_YR343_pacbio_PROKKA_02641	RecName: Full=D-tagatose-1,6-bisphosphate aldolase subunit KbaY; Short=TBPA; Short=TagBP aldolase; AltName: Full=D-tagatose-bisphosphate aldolase class II; AltName: Full=Ketose 1,6-bisphosphate aldolase class II; AltName: Full=Tagatose-bisphosphate aldolase	Pantoea sp. YR343	377174608	398632568	182718044
Pantoea_YR343_pacbio_PROKKA_02643	---NA---	Pantoea sp. YR343	47720960	60878056	57384644
Pantoea_YR343_pacbio_PROKKA_02644	RecName: Full=ATP-dependent 6-phosphofructokinase; Short=ATP-PFK; Short=Phosphofructokinase; AltName: Full=Phosphohexokinase	Pantoea sp. YR343	16563247	14284744	16132786
Pantoea_YR343_pacbio_PROKKA_02645	RecName: Full=Quinone-dependent D-lactate dehydrogenase; AltName: Full=D-lactate dehydrogenase; Short=D-LDH	Pantoea sp. YR343	63060864	72955544	67178512
Pantoea_YR343_pacbio_PROKKA_02649	RecName: Full=Pyrroloquinoline-quinone synthase; AltName: Full=Coenzyme PQQ synthesis protein C; AltName: Full=Pyrroloquinoline quinone biosynthesis protein C	Pantoea sp. YR343	109760348	110273992	90606596
Pantoea_YR343_pacbio_PROKKA_02655	RecName: Full=L-threonate dehydrogenase	Pantoea sp. YR343	631576732	669437244	638072388
Pantoea_YR343_pacbio_PROKKA_02656	RecName: Full=Catecholate siderophore receptor Fiu; AltName: Full=Ferric iron uptake protein; AltName: Full=TonB-dependent receptor Fiu; Flags: Precursor	Pantoea sp. YR343	43011184	51271322	48725762
Pantoea_YR343_pacbio_PROKKA_02657	RecName: Full=Ureidoacrylate amidohydrolase RutB	Pantoea sp. YR343	195820251	275171760	264081899
Pantoea_YR343_pacbio_PROKKA_02659	RecName: Full=HTH-type transcriptional regulator PuuR	Pantoea sp. YR343	20999648	17629190	13518218
Pantoea_YR343_pacbio_PROKKA_02662	---NA---	Pantoea sp. YR343	64026372	49267712	79359552
Pantoea_YR343_pacbio_PROKKA_02663	---NA---	Pantoea sp. YR343	11376571		9360863
Pantoea_YR343_pacbio_PROKKA_02668	RecName: Full=Multidrug resistance protein MdtF	Pantoea sp. YR343	35576088	43324996	24846468
Pantoea_YR343_pacbio_PROKKA_02671	RecName: Full=DNA replication terminus site-binding protein; Short=Ter-binding protein	Pantoea sp. YR343	20949920	17088702	20505124
Pantoea_YR343_pacbio_PROKKA_02672	RecName: Full=Immunogenic protein MPT70; Flags: Precursor	Pantoea sp. YR343	92888000	104786576	110173568
Pantoea_YR343_pacbio_PROKKA_02673	RecName: Full=ECF RNA polymerase sigma factor SigK; Short=ECF sigma factor SigK; AltName: Full=Alternative RNA polymerase sigma factor SigK; AltName: Full=RNA polymerase sigma-K factor; Short=Sigma-K factor	Pantoea sp. YR343	1.4199e+07	481601	1.59873e+07
Pantoea_YR343_pacbio_PROKKA_02674	---NA---	Pantoea sp. YR343	216766424	196502132	211426636
Pantoea_YR343_pacbio_PROKKA_02675	RecName: Full=Fumarate hydratase class II; Short=Fumarase C; AltName: Full=Aerobic fumarase; AltName: Full=Iron-independent fumarase	Pantoea sp. YR343	6271557202	5.60165e+09	5.9967e+09
Pantoea_YR343_pacbio_PROKKA_02676	RecName: Full=Mannose-6-phosphate isomerase; AltName: Full=Phosphohexomutase; AltName: Full=Phosphomannose isomerase; Short=PMI	Pantoea sp. YR343	1431513888	1537448288	1303576486
Pantoea_YR343_pacbio_PROKKA_02677	RecName: Full=Protein YdgA; Flags: Precursor	Pantoea sp. YR343	7523759167	6.46324e+09	6.56672e+09
Pantoea_YR343_pacbio_PROKKA_02681	RecName: Full=Adenosine deaminase; AltName: Full=Adenosine aminohydrolase	Pantoea sp. YR343	1818378384	1161610006	1681818772
Pantoea_YR343_pacbio_PROKKA_02682	RecName: Full=Inositol 2-dehydrogenase; AltName: Full=Myo-inositol 2-dehydrogenase; Short=MI 2-dehydrogenase	Pantoea sp. YR343	3456265527	4.14074e+09	3.36245e+09
Pantoea_YR343_pacbio_PROKKA_02686	RecName: Full=D-galactose-binding periplasmic protein; Short=GBP; AltName: Full=D-galactose/ D-glucose-binding protein; Short=GGBP; Flags: Precursor	Pantoea sp. YR343	541942024	446283776	412029760
Pantoea_YR343_pacbio_PROKKA_02690	RecName: Full=Autoinducer 2 import system permease protein LsrC; Short=AI-2 import system permease protein LsrC	Pantoea sp. YR343	79353705	70696307	65770229
Pantoea_YR343_pacbio_PROKKA_02691	RecName: Full=Ribose import ATP-binding protein RbsA	Pantoea sp. YR343	347479112	382014962	326400314
Pantoea_YR343_pacbio_PROKKA_02692	RecName: Full=Ribose import binding protein RbsB; Flags: Precursor	Pantoea sp. YR343	1.23209e+10	1.12227e+10	1.04716e+10
Pantoea_YR343_pacbio_PROKKA_02700	RecName: Full=Ion-translocating oxidoreductase complex subunit G; AltName: Full=Rnf electron transport complex subunit G	Pantoea sp. YR343	36168176	21543970	26076038
Pantoea_YR343_pacbio_PROKKA_02705	RecName: Full=Dipeptide and tripeptide permease A	Pantoea sp. YR343	59607488	42180456	64650320
Pantoea_YR343_pacbio_PROKKA_02707	RecName: Full=Glutathione S-transferase GstB	Pantoea sp. YR343	3748389499	3451190946	3549834534
Pantoea_YR343_pacbio_PROKKA_02708	RecName: Full=Pyridoxal kinase PdxY; Short=PL kinase	Pantoea sp. YR343	237282696	230705768	240674500
Pantoea_YR343_pacbio_PROKKA_02709	RecName: Full=Tyrosine--tRNA ligase; AltName: Full=Tyrosyl-tRNA synthetase; Short=TyrRS	Pantoea sp. YR343	1391109254	1.55583e+09	1.54734e+09
Pantoea_YR343_pacbio_PROKKA_02710	RecName: Full=Pyridoxine/pyridoxamine 5'-phosphate oxidase; AltName: Full=PNP/PMP oxidase; Short=PNPOx; AltName: Full=Pyridoxal 5'-phosphate synthase	Pantoea sp. YR343	554843152	404226072	416020528
Pantoea_YR343_pacbio_PROKKA_02711	RecName: Full=Membrane-bound lysozyme inhibitor of C-type lysozyme; Flags: Precursor	Pantoea sp. YR343	405651852	376126420	382881036
Pantoea_YR343_pacbio_PROKKA_02712	RecName: Full=Anhydro-N-acetylmuramic acid kinase; AltName: Full=AnhMurNAc kinase	Pantoea sp. YR343	154800720	167995984	164962224
Pantoea_YR343_pacbio_PROKKA_02713	RecName: Full=Outer membrane lipoprotein SlyB; Flags: Precursor	Pantoea sp. YR343	8132755371	8006725732	7330447580
Pantoea_YR343_pacbio_PROKKA_02714	RecName: Full=Transcriptional regulator SlyA	Pantoea sp. YR343	352331266	329556408	346053907
Pantoea_YR343_pacbio_PROKKA_02716	RecName: Full=p-hydroxybenzoic acid efflux pump subunit AaeA; Short=pHBA efflux pump protein A	Pantoea sp. YR343	54810682	57794102	60212064
Pantoea_YR343_pacbio_PROKKA_02718	---NA---	Pantoea sp. YR343	195092159	200161742	197177008
Pantoea_YR343_pacbio_PROKKA_02719	RecName: Full=Superoxide dismutase [Cu-Zn]; Flags: Precursor	Pantoea sp. YR343	2.92401e+09	2469976314	3050768536
Pantoea_YR343_pacbio_PROKKA_02720	RecName: Full=2,5-diketo-D-gluconic acid reductase B; Short=2,5-DKG reductase B; Short=2,5-DKGR B; Short=25DKGR-B; AltName: Full=AKR5D	Pantoea sp. YR343	280380343	369438518	336838283
Pantoea_YR343_pacbio_PROKKA_02724	RecName: Full=NADPH dehydrogenase	Pantoea sp. YR343	107350368	102606132	117099820
Pantoea_YR343_pacbio_PROKKA_02726	RecName: Full=Ribonuclease T; AltName: Full=Exoribonuclease T; Short=RNase T	Pantoea sp. YR343	11636661	15513881	8454663
Pantoea_YR343_pacbio_PROKKA_02727	RecName: Full=Glutaredoxin 4; Short=Grx4; AltName: Full=Monothiol glutaredoxin	Pantoea sp. YR343	904367816	878991474	948635000
Pantoea_YR343_pacbio_PROKKA_02730	RecName: Full=HTH-type transcriptional repressor PurR; AltName: Full=Pur regulon repressor; AltName: Full=Purine nucleotide synthesis repressor	Pantoea sp. YR343	801525456	736348333	7.363e+08
Pantoea_YR343_pacbio_PROKKA_02733	RecName: Full=Mycolic acid methyltransferase MmaA1; AltName: Full=S-adenosylmethionine-dependent methyltransferase; Short=AdoMet-MT; Short=SAM-MT	Pantoea sp. YR343
Pantoea_YR343_pacbio_PROKKA_02734	RecName: Full=Riboflavin synthase; Short=RS	Pantoea sp. YR343	73759640	97300388	93066104
Pantoea_YR343_pacbio_PROKKA_02735	RecName: Full=Multidrug resistance protein MdtK; AltName: Full=Multidrug-efflux transporter	Pantoea sp. YR343	170606304	133567728	166253408
Pantoea_YR343_pacbio_PROKKA_02739	RecName: Full=Pyruvate kinase; Short=PK	Pantoea sp. YR343	19236471871	2.00952e+10	1.95704e+10
Pantoea_YR343_pacbio_PROKKA_02740	RecName: Full=Major outer membrane lipoprotein Lpp; Flags: Precursor	Pantoea sp. YR343	3.94209e+11	3.58845e+11	3.59346e+11
Pantoea_YR343_pacbio_PROKKA_02742	RecName: Full=Cysteine desulfuration protein SufE	Pantoea sp. YR343	54597850	70869004	74765256
Pantoea_YR343_pacbio_PROKKA_02743	RecName: Full=Cysteine desulfurase; AltName: Full=Selenocysteine beta-lyase; Short=SCL; AltName: Full=Selenocysteine lyase; AltName: Full=Selenocysteine reductase	Pantoea sp. YR343	5.06822e+08	5.58991e+08	456015827
Pantoea_YR343_pacbio_PROKKA_02744	RecName: Full=FeS cluster assembly protein SufB	Pantoea sp. YR343	260483832	213709290	224601763
Pantoea_YR343_pacbio_PROKKA_02745	RecName: Full=Phosphate import ATP-binding protein PstB 2; AltName: Full=ABC phosphate transporter 2; AltName: Full=Phosphate-transporting ATPase 2	Pantoea sp. YR343	786747590	826155030	824223044
Pantoea_YR343_pacbio_PROKKA_02746	RecName: Full=FeS cluster assembly protein SufB	Pantoea sp. YR343	563125563	4.58946e+08	465966640
Pantoea_YR343_pacbio_PROKKA_02747	RecName: Full=Iron-binding protein IscA; AltName: Full=Iron-sulfur cluster assembly protein	Pantoea sp. YR343	81230276	93107279	88871827
Pantoea_YR343_pacbio_PROKKA_02749	RecName: Full=Glycolate oxidase subunit GlcD; AltName: Full=Glycolate dehydrogenase subunit GlcD	Pantoea sp. YR343	5217955	6.56604e+06	4.33794e+06
Pantoea_YR343_pacbio_PROKKA_02751	RecName: Full=Phosphoenolpyruvate-protein phosphotransferase; AltName: Full=Phosphotransferase system, enzyme I	Pantoea sp. YR343	11972135041	1.19039e+10	12157905158
Pantoea_YR343_pacbio_PROKKA_02752	RecName: Full=Phosphoenolpyruvate synthase regulatory protein; Short=PEP synthase regulatory protein; Short=PSRP; AltName: Full=Pyruvate, water dikinase regulatory protein	Pantoea sp. YR343	1317073200	909169340	1300657970
Pantoea_YR343_pacbio_PROKKA_02753	RecName: Full=Phospho-2-dehydro-3-deoxyheptonate aldolase, Trp-sensitive; AltName: Full=3-deoxy-D-arabino-heptulosonate 7-phosphate synthase; AltName: Full=DAHP synthase; AltName: Full=Phospho-2-keto-3-deoxyheptonate aldolase	Pantoea sp. YR343	467304135	528597579	599413835
Pantoea_YR343_pacbio_PROKKA_02758	RecName: Full=Glutathione peroxidase homolog BsaA	Pantoea sp. YR343	477615972	621071508	623078877
Pantoea_YR343_pacbio_PROKKA_02761	RecName: Full=Integration host factor subunit alpha; Short=IHF-alpha	Pantoea sp. YR343	6657782119	6859712565	6.34855e+09
Pantoea_YR343_pacbio_PROKKA_02762	RecName: Full=Phenylalanine--tRNA ligase beta subunit; AltName: Full=Phenylalanyl-tRNA synthetase beta subunit; Short=PheRS	Pantoea sp. YR343	7.75847e+09	9.81279e+09	9.36314e+09
Pantoea_YR343_pacbio_PROKKA_02763	RecName: Full=Phenylalanine--tRNA ligase alpha subunit; AltName: Full=Phenylalanyl-tRNA synthetase alpha subunit; Short=PheRS	Pantoea sp. YR343	1.3295e+09	1.4462e+09	1.42485e+09
Pantoea_YR343_pacbio_PROKKA_02764	RecName: Full=50S ribosomal protein L20	Pantoea sp. YR343	1.41175e+10	14404348517	1.24357e+10
Pantoea_YR343_pacbio_PROKKA_02766	RecName: Full=Translation initiation factor IF-3	Pantoea sp. YR343	8.3131e+09	7958378691	8225336999
Pantoea_YR343_pacbio_PROKKA_02767	RecName: Full=Threonine--tRNA ligase; AltName: Full=Threonyl-tRNA synthetase; Short=ThrRS	Pantoea sp. YR343	7717992042	6708531436	8208228025
Pantoea_YR343_pacbio_PROKKA_02768	RecName: Full=Uncharacterized protein YdiY; Flags: Precursor	Pantoea sp. YR343	1851292332	1.13329e+09	1.70336e+09
Pantoea_YR343_pacbio_PROKKA_02769	RecName: Full=Uncharacterized protein YdiZ	Pantoea sp. YR343	70229250	85723846	3.91708e+07
Pantoea_YR343_pacbio_PROKKA_02770	RecName: Full=Probable ketoamine kinase YniA	Pantoea sp. YR343	351013173	327548769	304675321
Pantoea_YR343_pacbio_PROKKA_02771	RecName: Full=Putative YfeABCD regulator YfeE	Pantoea sp. YR343	87707980	93690268	101147400
Pantoea_YR343_pacbio_PROKKA_02772	RecName: Full=Phosphoglycolate phosphatase; Short=PGP; Short=PGPase	Pantoea sp. YR343	78178290	7.2803e+07	60086368
Pantoea_YR343_pacbio_PROKKA_02778	RecName: Full=C4-dicarboxylate transport protein	Pantoea sp. YR343	8.7513e+07	6.01127e+07	87771397
Pantoea_YR343_pacbio_PROKKA_02780	RecName: Full=Osmotically-inducible putative lipoprotein OsmE; AltName: Full=Activator of ntr-like gene protein; Flags: Precursor	Pantoea sp. YR343	33733737247	2.93788e+10	3.27711e+10
Pantoea_YR343_pacbio_PROKKA_02782	RecName: Full=NH(3)-dependent NAD(+) synthetase	Pantoea sp. YR343	2388122239	2742109943	2616873935
Pantoea_YR343_pacbio_PROKKA_02784	RecName: Full=Periplasmic chaperone Spy; AltName: Full=Spheroplast protein Y; Flags: Precursor	Pantoea sp. YR343	1625661638	1.20053e+09	1.29957e+09
Pantoea_YR343_pacbio_PROKKA_02786	RecName: Full=Succinylglutamate desuccinylase	Pantoea sp. YR343	140607216	1.20683e+08	152731798
Pantoea_YR343_pacbio_PROKKA_02787	RecName: Full=N-succinylarginine dihydrolase	Pantoea sp. YR343	624462086	581792944	653141210
Pantoea_YR343_pacbio_PROKKA_02788	RecName: Full=N-succinylglutamate 5-semialdehyde dehydrogenase; AltName: Full=Succinylglutamic semialdehyde dehydrogenase; Short=SGSD	Pantoea sp. YR343	1068199241	1061298386	1143902684
Pantoea_YR343_pacbio_PROKKA_02789	RecName: Full=Arginine N-succinyltransferase; Short=AST; AltName: Full=AOST	Pantoea sp. YR343	645922580	988411436	1658389136
Pantoea_YR343_pacbio_PROKKA_02790	RecName: Full=Succinylornithine transaminase; AltName: Full=Succinylornithine aminotransferase	Pantoea sp. YR343	1.01805e+09	9.30418e+08	9.87015e+08
Pantoea_YR343_pacbio_PROKKA_02791	RecName: Full=Outer membrane porin PhoE; AltName: Full=Outer membrane pore protein E; Flags: Precursor	Pantoea sp. YR343	37557493139	2.79559e+10	3.46083e+10
Pantoea_YR343_pacbio_PROKKA_02793	RecName: Full=3-oxoacyl-[acyl-carrier-protein] reductase FabG; AltName: Full=3-ketoacyl-acyl carrier protein reductase; AltName: Full=Beta-Ketoacyl-acyl carrier protein reductase; AltName: Full=Beta-ketoacyl-ACP reductase	Pantoea sp. YR343	33993892	51007204	32244310
Pantoea_YR343_pacbio_PROKKA_02796	---NA---	Pantoea sp. YR343	13859979	13015459	12619354
Pantoea_YR343_pacbio_PROKKA_02797	RecName: Full=Ribose import binding protein RbsB; Flags: Precursor	Pantoea sp. YR343	641925933	660291653	521422742
Pantoea_YR343_pacbio_PROKKA_02798	RecName: Full=3-oxoacyl-[acyl-carrier-protein] reductase FabG; AltName: Full=3-ketoacyl-acyl carrier protein reductase; AltName: Full=Beta-Ketoacyl-acyl carrier protein reductase; AltName: Full=Beta-ketoacyl-ACP reductase	Pantoea sp. YR343	428117132	335965906	561950889
Pantoea_YR343_pacbio_PROKKA_02800	RecName: Full=Protein phosphatase CheZ; AltName: Full=Chemotaxis protein CheZ	Pantoea sp. YR343	5.21286e+07	29896919	4.85704e+07
Pantoea_YR343_pacbio_PROKKA_02801	RecName: Full=Chemotaxis protein CheY	Pantoea sp. YR343	188383137	223956874	225652732
Pantoea_YR343_pacbio_PROKKA_02808	RecName: Full=Chemotaxis protein CheA	Pantoea sp. YR343	13844507	13023326	12513793
Pantoea_YR343_pacbio_PROKKA_02813	RecName: Full=Trehalose-6-phosphate synthase; Short=TPS; AltName: Full=Alpha,alpha-trehalose-phosphate synthase [UDP-forming]; AltName: Full=Osmoregulatory trehalose synthesis protein A; Short=OtsA; AltName: Full=UDP-glucose-glucosephosphate glucosyltransferase	Pantoea sp. YR343	6.5727e+08	677638229	7.84558e+08
Pantoea_YR343_pacbio_PROKKA_02814	RecName: Full=Trehalose-phosphate phosphatase; Short=TPP; AltName: Full=Trehalose-6-phosphate phosphatase	Pantoea sp. YR343	165323144	88957299	140994050
Pantoea_YR343_pacbio_PROKKA_02830	---NA---	Pantoea sp. YR343	97338532	63569732	83535664
Pantoea_YR343_pacbio_PROKKA_02832	RecName: Full=Catalase	Pantoea sp. YR343	384477194	374478289	3.41947e+08
Pantoea_YR343_pacbio_PROKKA_02833	RecName: Full=Protein YgiW; Flags: Precursor	Pantoea sp. YR343	88357600	145146128	33259794
Pantoea_YR343_pacbio_PROKKA_02840	RecName: Full=Imidazolonepropionase; AltName: Full=Imidazolone-5-propionate hydrolase	Pantoea sp. YR343	29419946	15623400	23633962
Pantoea_YR343_pacbio_PROKKA_02843	RecName: Full=2-hydroxy-6-oxononadienedioate/2-hydroxy-6-oxononatrienedioate hydrolase; AltName: Full=2-hydroxy-6-ketonona-2,4-diene-1,9-dioic acid 5,6-hydrolase; AltName: Full=2-hydroxy-6-oxonona-2,4,7-triene-1,9-dioic acid 5,6-hydrolase; AltName: Full=2-hydroxy-6-oxonona-2,4-diene-1,9-dioic acid 5,6-hydrolase	Pantoea sp. YR343	92760026	88637654	90107106
Pantoea_YR343_pacbio_PROKKA_02848	RecName: Full=Uncharacterized protein YddH	Pantoea sp. YR343	2.20201e+08	242332134	2.15829e+08
Pantoea_YR343_pacbio_PROKKA_02849	RecName: Full=Peptide methionine sulfoxide reductase MsrA; Short=Protein-methionine-S-oxide reductase; AltName: Full=Peptide-methionine (S)-S-oxide reductase; Short=Peptide Met(O) reductase	Pantoea sp. YR343	2305956393	2.72441e+09	2604294593
Pantoea_YR343_pacbio_PROKKA_02850	RecName: Full=Sensor protein SrrB; AltName: Full=Staphylococcal respiratory response protein B	Pantoea sp. YR343	62155432	45661250	49505708
Pantoea_YR343_pacbio_PROKKA_02851	RecName: Full=Transcriptional regulatory protein ZraR	Pantoea sp. YR343	60541624	66641932	67147456
Pantoea_YR343_pacbio_PROKKA_02853	RecName: Full=Urocanate reductase	Pantoea sp. YR343	2613952341	2379514560	2510176922
Pantoea_YR343_pacbio_PROKKA_02854	RecName: Full=Sodium-dependent dicarboxylate transporter SdcS; AltName: Full=Na(+)/dicarboxylate symporter	Pantoea sp. YR343	942594353	5.78425e+08	5.90473e+08
Pantoea_YR343_pacbio_PROKKA_02855	RecName: Full=L(+)-tartrate dehydratase subunit beta; Short=L-TTD beta	Pantoea sp. YR343	982707568	943113754	1185098866
Pantoea_YR343_pacbio_PROKKA_02857	RecName: Full=Putative aldehyde dehydrogenase AldA	Pantoea sp. YR343	1.63518e+10	12750642670	1.53487e+10
Pantoea_YR343_pacbio_PROKKA_02861	RecName: Full=Formyl-CoA:oxalate CoA-transferase; Short=FCOCT; AltName: Full=Formyl-coenzyme A transferase; Short=Formyl-CoA transferase	Pantoea sp. YR343
Pantoea_YR343_pacbio_PROKKA_02862	RecName: Full=Tat proofreading chaperone DmsD; AltName: Full=DMSO reductase maturation protein; AltName: Full=Twin-arginine leader-binding protein DmsD	Pantoea sp. YR343	118660211	142106208	134419106
Pantoea_YR343_pacbio_PROKKA_02863	RecName: Full=Probable phosphatase YcdX	Pantoea sp. YR343	411681044	434808589	3.98685e+08
Pantoea_YR343_pacbio_PROKKA_02865	RecName: Full=Periplasmic trehalase; AltName: Full=Alpha,alpha-trehalase; AltName: Full=Alpha,alpha-trehalose glucohydrolase; Flags: Precursor	Pantoea sp. YR343	5068067152	4909994070	4.05131e+09
Pantoea_YR343_pacbio_PROKKA_02866	RecName: Full=Catecholate siderophore receptor Fiu; AltName: Full=Ferric iron uptake protein; AltName: Full=TonB-dependent receptor Fiu; Flags: Precursor	Pantoea sp. YR343	6.74101e+09	6.58946e+09	6.65149e+09
Pantoea_YR343_pacbio_PROKKA_02875	RecName: Full=Ribose import binding protein RbsB; Flags: Precursor	Pantoea sp. YR343	87212684	65507278	76564574
Pantoea_YR343_pacbio_PROKKA_02876	RecName: Full=Transcriptional regulator LsrR	Pantoea sp. YR343	2.50662e+08	267206675	281891600
Pantoea_YR343_pacbio_PROKKA_02878	RecName: Full=Murein tetrapeptide carboxypeptidase; AltName: Full=LD-carboxypeptidase A; AltName: Full=Muramoyltetrapeptide carboxypeptidase	Pantoea sp. YR343	84271640	52739633	75888580
Pantoea_YR343_pacbio_PROKKA_02881	---NA---	Pantoea sp. YR343	13190863	15123724	19447150
Pantoea_YR343_pacbio_PROKKA_02883	RecName: Full=UPF0337 protein Atu0782	Pantoea sp. YR343	11248423390	10514097240	11017455140
Pantoea_YR343_pacbio_PROKKA_02891	RecName: Full=Isocitrate dehydrogenase [NADP]; Short=IDH; AltName: Full=IDP; AltName: Full=NADP(+)-specific ICDH; AltName: Full=Oxalosuccinate decarboxylase	Pantoea sp. YR343	4.99664e+10	42501555137	50315349825
Pantoea_YR343_pacbio_PROKKA_02893	RecName: Full=Phosphatase NudJ	Pantoea sp. YR343	2.55703e+07	42442684	3.03168e+07
Pantoea_YR343_pacbio_PROKKA_02894	RecName: Full=tRNA-specific 2-thiouridylase MnmA	Pantoea sp. YR343	1686269404	1601006848	1534467492
Pantoea_YR343_pacbio_PROKKA_02895	RecName: Full=High frequency lysogenization protein HflD homolog	Pantoea sp. YR343	139538172	93136582	129545443
Pantoea_YR343_pacbio_PROKKA_02896	RecName: Full=Adenylosuccinate lyase; Short=ASL; AltName: Full=Adenylosuccinase; Short=ASase	Pantoea sp. YR343	3.2884e+09	2944059640	3.1051e+09
Pantoea_YR343_pacbio_PROKKA_02897	RecName: Full=Virulence transcriptional regulatory protein PhoP	Pantoea sp. YR343	433623384	5.36621e+08	500347012
Pantoea_YR343_pacbio_PROKKA_02898	RecName: Full=Virulence sensor histidine kinase PhoQ; AltName: Full=Sensor histidine protein kinase/phosphatase PhoQ	Pantoea sp. YR343	30040095	2.63318e+07	20043926
Pantoea_YR343_pacbio_PROKKA_02899	RecName: Full=50S ribosomal protein L16 3-hydroxylase; AltName: Full=Ribosomal oxygenase RoxA; Short=ROX	Pantoea sp. YR343	599630080	659410800	589819088
Pantoea_YR343_pacbio_PROKKA_02900	RecName: Full=Peptidase T; AltName: Full=Aminotripeptidase; Short=Tripeptidase; AltName: Full=Tripeptide aminopeptidase	Pantoea sp. YR343	2688516094	2.43203e+09	2.67206e+09
Pantoea_YR343_pacbio_PROKKA_02901	RecName: Full=Spermidine/putrescine import ATP-binding protein PotA	Pantoea sp. YR343	61305645	68910582	5.54202e+07
Pantoea_YR343_pacbio_PROKKA_02904	RecName: Full=Spermidine/putrescine-binding periplasmic protein; Short=SPBP; Flags: Precursor	Pantoea sp. YR343	154700132	121521812	132240212
Pantoea_YR343_pacbio_PROKKA_02905	RecName: Full=NAD-dependent protein deacylase; AltName: Full=Regulatory protein SIR2 homolog	Pantoea sp. YR343	104587486	141991960	120114426
Pantoea_YR343_pacbio_PROKKA_02906	RecName: Full=Lipoprotein-releasing system transmembrane protein LolC	Pantoea sp. YR343	93151844	120884396	115517158
Pantoea_YR343_pacbio_PROKKA_02907	RecName: Full=Lipoprotein-releasing system ATP-binding protein LolD	Pantoea sp. YR343	99413096	174263182	156461264
Pantoea_YR343_pacbio_PROKKA_02908	RecName: Full=Lipoprotein-releasing system transmembrane protein LolC	Pantoea sp. YR343	166728588	139122598	1.53895e+08
Pantoea_YR343_pacbio_PROKKA_02910	RecName: Full=Transcription-repair-coupling factor; Short=TRCF	Pantoea sp. YR343	634684070	721731848	625537558
Pantoea_YR343_pacbio_PROKKA_02912	RecName: Full=Type II NADH:quinone oxidoreductase; AltName: Full=NDH-2	Pantoea sp. YR343	319578433	3.07585e+08	244993304
Pantoea_YR343_pacbio_PROKKA_02913	RecName: Full=UPF0227 protein YcfP	Pantoea sp. YR343	1549108604	1478578464	1586930604
Pantoea_YR343_pacbio_PROKKA_02914	RecName: Full=Beta-hexosaminidase; AltName: Full=Beta-N-acetylhexosaminidase; AltName: Full=N-acetyl-beta-glucosaminidase	Pantoea sp. YR343	1.40607e+08	1.5892e+08	159501018
Pantoea_YR343_pacbio_PROKKA_02916	RecName: Full=Penicillin-binding protein activator LpoB; Short=PBP activator LpoB; Flags: Precursor	Pantoea sp. YR343	590160820	580544228	585431796
Pantoea_YR343_pacbio_PROKKA_02921	RecName: Full=PTS system glucose-specific EIICBA component; AltName: Full=EIICBA-Glc; Short=EII-Glc; AltName: Full=EIICBA-Glc 1; Includes: RecName: Full=Glucose permease IIC component; AltName: Full=PTS system glucose-specific EIIC component; Includes: RecName: Full=Glucose-specific phosphotransferase enzyme IIB component; AltName: Full=PTS system glucose-specific EIIB component; Includes: RecNam…	Pantoea sp. YR343	4807717103	4.4354e+09	5.26529e+09
Pantoea_YR343_pacbio_PROKKA_02922	RecName: Full=3'-5' ssDNA/RNA exonuclease TatD; AltName: Full=DNase TatD	Pantoea sp. YR343	37128898	41079226	48706016
Pantoea_YR343_pacbio_PROKKA_02923	RecName: Full=DNA polymerase III subunit delta'	Pantoea sp. YR343	1.91151e+06	17760102	6.59454e+06
Pantoea_YR343_pacbio_PROKKA_02924	RecName: Full=Thymidylate kinase; AltName: Full=dTMP kinase	Pantoea sp. YR343	245362352	187802444	136615717
Pantoea_YR343_pacbio_PROKKA_02925	RecName: Full=Endolytic murein transglycosylase; AltName: Full=Peptidoglycan polymerization terminase	Pantoea sp. YR343	17466656	17399218	11089392
Pantoea_YR343_pacbio_PROKKA_02927	RecName: Full=3-oxoacyl-[acyl-carrier-protein] synthase 2; AltName: Full=3-oxoacyl-[acyl-carrier-protein] synthase II; AltName: Full=Beta-ketoacyl-ACP synthase II; Short=KAS II	Pantoea sp. YR343	3.7089e+09	3610371890	3.72114e+09
Pantoea_YR343_pacbio_PROKKA_02928	RecName: Full=Acyl carrier protein; Short=ACP	Pantoea sp. YR343	5.81219e+10	5.69904e+10	5.41153e+10
Pantoea_YR343_pacbio_PROKKA_02929	RecName: Full=3-oxoacyl-[acyl-carrier-protein] reductase FabG; AltName: Full=3-ketoacyl-acyl carrier protein reductase; AltName: Full=Beta-Ketoacyl-acyl carrier protein reductase; AltName: Full=Beta-ketoacyl-ACP reductase	Pantoea sp. YR343	3.14432e+09	3.34931e+09	2.63102e+09
Pantoea_YR343_pacbio_PROKKA_02930	RecName: Full=Malonyl CoA-acyl carrier protein transacylase; Short=MCT	Pantoea sp. YR343	9.57954e+08	8.66028e+08	1024626622
Pantoea_YR343_pacbio_PROKKA_02931	RecName: Full=3-oxoacyl-[acyl-carrier-protein] synthase 3; AltName: Full=3-oxoacyl-[acyl-carrier-protein] synthase III; AltName: Full=Beta-ketoacyl-ACP synthase III; Short=KAS III	Pantoea sp. YR343	3.25703e+09	3.52899e+09	3.42999e+09
Pantoea_YR343_pacbio_PROKKA_02932	RecName: Full=Phosphate acyltransferase; AltName: Full=Acyl-ACP phosphotransacylase; AltName: Full=Acyl-[acyl-carrier-protein]--phosphate acyltransferase; AltName: Full=Phosphate-acyl-ACP acyltransferase	Pantoea sp. YR343	13017200	9244555	14424950
Pantoea_YR343_pacbio_PROKKA_02933	RecName: Full=50S ribosomal protein L32	Pantoea sp. YR343	5458040662	3.16488e+09	4.31559e+09
Pantoea_YR343_pacbio_PROKKA_02934	RecName: Full=Large ribosomal RNA subunit accumulation protein YceD; AltName: Full=23S rRNA accumulation protein YceD	Pantoea sp. YR343	573212958	599132910	513218477
Pantoea_YR343_pacbio_PROKKA_02936	RecName: Full=Ribosomal large subunit pseudouridine synthase C; AltName: Full=23S rRNA pseudouridine(955/2504/2580) synthase; AltName: Full=rRNA pseudouridylate synthase C; AltName: Full=rRNA-uridine isomerase C	Pantoea sp. YR343	176243295	1.45967e+08	85121164
Pantoea_YR343_pacbio_PROKKA_02937	RecName: Full=Ribonuclease E; Short=RNase E	Pantoea sp. YR343	11310812470	1.09803e+10	10936618346
Pantoea_YR343_pacbio_PROKKA_02945	RecName: Full=Flagellar hook protein FlgE	Pantoea sp. YR343	29574784	16566566	30582658
Pantoea_YR343_pacbio_PROKKA_02952	RecName: Full=Probable lipid II flippase MurJ	Pantoea sp. YR343	17851986	18937254	19055930
Pantoea_YR343_pacbio_PROKKA_02953	RecName: Full=Inositol 2-dehydrogenase; AltName: Full=Myo-inositol 2-dehydrogenase; Short=MI 2-dehydrogenase	Pantoea sp. YR343	235422976	218578240	240832432
Pantoea_YR343_pacbio_PROKKA_02954	RecName: Full=UPF0502 protein YceH	Pantoea sp. YR343	919682472	735030094	802347186
Pantoea_YR343_pacbio_PROKKA_02958	RecName: Full=Uncharacterized lipoprotein YceB; Flags: Precursor	Pantoea sp. YR343	35047584	29674620	32770622
Pantoea_YR343_pacbio_PROKKA_02959	RecName: Full=Dihydroorotase; Short=DHOase	Pantoea sp. YR343	1206599100	1180909700	1246360348
Pantoea_YR343_pacbio_PROKKA_02961	---NA---	Pantoea sp. YR343	639138720	668552624	531503144
Pantoea_YR343_pacbio_PROKKA_02963	RecName: Full=N-methyl-L-tryptophan oxidase; Short=MTOX	Pantoea sp. YR343	571094545	5.13457e+08	519324197
Pantoea_YR343_pacbio_PROKKA_02965	RecName: Full=Protein YceI; Flags: Precursor	Pantoea sp. YR343	501168055	4.55379e+08	455419823
Pantoea_YR343_pacbio_PROKKA_02967	RecName: Full=Lipid A biosynthesis lauroyltransferase; AltName: Full=Kdo(2)-lipid IV(A) lauroyltransferase	Pantoea sp. YR343	156565310	1.63726e+08	183179469
Pantoea_YR343_pacbio_PROKKA_02969	RecName: Full=Acidic protein MsyB	Pantoea sp. YR343	7.26479e+06	5657110	5.57473e+06
Pantoea_YR343_pacbio_PROKKA_02971	RecName: Full=Glucans biosynthesis glucosyltransferase H	Pantoea sp. YR343	2054983863	2.00195e+09	2265194588
Pantoea_YR343_pacbio_PROKKA_02972	RecName: Full=Glucans biosynthesis protein G; Flags: Precursor	Pantoea sp. YR343	5940960812	6157508800	5.8681e+09
Pantoea_YR343_pacbio_PROKKA_02974	RecName: Full=Cardiolipin synthase A; Short=CL synthase	Pantoea sp. YR343	22181508	18095388	18719014
Pantoea_YR343_pacbio_PROKKA_02975	---NA---	Pantoea sp. YR343	46119218	26006126	49620562
Pantoea_YR343_pacbio_PROKKA_02978	RecName: Full=Ferrioxamine B receptor; Flags: Precursor	Pantoea sp. YR343	7.49505e+08	751997928	7.11334e+08
Pantoea_YR343_pacbio_PROKKA_02979	RecName: Full=3-oxoacyl-[acyl-carrier-protein] synthase 2; AltName: Full=3-oxoacyl-[acyl-carrier-protein] synthase II; AltName: Full=Beta-ketoacyl-ACP synthase II; Short=KAS II	Pantoea sp. YR343	59691640	54211235	50647618
Pantoea_YR343_pacbio_PROKKA_02980	RecName: Full=3-oxoacyl-[acyl-carrier-protein] reductase FabG; AltName: Full=3-ketoacyl-acyl carrier protein reductase; AltName: Full=Beta-Ketoacyl-acyl carrier protein reductase; AltName: Full=Beta-ketoacyl-ACP reductase	Pantoea sp. YR343	1.4176e+08	1.68888e+08	1.49215e+08
Pantoea_YR343_pacbio_PROKKA_02984	---NA---	Pantoea sp. YR343	24958258	18076432	25846578
Pantoea_YR343_pacbio_PROKKA_02995	---NA---	Pantoea sp. YR343	2509744095	2718419415	2632069421
Pantoea_YR343_pacbio_PROKKA_02996	RecName: Full=Multidrug resistance outer membrane protein MdtP; Flags: Precursor	Pantoea sp. YR343	82442994	63201294	65856036
Pantoea_YR343_pacbio_PROKKA_02997	RecName: Full=p-hydroxybenzoic acid efflux pump subunit AaeA; Short=pHBA efflux pump protein A	Pantoea sp. YR343	26648842	25813266	36526676
Pantoea_YR343_pacbio_PROKKA_03002	---NA---	Pantoea sp. YR343
Pantoea_YR343_pacbio_PROKKA_03007	RecName: Full=UvrABC system protein C; Short=Protein UvrC; AltName: Full=Excinuclease ABC subunit C	Pantoea sp. YR343
Pantoea_YR343_pacbio_PROKKA_03008	RecName: Full=Oxygen regulatory protein NreC; AltName: Full=Nitrogen regulation protein C	Pantoea sp. YR343	42208800	4.82061e+07	42028722
Pantoea_YR343_pacbio_PROKKA_03009	RecName: Full=Uncharacterized protein YecF	Pantoea sp. YR343	3.48078e+09	3674377470	3.63755e+09
Pantoea_YR343_pacbio_PROKKA_03010	RecName: Full=Acyl-homoserine-lactone synthase; AltName: Full=Autoinducer synthesis protein PhzI	Pantoea sp. YR343	353200480	326571788	386979128
Pantoea_YR343_pacbio_PROKKA_03025	RecName: Full=NAD(P)H dehydrogenase (quinone); AltName: Full=Flavoprotein WrbA; AltName: Full=NAD(P)H:quinone oxidoreductase; Short=NQO	Pantoea sp. YR343	10969878437	9.72016e+09	10316665979
Pantoea_YR343_pacbio_PROKKA_03026	RecName: Full=Uncharacterized protein YccJ	Pantoea sp. YR343	1.01068e+09	1143521237	1310729336
Pantoea_YR343_pacbio_PROKKA_03027	RecName: Full=Succinate-semialdehyde dehydrogenase [NADP(+)] 1; Short=SSADH 1; Short=SSDH 1	Pantoea sp. YR343	1721404148	1760050217	1770710302
Pantoea_YR343_pacbio_PROKKA_03028	RecName: Full=Glucose-1-phosphatase; Short=G1Pase; Flags: Precursor	Pantoea sp. YR343	5780344660	5549774424	4660493488
Pantoea_YR343_pacbio_PROKKA_03031	RecName: Full=Modulator of FtsH protease YccA	Pantoea sp. YR343	41057812	24082896	54214160
Pantoea_YR343_pacbio_PROKKA_03033	RecName: Full=Acylphosphatase; AltName: Full=Acylphosphate phosphohydrolase	Pantoea sp. YR343	341405376	161774276	323899184
Pantoea_YR343_pacbio_PROKKA_03034	RecName: Full=Ribosomal RNA large subunit methyltransferase I; AltName: Full=23S rRNA m5C1962 methyltransferase; AltName: Full=rRNA (cytosine-C(5)-)-methyltransferase RlmI	Pantoea sp. YR343	675454344	497327156	669510200
Pantoea_YR343_pacbio_PROKKA_03035	RecName: Full=Heat shock protein HspQ	Pantoea sp. YR343	70808424	26124072	40528912
Pantoea_YR343_pacbio_PROKKA_03036	RecName: Full=Peptidyl-lysine N-acetyltransferase PatZ; AltName: Full=Protein lysine acetyltransferase	Pantoea sp. YR343	926334788	1025991367	741779674
Pantoea_YR343_pacbio_PROKKA_03038	RecName: Full=Methylglyoxal synthase; Short=MGS	Pantoea sp. YR343	1156019837	1384232490	4.54225e+08
Pantoea_YR343_pacbio_PROKKA_03040	RecName: Full=Inner membrane protein YccF	Pantoea sp. YR343	7.06764e+08	696536867	459096249
Pantoea_YR343_pacbio_PROKKA_03044	RecName: Full=Outer membrane protein A; AltName: Full=Outer membrane porin A; Flags: Precursor	Pantoea sp. YR343	1.86046e+11	2.00974e+11	2.1164e+11
Pantoea_YR343_pacbio_PROKKA_03045	RecName: Full=Macrodomain Ter protein	Pantoea sp. YR343	91452480	84066296	56698440
Pantoea_YR343_pacbio_PROKKA_03046	RecName: Full=Lon protease; AltName: Full=ATP-dependent protease La	Pantoea sp. YR343	231912110	202016866	201944654
Pantoea_YR343_pacbio_PROKKA_03047	RecName: Full=3-hydroxydecanoyl-[acyl-carrier-protein] dehydratase; AltName: Full=3-hydroxyacyl-[acyl-carrier-protein] dehydratase FabA; AltName: Full=Beta-hydroxydecanoyl thioester dehydrase; AltName: Full=Trans-2-decenoyl-[acyl-carrier-protein] isomerase	Pantoea sp. YR343	1028291456	805531968	1028427712
Pantoea_YR343_pacbio_PROKKA_03048	RecName: Full=Intermembrane transport lipoprotein PqiC; Flags: Precursor	Pantoea sp. YR343	77073504	225242862	111705429
Pantoea_YR343_pacbio_PROKKA_03049	RecName: Full=Intermembrane transport protein PqiB; AltName: Full=Paraquat-inducible protein B	Pantoea sp. YR343	2606556664	2894487611	3.08868e+09
Pantoea_YR343_pacbio_PROKKA_03051	RecName: Full=Energy-dependent translational throttle protein EttA; AltName: Full=Translational regulatory factor EttA	Pantoea sp. YR343	233534777	157464668	204690409
Pantoea_YR343_pacbio_PROKKA_03052	RecName: Full=Ribosomal RNA large subunit methyltransferase K/L; Includes: RecName: Full=23S rRNA m2G2445 methyltransferase; AltName: Full=rRNA (guanine-N(2)-)-methyltransferase RlmL; Includes: RecName: Full=23S rRNA m7G2069 methyltransferase; AltName: Full=rRNA (guanine-N(7)-)-methyltransferase RlmK	Pantoea sp. YR343	1.21904e+08	147473414	134132062
Pantoea_YR343_pacbio_PROKKA_03053	RecName: Full=Ferredoxin-1; AltName: Full=Ferredoxin I	Pantoea sp. YR343	181343668	174704276	167605108
Pantoea_YR343_pacbio_PROKKA_03055	RecName: Full=Dihydroorotate dehydrogenase (quinone); AltName: Full=DHOdehase; Short=DHOD; Short=DHODase; AltName: Full=Dihydroorotate oxidase	Pantoea sp. YR343	1887745097	1633410727	1.90309e+09
Pantoea_YR343_pacbio_PROKKA_03064	RecName: Full=Aminopeptidase N; AltName: Full=Alanine aminopeptidase; AltName: Full=Lysyl aminopeptidase; Short=Lys-AP	Pantoea sp. YR343	1601445483	1528805300	1.57566e+09
Pantoea_YR343_pacbio_PROKKA_03066	RecName: Full=Asparagine--tRNA ligase; AltName: Full=Asparaginyl-tRNA synthetase; Short=AsnRS	Pantoea sp. YR343	5427655108	5.24076e+09	5.27505e+09
Pantoea_YR343_pacbio_PROKKA_03067	RecName: Full=Outer membrane porin PhoE; AltName: Full=Outer membrane pore protein E; Flags: Precursor	Pantoea sp. YR343	1.4132e+11	1.34918e+11	1.26788e+11
Pantoea_YR343_pacbio_PROKKA_03068	RecName: Full=Aspartate aminotransferase; Short=AspAT; AltName: Full=Transaminase A	Pantoea sp. YR343	5895854773	5589893387	5576572398
Pantoea_YR343_pacbio_PROKKA_03072	RecName: Full=Chromosome partition protein MukB; AltName: Full=Structural maintenance of chromosome-related protein	Pantoea sp. YR343	2249917259	2.19107e+09	2411695169
Pantoea_YR343_pacbio_PROKKA_03074	RecName: Full=Chromosome partition protein MukF	Pantoea sp. YR343	76697123	74356405	80493474
Pantoea_YR343_pacbio_PROKKA_03076	RecName: Full=Envelope biogenesis factor ElyC; AltName: Full=Elevated frequency of lysis	Pantoea sp. YR343	21018096	18080086	24490304
Pantoea_YR343_pacbio_PROKKA_03077	RecName: Full=Uncharacterized protein YcbJ	Pantoea sp. YR343
Pantoea_YR343_pacbio_PROKKA_03078	RecName: Full=3-deoxy-manno-octulosonate cytidylyltransferase; AltName: Full=CMP-2-keto-3-deoxyoctulosonic acid synthase; Short=CKS; Short=CMP-KDO synthase	Pantoea sp. YR343	415407520	462062311	413179514
Pantoea_YR343_pacbio_PROKKA_03079	RecName: Full=UPF0434 protein YcaR	Pantoea sp. YR343	4.52985e+08	542382542	4.92808e+08
Pantoea_YR343_pacbio_PROKKA_03082	RecName: Full=ATP-dependent lipid A-core flippase; AltName: Full=Lipid A export ATP-binding/permease protein MsbA	Pantoea sp. YR343	447994274	313233865	396117926
Pantoea_YR343_pacbio_PROKKA_03084	RecName: Full=Integration host factor subunit beta; Short=IHF-beta	Pantoea sp. YR343	2836856745	2950540419	3.57063e+09
Pantoea_YR343_pacbio_PROKKA_03085	RecName: Full=30S ribosomal protein S1	Pantoea sp. YR343	2.32936e+10	32002799310	2.90501e+10
Pantoea_YR343_pacbio_PROKKA_03086	RecName: Full=Cytidylate kinase; Short=CK; AltName: Full=Cytidine monophosphate kinase; Short=CMP kinase	Pantoea sp. YR343	251154200	351000704	454784184
Pantoea_YR343_pacbio_PROKKA_03087	RecName: Full=3-phosphoshikimate 1-carboxyvinyltransferase; AltName: Full=5-enolpyruvylshikimate-3-phosphate synthase; Short=EPSP synthase; Short=EPSPS	Pantoea sp. YR343	2131709092	1.98314e+09	1945477485
Pantoea_YR343_pacbio_PROKKA_03088	RecName: Full=Phosphoserine aminotransferase; AltName: Full=Phosphohydroxythreonine aminotransferase; Short=PSAT	Pantoea sp. YR343	4.88827e+09	5638232837	4981409782
Pantoea_YR343_pacbio_PROKKA_03089	RecName: Full=Ribosomal protein S12 methylthiotransferase accessory factor YcaO	Pantoea sp. YR343	1021357232	1078469075	1043314270
Pantoea_YR343_pacbio_PROKKA_03090	RecName: Full=Probable formate transporter 1; AltName: Full=Formate channel 1	Pantoea sp. YR343	1977558218	1472531171	1.16187e+09
Pantoea_YR343_pacbio_PROKKA_03091	RecName: Full=Autonomous glycyl radical cofactor	Pantoea sp. YR343	9298923811	1.01996e+10	8.98748e+09
Pantoea_YR343_pacbio_PROKKA_03092	RecName: Full=Pyruvate formate-lyase-activating enzyme; Short=PFL-activating enzyme	Pantoea sp. YR343	946768730	1209753110	1172488154
Pantoea_YR343_pacbio_PROKKA_03094	RecName: Full=Serine--tRNA ligase; AltName: Full=Seryl-tRNA synthetase; Short=SerRS; AltName: Full=Seryl-tRNA(Ser/Sec) synthetase	Pantoea sp. YR343	7.46534e+09	6.97359e+09	7.10876e+09
Pantoea_YR343_pacbio_PROKKA_03096	RecName: Full=Outer-membrane lipoprotein carrier protein; Flags: Precursor	Pantoea sp. YR343	9807150	6.95747e+06	8.06199e+06
Pantoea_YR343_pacbio_PROKKA_03097	RecName: Full=DNA translocase FtsK	Pantoea sp. YR343	198105357	193598001	210243671
Pantoea_YR343_pacbio_PROKKA_03098	RecName: Full=Leucine-responsive regulatory protein	Pantoea sp. YR343	12383521260	12266235501	12979877143
Pantoea_YR343_pacbio_PROKKA_03099	RecName: Full=Thioredoxin reductase; Short=TRXR	Pantoea sp. YR343	1236312916	1344535228	1255907732
Pantoea_YR343_pacbio_PROKKA_03101	RecName: Full=ATP-dependent lipid A-core flippase; AltName: Full=Lipid A export ATP-binding/permease protein MsbA	Pantoea sp. YR343	10975121	6.96028e+06	9544348
Pantoea_YR343_pacbio_PROKKA_03102	RecName: Full=Leucyl/phenylalanyl-tRNA--protein transferase; AltName: Full=L/F-transferase; AltName: Full=Leucyltransferase; AltName: Full=Phenyalanyltransferase	Pantoea sp. YR343
Pantoea_YR343_pacbio_PROKKA_03103	RecName: Full=Translation initiation factor IF-1	Pantoea sp. YR343	5.90838e+08	741534798	8.10947e+08
Pantoea_YR343_pacbio_PROKKA_03104	RecName: Full=ATP-dependent Clp protease ATP-binding subunit ClpL	Pantoea sp. YR343	2682102345	2.66925e+09	2882790460
Pantoea_YR343_pacbio_PROKKA_03105	RecName: Full=ATP-dependent Clp protease adapter protein ClpS	Pantoea sp. YR343	29248254	37488776	39516328
Pantoea_YR343_pacbio_PROKKA_03109	RecName: Full=Acetolactate synthase large subunit; Short=AHAS; AltName: Full=Acetohydroxy-acid synthase large subunit; Short=ALS	Pantoea sp. YR343	1028930353	804495948	936161670
Pantoea_YR343_pacbio_PROKKA_03110	RecName: Full=Low specificity L-threonine aldolase; Short=Low specificity L-TA	Pantoea sp. YR343	4.97006e+08	318660919	4.6205e+08
Pantoea_YR343_pacbio_PROKKA_03111	RecName: Full=1,6-anhydro-N-acetylmuramyl-L-alanine amidase AmpD; AltName: Full=N-acetylmuramoyl-L-alanine amidase	Pantoea sp. YR343	30719168	33667312	35188244
Pantoea_YR343_pacbio_PROKKA_03113	RecName: Full=Uncharacterized lipoprotein YbjP; Flags: Precursor	Pantoea sp. YR343	1.82455e+09	1.71635e+09	1.79339e+09
Pantoea_YR343_pacbio_PROKKA_03114	RecName: Full=Arginine transport ATP-binding protein ArtP	Pantoea sp. YR343	360365000	328950488	320339628
Pantoea_YR343_pacbio_PROKKA_03115	RecName: Full=Histidine-binding periplasmic protein; Short=HBP; Flags: Precursor	Pantoea sp. YR343	6.0566e+08	647240726	5.5557e+08
Pantoea_YR343_pacbio_PROKKA_03116	RecName: Full=Arginine ABC transporter permease protein ArtM	Pantoea sp. YR343	8.01888e+06	9898888	13419600
Pantoea_YR343_pacbio_PROKKA_03122	RecName: Full=Spermidine/putrescine transport system permease protein PotB	Pantoea sp. YR343	98793662	87976724	101143486
Pantoea_YR343_pacbio_PROKKA_03123	RecName: Full=Spermidine/putrescine import ATP-binding protein PotA	Pantoea sp. YR343	1420655634	1.89569e+09	1.50477e+09
Pantoea_YR343_pacbio_PROKKA_03124	RecName: Full=Spermidine/putrescine-binding periplasmic protein; Short=SPBP; Flags: Precursor	Pantoea sp. YR343	4.23711e+09	4.36132e+09	4008946852
Pantoea_YR343_pacbio_PROKKA_03126	RecName: Full=Ribosomal protein S6--L-glutamate ligase; AltName: Full=Poly-alpha-glutamate synthase; AltName: Full=Ribosomal protein S6 modification protein	Pantoea sp. YR343	43249264	51459952	42439924
Pantoea_YR343_pacbio_PROKKA_03127	RecName: Full=NADPH-dependent oxidoreductase	Pantoea sp. YR343	329272141	317422242	456820330
Pantoea_YR343_pacbio_PROKKA_03131	RecName: Full=Putative transport protein YbjL	Pantoea sp. YR343	63461852	64184948	57129040
Pantoea_YR343_pacbio_PROKKA_03133	RecName: Full=D-alanyl-D-alanine carboxypeptidase DacA; Short=DD-carboxypeptidase; Short=DD-peptidase; AltName: Full=Penicillin-binding protein 5; Short=PBP-5; Flags: Precursor	Pantoea sp. YR343	1024043322	9.37718e+08	1.0081e+09
Pantoea_YR343_pacbio_PROKKA_03135	RecName: Full=Aldose sugar dehydrogenase YliI; Short=Asd; AltName: Full=Soluble aldose sugar dehydrogenase YliI; Flags: Precursor	Pantoea sp. YR343	2.5029e+09	2.03614e+09	2544269161
Pantoea_YR343_pacbio_PROKKA_03136	RecName: Full=Uncharacterized lipoprotein YdcL; Flags: Precursor	Pantoea sp. YR343	2158042623	2558878922	1902686384
Pantoea_YR343_pacbio_PROKKA_03137	RecName: Full=Carbonic anhydrase; AltName: Full=Carbonate dehydratase	Pantoea sp. YR343	536508288	583540336	502023440
Pantoea_YR343_pacbio_PROKKA_03138	RecName: Full=Ribosomal protein S12 methylthiotransferase RimO; Short=S12 MTTase; Short=S12 methylthiotransferase; AltName: Full=Ribosomal protein S12 (aspartate-C(3))-methylthiotransferase; AltName: Full=Ribosome maturation factor RimO	Pantoea sp. YR343	81240306	108621424	121295420
Pantoea_YR343_pacbio_PROKKA_03142	RecName: Full=Glutathione transport system permease protein GsiC	Pantoea sp. YR343
Pantoea_YR343_pacbio_PROKKA_03143	RecName: Full=Glutathione-binding protein GsiB; Flags: Precursor	Pantoea sp. YR343	1117072110	1241315496	1157989772
Pantoea_YR343_pacbio_PROKKA_03144	RecName: Full=Glutathione import ATP-binding protein GsiA	Pantoea sp. YR343	105985332	42216300	91483706
Pantoea_YR343_pacbio_PROKKA_03146	RecName: Full=Molybdopterin molybdenumtransferase; Short=MPT Mo-transferase	Pantoea sp. YR343	47469453	61457339	59578089
Pantoea_YR343_pacbio_PROKKA_03147	RecName: Full=Molybdopterin-synthase adenylyltransferase; AltName: Full=MoaD protein adenylase; AltName: Full=Molybdopterin-converting factor subunit 1 adenylase; AltName: Full=Sulfur carrier protein MoaD adenylyltransferase	Pantoea sp. YR343	320724933	287622447	363959953
Pantoea_YR343_pacbio_PROKKA_03151	RecName: Full=Autoinducer-2 kinase; Short=AI-2 kinase	Pantoea sp. YR343
Pantoea_YR343_pacbio_PROKKA_03156	RecName: Full=L-glyceraldehyde 3-phosphate reductase; Short=GAP reductase	Pantoea sp. YR343
Pantoea_YR343_pacbio_PROKKA_03157	RecName: Full=Betaine aldehyde dehydrogenase; Short=BADH	Pantoea sp. YR343	22543812	16848822	19981210
Pantoea_YR343_pacbio_PROKKA_03159	RecName: Full=Energy-dependent translational throttle protein EttA; AltName: Full=Translational regulatory factor EttA	Pantoea sp. YR343	3632699883	2624277760	3093054792
Pantoea_YR343_pacbio_PROKKA_03160	RecName: Full=DNA-binding protein H-NS; AltName: Full=Histone-like protein HLP-II; AltName: Full=Protein B1; AltName: Full=Protein H1	Pantoea sp. YR343	20827321064	20046463464	21447286924
Pantoea_YR343_pacbio_PROKKA_03161	RecName: Full=Multidrug resistance outer membrane protein MdtP; Flags: Precursor	Pantoea sp. YR343	1251329922	1211074723	1.24999e+09
Pantoea_YR343_pacbio_PROKKA_03163	RecName: Full=p-hydroxybenzoic acid efflux pump subunit AaeA; Short=pHBA efflux pump protein A	Pantoea sp. YR343	1.1923e+09	1.21509e+09	1.11517e+09
Pantoea_YR343_pacbio_PROKKA_03165	RecName: Full=HTH-type transcriptional regulator MntR; AltName: Full=Manganese transport regulator	Pantoea sp. YR343	574288256	523529808	547437971
Pantoea_YR343_pacbio_PROKKA_03167	RecName: Full=Outer membrane protein X; Flags: Precursor	Pantoea sp. YR343	3.92566e+10	37898120840	41435590680
Pantoea_YR343_pacbio_PROKKA_03168	RecName: Full=Threonine/homoserine exporter RhtA	Pantoea sp. YR343	17443146	12669139	17082954
Pantoea_YR343_pacbio_PROKKA_03169	RecName: Full=DNA protection during starvation protein	Pantoea sp. YR343	1.48286e+10	1.43483e+10	1.46193e+10
Pantoea_YR343_pacbio_PROKKA_03170	RecName: Full=Histidine-binding periplasmic protein; Short=HBP; Flags: Precursor	Pantoea sp. YR343	2.06468e+09	1592566600	1.63652e+09
Pantoea_YR343_pacbio_PROKKA_03172	RecName: Full=Glutamine transport ATP-binding protein GlnQ	Pantoea sp. YR343	478211772	429822099	468646558
Pantoea_YR343_pacbio_PROKKA_03174	RecName: Full=Ribosomal RNA large subunit methyltransferase F; AltName: Full=23S rRNA mA1618 methyltransferase; AltName: Full=rRNA adenine N-6-methyltransferase	Pantoea sp. YR343	102550164	106000880	97449136
Pantoea_YR343_pacbio_PROKKA_03176	RecName: Full=Histidine ammonia-lyase; Short=Histidase	Pantoea sp. YR343	17334330	18685898	17217080
Pantoea_YR343_pacbio_PROKKA_03177	RecName: Full=Octopine permease ATP-binding protein P	Pantoea sp. YR343	12866489	16161987	21762046
Pantoea_YR343_pacbio_PROKKA_03180	RecName: Full=Histidine-binding periplasmic protein; Short=HBP; Flags: Precursor	Pantoea sp. YR343	199973340	230455965	1.83701e+08
Pantoea_YR343_pacbio_PROKKA_03181	---NA---	Pantoea sp. YR343		3348049	481066
Pantoea_YR343_pacbio_PROKKA_03182	RecName: Full=Imidazolonepropionase; AltName: Full=Imidazolone-5-propionate hydrolase	Pantoea sp. YR343	348309906	364844378	301773883
Pantoea_YR343_pacbio_PROKKA_03183	RecName: Full=5-methylthioadenosine/S-adenosylhomocysteine deaminase; Short=MTA/SAH deaminase	Pantoea sp. YR343
Pantoea_YR343_pacbio_PROKKA_03186	RecName: Full=Histidine ammonia-lyase; Short=Histidase	Pantoea sp. YR343	1683294068	1527603578	1634162995
Pantoea_YR343_pacbio_PROKKA_03187	RecName: Full=Urocanate hydratase; Short=Urocanase; AltName: Full=Imidazolonepropionate hydrolase	Pantoea sp. YR343	954655778	844138984	885559194
Pantoea_YR343_pacbio_PROKKA_03189	RecName: Full=Anthranilate phosphoribosyltransferase	Pantoea sp. YR343	57853860	81909234	83254478
Pantoea_YR343_pacbio_PROKKA_03194	RecName: Full=Glycerol dehydrogenase; Short=GDH; Short=GLDH	Pantoea sp. YR343	3.1825e+07	36097997	43260036
Pantoea_YR343_pacbio_PROKKA_03205	RecName: Full=Mercuric resistance operon regulatory protein	Pantoea sp. YR343	65026968	59285287	5.60112e+07
Pantoea_YR343_pacbio_PROKKA_03209	RecName: Full=Carnitine transport permease protein OpuCB	Pantoea sp. YR343	34365510	41197552	32432366
Pantoea_YR343_pacbio_PROKKA_03210	RecName: Full=Carnitine transport binding protein OpuCC; Flags: Precursor	Pantoea sp. YR343	1129835141	991000892	1037934608
Pantoea_YR343_pacbio_PROKKA_03218	RecName: Full=Beta-hexosaminidase; AltName: Full=Beta-N-acetylhexosaminidase; AltName: Full=N-acetyl-beta-glucosaminidase	Pantoea sp. YR343	3594283146	3.3003e+09	3.34995e+09
Pantoea_YR343_pacbio_PROKKA_03219	RecName: Full=Quinone-dependent D-lactate dehydrogenase; AltName: Full=D-lactate dehydrogenase; Short=D-LDH	Pantoea sp. YR343	522577023	5.39272e+08	4.47759e+08
Pantoea_YR343_pacbio_PROKKA_03220	RecName: Full=Small-conductance mechanosensitive channel	Pantoea sp. YR343	273792844	274882234	292917956
Pantoea_YR343_pacbio_PROKKA_03222	RecName: Full=Inner membrane protein YohC	Pantoea sp. YR343	772145568	542286432	839283008
Pantoea_YR343_pacbio_PROKKA_03224	RecName: Full=3-oxoacyl-[acyl-carrier-protein] reductase FabG; AltName: Full=3-ketoacyl-acyl carrier protein reductase; AltName: Full=Beta-Ketoacyl-acyl carrier protein reductase; AltName: Full=Beta-ketoacyl-ACP reductase	Pantoea sp. YR343	1486650177	1.46896e+09	1.39795e+09
Pantoea_YR343_pacbio_PROKKA_03226	RecName: Full=Probable L,D-transpeptidase YbiS; Flags: Precursor	Pantoea sp. YR343	336163473	3.54981e+08	376517104
Pantoea_YR343_pacbio_PROKKA_03233	RecName: Full=DEAD-box ATP-dependent RNA helicase CshA	Pantoea sp. YR343	1520055900	1795040444	2111530912
Pantoea_YR343_pacbio_PROKKA_03235	RecName: Full=Uncharacterized protein YbhP	Pantoea sp. YR343	424095620	542726802	466121106
Pantoea_YR343_pacbio_PROKKA_03236	RecName: Full=Cardiolipin synthase; Short=CL synthase	Pantoea sp. YR343	116936689	43056042	127367536
Pantoea_YR343_pacbio_PROKKA_03243	RecName: Full=Molybdenum cofactor biosynthesis protein B	Pantoea sp. YR343	221306209	1.95067e+08	2.2381e+08
Pantoea_YR343_pacbio_PROKKA_03246	RecName: Full=UvrABC system protein B; Short=Protein UvrB; AltName: Full=Excinuclease ABC subunit B	Pantoea sp. YR343	190650088	117569224	152693224
Pantoea_YR343_pacbio_PROKKA_03253	RecName: Full=UPF0098 protein YbhB	Pantoea sp. YR343	1293839898	8.62807e+08	888452778
Pantoea_YR343_pacbio_PROKKA_03256	RecName: Full=6-phosphogluconolactonase; Short=6-P-gluconolactonase	Pantoea sp. YR343	2011738380	2240881298	1965425042
Pantoea_YR343_pacbio_PROKKA_03257	RecName: Full=HMP-PP phosphatase	Pantoea sp. YR343	175717120	168298046	201669212
Pantoea_YR343_pacbio_PROKKA_03258	RecName: Full=Molybdenum import ATP-binding protein ModC	Pantoea sp. YR343
Pantoea_YR343_pacbio_PROKKA_03260	RecName: Full=Molybdate-binding protein ModA; AltName: Full=Molybdate/tungstate-binding protein ModA; Flags: Precursor	Pantoea sp. YR343	194998994	185592310	168980552
Pantoea_YR343_pacbio_PROKKA_03262	RecName: Full=Transcriptional regulator ModE	Pantoea sp. YR343	184450588	123288076	199445008
Pantoea_YR343_pacbio_PROKKA_03263	RecName: Full=Nod factor export ATP-binding protein I; AltName: Full=Nodulation ATP-binding protein I	Pantoea sp. YR343	32655995	3.03593e+07	2.95069e+07
Pantoea_YR343_pacbio_PROKKA_03264	RecName: Full=Galactose-1-phosphate uridylyltransferase; Short=Gal-1-P uridylyltransferase; AltName: Full=UDP-glucose--hexose-1-phosphate uridylyltransferase	Pantoea sp. YR343	186270462	157008348	132240314
Pantoea_YR343_pacbio_PROKKA_03265	RecName: Full=Galactokinase; AltName: Full=Galactose kinase	Pantoea sp. YR343	4.77596e+08	3.9801e+08	3.85937e+08
Pantoea_YR343_pacbio_PROKKA_03266	RecName: Full=Aldose 1-epimerase; AltName: Full=Galactose mutarotase; AltName: Full=Type-1 mutarotase	Pantoea sp. YR343	202801864	168418792	187030872
Pantoea_YR343_pacbio_PROKKA_03267	RecName: Full=2,3-bisphosphoglycerate-dependent phosphoglycerate mutase; Short=BPG-dependent PGAM; Short=PGAM; Short=Phosphoglyceromutase; Short=dPGM	Pantoea sp. YR343	1.44174e+10	1.26303e+10	1.35437e+10
Pantoea_YR343_pacbio_PROKKA_03268	RecName: Full=Phospho-2-dehydro-3-deoxyheptonate aldolase, Trp-sensitive; AltName: Full=3-deoxy-D-arabino-heptulosonate 7-phosphate synthase; AltName: Full=DAHP synthase; AltName: Full=Phospho-2-keto-3-deoxyheptonate aldolase	Pantoea sp. YR343	5587604800	5667921173	5833463809
Pantoea_YR343_pacbio_PROKKA_03269	RecName: Full=Uncharacterized protein YbgS; Flags: Precursor	Pantoea sp. YR343	3576998594	3499743078	3209755930
Pantoea_YR343_pacbio_PROKKA_03272	RecName: Full=Cation-efflux pump FieF	Pantoea sp. YR343	51021148	44117968	51916856
Pantoea_YR343_pacbio_PROKKA_03281	RecName: Full=Peptidoglycan-associated lipoprotein; Short=PAL; Flags: Precursor	Pantoea sp. YR343	5.32107e+10	50402286430	4.84704e+10
Pantoea_YR343_pacbio_PROKKA_03282	RecName: Full=Tol-Pal system protein TolB; Flags: Precursor	Pantoea sp. YR343	9.31934e+09	8489174802	8383775180
Pantoea_YR343_pacbio_PROKKA_03283	RecName: Full=Tol-Pal system protein TolA	Pantoea sp. YR343	43644920	50972444	35927524
Pantoea_YR343_pacbio_PROKKA_03284	RecName: Full=Biopolymer transport protein ExbD	Pantoea sp. YR343	1018818006	811132249	934103067
Pantoea_YR343_pacbio_PROKKA_03285	RecName: Full=Biopolymer transport protein ExbB	Pantoea sp. YR343	1285571456	1124125600	1285535840
Pantoea_YR343_pacbio_PROKKA_03289	RecName: Full=Cytochrome bd-I ubiquinol oxidase subunit 2; AltName: Full=Cytochrome bd-I oxidase subunit II; AltName: Full=Cytochrome d ubiquinol oxidase subunit II	Pantoea sp. YR343	5970764698	4798650928	5608627600
Pantoea_YR343_pacbio_PROKKA_03290	RecName: Full=Cytochrome bd-I ubiquinol oxidase subunit 1; AltName: Full=Cytochrome bd-I oxidase subunit I; AltName: Full=Cytochrome d ubiquinol oxidase subunit I	Pantoea sp. YR343	1.31615e+10	1.23698e+10	13803227851
Pantoea_YR343_pacbio_PROKKA_03291	RecName: Full=Succinate--CoA ligase [ADP-forming] subunit alpha; AltName: Full=Succinyl-CoA synthetase subunit alpha; Short=SCS-alpha	Pantoea sp. YR343	28258617918	26816039930	2.67991e+10
Pantoea_YR343_pacbio_PROKKA_03292	RecName: Full=Succinate--CoA ligase [ADP-forming] subunit beta; AltName: Full=Succinyl-CoA synthetase subunit beta; Short=SCS-beta	Pantoea sp. YR343	2.12005e+10	1.99573e+10	2.09651e+10
Pantoea_YR343_pacbio_PROKKA_03293	RecName: Full=Dihydrolipoyllysine-residue succinyltransferase component of 2-oxoglutarate dehydrogenase complex; AltName: Full=2-oxoglutarate dehydrogenase complex component E2; Short=OGDC-E2; AltName: Full=Dihydrolipoamide succinyltransferase component of 2-oxoglutarate dehydrogenase complex	Pantoea sp. YR343	2.19813e+10	17402315630	20486510308
Pantoea_YR343_pacbio_PROKKA_03294	RecName: Full=2-oxoglutarate dehydrogenase E1 component; AltName: Full=Alpha-ketoglutarate dehydrogenase	Pantoea sp. YR343	14021796962	13193358307	1.32833e+10
Pantoea_YR343_pacbio_PROKKA_03295	RecName: Full=Fumarate reductase iron-sulfur subunit; AltName: Full=Quinol-fumarate reductase iron-sulfur subunit; Short=QFR iron-sulfur subunit	Pantoea sp. YR343	5017586780	4.21193e+09	4942445157
Pantoea_YR343_pacbio_PROKKA_03296	RecName: Full=Succinate dehydrogenase flavoprotein subunit	Pantoea sp. YR343	8888016908	8831825748	9672657067
Pantoea_YR343_pacbio_PROKKA_03297	RecName: Full=Succinate dehydrogenase hydrophobic membrane anchor subunit	Pantoea sp. YR343	1543577064	1403065220	1423025472
Pantoea_YR343_pacbio_PROKKA_03298	RecName: Full=Succinate dehydrogenase cytochrome b556 subunit; Short=Cytochrome b-556	Pantoea sp. YR343	1242609976	1121994016	1207335792
Pantoea_YR343_pacbio_PROKKA_03299	RecName: Full=Citrate synthase	Pantoea sp. YR343	10092591429	9459867284	9.31268e+09
Pantoea_YR343_pacbio_PROKKA_03300	RecName: Full=Endonuclease 8; AltName: Full=DNA glycosylase/AP lyase Nei; AltName: Full=DNA-(apurinic or apyrimidinic site) lyase Nei; AltName: Full=Endonuclease VIII	Pantoea sp. YR343	57010772	49729576	46645380
Pantoea_YR343_pacbio_PROKKA_03301	RecName: Full=Pyrrolidone-carboxylate peptidase; AltName: Full=5-oxoprolyl-peptidase; AltName: Full=Pyroglutamyl-peptidase I; Short=PGP-I; Short=Pyrase	Pantoea sp. YR343	45967040	67446672
Pantoea_YR343_pacbio_PROKKA_03305	RecName: Full=5-oxoprolinase subunit C; Short=5-OPase subunit C; AltName: Full=5-oxoprolinase (ATP-hydrolyzing) subunit C	Pantoea sp. YR343	97422202	76749552	73251158
Pantoea_YR343_pacbio_PROKKA_03306	RecName: Full=5-oxoprolinase subunit B; Short=5-OPase subunit B; AltName: Full=5-oxoprolinase (ATP-hydrolyzing) subunit B	Pantoea sp. YR343	27371560	29308466	22533131
Pantoea_YR343_pacbio_PROKKA_03307	RecName: Full=GTP cyclohydrolase 1 type 2 homolog	Pantoea sp. YR343	296767668	296411844	421433580
Pantoea_YR343_pacbio_PROKKA_03311	RecName: Full=Response regulator ArlR	Pantoea sp. YR343	84421636	67761969	98468486
Pantoea_YR343_pacbio_PROKKA_03312	RecName: Full=Phosphoglucosamine mutase	Pantoea sp. YR343	5.55471e+09	5.60472e+09	5532782182
Pantoea_YR343_pacbio_PROKKA_03313	RecName: Full=Negative modulator of initiation of replication	Pantoea sp. YR343	6.25248e+08	6.91912e+08	599710888
Pantoea_YR343_pacbio_PROKKA_03314	RecName: Full=Putative carbamate hydrolase RutD; AltName: Full=Aminohydrolase	Pantoea sp. YR343	23680084	16834936	17113292
Pantoea_YR343_pacbio_PROKKA_03316	RecName: Full=Flavodoxin	Pantoea sp. YR343	1108447324	1197004072	9.56025e+08
Pantoea_YR343_pacbio_PROKKA_03318	RecName: Full=Ferric uptake regulation protein; Short=Ferric uptake regulator	Pantoea sp. YR343	1.97612e+09	2199038232	1.98743e+09
Pantoea_YR343_pacbio_PROKKA_03320	RecName: Full=Glutamine--tRNA ligase; AltName: Full=Glutaminyl-tRNA synthetase; Short=GlnRS	Pantoea sp. YR343	1.59696e+09	1.7144e+09	1.961e+09
Pantoea_YR343_pacbio_PROKKA_03321	RecName: Full=PTS system glucose-specific EIICBA component; AltName: Full=EIICBA-Glc; Short=EII-Glc; AltName: Full=EIICBA-Glc 1; Includes: RecName: Full=Glucose permease IIC component; AltName: Full=PTS system glucose-specific EIIC component; Includes: RecName: Full=Glucose-specific phosphotransferase enzyme IIB component; AltName: Full=PTS system glucose-specific EIIB component; Includes: RecNam…	Pantoea sp. YR343	4811884892	4450853437	4546622813
Pantoea_YR343_pacbio_PROKKA_03322	RecName: Full=Glucosamine-6-phosphate deaminase; AltName: Full=GlcN6P deaminase; Short=GNPDA; AltName: Full=Glucosamine-6-phosphate isomerase	Pantoea sp. YR343	3.90654e+09	4.08142e+09	3.87666e+09
Pantoea_YR343_pacbio_PROKKA_03323	RecName: Full=N-acetylglucosamine-6-phosphate deacetylase; Short=GlcNAc 6-P deacetylase	Pantoea sp. YR343	611262380	562359653	606107090
Pantoea_YR343_pacbio_PROKKA_03324	RecName: Full=Xylose repressor	Pantoea sp. YR343	259339450	292290174	306600331
Pantoea_YR343_pacbio_PROKKA_03325	RecName: Full=Acid sugar phosphatase	Pantoea sp. YR343	1283521184	833795636	1140256640
Pantoea_YR343_pacbio_PROKKA_03326	RecName: Full=Putative asparagine synthetase [glutamine-hydrolyzing]	Pantoea sp. YR343	6.32027e+09	5.02726e+09	6.18413e+09
Pantoea_YR343_pacbio_PROKKA_03334	RecName: Full=3-(3-hydroxy-phenyl)propionate/3-hydroxycinnamic acid hydroxylase; Short=3-HCI hydroxylase; Short=3-HPP hydroxylase	Pantoea sp. YR343	350761879	308320675	349765149
Pantoea_YR343_pacbio_PROKKA_03336	RecName: Full=PhoH-like protein	Pantoea sp. YR343	2870456839	2837658211	3.03052e+09
Pantoea_YR343_pacbio_PROKKA_03337	RecName: Full=Endoribonuclease YbeY	Pantoea sp. YR343
Pantoea_YR343_pacbio_PROKKA_03338	RecName: Full=Magnesium and cobalt efflux protein CorC	Pantoea sp. YR343	2.52332e+08	3.40507e+08	1.69483e+08
Pantoea_YR343_pacbio_PROKKA_03339	RecName: Full=Apolipoprotein N-acyltransferase; Short=ALP N-acyltransferase	Pantoea sp. YR343	233895506	242077447	240890290
Pantoea_YR343_pacbio_PROKKA_03340	RecName: Full=Histidine-binding periplasmic protein; Short=HBP; Flags: Precursor	Pantoea sp. YR343	1.16111e+10	7406596761	9762469496
Pantoea_YR343_pacbio_PROKKA_03341	RecName: Full=Putative glutamine transport system permease protein GlnP	Pantoea sp. YR343		12776099	4686822
Pantoea_YR343_pacbio_PROKKA_03342	RecName: Full=Putative glutamine transport system permease protein GlnP	Pantoea sp. YR343	71842539	62498599	76574928
Pantoea_YR343_pacbio_PROKKA_03343	RecName: Full=Glutamine transport ATP-binding protein GlnQ	Pantoea sp. YR343	579557976	448741993	596152176
Pantoea_YR343_pacbio_PROKKA_03344	RecName: Full=Uncharacterized protein YbeL	Pantoea sp. YR343	2697460364	2722355712	2295086976
Pantoea_YR343_pacbio_PROKKA_03345	RecName: Full=Leucine--tRNA ligase; AltName: Full=Leucyl-tRNA synthetase; Short=LeuRS	Pantoea sp. YR343	2.925e+09	2913216149	3.21864e+09
Pantoea_YR343_pacbio_PROKKA_03346	RecName: Full=LPS-assembly lipoprotein LptE; Flags: Precursor	Pantoea sp. YR343	1441665377	1.49903e+09	1523656786
Pantoea_YR343_pacbio_PROKKA_03347	RecName: Full=DNA polymerase III subunit delta	Pantoea sp. YR343	64160472	115136736
Pantoea_YR343_pacbio_PROKKA_03349	RecName: Full=Ribosomal silencing factor RsfS	Pantoea sp. YR343	172504158	1.49507e+08	163173702
Pantoea_YR343_pacbio_PROKKA_03353	RecName: Full=Endolytic peptidoglycan transglycosylase RlpA; Flags: Precursor	Pantoea sp. YR343	195667156	189250618	193452994
Pantoea_YR343_pacbio_PROKKA_03354	RecName: Full=D-alanyl-D-alanine carboxypeptidase DacA; Short=DD-carboxypeptidase; Short=DD-peptidase; AltName: Full=Penicillin-binding protein 5; Short=PBP-5; Flags: Precursor	Pantoea sp. YR343	10429851723	1.00698e+10	1.0028e+10
Pantoea_YR343_pacbio_PROKKA_03355	RecName: Full=UPF0250 protein YbeD	Pantoea sp. YR343	3.45788e+07	3.99501e+06	1.43479e+07
Pantoea_YR343_pacbio_PROKKA_03366	RecName: Full=Aminoalkylphosphonate N-acetyltransferase	Pantoea sp. YR343	201914240	212627388	206156564
Pantoea_YR343_pacbio_PROKKA_03367	RecName: Full=Cold shock-like protein CspE; Short=CSP-E	Pantoea sp. YR343	10348483104	9757989276	7.60687e+09
Pantoea_YR343_pacbio_PROKKA_03371	RecName: Full=2,3-diketo-L-gulonate reductase; Short=2,3-DKG reductase; AltName: Full=3-dehydro-L-gulonate 2-dehydrogenase	Pantoea sp. YR343	138920514	150019696	2.30256e+08
Pantoea_YR343_pacbio_PROKKA_03372	RecName: Full=Gluconate permease	Pantoea sp. YR343	471472419	560150973	611791298
Pantoea_YR343_pacbio_PROKKA_03373	RecName: Full=Probable alcohol dehydrogenase EutG; AltName: Full=Ethanolamine utilization protein EutG	Pantoea sp. YR343	173151785	1.73155e+08	145203725
Pantoea_YR343_pacbio_PROKKA_03375	RecName: Full=HMP-PP phosphatase	Pantoea sp. YR343	101377272	110714980	90606952
Pantoea_YR343_pacbio_PROKKA_03379	RecName: Full=Putative transport protein YdiK	Pantoea sp. YR343	37072836	30792122	39860768
Pantoea_YR343_pacbio_PROKKA_03380	RecName: Full=Protein CicA	Pantoea sp. YR343	7.04983e+07	69503529	7.23629e+07
Pantoea_YR343_pacbio_PROKKA_03381	RecName: Full=Tellurium resistance protein TerE	Pantoea sp. YR343	3.17269e+07	5.03015e+07	58945615
Pantoea_YR343_pacbio_PROKKA_03382	RecName: Full=Tellurium resistance protein TerE	Pantoea sp. YR343	1891251007	2037668100	2.44065e+09
Pantoea_YR343_pacbio_PROKKA_03383	RecName: Full=Tellurium resistance protein TerD	Pantoea sp. YR343	2456948333	2607963570	2660125720
Pantoea_YR343_pacbio_PROKKA_03384	RecName: Full=Putative membrane-bound redox modulator Alx	Pantoea sp. YR343	57736992	64946616	68937648
Pantoea_YR343_pacbio_PROKKA_03385	RecName: Full=Tellurium resistance protein TerB	Pantoea sp. YR343	427625122	365007243	439868896
Pantoea_YR343_pacbio_PROKKA_03387	RecName: Full=Tellurium resistance protein TerA	Pantoea sp. YR343	39115040	28307160	38465188
Pantoea_YR343_pacbio_PROKKA_03388	RecName: Full=Tellurium resistance protein TerD	Pantoea sp. YR343	280649020	1.67164e+08	258154627
Pantoea_YR343_pacbio_PROKKA_03389	RecName: Full=Tellurium resistance protein TerD	Pantoea sp. YR343	372318441	4.23827e+08	289617042
Pantoea_YR343_pacbio_PROKKA_03391	RecName: Full=Argininosuccinate lyase 2; Short=ASAL 2; AltName: Full=Arginosuccinase 2	Pantoea sp. YR343	74465530	6.6153e+07	97675841
Pantoea_YR343_pacbio_PROKKA_03394	RecName: Full=Cysteine protease StiP; Flags: Precursor	Pantoea sp. YR343	9266529	10780811	17643520
Pantoea_YR343_pacbio_PROKKA_03405	RecName: Full=Type VI secretion system component TssM1	Pantoea sp. YR343	352652160	385990464	388385088
Pantoea_YR343_pacbio_PROKKA_03410	RecName: Full=Monoacylglycerol lipase; Short=MGL	Pantoea sp. YR343	376544579	2.86867e+08	326812146
Pantoea_YR343_pacbio_PROKKA_03417	RecName: Full=Type I restriction enzyme EcoAI endonuclease subunit; Short=EcoAI; Short=R protein	Pantoea sp. YR343	540476223	523226090	4.17363e+08
Pantoea_YR343_pacbio_PROKKA_03418	RecName: Full=Type I restriction enzyme EcoEI methylase subunit; Short=M protein; AltName: Full=Type I methyltransferase M.EcoEI; Short=M.EcoEI	Pantoea sp. YR343	4.49055e+08	4.11691e+08	442523363
Pantoea_YR343_pacbio_PROKKA_03419	RecName: Full=Type I restriction enzyme EcoEI specificity subunit; Short=S protein; AltName: Full=Type I specificity subunit S.EcoEI; Short=S.EcoEI; AltName: Full=Type-1 restriction enzyme EcoEI specificity subunit	Pantoea sp. YR343	24587598	15786207	20795436
Pantoea_YR343_pacbio_PROKKA_03422	RecName: Full=Bifunctional protein FolD; Includes: RecName: Full=Methylenetetrahydrofolate dehydrogenase; Includes: RecName: Full=Methenyltetrahydrofolate cyclohydrolase	Pantoea sp. YR343	643430520	724646256	645384891
Pantoea_YR343_pacbio_PROKKA_03425	RecName: Full=Cysteine--tRNA ligase; AltName: Full=Cysteinyl-tRNA synthetase; Short=CysRS	Pantoea sp. YR343	944323162	1133820892	1258885470
Pantoea_YR343_pacbio_PROKKA_03426	RecName: Full=Putative peptidyl-prolyl cis-trans isomerase; Short=PPIase; AltName: Full=Rotamase	Pantoea sp. YR343	1999435942	2.19607e+09	1.79333e+09
Pantoea_YR343_pacbio_PROKKA_03427	RecName: Full=UDP-2,3-diacylglucosamine hydrolase; AltName: Full=UDP-2,3-diacylglucosamine diphosphatase	Pantoea sp. YR343	8146576	8034599	3.58963e+06
Pantoea_YR343_pacbio_PROKKA_03428	RecName: Full=N5-carboxyaminoimidazole ribonucleotide mutase; Short=N5-CAIR mutase; AltName: Full=5-(carboxyamino)imidazole ribonucleotide mutase	Pantoea sp. YR343	376303100	347262996	368736872
Pantoea_YR343_pacbio_PROKKA_03429	RecName: Full=N5-carboxyaminoimidazole ribonucleotide synthase; Short=N5-CAIR synthase; AltName: Full=5-(carboxyamino)imidazole ribonucleotide synthetase	Pantoea sp. YR343	263984263	2.21964e+08	2.46362e+08
Pantoea_YR343_pacbio_PROKKA_03434	RecName: Full=Uncharacterized oxidoreductase YbbO	Pantoea sp. YR343	163968271	142836031	1.44266e+08
Pantoea_YR343_pacbio_PROKKA_03435	RecName: Full=Thioredoxin; Short=Trx	Pantoea sp. YR343	987009360	807220926	964065952
Pantoea_YR343_pacbio_PROKKA_03436	RecName: Full=Protein HflK	Pantoea sp. YR343	71919344	73265776	71319904
Pantoea_YR343_pacbio_PROKKA_03437	RecName: Full=Inner membrane protein YbbJ	Pantoea sp. YR343	22027980	20285140	14004865
Pantoea_YR343_pacbio_PROKKA_03440	RecName: Full=Uncharacterized protein YbaP	Pantoea sp. YR343	29895236	25754086	26003836
Pantoea_YR343_pacbio_PROKKA_03442	RecName: Full=Cys-tRNA(Pro)/Cys-tRNA(Cys) deacylase YbaK	Pantoea sp. YR343	41137984	54196234	40794860
Pantoea_YR343_pacbio_PROKKA_03443	RecName: Full=HTH-type transcriptional activator AllS	Pantoea sp. YR343	7.7045e+06	7.58342e+06	6.84756e+06
Pantoea_YR343_pacbio_PROKKA_03445	RecName: Full=2',3'-cyclic-nucleotide 2'-phosphodiesterase/3'-nucleotidase; Flags: Precursor	Pantoea sp. YR343	36746676	28479612	48492708
Pantoea_YR343_pacbio_PROKKA_03446	RecName: Full=Glutathione-regulated potassium-efflux system protein KefB; AltName: Full=K(+)/H(+) antiporter	Pantoea sp. YR343
Pantoea_YR343_pacbio_PROKKA_03448	RecName: Full=Ferrochelatase; AltName: Full=Heme synthase; AltName: Full=Protoheme ferro-lyase	Pantoea sp. YR343	1048688441	1023777970	1056332828
Pantoea_YR343_pacbio_PROKKA_03449	RecName: Full=Adenylate kinase; Short=AK; AltName: Full=ATP-AMP transphosphorylase; AltName: Full=ATP:AMP phosphotransferase; AltName: Full=Adenylate monophosphate kinase	Pantoea sp. YR343	3335554647	3205424075	2.90384e+09
Pantoea_YR343_pacbio_PROKKA_03452	RecName: Full=Chaperone protein HtpG; AltName: Full=Heat shock protein HtpG; AltName: Full=High temperature protein G	Pantoea sp. YR343	12795053511	1.36488e+10	1.09984e+10
Pantoea_YR343_pacbio_PROKKA_03453	RecName: Full=Recombination protein RecR	Pantoea sp. YR343
Pantoea_YR343_pacbio_PROKKA_03454	RecName: Full=Nucleoid-associated protein YbaB	Pantoea sp. YR343	1499436526	1677480314	1.45525e+09
Pantoea_YR343_pacbio_PROKKA_03455	RecName: Full=DNA polymerase III subunit delta'	Pantoea sp. YR343	97870116	99276982	8.87849e+07
Pantoea_YR343_pacbio_PROKKA_03456	RecName: Full=Adenine phosphoribosyltransferase; Short=APRT	Pantoea sp. YR343	25017756	55136524	30923962
Pantoea_YR343_pacbio_PROKKA_03462	RecName: Full=Multidrug resistance protein MdtA; AltName: Full=Multidrug transporter MdtA; Flags: Precursor	Pantoea sp. YR343	1.28679e+10	11034440376	12446842666
Pantoea_YR343_pacbio_PROKKA_03463	RecName: Full=Multidrug resistance protein MdtC; AltName: Full=Multidrug transporter MdtC	Pantoea sp. YR343	4.45879e+09	3549515812	4188955919
Pantoea_YR343_pacbio_PROKKA_03466	RecName: Full=Metal ABC transporter substrate-binding lipoprotein; Flags: Precursor	Pantoea sp. YR343	37834234	50045138	48660458
Pantoea_YR343_pacbio_PROKKA_03473	RecName: Full=Uncharacterized lipoprotein YbaY; Flags: Precursor	Pantoea sp. YR343	8.95881e+09	9474705315	9.1471e+09
Pantoea_YR343_pacbio_PROKKA_03474	RecName: Full=Acyl-CoA thioesterase 2; AltName: Full=Thioesterase II; Short=TEII	Pantoea sp. YR343	239052277	192499252	226594116
Pantoea_YR343_pacbio_PROKKA_03475	RecName: Full=Ammonium transporter; AltName: Full=Ammonia channel; AltName: Full=Ammonium channel	Pantoea sp. YR343	178472000	186340512	207801632
Pantoea_YR343_pacbio_PROKKA_03476	RecName: Full=Nitrogen regulatory protein P-II	Pantoea sp. YR343	1081409413	862495334	5.10341e+08
Pantoea_YR343_pacbio_PROKKA_03477	RecName: Full=ATP-dependent lipid A-core flippase; AltName: Full=Lipid A export ATP-binding/permease protein MsbA	Pantoea sp. YR343	63920180	73678712	56627000
Pantoea_YR343_pacbio_PROKKA_03478	RecName: Full=ATP-dependent lipid A-core flippase; AltName: Full=Lipid A export ATP-binding/permease protein MsbA	Pantoea sp. YR343	156531437	2.72386e+08	302772948
Pantoea_YR343_pacbio_PROKKA_03483	RecName: Full=7-cyano-7-deazaguanine synthase; AltName: Full=7-cyano-7-carbaguanine synthase; AltName: Full=PreQ(0) synthase; AltName: Full=Queuosine biosynthesis protein QueC	Pantoea sp. YR343	48493352	49429268	28640294
Pantoea_YR343_pacbio_PROKKA_03484	RecName: Full=Acyl-CoA thioester hydrolase YbgC; Short=Acyl-CoA thioesterase	Pantoea sp. YR343	65455216	49323280	61164236
Pantoea_YR343_pacbio_PROKKA_03486	RecName: Full=Foldase protein PrsA; Flags: Precursor	Pantoea sp. YR343	4759055144	4.55953e+09	4393018277
Pantoea_YR343_pacbio_PROKKA_03487	RecName: Full=DNA-binding protein HU	Pantoea sp. YR343	1.97377e+10	20041145606	18251532313
Pantoea_YR343_pacbio_PROKKA_03488	RecName: Full=Lon protease; AltName: Full=ATP-dependent protease La	Pantoea sp. YR343	11639554907	10400211841	11540143576
Pantoea_YR343_pacbio_PROKKA_03489	RecName: Full=ATP-dependent Clp protease ATP-binding subunit ClpX	Pantoea sp. YR343	6933858588	7.68207e+09	10147776215
Pantoea_YR343_pacbio_PROKKA_03490	RecName: Full=ATP-dependent Clp protease proteolytic subunit; AltName: Full=Endopeptidase Clp	Pantoea sp. YR343	3860437020	5.73673e+09	4.96256e+09
Pantoea_YR343_pacbio_PROKKA_03491	RecName: Full=Trigger factor; Short=TF; AltName: Full=PPIase	Pantoea sp. YR343	1.58222e+10	1.48944e+10	1.62716e+10
Pantoea_YR343_pacbio_PROKKA_03492	RecName: Full=DNA-binding transcriptional regulator BolA	Pantoea sp. YR343	711715612	862548700	7.38017e+08
Pantoea_YR343_pacbio_PROKKA_03493	RecName: Full=Uncharacterized lipoprotein YajG; Flags: Precursor	Pantoea sp. YR343	795949774	1239932387	1138054086
Pantoea_YR343_pacbio_PROKKA_03495	RecName: Full=Probable quinol oxidase subunit 2; AltName: Full=Quinol oxidase polypeptide II; Flags: Precursor	Pantoea sp. YR343	5707088306	6458669761	5777492400
Pantoea_YR343_pacbio_PROKKA_03496	RecName: Full=Probable quinol oxidase subunit 1; AltName: Full=Quinol oxidase polypeptide I	Pantoea sp. YR343	5195268420	5014089762	4521621130
Pantoea_YR343_pacbio_PROKKA_03497	RecName: Full=Probable quinol oxidase subunit 3; AltName: Full=Quinol oxidase polypeptide III	Pantoea sp. YR343	163369664	211490240
Pantoea_YR343_pacbio_PROKKA_03500	RecName: Full=Multidrug resistance protein MdtH	Pantoea sp. YR343	10504603	11507557	6546751
Pantoea_YR343_pacbio_PROKKA_03501	RecName: Full=Alcohol dehydrogenase; Short=ADH	Pantoea sp. YR343	737957745	421243148	568530287
Pantoea_YR343_pacbio_PROKKA_03502	RecName: Full=Putative aldehyde dehydrogenase AldA	Pantoea sp. YR343	9210486053	7148875758	9320711700
Pantoea_YR343_pacbio_PROKKA_03504	RecName: Full=UPF0234 protein YajQ	Pantoea sp. YR343	1994854871	1.31474e+09	1892217748
Pantoea_YR343_pacbio_PROKKA_03505	RecName: Full=2-dehydropantoate 2-reductase; AltName: Full=Ketopantoate reductase; Short=KPR	Pantoea sp. YR343	5.47275e+07	37766466	81256888
Pantoea_YR343_pacbio_PROKKA_03506	RecName: Full=Protein/nucleic acid deglycase 3; AltName: Full=Chaperone protein YajL; AltName: Full=Maillard deglycase	Pantoea sp. YR343	115703120		12825043
Pantoea_YR343_pacbio_PROKKA_03507	RecName: Full=tRNA sulfurtransferase; AltName: Full=Sulfur carrier protein ThiS sulfurtransferase; AltName: Full=Thiamine biosynthesis protein ThiI; AltName: Full=tRNA 4-thiouridine synthase	Pantoea sp. YR343	670280347	825144798	6.89825e+08
Pantoea_YR343_pacbio_PROKKA_03508	RecName: Full=Exodeoxyribonuclease 7 small subunit; AltName: Full=Exodeoxyribonuclease VII small subunit; Short=Exonuclease VII small subunit	Pantoea sp. YR343	165148176	131285864	130828560
Pantoea_YR343_pacbio_PROKKA_03509	RecName: Full=Farnesyl diphosphate synthase; Short=FPP synthase; AltName: Full=(2E,6E)-farnesyl diphosphate synthase; AltName: Full=Geranyltranstransferase	Pantoea sp. YR343	98301800	80825352	103723568
Pantoea_YR343_pacbio_PROKKA_03510	RecName: Full=1-deoxy-D-xylulose-5-phosphate synthase; AltName: Full=1-deoxyxylulose-5-phosphate synthase; Short=DXP synthase; Short=DXPS	Pantoea sp. YR343	1052213875	996608168	9.9469e+08
Pantoea_YR343_pacbio_PROKKA_03511	RecName: Full=L-glyceraldehyde 3-phosphate reductase; Short=GAP reductase	Pantoea sp. YR343	1.36869e+09	1340709575	1.33804e+09
Pantoea_YR343_pacbio_PROKKA_03512	RecName: Full=Thiamine-monophosphate kinase; Short=TMP kinase; Short=Thiamine-phosphate kinase	Pantoea sp. YR343	20876376	2.32321e+07	25158464
Pantoea_YR343_pacbio_PROKKA_03513	RecName: Full=Transcription antitermination protein NusB; AltName: Full=Antitermination factor NusB	Pantoea sp. YR343	138053565	161805940	179695747
Pantoea_YR343_pacbio_PROKKA_03514	RecName: Full=6,7-dimethyl-8-ribityllumazine synthase; Short=DMRL synthase; Short=LS; Short=Lumazine synthase	Pantoea sp. YR343	1.77381e+09	1855134519	1595426947
Pantoea_YR343_pacbio_PROKKA_03515	RecName: Full=Riboflavin biosynthesis protein RibD; Includes: RecName: Full=Diaminohydroxyphosphoribosylaminopyrimidine deaminase; Short=DRAP deaminase; AltName: Full=Riboflavin-specific deaminase; Includes: RecName: Full=5-amino-6-(5-phosphoribosylamino)uracil reductase; AltName: Full=HTP reductase	Pantoea sp. YR343	6.51131e+08	667116986	679599236
Pantoea_YR343_pacbio_PROKKA_03516	RecName: Full=Transcriptional repressor NrdR	Pantoea sp. YR343	297337944	296790792	289554064
Pantoea_YR343_pacbio_PROKKA_03517	RecName: Full=Potassium binding protein Kbp; Short=K(+) binding protein Kbp	Pantoea sp. YR343	2.74889e+10	2.06522e+10	2.70382e+10
Pantoea_YR343_pacbio_PROKKA_03518	RecName: Full=Uncharacterized lipoprotein YajI; Flags: Precursor	Pantoea sp. YR343	330799740	543323899	1.76343e+08
Pantoea_YR343_pacbio_PROKKA_03520	RecName: Full=Protein translocase subunit SecF	Pantoea sp. YR343	685570148	609740311	7.38028e+08
Pantoea_YR343_pacbio_PROKKA_03521	RecName: Full=Protein translocase subunit SecD	Pantoea sp. YR343	10291363713	10207365969	10045150361
Pantoea_YR343_pacbio_PROKKA_03522	RecName: Full=Sec translocon accessory complex subunit YajC	Pantoea sp. YR343	6415594218	6450582100	6490273800
Pantoea_YR343_pacbio_PROKKA_03523	RecName: Full=Queuine tRNA-ribosyltransferase; AltName: Full=Guanine insertion enzyme; AltName: Full=tRNA-guanine transglycosylase	Pantoea sp. YR343	746886569	467609422	677708408
Pantoea_YR343_pacbio_PROKKA_03524	RecName: Full=S-adenosylmethionine:tRNA ribosyltransferase-isomerase; AltName: Full=Queuosine biosynthesis protein QueA	Pantoea sp. YR343	56574456	54625028	57510984
Pantoea_YR343_pacbio_PROKKA_03526	RecName: Full=Miniconductance mechanosensitive channel YbdG	Pantoea sp. YR343	51230916	46802932	33260268
Pantoea_YR343_pacbio_PROKKA_03527	RecName: Full=Nus factor SuhB; AltName: Full=Inositol-1-monophosphatase; Short=I-1-Pase; Short=IMPase; Short=Inositol-1-phosphatase	Pantoea sp. YR343	40183324	66527350	45883940
Pantoea_YR343_pacbio_PROKKA_03529	RecName: Full=Aromatic amino acid transport protein AroP; AltName: Full=Aromatic amino acid:H(+) symporter AroP; AltName: Full=General aromatic amino acid permease	Pantoea sp. YR343		14764635	9529164
Pantoea_YR343_pacbio_PROKKA_03533	RecName: Full=Sensor protein kinase WalK	Pantoea sp. YR343	51998408	51412108	53338134
Pantoea_YR343_pacbio_PROKKA_03534	RecName: Full=Transcriptional regulatory protein WalR	Pantoea sp. YR343	206273236	183570246	209207052
Pantoea_YR343_pacbio_PROKKA_03535	RecName: Full=Nuclease SbcCD subunit D	Pantoea sp. YR343
Pantoea_YR343_pacbio_PROKKA_03536	RecName: Full=Nuclease SbcCD subunit C	Pantoea sp. YR343	1380171346	969295648	1.39653e+09
Pantoea_YR343_pacbio_PROKKA_03542	RecName: Full=Amicoumacin kinase; AltName: Full=Kinase AmiN	Pantoea sp. YR343	145711536	1.07677e+08	126525632
Pantoea_YR343_pacbio_PROKKA_03544	RecName: Full=N-acetyl-D-glucosamine kinase; AltName: Full=GlcNAc kinase	Pantoea sp. YR343	360718163	528355060	422820517
Pantoea_YR343_pacbio_PROKKA_03545	RecName: Full=Recombination-associated protein RdgC	Pantoea sp. YR343	1348338212	1064321466	1.27844e+09
Pantoea_YR343_pacbio_PROKKA_03546	RecName: Full=Pyrimidine/purine nucleoside phosphorylase; AltName: Full=Adenosine phosphorylase; AltName: Full=Cytidine phosphorylase; AltName: Full=Guanosine phosphorylase; AltName: Full=Inosine phosphorylase; AltName: Full=Thymidine phosphorylase; AltName: Full=Uridine phosphorylase; AltName: Full=Xanthosine phosphorylase	Pantoea sp. YR343	2462920436	2538413440	2361546240
Pantoea_YR343_pacbio_PROKKA_03547	RecName: Full=Protein AroM	Pantoea sp. YR343	15325397	13631835	18636652
Pantoea_YR343_pacbio_PROKKA_03548	---NA---	Pantoea sp. YR343	46474422	55972438	51327994
Pantoea_YR343_pacbio_PROKKA_03551	RecName: Full=Uncharacterized protein YaiA	Pantoea sp. YR343	7.3107e+08	6.80974e+08	5.94208e+08
Pantoea_YR343_pacbio_PROKKA_03553	RecName: Full=Uncharacterized protein BUsg_175; AltName: Full=yba2	Pantoea sp. YR343	138493504	127208664	131463992
Pantoea_YR343_pacbio_PROKKA_03554	RecName: Full=UPF0178 protein YaiI	Pantoea sp. YR343	20059172	16487691	14351407
Pantoea_YR343_pacbio_PROKKA_03555	RecName: Full=Pyrroline-5-carboxylate reductase; Short=P5C reductase; Short=P5CR; AltName: Full=PCA reductase	Pantoea sp. YR343	498535531	5.26317e+08	4.65977e+08
Pantoea_YR343_pacbio_PROKKA_03556	RecName: Full=3-phenylpropionate/cinnamic acid dioxygenase ferredoxin--NAD(+) reductase component	Pantoea sp. YR343	359892721	329021874	4.35302e+08
Pantoea_YR343_pacbio_PROKKA_03560	RecName: Full=Phosphate starvation-inducible protein PsiF; Flags: Precursor	Pantoea sp. YR343	2.75073e+09	2.58899e+09	2189441068
Pantoea_YR343_pacbio_PROKKA_03561	RecName: Full=Anti-adapter protein IraP	Pantoea sp. YR343	43689028	50592684	35246708
Pantoea_YR343_pacbio_PROKKA_03563	RecName: Full=Beta-galactosidase; Short=Beta-gal; AltName: Full=Lactase	Pantoea sp. YR343	3.01745e+06	7861136	4.1271e+06
Pantoea_YR343_pacbio_PROKKA_03566	---NA---	Pantoea sp. YR343	368843904	275217856	403608896
Pantoea_YR343_pacbio_PROKKA_03567	---NA---	Pantoea sp. YR343	2322262560	1672940992	1238043584
Pantoea_YR343_pacbio_PROKKA_03576	RecName: Full=Organic hydroperoxide resistance protein-like	Pantoea sp. YR343	9159563101	9055494606	9.41203e+09
Pantoea_YR343_pacbio_PROKKA_03577	RecName: Full=L-lactate dehydrogenase	Pantoea sp. YR343	108840422	87692704	8.31791e+07
Pantoea_YR343_pacbio_PROKKA_03583	RecName: Full=DEAD-box ATP-dependent RNA helicase CshA	Pantoea sp. YR343	1.60885e+08	172637641	178867154
Pantoea_YR343_pacbio_PROKKA_03593	RecName: Full=Transcriptional regulatory protein HptR	Pantoea sp. YR343	18259276	20392894	18790784
Pantoea_YR343_pacbio_PROKKA_03594	---NA---	Pantoea sp. YR343	4389700761	3.11805e+09	3887947012
Pantoea_YR343_pacbio_PROKKA_03595	RecName: Full=Sulfate transport system permease protein CysW	Pantoea sp. YR343	8203227	5.34091e+06	1.40762e+07
Pantoea_YR343_pacbio_PROKKA_03596	RecName: Full=Spermidine/putrescine import ATP-binding protein PotA	Pantoea sp. YR343	359064526	315799788	393378348
Pantoea_YR343_pacbio_PROKKA_03602	RecName: Full=Uncharacterized HTH-type transcriptional regulator HI_1476	Pantoea sp. YR343		22910402	12426171
Pantoea_YR343_pacbio_PROKKA_03603	RecName: Full=Gamma-glutamyl phosphate reductase; Short=GPR; AltName: Full=Glutamate-5-semialdehyde dehydrogenase; AltName: Full=Glutamyl-gamma-semialdehyde dehydrogenase; Short=GSA dehydrogenase	Pantoea sp. YR343	7.2697e+08	8.5511e+08	7.78792e+08
Pantoea_YR343_pacbio_PROKKA_03604	RecName: Full=Glutamate 5-kinase; AltName: Full=Gamma-glutamyl kinase; Short=GK	Pantoea sp. YR343	848452574	325590827	430729956
Pantoea_YR343_pacbio_PROKKA_03606	RecName: Full=Sigma factor-binding protein Crl	Pantoea sp. YR343	680454984	586998778	579505616
Pantoea_YR343_pacbio_PROKKA_03607	RecName: Full=Esterase FrsA	Pantoea sp. YR343	1004235840	820655572	831906853
Pantoea_YR343_pacbio_PROKKA_03608	RecName: Full=Xanthine-guanine phosphoribosyltransferase; Short=XGPRT; AltName: Full=Xanthine phosphoribosyltransferase	Pantoea sp. YR343	1812335884	1944097466	1809870240
Pantoea_YR343_pacbio_PROKKA_03609	RecName: Full=Cytosol non-specific dipeptidase; AltName: Full=Aminoacyl-histidine dipeptidase; AltName: Full=Beta-alanyl-histidine dipeptidase; AltName: Full=Carnosinase; AltName: Full=Cysteinylglycinase; AltName: Full=Peptidase D; AltName: Full=Xaa-His dipeptidase; Short=X-His dipeptidase	Pantoea sp. YR343	1.30315e+10	1.43743e+10	12965161843
Pantoea_YR343_pacbio_PROKKA_03612	RecName: Full=Putative L,D-transpeptidase YafK; Flags: Precursor	Pantoea sp. YR343	4.75558e+08	453631968	321912544
Pantoea_YR343_pacbio_PROKKA_03613	RecName: Full=Putative glutamine amidotransferase YafJ	Pantoea sp. YR343	425416400	394741700	295416604
Pantoea_YR343_pacbio_PROKKA_03614	RecName: Full=Phosphoheptose isomerase; AltName: Full=Sedoheptulose 7-phosphate isomerase	Pantoea sp. YR343	1043648165	9.45975e+08	974382940
Pantoea_YR343_pacbio_PROKKA_03615	RecName: Full=Acyl-coenzyme A dehydrogenase; Short=ACDH; Short=Acyl-CoA dehydrogenase	Pantoea sp. YR343	161710248	1.12283e+08	177325974
Pantoea_YR343_pacbio_PROKKA_03622	RecName: Full=Aliphatic amidase; AltName: Full=Acylamide amidohydrolase	Pantoea sp. YR343	125217336	142830437	132114537
Pantoea_YR343_pacbio_PROKKA_03624	RecName: Full=Catalase-peroxidase; Short=CP; AltName: Full=Peroxidase/catalase	Pantoea sp. YR343	7.57902e+08	782193500	715026045
Pantoea_YR343_pacbio_PROKKA_03628	RecName: Full=2-aminoethylphosphonate--pyruvate transaminase; AltName: Full=2-aminoethylphosphonate aminotransferase; AltName: Full=AEP transaminase; Short=AEPT	Pantoea sp. YR343	9.63465e+07	8.67763e+07	97151574
Pantoea_YR343_pacbio_PROKKA_03633	RecName: Full=Bifunctional protein glk; Includes: RecName: Full=Glucokinase; AltName: Full=Glucose kinase; Includes: RecName: Full=Putative HTH-type transcriptional regulator	Pantoea sp. YR343	20104922	19758126	16761256
Pantoea_YR343_pacbio_PROKKA_03638	RecName: Full=Peptidoglycan deacetylase; Short=PG deacetylase; AltName: Full=Acetylxylan esterase	Pantoea sp. YR343	421391376	421675896	377983232
Pantoea_YR343_pacbio_PROKKA_03650	RecName: Full=HTH-type transcriptional activator TtdR	Pantoea sp. YR343	6.61459e+07	61621806	6.76514e+07
Pantoea_YR343_pacbio_PROKKA_03658	RecName: Full=D-glycero-beta-D-manno-heptose-1,7-bisphosphate 7-phosphatase; AltName: Full=D,D-heptose 1,7-bisphosphate phosphatase; Short=HBP phosphatase	Pantoea sp. YR343	489816192	527974400	469282112
Pantoea_YR343_pacbio_PROKKA_03659	RecName: Full=Methionine import ATP-binding protein MetN	Pantoea sp. YR343	537402506	608973174	562918260
Pantoea_YR343_pacbio_PROKKA_03660	RecName: Full=D-methionine transport system permease protein MetI	Pantoea sp. YR343	16533362	28439736	12714507
Pantoea_YR343_pacbio_PROKKA_03661	RecName: Full=D-methionine-binding lipoprotein MetQ; Flags: Precursor	Pantoea sp. YR343	2.31671e+10	2.24789e+10	24471041725
Pantoea_YR343_pacbio_PROKKA_03662	RecName: Full=Outer membrane lipoprotein RcsF; Flags: Precursor	Pantoea sp. YR343	574786622	420713686	585281064
Pantoea_YR343_pacbio_PROKKA_03664	RecName: Full=Proline--tRNA ligase; AltName: Full=Prolyl-tRNA synthetase; Short=ProRS	Pantoea sp. YR343	6.44419e+09	6.98544e+09	6.49421e+09
Pantoea_YR343_pacbio_PROKKA_03666	RecName: Full=Protein rof	Pantoea sp. YR343	50887940	1.66719e+08	146780112
Pantoea_YR343_pacbio_PROKKA_03670	RecName: Full=Arginine decarboxylase	Pantoea sp. YR343	106582932	115544954	109201724
Pantoea_YR343_pacbio_PROKKA_03671	RecName: Full=Acetyl-coenzyme A carboxylase carboxyl transferase subunit alpha; Short=ACCase subunit alpha; Short=Acetyl-CoA carboxylase carboxyltransferase subunit alpha	Pantoea sp. YR343	4.69264e+09	4020737066	4.37581e+09
Pantoea_YR343_pacbio_PROKKA_03674	RecName: Full=Lipid-A-disaccharide synthase	Pantoea sp. YR343
Pantoea_YR343_pacbio_PROKKA_03675	RecName: Full=Acyl-[acyl-carrier-protein]--UDP-N-acetylglucosamine O-acyltransferase; Short=UDP-N-acetylglucosamine acyltransferase	Pantoea sp. YR343	1069767216	1109627603	1311166513
Pantoea_YR343_pacbio_PROKKA_03676	RecName: Full=3-hydroxyacyl-[acyl-carrier-protein] dehydratase FabZ; AltName: Full=(3R)-hydroxymyristoyl-[acyl-carrier-protein] dehydratase; Short=(3R)-hydroxymyristoyl-ACP dehydrase; AltName: Full=Beta-hydroxyacyl-ACP dehydratase	Pantoea sp. YR343	2166309136	2.1048e+09	2123647887
Pantoea_YR343_pacbio_PROKKA_03677	RecName: Full=UDP-3-O-(3-hydroxymyristoyl)glucosamine N-acyltransferase; Short=UDP-3-O-(3-OHC14)-GlcN N-acyltransferase; AltName: Full=UDP-3-O-(3-hydroxytetradecanoyl)glucosamine N-acyltransferase	Pantoea sp. YR343	5.14606e+08	355907306	626922290
Pantoea_YR343_pacbio_PROKKA_03679	RecName: Full=Outer membrane protein assembly factor BamA; Flags: Precursor	Pantoea sp. YR343	1.18982e+10	1.09667e+10	12613327366
Pantoea_YR343_pacbio_PROKKA_03680	RecName: Full=Regulator of sigma E protease; AltName: Full=S2P endopeptidase; AltName: Full=Site-2 protease RseP; Short=S2P protease RseP; AltName: Full=Site-2-type intramembrane protease	Pantoea sp. YR343	84886235	8.92184e+07	103811934
Pantoea_YR343_pacbio_PROKKA_03681	RecName: Full=Phosphatidate cytidylyltransferase; AltName: Full=CDP-DAG synthase; AltName: Full=CDP-DG synthase; AltName: Full=CDP-diacylglycerol synthase; Short=CDS; AltName: Full=CDP-diglyceride pyrophosphorylase; AltName: Full=CDP-diglyceride synthase; AltName: Full=CTP:phosphatidate cytidylyltransferase	Pantoea sp. YR343	256609776	259372296	270395392
Pantoea_YR343_pacbio_PROKKA_03683	RecName: Full=1-deoxy-D-xylulose 5-phosphate reductoisomerase; Short=DXP reductoisomerase; AltName: Full=1-deoxyxylulose-5-phosphate reductoisomerase; AltName: Full=2-C-methyl-D-erythritol 4-phosphate synthase	Pantoea sp. YR343	35529832	33802820	40783912
Pantoea_YR343_pacbio_PROKKA_03684	RecName: Full=Ribosome-recycling factor; Short=RRF; AltName: Full=Ribosome-releasing factor	Pantoea sp. YR343	8.57186e+09	8.85486e+09	8444002648
Pantoea_YR343_pacbio_PROKKA_03685	RecName: Full=Uridylate kinase; Short=UK; AltName: Full=Uridine monophosphate kinase; Short=UMP kinase; Short=UMPK	Pantoea sp. YR343	1.75727e+08	6.06187e+07	115400828
Pantoea_YR343_pacbio_PROKKA_03686	RecName: Full=Elongation factor Ts; Short=EF-Ts	Pantoea sp. YR343	3.83216e+10	4.07839e+10	3.73493e+10
Pantoea_YR343_pacbio_PROKKA_03687	RecName: Full=30S ribosomal protein S2	Pantoea sp. YR343	1.38919e+10	1.3832e+10	1.25425e+10
Pantoea_YR343_pacbio_PROKKA_03688	RecName: Full=Methionine aminopeptidase; Short=MAP; Short=MetAP; AltName: Full=Peptidase M	Pantoea sp. YR343
Pantoea_YR343_pacbio_PROKKA_03689	RecName: Full=Bifunctional uridylyltransferase/uridylyl-removing enzyme; Short=UTase/UR; AltName: Full=Bifunctional [protein-PII] modification enzyme; AltName: Full=Bifunctional nitrogen sensor protein; Includes: RecName: Full=[Protein-PII] uridylyltransferase; Short=PII uridylyltransferase; Short=UTase; Includes: RecName: Full=[Protein-PII]-UMP uridylyl-removing enzyme; Short=UR	Pantoea sp. YR343	167547444	145888108	163688108
Pantoea_YR343_pacbio_PROKKA_03690	RecName: Full=2,3,4,5-tetrahydropyridine-2,6-dicarboxylate N-succinyltransferase; AltName: Full=Tetrahydrodipicolinate N-succinyltransferase; Short=THDP succinyltransferase; Short=THP succinyltransferase; Short=Tetrahydropicolinate succinylase	Pantoea sp. YR343	4414375122	4.00116e+09	4351422536
Pantoea_YR343_pacbio_PROKKA_03691	RecName: Full=UPF0325 protein YaeH	Pantoea sp. YR343	2755509585	2234384165	2842524801
Pantoea_YR343_pacbio_PROKKA_03693	RecName: Full=Carbohydrate diacid regulator; AltName: Full=Sugar diacid regulator	Pantoea sp. YR343	277582176	258123054	284431424
Pantoea_YR343_pacbio_PROKKA_03694	RecName: Full=Probable periplasmic serine endoprotease DegP-like; AltName: Full=Protease Do; Flags: Precursor	Pantoea sp. YR343	7574567875	7174647541	7897673966
Pantoea_YR343_pacbio_PROKKA_03695	RecName: Full=Deoxyguanosinetriphosphate triphosphohydrolase; Short=dGTP triphosphohydrolase; Short=dGTPase	Pantoea sp. YR343	50626008	49724780	43670300
Pantoea_YR343_pacbio_PROKKA_03696	RecName: Full=5'-methylthioadenosine/S-adenosylhomocysteine nucleosidase; Short=MTA/SAH nucleosidase; Short=MTAN; AltName: Full=5'-deoxyadenosine nucleosidase; Short=DOA nucleosidase; Short=dAdo nucleosidase; AltName: Full=5'-methylthioadenosine nucleosidase; Short=MTA nucleosidase; AltName: Full=S-adenosylhomocysteine nucleosidase; Short=AdoHcy nucleosidase; Short=SAH nucleosidase; Short=SRH nuc…	Pantoea sp. YR343	316969870	244490328	257814294
Pantoea_YR343_pacbio_PROKKA_03699	RecName: Full=Iron-sulfur cluster insertion protein ErpA	Pantoea sp. YR343	180198352	195999312	178187792
Pantoea_YR343_pacbio_PROKKA_03700	RecName: Full=Glutamate-1-semialdehyde 2,1-aminomutase; Short=GSA; AltName: Full=Glutamate-1-semialdehyde aminotransferase; Short=GSA-AT	Pantoea sp. YR343	1303067307	1199319754	1.39782e+09
Pantoea_YR343_pacbio_PROKKA_03701	RecName: Full=Vitamin B12 import system permease protein BtuC	Pantoea sp. YR343
Pantoea_YR343_pacbio_PROKKA_03702	RecName: Full=Iron(3+)-hydroxamate-binding protein FhuD; AltName: Full=Ferric hydroxamate uptake protein D; AltName: Full=Ferrichrome-binding periplasmic protein; AltName: Full=Iron(III)-hydroxamate-binding protein FhuD; Flags: Precursor	Pantoea sp. YR343	60479274	51129537	56599055
Pantoea_YR343_pacbio_PROKKA_03703	RecName: Full=Hemin import ATP-binding protein HmuV	Pantoea sp. YR343
Pantoea_YR343_pacbio_PROKKA_03704	RecName: Full=Catecholate siderophore receptor Fiu; AltName: Full=Ferric iron uptake protein; AltName: Full=TonB-dependent receptor Fiu; Flags: Precursor	Pantoea sp. YR343	11661940275	9402141043	11197653663
Pantoea_YR343_pacbio_PROKKA_03707	RecName: Full=Penicillin-binding protein 1A; Short=PBP1a; Includes: RecName: Full=Penicillin-insensitive transglycosylase; AltName: Full=Peptidoglycan TGase; Includes: RecName: Full=Penicillin-sensitive transpeptidase; AltName: Full=DD-transpeptidase	Pantoea sp. YR343	1272499349	1013903094	1.34167e+09
Pantoea_YR343_pacbio_PROKKA_03710	RecName: Full=Sugar fermentation stimulation protein A	Pantoea sp. YR343	33465336	32114756	33191868
Pantoea_YR343_pacbio_PROKKA_03711	RecName: Full=RNA polymerase-binding transcription factor DksA	Pantoea sp. YR343	1.5607e+09	1562784144	1.44376e+09
Pantoea_YR343_pacbio_PROKKA_03713	RecName: Full=CCA-adding enzyme; AltName: Full=CCA tRNA nucleotidyltransferase; AltName: Full=tRNA CCA-pyrophosphorylase; AltName: Full=tRNA adenylyl-/cytidylyl- transferase; AltName: Full=tRNA nucleotidyltransferase; AltName: Full=tRNA-NT	Pantoea sp. YR343	1213376920	1169216733	1284051006
Pantoea_YR343_pacbio_PROKKA_03715	RecName: Full=3-methyl-2-oxobutanoate hydroxymethyltransferase; AltName: Full=Ketopantoate hydroxymethyltransferase; Short=KPHMT	Pantoea sp. YR343	190875256	371905360	304024568
Pantoea_YR343_pacbio_PROKKA_03716	RecName: Full=Pantothenate synthetase; Short=PS; AltName: Full=Pantoate--beta-alanine ligase; AltName: Full=Pantoate-activating enzyme	Pantoea sp. YR343	205765427	220065296	189947721
Pantoea_YR343_pacbio_PROKKA_03717	RecName: Full=Aspartate 1-decarboxylase; AltName: Full=Aspartate alpha-decarboxylase; Contains: RecName: Full=Aspartate 1-decarboxylase beta chain; Contains: RecName: Full=Aspartate 1-decarboxylase alpha chain; Flags: Precursor	Pantoea sp. YR343	101125208		91930568
Pantoea_YR343_pacbio_PROKKA_03719	RecName: Full=Nod factor export ATP-binding protein I; AltName: Full=Nodulation ATP-binding protein I	Pantoea sp. YR343	2.83257e+08	223648508	323835689
Pantoea_YR343_pacbio_PROKKA_03720	RecName: Full=Hypoxanthine-guanine phosphoribosyltransferase; Short=HGPRT; Short=HGPRTase	Pantoea sp. YR343	271051616	338425760	261020720
Pantoea_YR343_pacbio_PROKKA_03721	RecName: Full=Cystathionine gamma-synthase; Short=CGS; AltName: Full=O-succinylhomoserine (thiol)-lyase	Pantoea sp. YR343	468873659	501574108	414123292
Pantoea_YR343_pacbio_PROKKA_03722	RecName: Full=Cell division protein FtsP; Flags: Precursor	Pantoea sp. YR343	130811387	115309401	104541738
Pantoea_YR343_pacbio_PROKKA_03724	RecName: Full=Lactose phosphotransferase system repressor	Pantoea sp. YR343	272647040	217587136	268076832
Pantoea_YR343_pacbio_PROKKA_03732	RecName: Full=3-isopropylmalate dehydratase large subunit; AltName: Full=Alpha-IPM isomerase; Short=IPMI; AltName: Full=Isopropylmalate isomerase	Pantoea sp. YR343	7597284602	5.96257e+09	7.3593e+09
Pantoea_YR343_pacbio_PROKKA_03735	RecName: Full=Dihydrolipoyl dehydrogenase; AltName: Full=Dihydrolipoamide dehydrogenase; AltName: Full=E3 component of pyruvate complex; AltName: Full=Membrane-bound ribosome protein complex 50 kDa subunit	Pantoea sp. YR343	2.16853e+10	2.35938e+10	20396699253
Pantoea_YR343_pacbio_PROKKA_03736	RecName: Full=Dihydrolipoyllysine-residue acetyltransferase component of pyruvate dehydrogenase complex; AltName: Full=Dihydrolipoamide acetyltransferase component of pyruvate dehydrogenase complex; AltName: Full=E2	Pantoea sp. YR343	1.88445e+10	2.01671e+10	1.73896e+10
Pantoea_YR343_pacbio_PROKKA_03737	RecName: Full=Pyruvate dehydrogenase E1 component; Short=PDH E1 component	Pantoea sp. YR343	4.35508e+10	4.3038e+10	4.09874e+10
Pantoea_YR343_pacbio_PROKKA_03739	RecName: Full=Aromatic amino acid transport protein AroP; AltName: Full=Aromatic amino acid:H(+) symporter AroP; AltName: Full=General aromatic amino acid permease	Pantoea sp. YR343	102916476	128789864	115724214
Pantoea_YR343_pacbio_PROKKA_03744	RecName: Full=Nicotinate-nucleotide pyrophosphorylase [carboxylating]; AltName: Full=Quinolinate phosphoribosyltransferase [decarboxylating]; Short=QAPRTase	Pantoea sp. YR343	17861668	6362933	26690994
Pantoea_YR343_pacbio_PROKKA_03748	RecName: Full=GMP reductase; AltName: Full=Guanosine 5'-monophosphate oxidoreductase; Short=Guanosine monophosphate reductase	Pantoea sp. YR343	731055548	617359860	792638380
Pantoea_YR343_pacbio_PROKKA_03749	RecName: Full=Dephospho-CoA kinase; AltName: Full=Dephosphocoenzyme A kinase	Pantoea sp. YR343
Pantoea_YR343_pacbio_PROKKA_03750	RecName: Full=Cell division protein ZapD; AltName: Full=Z ring-associated protein D	Pantoea sp. YR343	9892293	8194114	7.89102e+06
Pantoea_YR343_pacbio_PROKKA_03754	RecName: Full=Protein translocase subunit SecA	Pantoea sp. YR343	4.59873e+09	4813653749	4702122651
Pantoea_YR343_pacbio_PROKKA_03756	RecName: Full=UDP-3-O-acyl-N-acetylglucosamine deacetylase; Short=UDP-3-O-acyl-GlcNAc deacetylase; AltName: Full=UDP-3-O-[R-3-hydroxymyristoyl]-N-acetylglucosamine deacetylase	Pantoea sp. YR343	791658655	601873156	777047022
Pantoea_YR343_pacbio_PROKKA_03757	RecName: Full=Cell division protein FtsZ	Pantoea sp. YR343	7248722910	8.15886e+09	8670296577
Pantoea_YR343_pacbio_PROKKA_03758	RecName: Full=Cell division protein FtsA	Pantoea sp. YR343	2.23543e+09	1.73656e+09	2290062508
Pantoea_YR343_pacbio_PROKKA_03759	RecName: Full=Cell division protein FtsQ	Pantoea sp. YR343	53911316	53809134	58614624
Pantoea_YR343_pacbio_PROKKA_03760	RecName: Full=D-alanine--D-alanine ligase; AltName: Full=D-Ala-D-Ala ligase; AltName: Full=D-alanylalanine synthetase	Pantoea sp. YR343	17731578	19825302	19330086
Pantoea_YR343_pacbio_PROKKA_03761	RecName: Full=UDP-N-acetylmuramate--L-alanine ligase; AltName: Full=UDP-N-acetylmuramoyl-L-alanine synthetase	Pantoea sp. YR343	5.63457e+08	601741606	569967678
Pantoea_YR343_pacbio_PROKKA_03762	RecName: Full=UDP-N-acetylglucosamine--N-acetylmuramyl-(pentapeptide) pyrophosphoryl-undecaprenol N-acetylglucosamine transferase; AltName: Full=Undecaprenyl-PP-MurNAc-pentapeptide-UDPGlcNAc GlcNAc transferase	Pantoea sp. YR343	1.6861e+09	1340985856	1.53958e+09
Pantoea_YR343_pacbio_PROKKA_03763	RecName: Full=Probable peptidoglycan glycosyltransferase FtsW; Short=PGT; AltName: Full=Cell division protein FtsW; AltName: Full=Cell wall polymerase; AltName: Full=Peptidoglycan polymerase; Short=PG polymerase	Pantoea sp. YR343	32788926	40534894	34674533
Pantoea_YR343_pacbio_PROKKA_03764	RecName: Full=UDP-N-acetylmuramoylalanine--D-glutamate ligase; AltName: Full=D-glutamic acid-adding enzyme; AltName: Full=UDP-N-acetylmuramoyl-L-alanyl-D-glutamate synthetase	Pantoea sp. YR343	1.08539e+09	1.05904e+09	1036817603
Pantoea_YR343_pacbio_PROKKA_03765	RecName: Full=Phospho-N-acetylmuramoyl-pentapeptide-transferase; AltName: Full=UDP-MurNAc-pentapeptide phosphotransferase	Pantoea sp. YR343	103103278	68526940	79303074
Pantoea_YR343_pacbio_PROKKA_03766	RecName: Full=UDP-N-acetylmuramoyl-tripeptide--D-alanyl-D-alanine ligase; AltName: Full=D-alanyl-D-alanine-adding enzyme; AltName: Full=UDP-MurNAc-pentapeptide synthetase	Pantoea sp. YR343	1668408610	1818607202	1.85865e+09
Pantoea_YR343_pacbio_PROKKA_03767	RecName: Full=UDP-N-acetylmuramoyl-L-alanyl-D-glutamate--2,6-diaminopimelate ligase; AltName: Full=Meso-A2pm-adding enzyme; AltName: Full=Meso-diaminopimelate-adding enzyme; AltName: Full=UDP-MurNAc-L-Ala-D-Glu:meso-diaminopimelate ligase; AltName: Full=UDP-MurNAc-tripeptide synthetase; AltName: Full=UDP-N-acetylmuramyl-tripeptide synthetase	Pantoea sp. YR343	503670302	5.2087e+08	4.82857e+08
Pantoea_YR343_pacbio_PROKKA_03768	RecName: Full=Peptidoglycan D,D-transpeptidase FtsI; AltName: Full=Penicillin-binding protein 3; Short=PBP-3	Pantoea sp. YR343	91035587	90270870	7.64322e+07
Pantoea_YR343_pacbio_PROKKA_03769	RecName: Full=Cell division protein FtsL	Pantoea sp. YR343	83839366	7.84364e+07	92329832
Pantoea_YR343_pacbio_PROKKA_03770	RecName: Full=Ribosomal RNA small subunit methyltransferase H; AltName: Full=16S rRNA m(4)C1402 methyltransferase; AltName: Full=rRNA (cytosine-N(4)-)-methyltransferase RsmH	Pantoea sp. YR343	749528850	674553223	555096520
Pantoea_YR343_pacbio_PROKKA_03771	RecName: Full=Transcriptional regulator MraZ	Pantoea sp. YR343	664214367	5.17988e+08	589653766
Pantoea_YR343_pacbio_PROKKA_03772	RecName: Full=Catabolite control protein A	Pantoea sp. YR343	219205328	111756920	200097060
Pantoea_YR343_pacbio_PROKKA_03773	RecName: Full=Acetolactate synthase small subunit; AltName: Full=Acetohydroxy-acid synthase small subunit; Short=AHAS; Short=ALS	Pantoea sp. YR343	601595210	533909123	769109355
Pantoea_YR343_pacbio_PROKKA_03774	RecName: Full=Acetolactate synthase large subunit; Short=AHAS; AltName: Full=Acetohydroxy-acid synthase large subunit; Short=ALS	Pantoea sp. YR343	554819767	611498491	618224646
Pantoea_YR343_pacbio_PROKKA_03775	RecName: Full=2-isopropylmalate synthase; AltName: Full=Alpha-IPM synthase; AltName: Full=Alpha-isopropylmalate synthase	Pantoea sp. YR343	1.64426e+08	2.47061e+08	244702013
Pantoea_YR343_pacbio_PROKKA_03776	RecName: Full=3-isopropylmalate dehydrogenase; AltName: Full=3-IPM-DH; AltName: Full=Beta-IPM dehydrogenase; Short=IMDH	Pantoea sp. YR343	208165578	215997904	209718068
Pantoea_YR343_pacbio_PROKKA_03777	RecName: Full=3-isopropylmalate dehydratase large subunit; AltName: Full=Alpha-IPM isomerase; Short=IPMI; AltName: Full=Isopropylmalate isomerase	Pantoea sp. YR343	13489883	11082747	17540376
Pantoea_YR343_pacbio_PROKKA_03778	RecName: Full=3-isopropylmalate dehydratase small subunit; AltName: Full=Alpha-IPM isomerase; Short=IPMI; AltName: Full=Isopropylmalate isomerase	Pantoea sp. YR343	17112934	9123888	21508354
Pantoea_YR343_pacbio_PROKKA_03781	RecName: Full=Thiamine-binding periplasmic protein; Flags: Precursor	Pantoea sp. YR343	1103190189	1029051614	1434043280
Pantoea_YR343_pacbio_PROKKA_03786	RecName: Full=RNA polymerase-associated protein RapA; AltName: Full=ATP-dependent helicase HepA	Pantoea sp. YR343	4175373286	4.84501e+09	5114589555
Pantoea_YR343_pacbio_PROKKA_03788	RecName: Full=Co-chaperone protein DjlA	Pantoea sp. YR343	80140215	69585597	81916458
Pantoea_YR343_pacbio_PROKKA_03789	RecName: Full=LPS-assembly protein LptD; Flags: Precursor	Pantoea sp. YR343	1.54346e+09	1638802848	1.50712e+09
Pantoea_YR343_pacbio_PROKKA_03790	RecName: Full=Chaperone SurA; AltName: Full=Peptidyl-prolyl cis-trans isomerase SurA; Short=PPIase SurA; AltName: Full=Rotamase SurA; Flags: Precursor	Pantoea sp. YR343	2505650287	2003507974	2161695038
Pantoea_YR343_pacbio_PROKKA_03791	RecName: Full=4-hydroxythreonine-4-phosphate dehydrogenase; AltName: Full=4-(phosphohydroxy)-L-threonine dehydrogenase	Pantoea sp. YR343	6.78847e+07	76253451	4.28055e+07
Pantoea_YR343_pacbio_PROKKA_03792	RecName: Full=Ribosomal RNA small subunit methyltransferase A; AltName: Full=16S rRNA (adenine(1518)-N(6)/adenine(1519)-N(6))-dimethyltransferase; AltName: Full=16S rRNA dimethyladenosine transferase; AltName: Full=16S rRNA dimethylase; AltName: Full=S-adenosylmethionine-6-N', N'-adenosyl(rRNA) dimethyltransferase	Pantoea sp. YR343	185719810	1.10501e+08	1.6823e+08
Pantoea_YR343_pacbio_PROKKA_03794	RecName: Full=Bis(5'-nucleosyl)-tetraphosphatase, symmetrical; AltName: Full=Ap4A hydrolase; AltName: Full=Diadenosine 5',5'''-P1,P4-tetraphosphate pyrophosphohydrolase; AltName: Full=Diadenosine tetraphosphatase	Pantoea sp. YR343	41666684	24879094	46254464
Pantoea_YR343_pacbio_PROKKA_03796	---NA---	Pantoea sp. YR343	39291232	25785570	47201228
Pantoea_YR343_pacbio_PROKKA_03797	RecName: Full=Carbamoyl-phosphate synthase large chain; AltName: Full=Carbamoyl-phosphate synthetase ammonia chain	Pantoea sp. YR343	12328760469	1.205e+10	12405670325
Pantoea_YR343_pacbio_PROKKA_03798	RecName: Full=Carbamoyl-phosphate synthase small chain; AltName: Full=Carbamoyl-phosphate synthetase glutamine chain	Pantoea sp. YR343	3.62521e+09	3710251072	3577656871
Pantoea_YR343_pacbio_PROKKA_03799	RecName: Full=4-hydroxy-tetrahydrodipicolinate reductase; Short=HTPA reductase	Pantoea sp. YR343	667295884	351584154	578829046
Pantoea_YR343_pacbio_PROKKA_03800	RecName: Full=4-hydroxy-3-methylbut-2-enyl diphosphate reductase; Short=HMBPP reductase	Pantoea sp. YR343	22713590	21596118	23027700
Pantoea_YR343_pacbio_PROKKA_03803	RecName: Full=Isoleucine--tRNA ligase; AltName: Full=Isoleucyl-tRNA synthetase; Short=IleRS	Pantoea sp. YR343	4592768689	5.77029e+09	5855988201
Pantoea_YR343_pacbio_PROKKA_03804	RecName: Full=Bifunctional riboflavin kinase/FMN adenylyltransferase; AltName: Full=Riboflavin biosynthesis protein RibF; Includes: RecName: Full=Riboflavin kinase; AltName: Full=Flavokinase; Includes: RecName: Full=FMN adenylyltransferase; AltName: Full=FAD pyrophosphorylase; AltName: Full=FAD synthase	Pantoea sp. YR343	139555252	146951360	138264476
Pantoea_YR343_pacbio_PROKKA_03807	RecName: Full=Transcriptional activator protein NhaR; AltName: Full=Na(+)/H(+) antiporter regulatory protein	Pantoea sp. YR343		2.19611e+07	16040724
Pantoea_YR343_pacbio_PROKKA_03810	RecName: Full=Chaperone protein DnaJ	Pantoea sp. YR343	2686547868	2309549814	2.63608e+09
Pantoea_YR343_pacbio_PROKKA_03811	RecName: Full=Chaperone protein DnaK; AltName: Full=HSP70; AltName: Full=Heat shock 70 kDa protein; AltName: Full=Heat shock protein 70	Pantoea sp. YR343	5.24586e+10	5.01178e+10	5.32946e+10
Pantoea_YR343_pacbio_PROKKA_03814	RecName: Full=Molybdenum cofactor biosynthesis protein B	Pantoea sp. YR343	134180481	150887292	147817774
Pantoea_YR343_pacbio_PROKKA_03815	RecName: Full=Transaldolase	Pantoea sp. YR343	15686406215	1.68403e+10	14623568760
Pantoea_YR343_pacbio_PROKKA_03816	RecName: Full=UPF0246 protein YaaA	Pantoea sp. YR343	73089344	46753896	74610624
Pantoea_YR343_pacbio_PROKKA_03817	RecName: Full=Threonine synthase; Short=TS	Pantoea sp. YR343	4505441174	4814881538	4310674375
Pantoea_YR343_pacbio_PROKKA_03818	RecName: Full=Homoserine kinase; Short=HK; Short=HSK	Pantoea sp. YR343	413577412	390853784	360769060
Pantoea_YR343_pacbio_PROKKA_03819	RecName: Full=Aspartokinase; AltName: Full=Aspartate kinase	Pantoea sp. YR343	625597568	778607847	685419682
Pantoea_YR343_pacbio_PROKKA_03820	RecName: Full=tRNA (cytidine/uridine-2'-O-)-methyltransferase TrmJ; AltName: Full=tRNA (cytidine(32)/uridine(32)-2'-O)-methyltransferase; AltName: Full=tRNA Cm32/Um32 methyltransferase	Pantoea sp. YR343	2.44729e+08	183292366	197981132
Pantoea_YR343_pacbio_PROKKA_03821	RecName: Full=Transcriptional regulatory protein WalR	Pantoea sp. YR343	4622341400	4960336733	4.66561e+09
Pantoea_YR343_pacbio_PROKKA_03822	RecName: Full=Protein CreA; AltName: Full=Catabolite regulation protein A; Flags: Precursor	Pantoea sp. YR343	565922832	657438076	541735720
Pantoea_YR343_pacbio_PROKKA_03823	RecName: Full=Multiple antibiotic resistance protein MarA	Pantoea sp. YR343	552038157	485026336	563852680
Pantoea_YR343_pacbio_PROKKA_03824	RecName: Full=Probable phosphoglycerate mutase GpmB; AltName: Full=PGAM; AltName: Full=Phosphoglyceromutase	Pantoea sp. YR343	2257173212	2502322336	2291984632
Pantoea_YR343_pacbio_PROKKA_03827	RecName: Full=Membrane-bound lytic murein transglycosylase F; AltName: Full=Murein lyase F; Flags: Precursor	Pantoea sp. YR343	101234603	1.01456e+08	164247542
Pantoea_YR343_pacbio_PROKKA_03840	RecName: Full=Energy-dependent translational throttle protein EttA; AltName: Full=Translational regulatory factor EttA	Pantoea sp. YR343	4.25974e+09	3860035315	3814300692
Pantoea_YR343_pacbio_PROKKA_03843	RecName: Full=Phosphopantetheine adenylyltransferase; AltName: Full=Dephospho-CoA pyrophosphorylase; AltName: Full=Pantetheine-phosphate adenylyltransferase; Short=PPAT	Pantoea sp. YR343	2.23405e+08	322206518	2.42563e+08
Pantoea_YR343_pacbio_PROKKA_03844	RecName: Full=DNA repair protein RadA; AltName: Full=Branch migration protein RadA	Pantoea sp. YR343	409438528	455936589	429325425
Pantoea_YR343_pacbio_PROKKA_03845	RecName: Full=Phosphoserine phosphatase; Short=PSP; Short=PSPase; AltName: Full=O-phosphoserine phosphohydrolase	Pantoea sp. YR343	795054601	826598188	7.87395e+08
Pantoea_YR343_pacbio_PROKKA_03846	RecName: Full=Protein Smp; Flags: Precursor	Pantoea sp. YR343	86641800		78484784
Pantoea_YR343_pacbio_PROKKA_03849	RecName: Full=DNA polymerase III subunit psi	Pantoea sp. YR343
Pantoea_YR343_pacbio_PROKKA_03850	RecName: Full=Ribosomal RNA small subunit methyltransferase C; AltName: Full=16S rRNA m2G1207 methyltransferase; AltName: Full=rRNA (guanine-N(2)-)-methyltransferase RsmC	Pantoea sp. YR343	243463008	296956842	159044699
Pantoea_YR343_pacbio_PROKKA_03857	RecName: Full=Proline--tRNA ligase; AltName: Full=Prolyl-tRNA synthetase; Short=ProRS	Pantoea sp. YR343	97452698	120299870	98871503
Pantoea_YR343_pacbio_PROKKA_03860	RecName: Full=HTH-type transcriptional repressor PurR; AltName: Full=Pur regulon repressor; AltName: Full=Purine nucleotide synthesis repressor	Pantoea sp. YR343	2.51104e+06	6538215	2.79344e+06
Pantoea_YR343_pacbio_PROKKA_03863	---NA---	Pantoea sp. YR343
Pantoea_YR343_pacbio_PROKKA_03875	RecName: Full=Protein translocase subunit SecA	Pantoea sp. YR343	118919896	119726144	114403666
Pantoea_YR343_pacbio_PROKKA_03890	RecName: Full=HTH-type transcriptional regulator NorG	Pantoea sp. YR343	24698014	26166894	21584390
Pantoea_YR343_pacbio_PROKKA_03892	RecName: Full=Uncharacterized protein YdfG	Pantoea sp. YR343	10101893	12347080	10757714
Pantoea_YR343_pacbio_PROKKA_03893	---NA---	Pantoea sp. YR343	491242992	399011152	503241872
Pantoea_YR343_pacbio_PROKKA_03895	RecName: Full=Alcohol dehydrogenase (quinone), cytochrome c subunit; Short=ADH; AltName: Full=Alcohol dehydrogenase (quinone), subunit II; AltName: Full=Cytochrome c-553; AltName: Full=Cytochrome c553; AltName: Full=Ethanol:Q2 reductase; AltName: Full=G3-ADH subunit II; AltName: Full=Quinohemoprotein-cytochrome c complex; AltName: Full=Ubiquinol oxidase; Flags: Precursor	Pantoea sp. YR343	358915840	386440736	249831728
Pantoea_YR343_pacbio_PROKKA_03896	RecName: Full=Gluconate 2-dehydrogenase flavoprotein; AltName: Full=GA 2-DH dehydrogenase subunit; Short=GADH dehydrogenase subunit; Flags: Precursor	Pantoea sp. YR343	94313224	114419240	108409408
Pantoea_YR343_pacbio_PROKKA_03899	RecName: Full=Uncharacterized protein YjgR	Pantoea sp. YR343	4.81288e+09	4.34384e+09	4.39027e+09
Pantoea_YR343_pacbio_PROKKA_03900	RecName: Full=Uncharacterized protein YjiN	Pantoea sp. YR343	40297693	2.74109e+07	3.96277e+07
Pantoea_YR343_pacbio_PROKKA_03901	RecName: Full=Lipopolysaccharide export system permease protein LptG	Pantoea sp. YR343	22020740	29869830	35631996
Pantoea_YR343_pacbio_PROKKA_03902	RecName: Full=Lipopolysaccharide export system permease protein LptF	Pantoea sp. YR343	20559329	2.34622e+07	50072920
Pantoea_YR343_pacbio_PROKKA_03903	RecName: Full=Probable cytosol aminopeptidase; AltName: Full=Leucine aminopeptidase; Short=LAP; AltName: Full=Leucyl aminopeptidase	Pantoea sp. YR343	3.07281e+09	2.504e+09	2702088690
Pantoea_YR343_pacbio_PROKKA_03905	RecName: Full=Valine--tRNA ligase; AltName: Full=Valyl-tRNA synthetase; Short=ValRS	Pantoea sp. YR343	5.60811e+09	5642183167	5262619363
Pantoea_YR343_pacbio_PROKKA_03906	RecName: Full=Mycothiol acetyltransferase; Short=MSH acetyltransferase; AltName: Full=Mycothiol synthase	Pantoea sp. YR343	10646259	9944860	11096322
Pantoea_YR343_pacbio_PROKKA_03907	RecName: Full=tRNA 2-(methylsulfanyl)-N(6)-isopentenyladenosine(37) hydroxylase; AltName: Full=2-methylthio-N6-isopentenyladenosine(37)-tRNA monooxygenase; AltName: Full=tRNA-(ms[2]io[6]A37)-hydroxylase	Pantoea sp. YR343	300208694	287911896	326256704
Pantoea_YR343_pacbio_PROKKA_03910	RecName: Full=Aspartate carbamoyltransferase; AltName: Full=Aspartate transcarbamylase; Short=ATCase	Pantoea sp. YR343	896814658	954228044	968649877
Pantoea_YR343_pacbio_PROKKA_03911	RecName: Full=Aspartate carbamoyltransferase regulatory chain	Pantoea sp. YR343	960265032	1014921596	1019324548
Pantoea_YR343_pacbio_PROKKA_03912	RecName: Full=2-iminobutanoate/2-iminopropanoate deaminase; AltName: Full=Enamine/imine deaminase	Pantoea sp. YR343	544087848	609474384	554645944
Pantoea_YR343_pacbio_PROKKA_03917	RecName: Full=UPF0306 protein YhbP	Pantoea sp. YR343	20970402	16388566	21921460
Pantoea_YR343_pacbio_PROKKA_03919	RecName: Full=Uncharacterized N-acetyltransferase YhbS	Pantoea sp. YR343	1.07067e+08	305005437	2.73916e+08
Pantoea_YR343_pacbio_PROKKA_03923	RecName: Full=Alkanal monooxygenase alpha chain; AltName: Full=Bacterial luciferase alpha chain	Pantoea sp. YR343	169505211	218671453	212207658
Pantoea_YR343_pacbio_PROKKA_03927	RecName: Full=Lipoprotein NlpI; Flags: Precursor	Pantoea sp. YR343	2559741698	3095958438	3141322552
Pantoea_YR343_pacbio_PROKKA_03928	RecName: Full=Polyribonucleotide nucleotidyltransferase; AltName: Full=Polynucleotide phosphorylase; Short=PNPase	Pantoea sp. YR343	2.16887e+10	19930169787	2.08583e+10
Pantoea_YR343_pacbio_PROKKA_03929	RecName: Full=30S ribosomal protein S15	Pantoea sp. YR343	6.47402e+09	7121244906	6223793855
Pantoea_YR343_pacbio_PROKKA_03931	RecName: Full=Ribosome-binding factor A	Pantoea sp. YR343	4.98633e+08	609381357	2.6739e+08
Pantoea_YR343_pacbio_PROKKA_03932	RecName: Full=Translation initiation factor IF-2	Pantoea sp. YR343	1.60885e+10	1.36995e+10	1.40882e+10
Pantoea_YR343_pacbio_PROKKA_03933	RecName: Full=Transcription termination/antitermination protein NusA	Pantoea sp. YR343	6.73173e+09	6.21111e+09	6815621723
Pantoea_YR343_pacbio_PROKKA_03937	RecName: Full=Probable protein-export membrane protein SecG	Pantoea sp. YR343	61312880	62046720	74235328
Pantoea_YR343_pacbio_PROKKA_03938	RecName: Full=Phosphoglucosamine mutase	Pantoea sp. YR343	3.45669e+09	3.25224e+09	3157216434
Pantoea_YR343_pacbio_PROKKA_03939	RecName: Full=Dihydropteroate synthase; Short=DHPS; AltName: Full=Dihydropteroate pyrophosphorylase	Pantoea sp. YR343	124174853	1.07515e+08	122751184
Pantoea_YR343_pacbio_PROKKA_03940	RecName: Full=ATP-dependent zinc metalloprotease FtsH	Pantoea sp. YR343	2.26558e+09	2081709687	2342200599
Pantoea_YR343_pacbio_PROKKA_03941	RecName: Full=Ribosomal RNA large subunit methyltransferase E; AltName: Full=23S rRNA Um2552 methyltransferase; AltName: Full=rRNA (uridine-2'-O-)-methyltransferase	Pantoea sp. YR343	94036998	74987694	130753386
Pantoea_YR343_pacbio_PROKKA_03942	RecName: Full=RNA-binding protein YhbY	Pantoea sp. YR343	16793248	22198204	15249079
Pantoea_YR343_pacbio_PROKKA_03943	RecName: Full=Transcription elongation factor GreA; AltName: Full=Transcript cleavage factor GreA	Pantoea sp. YR343	2.20499e+09	2.30016e+09	2.07543e+09
Pantoea_YR343_pacbio_PROKKA_03944	RecName: Full=D-alanyl-D-alanine carboxypeptidase DacB; Short=DD-carboxypeptidase; Short=DD-peptidase; AltName: Full=D-alanyl-D-alanine endopeptidase; Short=DD-endopeptidase; AltName: Full=Penicillin-binding protein 4; Short=PBP-4; Flags: Precursor	Pantoea sp. YR343	535182849	442289770	550763343
Pantoea_YR343_pacbio_PROKKA_03946	RecName: Full=Signal transduction histidine-protein kinase ArlS	Pantoea sp. YR343	89245737	82582608	108969872
Pantoea_YR343_pacbio_PROKKA_03947	RecName: Full=Vitamin B12 transporter BtuB; AltName: Full=Cobalamin receptor; AltName: Full=Outer membrane cobalamin translocator; Flags: Precursor	Pantoea sp. YR343	2.82437e+09	2.63157e+09	2799979037
Pantoea_YR343_pacbio_PROKKA_03948	RecName: Full=Iron(III) enterobactin esterase; AltName: Full=Enterochelin esterase; AltName: Full=Ferric enterobactin esterase	Pantoea sp. YR343	4.52626e+06	17437678	16114401
Pantoea_YR343_pacbio_PROKKA_03949	RecName: Full=Enterobactin synthase component F; AltName: Full=Enterochelin synthase F; AltName: Full=Nonribosomal peptide synthetase EntF; Includes: RecName: Full=L-serine--[L-seryl-carrier protein] ligase; AltName: Full=Serine-activating enzyme; AltName: Full=Seryl-AMP ligase	Pantoea sp. YR343	527941013	558339239	510850238
Pantoea_YR343_pacbio_PROKKA_03950	RecName: Full=Hemin import ATP-binding protein HmuV	Pantoea sp. YR343	87781772	109034608	102106672
Pantoea_YR343_pacbio_PROKKA_03953	RecName: Full=Enterobactin exporter EntS	Pantoea sp. YR343	4607733	8101619	3.1867e+06
Pantoea_YR343_pacbio_PROKKA_03956	RecName: Full=2-succinylbenzoate--CoA ligase; AltName: Full=o-succinylbenzoyl-CoA synthetase; Short=OSB-CoA synthetase	Pantoea sp. YR343	52483222	64208540	15827944
Pantoea_YR343_pacbio_PROKKA_03957	RecName: Full=Ureidoacrylate amidohydrolase RutB	Pantoea sp. YR343	3.26697e+08	456410671	485308149
Pantoea_YR343_pacbio_PROKKA_03958	RecName: Full=3-oxoacyl-[acyl-carrier-protein] reductase FabG; AltName: Full=3-ketoacyl-acyl carrier protein reductase; AltName: Full=Beta-Ketoacyl-acyl carrier protein reductase; AltName: Full=Beta-ketoacyl-ACP reductase	Pantoea sp. YR343	312579540	219122862	292039414
Pantoea_YR343_pacbio_PROKKA_03960	RecName: Full=GTPase Obg; AltName: Full=GTP-binding protein Obg	Pantoea sp. YR343	71959832	76301700	62043530
Pantoea_YR343_pacbio_PROKKA_03961	RecName: Full=50S ribosomal protein L27	Pantoea sp. YR343	7.02235e+09	6.59657e+09	6847030823
Pantoea_YR343_pacbio_PROKKA_03962	RecName: Full=50S ribosomal protein L21	Pantoea sp. YR343	10613502520	10967988176	10008299328
Pantoea_YR343_pacbio_PROKKA_03965	RecName: Full=UDP-N-acetylglucosamine 1-carboxyvinyltransferase; AltName: Full=Enoylpyruvate transferase; AltName: Full=UDP-N-acetylglucosamine enolpyruvyl transferase; Short=EPT	Pantoea sp. YR343	4.91767e+08	553616640	456470176
Pantoea_YR343_pacbio_PROKKA_03968	RecName: Full=Intermembrane phospholipid transport system binding protein MlaC; Flags: Precursor	Pantoea sp. YR343	2119273964	1.67273e+09	1639279888
Pantoea_YR343_pacbio_PROKKA_03969	RecName: Full=Intermembrane phospholipid transport system binding protein MlaD	Pantoea sp. YR343	3.49354e+08	2.03322e+08	269985400
Pantoea_YR343_pacbio_PROKKA_03971	RecName: Full=Methionine import ATP-binding protein MetN	Pantoea sp. YR343	542009341	698913257	748860538
Pantoea_YR343_pacbio_PROKKA_03973	RecName: Full=Arabinose 5-phosphate isomerase KdsD; Short=API; Short=L-API	Pantoea sp. YR343	290385349	310403672	277003293
Pantoea_YR343_pacbio_PROKKA_03974	RecName: Full=3-deoxy-D-manno-octulosonate 8-phosphate phosphatase KdsC; AltName: Full=KDO 8-P phosphatase	Pantoea sp. YR343	60931616	58758792	64981524
Pantoea_YR343_pacbio_PROKKA_03975	RecName: Full=Lipopolysaccharide export system protein LptC	Pantoea sp. YR343	479846634	339324172	611271856
Pantoea_YR343_pacbio_PROKKA_03976	RecName: Full=Lipopolysaccharide export system protein LptA; Flags: Precursor	Pantoea sp. YR343	419924640	474617528	561682784
Pantoea_YR343_pacbio_PROKKA_03977	RecName: Full=Lipopolysaccharide export system ATP-binding protein LptB	Pantoea sp. YR343	1535905610	1446782600	1500261171
Pantoea_YR343_pacbio_PROKKA_03978	RecName: Full=RNA polymerase sigma-54 factor	Pantoea sp. YR343	104681770	91346550	98993484
Pantoea_YR343_pacbio_PROKKA_03979	RecName: Full=Ribosome hibernation promoting factor; Short=HPF; AltName: Full=Hibernation factor HPF	Pantoea sp. YR343	727400148	639490958	565077854
Pantoea_YR343_pacbio_PROKKA_03980	RecName: Full=Nitrogen regulatory protein; AltName: Full=Enzyme IIA-NTR; Includes: RecName: Full=Phosphotransferase enzyme IIA component; AltName: Full=PTS system EIIA component	Pantoea sp. YR343	50801517	71760278	83636456
Pantoea_YR343_pacbio_PROKKA_03985	RecName: Full=Autoinducer 2 sensor kinase/phosphatase LuxQ	Pantoea sp. YR343	2679842320	2206608267	2329593311
Pantoea_YR343_pacbio_PROKKA_03986	RecName: Full=Archaeal-type glutamate synthase [NADPH]; AltName: Full=Archaeal-type NADPH-GOGAT	Pantoea sp. YR343	5.35844e+08	680125312	5.72394e+08
Pantoea_YR343_pacbio_PROKKA_03987	RecName: Full=Sulfite reductase [NADPH] flavoprotein alpha-component; Short=SiR-FP	Pantoea sp. YR343	2036336315	3085340274	2654537671
Pantoea_YR343_pacbio_PROKKA_03988	RecName: Full=Stringent starvation protein B; AltName: Full=Adapter protein SspB; AltName: Full=Specificity-enhancing factor SspB	Pantoea sp. YR343	66561748	64392328	71265720
Pantoea_YR343_pacbio_PROKKA_03989	RecName: Full=Stringent starvation protein A homolog	Pantoea sp. YR343	6.43822e+09	6317780974	6.47534e+09
Pantoea_YR343_pacbio_PROKKA_03990	RecName: Full=30S ribosomal protein S9	Pantoea sp. YR343	19525364088	18298976792	17460060588
Pantoea_YR343_pacbio_PROKKA_03991	RecName: Full=50S ribosomal protein L13	Pantoea sp. YR343	20520087798	1.92036e+10	19680680920
Pantoea_YR343_pacbio_PROKKA_03992	RecName: Full=Cell division protein ZapE; AltName: Full=Z ring-associated protein ZapE	Pantoea sp. YR343	478048217	387784297	368530332
Pantoea_YR343_pacbio_PROKKA_03993	RecName: Full=Putative cytochrome d ubiquinol oxidase subunit 3; AltName: Full=Cytochrome bd-I oxidase subunit III	Pantoea sp. YR343	9.09031e+09	8.53e+09	9.16609e+09
Pantoea_YR343_pacbio_PROKKA_03994	RecName: Full=Probable periplasmic serine endoprotease DegP-like; AltName: Full=Protease Do; Flags: Precursor	Pantoea sp. YR343	8.38198e+09	8.00488e+09	7.68402e+09
Pantoea_YR343_pacbio_PROKKA_03995	RecName: Full=Probable periplasmic serine endoprotease DegP-like; AltName: Full=Protease Do; Flags: Precursor	Pantoea sp. YR343	96260696	7.85415e+07	95738510
Pantoea_YR343_pacbio_PROKKA_03996	RecName: Full=Elongation factor P--(R)-beta-lysine ligase; Short=EF-P--(R)-beta-lysine ligase; AltName: Full=EF-P post-translational modification enzyme A; AltName: Full=EF-P-lysine lysyltransferase	Pantoea sp. YR343	426152460	383220502	391608232
Pantoea_YR343_pacbio_PROKKA_03997	RecName: Full=Outer membrane lipoprotein Blc; Flags: Precursor	Pantoea sp. YR343	185617960	159859456	182639040
Pantoea_YR343_pacbio_PROKKA_03998	RecName: Full=Entericidin B; Flags: Precursor	Pantoea sp. YR343	2388669952	2483063808	2156274176
Pantoea_YR343_pacbio_PROKKA_03999	RecName: Full=Elongation factor P; Short=EF-P	Pantoea sp. YR343	6.88815e+08	8.53796e+08	674729892
Pantoea_YR343_pacbio_PROKKA_04003	RecName: Full=Chaperonin GroEL; AltName: Full=60 kDa chaperonin; AltName: Full=Chaperonin-60; Short=Cpn60	Pantoea sp. YR343	225993874797	1.99683e+11	2.15542e+11
Pantoea_YR343_pacbio_PROKKA_04004	RecName: Full=Co-chaperonin GroES; AltName: Full=10 kDa chaperonin; AltName: Full=Chaperonin-10; Short=Cpn10	Pantoea sp. YR343	2.01612e+10	2.2303e+10	2.14007e+10
Pantoea_YR343_pacbio_PROKKA_04005	RecName: Full=UPF0716 protein FxsA; AltName: Full=Suppressor of F exclusion of phage T7	Pantoea sp. YR343	11234865	9064092	9267283
Pantoea_YR343_pacbio_PROKKA_04006	RecName: Full=Aspartate ammonia-lyase; Short=Aspartase	Pantoea sp. YR343	3694294205	3.95388e+09	3692410208
Pantoea_YR343_pacbio_PROKKA_04008	RecName: Full=Thiol:disulfide interchange protein DsbD; AltName: Full=Protein-disulfide reductase; Short=Disulfide reductase; Flags: Precursor	Pantoea sp. YR343	40817816	33199114	37414584
Pantoea_YR343_pacbio_PROKKA_04009	RecName: Full=HTH-type transcriptional regulator YjdC	Pantoea sp. YR343	166147264	176854038	167701173
Pantoea_YR343_pacbio_PROKKA_04015	RecName: Full=Pyruvate dehydrogenase complex repressor	Pantoea sp. YR343	16399121	22240136	16587429
Pantoea_YR343_pacbio_PROKKA_04018	RecName: Full=6-phosphogluconolactonase; Short=6-P-gluconolactonase	Pantoea sp. YR343
Pantoea_YR343_pacbio_PROKKA_04025	RecName: Full=3-isopropylmalate dehydrogenase; AltName: Full=3-IPM-DH; AltName: Full=Beta-IPM dehydrogenase; Short=IMDH	Pantoea sp. YR343	6.54207e+08	523017136	566762720
Pantoea_YR343_pacbio_PROKKA_04030	RecName: Full=Leucine-responsive regulatory protein	Pantoea sp. YR343	5.69231e+07	5.61009e+07	49264166
Pantoea_YR343_pacbio_PROKKA_04037	---NA---	Pantoea sp. YR343	534591712	529059970	447930312
Pantoea_YR343_pacbio_PROKKA_04049	---NA---	Pantoea sp. YR343	29033116	32106286	38396444
Pantoea_YR343_pacbio_PROKKA_04056	RecName: Full=HTH-type transcriptional activator TtdR	Pantoea sp. YR343	91779155	6.15527e+07	9.63779e+07
Pantoea_YR343_pacbio_PROKKA_04069	---NA---	Pantoea sp. YR343	395566486	462897340	400202331
Pantoea_YR343_pacbio_PROKKA_04074	RecName: Full=Uncharacterized HTH-type transcriptional regulator YtfH	Pantoea sp. YR343
Pantoea_YR343_pacbio_PROKKA_04080	RecName: Full=Uncharacterized protein YmaD	Pantoea sp. YR343	498137046	416806652	369588800
Pantoea_YR343_pacbio_PROKKA_04095	RecName: Full=3-oxoacyl-[acyl-carrier-protein] reductase FabG; AltName: Full=3-ketoacyl-acyl carrier protein reductase; AltName: Full=Beta-Ketoacyl-acyl carrier protein reductase; AltName: Full=Beta-ketoacyl-ACP reductase	Pantoea sp. YR343		170097664	94484504
Pantoea_YR343_pacbio_PROKKA_04096	RecName: Full=Ureidoglycolate lyase; Short=UGL; AltName: Full=Ureidoglycolase; AltName: Full=Ureidoglycolatase; AltName: Full=Ureidoglycolate hydrolase	Pantoea sp. YR343	867647105	704035369	875389784
Pantoea_YR343_pacbio_PROKKA_04097	RecName: Full=L-rhamnonate dehydratase; Short=RhamD	Pantoea sp. YR343	139178480	99338616	113370364
Pantoea_YR343_pacbio_PROKKA_04109	RecName: Full=Thermostable monoacylglycerol lipase; Short=MGLP; Short=bMGL	Pantoea sp. YR343	4.21716e+07	4.28091e+07	47148900
Pantoea_YR343_pacbio_PROKKA_04111	RecName: Full=Multidrug resistance protein MdtC; AltName: Full=Multidrug transporter MdtC	Pantoea sp. YR343	62410959	1.0059e+08	9.35076e+07
Pantoea_YR343_pacbio_PROKKA_04112	RecName: Full=Multidrug resistance protein MdtA; AltName: Full=Multidrug transporter MdtA; Flags: Precursor	Pantoea sp. YR343	301791466	195912566	184140348
Pantoea_YR343_pacbio_PROKKA_04114	RecName: Full=Magnesium-transporting ATPase, P-type 1; AltName: Full=Mg(2+) transport ATPase, P-type 1	Pantoea sp. YR343	8.74731e+09	8.24155e+09	7.01647e+09
Pantoea_YR343_pacbio_PROKKA_04115	RecName: Full=Putative transport protein YhhT	Pantoea sp. YR343	16451192	13125579	20998524
Pantoea_YR343_pacbio_PROKKA_04119	RecName: Full=Magnesium-transporting ATPase, P-type 1; AltName: Full=Mg(2+) transport ATPase, P-type 1	Pantoea sp. YR343	30699072	29338892
Pantoea_YR343_pacbio_PROKKA_04120	RecName: Full=Uncharacterized lipoprotein YgdR; Flags: Precursor	Pantoea sp. YR343	8.80624e+09	9.1685e+09	8495092331
Pantoea_YR343_pacbio_PROKKA_04121	RecName: Full=Uncharacterized lipoprotein YgdR; Flags: Precursor	Pantoea sp. YR343	6057590112	6342040089	6071804351
Pantoea_YR343_pacbio_PROKKA_04130	RecName: Full=D-alanyl-D-alanine dipeptidase; Short=D-Ala-D-Ala dipeptidase	Pantoea sp. YR343	36519856	22709168	33808220
Pantoea_YR343_pacbio_PROKKA_04131	RecName: Full=Protein TraR	Pantoea sp. YR343	299950680	292441300	199664076
Pantoea_YR343_pacbio_PROKKA_04132	RecName: Full=Long-chain-fatty-acid--luciferin-component ligase; AltName: Full=Acyl-protein synthetase	Pantoea sp. YR343	17648516	12290091	24784002
Pantoea_YR343_pacbio_PROKKA_04134	RecName: Full=3-oxoacyl-[acyl-carrier-protein] reductase FabG; AltName: Full=3-ketoacyl-acyl carrier protein reductase; AltName: Full=Beta-Ketoacyl-acyl carrier protein reductase; AltName: Full=Beta-ketoacyl-ACP reductase	Pantoea sp. YR343
Pantoea_YR343_pacbio_PROKKA_04137	RecName: Full=O-acetyl-ADP-ribose deacetylase; AltName: Full=Regulator of RNase III activity	Pantoea sp. YR343	174685896	1.20452e+08	169876836
Pantoea_YR343_pacbio_PROKKA_04140	RecName: Full=sn-glycerol-3-phosphate-binding periplasmic protein UgpB; Flags: Precursor	Pantoea sp. YR343	540762684	5.10147e+08	508822467
Pantoea_YR343_pacbio_PROKKA_04142	RecName: Full=Maltoporin; AltName: Full=Maltose-inducible porin; Flags: Precursor	Pantoea sp. YR343	420089818	1.53038e+08	3.14565e+08
Pantoea_YR343_pacbio_PROKKA_04151	RecName: Full=Outer membrane transporter CdiB	Pantoea sp. YR343	225642166	221585653	219280234
Pantoea_YR343_pacbio_PROKKA_04152	RecName: Full=Hemolysin; Flags: Precursor	Pantoea sp. YR343
Pantoea_YR343_pacbio_PROKKA_04156	RecName: Full=Putative nickel-responsive regulator	Pantoea sp. YR343	2.0702e+08	197335274	2.3872e+08
Pantoea_YR343_pacbio_PROKKA_04162	---NA---	Pantoea sp. YR343
Pantoea_YR343_pacbio_PROKKA_04178	RecName: Full=Methionine aminopeptidase; Short=MAP; Short=MetAP; AltName: Full=Peptidase M	Pantoea sp. YR343	8.39898e+09	6686772994	8.49858e+09
Pantoea_YR343_pacbio_PROKKA_04179	---NA---	Pantoea sp. YR343	117654944	111944176	130509476
Pantoea_YR343_pacbio_PROKKA_04185	RecName: Full=6-phospho-beta-galactosidase; AltName: Full=Beta-D-phosphogalactoside galactohydrolase; Short=PGALase; AltName: Full=P-beta-Gal; Short=PBG	Pantoea sp. YR343	40239536	50306264	41244764
Pantoea_YR343_pacbio_PROKKA_04196	RecName: Full=Cold shock protein CapB; AltName: Full=Cold acclimation protein B	Pantoea sp. YR343	48910470	39919264	64416360
Pantoea_YR343_pacbio_PROKKA_04202	RecName: Full=Glycogen debranching enzyme; AltName: Full=Limit dextrin alpha-1,6-maltotetraose-hydrolase	Pantoea sp. YR343	6.24183e+08	577936486	5.73839e+08
Pantoea_YR343_pacbio_PROKKA_04203	RecName: Full=Cyclomaltodextrinase; Short=CDase; AltName: Full=Cyclomaltodextrin hydrolase, decycling	Pantoea sp. YR343	3.96944e+08	400188810	3.99103e+08
Pantoea_YR343_pacbio_PROKKA_04204	RecName: Full=1,4-alpha-glucan branching enzyme GlgB; AltName: Full=1,4-alpha-D-glucan:1,4-alpha-D-glucan 6-glucosyl-transferase; AltName: Full=Alpha-(1->4)-glucan branching enzyme; AltName: Full=Glycogen branching enzyme; Short=BE	Pantoea sp. YR343	570115627	599424764	5.75383e+08
Pantoea_YR343_pacbio_PROKKA_04207	---NA---	Pantoea sp. YR343	393205274	312240693	394354364
Pantoea_YR343_pacbio_PROKKA_04209	RecName: Full=2-dehydropantoate 2-reductase; AltName: Full=Ketopantoate reductase; Short=KPR	Pantoea sp. YR343	324739368	298716728	271182004
Pantoea_YR343_pacbio_PROKKA_04210	RecName: Full=Glycerol-3-phosphate regulon repressor	Pantoea sp. YR343
Pantoea_YR343_pacbio_PROKKA_04212	RecName: Full=3-oxoacyl-[acyl-carrier-protein] reductase FabG; AltName: Full=3-ketoacyl-acyl carrier protein reductase; AltName: Full=Beta-Ketoacyl-acyl carrier protein reductase; AltName: Full=Beta-ketoacyl-ACP reductase	Pantoea sp. YR343	46524930	56266947	48457244
Pantoea_YR343_pacbio_PROKKA_04214	RecName: Full=Glucose 1-dehydrogenase	Pantoea sp. YR343	607620468	619604801	6.16204e+08
Pantoea_YR343_pacbio_PROKKA_04218	RecName: Full=Bifunctional protein glk; Includes: RecName: Full=Glucokinase; AltName: Full=Glucose kinase; Includes: RecName: Full=Putative HTH-type transcriptional regulator	Pantoea sp. YR343	40838660	31801072	39686960
Pantoea_YR343_pacbio_PROKKA_04222	RecName: Full=Vitamin B12 transporter BtuB; AltName: Full=Cobalamin receptor; AltName: Full=Outer membrane cobalamin translocator; Flags: Precursor	Pantoea sp. YR343	219200546	213268854	226298255
Pantoea_YR343_pacbio_PROKKA_04229	---NA---	Pantoea sp. YR343	94303896	87742536	36832608
Pantoea_YR343_pacbio_PROKKA_04232	RecName: Full=N-acetyldiaminopimelate deacetylase	Pantoea sp. YR343	302258528	349612320	299851549
Pantoea_YR343_pacbio_PROKKA_04235	RecName: Full=Pyrimidine monooxygenase RutA	Pantoea sp. YR343	307323040	234523739	231163511
Pantoea_YR343_pacbio_PROKKA_04236	RecName: Full=Probable aspartate/prephenate aminotransferase; Short=AspAT / PAT; AltName: Full=Transaminase A	Pantoea sp. YR343	130526496	104473328	128654728
Pantoea_YR343_pacbio_PROKKA_04237	RecName: Full=5'-methylthioadenosine/S-adenosylhomocysteine nucleosidase; Short=MTA/SAH nucleosidase; Short=MTAN; AltName: Full=5'-deoxyadenosine nucleosidase; Short=DOA nucleosidase; Short=dAdo nucleosidase; AltName: Full=5'-methylthioadenosine nucleosidase; Short=MTA nucleosidase; AltName: Full=S-adenosylhomocysteine nucleosidase; Short=AdoHcy nucleosidase; Short=SAH nucleosidase; Short=SRH nuc…	Pantoea sp. YR343	110325147	140461004	96986623
Pantoea_YR343_pacbio_PROKKA_04238	RecName: Full=DNA-binding protein H-NS; AltName: Full=Histone-like protein HLP-II; AltName: Full=Protein B1; AltName: Full=Protein H1	Pantoea sp. YR343	3.23686e+08	2.07825e+08	222231126
Pantoea_YR343_pacbio_PROKKA_04239	RecName: Full=Catecholate siderophore receptor Fiu; AltName: Full=Ferric iron uptake protein; AltName: Full=TonB-dependent receptor Fiu; Flags: Precursor	Pantoea sp. YR343	2.5431e+08	1.70547e+08	2.25548e+08
Pantoea_YR343_pacbio_PROKKA_04264	RecName: Full=Phosphoethanolamine transferase EptA; AltName: Full=Polymyxin resistance protein PmrC	Pantoea sp. YR343
Pantoea_YR343_pacbio_PROKKA_04276	RecName: Full=Nodulation protein D 1	Pantoea sp. YR343	21442830	20854656	21764006
Pantoea_YR343_pacbio_PROKKA_04283	RecName: Full=Peptidoglycan-associated lipoprotein; Short=PAL; Flags: Precursor	Pantoea sp. YR343	79179552	75152408	97793496
Pantoea_YR343_pacbio_PROKKA_04288	---NA---	Pantoea sp. YR343		138828448	65951496
Pantoea_YR343_pacbio_PROKKA_04293	RecName: Full=4-hydroxy-tetrahydrodipicolinate synthase; Short=HTPA synthase	Pantoea sp. YR343	232583972	191458570	258491900
Pantoea_YR343_pacbio_PROKKA_04311	RecName: Full=Glutamine-binding periplasmic protein; Short=GlnBP; Flags: Precursor	Pantoea sp. YR343	905124096		1536529792
Pantoea_YR343_pacbio_PROKKA_04319	RecName: Full=dITP/XTP pyrophosphatase; AltName: Full=Non-canonical purine NTP pyrophosphatase; AltName: Full=Non-standard purine NTP pyrophosphatase; AltName: Full=Nucleoside-triphosphate diphosphatase; AltName: Full=Nucleoside-triphosphate pyrophosphatase; Short=NTPase	Pantoea sp. YR343	117912280	130189572	123667656
Pantoea_YR343_pacbio_PROKKA_04320	RecName: Full=NAD(+) hydrolase ThsA; Short=NADase ThsA; AltName: Full=Thoeris protein ThsA	Pantoea sp. YR343	98321007	96015792	93302841
Pantoea_YR343_pacbio_PROKKA_04325	RecName: Full=HTH-type transcriptional activator RhaS; AltName: Full=L-rhamnose operon regulatory protein RhaS	Pantoea sp. YR343	18475240	17309852	20483548
Pantoea_YR343_pacbio_PROKKA_04338	RecName: Full=Probable nitrate transporter NarT	Pantoea sp. YR343
Pantoea_YR343_pacbio_PROKKA_04342	---NA---	Pantoea sp. YR343	5.76889e+06	15596504	7023682
Pantoea_YR343_pacbio_PROKKA_04344	RecName: Full=NADP-dependent 3-hydroxy acid dehydrogenase YdfG; AltName: Full=L-allo-threonine dehydrogenase; AltName: Full=Malonic semialdehyde reductase	Pantoea sp. YR343	9695696	7.65524e+06	9505783
Pantoea_YR343_pacbio_PROKKA_04359	RecName: Full=3-aminoacrylate deaminase RutC; Short=3-AA deaminase	Pantoea sp. YR343	311554852	337581142	337471244
Pantoea_YR343_pacbio_PROKKA_04360	RecName: Full=Manganese transport system membrane protein MntC	Pantoea sp. YR343	78811620	81864002	76609916
Pantoea_YR343_pacbio_PROKKA_04361	RecName: Full=Manganese transport system membrane protein MntC	Pantoea sp. YR343	383793536	172055296	367476288
Pantoea_YR343_pacbio_PROKKA_04362	RecName: Full=Manganese transport system ATP-binding protein MntB	Pantoea sp. YR343	7.44117e+09	7.2508e+09	7.59238e+09
Pantoea_YR343_pacbio_PROKKA_04363	RecName: Full=Metal ABC transporter substrate-binding lipoprotein; Flags: Precursor	Pantoea sp. YR343	4.6075e+10	4.11034e+10	4.21576e+10
Pantoea_YR343_pacbio_PROKKA_04369	RecName: Full=N-methyl-L-tryptophan oxidase; Short=MTOX	Pantoea sp. YR343	68004480	67281400	62589633
Pantoea_YR343_pacbio_PROKKA_04371	RecName: Full=Lipase 1; AltName: Full=Triacylglycerol lipase; Flags: Precursor	Pantoea sp. YR343	7.97502e+08	868223938	7.79385e+08
Pantoea_YR343_pacbio_PROKKA_04383	---NA---	Pantoea sp. YR343	80897902	9.2853e+07	8.09807e+07
Pantoea_YR343_pacbio_PROKKA_04387	RecName: Full=2,5-diketo-D-gluconic acid reductase B; Short=2,5-DKG reductase B; Short=2,5-DKGR B; Short=25DKGR-B; AltName: Full=AKR5D	Pantoea sp. YR343	520507452	395771832	493168072
Pantoea_YR343_pacbio_PROKKA_04393	RecName: Full=Diguanylate cyclase DosC; Short=DGC; AltName: Full=Direct oxygen-sensing cyclase	Pantoea sp. YR343	103494032	86214200	98394456
Pantoea_YR343_pacbio_PROKKA_04394	RecName: Full=Uncharacterized protein YicS	Pantoea sp. YR343	1119641748	926770440	1070155440
Pantoea_YR343_pacbio_PROKKA_04396	RecName: Full=Arylsulfatase; Short=AS; AltName: Full=Aryl-sulfate sulphohydrolase; Flags: Precursor	Pantoea sp. YR343	3.11737e+10	2.99709e+10	2.63926e+10
Pantoea_YR343_pacbio_PROKKA_04398	RecName: Full=ATPase RavA; AltName: Full=Regulatory ATPase variant A	Pantoea sp. YR343	181100454	167973356	187947160
Pantoea_YR343_pacbio_PROKKA_04399	RecName: Full=Uncharacterized protein Mb1516	Pantoea sp. YR343	2.70257e+06	3.95706e+06	1.67929e+06
Pantoea_YR343_pacbio_PROKKA_04401	---NA---	Pantoea sp. YR343
Pantoea_YR343_pacbio_PROKKA_04405	---NA---	Pantoea sp. YR343	341237984	302698626	228632224
Pantoea_YR343_pacbio_PROKKA_04406	RecName: Full=Low conductance mechanosensitive channel YnaI	Pantoea sp. YR343	74821284	8.5303e+07	81616230
Pantoea_YR343_pacbio_PROKKA_04408	RecName: Full=Histidine decarboxylase; Short=HDC	Pantoea sp. YR343	1424210514	1481150597	1.36609e+09
Pantoea_YR343_pacbio_PROKKA_04409	RecName: Full=Diaminobutyrate--2-oxoglutarate transaminase; AltName: Full=DABA aminotransferase; AltName: Full=Diaminobutyrate--2-oxoglutarate aminotransferase; AltName: Full=L-2,4-diaminobutyric acid transaminase	Pantoea sp. YR343	9969951	8378104	7.46858e+06
Pantoea_YR343_pacbio_PROKKA_04412	RecName: Full=UDP-4-amino-4-deoxy-L-arabinose--oxoglutarate aminotransferase; AltName: Full=UDP-(beta-L-threo-pentapyranosyl-4''-ulose diphosphate) aminotransferase; Short=UDP-Ara4O aminotransferase; AltName: Full=UDP-4-amino-4-deoxy-L-arabinose aminotransferase	Pantoea sp. YR343	278251396	293175722	348869552
Pantoea_YR343_pacbio_PROKKA_04413	RecName: Full=Undecaprenyl-phosphate 4-deoxy-4-formamido-L-arabinose transferase; AltName: Full=Undecaprenyl-phosphate Ara4FN transferase; Short=Ara4FN transferase	Pantoea sp. YR343	414548636	2.68728e+08	379634971
Pantoea_YR343_pacbio_PROKKA_04414	RecName: Full=Bifunctional polymyxin resistance protein ArnA; Includes: RecName: Full=UDP-4-amino-4-deoxy-L-arabinose formyltransferase; AltName: Full=ArnAFT; AltName: Full=UDP-L-Ara4N formyltransferase; Includes: RecName: Full=UDP-glucuronic acid oxidase, UDP-4-keto-hexauronic acid decarboxylating; AltName: Full=ArnADH; AltName: Full=UDP-GlcUA decarboxylase; AltName: Full=UDP-glucuronic acid deh…	Pantoea sp. YR343	1.44659e+09	1.34459e+09	1449188574
Pantoea_YR343_pacbio_PROKKA_04428	RecName: Full=HTH-type transcriptional repressor PurR; AltName: Full=Pur regulon repressor; AltName: Full=Purine nucleotide synthesis repressor	Pantoea sp. YR343	245727344	214396144	218177148
Pantoea_YR343_pacbio_PROKKA_04432	---NA---	Pantoea sp. YR343	116375256	89359352	111719184
Pantoea_YR343_pacbio_PROKKA_04436	RecName: Full=NADPH dehydrogenase	Pantoea sp. YR343	301194772	373681524	351382776
Pantoea_YR343_pacbio_PROKKA_04446	RecName: Full=HTH-type transcriptional activator CmpR	Pantoea sp. YR343	36616888	25719216	33863588
Pantoea_YR343_pacbio_PROKKA_04453	RecName: Full=Xylose isomerase	Pantoea sp. YR343	18574394	15629042	19874584
Pantoea_YR343_pacbio_PROKKA_04469	RecName: Full=Uncharacterized HTH-type transcriptional regulator YdfH	Pantoea sp. YR343	19898370	25559685	14010528
Pantoea_YR343_pacbio_PROKKA_04470	RecName: Full=Probable GMP synthase [glutamine-hydrolyzing]; AltName: Full=GMP synthetase; AltName: Full=Glutamine amidotransferase	Pantoea sp. YR343	127572496	64959732	138579616
Pantoea_YR343_pacbio_PROKKA_04476	RecName: Full=HTH-type transcriptional activator TtdR	Pantoea sp. YR343	9874533	11067145	13140741
Pantoea_YR343_pacbio_PROKKA_04477	---NA---	Pantoea sp. YR343	3.75255e+06	8212828	7326984
Pantoea_YR343_pacbio_PROKKA_04480	RecName: Full=Aldehyde oxidoreductase FAD-binding subunit PaoB	Pantoea sp. YR343	232451857	226985643	200334154
Pantoea_YR343_pacbio_PROKKA_04481	RecName: Full=Aldehyde oxidoreductase molybdenum-binding subunit PaoC	Pantoea sp. YR343	136681448	152528526	134949614
Pantoea_YR343_pacbio_PROKKA_04485	RecName: Full=Aldo-keto reductase IolS; AltName: Full=AKR11A; AltName: Full=Vegetative protein 147; Short=VEG147	Pantoea sp. YR343	4853814	5.96951e+06	5649809
Pantoea_YR343_pacbio_PROKKA_04487	RecName: Full=tRNA-specific adenosine deaminase	Pantoea sp. YR343	12075177	11382342	12238981
Pantoea_YR343_pacbio_PROKKA_04499	RecName: Full=Autoinducer 2 sensor kinase/phosphatase LuxQ	Pantoea sp. YR343
Pantoea_YR343_pacbio_PROKKA_04500	RecName: Full=Oxygen regulatory protein NreC; AltName: Full=Nitrogen regulation protein C	Pantoea sp. YR343	315061308	344179043	338949098
Pantoea_YR343_pacbio_PROKKA_04506	RecName: Full=Oxygen regulatory protein NreC; AltName: Full=Nitrogen regulation protein C	Pantoea sp. YR343	366009652	287584943	299407121
Pantoea_YR343_pacbio_PROKKA_04509	---NA---	Pantoea sp. YR343	406176648	3.80733e+08	385936732
Pantoea_YR343_pacbio_PROKKA_04510	RecName: Full=Beta-lactamase; AltName: Full=Cephalosporinase; Flags: Precursor	Pantoea sp. YR343	1.76655e+10	18637417294	1.53294e+10
Pantoea_YR343_pacbio_PROKKA_04527	RecName: Full=Glutathione import ATP-binding protein GsiA	Pantoea sp. YR343	13623296	19159078	61158336
Pantoea_YR343_pacbio_PROKKA_04529	RecName: Full=3-oxoacyl-[acyl-carrier-protein] reductase MabA; AltName: Full=3-ketoacyl-acyl carrier protein reductase; AltName: Full=Beta-ketoacyl-ACP reductase; AltName: Full=Beta-ketoacyl-acyl carrier protein reductase	Pantoea sp. YR343	49878071	5.06627e+07	4.94411e+07
Pantoea_YR343_pacbio_PROKKA_04530	---NA---	Pantoea sp. YR343	72678128	82537902	82349652
Pantoea_YR343_pacbio_PROKKA_04535	RecName: Full=Uncharacterized protein y4aS	Pantoea sp. YR343
Pantoea_YR343_pacbio_PROKKA_04536	RecName: Full=Uncharacterized protein YmaE	Pantoea sp. YR343	49631407	49386530	51098574
Pantoea_YR343_pacbio_PROKKA_04537	RecName: Full=D-methionine-binding lipoprotein MetQ; Flags: Precursor	Pantoea sp. YR343	17351292	18396352	20768762
Pantoea_YR343_pacbio_PROKKA_04538	RecName: Full=Low affinity potassium transport system protein kup; AltName: Full=Kup system potassium uptake protein	Pantoea sp. YR343	27599182	22585006	24884804
[truncated: 3,548 more rows]
