# Supplementary material for: Formation of a constructed microbial community in a nutrient-rich environment indicates bacterial interspecific competition
Source: mSystems. 2024 Mar 12;9(4):e00006-24. doi: 10.1128/msystems.00006-24 (PMC11019790; doi:10.1128/msystems.00006-24)
Supplement: Table S3 — Proteomics. [file msystems.00006-24-s0003.xlsx]

## Sheet: Supplemental Table S3
Supplementary Table S3: Summary of the proteomics results for the monocultures of Pseudomonas sp. GM17, Pantoea sp. YR343 and Sphingobium sp. AP49 at early stationary phase in R2A growth medium. A separate excel sheet summarizing the proteins identified and their respective protein abundances is provided for each of the three bacterial strains.

## Sheet: R2A_GM17_Stationary
Accession	Description	R2A_GM17 early-stationary_rep1	R2A_GM17 early-stationary_rep2	R2A_GM17 early-stationary_rep3
Pseudomonas_GM17_pacbio_PROKKA_06102	RecName: Full=DNA-directed RNA polymerase subunit beta'; Short=RNAP subunit beta'; AltName: Full=RNA polymerase subunit beta'; AltName: Full=Transcriptase subunit beta'	41415921460	34384832436	38373043824
Pseudomonas_GM17_pacbio_PROKKA_01463	RecName: Full=Chaperone protein DnaK; AltName: Full=HSP70; AltName: Full=Heat shock 70 kDa protein; AltName: Full=Heat shock protein 70	78177435264	67753421331	71811692275
Pseudomonas_GM17_pacbio_PROKKA_06099	RecName: Full=Elongation factor G; Short=EF-G	47168290384	39796977026	42549196770
Pseudomonas_GM17_pacbio_PROKKA_06103	RecName: Full=DNA-directed RNA polymerase subunit beta; Short=RNAP subunit beta; AltName: Full=RNA polymerase subunit beta; AltName: Full=Transcriptase subunit beta	26774500358	22975074807	25038658700
Pseudomonas_GM17_pacbio_PROKKA_05339	RecName: Full=Chaperonin GroEL; AltName: Full=60 kDa chaperonin; AltName: Full=Chaperonin-60; Short=Cpn60	171725000000	153633000000	156178000000
Pseudomonas_GM17_pacbio_PROKKA_03319	RecName: Full=NAD-specific glutamate dehydrogenase; Short=NAD-GDH; AltName: Full=NAD(+)-dependent glutamate dehydrogenase	39514719945	31483153628	34210222936
Pseudomonas_GM17_pacbio_PROKKA_00627	RecName: Full=ATP synthase subunit beta; AltName: Full=ATP synthase F1 sector subunit beta; AltName: Full=F-ATPase subunit beta	37544849676	31573063169	33965590252
Pseudomonas_GM17_pacbio_PROKKA_02376	RecName: Full=Chaperone protein HtpG; AltName: Full=Heat shock protein HtpG; AltName: Full=High temperature protein G	29437716290	23499009159	25514379958
Pseudomonas_GM17_pacbio_PROKKA_06111	RecName: Full=Elongation factor Tu; Short=EF-Tu	124683000000	109498000000	112213000000
Pseudomonas_GM17_pacbio_PROKKA_02365	RecName: Full=2-oxoglutarate dehydrogenase E1 component; AltName: Full=Alpha-ketoglutarate dehydrogenase	16116281202	13408174790	14806887535
Pseudomonas_GM17_pacbio_PROKKA_03462	RecName: Full=Tyrosinase; AltName: Full=Monophenol monooxygenase	21475569874	18780889473	19316237362
Pseudomonas_GM17_pacbio_PROKKA_04171	RecName: Full=Chaperone protein ClpB	15075086033	13133297181	13342273132
Pseudomonas_GM17_pacbio_PROKKA_02440	RecName: Full=Ribonuclease E; Short=RNase E	6473638939	5184154550	6107388442
Pseudomonas_GM17_pacbio_PROKKA_06014	RecName: Full=Putative aldehyde dehydrogenase AldA	15960146808	11904240243	14500825442
Pseudomonas_GM17_pacbio_PROKKA_05778	RecName: Full=Chaperone protein ClpB	7685992477	6996535135	6914540375
Pseudomonas_GM17_pacbio_PROKKA_03055	---NA---	30665117937	26314451541	30082008320
Pseudomonas_GM17_pacbio_PROKKA_05266	RecName: Full=Porin D; AltName: Full=Imipenem/basic amino acid-specific outer membrane pore; AltName: Full=Outer membrane protein D2; Flags: Precursor	37768183307	27971777705	34003934706
Pseudomonas_GM17_pacbio_PROKKA_01153	RecName: Full=Pyruvate dehydrogenase E1 component; Short=PDH E1 component	32445589133	26455368632	29596101365
Pseudomonas_GM17_pacbio_PROKKA_01957	RecName: Full=Leu/Ile/Val-binding protein; Short=LIV-BP; Flags: Precursor	42532767372	41067536198	38343121004
Pseudomonas_GM17_pacbio_PROKKA_02570	RecName: Full=Outer membrane protein A; AltName: Full=Outer membrane porin A; Flags: Precursor	139426000000	116386000000	133757000000
Pseudomonas_GM17_pacbio_PROKKA_04892	RecName: Full=30S ribosomal protein S1	31862236901	28155408557	29239919136
Pseudomonas_GM17_pacbio_PROKKA_03273	RecName: Full=Uncharacterized lipoprotein YdcL; Flags: Precursor	15388441253	15686596254	16494546114
Pseudomonas_GM17_pacbio_PROKKA_00045	RecName: Full=Protein PrkA	26025633116	21702095414	25133252958
Pseudomonas_GM17_pacbio_PROKKA_04527	RecName: Full=Trigger factor; Short=TF; AltName: Full=PPIase	19695624410	16777361474	17714551446
Pseudomonas_GM17_pacbio_PROKKA_05414	RecName: Full=Alcohol dehydrogenase (quinone), dehydrogenase subunit; Short=ADH; AltName: Full=Alcohol dehydrogenase (quinone), acceptor subunit; AltName: Full=Alcohol dehydrogenase (quinone), subunit I; AltName: Full=Ethanol:Q2 reductase; AltName: Full=G3-ADH subunit I; AltName: Full=Quinohemoprotein alcohol dehydrogenase; AltName: Full=Quinohemoprotein-cytochrome c complex; AltName: Full=Ubiqui…	8795774114	8496013013	8239582091
Pseudomonas_GM17_pacbio_PROKKA_06093	RecName: Full=50S ribosomal protein L2	18935044407	16460405928	16211107403
Pseudomonas_GM17_pacbio_PROKKA_02199	RecName: Full=Outer membrane protein TolC; AltName: Full=Multidrug efflux pump subunit TolC; Flags: Precursor	26834492078	24079960982	24055284247
Pseudomonas_GM17_pacbio_PROKKA_04714	RecName: Full=N-substituted formamide deformylase; Flags: Precursor	6538999405	5881755329	6163328371
Pseudomonas_GM17_pacbio_PROKKA_01152	RecName: Full=Dihydrolipoyllysine-residue acetyltransferase component of pyruvate dehydrogenase complex; AltName: Full=Dihydrolipoamide acetyltransferase component of pyruvate dehydrogenase complex; AltName: Full=E2	12607942136	11688730923	12097160007
Pseudomonas_GM17_pacbio_PROKKA_02369	RecName: Full=Succinate--CoA ligase [ADP-forming] subunit alpha; AltName: Full=Succinyl-CoA synthetase subunit alpha; Short=SCS-alpha	25870220597	21165701600	23812795592
Pseudomonas_GM17_pacbio_PROKKA_04680	RecName: Full=Catecholate siderophore receptor Fiu; AltName: Full=Ferric iron uptake protein; AltName: Full=TonB-dependent receptor Fiu; Flags: Precursor	10822433471	10475847814	9339953118
Pseudomonas_GM17_pacbio_PROKKA_02475	RecName: Full=Electron transfer flavoprotein subunit alpha; Short=Alpha-ETF; AltName: Full=Electron transfer flavoprotein large subunit; Short=ETFLS	13111090893	10604917940	11851733399
Pseudomonas_GM17_pacbio_PROKKA_02908	RecName: Full=Extracellular serine protease; Flags: Precursor	9941374424	6060427164	8061504796
Pseudomonas_GM17_pacbio_PROKKA_02368	RecName: Full=Succinate--CoA ligase [ADP-forming] subunit beta; AltName: Full=Succinyl-CoA synthetase subunit beta; Short=SCS-beta	41491466222	34364664263	39309455595
Pseudomonas_GM17_pacbio_PROKKA_02563	RecName: Full=Phosphoenolpyruvate-protein phosphotransferase; AltName: Full=Phosphotransferase system, enzyme I	8110507802	5981820879	7317232498
Pseudomonas_GM17_pacbio_PROKKA_05575	RecName: Full=Uncharacterized protein PA3922; Flags: Precursor	28931547346	26897095969	25851079457
Pseudomonas_GM17_pacbio_PROKKA_01147	RecName: Full=1-pyrroline-5-carboxylate dehydrogenase; Short=P5C dehydrogenase; AltName: Full=L-glutamate gamma-semialdehyde dehydrogenase	4150178105	3358536267	3672697558
Pseudomonas_GM17_pacbio_PROKKA_02656	RecName: Full=Glyceraldehyde-3-phosphate dehydrogenase; Short=GAPDH; AltName: Full=NAD-dependent glyceraldehyde-3-phosphate dehydrogenase	5896620864	5334332622	5295922558
Pseudomonas_GM17_pacbio_PROKKA_02558	RecName: Full=Citrate synthase	21375481954	17715396333	19738079900
Pseudomonas_GM17_pacbio_PROKKA_01480	RecName: Full=Translation initiation factor IF-2	6154542319	4641444775	5302400894
Pseudomonas_GM17_pacbio_PROKKA_00629	RecName: Full=ATP synthase subunit alpha; AltName: Full=ATP synthase F1 sector subunit alpha; AltName: Full=F-ATPase subunit alpha	54108680297	48101339435	48175902864
Pseudomonas_GM17_pacbio_PROKKA_01467	RecName: Full=Carbamoyl-phosphate synthase large chain; AltName: Full=Carbamoyl-phosphate synthetase ammonia chain	9637314683	8864637409	8011838370
Pseudomonas_GM17_pacbio_PROKKA_05200	RecName: Full=Probable sugar-binding periplasmic protein; Flags: Precursor	9717885264	7829117599	8208020176
Pseudomonas_GM17_pacbio_PROKKA_04224	RecName: Full=Arylsulfatase; Short=AS; AltName: Full=Aryl-sulfate sulphohydrolase; Flags: Precursor	21690651347	21049169379	20477796238
Pseudomonas_GM17_pacbio_PROKKA_05650	RecName: Full=Amidophosphoribosyltransferase; Short=ATase; AltName: Full=Glutamine phosphoribosylpyrophosphate amidotransferase; Short=GPATase; Flags: Precursor	7274451043	5265354980	6619273618
Pseudomonas_GM17_pacbio_PROKKA_05092	RecName: Full=Alanine--tRNA ligase; AltName: Full=Alanyl-tRNA synthetase; Short=AlaRS	3686748385	2876216408	3249326197
Pseudomonas_GM17_pacbio_PROKKA_01910	RecName: Full=Proline--tRNA ligase; AltName: Full=Prolyl-tRNA synthetase; Short=ProRS	4116651407	3326789534	3442178404
Pseudomonas_GM17_pacbio_PROKKA_05294	RecName: Full=Pyruvate kinase; Short=PK	5921441570	4230954563	4979169336
Pseudomonas_GM17_pacbio_PROKKA_00312	RecName: Full=Porin-like protein GalP; AltName: Full=Gallate degradation protein P; Flags: Precursor	7581222208	6182574373	6927104514
Pseudomonas_GM17_pacbio_PROKKA_00108	RecName: Full=L-threonine 3-dehydrogenase; Short=TDH	8582559317	7491951523	8012109668
Pseudomonas_GM17_pacbio_PROKKA_03986	RecName: Full=Ribose import binding protein RbsB; Flags: Precursor	4875712810	4167532311	4407587047
Pseudomonas_GM17_pacbio_PROKKA_05549	RecName: Full=Penicillin-binding protein activator LpoA; Short=PBP activator LpoA; Flags: Precursor	2526180035	2173923492	2424892593
Pseudomonas_GM17_pacbio_PROKKA_01815	RecName: Full=Elongation factor Ts; Short=EF-Ts	33706320798	28098831145	30273185014
Pseudomonas_GM17_pacbio_PROKKA_01715	RecName: Full=Phosphoribosylformylglycinamidine synthase; Short=FGAM synthase; Short=FGAMS; AltName: Full=Formylglycinamide ribonucleotide amidotransferase; Short=FGAR amidotransferase; Short=FGAR-AT	2087867282	1830514426	1665382567
Pseudomonas_GM17_pacbio_PROKKA_05275	RecName: Full=Protein translocase subunit SecA	4358663030	3641573181	4240150268
Pseudomonas_GM17_pacbio_PROKKA_03664	RecName: Full=Tryptophan 2-monooxygenase	3809039081	2387080234	3327058431
Pseudomonas_GM17_pacbio_PROKKA_04137	RecName: Full=Probable succinyl-diaminopimelate desuccinylase; Short=SDAP desuccinylase	3494061577	3004484416	3408266459
Pseudomonas_GM17_pacbio_PROKKA_04163	RecName: Full=Type VI secretion system sheath protein TssC1; AltName: Full=Sheath protein HsiC1	24536146846	19541206343	21706713446
Pseudomonas_GM17_pacbio_PROKKA_00038	RecName: Full=LPS-assembly protein LptD; Flags: Precursor	1908112870	1371509814	1532300913
Pseudomonas_GM17_pacbio_PROKKA_04524	RecName: Full=Lon protease; AltName: Full=ATP-dependent protease La	2577436834	2073244228	2270428978
Pseudomonas_GM17_pacbio_PROKKA_01396	RecName: Full=Malonate-semialdehyde dehydrogenase 1; Short=MSA dehydrogenase 1; AltName: Full=Methylmalonate-semialdehyde dehydrogenase 1; Short=MMSA dehydrogenase 1; Short=MSDH 1	18277382632	16025084208	18089451074
Pseudomonas_GM17_pacbio_PROKKA_00824	---NA---	5613414017	4210946108	5355356192
Pseudomonas_GM17_pacbio_PROKKA_01484	RecName: Full=Polyribonucleotide nucleotidyltransferase; AltName: Full=Polynucleotide phosphorylase; Short=PNPase	11178115524	8331693514	10180150257
Pseudomonas_GM17_pacbio_PROKKA_00814	---NA---	3054744974	2830211217	2763792584
Pseudomonas_GM17_pacbio_PROKKA_06106	RecName: Full=50S ribosomal protein L1	26491013237	22720092936	23159332733
Pseudomonas_GM17_pacbio_PROKKA_05434	RecName: Full=Inosine-5'-monophosphate dehydrogenase; Short=IMP dehydrogenase; Short=IMPD; Short=IMPDH	4270542632	4153662817	4024975766
Pseudomonas_GM17_pacbio_PROKKA_02883	RecName: Full=Monodechloroaminopyrrolnitrin halogenase PrnC	4876970808	3181257657	4833969395
Pseudomonas_GM17_pacbio_PROKKA_01312	RecName: Full=Biotin carboxylase; AltName: Full=Acetyl-coenzyme A carboxylase biotin carboxylase subunit A	10214668084	7992101046	9685379360
Pseudomonas_GM17_pacbio_PROKKA_01705	RecName: Full=Probable cytosol aminopeptidase; AltName: Full=Leucine aminopeptidase; Short=LAP; AltName: Full=Leucyl aminopeptidase	10138657431	7962876807	8709083294
Pseudomonas_GM17_pacbio_PROKKA_02367	RecName: Full=Dihydrolipoyl dehydrogenase; AltName: Full=Dihydrolipoamide dehydrogenase; AltName: Full=E3 component of 2-oxoglutarate dehydrogenase complex	19200482758	15023688298	17664171025
Pseudomonas_GM17_pacbio_PROKKA_02640	RecName: Full=Fatty acid oxidation complex subunit alpha; Includes: RecName: Full=Enoyl-CoA hydratase/Delta(3)-cis-Delta(2)-trans-enoyl-CoA isomerase/3-hydroxybutyryl-CoA epimerase; Includes: RecName: Full=3-hydroxyacyl-CoA dehydrogenase	6642142514	5674353427	6725033616
Pseudomonas_GM17_pacbio_PROKKA_05218	RecName: Full=Arginine deiminase; Short=ADI; AltName: Full=Arginine dihydrolase; Short=AD	19481189144	17547087720	18198972977
Pseudomonas_GM17_pacbio_PROKKA_02675	RecName: Full=Transaldolase	7209188348	6434587959	7057474128
Pseudomonas_GM17_pacbio_PROKKA_04156	RecName: Full=Type VI secretion system component TssM1	5185351093	4792956966	4726659677
Pseudomonas_GM17_pacbio_PROKKA_01922	RecName: Full=Histidine-binding periplasmic protein; Short=HBP; Flags: Precursor	10857266022	8709406106	8917476914
Pseudomonas_GM17_pacbio_PROKKA_04149	---NA---	5401260841	4775937785	4879855559
Pseudomonas_GM17_pacbio_PROKKA_05718	RecName: Full=Uncharacterized protein Mb2027c	2152488548	1762711248	1978347558
Pseudomonas_GM17_pacbio_PROKKA_04434	RecName: Full=Isocitrate dehydrogenase [NADP]; Short=IDH; AltName: Full=IDP; AltName: Full=NADP(+)-specific ICDH; AltName: Full=Oxalosuccinate decarboxylase	27011652722	21942470191	25253464525
Pseudomonas_GM17_pacbio_PROKKA_05534	RecName: Full=Cell division protein FtsA	3745708744	3602322125	3676588444
Pseudomonas_GM17_pacbio_PROKKA_05058	RecName: Full=Ribonucleoside-diphosphate reductase subunit alpha; AltName: Full=Ribonucleotide reductase	5191989078	3845888423	2730518131
Pseudomonas_GM17_pacbio_PROKKA_04459	---NA---	9286233470	8254185613	8487010068
Pseudomonas_GM17_pacbio_PROKKA_01324	RecName: Full=Alpha-2-macroglobulin; Flags: Precursor	2632916042	2656273824	2439166240
Pseudomonas_GM17_pacbio_PROKKA_00477	RecName: Full=Type VI secretion system sheath protein TssC1; AltName: Full=Sheath protein HsiC1	25307167898	24367914236	25451486205
Pseudomonas_GM17_pacbio_PROKKA_03129	RecName: Full=Probable acetyl-CoA acyltransferase; AltName: Full=Acetoacetyl-CoA thiolase	3462692166	3275856662	3362933874
Pseudomonas_GM17_pacbio_PROKKA_03495	RecName: Full=3-isopropylmalate dehydratase large subunit; AltName: Full=Alpha-IPM isomerase; Short=IPMI; AltName: Full=Isopropylmalate isomerase	5741152351	4456602287	4259457801
Pseudomonas_GM17_pacbio_PROKKA_03069	---NA---	5853580695	5296369643	5332529126
Pseudomonas_GM17_pacbio_PROKKA_01834	RecName: Full=Enolase; AltName: Full=2-phospho-D-glycerate hydro-lyase; AltName: Full=2-phosphoglycerate dehydratase	8063241259	7977114751	7251413908
Pseudomonas_GM17_pacbio_PROKKA_02557	RecName: Full=Oxaloacetate decarboxylase	12551381037	10689499911	11412358709
Pseudomonas_GM17_pacbio_PROKKA_05327	RecName: Full=Iron-regulated protein A; Flags: Precursor	13533913532	11498988620	12442024198
Pseudomonas_GM17_pacbio_PROKKA_06079	RecName: Full=30S ribosomal protein S5	16730472696	14434568423	14438663480
Pseudomonas_GM17_pacbio_PROKKA_00471	RecName: Full=Chaperone protein ClpB	2702817148	2508594642	2633721319
Pseudomonas_GM17_pacbio_PROKKA_00860	RecName: Full=Putative aldehyde dehydrogenase	6300225103	5939012151	5666032096
Pseudomonas_GM17_pacbio_PROKKA_03624	RecName: Full=Probable branched-chain-amino-acid aminotransferase; Short=BCAT	7912143101	5548412852	7148118978
Pseudomonas_GM17_pacbio_PROKKA_05758	---NA---	7025312563	6437590264	6162243798
Pseudomonas_GM17_pacbio_PROKKA_05620	RecName: Full=50S ribosomal protein L25; AltName: Full=General stress protein CTC	10867342680	9438779828	9563103515
Pseudomonas_GM17_pacbio_PROKKA_00169	RecName: Full=Transketolase 2; Short=TK 2	6582495560	6625496814	6294725738
Pseudomonas_GM17_pacbio_PROKKA_00348	RecName: Full=Transcription termination factor Rho; AltName: Full=ATP-dependent helicase Rho	3632784034	3315829547	3284682684
Pseudomonas_GM17_pacbio_PROKKA_03271	RecName: Full=Thiol peroxidase; Short=Tpx; AltName: Full=Peroxiredoxin tpx; Short=Prx; AltName: Full=Thioredoxin peroxidase; AltName: Full=Thioredoxin-dependent peroxiredoxin	9234945766	7243978677	7735711464
Pseudomonas_GM17_pacbio_PROKKA_03056	RecName: Full=Toxin subunit YenA2	1671142802	1204505485	1674485319
Pseudomonas_GM17_pacbio_PROKKA_00801	RecName: Full=Leukotoxin; Short=Lkt	1029526257	8.32039e+08	9.12562e+08
Pseudomonas_GM17_pacbio_PROKKA_05812	RecName: Full=Lon protease; AltName: Full=ATP-dependent protease La	1240462008	998239671	9.57325e+08
Pseudomonas_GM17_pacbio_PROKKA_04971	RecName: Full=Probable ABC transporter periplasmic-binding protein y4fP; Flags: Precursor	2845237284	3340370659	3718855691
Pseudomonas_GM17_pacbio_PROKKA_05231	RecName: Full=TPR repeat-containing protein PA4299; Flags: Precursor	3941845557	3416717161	3498339149
Pseudomonas_GM17_pacbio_PROKKA_05260	RecName: Full=Aspartate--tRNA(Asp/Asn) ligase; AltName: Full=Aspartyl-tRNA synthetase; Short=AspRS; AltName: Full=Non-discriminating aspartyl-tRNA synthetase; Short=ND-AspRS	7120252541	6082570879	6437555067
Pseudomonas_GM17_pacbio_PROKKA_01378	RecName: Full=Adenosylmethionine-8-amino-7-oxononanoate aminotransferase; AltName: Full=7,8-diamino-pelargonic acid aminotransferase; Short=DAPA AT; Short=DAPA aminotransferase; AltName: Full=7,8-diaminononanoate synthase; Short=DANS; AltName: Full=Diaminopelargonic acid synthase	2074924155	1314162369	1768921573
Pseudomonas_GM17_pacbio_PROKKA_05974	RecName: Full=Glutamate-1-semialdehyde 2,1-aminomutase; Short=GSA; AltName: Full=Glutamate-1-semialdehyde aminotransferase; Short=GSA-AT	1148083158	7.59709e+08	1040945409
Pseudomonas_GM17_pacbio_PROKKA_00861	RecName: Full=Acetylornithine/succinyldiaminopimelate aminotransferase; Short=ACOAT; Short=DapATase; Short=Succinyldiaminopimelate transferase	16024576620	11433632484	13064995296
Pseudomonas_GM17_pacbio_PROKKA_03837	---NA---	53084486652	53485260390	48760068458
Pseudomonas_GM17_pacbio_PROKKA_00425	RecName: Full=Betaine aldehyde dehydrogenase; Short=BADH	7713379513	6027526632	7667456282
Pseudomonas_GM17_pacbio_PROKKA_05220	RecName: Full=Carbamate kinase	8585340628	8794031704	8195054528
Pseudomonas_GM17_pacbio_PROKKA_02627	RecName: Full=Methyl-accepting chemotaxis protein Aer; AltName: Full=Aerotaxis receptor Aer	3754187028	2689751663	3418898824
Pseudomonas_GM17_pacbio_PROKKA_04488	RecName: Full=Propionyl-CoA carboxylase beta chain; Short=PCCase; AltName: Full=Propanoyl-CoA:carbon dioxide ligase	1782325890	1345089391	1686987864
Pseudomonas_GM17_pacbio_PROKKA_02643	RecName: Full=DNA topoisomerase 1; AltName: Full=DNA topoisomerase I; AltName: Full=Omega-protein; AltName: Full=Relaxing enzyme; AltName: Full=Swivelase; AltName: Full=Untwisting enzyme	1683861646	1456067651	1528846462
Pseudomonas_GM17_pacbio_PROKKA_01182	RecName: Full=Outer membrane protein TolC; AltName: Full=Multidrug efflux pump subunit TolC; Flags: Precursor	1851236346	1406492457	1652398428
Pseudomonas_GM17_pacbio_PROKKA_01216	RecName: Full=Protein HflK	6384955080	5860899724	5782516798
Pseudomonas_GM17_pacbio_PROKKA_04522	RecName: Full=Chaperone SurA; AltName: Full=Peptidyl-prolyl cis-trans isomerase SurA; Short=PPIase SurA; AltName: Full=Rotamase SurA; Flags: Precursor	3333695660	2827564948	2954858678
Pseudomonas_GM17_pacbio_PROKKA_05236	RecName: Full=Septum site-determining protein MinD; AltName: Full=Cell division inhibitor MinD	2753938830	2139298727	2312729782
Pseudomonas_GM17_pacbio_PROKKA_01042	RecName: Full=50S ribosomal subunit assembly factor BipA; AltName: Full=GTP-binding protein BipA	6192812692	5128564829	6182074732
Pseudomonas_GM17_pacbio_PROKKA_03507	RecName: Full=Extracellular serine protease; Flags: Precursor	1214422080	900812561	1033359634
Pseudomonas_GM17_pacbio_PROKKA_00731	RecName: Full=D-methionine-binding lipoprotein MetQ; Flags: Precursor	3219470087	2702465015	2982963268
Pseudomonas_GM17_pacbio_PROKKA_00542	RecName: Full=4-hydroxy-2-oxovalerate aldolase; Short=HOA; AltName: Full=4-hydroxy-2-keto-pentanoic acid aldolase; AltName: Full=4-hydroxy-2-oxopentanoate aldolase	4655875700	3443979331	4214377483
Pseudomonas_GM17_pacbio_PROKKA_01769	RecName: Full=Methyl-accepting chemotaxis protein McpB; AltName: Full=H3	1513416720	1476642289	1277188276
Pseudomonas_GM17_pacbio_PROKKA_06100	RecName: Full=30S ribosomal protein S7	26830327127	23537601441	23471584607
Pseudomonas_GM17_pacbio_PROKKA_06085	RecName: Full=50S ribosomal protein L24	12442994308	8149204608	9018523544
Pseudomonas_GM17_pacbio_PROKKA_00187	RecName: Full=Protein YceI; Flags: Precursor	17423745149	16266138781	16862019184
Pseudomonas_GM17_pacbio_PROKKA_05219	RecName: Full=Ornithine carbamoyltransferase; Short=OTCase	12569889262	8392489442	12530744294
Pseudomonas_GM17_pacbio_PROKKA_05235	RecName: Full=Type IV secretion system protein VirB11	3619374632	3302449097	3293834492
Pseudomonas_GM17_pacbio_PROKKA_00372	RecName: Full=Protein HemX; AltName: Full=ORF X	4631075042	3629450747	3978269926
Pseudomonas_GM17_pacbio_PROKKA_04443	RecName: Full=Isocitrate lyase; Short=ICL; AltName: Full=Isocitrase; AltName: Full=Isocitratase	10540347158	10255551102	9467715502
Pseudomonas_GM17_pacbio_PROKKA_05711	RecName: Full=Ketol-acid reductoisomerase (NADP(+)); Short=KARI; AltName: Full=Acetohydroxy-acid isomeroreductase; Short=AHIR; AltName: Full=Alpha-keto-beta-hydroxylacyl reductoisomerase; AltName: Full=Ketol-acid reductoisomerase type 1; AltName: Full=Ketol-acid reductoisomerase type I	5827834440	4428294743	5241335289
Pseudomonas_GM17_pacbio_PROKKA_03925	RecName: Full=Enoyl-[acyl-carrier-protein] reductase [NADH]; Short=ENR	5990774142	4400712834	5276689322
Pseudomonas_GM17_pacbio_PROKKA_00299	RecName: Full=Spermidine/putrescine-binding periplasmic protein; Short=SPBP; Flags: Precursor	23552723876	19804305156	21308252353
Pseudomonas_GM17_pacbio_PROKKA_05240	---NA---	11043607482	9837863676	10065148900
Pseudomonas_GM17_pacbio_PROKKA_04470	RecName: Full=Putative peptidyl-prolyl cis-trans isomerase; Short=PPIase; AltName: Full=Rotamase	7016965054	6235625969	6729826063
Pseudomonas_GM17_pacbio_PROKKA_05566	RecName: Full=Putative cytochrome d ubiquinol oxidase subunit 3; AltName: Full=Cytochrome bd-I oxidase subunit III	3346748394	2596345030	2919194689
Pseudomonas_GM17_pacbio_PROKKA_01088	RecName: Full=Poly(3-hydroxyalkanoate) polymerase subunit PhaC; Short=PHA polymerase; AltName: Full=PHB synthase subunit PhaC; AltName: Full=Poly(3-hydroxybutyrate) polymerase subunit PhaC; Short=PHB polymerase; Short=Poly-beta-hydroxybutyrate polymerase; AltName: Full=Polyhydroxyalkanoic acid synthase subunit PhaC; Short=PHA synthase	2723603024	3393370832	4293916011
Pseudomonas_GM17_pacbio_PROKKA_00671	RecName: Full=Glycine--tRNA ligase beta subunit; AltName: Full=Glycyl-tRNA synthetase beta subunit; Short=GlyRS	4853204152	4047990055	4376014916
Pseudomonas_GM17_pacbio_PROKKA_01560	RecName: Full=Fumarate hydratase class II; Short=Fumarase C; AltName: Full=Aerobic fumarase; AltName: Full=Iron-independent fumarase	5403724776	3807818610	5094487501
Pseudomonas_GM17_pacbio_PROKKA_01090	RecName: Full=ATP-dependent protease ATPase subunit HslU; AltName: Full=Unfoldase HslU	2886154528	1785695391	2700289995
Pseudomonas_GM17_pacbio_PROKKA_05002	RecName: Full=Long-chain fatty acid transport protein; AltName: Full=Outer membrane FadL protein; AltName: Full=Outer membrane flp protein; Flags: Precursor	1129112963	9.94076e+08	1004210365
Pseudomonas_GM17_pacbio_PROKKA_03865	RecName: Full=Aminopeptidase N; AltName: Full=Alanine aminopeptidase; AltName: Full=Lysyl aminopeptidase; Short=Lys-AP	1617443999	1357970320	1466702715
Pseudomonas_GM17_pacbio_PROKKA_00324	---NA---	331648000000	288931000000	318618000000
Pseudomonas_GM17_pacbio_PROKKA_01097	RecName: Full=NAD-dependent malic enzyme; Short=NAD-ME	10888615779	9858986031	9607416896
Pseudomonas_GM17_pacbio_PROKKA_04898	RecName: Full=DNA gyrase subunit A	2370662266	1944862941	2276930820
Pseudomonas_GM17_pacbio_PROKKA_02301	RecName: Full=Chemotaxis protein CheA	1623700012	1413610466	1416435356
Pseudomonas_GM17_pacbio_PROKKA_03969	RecName: Full=Phenylalanine--tRNA ligase beta subunit; AltName: Full=Phenylalanyl-tRNA synthetase beta subunit; Short=PheRS	1930162728	1072942799	1810798683
Pseudomonas_GM17_pacbio_PROKKA_00091	RecName: Full=Malate synthase G	2260570820	1764272373	2161880702
Pseudomonas_GM17_pacbio_PROKKA_03020	RecName: Full=Oxygen-dependent choline dehydrogenase; Short=CDH; Short=CHD; AltName: Full=Betaine aldehyde dehydrogenase; Short=BADH	5606810968	4902796106	4861605560
Pseudomonas_GM17_pacbio_PROKKA_02269	RecName: Full=Flagellin	21020700692	21915912555	18889912635
Pseudomonas_GM17_pacbio_PROKKA_04525	RecName: Full=ATP-dependent Clp protease ATP-binding subunit ClpX	3345126946	2963598854	3222552612
Pseudomonas_GM17_pacbio_PROKKA_01618	RecName: Full=Ureidoglycolate lyase; Short=UGL; AltName: Full=Ureidoglycolase; AltName: Full=Ureidoglycolatase; AltName: Full=Ureidoglycolate hydrolase	6604801804	5341548667	5972308657
Pseudomonas_GM17_pacbio_PROKKA_01072	RecName: Full=Methyl-accepting chemotaxis protein McpQ	5305404668	4133886745	4827576706
Pseudomonas_GM17_pacbio_PROKKA_00960	RecName: Full=Potassium binding protein Kbp; Short=K(+) binding protein Kbp	45521274581	41063120102	41198092827
Pseudomonas_GM17_pacbio_PROKKA_03595	RecName: Full=Leucine--tRNA ligase; AltName: Full=Leucyl-tRNA synthetase; Short=LeuRS	4166718604	3936140323	3576455959
Pseudomonas_GM17_pacbio_PROKKA_01219	RecName: Full=Adenylosuccinate synthetase; Short=AMPSase; Short=AdSS; AltName: Full=IMP--aspartate ligase	2594476043	2135968845	2369592137
Pseudomonas_GM17_pacbio_PROKKA_00286	RecName: Full=D-3-phosphoglycerate dehydrogenase; Short=PGDH; AltName: Full=2-oxoglutarate reductase	2749835790	1527106004	2187994479
Pseudomonas_GM17_pacbio_PROKKA_02720	---NA---	2319630496	1868880166	2054699250
Pseudomonas_GM17_pacbio_PROKKA_04682	RecName: Full=Gramicidin S synthase 2; AltName: Full=Gramicidin S synthase II; Includes: RecName: Full=ATP-dependent proline adenylase; Short=ProA; AltName: Full=Proline activase; Includes: RecName: Full=ATP-dependent valine adenylase; Short=ValA; AltName: Full=Valine activase; Includes: RecName: Full=ATP-dependent ornithine adenylase; Short=OrnA; AltName: Full=Ornithine activase; Includes: RecNa…	1393656154	9.37324e+08	1188292335
Pseudomonas_GM17_pacbio_PROKKA_02366	RecName: Full=Dihydrolipoyllysine-residue succinyltransferase component of 2-oxoglutarate dehydrogenase complex; AltName: Full=2-oxoglutarate dehydrogenase complex component E2; Short=OGDC-E2; AltName: Full=Dihydrolipoamide succinyltransferase component of 2-oxoglutarate dehydrogenase complex	17184392642	15102569896	15957818434
Pseudomonas_GM17_pacbio_PROKKA_02561	RecName: Full=2-methylcitrate dehydratase; Short=2-MC dehydratase; AltName: Full=Aconitate hydratase; Short=ACN; Short=Aconitase	7358551080	6217403201	6660646940
Pseudomonas_GM17_pacbio_PROKKA_00182	RecName: Full=Adenosylhomocysteinase; AltName: Full=S-adenosyl-L-homocysteine hydrolase; Short=AdoHcyase	13688038824	13481066645	12194527679
Pseudomonas_GM17_pacbio_PROKKA_05567	RecName: Full=Peptidoglycan-associated lipoprotein; Short=PAL; Flags: Precursor	4298095748	4287639698	3986550504
Pseudomonas_GM17_pacbio_PROKKA_03111	RecName: Full=Bifunctional polymyxin resistance protein ArnA; Includes: RecName: Full=UDP-4-amino-4-deoxy-L-arabinose formyltransferase; AltName: Full=ArnAFT; AltName: Full=UDP-L-Ara4N formyltransferase; Includes: RecName: Full=UDP-glucuronic acid oxidase, UDP-4-keto-hexauronic acid decarboxylating; AltName: Full=ArnADH; AltName: Full=UDP-GlcUA decarboxylase; AltName: Full=UDP-glucuronic acid deh…	1284257266	1179078088	1197725146
Pseudomonas_GM17_pacbio_PROKKA_01055	RecName: Full=Urocanate hydratase; Short=Urocanase; AltName: Full=Imidazolonepropionate hydrolase	4161158926	3155760489	3450510970
Pseudomonas_GM17_pacbio_PROKKA_01040	RecName: Full=Glutamine synthetase; Short=GS; AltName: Full=Glutamate--ammonia ligase; AltName: Full=Glutamine synthetase I beta; Short=GSI beta	12923360937	12986351203	12347443439
Pseudomonas_GM17_pacbio_PROKKA_01832	RecName: Full=CTP synthase; AltName: Full=Cytidine 5'-triphosphate synthase; AltName: Full=Cytidine triphosphate synthetase; Short=CTP synthetase; Short=CTPS; AltName: Full=UTP--ammonia ligase	10509217408	9498225991	9264681996
Pseudomonas_GM17_pacbio_PROKKA_04911	---NA---	12042136274	10952681808	11060791468
Pseudomonas_GM17_pacbio_PROKKA_01472	RecName: Full=ATP-dependent zinc metalloprotease FtsH	801444443	6.79554e+08	660130651
Pseudomonas_GM17_pacbio_PROKKA_04039	RecName: Full=Aspartate aminotransferase; Short=AspAT; AltName: Full=Transaminase A	3114473618	2482091013	2642374153
Pseudomonas_GM17_pacbio_PROKKA_03623	RecName: Full=Dihydrolipoyl dehydrogenase; AltName: Full=Dihydrolipoamide dehydrogenase; AltName: Full=E3 component of pyruvate complex; AltName: Full=Membrane-bound ribosome protein complex 50 kDa subunit	2723790222	1933506788	2518418942
Pseudomonas_GM17_pacbio_PROKKA_05576	---NA---	7318773242	4856217127	6425594026
Pseudomonas_GM17_pacbio_PROKKA_00791	RecName: Full=Methyl-accepting chemotaxis protein McpA	3453939814	2479278109	3125057662
Pseudomonas_GM17_pacbio_PROKKA_00356	RecName: Full=Polyphosphate kinase; AltName: Full=ATP-polyphosphate phosphotransferase; AltName: Full=Polyphosphoric acid kinase	1405008344	735356338	1318727844
Pseudomonas_GM17_pacbio_PROKKA_01702	RecName: Full=Valine--tRNA ligase; AltName: Full=Valyl-tRNA synthetase; Short=ValRS	3318268260	2521106301	2849491572
Pseudomonas_GM17_pacbio_PROKKA_03819	RecName: Full=Histidine-binding periplasmic protein; Short=HBP; Flags: Precursor	6642732768	3818438843	6047896248
Pseudomonas_GM17_pacbio_PROKKA_01777	RecName: Full=Lysine--tRNA ligase; AltName: Full=Lysyl-tRNA synthetase; Short=LysRS	2376518962	1748731755	2089142952
Pseudomonas_GM17_pacbio_PROKKA_03995	RecName: Full=Chitinase; AltName: Full=EfChi18A; Flags: Precursor	23779073012	23826313690	22360398216
Pseudomonas_GM17_pacbio_PROKKA_05993	RecName: Full=D-alanyl-D-alanine carboxypeptidase DacA; Short=DD-carboxypeptidase; Short=DD-peptidase; AltName: Full=Penicillin-binding protein 5; Short=PBP-5; Flags: Precursor	3018055116	1967326171	2599517236
Pseudomonas_GM17_pacbio_PROKKA_03996	RecName: Full=GlcNAc-binding protein A; Flags: Precursor	22204617445	16767461664	20202146929
Pseudomonas_GM17_pacbio_PROKKA_04490	RecName: Full=Biotin carboxylase; AltName: Full=Acetyl-coenzyme A carboxylase biotin carboxylase subunit A	2226835984	1698749297	2186553389
Pseudomonas_GM17_pacbio_PROKKA_00371	RecName: Full=Protein HemY	1833497173	1656930710	1702560714
Pseudomonas_GM17_pacbio_PROKKA_05192	RecName: Full=Glucose-6-phosphate 1-dehydrogenase; Short=G6PD	2469289712	2009773031	2237116536
Pseudomonas_GM17_pacbio_PROKKA_01930	RecName: Full=Outer membrane protein A; AltName: Full=Outer membrane porin A; Flags: Precursor	16525608128	13107519364	14987484400
Pseudomonas_GM17_pacbio_PROKKA_01464	RecName: Full=Chaperone protein DnaJ	2043846999	1963468838	1753562928
Pseudomonas_GM17_pacbio_PROKKA_06090	RecName: Full=30S ribosomal protein S3	10974381216	10045822259	10065044904
Pseudomonas_GM17_pacbio_PROKKA_00163	RecName: Full=Fructose-bisphosphate aldolase; Short=FBP aldolase; Short=FBPA; AltName: Full=Fructose-1,6-bisphosphate aldolase	9370818826	7464694199	8341886880
Pseudomonas_GM17_pacbio_PROKKA_01830	RecName: Full=Acetyl-coenzyme A carboxylase carboxyl transferase subunit alpha; Short=ACCase subunit alpha; Short=Acetyl-CoA carboxylase carboxyltransferase subunit alpha	3670817208	2907009667	3156660993
Pseudomonas_GM17_pacbio_PROKKA_01306	RecName: Full=Phosphoribosylamine--glycine ligase; AltName: Full=GARS; AltName: Full=Glycinamide ribonucleotide synthetase; AltName: Full=Phosphoribosylglycinamide synthetase	1577149476	1292565358	1181725592
Pseudomonas_GM17_pacbio_PROKKA_05342	RecName: Full=Heme oxygenase HutZ; AltName: Full=Heme-degrading enzyme HutZ	1178727207	6.23866e+08	1054332236
Pseudomonas_GM17_pacbio_PROKKA_04015	RecName: Full=Motility hub protein FimV; Flags: Precursor	2375492169	2310757874	2250835396
Pseudomonas_GM17_pacbio_PROKKA_05101	RecName: Full=Succinylornithine transaminase; AltName: Full=Succinylornithine aminotransferase	3994629890	2435135168	3645982256
Pseudomonas_GM17_pacbio_PROKKA_05433	RecName: Full=GMP synthase [glutamine-hydrolyzing]; AltName: Full=GMP synthetase; AltName: Full=Glutamine amidotransferase	1295201130	958933024	1133300316
Pseudomonas_GM17_pacbio_PROKKA_00543	RecName: Full=Biotin carboxylase; AltName: Full=Acetyl-coenzyme A carboxylase biotin carboxylase subunit A	2402319248	2517953168	2730873936
Pseudomonas_GM17_pacbio_PROKKA_00319	RecName: Full=Methyl-accepting chemotaxis protein II; Short=MCP-II; AltName: Full=Aspartate chemoreceptor protein	2512790882	1510419592	2267955989
Pseudomonas_GM17_pacbio_PROKKA_01307	RecName: Full=Bifunctional purine biosynthesis protein PurH; Includes: RecName: Full=Phosphoribosylaminoimidazolecarboxamide formyltransferase; AltName: Full=AICAR transformylase; Includes: RecName: Full=IMP cyclohydrolase; AltName: Full=ATIC; AltName: Full=IMP synthase; AltName: Full=Inosinicase	1920889387	1421852370	1653625495
Pseudomonas_GM17_pacbio_PROKKA_02379	RecName: Full=Cysteine synthase; Short=CSase; AltName: Full=O-acetylserine (thiol)-lyase; Short=OAS-TL; AltName: Full=O-acetylserine sulfhydrylase	3874672972	2696425841	3237238276
Pseudomonas_GM17_pacbio_PROKKA_00815	RecName: Full=Multidrug resistance protein MdtA; AltName: Full=Multidrug transporter MdtA; Flags: Precursor	1193148882	8.95128e+08	1024902390
Pseudomonas_GM17_pacbio_PROKKA_01241	RecName: Full=Azurin	8777681217	6914553399	8855478870
Pseudomonas_GM17_pacbio_PROKKA_06096	RecName: Full=50S ribosomal protein L3	19602337346	14492416256	16468231052
Pseudomonas_GM17_pacbio_PROKKA_05372	RecName: Full=Glutamine-binding periplasmic protein; Short=GlnBP; Flags: Precursor	20052382884	19673905903	18046454164
Pseudomonas_GM17_pacbio_PROKKA_02363	RecName: Full=Succinate dehydrogenase flavoprotein subunit	5978958435	5157291273	5869075143
Pseudomonas_GM17_pacbio_PROKKA_02086	RecName: Full=Outer membrane protein assembly factor BamC; Flags: Precursor	2599728144	2112619062	2244633882
Pseudomonas_GM17_pacbio_PROKKA_05278	RecName: Full=Methyl-accepting chemotaxis protein McpG	4433384798	3684824239	4066668954
Pseudomonas_GM17_pacbio_PROKKA_05406	RecName: Full=Penicillin-binding protein 1B; Short=PBP-1b; Short=PBP1b; AltName: Full=Murein polymerase; Includes: RecName: Full=Penicillin-insensitive transglycosylase; AltName: Full=Peptidoglycan TGase; AltName: Full=Peptidoglycan glycosyltransferase; Includes: RecName: Full=Penicillin-sensitive transpeptidase; AltName: Full=DD-transpeptidase	645331607	7.16959e+08	688476205
Pseudomonas_GM17_pacbio_PROKKA_05251	RecName: Full=Tol-Pal system protein TolB; Flags: Precursor	6090654700	5163599131	5811389594
Pseudomonas_GM17_pacbio_PROKKA_01247	RecName: Full=Leu/Ile/Val-binding protein homolog 1; Flags: Precursor	12384274966	10035044860	10885933958
Pseudomonas_GM17_pacbio_PROKKA_00634	RecName: Full=Probable chromosome-partitioning protein ParB	787486206	6.24545e+08	714056330
Pseudomonas_GM17_pacbio_PROKKA_03131	RecName: Full=Acetyl-coenzyme A synthetase; Short=AcCoA synthetase; Short=Acs; AltName: Full=Acetate--CoA ligase; AltName: Full=Acyl-activating enzyme	1354401349	1221923834	1203524578
Pseudomonas_GM17_pacbio_PROKKA_00742	RecName: Full=DNA polymerase I; Short=POL I	2371035269	2020494246	2297757514
Pseudomonas_GM17_pacbio_PROKKA_05543	RecName: Full=UDP-N-acetylmuramoyl-L-alanyl-D-glutamate--2,6-diaminopimelate ligase; AltName: Full=Meso-A2pm-adding enzyme; AltName: Full=Meso-diaminopimelate-adding enzyme; AltName: Full=UDP-MurNAc-L-Ala-D-Glu:meso-diaminopimelate ligase; AltName: Full=UDP-MurNAc-tripeptide synthetase; AltName: Full=UDP-N-acetylmuramyl-tripeptide synthetase	2086676961	1881456984	2032843072
Pseudomonas_GM17_pacbio_PROKKA_06073	RecName: Full=30S ribosomal protein S4	26951776984	23693111966	24632927466
Pseudomonas_GM17_pacbio_PROKKA_04978	RecName: Full=Probable CtpA-like serine protease	3140998864	2875275137	2889200404
Pseudomonas_GM17_pacbio_PROKKA_04634	RecName: Full=Catalase-peroxidase; Short=CP; AltName: Full=Peroxidase/catalase	1259427420	977435304	1008898513
Pseudomonas_GM17_pacbio_PROKKA_04469	RecName: Full=Glutamine--tRNA ligase; AltName: Full=Glutaminyl-tRNA synthetase; Short=GlnRS	1859137360	1613049784	1603814297
Pseudomonas_GM17_pacbio_PROKKA_01045	RecName: Full=Fructose-1,6-bisphosphatase class 1; Short=FBPase class 1; AltName: Full=D-fructose-1,6-bisphosphate 1-phosphohydrolase class 1	2161009392	1150516766	1557685176
Pseudomonas_GM17_pacbio_PROKKA_06081	RecName: Full=50S ribosomal protein L6	15193385051	11667915012	13022995396
Pseudomonas_GM17_pacbio_PROKKA_06047	RecName: Full=Thioredoxin; Short=Trx	2675532147	1895538616	2547833678
Pseudomonas_GM17_pacbio_PROKKA_04626	---NA---	3188349442	3002253746	3156933674
Pseudomonas_GM17_pacbio_PROKKA_02032	---NA---	8504219985	7379882234	8237309576
Pseudomonas_GM17_pacbio_PROKKA_01549	RecName: Full=Chaperone protein DnaK; AltName: Full=HSP70; AltName: Full=Heat shock 70 kDa protein; AltName: Full=Heat shock protein 70	5123029772	4687910008	4663265424
Pseudomonas_GM17_pacbio_PROKKA_01685	RecName: Full=Putative amino-acid ABC transporter-binding protein YhdW; Flags: Precursor	12908390938	10044490179	10950193120
Pseudomonas_GM17_pacbio_PROKKA_00478	RecName: Full=Type VI secretion system sheath protein TssB1; AltName: Full=Sheath protein HsiB1	15870004750	14144452120	15176507470
Pseudomonas_GM17_pacbio_PROKKA_05447	RecName: Full=Histidine--tRNA ligase; AltName: Full=Histidyl-tRNA synthetase; Short=HisRS	2100931134	2021703618	1971440096
Pseudomonas_GM17_pacbio_PROKKA_05619	RecName: Full=Ribose-phosphate pyrophosphokinase; Short=RPPK; AltName: Full=5-phospho-D-ribosyl alpha-1-diphosphate; AltName: Full=Phosphoribosyl diphosphate synthase; AltName: Full=Phosphoribosyl pyrophosphate synthase; Short=P-Rib-PP synthase; Short=PRPP synthase; Short=PRPPase	1414011886	666425917	1160934459
Pseudomonas_GM17_pacbio_PROKKA_00123	---NA---	22208284036	27358263253	22013775402
Pseudomonas_GM17_pacbio_PROKKA_00549	---NA---	589874620	569639719	6.06749e+08
Pseudomonas_GM17_pacbio_PROKKA_05206	RecName: Full=D-erythrose-4-phosphate dehydrogenase; Short=E4PDH	1982273384	1500311553	1657245968
Pseudomonas_GM17_pacbio_PROKKA_05358	RecName: Full=Alkyl hydroperoxide reductase C; AltName: Full=Peroxiredoxin; AltName: Full=Thioredoxin peroxidase	13459901486	10696234612	12077780748
Pseudomonas_GM17_pacbio_PROKKA_00402	---NA---	2764969987	2144528722	2706118076
Pseudomonas_GM17_pacbio_PROKKA_02360	RecName: Full=Citrate synthase	3751212330	3081794770	3290664265
Pseudomonas_GM17_pacbio_PROKKA_06021	RecName: Full=Inorganic pyrophosphatase; AltName: Full=Pyrophosphate phospho-hydrolase; Short=PPase	3876051817	2833099686	3323882515
Pseudomonas_GM17_pacbio_PROKKA_00039	RecName: Full=Chaperone SurA; AltName: Full=Peptidyl-prolyl cis-trans isomerase SurA; Short=PPIase SurA; AltName: Full=Rotamase SurA; Flags: Precursor	2807488608	2140119216	2411661666
Pseudomonas_GM17_pacbio_PROKKA_01379	RecName: Full=Malonate-semialdehyde dehydrogenase 1; Short=MSA dehydrogenase 1; AltName: Full=Methylmalonate-semialdehyde dehydrogenase 1; Short=MMSA dehydrogenase 1; Short=MSDH 1	2144615010	1830095457	1648899086
Pseudomonas_GM17_pacbio_PROKKA_05591	---NA---	7387578514	7332412872	6208441474
Pseudomonas_GM17_pacbio_PROKKA_05452	RecName: Full=Nucleoside diphosphate kinase; Short=NDK; Short=NDP kinase; AltName: Full=Nucleoside-2-P kinase	28215290269	21493804803	24923142888
Pseudomonas_GM17_pacbio_PROKKA_01658	---NA---	2358322684	2078579250	2019517476
Pseudomonas_GM17_pacbio_PROKKA_01009	RecName: Full=Protein AsmA; Flags: Precursor	593769796	7.08486e+08	642176724
Pseudomonas_GM17_pacbio_PROKKA_04007	RecName: Full=Amidophosphoribosyltransferase; Short=ATase; AltName: Full=Glutamine phosphoribosylpyrophosphate amidotransferase; Short=GPATase; Flags: Precursor	1736476896	1246484882	1546001972
Pseudomonas_GM17_pacbio_PROKKA_05742	RecName: Full=Probable acetyl-CoA acyltransferase; AltName: Full=Acetoacetyl-CoA thiolase	1014382326	8.92818e+08	9.7516e+08
Pseudomonas_GM17_pacbio_PROKKA_01736	RecName: Full=50S ribosomal protein L19	6872811976	4829482041	6378456340
Pseudomonas_GM17_pacbio_PROKKA_03760	RecName: Full=Probable acetyl-CoA acyltransferase; AltName: Full=Acetoacetyl-CoA thiolase	1099333038	1005556937	1055617358
Pseudomonas_GM17_pacbio_PROKKA_00055	RecName: Full=RNA polymerase sigma factor RpoD; AltName: Full=Sigma-70	3996743016	3123091231	3800972634
Pseudomonas_GM17_pacbio_PROKKA_01397	RecName: Full=L-threonate dehydrogenase	6061042817	6139755904	5954926601
Pseudomonas_GM17_pacbio_PROKKA_03988	RecName: Full=L-asparaginase; Short=L-ASNase; AltName: Full=L-asparagine amidohydrolase	7284732704	5136426022	6101358128
Pseudomonas_GM17_pacbio_PROKKA_04439	RecName: Full=Adenylosuccinate lyase; Short=ASL; AltName: Full=Adenylosuccinase; Short=ASase	2785844386	2618094973	2642566670
Pseudomonas_GM17_pacbio_PROKKA_06086	RecName: Full=50S ribosomal protein L14	13698640634	9412937068	12317179215
Pseudomonas_GM17_pacbio_PROKKA_01982	RecName: Full=Multidrug resistance outer membrane protein MdtP; Flags: Precursor	1306217323	9.941e+08	1288419459
Pseudomonas_GM17_pacbio_PROKKA_04962	RecName: Full=Septum site-determining protein MinD; AltName: Full=Cell division inhibitor MinD	2160705265	1548995440	2046832594
Pseudomonas_GM17_pacbio_PROKKA_01227	RecName: Full=30S ribosomal protein S6	11284811537	9731167009	10704274106
Pseudomonas_GM17_pacbio_PROKKA_01754	RecName: Full=NADPH dehydrogenase	2211391664	1528194491	1918773065
Pseudomonas_GM17_pacbio_PROKKA_05795	RecName: Full=Isoleucine--tRNA ligase; AltName: Full=Isoleucyl-tRNA synthetase; Short=IleRS	1261869887	1127559216	1061449097
Pseudomonas_GM17_pacbio_PROKKA_04442	---NA---	657449613	450568127	593635238
Pseudomonas_GM17_pacbio_PROKKA_00505	RecName: Full=Aspartate ammonia-lyase; Short=Aspartase	3626252204	2879874284	3071231208
Pseudomonas_GM17_pacbio_PROKKA_02017	RecName: Full=UPF0339 protein YegP	4449861036	4442265748	4378430204
Pseudomonas_GM17_pacbio_PROKKA_04385	RecName: Full=Uncharacterized signaling protein PA1727	1286640606	1005351810	1152395894
Pseudomonas_GM17_pacbio_PROKKA_03906	RecName: Full=Phage shock protein A homolog	2189079532	2241596742	1976945801
Pseudomonas_GM17_pacbio_PROKKA_03860	RecName: Full=6-phosphogluconolactonase; Short=6-P-gluconolactonase	921601269	8.42173e+08	8.45463e+08
Pseudomonas_GM17_pacbio_PROKKA_03178	---NA---	1434292590	1243898040	1111699011
Pseudomonas_GM17_pacbio_PROKKA_05459	RecName: Full=Cysteine desulfurase IscS	1025129741	8.45664e+08	872421599
Pseudomonas_GM17_pacbio_PROKKA_03841	RecName: Full=Peroxiredoxin; AltName: Full=Thioredoxin peroxidase; AltName: Full=Thioredoxin-dependent peroxiredoxin	6803896696	5516451265	6863814314
Pseudomonas_GM17_pacbio_PROKKA_00948	RecName: Full=Phosphoenolpyruvate carboxykinase (ATP); Short=PCK; Short=PEP carboxykinase; Short=PEPCK	4081870855	3429091786	3612503640
Pseudomonas_GM17_pacbio_PROKKA_03622	RecName: Full=Dihydrolipoyllysine-residue acetyltransferase component of pyruvate dehydrogenase complex; AltName: Full=Dihydrolipoamide acetyltransferase component of pyruvate dehydrogenase complex; AltName: Full=E2	4023558480	4005099433	4330876708
Pseudomonas_GM17_pacbio_PROKKA_00287	---NA---	9977042929	8874388807	9047414500
Pseudomonas_GM17_pacbio_PROKKA_04880	RecName: Full=Uncharacterized glycosyltransferase RP339	6315445058	5956296467	5879426202
Pseudomonas_GM17_pacbio_PROKKA_05537	RecName: Full=UDP-N-acetylmuramate--L-alanine ligase; AltName: Full=UDP-N-acetylmuramoyl-L-alanine synthetase	853717898	975666627	1223764231
Pseudomonas_GM17_pacbio_PROKKA_03585	RecName: Full=Zorya protein ZorA	398639873	416255746	361678207
Pseudomonas_GM17_pacbio_PROKKA_00623	RecName: Full=Glutamine--fructose-6-phosphate aminotransferase [isomerizing]; AltName: Full=D-fructose-6-phosphate amidotransferase; AltName: Full=GFAT; AltName: Full=Glucosamine-6-phosphate synthase; AltName: Full=Hexosephosphate aminotransferase; AltName: Full=L-glutamine--D-fructose-6-phosphate amidotransferase	1760610950	1438416063	1999364138
Pseudomonas_GM17_pacbio_PROKKA_01021	RecName: Full=2,3-bisphosphoglycerate-independent phosphoglycerate mutase; Short=BPG-independent PGAM; Short=Phosphoglyceromutase; Short=iPGM	2146236036	1248128264	1879014397
Pseudomonas_GM17_pacbio_PROKKA_01462	RecName: Full=Protein GrpE; AltName: Full=HSP-70 cofactor	7440696200	6939926480	6690462399
Pseudomonas_GM17_pacbio_PROKKA_01479	RecName: Full=Transcription termination/antitermination protein NusA	6383682532	5665931030	6018566778
Pseudomonas_GM17_pacbio_PROKKA_01447	---NA---	2179432581	1542803212	1976014941
Pseudomonas_GM17_pacbio_PROKKA_01230	RecName: Full=50S ribosomal protein L9	11225734452	9663223366	10194561404
Pseudomonas_GM17_pacbio_PROKKA_01587	RecName: Full=Sulfate adenylyltransferase subunit 1; AltName: Full=ATP-sulfurylase large subunit; AltName: Full=Sulfate adenylate transferase; Short=SAT	1489227224	994667797	1290031194
Pseudomonas_GM17_pacbio_PROKKA_02874	RecName: Full=Phosphoglucomutase; Short=PGM; AltName: Full=Alpha-phosphoglucomutase; AltName: Full=Glucose phosphomutase	1537467550	1132139133	1035265266
Pseudomonas_GM17_pacbio_PROKKA_03667	---NA---	3635349623	3284896868	3413918815
Pseudomonas_GM17_pacbio_PROKKA_01931	RecName: Full=Outer membrane protein A; AltName: Full=Outer membrane porin A; Flags: Precursor	4497693624	4275092892	4013922880
Pseudomonas_GM17_pacbio_PROKKA_01787	RecName: Full=Adenylate kinase; Short=AK; AltName: Full=ATP-AMP transphosphorylase; AltName: Full=ATP:AMP phosphotransferase; AltName: Full=Adenylate monophosphate kinase	12015377288	9486808675	11529753220
Pseudomonas_GM17_pacbio_PROKKA_04825	RecName: Full=DEAD-box ATP-dependent RNA helicase CshA	4307682140	3971458634	4069129708
Pseudomonas_GM17_pacbio_PROKKA_04837	RecName: Full=Elongation factor P; Short=EF-P	16865408868	12342171476	14310776850
Pseudomonas_GM17_pacbio_PROKKA_04355	RecName: Full=Malonate-semialdehyde dehydrogenase; Short=MSA dehydrogenase; AltName: Full=Methylmalonate-semialdehyde dehydrogenase; Short=MMSA dehydrogenase; Short=MSDH	2793915203	2111447934	2618983798
Pseudomonas_GM17_pacbio_PROKKA_03233	RecName: Full=Acyl-homoserine lactone acylase PvdQ; Short=AHL acylase PvdQ; Short=Acyl-HSL acylase PvdQ; Contains: RecName: Full=Acyl-homoserine lactone acylase PvdQ subunit alpha; Short=Acyl-HSL acylase PvdQ subunit alpha; Contains: RecName: Full=Acyl-homoserine lactone acylase PvdQ subunit beta; Short=Acyl-HSL acylase PvdQ subunit beta; Flags: Precursor	1089098492	749049109	1159886106
Pseudomonas_GM17_pacbio_PROKKA_02771	---NA---	20060464552	19241588464	16954630876
Pseudomonas_GM17_pacbio_PROKKA_05818	RecName: Full=Energy-dependent translational throttle protein EttA; AltName: Full=Translational regulatory factor EttA	3575189176	2846054570	3016759442
Pseudomonas_GM17_pacbio_PROKKA_00628	RecName: Full=ATP synthase gamma chain; AltName: Full=ATP synthase F1 sector gamma subunit; AltName: Full=F-ATPase gamma subunit	4054657080	2158861672	3485710616
Pseudomonas_GM17_pacbio_PROKKA_01083	---NA---	4734642792	4667541456	4652284168
Pseudomonas_GM17_pacbio_PROKKA_03973	RecName: Full=Translation initiation factor IF-3	3506796628	2812936435	3142431568
Pseudomonas_GM17_pacbio_PROKKA_00376	RecName: Full=Argininosuccinate lyase; Short=ASAL; AltName: Full=Arginosuccinase	1979548219	1474130205	1917738389
Pseudomonas_GM17_pacbio_PROKKA_00360	RecName: Full=Glyoxalase ElbB; AltName: Full=Sigma cross-reacting protein 27A; Short=SCRP-27A	1040282004	1150337928	1405978018
Pseudomonas_GM17_pacbio_PROKKA_04487	RecName: Full=Probable acyl-CoA dehydrogenase fadE25	3991286316	2459579324	3616780052
Pseudomonas_GM17_pacbio_PROKKA_01814	RecName: Full=30S ribosomal protein S2	13400281026	10544821071	13086240728
Pseudomonas_GM17_pacbio_PROKKA_00631	RecName: Full=ATP synthase subunit b; AltName: Full=ATP synthase F(0) sector subunit b; AltName: Full=ATPase subunit I; AltName: Full=F-type ATPase subunit b; Short=F-ATPase subunit b	14001775602	12323164028	11847792260
Pseudomonas_GM17_pacbio_PROKKA_01761	RecName: Full=Gamma-aminobutyraldehyde dehydrogenase; Short=ABALDH; AltName: Full=1-pyrroline dehydrogenase; AltName: Full=4-aminobutanal dehydrogenase; AltName: Full=5-aminopentanal dehydrogenase	942130848	8.90808e+08	956297714
Pseudomonas_GM17_pacbio_PROKKA_05205	RecName: Full=Dihydroxy-acid dehydratase; Short=DAD	1589976512	1096995990	1075942346
Pseudomonas_GM17_pacbio_PROKKA_02022	RecName: Full=Alcohol dehydrogenase 2; AltName: Full=Alcohol dehydrogenase II; Short=ADH II	9.32121e+08	770607533	7.57399e+08
Pseudomonas_GM17_pacbio_PROKKA_03946	---NA---	10662873232	8810887644	10635103316
Pseudomonas_GM17_pacbio_PROKKA_03738	RecName: Full=Uncharacterized protein YegU	2423069502	1980514589	2207559970
Pseudomonas_GM17_pacbio_PROKKA_01193	RecName: Full=DNA topoisomerase 4 subunit A; AltName: Full=Topoisomerase IV subunit A	595611664	4.80433e+08	546322706
Pseudomonas_GM17_pacbio_PROKKA_01345	RecName: Full=Outer membrane protein B; AltName: Full=168 kDa surface-layer protein; AltName: Full=Cell surface antigen 5; Short=Sca5; AltName: Full=Surface protein antigen; AltName: Full=rOmp B; Short=rOmpB; Contains: RecName: Full=120 kDa surface-exposed protein; AltName: Full=120 kDa outer membrane protein OmpB; AltName: Full=Surface protein antigen; AltName: Full=p120; Contains: RecName: Full…	2039179744	1667448948	1898412640
Pseudomonas_GM17_pacbio_PROKKA_06026	RecName: Full=Alcohol dehydrogenase; Short=ADH	822937838	709242115	816164994
Pseudomonas_GM17_pacbio_PROKKA_00643	RecName: Full=Beta sliding clamp; Short=Beta clamp; Short=Sliding clamp; AltName: Full=Beta-clamp processivity factor; AltName: Full=DNA polymerase III beta sliding clamp subunit; AltName: Full=DNA polymerase III subunit beta	4449476337	4298911373	4615745471
Pseudomonas_GM17_pacbio_PROKKA_03128	RecName: Full=Probable acyl-CoA dehydrogenase fadE25	2234817359	2109813625	2059017574
Pseudomonas_GM17_pacbio_PROKKA_05329	---NA---	1705972328	1820682360	1743798144
Pseudomonas_GM17_pacbio_PROKKA_04556	RecName: Full=Methyl-accepting chemotaxis protein CtpM	2092227490	1356609054	2459982924
Pseudomonas_GM17_pacbio_PROKKA_00023	RecName: Full=Esterase EstA; AltName: Full=Autotransporter esterase EstA; Flags: Precursor	2271877691	2099547323	2053777012
Pseudomonas_GM17_pacbio_PROKKA_05449	RecName: Full=Cytoskeleton protein RodZ	595388372	400355612	628525800
Pseudomonas_GM17_pacbio_PROKKA_05345	RecName: Full=Methionine--tRNA ligase; AltName: Full=Methionyl-tRNA synthetase; Short=MetRS	647022670	755872850	767464104
Pseudomonas_GM17_pacbio_PROKKA_01619	RecName: Full=Stringent starvation protein A homolog	7068953004	5835437226	6518060586
Pseudomonas_GM17_pacbio_PROKKA_03791	RecName: Full=UPF0065 protein YflP; Flags: Precursor	4892950776	4908659768	3526960400
Pseudomonas_GM17_pacbio_PROKKA_05510	RecName: Full=7-cyano-7-deazaguanine synthase; AltName: Full=7-cyano-7-carbaguanine synthase; AltName: Full=PreQ(0) synthase; AltName: Full=Queuosine biosynthesis protein QueC	409579466	3.63878e+08	486494746
Pseudomonas_GM17_pacbio_PROKKA_04153	RecName: Full=Serine/threonine-protein kinase PknB	1018251424	935932100	927191735
Pseudomonas_GM17_pacbio_PROKKA_05744	---NA---	2983071103	2881124326	2649615329
Pseudomonas_GM17_pacbio_PROKKA_00248	RecName: Full=Putative aldehyde dehydrogenase	3273327104	3305885113	3144509386
Pseudomonas_GM17_pacbio_PROKKA_01808	RecName: Full=2,3,4,5-tetrahydropyridine-2,6-dicarboxylate N-succinyltransferase; AltName: Full=Tetrahydrodipicolinate N-succinyltransferase; Short=THDP succinyltransferase; Short=THP succinyltransferase; AltName: Full=Tetrahydropicolinate succinylase	3823443018	3341429803	3607208463
Pseudomonas_GM17_pacbio_PROKKA_03464	---NA---	1835901896	2109892906	2127634903
Pseudomonas_GM17_pacbio_PROKKA_04409	RecName: Full=Probable malate:quinone oxidoreductase; AltName: Full=MQO; AltName: Full=Malate dehydrogenase [quinone]	4755172579	5079539024	4160617110
Pseudomonas_GM17_pacbio_PROKKA_02594	RecName: Full=DNA ligase; AltName: Full=Polydeoxyribonucleotide synthase [NAD(+)]	424226726	405702328	320358090
Pseudomonas_GM17_pacbio_PROKKA_03126	RecName: Full=Probable acyl-CoA dehydrogenase fadE25	3566899997	2706202959	3251075297
Pseudomonas_GM17_pacbio_PROKKA_02422	RecName: Full=Probable acyl-CoA dehydrogenase fadE25	2499534376	1828878862	1853223580
Pseudomonas_GM17_pacbio_PROKKA_05651	RecName: Full=Glutathione hydrolase proenzyme; AltName: Full=Gamma-glutamyltranspeptidase proenzyme; Contains: RecName: Full=Glutathione hydrolase large chain; Contains: RecName: Full=Glutathione hydrolase small chain; Flags: Precursor	1455288040	1289252729	1335054637
Pseudomonas_GM17_pacbio_PROKKA_01245	RecName: Full=Malonate-semialdehyde dehydrogenase; Short=MSA dehydrogenase; AltName: Full=Methylmalonate-semialdehyde dehydrogenase; Short=MMSA dehydrogenase; Short=MSDH	2240262748	2249127301	1602779623
Pseudomonas_GM17_pacbio_PROKKA_02377	RecName: Full=Putative carboxymethylenebutenolidase; AltName: Full=Dienelactone hydrolase; Short=DLH	1767315501	1138603488	1576301519
Pseudomonas_GM17_pacbio_PROKKA_06084	RecName: Full=50S ribosomal protein L5	21571615720	17050279191	19109651674
Pseudomonas_GM17_pacbio_PROKKA_03543	RecName: Full=D-galactose-binding periplasmic protein; Short=GBP; AltName: Full=D-galactose/ D-glucose-binding protein; Short=GGBP; Flags: Precursor	1997513600	1440660088	1660563458
Pseudomonas_GM17_pacbio_PROKKA_01822	RecName: Full=Outer membrane protein assembly factor BamA; Flags: Precursor	2530974052	2284639382	2052118534
Pseudomonas_GM17_pacbio_PROKKA_05262	RecName: Full=DNA protection during starvation protein	9335425076	8413892596	8133575216
Pseudomonas_GM17_pacbio_PROKKA_05197	RecName: Full=sn-glycerol-3-phosphate import ATP-binding protein UgpC	1434627935	1059964399	1345350009
Pseudomonas_GM17_pacbio_PROKKA_05354	RecName: Full=Argininosuccinate synthase; AltName: Full=Citrulline--aspartate ligase	3462606706	2706536300	3159536878
Pseudomonas_GM17_pacbio_PROKKA_00012	RecName: Full=Probable nitronate monooxygenase; Short=NMO; AltName: Full=Propionate 3-nitronate monooxygenase; Short=P3N monooxygenase	1653753317	1307045548	1576068758
Pseudomonas_GM17_pacbio_PROKKA_00121	RecName: Full=Naphthalene 1,2-dioxygenase system, large oxygenase component; AltName: Full=ISP NAP; AltName: Full=Naphthalene 1,2-dioxygenase ISP alpha; AltName: Full=Naphthalene 1,2-dioxygenase subunit alpha; Short=ND subunit alpha; Short=NDO subunit alpha	1673519735	1324701029	1544228291
Pseudomonas_GM17_pacbio_PROKKA_03740	RecName: Full=ATP-dependent DNA helicase UvrD2	5419550460	4550165650	4961019400
Pseudomonas_GM17_pacbio_PROKKA_00114	RecName: Full=Serine hydroxymethyltransferase 2; Short=SHMT 2; Short=Serine methylase 2	3968252784	3487827260	3050623220
Pseudomonas_GM17_pacbio_PROKKA_04449	RecName: Full=NADH-quinone oxidoreductase subunit G; AltName: Full=NADH dehydrogenase I subunit G; AltName: Full=NDH-1 subunit G	1632000296	1422285115	1575456164
Pseudomonas_GM17_pacbio_PROKKA_04162	RecName: Full=Type VI secretion system sheath protein TssB1; AltName: Full=Sheath protein HsiB1	7222500896	5582128558	7328553498
Pseudomonas_GM17_pacbio_PROKKA_05739	RecName: Full=Glucose-6-phosphate isomerase; Short=GPI; AltName: Full=Phosphoglucose isomerase; Short=PGI; AltName: Full=Phosphohexose isomerase; Short=PHI	4640098909	4531969536	4688425255
Pseudomonas_GM17_pacbio_PROKKA_00433	RecName: Full=Phosphomannomutase; Short=PMM	1817324148	1578263968	1722895762
Pseudomonas_GM17_pacbio_PROKKA_00186	RecName: Full=ATP-dependent RNA helicase RhlB	5640265468	5097497277	5119478848
Pseudomonas_GM17_pacbio_PROKKA_05984	RecName: Full=Leucine--tRNA ligase; AltName: Full=Leucyl-tRNA synthetase; Short=LeuRS	2863539990	2233419808	2340478440
Pseudomonas_GM17_pacbio_PROKKA_00746	RecName: Full=Thiol:disulfide interchange protein DsbA; Flags: Precursor	4859449044	3672370936	4373248080
Pseudomonas_GM17_pacbio_PROKKA_00976	RecName: Full=Porin D; AltName: Full=Imipenem/basic amino acid-specific outer membrane pore; AltName: Full=Outer membrane protein D2; Flags: Precursor	2847283393	4732225946	2985730479
Pseudomonas_GM17_pacbio_PROKKA_00709	RecName: Full=Oligopeptidase A	896348276	6.25163e+08	8.37657e+08
Pseudomonas_GM17_pacbio_PROKKA_05091	RecName: Full=Aspartokinase; AltName: Full=Aspartate kinase	3265515712	2836177955	3216753924
Pseudomonas_GM17_pacbio_PROKKA_00298	RecName: Full=Spermidine/putrescine-binding periplasmic protein; Short=SPBP; Flags: Precursor	2348243296	1252331318	2240389100
Pseudomonas_GM17_pacbio_PROKKA_04160	RecName: Full=Oxoglutarate dehydrogenase inhibitor	2045452568	1819123562	1827902886
Pseudomonas_GM17_pacbio_PROKKA_05583	RecName: Full=Beta-barrel assembly-enhancing protease; Flags: Precursor	3062701198	2853823254	2811105910
Pseudomonas_GM17_pacbio_PROKKA_02907	RecName: Full=Extracellular serine protease; Flags: Precursor	490175385	438177447	509778120
Pseudomonas_GM17_pacbio_PROKKA_01000	RecName: Full=Histidine-binding periplasmic protein; Short=HBP; Flags: Precursor	3065569318	2877656768	3252698320
Pseudomonas_GM17_pacbio_PROKKA_06077	RecName: Full=50S ribosomal protein L15	16169843207	13676286666	14613419094
Pseudomonas_GM17_pacbio_PROKKA_02384	RecName: Full=Methyl-accepting chemotaxis protein PcaY; AltName: Full=Aromatic acid chemoreceptor PcaY	3131036332	1707029165	3008900600
Pseudomonas_GM17_pacbio_PROKKA_00459	---NA---	1577223514	1432186014	1375023768
Pseudomonas_GM17_pacbio_PROKKA_05196	RecName: Full=Porin B; AltName: Full=Glucose porin; AltName: Full=Outer membrane protein D1; Flags: Precursor	2117162722	1940193287	2082068244
Pseudomonas_GM17_pacbio_PROKKA_05249	RecName: Full=Cell division coordinator CpoB; Flags: Precursor	672245670	4.46505e+08	578421727
Pseudomonas_GM17_pacbio_PROKKA_05277	RecName: Full=Uncharacterized protein YjgR	1823042846	1807784935	1674766238
Pseudomonas_GM17_pacbio_PROKKA_01580	RecName: Full=UDP-N-acetylglucosamine 1-carboxyvinyltransferase; AltName: Full=Enoylpyruvate transferase; AltName: Full=UDP-N-acetylglucosamine enolpyruvyl transferase; Short=EPT	4333149933	3652315586	3685132641
Pseudomonas_GM17_pacbio_PROKKA_01093	RecName: Full=Arginine--tRNA ligase; AltName: Full=Arginyl-tRNA synthetase; Short=ArgRS	1616663820	1498468869	1535540513
Pseudomonas_GM17_pacbio_PROKKA_01941	RecName: Full=Outer membrane lipoprotein SlyB; Flags: Precursor	7940487560	7409525544	8484916776
Pseudomonas_GM17_pacbio_PROKKA_01019	RecName: Full=Probable CtpA-like serine protease	1889171732	1442541444	2123803512
Pseudomonas_GM17_pacbio_PROKKA_01350	RecName: Full=3-oxoacyl-[acyl-carrier-protein] reductase FabG; AltName: Full=3-ketoacyl-acyl carrier protein reductase; AltName: Full=Beta-Ketoacyl-acyl carrier protein reductase; AltName: Full=Beta-ketoacyl-ACP reductase	1439524460	1328282962	1492393228
Pseudomonas_GM17_pacbio_PROKKA_04164	RecName: Full=Protein hcp1	22666033985	19378699105	21631701016
Pseudomonas_GM17_pacbio_PROKKA_02364	RecName: Full=Fumarate reductase iron-sulfur subunit; AltName: Full=Quinol-fumarate reductase iron-sulfur subunit; Short=QFR iron-sulfur subunit	2371168870	1877431250	1893681064
Pseudomonas_GM17_pacbio_PROKKA_05464	RecName: Full=17 kDa surface antigen; Flags: Precursor	916148128	875237272	749642328
Pseudomonas_GM17_pacbio_PROKKA_05985	RecName: Full=LPS-assembly lipoprotein LptE; Flags: Precursor	2264997240	2097131811	1731009299
Pseudomonas_GM17_pacbio_PROKKA_01141	RecName: Full=Small-conductance mechanosensitive channel	1230704081	1078163313	1095686748
Pseudomonas_GM17_pacbio_PROKKA_05555	RecName: Full=Cytochrome c1; Flags: Precursor	2209231732	1634610233	1659533201
Pseudomonas_GM17_pacbio_PROKKA_01617	RecName: Full=Homogentisate 1,2-dioxygenase; Short=HGDO; AltName: Full=Homogentisate oxygenase; AltName: Full=Homogentisic acid oxidase; AltName: Full=Homogentisicase	6087756918	5994523593	6320229709
Pseudomonas_GM17_pacbio_PROKKA_00078	RecName: Full=Probable acyl-CoA dehydrogenase fadE25	2083395040	1778229193	1905397820
Pseudomonas_GM17_pacbio_PROKKA_05781	RecName: Full=Outer membrane protein assembly factor BamD; Flags: Precursor	1499866655	1369608150	1356325766
Pseudomonas_GM17_pacbio_PROKKA_01522	RecName: Full=Glutathione-binding protein GsiB; Flags: Precursor	2072830524	1596706502	1843003018
Pseudomonas_GM17_pacbio_PROKKA_01068	RecName: Full=Glucans biosynthesis glucosyltransferase H	850978674	732038068	687231292
Pseudomonas_GM17_pacbio_PROKKA_00804	RecName: Full=Leukotoxin secretion protein D	878715729	8.98789e+08	747712827
Pseudomonas_GM17_pacbio_PROKKA_06105	RecName: Full=50S ribosomal protein L10	20015527252	18839119568	18208420956
Pseudomonas_GM17_pacbio_PROKKA_05189	RecName: Full=KHG/KDPG aldolase; Includes: RecName: Full=4-hydroxy-2-oxoglutarate aldolase; AltName: Full=2-keto-4-hydroxyglutarate aldolase; Short=KHG-aldolase; Includes: RecName: Full=2-dehydro-3-deoxy-phosphogluconate aldolase; AltName: Full=2-keto-3-deoxy-6-phosphogluconate aldolase; Short=KDPG-aldolase; AltName: Full=Phospho-2-dehydro-3-deoxygluconate aldolase; AltName: Full=Phospho-2-keto-3…	5274602976	4326871282	4700164310
Pseudomonas_GM17_pacbio_PROKKA_05800	RecName: Full=Glutamate 5-kinase; AltName: Full=Gamma-glutamyl kinase; Short=GK	850266050	8.19161e+08	760825155
Pseudomonas_GM17_pacbio_PROKKA_03765	---NA---	25240741291	20552136066	24252954979
Pseudomonas_GM17_pacbio_PROKKA_01217	RecName: Full=Protein HflC	5605992960	4518332215	5083179044
Pseudomonas_GM17_pacbio_PROKKA_00464	RecName: Full=Type VI secretion system component TssM1	857287536	560002244	627495929
Pseudomonas_GM17_pacbio_PROKKA_01107	RecName: Full=Archaeal-type glutamate synthase [NADPH]; AltName: Full=Archaeal-type NADPH-GOGAT	506526748	477213570	460365256
Pseudomonas_GM17_pacbio_PROKKA_03127	RecName: Full=Carnitinyl-CoA dehydratase; AltName: Full=Crotonobetainyl-CoA hydratase	6636927826	6025682764	6299268486
Pseudomonas_GM17_pacbio_PROKKA_04001	RecName: Full=Probable oxidoreductase OrdL	1630764757	1567001863	1526213685
Pseudomonas_GM17_pacbio_PROKKA_06040	RecName: Full=6,7-dimethyl-8-ribityllumazine synthase; Short=DMRL synthase; Short=LS; Short=Lumazine synthase	3656877340	3215008052	3609917676
Pseudomonas_GM17_pacbio_PROKKA_05099	RecName: Full=Arginine N-succinyltransferase; Short=AST; AltName: Full=AOST	682413677	577056555	652382718
Pseudomonas_GM17_pacbio_PROKKA_02236	RecName: Full=Aspartate aminotransferase; Short=AspAT; AltName: Full=Transaminase A	3576469213	3044394064	2866107004
Pseudomonas_GM17_pacbio_PROKKA_05210	RecName: Full=Hemoglobin-haptoglobin utilization protein B; Flags: Precursor	1180297864	1202233767	1273493116
Pseudomonas_GM17_pacbio_PROKKA_05880	RecName: Full=Uncharacterized protein bbp_170; AltName: Full=yba2	53946197	4.18025e+07	4.1851e+07
Pseudomonas_GM17_pacbio_PROKKA_00392	RecName: Full=Nitrogen regulatory protein P-II	7416950732	5729732828	5917803372
Pseudomonas_GM17_pacbio_PROKKA_04022	RecName: Full=Uncharacterized signaling protein PA1727	992561512	9.27912e+08	912267858
Pseudomonas_GM17_pacbio_PROKKA_00920	RecName: Full=Histidine-binding periplasmic protein; Short=HBP; Flags: Precursor	4304471406	3279530776	4056207862
Pseudomonas_GM17_pacbio_PROKKA_02474	RecName: Full=Electron transfer flavoprotein subunit beta; Short=Beta-ETF; AltName: Full=Electron transfer flavoprotein small subunit; Short=ETFSS	10342514985	10415523867	9301487824
Pseudomonas_GM17_pacbio_PROKKA_04894	RecName: Full=3-phosphoshikimate 1-carboxyvinyltransferase; AltName: Full=5-enolpyruvylshikimate-3-phosphate synthase; Short=EPSP synthase; Short=EPSPS	2052332915	1561528860	1741022543
Pseudomonas_GM17_pacbio_PROKKA_02845	RecName: Full=Autoinducer 2 sensor kinase/phosphatase LuxQ	6.27696e+08	6.19939e+08	5.97181e+08
Pseudomonas_GM17_pacbio_PROKKA_04681	RecName: Full=Mycosubtilin synthase subunit B; Includes: RecName: Full=ATP-dependent tyrosine adenylase; Short=TyrA; AltName: Full=Tyrosine activase; Includes: RecName: Full=ATP-dependent asparagine adenylase 2; Short=AsnA 2; AltName: Full=Asparagine activase 2; Includes: RecName: Full=ATP-dependent glutamine adenylase; Short=GlnA; AltName: Full=Glutamine activase; Includes: RecName: Full=ATP-dep…	3645683664	1722039856	3013496988
Pseudomonas_GM17_pacbio_PROKKA_04161	RecName: Full=Type VI secretion system component TssA1	1729336822	1707110184	1700329642
Pseudomonas_GM17_pacbio_PROKKA_01351	RecName: Full=3-ketoacyl-CoA thiolase; AltName: Full=ACSs; AltName: Full=Acetyl-CoA acyltransferase; AltName: Full=Acyl-CoA ligase; AltName: Full=Beta-ketothiolase; AltName: Full=Fatty acid oxidation complex subunit beta	294330171	377548128	334211326
Pseudomonas_GM17_pacbio_PROKKA_05440	RecName: Full=2-isopropylmalate synthase; AltName: Full=Alpha-IPM synthase; AltName: Full=Alpha-isopropylmalate synthase	679186572	449134826	612401880
Pseudomonas_GM17_pacbio_PROKKA_05755	RecName: Full=Mannose-1-phosphate guanylyltransferase; AltName: Full=GDP-mannose pyrophosphorylase; Short=GMP; Short=GMPP	1810149402	1792020005	1743705544
Pseudomonas_GM17_pacbio_PROKKA_05107	RecName: Full=Histidine-binding periplasmic protein; Short=HBP; Flags: Precursor	3005231318	2266720705	2916100820
Pseudomonas_GM17_pacbio_PROKKA_05820	RecName: Full=Serine hydroxymethyltransferase 2; Short=SHMT 2; Short=Serine methylase 2	6249802128	5452014756	4901417279
Pseudomonas_GM17_pacbio_PROKKA_01500	RecName: Full=Phosphoenolpyruvate-protein phosphotransferase; AltName: Full=Phosphotransferase system, enzyme I	1088845322	9.42061e+08	1085209484
Pseudomonas_GM17_pacbio_PROKKA_00329	RecName: Full=Putative 2-aminoethylphosphonate-binding periplasmic protein; Flags: Precursor	1250957306	1046531256	1279890864
Pseudomonas_GM17_pacbio_PROKKA_04384	RecName: Full=DNA-binding transcriptional regulator NtrC; AltName: Full=Nitrogen regulation protein NR(I); AltName: Full=Nitrogen regulator I; Short=NRI	649134844	5.90707e+08	534582100
Pseudomonas_GM17_pacbio_PROKKA_03758	RecName: Full=Probable succinyl-CoA:3-ketoacid coenzyme A transferase subunit A; AltName: Full=Succinyl-CoA:3-oxoacid CoA-transferase; Short=OXCT A	1179613888	9.05266e+08	1031631795
Pseudomonas_GM17_pacbio_PROKKA_00885	---NA---	283852098	262359936	213778380
Pseudomonas_GM17_pacbio_PROKKA_00779	RecName: Full=Probable acyl-CoA dehydrogenase fadE25	2893659424	2529173252	3033543612
Pseudomonas_GM17_pacbio_PROKKA_00171	RecName: Full=S-adenosylmethionine synthase; Short=AdoMet synthase; AltName: Full=MAT; AltName: Full=Methionine adenosyltransferase	3864013292	3279090502	3672427676
Pseudomonas_GM17_pacbio_PROKKA_04358	RecName: Full=Molybdenum cofactor biosynthesis protein B	1021266746	756566294	823816456
Pseudomonas_GM17_pacbio_PROKKA_04540	---NA---	3063014524	1913092438	3035391140
Pseudomonas_GM17_pacbio_PROKKA_01673	RecName: Full=PhoH-like protein	570474555	483356666	416056953
Pseudomonas_GM17_pacbio_PROKKA_00275	RecName: Full=Phosphoenolpyruvate-protein phosphotransferase; AltName: Full=Phosphotransferase system, enzyme I	1062845089	9.01685e+08	997204432
Pseudomonas_GM17_pacbio_PROKKA_04841	RecName: Full=HTH-type transcriptional regulator CysB; AltName: Full=Cys regulon transcriptional activator	6477360372	4960704026	5740036068
Pseudomonas_GM17_pacbio_PROKKA_05103	RecName: Full=Histidine transport ATP-binding protein HisP	1539073008	1364900784	1421944178
Pseudomonas_GM17_pacbio_PROKKA_02449	RecName: Full=3-oxoacyl-[acyl-carrier-protein] reductase FabG; AltName: Full=3-ketoacyl-acyl carrier protein reductase; AltName: Full=Beta-Ketoacyl-acyl carrier protein reductase; AltName: Full=Beta-ketoacyl-ACP reductase	1933655123	1492848417	1489069977
Pseudomonas_GM17_pacbio_PROKKA_05533	RecName: Full=Cell division protein FtsZ	7.39605e+08	7.55387e+08	732337170
Pseudomonas_GM17_pacbio_PROKKA_04147	RecName: Full=Leukotoxin translocation ATP-binding protein LktB	392347031	297048371	3.42674e+08
Pseudomonas_GM17_pacbio_PROKKA_02767	RecName: Full=Alkyl hydroperoxide reductase C; AltName: Full=Peroxiredoxin; AltName: Full=Thioredoxin peroxidase	1503044564	1627438382	1367547180
Pseudomonas_GM17_pacbio_PROKKA_05729	RecName: Full=RNA polymerase-binding transcription factor DksA	1376563632	1245582841	1201947956
Pseudomonas_GM17_pacbio_PROKKA_00303	RecName: Full=Glutamine synthetase; Short=GS; AltName: Full=Glutamate--ammonia ligase; AltName: Full=Glutamine synthetase I alpha; Short=GSI alpha	2045216075	1856915602	1772392585
Pseudomonas_GM17_pacbio_PROKKA_06091	RecName: Full=50S ribosomal protein L22	18562144335	17959409459	16048274341
Pseudomonas_GM17_pacbio_PROKKA_00075	RecName: Full=Probable acyl-CoA dehydrogenase fadE25	639295799	6.27464e+08	7.91216e+08
Pseudomonas_GM17_pacbio_PROKKA_06107	RecName: Full=50S ribosomal protein L11	17532373830	15699957092	16875882262
Pseudomonas_GM17_pacbio_PROKKA_04166	---NA---	3351845908	3041439100	3088138924
Pseudomonas_GM17_pacbio_PROKKA_06089	RecName: Full=50S ribosomal protein L16	15975277856	13730578898	13994887094
Pseudomonas_GM17_pacbio_PROKKA_01460	RecName: Full=Ferric uptake regulation protein; Short=Ferric uptake regulator	2625393934	1694423811	2545387891
Pseudomonas_GM17_pacbio_PROKKA_01797	---NA---	1708126400	1622852136	1592601664
Pseudomonas_GM17_pacbio_PROKKA_01428	RecName: Full=Methyl-accepting chemotaxis protein McpS	4867847295	3680013499	4617336928
Pseudomonas_GM17_pacbio_PROKKA_01459	RecName: Full=Outer membrane protein assembly factor BamE; Flags: Precursor	1.76295e+08	2.32075e+08	2.7924e+08
Pseudomonas_GM17_pacbio_PROKKA_05110	RecName: Full=Ribonucleoside-diphosphate reductase subunit beta; AltName: Full=Ribonucleotide reductase small subunit	420219418	415360175	3.35802e+08
Pseudomonas_GM17_pacbio_PROKKA_04431	RecName: Full=ATP-dependent Clp protease ATP-binding subunit ClpC	1203265604	902567618	1016334050
Pseudomonas_GM17_pacbio_PROKKA_06009	RecName: Full=Putative NAD(P)-binding protein YraR	1430547434	1438445781	1366527925
Pseudomonas_GM17_pacbio_PROKKA_04796	RecName: Full=Molybdenum cofactor biosynthesis protein B	680050845	641406047	655577437
Pseudomonas_GM17_pacbio_PROKKA_02385	RecName: Full=3-oxoacyl-[acyl-carrier-protein] synthase 2; AltName: Full=3-oxoacyl-[acyl-carrier-protein] synthase II; AltName: Full=Beta-ketoacyl-ACP synthase II; Short=KAS II	2690641770	2107026571	2328200630
Pseudomonas_GM17_pacbio_PROKKA_05644	RecName: Full=Phenazine biosynthesis protein PhzB	6687008510	5613071418	6761420808
Pseudomonas_GM17_pacbio_PROKKA_05226	RecName: Full=Aminomethyltransferase; AltName: Full=Glycine cleavage system T protein	1572090082	1216189291	1514715833
Pseudomonas_GM17_pacbio_PROKKA_02004	RecName: Full=Protein LemA	272826120	291820936	294883236
Pseudomonas_GM17_pacbio_PROKKA_03980	RecName: Full=Pyrimidine-specific ribonucleoside hydrolase RihA; AltName: Full=Cytidine/uridine-specific hydrolase	7362000464	6468269445	6738633008
Pseudomonas_GM17_pacbio_PROKKA_00362	RecName: Full=Ferrous iron permease EfeU; AltName: Full=Fe(2+) ion permease EfeU; AltName: Full=Ferrous iron uptake protein	336762418	187137871	386716429
Pseudomonas_GM17_pacbio_PROKKA_05375	RecName: Full=Glutamine transport ATP-binding protein GlnQ	993102232	1263658154	1119898016
Pseudomonas_GM17_pacbio_PROKKA_03606	RecName: Full=D-phenylhydantoinase; AltName: Full=Hydantoin-utilizing enzyme HyuA	1418743031	1305415190	1200154156
Pseudomonas_GM17_pacbio_PROKKA_03072	---NA---	57131662934	51100617699	74127791828
Pseudomonas_GM17_pacbio_PROKKA_01163	RecName: Full=Nodulation protein U	1928658272	1774618650	1876556692
Pseudomonas_GM17_pacbio_PROKKA_04864	---NA---	2391371167	2170589741	2330571900
Pseudomonas_GM17_pacbio_PROKKA_00061	RecName: Full=Tryptophan 2-monooxygenase	4102841374	3476488651	3790928136
Pseudomonas_GM17_pacbio_PROKKA_06072	RecName: Full=DNA-directed RNA polymerase subunit alpha; Short=RNAP subunit alpha; AltName: Full=RNA polymerase subunit alpha; AltName: Full=Transcriptase subunit alpha	18754240637	11711208706	16275122227
Pseudomonas_GM17_pacbio_PROKKA_02593	RecName: Full=Cell division protein ZipA	1554826040	917292994	1407909552
Pseudomonas_GM17_pacbio_PROKKA_01985	RecName: Full=Multidrug resistance protein MdtA; AltName: Full=Multidrug transporter MdtA; Flags: Precursor	2036435666	1940707988	1166384138
Pseudomonas_GM17_pacbio_PROKKA_04227	RecName: Full=Uncharacterized lipoprotein YdcL; Flags: Precursor	641108232	473063179	574996826
Pseudomonas_GM17_pacbio_PROKKA_01523	RecName: Full=Porin D; AltName: Full=Imipenem/basic amino acid-specific outer membrane pore; AltName: Full=Outer membrane protein D2; Flags: Precursor	963451615	8.1779e+08	773762682
Pseudomonas_GM17_pacbio_PROKKA_04245	RecName: Full=Foldase protein PrsA; Flags: Precursor	2051526250	1734424527	1803012608
Pseudomonas_GM17_pacbio_PROKKA_03983	RecName: Full=HTH-type transcriptional repressor PurR; AltName: Full=Pur regulon repressor; AltName: Full=Purine nucleotide synthesis repressor	4718122696	4796583813	4722736076
Pseudomonas_GM17_pacbio_PROKKA_05320	---NA---	471058876	3.59696e+08	426131688
Pseudomonas_GM17_pacbio_PROKKA_04983	RecName: Full=Outer membrane protein MIP; AltName: Full=Macrophage infectivity potentiator; AltName: Full=Peptidyl-prolyl cis-trans isomerase; Short=PPIase; AltName: Full=Rotamase; Flags: Precursor	5355167936	5387469240	4971746373
Pseudomonas_GM17_pacbio_PROKKA_02636	RecName: Full=Membrane-bound lytic murein transglycosylase C; AltName: Full=Murein lyase C; Flags: Precursor	977022890	6.97949e+08	861859254
Pseudomonas_GM17_pacbio_PROKKA_05093	RecName: Full=Low specificity L-threonine aldolase; Short=Low specificity L-TA	970142920	326550257	6.44481e+08
Pseudomonas_GM17_pacbio_PROKKA_02482	RecName: Full=Uncharacterized protein PA1579	1358585692	853304225	1104699650
Pseudomonas_GM17_pacbio_PROKKA_04172	RecName: Full=Type VI secretion system spike protein VgrG2	185023194	150390906	1.52092e+08
Pseudomonas_GM17_pacbio_PROKKA_05054	RecName: Full=Putative carboxymethylenebutenolidase; AltName: Full=Dienelactone hydrolase; Short=DLH	4474083788	4579894630	3845775598
Pseudomonas_GM17_pacbio_PROKKA_03200	RecName: Full=Glucose-6-phosphate 1-dehydrogenase; Short=G6PD	247218448	192650266	334145008
Pseudomonas_GM17_pacbio_PROKKA_02775	RecName: Full=4-hydroxyphenylpyruvate dioxygenase; Short=4HPPD; Short=HPD; Short=HPPDase	4754256468	3341011468	4041665680
Pseudomonas_GM17_pacbio_PROKKA_00992	---NA---	1773927518	1411345771	1682705819
Pseudomonas_GM17_pacbio_PROKKA_05179	RecName: Full=Long-chain-fatty-acid--CoA ligase; AltName: Full=Long-chain acyl-CoA synthetase	210973079	169555965	193955180
Pseudomonas_GM17_pacbio_PROKKA_04770	---NA---	581040532	7.17667e+08	571641226
Pseudomonas_GM17_pacbio_PROKKA_00113	RecName: Full=D-amino acid dehydrogenase	5.85695e+08	477801465	4.79466e+08
Pseudomonas_GM17_pacbio_PROKKA_00111	RecName: Full=Aminomethyltransferase; AltName: Full=Glycine cleavage system T protein	2483501344	2449052559	2311260132
Pseudomonas_GM17_pacbio_PROKKA_00606	RecName: Full=S-methyl-5'-thioadenosine phosphorylase; AltName: Full=5'-methylthioadenosine phosphorylase; Short=MTA phosphorylase; Short=MTAP	597557994	640706090	601071976
Pseudomonas_GM17_pacbio_PROKKA_01242	RecName: Full=NH(3)-dependent NAD(+) synthetase	653060568	4.41091e+08	580857904
Pseudomonas_GM17_pacbio_PROKKA_01086	RecName: Full=Poly(3-hydroxyalkanoate) polymerase subunit PhaC; Short=PHA polymerase; AltName: Full=PHB synthase subunit PhaC; AltName: Full=Poly(3-hydroxybutyrate) polymerase subunit PhaC; Short=PHB polymerase; Short=Poly-beta-hydroxybutyrate polymerase; AltName: Full=Polyhydroxyalkanoic acid synthase subunit PhaC; Short=PHA synthase	2124221006	2054043385	2091773370
Pseudomonas_GM17_pacbio_PROKKA_04018	RecName: Full=3-isopropylmalate dehydrogenase; AltName: Full=3-IPM-DH; AltName: Full=Beta-IPM dehydrogenase; Short=IMDH	945867964	682785604	983273592
Pseudomonas_GM17_pacbio_PROKKA_01709	RecName: Full=Signal peptidase I; Short=SPase I; AltName: Full=Leader peptidase I	3104844232	2702122428	2710466544
Pseudomonas_GM17_pacbio_PROKKA_04912	RecName: Full=Fumarate hydratase class II; Short=Fumarase C; AltName: Full=Aerobic fumarase; AltName: Full=Iron-independent fumarase	2430065722	2529695346	2632558102
Pseudomonas_GM17_pacbio_PROKKA_06104	RecName: Full=50S ribosomal protein L7/L12	27086310752	24664495072	23110757938
Pseudomonas_GM17_pacbio_PROKKA_04925	RecName: Full=Lipoteichoic acid synthase; Contains: RecName: Full=Glycerol phosphate lipoteichoic acid synthase; Short=LTA synthase; AltName: Full=Polyglycerol phosphate synthase; Contains: RecName: Full=Processed glycerol phosphate lipoteichoic acid synthase	1520832156	1345508528	1482423124
Pseudomonas_GM17_pacbio_PROKKA_05564	RecName: Full=Tryptophan--tRNA ligase; AltName: Full=Tryptophanyl-tRNA synthetase; Short=TrpRS	992800272	679664847	877734245
Pseudomonas_GM17_pacbio_PROKKA_05356	RecName: Full=Dihydroorotase; Short=DHOase	984578772	863680443	803164550
Pseudomonas_GM17_pacbio_PROKKA_00166	RecName: Full=Phosphoglycerate kinase	2825055983	2321464501	2582610043
Pseudomonas_GM17_pacbio_PROKKA_05600	RecName: Full=Uracil phosphoribosyltransferase; AltName: Full=UMP pyrophosphorylase; AltName: Full=UPRTase	1588096348	1280432136	1462801550
Pseudomonas_GM17_pacbio_PROKKA_03251	RecName: Full=4-alpha-glucanotransferase; AltName: Full=Amylomaltase; AltName: Full=Disproportionating enzyme; Short=D-enzyme	159048128	151429616	142374406
Pseudomonas_GM17_pacbio_PROKKA_05108	RecName: Full=Acetyl-coenzyme A synthetase; Short=AcCoA synthetase; Short=Acs; AltName: Full=Acetate--CoA ligase; AltName: Full=Acyl-activating enzyme	2553194298	2675206802	2400743078
Pseudomonas_GM17_pacbio_PROKKA_00777	RecName: Full=Alanine dehydrogenase 1	1244426544	997970003	1061245040
Pseudomonas_GM17_pacbio_PROKKA_00650	---NA---	2952703549	2653609784	2827230772
Pseudomonas_GM17_pacbio_PROKKA_06075	RecName: Full=30S ribosomal protein S13	17727427080	17526959364	16611033620
Pseudomonas_GM17_pacbio_PROKKA_00010	RecName: Full=N-acetyl-gamma-glutamyl-phosphate reductase; Short=AGPR; AltName: Full=N-acetyl-glutamate semialdehyde dehydrogenase; Short=NAGSA dehydrogenase	563883634	346758507	517834630
Pseudomonas_GM17_pacbio_PROKKA_01067	RecName: Full=Glucans biosynthesis protein G; Flags: Precursor	1904238320	1385147249	1837296614
Pseudomonas_GM17_pacbio_PROKKA_00369	RecName: Full=Regulator of sigma D	1390436100	1072107457	1237899128
Pseudomonas_GM17_pacbio_PROKKA_02669	---NA---	1440995876	1100651903	1071779586
Pseudomonas_GM17_pacbio_PROKKA_01558	RecName: Full=Metalloprotease PmbA homolog	2951884245	3152054964	2856815840
Pseudomonas_GM17_pacbio_PROKKA_03786	RecName: Full=Carboxynorspermidine synthase; Short=C-NSPD synthase; AltName: Full=Carboxynorspermidine dehydrogenase; Short=CANSDH	2245949736	2066845140	2039576432
Pseudomonas_GM17_pacbio_PROKKA_03700	RecName: Full=Putative proline/betaine transporter	641807264	6.43938e+08	539300484
Pseudomonas_GM17_pacbio_PROKKA_01783	RecName: Full=Peptidoglycan-associated lipoprotein; Short=PAL; Flags: Precursor	808442056	956105248	920001274
Pseudomonas_GM17_pacbio_PROKKA_02319	RecName: Full=Cytochrome c-type biogenesis protein CycH	847673107	3.16296e+08	6.40126e+08
Pseudomonas_GM17_pacbio_PROKKA_00379	---NA---	1925242368	1490039638	1623525048
Pseudomonas_GM17_pacbio_PROKKA_05538	RecName: Full=UDP-N-acetylglucosamine--N-acetylmuramyl-(pentapeptide) pyrophosphoryl-undecaprenol N-acetylglucosamine transferase; AltName: Full=Undecaprenyl-PP-MurNAc-pentapeptide-UDPGlcNAc GlcNAc transferase	778925216	6.55902e+08	605196076
Pseudomonas_GM17_pacbio_PROKKA_00315	RecName: Full=Inorganic triphosphatase; Short=PPPase; AltName: Full=ORFXE	312686304	314210828	286523626
Pseudomonas_GM17_pacbio_PROKKA_05224	RecName: Full=Glycine dehydrogenase (decarboxylating); AltName: Full=Glycine cleavage system P-protein; AltName: Full=Glycine decarboxylase; AltName: Full=Glycine dehydrogenase (aminomethyl-transferring)	417036704	308325293	325289694
Pseudomonas_GM17_pacbio_PROKKA_05559	RecName: Full=50S ribosomal protein L13	11691825618	10669293291	10083704072
Pseudomonas_GM17_pacbio_PROKKA_04596	RecName: Full=Catecholate siderophore receptor Fiu; AltName: Full=Ferric iron uptake protein; AltName: Full=TonB-dependent receptor Fiu; Flags: Precursor	599387674	317165008	712826898
Pseudomonas_GM17_pacbio_PROKKA_06080	RecName: Full=50S ribosomal protein L18	17737344808	17494126662	16925194768
Pseudomonas_GM17_pacbio_PROKKA_05803	RecName: Full=50S ribosomal protein L21	4190123068	3157930658	4145356532
Pseudomonas_GM17_pacbio_PROKKA_04752	RecName: Full=Uncharacterized protein Mb0911c	8.83682e+08	761772469	7.81091e+08
Pseudomonas_GM17_pacbio_PROKKA_01583	RecName: Full=Histidinol-phosphate aminotransferase; AltName: Full=Imidazole acetol-phosphate transaminase	495234568	391659773	4.23405e+08
Pseudomonas_GM17_pacbio_PROKKA_02172	RecName: Full=DEAD-box ATP-dependent RNA helicase CshA	622817054	489326621	561736898
Pseudomonas_GM17_pacbio_PROKKA_01214	RecName: Full=RNA-binding protein Hfq	5657619512	4190925115	7625349368
Pseudomonas_GM17_pacbio_PROKKA_04214	---NA---	1043836834	943364240	900891538
Pseudomonas_GM17_pacbio_PROKKA_05312	RecName: Full=Epimerase family protein YfcH	2069239120	1770507461	2074212032
Pseudomonas_GM17_pacbio_PROKKA_02659	RecName: Full=Soluble pyridine nucleotide transhydrogenase; Short=STH; AltName: Full=NAD(P)(+) transhydrogenase [B-specific]	1159311500	1075073705	1192914186
Pseudomonas_GM17_pacbio_PROKKA_05274	RecName: Full=Arginine biosynthesis bifunctional protein ArgJ; Includes: RecName: Full=Glutamate N-acetyltransferase; AltName: Full=Ornithine acetyltransferase; Short=OATase; AltName: Full=Ornithine transacetylase; Includes: RecName: Full=Amino-acid acetyltransferase; AltName: Full=N-acetylglutamate synthase; Short=AGSase; Contains: RecName: Full=Arginine biosynthesis bifunctional protein ArgJ al…	2031854144	1865399207	1953512568
Pseudomonas_GM17_pacbio_PROKKA_01634	---NA---	1263613881	1012332866	1151786460
Pseudomonas_GM17_pacbio_PROKKA_00967	RecName: Full=dTDP-4-dehydrorhamnose 3,5-epimerase; AltName: Full=Thymidine diphospho-4-keto-rhamnose 3,5-epimerase; AltName: Full=dTDP-4-keto-6-deoxyglucose 3,5-epimerase; AltName: Full=dTDP-6-deoxy-D-xylo-4-hexulose 3,5-epimerase; AltName: Full=dTDP-L-rhamnose synthase	651542296	525387292	605021244
Pseudomonas_GM17_pacbio_PROKKA_02373	---NA---	1.57513e+08	161499601	156669531
Pseudomonas_GM17_pacbio_PROKKA_02962	---NA---	4.99263e+08	486164522	480938046
Pseudomonas_GM17_pacbio_PROKKA_05622	RecName: Full=Ribosome-binding ATPase YchF	558067052	6.99107e+08	885357057
Pseudomonas_GM17_pacbio_PROKKA_04169	RecName: Full=Type VI secretion system component TssF1	343738774	2.23037e+08	325041004
Pseudomonas_GM17_pacbio_PROKKA_03013	RecName: Full=Phenolphthiocerol/phthiocerol polyketide synthase subunit C; AltName: Full=(Phenol)carboxyphthiodiolenone synthase subunit C; AltName: Full=Beta-ketoacyl-acyl-carrier-protein synthase I; AltName: Full=Phthiocerol synthesis polyketide synthase type I PpsC	570065293	691917808	664617849
Pseudomonas_GM17_pacbio_PROKKA_05942	---NA---	2656558877	2540811416	2549388436
Pseudomonas_GM17_pacbio_PROKKA_01742	RecName: Full=Threonine synthase; Short=TS	615737737	3.5209e+08	531199368
Pseudomonas_GM17_pacbio_PROKKA_02810	RecName: Full=Glyoxylate/hydroxypyruvate reductase B	863340833	5.89669e+08	822546002
Pseudomonas_GM17_pacbio_PROKKA_06087	RecName: Full=30S ribosomal protein S17	2128215260	1312335091	1950501280
Pseudomonas_GM17_pacbio_PROKKA_06108	RecName: Full=Transcription termination/antitermination protein NusG	1863832173	1346085312	1605876383
Pseudomonas_GM17_pacbio_PROKKA_01222	RecName: Full=Iron deficiency-induced protein A; Flags: Precursor	432589272	3.37943e+08	424561294
Pseudomonas_GM17_pacbio_PROKKA_06095	RecName: Full=50S ribosomal protein L4	14200275150	9129334063	12232031553
Pseudomonas_GM17_pacbio_PROKKA_01546	RecName: Full=Aspartyl/glutamyl-tRNA(Asn/Gln) amidotransferase subunit B; Short=Asp/Glu-ADT subunit B	879967472	8.53772e+08	987809582
Pseudomonas_GM17_pacbio_PROKKA_00640	RecName: Full=Membrane protein insertase YidC; AltName: Full=Foldase YidC; AltName: Full=Membrane integrase YidC; AltName: Full=Membrane protein YidC	499423462	526691630	5.95075e+08
Pseudomonas_GM17_pacbio_PROKKA_05135	RecName: Full=Intermembrane transport protein PqiB; AltName: Full=Paraquat-inducible protein B	116265999	111982189	100892067
Pseudomonas_GM17_pacbio_PROKKA_05070	RecName: Full=Glutamine synthetase; Short=GS; AltName: Full=Glutamate--ammonia ligase; AltName: Full=Glutamine synthetase I alpha; Short=GSI alpha	977530832	760107368	889899728
Pseudomonas_GM17_pacbio_PROKKA_05546	RecName: Full=Ribosomal RNA small subunit methyltransferase H; AltName: Full=16S rRNA m(4)C1402 methyltransferase; AltName: Full=rRNA (cytosine-N(4)-)-methyltransferase RsmH	1522077469	1093428758	1225326282
Pseudomonas_GM17_pacbio_PROKKA_05369	RecName: Full=Glycerol kinase; AltName: Full=ATP:glycerol 3-phosphotransferase; AltName: Full=Glycerokinase; Short=GK	412271012	3.6329e+08	346467700
Pseudomonas_GM17_pacbio_PROKKA_01349	RecName: Full=3-hydroxyacyl-thioester dehydratase X; AltName: Full=3-hydroxybutyryl-CoA dehydratase; AltName: Full=Enoyl-CoA hydratase 2	185125316	123497881	1.79374e+08
Pseudomonas_GM17_pacbio_PROKKA_00441	RecName: Full=DNA-directed RNA polymerase subunit omega; Short=RNAP omega subunit; AltName: Full=RNA polymerase omega subunit; AltName: Full=Transcriptase subunit omega	1718843852	1335812304	1519840718
Pseudomonas_GM17_pacbio_PROKKA_03970	RecName: Full=Phenylalanine--tRNA ligase alpha subunit; AltName: Full=Phenylalanyl-tRNA synthetase alpha subunit; Short=PheRS	1877270774	1495897026	1703271869
Pseudomonas_GM17_pacbio_PROKKA_02473	RecName: Full=Protein FixC	1742607136	1158234344	1359749534
Pseudomonas_GM17_pacbio_PROKKA_00062	RecName: Full=Aliphatic amidase; AltName: Full=Acylamide amidohydrolase	514155672	3.64672e+08	351307524
Pseudomonas_GM17_pacbio_PROKKA_01728	RecName: Full=Formate-dependent phosphoribosylglycinamide formyltransferase; AltName: Full=5'-phosphoribosylglycinamide transformylase 2; AltName: Full=Formate-dependent GAR transformylase; AltName: Full=GAR transformylase 2; Short=GART 2; AltName: Full=Non-folate glycinamide ribonucleotide transformylase; AltName: Full=Phosphoribosylglycinamide formyltransferase 2	707851940	758904738	802735670
Pseudomonas_GM17_pacbio_PROKKA_00405	---NA---	140587916	47771116	127730744
Pseudomonas_GM17_pacbio_PROKKA_03874	RecName: Full=Quinone reductase; AltName: Full=Chromate reductase; Short=CHRR; AltName: Full=NAD(P)H dehydrogenase (quinone)	798131469	5.09574e+08	726451933
Pseudomonas_GM17_pacbio_PROKKA_01252	RecName: Full=NADP-dependent 3-hydroxy acid dehydrogenase YdfG; AltName: Full=L-allo-threonine dehydrogenase; AltName: Full=Malonic semialdehyde reductase	531309552	4.45135e+08	482461852
Pseudomonas_GM17_pacbio_PROKKA_05577	RecName: Full=2-succinylbenzoate--CoA ligase; AltName: Full=o-succinylbenzoyl-CoA synthetase; Short=OSB-CoA synthetase	3810385196	3549032638	3464513856
Pseudomonas_GM17_pacbio_PROKKA_04883	RecName: Full=Glucose-1-phosphate thymidylyltransferase; AltName: Full=dTDP-glucose pyrophosphorylase; AltName: Full=dTDP-glucose synthase	3448212840	2652038358	3702325764
Pseudomonas_GM17_pacbio_PROKKA_03707	---NA---	1988883806	1994148246	1997622943
Pseudomonas_GM17_pacbio_PROKKA_00696	RecName: Full=Tryptophan synthase beta chain	664648321	496101978	6.03677e+08
Pseudomonas_GM17_pacbio_PROKKA_00630	RecName: Full=ATP synthase subunit delta; AltName: Full=ATP synthase F(1) sector subunit delta; AltName: Full=F-type ATPase subunit delta; Short=F-ATPase subunit delta	3248007608	2333509992	2920090404
Pseudomonas_GM17_pacbio_PROKKA_04145	RecName: Full=Outer membrane protein TolC; AltName: Full=Multidrug efflux pump subunit TolC; Flags: Precursor	806088106	5.03974e+08	568167297
Pseudomonas_GM17_pacbio_PROKKA_00951	RecName: Full=Uncharacterized protein YfaP; Flags: Precursor	2296108000	1547783973	1980263476
Pseudomonas_GM17_pacbio_PROKKA_05867	RecName: Full=Uncharacterized protein YpfJ	708655498	672056103	617345202
Pseudomonas_GM17_pacbio_PROKKA_01204	RecName: Full=Motility protein B; AltName: Full=Chemotaxis protein MotB	161979466	153399424	128598283
Pseudomonas_GM17_pacbio_PROKKA_04422	RecName: Full=Serine--tRNA ligase; AltName: Full=Seryl-tRNA synthetase; Short=SerRS; AltName: Full=Seryl-tRNA(Ser/Sec) synthetase	1502089946	1524086923	1646674973
Pseudomonas_GM17_pacbio_PROKKA_00797	RecName: Full=Fatty acid metabolism regulator protein	204270624	1.09458e+08	1.31591e+08
Pseudomonas_GM17_pacbio_PROKKA_04158	RecName: Full=Type VI secretion system baseplate component TssK1	1384788576	993161952	1315820336
Pseudomonas_GM17_pacbio_PROKKA_02826	RecName: Full=Nicotinamidase; AltName: Full=Nicotinamide deamidase; Short=NAMase; AltName: Full=Pyrazinamidase; Short=PZAase	6750572969	6182378741	7058845075
Pseudomonas_GM17_pacbio_PROKKA_05027	---NA---	1649612920	1767975962	1902052040
Pseudomonas_GM17_pacbio_PROKKA_05833	RecName: Full=Large-conductance mechanosensitive channel	2933232508	2248185384	2607736793
Pseudomonas_GM17_pacbio_PROKKA_01368	RecName: Full=3-oxoacyl-[acyl-carrier-protein] reductase FabG; AltName: Full=3-ketoacyl-acyl carrier protein reductase; AltName: Full=Beta-Ketoacyl-acyl carrier protein reductase; AltName: Full=Beta-ketoacyl-ACP reductase	1241700896	5.71155e+08	1127437208
Pseudomonas_GM17_pacbio_PROKKA_01768	RecName: Full=Inner membrane protein YebE	2387259916	2457753976	2701096170
Pseudomonas_GM17_pacbio_PROKKA_06097	RecName: Full=30S ribosomal protein S10	18435724668	10482171154	17124826938
Pseudomonas_GM17_pacbio_PROKKA_03265	RecName: Full=3-oxoacyl-[acyl-carrier-protein] reductase FabG; AltName: Full=3-ketoacyl-acyl carrier protein reductase; AltName: Full=Beta-Ketoacyl-acyl carrier protein reductase; AltName: Full=Beta-ketoacyl-ACP reductase	500196668	503278180	486699188
Pseudomonas_GM17_pacbio_PROKKA_01547	RecName: Full=Glutamyl-tRNA(Gln) amidotransferase subunit A; Short=Glu-ADT subunit A	2124541272	2025085832	1907029936
Pseudomonas_GM17_pacbio_PROKKA_05017	---NA---	904917777	600780758	818520734
Pseudomonas_GM17_pacbio_PROKKA_01984	RecName: Full=Multidrug resistance protein MdtB; AltName: Full=Multidrug transporter MdtB	497246676	491079139	437793124
Pseudomonas_GM17_pacbio_PROKKA_04468	RecName: Full=Cysteine--tRNA ligase; AltName: Full=Cysteinyl-tRNA synthetase; Short=CysRS	985094575	562859641	688732361
Pseudomonas_GM17_pacbio_PROKKA_05466	RecName: Full=Protein translocase subunit SecD	4310696906	3629377310	3865172052
Pseudomonas_GM17_pacbio_PROKKA_05826	RecName: Full=Peptide transporter CstA; AltName: Full=Carbon starvation protein A homolog	1518043364	1557462740	1522696056
Pseudomonas_GM17_pacbio_PROKKA_03736	RecName: Full=Carbonic anhydrase; AltName: Full=Carbonate dehydratase	621639912	600438631	6.97467e+08
Pseudomonas_GM17_pacbio_PROKKA_00413	RecName: Full=Cytochrome c5	781702032	782304488	666934808
Pseudomonas_GM17_pacbio_PROKKA_01049	RecName: Full=Methyl-accepting chemotaxis protein PscA; AltName: Full=PsPto-PscA	2226699577	1179488200	1995118651
Pseudomonas_GM17_pacbio_PROKKA_05558	RecName: Full=30S ribosomal protein S9	7929427684	4722984755	6377326496
Pseudomonas_GM17_pacbio_PROKKA_00434	RecName: Full=Acetylglutamate kinase; AltName: Full=N-acetyl-L-glutamate 5-phosphotransferase; AltName: Full=NAG kinase; Short=NAGK	959512208	907073552	728231808
Pseudomonas_GM17_pacbio_PROKKA_01061	RecName: Full=Histidine ammonia-lyase; Short=Histidase	762653416	772737266	891307970
Pseudomonas_GM17_pacbio_PROKKA_05319	RecName: Full=Methyl-accepting chemotaxis protein McpP	2070070912	1785741901	1739541606
Pseudomonas_GM17_pacbio_PROKKA_00625	RecName: Full=Bifunctional protein GlmU; Includes: RecName: Full=UDP-N-acetylglucosamine pyrophosphorylase; AltName: Full=N-acetylglucosamine-1-phosphate uridyltransferase; Includes: RecName: Full=Glucosamine-1-phosphate N-acetyltransferase	868986868	6.87897e+08	690366480
Pseudomonas_GM17_pacbio_PROKKA_04673	RecName: Full=Multidrug resistance outer membrane protein MdtP; Flags: Precursor	311028749	3.49022e+08	305950530
Pseudomonas_GM17_pacbio_PROKKA_05040	RecName: Full=Thiol-disulfide oxidoreductase ResA	617264304	476933924	4.40053e+08
Pseudomonas_GM17_pacbio_PROKKA_00803	RecName: Full=Leukotoxin translocation ATP-binding protein LktB	2023666256	889497712	1233062566
Pseudomonas_GM17_pacbio_PROKKA_01225	RecName: Full=Ribonuclease R; Short=RNase R; AltName: Full=VacB protein homolog	1523264234	1175729362	1517137666
Pseudomonas_GM17_pacbio_PROKKA_04011	RecName: Full=Acetyl-coenzyme A carboxylase carboxyl transferase subunit beta; Short=ACCase subunit beta; Short=Acetyl-CoA carboxylase carboxyltransferase subunit beta	1665436038	1209487460	1314689654
Pseudomonas_GM17_pacbio_PROKKA_05540	RecName: Full=UDP-N-acetylmuramoylalanine--D-glutamate ligase; AltName: Full=D-glutamic acid-adding enzyme; AltName: Full=UDP-N-acetylmuramoyl-L-alanyl-D-glutamate synthetase	1102393608	972354731	1156488640
Pseudomonas_GM17_pacbio_PROKKA_05969	RecName: Full=AMP nucleosidase	841083056	7.92821e+08	699141420
Pseudomonas_GM17_pacbio_PROKKA_02406	---NA---	299769166	2.59335e+08	272419304
Pseudomonas_GM17_pacbio_PROKKA_03947	---NA---	18598760544	16032843880	17857083536
Pseudomonas_GM17_pacbio_PROKKA_03555	---NA---	3657451210	1917639112	2930813872
Pseudomonas_GM17_pacbio_PROKKA_01271	RecName: Full=Curved DNA-binding protein	1335102896	1339739516	1182633036
Pseudomonas_GM17_pacbio_PROKKA_05445	RecName: Full=Outer membrane protein assembly factor BamB; Flags: Precursor	2169772612	1117412589	1621204712
Pseudomonas_GM17_pacbio_PROKKA_03504	RecName: Full=Glyoxylate/hydroxypyruvate reductase B	250950368	142243124	222018664
Pseudomonas_GM17_pacbio_PROKKA_02579	RecName: Full=Dihydroorotate dehydrogenase (quinone); AltName: Full=DHOdehase; Short=DHOD; Short=DHODase; AltName: Full=Dihydroorotate oxidase	3299786674	3050138699	2819248210
Pseudomonas_GM17_pacbio_PROKKA_03042	---NA---	662664892	5.53991e+08	621551489
Pseudomonas_GM17_pacbio_PROKKA_02135	RecName: Full=Cysteine synthase; Short=CSase; AltName: Full=O-acetylserine (thiol)-lyase; Short=OAS-TL; AltName: Full=O-acetylserine sulfhydrylase	935565928	655243876	843874184
Pseudomonas_GM17_pacbio_PROKKA_05149	---NA---	1831925672	1216122744	1480487300
Pseudomonas_GM17_pacbio_PROKKA_05025	RecName: Full=Phosphoribosylformylglycinamidine cyclo-ligase; AltName: Full=AIR synthase; AltName: Full=AIRS; AltName: Full=Phosphoribosyl-aminoimidazole synthetase	1293778276	8.91862e+08	1066582280
Pseudomonas_GM17_pacbio_PROKKA_01765	RecName: Full=Putrescine-binding periplasmic protein SpuD; Flags: Precursor	906183972	632363575	815892030
Pseudomonas_GM17_pacbio_PROKKA_06088	RecName: Full=50S ribosomal protein L29	4579848176	3412770303	3980438760
Pseudomonas_GM17_pacbio_PROKKA_05193	RecName: Full=Bifunctional protein glk; Includes: RecName: Full=Glucokinase; AltName: Full=Glucose kinase; Includes: RecName: Full=Putative HTH-type transcriptional regulator	366353173	2.65272e+08	329692246
Pseudomonas_GM17_pacbio_PROKKA_05031	RecName: Full=GTP pyrophosphokinase; AltName: Full=(p)ppGpp synthase; AltName: Full=ATP:GTP 3'-pyrophosphotransferase; AltName: Full=ppGpp synthase I	1400433510	8.02951e+08	1280599881
Pseudomonas_GM17_pacbio_PROKKA_05504	RecName: Full=Glutamyl-tRNA(Gln) amidotransferase subunit A; Short=Glu-ADT subunit A	233805484	88606175	249469868
Pseudomonas_GM17_pacbio_PROKKA_02478	RecName: Full=Motility protein B; AltName: Full=Chemotaxis protein MotB	431176518	389543188	381468855
Pseudomonas_GM17_pacbio_PROKKA_00702	RecName: Full=Organic hydroperoxide resistance protein-like	9192229185	9107927322	8536246586
Pseudomonas_GM17_pacbio_PROKKA_05265	---NA---	2074896178	1187821619	1793206416
Pseudomonas_GM17_pacbio_PROKKA_04154	RecName: Full=Serine/threonine phosphatase stp	684708268	5.97564e+08	628781246
Pseudomonas_GM17_pacbio_PROKKA_05802	RecName: Full=50S ribosomal protein L27	4967173856	4236266386	4826846976
Pseudomonas_GM17_pacbio_PROKKA_02266	RecName: Full=3-oxoacyl-[acyl-carrier-protein] synthase 3; AltName: Full=3-oxoacyl-[acyl-carrier-protein] synthase III; AltName: Full=Beta-ketoacyl-ACP synthase III; Short=KAS III	340517040	199443241	321598138
Pseudomonas_GM17_pacbio_PROKKA_00110	RecName: Full=Sarcosine oxidase subunit gamma; Short=Sarcosine oxidase subunit G	364854342	2.39531e+08	367397060
Pseudomonas_GM17_pacbio_PROKKA_02722	RecName: Full=Antitoxin MqsA	167062666	149412792	157226352
Pseudomonas_GM17_pacbio_PROKKA_02823	RecName: Full=Multidrug resistance protein MdtA; AltName: Full=Multidrug transporter MdtA; Flags: Precursor	2.41222e+08	2.20742e+08	196986759
Pseudomonas_GM17_pacbio_PROKKA_01897	RecName: Full=Flavodoxin/ferredoxin--NADP reductase; AltName: Full=Ferredoxin (flavodoxin):NADP(+) oxidoreductase; AltName: Full=Ferredoxin--NADP reductase; Short=FNR; AltName: Full=Flavodoxin--NADP reductase; Short=FLDR	974569368	385548553	649376474
Pseudomonas_GM17_pacbio_PROKKA_04675	RecName: Full=Uncharacterized protein in PQQ-III 3'region; AltName: Full=ORF R	1529411398	1461929334	1759776094
Pseudomonas_GM17_pacbio_PROKKA_01983	RecName: Full=Multidrug resistance protein MdtC; AltName: Full=Multidrug transporter MdtC	850914080	821359164	924196538
Pseudomonas_GM17_pacbio_PROKKA_01502	RecName: Full=PTS system fructose-specific EIIB'BC component; AltName: Full=EIIB'BC-Fru; Includes: RecName: Full=PTS system fructose-specific EIIB component; AltName: Full=EIII-Fru; AltName: Full=Fructose-specific phosphotransferase enzyme IIB component; Includes: RecName: Full=PTS system fructose-specific EIIC component; AltName: Full=Fructose permease IIC component	234701324	214927200	203404664
Pseudomonas_GM17_pacbio_PROKKA_02085	RecName: Full=4-hydroxy-tetrahydrodipicolinate synthase; Short=HTPA synthase	1549794508	1540157560	1476985824
Pseudomonas_GM17_pacbio_PROKKA_02638	RecName: Full=Universal stress protein A	3594782296	2373892788	3215294632
Pseudomonas_GM17_pacbio_PROKKA_02866	RecName: Full=GlcNAc-binding protein A; Flags: Precursor	3613668716	3849959238	3550241964
Pseudomonas_GM17_pacbio_PROKKA_00355	RecName: Full=Guanosine-5'-triphosphate,3'-diphosphate pyrophosphatase; AltName: Full=Guanosine pentaphosphate phosphohydrolase; AltName: Full=pppGpp-5'-phosphohydrolase	843942664	6.47018e+08	838440834
Pseudomonas_GM17_pacbio_PROKKA_06092	RecName: Full=30S ribosomal protein S19	4445600708	3645281124	3939030260
Pseudomonas_GM17_pacbio_PROKKA_04526	RecName: Full=ATP-dependent Clp protease proteolytic subunit; AltName: Full=Endopeptidase Clp	2002646486	1383050910	1637194581
Pseudomonas_GM17_pacbio_PROKKA_01474	RecName: Full=Phosphoglucosamine mutase	1267461364	1222271172	1119064716
Pseudomonas_GM17_pacbio_PROKKA_00375	RecName: Full=Transcriptional regulatory protein LytR; AltName: Full=Sensory transduction protein LytR	1904013893	1557347648	1902125262
Pseudomonas_GM17_pacbio_PROKKA_05250	RecName: Full=Peptidoglycan-associated lipoprotein; Short=PAL; Flags: Precursor	26490016554	29335405702	29905495168
Pseudomonas_GM17_pacbio_PROKKA_00485	---NA---	5272396086	2884244461	4586385000
Pseudomonas_GM17_pacbio_PROKKA_04177	RecName: Full=Immune protein Tsi7	1874556924	1569840404	1680866238
Pseudomonas_GM17_pacbio_PROKKA_05542	RecName: Full=UDP-N-acetylmuramoyl-tripeptide--D-alanyl-D-alanine ligase; AltName: Full=D-alanyl-D-alanine-adding enzyme; AltName: Full=UDP-MurNAc-pentapeptide synthetase	1585690972	1446071805	1249407470
Pseudomonas_GM17_pacbio_PROKKA_01567	RecName: Full=Ribosome hibernation promotion factor; Short=HPF	771950308	1.55009e+08	774245918
Pseudomonas_GM17_pacbio_PROKKA_02080	RecName: Full=Beta-barrel assembly-enhancing protease; Flags: Precursor	696180754	5.13222e+08	634469986
Pseudomonas_GM17_pacbio_PROKKA_02307	RecName: Full=Chemotaxis protein CheW	3593701432	3400212752	3443869632
Pseudomonas_GM17_pacbio_PROKKA_05446	RecName: Full=Ancillary SecYEG translocon subunit; AltName: Full=Periplasmic chaperone YfgM	1011565472	1010335160	1119542448
Pseudomonas_GM17_pacbio_PROKKA_05530	RecName: Full=Porin D; AltName: Full=Imipenem/basic amino acid-specific outer membrane pore; AltName: Full=Outer membrane protein D2; Flags: Precursor	153798464	144820612	135371084
Pseudomonas_GM17_pacbio_PROKKA_02764	RecName: Full=Dihydrolipoyl dehydrogenase; AltName: Full=Dihydrolipoamide dehydrogenase; AltName: Full=E3 component of pyruvate complex; AltName: Full=Membrane-bound ribosome protein complex 50 kDa subunit	542375465	5.84712e+08	483039802
Pseudomonas_GM17_pacbio_PROKKA_04656	RecName: Full=Inner membrane protein YebE	1821971552	1677209388	1784376892
Pseudomonas_GM17_pacbio_PROKKA_01838	RecName: Full=S-(hydroxymethyl)glutathione dehydrogenase; AltName: Full=Alcohol dehydrogenase class-3; AltName: Full=Alcohol dehydrogenase class-III; AltName: Full=Glutathione-dependent formaldehyde dehydrogenase; Short=FALDH; Short=FDH; Short=GSH-FDH	3835845388	4030469441	3642497812
Pseudomonas_GM17_pacbio_PROKKA_01923	RecName: Full=Acyl-homoserine lactone acylase QuiP; Short=AHL acylase QuiP; Short=Acyl-HSL acylase QuiP; Contains: RecName: Full=Acyl-homoserine lactone acylase QuiP subunit alpha; Short=Acyl-HSL acylase QuiP subunit alpha; Contains: RecName: Full=Acyl-homoserine lactone acylase QuiP subunit beta; Short=Acyl-HSL acylase QuiP subunit beta; Flags: Precursor	203287316	212557026	186689641
Pseudomonas_GM17_pacbio_PROKKA_00144	RecName: Full=Glycine betaine/carnitine transport binding protein GbuC; Flags: Precursor	1320495624	993026584	1079378468
Pseudomonas_GM17_pacbio_PROKKA_02867	RecName: Full=Chitinase; AltName: Full=EfChi18A; Flags: Precursor	9775096536	9404286888	9379884684
Pseudomonas_GM17_pacbio_PROKKA_00030	RecName: Full=Spermidine/putrescine-binding periplasmic protein; Short=SPBP; Flags: Precursor	874136200	622803604	740422512
Pseudomonas_GM17_pacbio_PROKKA_00031	RecName: Full=Spermidine/putrescine import ATP-binding protein PotA	610683786	574522229	561734688
Pseudomonas_GM17_pacbio_PROKKA_03974	RecName: Full=Threonine--tRNA ligase; AltName: Full=Threonyl-tRNA synthetase; Short=ThrRS	3127584442	2470594182	2995352329
Pseudomonas_GM17_pacbio_PROKKA_05532	RecName: Full=UDP-3-O-acyl-N-acetylglucosamine deacetylase; Short=UDP-3-O-acyl-GlcNAc deacetylase; AltName: Full=UDP-3-O-[R-3-hydroxymyristoyl]-N-acetylglucosamine deacetylase	823448767	7.26082e+08	753912635
Pseudomonas_GM17_pacbio_PROKKA_05268	RecName: Full=UPF0234 protein PFL_4775	3340595252	3272843736	3005222438
Pseudomonas_GM17_pacbio_PROKKA_01321	RecName: Full=Biosynthetic arginine decarboxylase; Short=ADC	1390197640	7.85897e+08	1233668134
Pseudomonas_GM17_pacbio_PROKKA_02088	RecName: Full=Phosphoribosylaminoimidazole-succinocarboxamide synthase; AltName: Full=SAICAR synthetase	5333555607	4779545553	5077038440
Pseudomonas_GM17_pacbio_PROKKA_05340	RecName: Full=Co-chaperonin GroES; AltName: Full=10 kDa chaperonin; AltName: Full=Chaperonin-10; Short=Cpn10	38026810782	39435905296	33503119562
Pseudomonas_GM17_pacbio_PROKKA_05923	RecName: Full=2-hydroxy-6-oxo-6-phenylhexa-2,4-dienoate hydrolase; Short=HOPDA hydrolase; AltName: Full=2,6-dioxo-6-phenylhexa-3-enoate hydrolase	521361528	528484050	686430498
Pseudomonas_GM17_pacbio_PROKKA_04300	RecName: Full=Methionine synthase; AltName: Full=5-methyltetrahydrofolate--homocysteine methyltransferase; AltName: Full=Methionine synthase, vitamin-B12 dependent; Short=MS	457795022	3.63391e+08	481758198
Pseudomonas_GM17_pacbio_PROKKA_05805	RecName: Full=Protein YjdM	759093376	624208214	635142484
Pseudomonas_GM17_pacbio_PROKKA_00246	RecName: Full=Putative thiosulfate sulfurtransferase; AltName: Full=Rhodanese-like protein	6.9401e+08	584531930	657044040
Pseudomonas_GM17_pacbio_PROKKA_03150	RecName: Full=Ecotin; Flags: Precursor	3550523192	3684651604	3535609584
Pseudomonas_GM17_pacbio_PROKKA_01065	RecName: Full=Proline iminopeptidase; Short=PIP; AltName: Full=Prolyl aminopeptidase; Short=PAP	685630064	6.30027e+08	581384112
Pseudomonas_GM17_pacbio_PROKKA_01499	RecName: Full=Catabolite control protein A	231095334	168876625	211483979
Pseudomonas_GM17_pacbio_PROKKA_00443	RecName: Full=2-iminobutanoate/2-iminopropanoate deaminase; AltName: Full=Enamine/imine deaminase	7559447582	7677253056	7332175596
Pseudomonas_GM17_pacbio_PROKKA_03621	RecName: Full=Pyruvate dehydrogenase E1 component subunit beta	1976872156	1552182024	1829070728
Pseudomonas_GM17_pacbio_PROKKA_00449	RecName: Full=Probable hydrogen peroxide-inducible genes activator	959368920	954158122	897446912
Pseudomonas_GM17_pacbio_PROKKA_04671	RecName: Full=Multidrug resistance protein MdtA; AltName: Full=Multidrug transporter MdtA; Flags: Precursor	104689346	84634727	95889578
Pseudomonas_GM17_pacbio_PROKKA_03948	RecName: Full=PqqA peptide cyclase; AltName: Full=Coenzyme PQQ synthesis protein E; AltName: Full=Pyrroloquinoline quinone biosynthesis protein E	308507676	283407336	267245860
Pseudomonas_GM17_pacbio_PROKKA_05804	RecName: Full=Farnesyl diphosphate synthase; Short=FPP synthase; AltName: Full=(2E,6E)-farnesyl diphosphate synthase; AltName: Full=Geranyltranstransferase	667526100	608242920	4.39208e+08
Pseudomonas_GM17_pacbio_PROKKA_01081	RecName: Full=Ubiquinone/menaquinone biosynthesis C-methyltransferase UbiE; AltName: Full=2-methoxy-6-polyprenyl-1,4-benzoquinol methylase; AltName: Full=Demethylmenaquinone methyltransferase	1660485500	1103863548	1141919364
Pseudomonas_GM17_pacbio_PROKKA_04493	RecName: Full=Uncharacterized protein ZMO1242	1106658794	797944470	954958616
Pseudomonas_GM17_pacbio_PROKKA_05560	RecName: Full=2,5-diketo-D-gluconic acid reductase B; Short=2,5-DKG reductase B; Short=2,5-DKGR B; Short=25DKGR-B; AltName: Full=AKR5D	517578048	312802003	541743126
Pseudomonas_GM17_pacbio_PROKKA_05018	RecName: Full=L-sorbosone dehydrogenase; Short=SNDH	4191660830	4124541721	3973783945
Pseudomonas_GM17_pacbio_PROKKA_04335	---NA---	3131992668	2422638810	2644400136
Pseudomonas_GM17_pacbio_PROKKA_00389	RecName: Full=Transcriptional regulator SutA; AltName: Full=Survival under transitions A	7081050403	7109350472	6547121688
Pseudomonas_GM17_pacbio_PROKKA_05418	RecName: Full=Lon protease; AltName: Full=ATP-dependent protease La	1086928896	948334808	971623304
Pseudomonas_GM17_pacbio_PROKKA_03201	RecName: Full=6-phosphogluconate dehydrogenase, decarboxylating	943748376	6.84487e+08	799000947
Pseudomonas_GM17_pacbio_PROKKA_02165	RecName: Full=Putative peptidyl-prolyl cis-trans isomerase; Short=PPIase; AltName: Full=Rotamase	926923392	801448784	982645024
Pseudomonas_GM17_pacbio_PROKKA_04805	RecName: Full=Uncharacterized protein YqjD	3851272498	3438372010	3763310990
Pseudomonas_GM17_pacbio_PROKKA_06071	RecName: Full=50S ribosomal protein L17	10148810578	8106683452	8910926967
Pseudomonas_GM17_pacbio_PROKKA_03671	RecName: Full=Pyrimidine/purine nucleotide 5'-monophosphate nucleosidase; AltName: Full=AMP nucleosidase; AltName: Full=CMP nucleosidase; AltName: Full=GMP nucleosidase; AltName: Full=IMP nucleosidase; AltName: Full=UMP nucleosidase; AltName: Full=dTMP nucleosidase	463715986	4.16098e+08	448039808
Pseudomonas_GM17_pacbio_PROKKA_00572	RecName: Full=Mycolic acid methyltransferase MmaA1; AltName: Full=S-adenosylmethionine-dependent methyltransferase; Short=AdoMet-MT; Short=SAM-MT	2374101603	2060488016	2337688614
Pseudomonas_GM17_pacbio_PROKKA_04485	RecName: Full=2-isopropylmalate synthase; AltName: Full=Alpha-IPM synthase; AltName: Full=Alpha-isopropylmalate synthase	1010795115	785372984	476720183
Pseudomonas_GM17_pacbio_PROKKA_04897	RecName: Full=Phosphoserine aminotransferase; AltName: Full=Phosphohydroxythreonine aminotransferase; Short=PSAT	1333293121	7.78744e+08	1157284747
Pseudomonas_GM17_pacbio_PROKKA_01683	RecName: Full=ATP-dependent RNA helicase RhlB	393735552	377628020	340150698
Pseudomonas_GM17_pacbio_PROKKA_00840	RecName: Full=Protein YdgA; Flags: Precursor	3781278016	2943186036	2989701408
Pseudomonas_GM17_pacbio_PROKKA_00349	RecName: Full=Thioredoxin; Short=Trx	5587525452	4306008441	4854702809
Pseudomonas_GM17_pacbio_PROKKA_01576	RecName: Full=Intermembrane phospholipid transport system binding protein MlaD	1426261516	1283128160	1531045492
Pseudomonas_GM17_pacbio_PROKKA_02237	RecName: Full=Putative pterin-4-alpha-carbinolamine dehydratase; Short=PHS; AltName: Full=4-alpha-hydroxy-tetrahydropterin dehydratase; AltName: Full=Pterin carbinolamine dehydratase; Short=PCD	6686182855	5339366580	5943844351
Pseudomonas_GM17_pacbio_PROKKA_00431	RecName: Full=Coenzyme A biosynthesis bifunctional protein CoaBC; AltName: Full=DNA/pantothenate metabolism flavoprotein; AltName: Full=Phosphopantothenoylcysteine synthetase/decarboxylase; Short=PPCS-PPCDC; Includes: RecName: Full=Phosphopantothenoylcysteine decarboxylase; Short=PPC decarboxylase; Short=PPC-DC; AltName: Full=CoaC; Includes: RecName: Full=Phosphopantothenate--cysteine ligase; Alt…	230095912	198426684	211412244
Pseudomonas_GM17_pacbio_PROKKA_06068	RecName: Full=UvrABC system protein A; Short=UvrA protein; AltName: Full=Excinuclease ABC subunit A	279203384	249750938	268201954
Pseudomonas_GM17_pacbio_PROKKA_00173	RecName: Full=Protein YqjC; Flags: Precursor	439196441	551872018	484270453
Pseudomonas_GM17_pacbio_PROKKA_02918	RecName: Full=Oxygen regulatory protein NreC; AltName: Full=Nitrogen regulation protein C	458117364	3.6811e+08	244785688
Pseudomonas_GM17_pacbio_PROKKA_05254	RecName: Full=Biopolymer transport protein ExbB	737379648	4.5297e+08	729949256
Pseudomonas_GM17_pacbio_PROKKA_00297	RecName: Full=Spermidine/putrescine import ATP-binding protein PotA	5.92989e+08	499342607	586957883
Pseudomonas_GM17_pacbio_PROKKA_03620	RecName: Full=Pyruvate dehydrogenase E1 component subunit alpha	2509399240	2255568580	2409153423
Pseudomonas_GM17_pacbio_PROKKA_00022	RecName: Full=Anthranilate synthase component 2; Short=AS; Short=ASII; AltName: Full=Anthranilate synthase, GATase component; AltName: Full=Anthranilate synthase, glutamine amidotransferase component	171691640	75655798	167670638
Pseudomonas_GM17_pacbio_PROKKA_02560	RecName: Full=Putative isomerase YbhH	2.31561e+08	1.2495e+08	1.79767e+08
Pseudomonas_GM17_pacbio_PROKKA_04293	RecName: Full=Protein CobW	6.55353e+08	527487050	631279872
Pseudomonas_GM17_pacbio_PROKKA_05740	RecName: Full=Acetyl-coenzyme A synthetase; Short=AcCoA synthetase; Short=Acs; AltName: Full=Acetate--CoA ligase; AltName: Full=Acyl-activating enzyme	1944328527	1979578644	1888866398
Pseudomonas_GM17_pacbio_PROKKA_01888	RecName: Full=Protein RecA; AltName: Full=Recombinase A	1446671128	1277216290	1292054066
Pseudomonas_GM17_pacbio_PROKKA_01183	RecName: Full=Phosphomethylpyrimidine synthase; AltName: Full=Hydroxymethylpyrimidine phosphate synthase; Short=HMP-P synthase; Short=HMP-phosphate synthase; Short=HMPP synthase; AltName: Full=Thiamine biosynthesis protein ThiC	8166695224	7089466782	6604322564
Pseudomonas_GM17_pacbio_PROKKA_05098	RecName: Full=N-succinylglutamate 5-semialdehyde dehydrogenase; AltName: Full=Succinylglutamic semialdehyde dehydrogenase; Short=SGSD	475537910	385095389	423925152
Pseudomonas_GM17_pacbio_PROKKA_01092	RecName: Full=Cell division protein FtsN	79511585	1.00002e+08	1.21797e+08
Pseudomonas_GM17_pacbio_PROKKA_05190	RecName: Full=6-phosphogluconolactonase; Short=6PGL	1160330096	626001004	9.96593e+08
Pseudomonas_GM17_pacbio_PROKKA_03802	---NA---	519071648	342437388	510839032
Pseudomonas_GM17_pacbio_PROKKA_02778	RecName: Full=L-glyceraldehyde 3-phosphate reductase; Short=GAP reductase	1462096384	1714390996	1547055800
Pseudomonas_GM17_pacbio_PROKKA_04006	RecName: Full=Cystathionine gamma-synthase; Short=CGS; AltName: Full=O-succinylhomoserine (thiol)-lyase	2045472306	1593507429	2032583056
Pseudomonas_GM17_pacbio_PROKKA_04939	RecName: Full=Streptothricin hydrolase	897927744	545571288	768206560
Pseudomonas_GM17_pacbio_PROKKA_01136	RecName: Full=Sporulation initiation inhibitor protein Soj	511465856	1.98841e+08	409406528
Pseudomonas_GM17_pacbio_PROKKA_01393	RecName: Full=Diguanylate cyclase DosC; Short=DGC; AltName: Full=Direct oxygen-sensing cyclase	1054639080	1009744440	1059815136
Pseudomonas_GM17_pacbio_PROKKA_06074	RecName: Full=30S ribosomal protein S11	10023721200	9716380664	9398607832
Pseudomonas_GM17_pacbio_PROKKA_00149	RecName: Full=Betaine aldehyde dehydrogenase; Short=BADH	603086440	428891785	607442208
Pseudomonas_GM17_pacbio_PROKKA_02660	RecName: Full=Probable glycerophosphodiester phosphodiesterase 1; Short=Glycerophosphoryl diester phosphodiesterase 1	835736190	883433524	756360566
Pseudomonas_GM17_pacbio_PROKKA_00150	RecName: Full=Oxygen-dependent choline dehydrogenase; Short=CDH; Short=CHD; AltName: Full=Betaine aldehyde dehydrogenase; Short=BADH	63617876	61216192	56270392
Pseudomonas_GM17_pacbio_PROKKA_03829	RecName: Full=Arginine N-succinyltransferase; Short=AST; AltName: Full=AOST	222942550	1.96799e+08	197791494
Pseudomonas_GM17_pacbio_PROKKA_03019	---NA---	1022128508	752507154	874378080
Pseudomonas_GM17_pacbio_PROKKA_05448	RecName: Full=4-hydroxy-3-methylbut-2-en-1-yl diphosphate synthase (flavodoxin); AltName: Full=1-hydroxy-2-methyl-2-(E)-butenyl 4-diphosphate synthase	1379603764	1277387381	1280327642
Pseudomonas_GM17_pacbio_PROKKA_05874	RecName: Full=DEAD-box ATP-dependent RNA helicase CshA	147170772	115779508	137242510
Pseudomonas_GM17_pacbio_PROKKA_03125	RecName: Full=Carnitinyl-CoA dehydratase; AltName: Full=Crotonobetainyl-CoA hydratase	429717892	461434032	483219376
Pseudomonas_GM17_pacbio_PROKKA_00941	RecName: Full=Transcriptional regulatory protein WalR	2118537408	1917164368	1904538088
Pseudomonas_GM17_pacbio_PROKKA_02586	RecName: Full=HTH-type transcriptional repressor NanR	265526296	2.19846e+08	203235824
Pseudomonas_GM17_pacbio_PROKKA_03101	RecName: Full=GDP-polyphosphate phosphotransferase; AltName: Full=Polyphosphate kinase PPK2	3814847192	3452978529	3504690220
Pseudomonas_GM17_pacbio_PROKKA_00602	RecName: Full=Phosphoglycolate phosphatase; Short=PGP; Short=PGPase	318236900	2.3059e+08	329752174
Pseudomonas_GM17_pacbio_PROKKA_01509	RecName: Full=Diaminopimelate decarboxylase; Short=DAP decarboxylase; Short=DAPDC	2411930792	1823109299	2162899904
Pseudomonas_GM17_pacbio_PROKKA_02580	RecName: Full=Ribosome modulation factor; Short=RMF	3196487436	2361035629	2828270592
Pseudomonas_GM17_pacbio_PROKKA_01775	RecName: Full=Diguanylate cyclase DosC; Short=DGC; AltName: Full=Direct oxygen-sensing cyclase	245122804	2.81899e+08	282599542
Pseudomonas_GM17_pacbio_PROKKA_01847	RecName: Full=DNA mismatch repair protein MutS	2621792057	1539440159	1495822867
Pseudomonas_GM17_pacbio_PROKKA_02998	RecName: Full=Small-conductance mechanosensitive channel	5.03176e+07	47092687	39330443
Pseudomonas_GM17_pacbio_PROKKA_01095	RecName: Full=50S ribosomal protein L31	4224693406	3553342634	3834065496
Pseudomonas_GM17_pacbio_PROKKA_02763	RecName: Full=UTP--glucose-1-phosphate uridylyltransferase; AltName: Full=Alpha-D-glucosyl-1-phosphate uridylyltransferase; AltName: Full=UDP-glucose pyrophosphorylase; Short=UDPGP; AltName: Full=Uridine diphosphoglucose pyrophosphorylase	3626741540	2623256530	3085540539
Pseudomonas_GM17_pacbio_PROKKA_00921	RecName: Full=D-cysteine desulfhydrase	748832728	4.79026e+08	752358272
Pseudomonas_GM17_pacbio_PROKKA_00006	RecName: Full=Tyrosine--tRNA ligase; AltName: Full=Tyrosyl-tRNA synthetase; Short=TyrRS	1351595670	869971394	1278926953
Pseudomonas_GM17_pacbio_PROKKA_02583	RecName: Full=D-alanyl-D-alanine carboxypeptidase DacB; Short=DD-carboxypeptidase; Short=DD-peptidase; AltName: Full=D-alanyl-D-alanine endopeptidase; Short=DD-endopeptidase; AltName: Full=Penicillin-binding protein 4; Short=PBP-4; Flags: Precursor	4.93037e+08	525599051	747829961
Pseudomonas_GM17_pacbio_PROKKA_02342	---NA---	2291310312	1915152760	1775150168
Pseudomonas_GM17_pacbio_PROKKA_04676	RecName: Full=Cysteine desulfurase; AltName: Full=Selenocysteine beta-lyase; Short=SCL; AltName: Full=Selenocysteine lyase; AltName: Full=Selenocysteine reductase	6217170002	1560340853	5296259691
Pseudomonas_GM17_pacbio_PROKKA_03743	RecName: Full=Betaine aldehyde dehydrogenase; Short=BADH	3366177048	2966240272	3440031680
Pseudomonas_GM17_pacbio_PROKKA_02076	RecName: Full=ECF RNA polymerase sigma-E factor; AltName: Full=RNA polymerase sigma-E factor; AltName: Full=Sigma-24	342955508	285369304	221908358
Pseudomonas_GM17_pacbio_PROKKA_02568	RecName: Full=Uncharacterized MscS family protein aq_812	8.28257e+08	749605190	724390192
Pseudomonas_GM17_pacbio_PROKKA_00279	RecName: Full=L-threonine dehydratase biosynthetic IlvA; AltName: Full=Threonine deaminase	6.81345e+08	5.59876e+08	623633346
Pseudomonas_GM17_pacbio_PROKKA_00127	RecName: Full=NADPH dehydrogenase	318704291	189422287	380767278
Pseudomonas_GM17_pacbio_PROKKA_06094	RecName: Full=50S ribosomal protein L23	10817478032	9544063520	9850819688
Pseudomonas_GM17_pacbio_PROKKA_00257	RecName: Full=Dihydroxy-acid dehydratase; Short=DAD	825252540	6.71675e+08	900577202
Pseudomonas_GM17_pacbio_PROKKA_01741	RecName: Full=Homoserine dehydrogenase; Short=HDH	129863090	7.89564e+07	136291884
Pseudomonas_GM17_pacbio_PROKKA_04683	RecName: Full=Gramicidin S synthase 2; AltName: Full=Gramicidin S synthase II; Includes: RecName: Full=ATP-dependent proline adenylase; Short=ProA; AltName: Full=Proline activase; Includes: RecName: Full=ATP-dependent valine adenylase; Short=ValA; AltName: Full=Valine activase; Includes: RecName: Full=ATP-dependent ornithine adenylase; Short=OrnA; AltName: Full=Ornithine activase; Includes: RecNa…	314696213	2.33745e+08	2.63641e+08
Pseudomonas_GM17_pacbio_PROKKA_01905	RecName: Full=Lysylphosphatidylglycerol biosynthesis bifunctional protein LysX; Includes: RecName: Full=Lysine--tRNA ligase; AltName: Full=Lysyl-tRNA synthetase; Short=LysRS; Includes: RecName: Full=Phosphatidylglycerol lysyltransferase; AltName: Full=Lysylphosphatidylglycerol synthetase; Short=LPG synthetase	7.30476e+07	70577112	65225386
Pseudomonas_GM17_pacbio_PROKKA_00218	RecName: Full=Dihydroorotase; Short=DHOase	1343623260	991067612	1291906332
Pseudomonas_GM17_pacbio_PROKKA_02357	RecName: Full=Glycine betaine-binding protein OpuAC; Flags: Precursor	1168959644	867058959	1032335236
Pseudomonas_GM17_pacbio_PROKKA_00047	RecName: Full=Stage V sporulation protein R	1460151108	1330292064	1459427955
Pseudomonas_GM17_pacbio_PROKKA_02581	RecName: Full=Ribosomal RNA large subunit methyltransferase K/L; Includes: RecName: Full=23S rRNA m2G2445 methyltransferase; AltName: Full=rRNA (guanine-N(2)-)-methyltransferase RlmL; Includes: RecName: Full=23S rRNA m7G2069 methyltransferase; AltName: Full=rRNA (guanine-N(7)-)-methyltransferase RlmK	154832498	149967980	149941366
Pseudomonas_GM17_pacbio_PROKKA_02894	RecName: Full=Adenosylmethionine-8-amino-7-oxononanoate aminotransferase; AltName: Full=7,8-diamino-pelargonic acid aminotransferase; Short=DAPA AT; Short=DAPA aminotransferase; AltName: Full=7,8-diaminononanoate synthase; Short=DANS; AltName: Full=Diaminopelargonic acid synthase	195061624	411149568	634901072
Pseudomonas_GM17_pacbio_PROKKA_00444	---NA---	226734198	204297311	213005128
Pseudomonas_GM17_pacbio_PROKKA_04440	RecName: Full=50S ribosomal protein L16 3-hydroxylase; AltName: Full=Ribosomal oxygenase RoxA; Short=ROX	419861122	255449894	357944896
Pseudomonas_GM17_pacbio_PROKKA_00436	RecName: Full=Exodeoxyribonuclease	601017440	474354836	524430244
Pseudomonas_GM17_pacbio_PROKKA_01699	RecName: Full=Nucleoid-associated protein PFL_1060	1774221694	1421670688	1212151742
Pseudomonas_GM17_pacbio_PROKKA_05097	RecName: Full=N-succinylarginine dihydrolase	852354544	381084912	666283988
Pseudomonas_GM17_pacbio_PROKKA_04906	RecName: Full=Cyclic di-GMP phosphodiesterase PdeB; AltName: Full=Phosphodiesterase biofilm protein	88528380	88466812	68532102
Pseudomonas_GM17_pacbio_PROKKA_04820	RecName: Full=Peptide methionine sulfoxide reductase MsrB; AltName: Full=Peptide-methionine (R)-S-oxide reductase	465087024	281391093	416849430
Pseudomonas_GM17_pacbio_PROKKA_03604	RecName: Full=Succinyl-diaminopimelate desuccinylase; Short=SDAP desuccinylase; AltName: Full=N-succinyl-LL-2,6-diaminoheptanedioate amidohydrolase	141234831	3.48809e+08	3.34126e+08
Pseudomonas_GM17_pacbio_PROKKA_06001	RecName: Full=Gamma-glutamyl phosphate reductase; Short=GPR; AltName: Full=Glutamate-5-semialdehyde dehydrogenase; AltName: Full=Glutamyl-gamma-semialdehyde dehydrogenase; Short=GSA dehydrogenase	584493631	4.79124e+08	616238968
Pseudomonas_GM17_pacbio_PROKKA_04893	RecName: Full=Cytidylate kinase; Short=CK; AltName: Full=Cytidine monophosphate kinase; Short=CMP kinase	573584642	531193160	505791546
Pseudomonas_GM17_pacbio_PROKKA_03851	---NA---	2271523184	2064648096	2020889804
Pseudomonas_GM17_pacbio_PROKKA_02348	RecName: Full=Adenosylmethionine-8-amino-7-oxononanoate aminotransferase; AltName: Full=7,8-diamino-pelargonic acid aminotransferase; Short=DAPA AT; Short=DAPA aminotransferase; AltName: Full=7,8-diaminononanoate synthase; Short=DANS; AltName: Full=Diaminopelargonic acid synthase	277845300	2.56578e+08	228145494
Pseudomonas_GM17_pacbio_PROKKA_04878	RecName: Full=ComE operon protein 1	3220085368	3334326984	3258601112
Pseudomonas_GM17_pacbio_PROKKA_02302	RecName: Full=Protein-glutamate methylesterase/protein-glutamine glutaminase 1	2.29906e+08	181360839	1.96266e+08
Pseudomonas_GM17_pacbio_PROKKA_04157	RecName: Full=Motility protein B; AltName: Full=Chemotaxis protein MotB	344488402	304523906	344240916
Pseudomonas_GM17_pacbio_PROKKA_00313	RecName: Full=Amino-acid acetyltransferase; AltName: Full=N-acetylglutamate synthase; Short=AGS; Short=NAGS	1215618386	1119895222	1191300335
Pseudomonas_GM17_pacbio_PROKKA_03706	RecName: Full=Phosphatidylserine decarboxylase proenzyme; Contains: RecName: Full=Phosphatidylserine decarboxylase alpha chain; Contains: RecName: Full=Phosphatidylserine decarboxylase beta chain	3071854468	1955194312	3094781640
Pseudomonas_GM17_pacbio_PROKKA_01105	RecName: Full=3-dehydroquinate synthase; Short=DHQS	209506382	1.54727e+08	255763075
Pseudomonas_GM17_pacbio_PROKKA_04860	RecName: Full=Methyl-accepting chemotaxis protein McpQ	2056657640	1046302400	1835782482
Pseudomonas_GM17_pacbio_PROKKA_00300	RecName: Full=Adenosylmethionine-8-amino-7-oxononanoate aminotransferase; AltName: Full=7,8-diamino-pelargonic acid aminotransferase; Short=DAPA AT; Short=DAPA aminotransferase; AltName: Full=7,8-diaminononanoate synthase; Short=DANS; AltName: Full=Diaminopelargonic acid synthase	1749910512	1509431924	1388161428
Pseudomonas_GM17_pacbio_PROKKA_05970	RecName: Full=Probable acyl-CoA dehydrogenase fadE25	147525146	131664018	184198014
Pseudomonas_GM17_pacbio_PROKKA_04146	RecName: Full=Leukotoxin secretion protein D	572507932	499952420	500181356
Pseudomonas_GM17_pacbio_PROKKA_01497	RecName: Full=Methyl-accepting chemotaxis protein McpQ	1983286673	1008501650	1786721151
Pseudomonas_GM17_pacbio_PROKKA_04977	RecName: Full=Phthioceranic/hydroxyphthioceranic acid synthase; AltName: Full=Polyketide synthase pks2	1480189900	589701940	1045783264
Pseudomonas_GM17_pacbio_PROKKA_05762	RecName: Full=D-inositol 3-phosphate glycosyltransferase; AltName: Full=N-acetylglucosamine-inositol-phosphate N-acetylglucosaminyltransferase; Short=GlcNAc-Ins-P N-acetylglucosaminyltransferase	534631246	486876154	499451236
Pseudomonas_GM17_pacbio_PROKKA_00645	RecName: Full=DNA gyrase subunit B	722304440	664206724	774969581
Pseudomonas_GM17_pacbio_PROKKA_05360	RecName: Full=Bacterioferritin; Short=BFR	3791696400	3510103372	3467362584
Pseudomonas_GM17_pacbio_PROKKA_01573	RecName: Full=Arabinose 5-phosphate isomerase KdsD; Short=API; Short=L-API	229267472	144476840	310660416
Pseudomonas_GM17_pacbio_PROKKA_05241	---NA---	8.64538e+08	644416160	926711083
Pseudomonas_GM17_pacbio_PROKKA_04448	RecName: Full=NADH-quinone oxidoreductase subunit F; AltName: Full=NADH dehydrogenase I subunit F; AltName: Full=NDH-1 subunit F	601085196	378822260	536139276
Pseudomonas_GM17_pacbio_PROKKA_01952	---NA---	5739824712	4289523988	4726903896
Pseudomonas_GM17_pacbio_PROKKA_01964	RecName: Full=RNA polymerase-associated protein RapA; AltName: Full=ATP-dependent helicase HepA	722909542	577455566	636494430
Pseudomonas_GM17_pacbio_PROKKA_03263	RecName: Full=Methylamine utilization ferredoxin-type protein MauN	311125258	224337064	259202850
Pseudomonas_GM17_pacbio_PROKKA_05064	RecName: Full=Chemotaxis protein CheW	721588228	621221525	559368780
Pseudomonas_GM17_pacbio_PROKKA_01590	RecName: Full=FKBP-type peptidyl-prolyl cis-trans isomerase SlyD; Short=PPIase; AltName: Full=Metallochaperone SlyD	2048614763	1834754687	1840708616
Pseudomonas_GM17_pacbio_PROKKA_04489	RecName: Full=1,4-dihydroxy-2-naphthoyl-CoA synthase; Short=DHNA-CoA synthase	959738046	797729598	890955012
Pseudomonas_GM17_pacbio_PROKKA_04952	RecName: Full=Probable allantoicase; AltName: Full=Allantoate amidinohydrolase	1334214396	883052074	1182653170
Pseudomonas_GM17_pacbio_PROKKA_05344	RecName: Full=Iron-sulfur cluster carrier protein	681856290	668870587	681575036
Pseudomonas_GM17_pacbio_PROKKA_06076	RecName: Full=Protein translocase subunit SecY	2077910288	1598507299	1653011339
Pseudomonas_GM17_pacbio_PROKKA_01591	RecName: Full=Glutathione peroxidase homolog BsaA	2053288639	2011984668	1890661552
Pseudomonas_GM17_pacbio_PROKKA_00385	RecName: Full=Diaminopimelate epimerase; Short=DAP epimerase; AltName: Full=PLP-independent amino acid racemase	93526626	94539118	70742024
Pseudomonas_GM17_pacbio_PROKKA_02634	---NA---	181999790	150598181	123465727
Pseudomonas_GM17_pacbio_PROKKA_02882	RecName: Full=Monodechloroaminopyrrolnitrin synthase PrnB; AltName: Full=7-chloro-L-tryptophan dioxygenase PrnB	794019544	613660359	673574652
Pseudomonas_GM17_pacbio_PROKKA_02284	RecName: Full=Transcriptional regulatory protein WalR	277876653	222367883	283857492
Pseudomonas_GM17_pacbio_PROKKA_06066	RecName: Full=Single-stranded DNA-binding protein; Short=SSB	3116292764	2777025032	2941990256
Pseudomonas_GM17_pacbio_PROKKA_05557	RecName: Full=Ubiquinol-cytochrome c reductase iron-sulfur subunit; AltName: Full=Rieske iron-sulfur protein; Short=RISP	1724653716	1534094848	1485763656
Pseudomonas_GM17_pacbio_PROKKA_04421	RecName: Full=Siroheme synthase; Includes: RecName: Full=Uroporphyrinogen-III C-methyltransferase; Short=Urogen III methylase; AltName: Full=SUMT; AltName: Full=Uroporphyrinogen III methylase; Short=UROM; Includes: RecName: Full=Precorrin-2 dehydrogenase; Includes: RecName: Full=Sirohydrochlorin ferrochelatase	336156590	316775161	291619251
Pseudomonas_GM17_pacbio_PROKKA_02604	RecName: Full=Nucleoid-associated protein PFL_1905	1170699940	924936781	1031138698
Pseudomonas_GM17_pacbio_PROKKA_04881	RecName: Full=Teichoic acids export ATP-binding protein TagH	730654760	4.35106e+08	707951916
Pseudomonas_GM17_pacbio_PROKKA_02881	RecName: Full=Flavin-dependent tryptophan halogenase PrnA	3744996598	3383078119	3621818612
Pseudomonas_GM17_pacbio_PROKKA_01916	RecName: Full=dCTP deaminase; AltName: Full=Deoxycytidine triphosphate deaminase	751710710	677592424	678967066
Pseudomonas_GM17_pacbio_PROKKA_01785	---NA---	524727616	327626889	401846164
Pseudomonas_GM17_pacbio_PROKKA_01292	RecName: Full=Putative lipoprotein Lxx21020; Flags: Precursor	484458462	448413322	346897060
Pseudomonas_GM17_pacbio_PROKKA_05716	---NA---	437703160	427950084	395587208
Pseudomonas_GM17_pacbio_PROKKA_00020	RecName: Full=Indole-3-glycerol phosphate synthase; Short=IGPS	1578626236	1307960132	1467454718
Pseudomonas_GM17_pacbio_PROKKA_06070	RecName: Full=Catalase	378717959	346432764	326658280
Pseudomonas_GM17_pacbio_PROKKA_05066	RecName: Full=Negative regulator of flagellin synthesis; AltName: Full=Anti-sigma-D factor	516430940	291184955	406606724
Pseudomonas_GM17_pacbio_PROKKA_03506	RecName: Full=3-oxoacyl-[acyl-carrier-protein] reductase FabG; AltName: Full=3-ketoacyl-acyl carrier protein reductase; AltName: Full=Beta-Ketoacyl-acyl carrier protein reductase; AltName: Full=Beta-ketoacyl-ACP reductase	551874912	463061114	497299476
Pseudomonas_GM17_pacbio_PROKKA_02061	RecName: Full=Fatty acid oxidation complex subunit alpha; Includes: RecName: Full=Enoyl-CoA hydratase/Delta(3)-cis-Delta(2)-trans-enoyl-CoA isomerase/3-hydroxybutyryl-CoA epimerase; Includes: RecName: Full=3-hydroxyacyl-CoA dehydrogenase	403835490	1.82639e+08	349232241
Pseudomonas_GM17_pacbio_PROKKA_05033	RecName: Full=Cysteine synthase; Short=CSase; AltName: Full=O-acetylserine (thiol)-lyase; Short=OAS-TL; AltName: Full=O-acetylserine sulfhydrylase	415277600	444604904	319104848
Pseudomonas_GM17_pacbio_PROKKA_02668	RecName: Full=NADPH-dependent 7-cyano-7-deazaguanine reductase; AltName: Full=7-cyano-7-carbaguanine reductase; AltName: Full=NADPH-dependent nitrile oxidoreductase; AltName: Full=PreQ(0) reductase	404054426	198515368	370547865
Pseudomonas_GM17_pacbio_PROKKA_03824	RecName: Full=HTH-type transcriptional regulator MurR; AltName: Full=MurPQ operon repressor	172435266	135418162	138223291
Pseudomonas_GM17_pacbio_PROKKA_01465	RecName: Full=4-hydroxy-tetrahydrodipicolinate reductase; Short=HTPA reductase	2800099768	2878226250	2618314096
Pseudomonas_GM17_pacbio_PROKKA_04138	---NA---	9.18613e+08	1064885104	1031387016
Pseudomonas_GM17_pacbio_PROKKA_05042	RecName: Full=NAD(P)H dehydrogenase (quinone); AltName: Full=Flavoprotein WrbA; AltName: Full=NAD(P)H:quinone oxidoreductase; Short=NQO	297578418	274755622	224421324
Pseudomonas_GM17_pacbio_PROKKA_01246	RecName: Full=Probable oxidoreductase OrdL	85267121	54232492	7.60504e+07
Pseudomonas_GM17_pacbio_PROKKA_00496	RecName: Full=Phosphate-binding protein PstS; Short=PBP; Flags: Precursor	569755377	712592552	594293504
Pseudomonas_GM17_pacbio_PROKKA_04821	RecName: Full=Aspartate aminotransferase; Short=AspAT; AltName: Full=Transaminase A	949855664	868387920	912840664
Pseudomonas_GM17_pacbio_PROKKA_00285	RecName: Full=Glycolate oxidase subunit GlcD; AltName: Full=Glycolate dehydrogenase subunit GlcD	2.98226e+08	218085177	242079379
Pseudomonas_GM17_pacbio_PROKKA_01084	---NA---	17569591687	13532189576	16256324636
Pseudomonas_GM17_pacbio_PROKKA_01776	RecName: Full=Peptide chain release factor 2; Short=RF-2	1934140412	1887562854	1674506746
Pseudomonas_GM17_pacbio_PROKKA_01890	RecName: Full=Pyrimidine/purine nucleotide 5'-monophosphate nucleosidase; AltName: Full=AMP nucleosidase; AltName: Full=CMP nucleosidase; AltName: Full=GMP nucleosidase; AltName: Full=IMP nucleosidase; AltName: Full=UMP nucleosidase; AltName: Full=dTMP nucleosidase	73793038	46987936	52518466
Pseudomonas_GM17_pacbio_PROKKA_01466	RecName: Full=Carbamoyl-phosphate synthase small chain; AltName: Full=Carbamoyl-phosphate synthetase glutamine chain	12313683136	9759892904	11085476584
Pseudomonas_GM17_pacbio_PROKKA_00427	RecName: Full=50S ribosomal protein L33	4497432384	3467551872	4347500608
Pseudomonas_GM17_pacbio_PROKKA_06007	RecName: Full=Nodulation protein N	6014606920	3779803103	4766828888
Pseudomonas_GM17_pacbio_PROKKA_04890	RecName: Full=Integration host factor subunit beta; Short=IHF-beta	681143926	620509012	659745504
Pseudomonas_GM17_pacbio_PROKKA_02446	RecName: Full=50S ribosomal protein L32	2120652169	2033027910	1808458715
Pseudomonas_GM17_pacbio_PROKKA_03204	RecName: Full=Catecholate siderophore receptor Fiu; AltName: Full=Ferric iron uptake protein; AltName: Full=TonB-dependent receptor Fiu; Flags: Precursor	169975485	230274015	176408988
Pseudomonas_GM17_pacbio_PROKKA_05465	RecName: Full=Protein translocase subunit SecF	316287616	399538984	484226936
Pseudomonas_GM17_pacbio_PROKKA_02206	RecName: Full=Transcriptional regulator SlyA	860519486	881236588	825102870
Pseudomonas_GM17_pacbio_PROKKA_00435	RecName: Full=Orotate phosphoribosyltransferase; Short=OPRT; Short=OPRTase	4.86813e+08	418305153	465457098
Pseudomonas_GM17_pacbio_PROKKA_04035	RecName: Full=Glutamate--tRNA ligase; AltName: Full=Glutamyl-tRNA synthetase; Short=GluRS	856118616	672570023	792194916
Pseudomonas_GM17_pacbio_PROKKA_04502	---NA---	2.25372e+08	2.46745e+08	234548530
Pseudomonas_GM17_pacbio_PROKKA_00053	RecName: Full=30S ribosomal protein S21	11715488416	8463888707	10488569036
Pseudomonas_GM17_pacbio_PROKKA_00428	RecName: Full=50S ribosomal protein L28	1114184172	414257459	3.07745e+08
Pseudomonas_GM17_pacbio_PROKKA_05267	RecName: Full=Small-conductance mechanosensitive channel	785186560	678756348	612373600
Pseudomonas_GM17_pacbio_PROKKA_04569	RecName: Full=Cytosine deaminase; Short=CD; Short=CDA; Short=CDase; AltName: Full=Cytosine aminohydrolase; AltName: Full=Isoguanine deaminase	151620910	129785812	137565278
Pseudomonas_GM17_pacbio_PROKKA_06083	RecName: Full=30S ribosomal protein S14	7093312188	5808271397	6608979572
Pseudomonas_GM17_pacbio_PROKKA_01813	RecName: Full=Methionine aminopeptidase; Short=MAP; Short=MetAP; AltName: Full=Peptidase M	1117220428	931890592	942018836
Pseudomonas_GM17_pacbio_PROKKA_05134	---NA---	527846400	468577148	436696400
Pseudomonas_GM17_pacbio_PROKKA_02229	---NA---	398102800	385561628	409876950
Pseudomonas_GM17_pacbio_PROKKA_03862	RecName: Full=Probable transport protein MmpL8	171825746	148151739	160479634
Pseudomonas_GM17_pacbio_PROKKA_00024	RecName: Full=Anthranilate synthase component 1; Short=AS; Short=ASI	699760698	527608196	526563660
Pseudomonas_GM17_pacbio_PROKKA_05284	---NA---	5324231824	4039860132	4592568715
Pseudomonas_GM17_pacbio_PROKKA_01109	RecName: Full=Uroporphyrinogen decarboxylase; Short=UPD; Short=URO-D	190240428	112031055	167420071
Pseudomonas_GM17_pacbio_PROKKA_00120	RecName: Full=Flavohemoprotein; AltName: Full=Flavohemoglobin; AltName: Full=Hemoglobin-like protein; AltName: Full=Nitric oxide dioxygenase; Short=NO oxygenase; Short=NOD	335834196	3.65191e+08	322088438
Pseudomonas_GM17_pacbio_PROKKA_03542	RecName: Full=Putative ribose/galactose/methyl galactoside import ATP-binding protein	45500638	19499331	34734192
Pseudomonas_GM17_pacbio_PROKKA_05584	RecName: Full=Methyl-accepting chemotaxis protein TlpQ; AltName: Full=TlpQ chemoreceptor	1988110092	1014687247	1784447152
Pseudomonas_GM17_pacbio_PROKKA_05230	RecName: Full=Secretin OutD; AltName: Full=General secretion pathway protein D; AltName: Full=Pectic enzymes secretion protein OutD; AltName: Full=Type II secretion system protein D; Short=T2SS protein D; Flags: Precursor	1597903308	1772112501	1988124169
Pseudomonas_GM17_pacbio_PROKKA_03130	RecName: Full=3-oxoacyl-[acyl-carrier-protein] reductase FabG; AltName: Full=3-ketoacyl-acyl carrier protein reductase; AltName: Full=Beta-Ketoacyl-acyl carrier protein reductase; AltName: Full=Beta-ketoacyl-ACP reductase	785608120	7.86378e+08	782062336
Pseudomonas_GM17_pacbio_PROKKA_04990	RecName: Full=Recombination-associated protein RdgC	1108582988	1030934909	1148673654
Pseudomonas_GM17_pacbio_PROKKA_05100	RecName: Full=Arginine N-succinyltransferase; Short=AST; AltName: Full=AOST	176424336	167121208	146697010
Pseudomonas_GM17_pacbio_PROKKA_02008	RecName: Full=Phosphoribosylformylglycinamidine synthase subunit PurQ; Short=FGAM synthase; AltName: Full=Formylglycinamide ribonucleotide amidotransferase subunit I; Short=FGAR amidotransferase I; Short=FGAR-AT I; AltName: Full=Glutaminase PurQ; AltName: Full=Phosphoribosylformylglycinamidine synthase subunit I	1512506680	1018919272	1284688480
Pseudomonas_GM17_pacbio_PROKKA_02300	RecName: Full=Protein phosphatase CheZ; AltName: Full=Chemotaxis protein CheZ	426353562	226146541	352813632
Pseudomonas_GM17_pacbio_PROKKA_00339	RecName: Full=UPF0194 membrane protein YbhG; Flags: Precursor	214823958	160012804	192842088
Pseudomonas_GM17_pacbio_PROKKA_00439	RecName: Full=UPF0701 protein HI_0467	127801358	114235514	116154488
Pseudomonas_GM17_pacbio_PROKKA_02562	RecName: Full=Putative phosphoenolpyruvate synthase regulatory protein; Short=PEP synthase regulatory protein; Short=PSRP; AltName: Full=Pyruvate, water dikinase regulatory protein	257383498	217957590	284620185
Pseudomonas_GM17_pacbio_PROKKA_00119	RecName: Full=3-oxoacyl-[acyl-carrier-protein] reductase FabG; AltName: Full=3-ketoacyl-acyl carrier protein reductase; AltName: Full=Beta-Ketoacyl-acyl carrier protein reductase; AltName: Full=Beta-ketoacyl-ACP reductase	108517270	82712359	100827396
Pseudomonas_GM17_pacbio_PROKKA_00480	RecName: Full=DNA-binding protein HU	10513732968	9656434610	9659974796
Pseudomonas_GM17_pacbio_PROKKA_04509	RecName: Full=Probable transcriptional regulatory protein PFL_3960	1362334024	1290670000	1114109968
Pseudomonas_GM17_pacbio_PROKKA_01150	RecName: Full=Peptide methionine sulfoxide reductase MsrA; Short=Protein-methionine-S-oxide reductase; AltName: Full=Peptide-methionine (S)-S-oxide reductase; Short=Peptide Met(O) reductase	1985721836	1974757226	1801384798
Pseudomonas_GM17_pacbio_PROKKA_02781	RecName: Full=Long-chain-fatty-acid--CoA ligase; AltName: Full=Long-chain acyl-CoA synthetase	173631355	122847138	157230504
Pseudomonas_GM17_pacbio_PROKKA_05463	RecName: Full=Nus factor SuhB; AltName: Full=Inositol-1-monophosphatase; Short=I-1-Pase; Short=IMPase; Short=Inositol-1-phosphatase	687404928	616137892	650064102
Pseudomonas_GM17_pacbio_PROKKA_03717	---NA---	778423032	584108004	819251756
Pseudomonas_GM17_pacbio_PROKKA_00322	RecName: Full=Glycine dehydrogenase (decarboxylating); AltName: Full=Glycine cleavage system P-protein; AltName: Full=Glycine decarboxylase; AltName: Full=Glycine dehydrogenase (aminomethyl-transferring)	261552464	1.78811e+08	214586124
Pseudomonas_GM17_pacbio_PROKKA_01825	RecName: Full=3-hydroxyacyl-[acyl-carrier-protein] dehydratase FabZ; AltName: Full=(3R)-hydroxymyristoyl-[acyl-carrier-protein] dehydratase; Short=(3R)-hydroxymyristoyl-ACP dehydrase; AltName: Full=Beta-hydroxyacyl-ACP dehydratase	466536656	4.11703e+08	502252669
Pseudomonas_GM17_pacbio_PROKKA_04388	RecName: Full=Sensor protein ZraS	2.49151e+08	259823468	305275002
Pseudomonas_GM17_pacbio_PROKKA_04446	RecName: Full=NADH-quinone oxidoreductase subunit C/D; AltName: Full=NADH dehydrogenase I subunit C/D; AltName: Full=NDH-1 subunit C/D	648052128	553996660	574958336
Pseudomonas_GM17_pacbio_PROKKA_01175	RecName: Full=Bifunctional protein HldE; Includes: RecName: Full=D-beta-D-heptose 7-phosphate kinase; AltName: Full=D-beta-D-heptose 7-phosphotransferase; AltName: Full=D-glycero-beta-D-manno-heptose-7-phosphate kinase; Includes: RecName: Full=D-beta-D-heptose 1-phosphate adenylyltransferase; AltName: Full=D-glycero-beta-D-manno-heptose 1-phosphate adenylyltransferase	915932434	797448469	927840064
Pseudomonas_GM17_pacbio_PROKKA_06082	RecName: Full=30S ribosomal protein S8	11871410005	9669880868	11449018136
Pseudomonas_GM17_pacbio_PROKKA_01491	---NA---	85681394	70858336	90302242
Pseudomonas_GM17_pacbio_PROKKA_05367	RecName: Full=Cys-tRNA(Pro)/Cys-tRNA(Cys) deacylase YbaK	1610306730	1414407191	1183157881
Pseudomonas_GM17_pacbio_PROKKA_02618	RecName: Full=Cbb3-type cytochrome c oxidase subunit CcoP; Short=Cbb3-Cox subunit CcoP; AltName: Full=C-type cytochrome CcoP; Short=Cyt c(P); AltName: Full=Cytochrome c oxidase subunit III	491078344	304896108	397740944
Pseudomonas_GM17_pacbio_PROKKA_03971	RecName: Full=50S ribosomal protein L20	11775192397	9879863158	11023393012
Pseudomonas_GM17_pacbio_PROKKA_05580	RecName: Full=D-3-phosphoglycerate dehydrogenase; Short=PGDH; AltName: Full=2-oxoglutarate reductase	127550013	132723465	139647532
Pseudomonas_GM17_pacbio_PROKKA_01582	RecName: Full=Histidinol dehydrogenase; Short=HDH	172842960	99104896	134417438
Pseudomonas_GM17_pacbio_PROKKA_05270	RecName: Full=Sensor protein FixL	18825344	13962759	14610763
Pseudomonas_GM17_pacbio_PROKKA_01313	RecName: Full=Biotin carboxyl carrier protein of acetyl-CoA carboxylase; Short=BCCP	3464750816	3038913680	3161479232
Pseudomonas_GM17_pacbio_PROKKA_01823	RecName: Full=Chaperone protein Skp; Flags: Precursor	4982594404	4103765358	4757576587
Pseudomonas_GM17_pacbio_PROKKA_05593	RecName: Full=Probable malate:quinone oxidoreductase; AltName: Full=MQO; AltName: Full=Malate dehydrogenase [quinone]	781461030	7.37677e+08	740011596
Pseudomonas_GM17_pacbio_PROKKA_03253	---NA---	632945496	722667712	614970728
Pseudomonas_GM17_pacbio_PROKKA_03582	RecName: Full=RNA polymerase-associated protein RapA; AltName: Full=ATP-dependent helicase HepA	1335462000	1223265361	1363233250
Pseudomonas_GM17_pacbio_PROKKA_04902	RecName: Full=Phosphoglycolate phosphatase; Short=PGP; Short=PGPase	93501245	82893520	88498613
Pseudomonas_GM17_pacbio_PROKKA_02405	RecName: Full=Methyl-accepting chemotaxis protein McpQ	2000705049	1037216613	1778261627
Pseudomonas_GM17_pacbio_PROKKA_00626	RecName: Full=ATP synthase epsilon chain; AltName: Full=ATP synthase F1 sector epsilon subunit; AltName: Full=F-ATPase epsilon subunit	5324438896	5311141124	4771746076
Pseudomonas_GM17_pacbio_PROKKA_03893	RecName: Full=Probable diguanylate cyclase DgcC; Short=DGC	3621656460	3536564341	3538571600
Pseudomonas_GM17_pacbio_PROKKA_06041	RecName: Full=Riboflavin biosynthesis protein RibBA; Includes: RecName: Full=3,4-dihydroxy-2-butanone 4-phosphate synthase; Short=DHBP synthase; Includes: RecName: Full=GTP cyclohydrolase-2; AltName: Full=GTP cyclohydrolase II	1481525768	1088961306	1362974520
Pseudomonas_GM17_pacbio_PROKKA_00583	RecName: Full=Dihydrolipoyl dehydrogenase; AltName: Full=Dihydrolipoamide dehydrogenase; AltName: Full=E3 component of pyruvate complex; AltName: Full=Membrane-bound ribosome protein complex 50 kDa subunit	216546866	154218218	182249836
Pseudomonas_GM17_pacbio_PROKKA_00503	RecName: Full=N5-carboxyaminoimidazole ribonucleotide mutase; Short=N5-CAIR mutase; AltName: Full=5-(carboxyamino)imidazole ribonucleotide mutase	167098100	1.04421e+08	111561692
Pseudomonas_GM17_pacbio_PROKKA_04966	RecName: Full=Probable M18 family aminopeptidase 2	698365652	7.59577e+08	677848220
Pseudomonas_GM17_pacbio_PROKKA_01114	---NA---	1096210304	939779137	934400960
Pseudomonas_GM17_pacbio_PROKKA_02922	RecName: Full=2,5-diketo-D-gluconic acid reductase B; Short=2,5-DKG reductase B; Short=2,5-DKGR B; Short=25DKGR-B; AltName: Full=AKR5D	666102797	433960273	456301409
Pseudomonas_GM17_pacbio_PROKKA_01200	RecName: Full=Phosphatidylserine decarboxylase proenzyme; Contains: RecName: Full=Phosphatidylserine decarboxylase alpha chain; Contains: RecName: Full=Phosphatidylserine decarboxylase beta chain	380705682	236713624	390811126
Pseudomonas_GM17_pacbio_PROKKA_05037	RecName: Full=D-lactate dehydrogenase; Short=D-LDH; AltName: Full=D-specific 2-hydroxyacid dehydrogenase	361022058	3.05723e+08	329093608
Pseudomonas_GM17_pacbio_PROKKA_04674	---NA---	1690167291	1764018240	1708769512
Pseudomonas_GM17_pacbio_PROKKA_00642	RecName: Full=Chromosomal replication initiator protein DnaA	222289204	51467950	232856152
Pseudomonas_GM17_pacbio_PROKKA_01007	RecName: Full=Probable Fe(2+)-trafficking protein	510484736	394187044	462754054
Pseudomonas_GM17_pacbio_PROKKA_03921	RecName: Full=Ribonuclease; Flags: Precursor	309033720	384606278	531951496
Pseudomonas_GM17_pacbio_PROKKA_04306	RecName: Full=Probable protease SohB	935103633	967154064	836291651
Pseudomonas_GM17_pacbio_PROKKA_05733	RecName: Full=DNA-binding transcriptional regulator NtrC; AltName: Full=Nitrogen regulation protein NR(I); AltName: Full=Nitrogen regulator I; Short=NRI	127806593	1.11854e+08	112795321
Pseudomonas_GM17_pacbio_PROKKA_01052	RecName: Full=5-methylthioadenosine/S-adenosylhomocysteine deaminase; Short=MTA/SAH deaminase	1089360298	638568096	1224271432
Pseudomonas_GM17_pacbio_PROKKA_04285	RecName: Full=Protein GlcG	220861158	6.58407e+07	152699888
Pseudomonas_GM17_pacbio_PROKKA_04915	RecName: Full=Polyphosphate:AMP phosphotransferase; Short=PAP; AltName: Full=Polyphosphate kinase PPK2	792250528	622398238	807722906
Pseudomonas_GM17_pacbio_PROKKA_01195	RecName: Full=Protein Smp; Flags: Precursor	507210576	277138056	479852296
Pseudomonas_GM17_pacbio_PROKKA_02271	RecName: Full=Flagellar hook-associated protein 2; Short=HAP2; AltName: Full=Filament cap protein; AltName: Full=Flagellar cap protein	2.80275e+08	231890194	266820240
Pseudomonas_GM17_pacbio_PROKKA_05844	RecName: Full=tRNA/tmRNA (uracil-C(5))-methyltransferase; AltName: Full=tRNA (uracil(54)-C(5))-methyltransferase; AltName: Full=tRNA(m5U54)-methyltransferase; Short=RUMT; AltName: Full=tmRNA (uracil(341)-C(5))-methyltransferase	101560299	8.78626e+07	89358703
Pseudomonas_GM17_pacbio_PROKKA_01529	---NA---	1708690904	1377794264	1651999984
Pseudomonas_GM17_pacbio_PROKKA_01001	RecName: Full=Histidine transport ATP-binding protein HisP	63928713	33014384	56735245
Pseudomonas_GM17_pacbio_PROKKA_03985	RecName: Full=Ribose import ATP-binding protein RbsA	246192638	215104529	220319424
Pseudomonas_GM17_pacbio_PROKKA_03399	---NA---	2596177588	2814587652	2381606617
Pseudomonas_GM17_pacbio_PROKKA_05153	RecName: Full=Gluconokinase; AltName: Full=Gluconate kinase	154180825	135110720	146845134
Pseudomonas_GM17_pacbio_PROKKA_01531	RecName: Full=DNA-binding transcriptional regulator NtrC; AltName: Full=Nitrogen regulation protein NR(I); AltName: Full=Nitrogen regulator I; Short=NRI	423315088	381085018	341255324
Pseudomonas_GM17_pacbio_PROKKA_05221	---NA---	3950036215	3588552637	3717812568
Pseudomonas_GM17_pacbio_PROKKA_01015	RecName: Full=1-(5-phosphoribosyl)-5-[(5-phosphoribosylamino)methylideneamino] imidazole-4-carboxamide isomerase; AltName: Full=Phosphoribosylformimino-5-aminoimidazole carboxamide ribotide isomerase	427473690	2.3159e+08	385699099
Pseudomonas_GM17_pacbio_PROKKA_02330	RecName: Full=Thiosulfate-binding protein; Flags: Precursor	843437228	552267276	723717156
Pseudomonas_GM17_pacbio_PROKKA_05905	RecName: Full=Soluble pyridine nucleotide transhydrogenase; Short=STH; AltName: Full=NAD(P)(+) transhydrogenase [B-specific]	2.14795e+07	1.71878e+07	26193438
Pseudomonas_GM17_pacbio_PROKKA_03539	RecName: Full=Methyl-accepting chemotaxis protein McpQ	1970086125	1001563861	1772499074
Pseudomonas_GM17_pacbio_PROKKA_02143	RecName: Full=3-oxoacyl-[acyl-carrier-protein] synthase 3; AltName: Full=3-oxoacyl-[acyl-carrier-protein] synthase III; AltName: Full=Beta-ketoacyl-ACP synthase III; Short=KAS III	4.095e+08	363927720	418350696
Pseudomonas_GM17_pacbio_PROKKA_00857	---NA---	2083740060	1772798388	2128057962
Pseudomonas_GM17_pacbio_PROKKA_03547	RecName: Full=3D-(3,5/4)-trihydroxycyclohexane-1,2-dione hydrolase; Short=THcHDO hydrolase	237357550	229582277	249567564
Pseudomonas_GM17_pacbio_PROKKA_05807	RecName: Full=Outer membrane protein MIP; AltName: Full=Macrophage infectivity potentiator; AltName: Full=Peptidyl-prolyl cis-trans isomerase; Short=PPIase; AltName: Full=Rotamase; Flags: Precursor	1157397770	9.78778e+08	1117342098
Pseudomonas_GM17_pacbio_PROKKA_04822	RecName: Full=Protease HtpX; AltName: Full=Heat shock protein HtpX	770268720	730199240	683322064
Pseudomonas_GM17_pacbio_PROKKA_04204	RecName: Full=Protein MoxR	1335336230	403342416	917841696
Pseudomonas_GM17_pacbio_PROKKA_00442	RecName: Full=GTP pyrophosphokinase; AltName: Full=(p)ppGpp synthase; AltName: Full=ATP:GTP 3'-pyrophosphotransferase; AltName: Full=ppGpp synthase I	522982366	367103644	467132712
Pseudomonas_GM17_pacbio_PROKKA_00384	RecName: Full=Diaminopimelate decarboxylase; Short=DAP decarboxylase; Short=DAPDC	70700832	61035472	59549284
Pseudomonas_GM17_pacbio_PROKKA_06078	RecName: Full=50S ribosomal protein L30	4672943326	4535360497	4194240232
Pseudomonas_GM17_pacbio_PROKKA_02492	RecName: Full=Fatty acid oxidation complex subunit alpha; Includes: RecName: Full=Enoyl-CoA hydratase/Delta(3)-cis-Delta(2)-trans-enoyl-CoA isomerase/3-hydroxybutyryl-CoA epimerase; Includes: RecName: Full=3-hydroxyacyl-CoA dehydrogenase	447847208	451628636	177090112
Pseudomonas_GM17_pacbio_PROKKA_00183	RecName: Full=5,10-methylenetetrahydrofolate reductase	389630546	347283844	337923379
Pseudomonas_GM17_pacbio_PROKKA_03854	RecName: Full=Nuclease SbcCD subunit C	43866837	45587155	41366666
Pseudomonas_GM17_pacbio_PROKKA_00217	RecName: Full=Aspartate carbamoyltransferase; AltName: Full=Aspartate transcarbamylase; Short=ATCase	795152328	531074980	803592048
Pseudomonas_GM17_pacbio_PROKKA_00032	RecName: Full=Oxygen regulatory protein NreC; AltName: Full=Nitrogen regulation protein C	62019752	56612860	82962754
Pseudomonas_GM17_pacbio_PROKKA_05660	RecName: Full=D-alanine--D-alanine ligase; AltName: Full=D-Ala-D-Ala ligase; AltName: Full=D-alanylalanine synthetase	398926153	341530157	394823036
Pseudomonas_GM17_pacbio_PROKKA_05095	RecName: Full=Succinylglutamate desuccinylase	342931080	279791332	277647910
Pseudomonas_GM17_pacbio_PROKKA_02197	RecName: Full=Leukotoxin secretion protein D	6.44111e+08	5.14218e+08	619206227
Pseudomonas_GM17_pacbio_PROKKA_02108	RecName: Full=Histidine-binding periplasmic protein; Short=HBP; Flags: Precursor	1110023552	526938620	840249976
Pseudomonas_GM17_pacbio_PROKKA_03852	---NA---	550529084	4.17881e+08	481902749
Pseudomonas_GM17_pacbio_PROKKA_05768	RecName: Full=Type II NADH:quinone oxidoreductase; AltName: Full=NDH-2	235176764	221074980	150836496
Pseudomonas_GM17_pacbio_PROKKA_02622	RecName: Full=Cbb3-type cytochrome c oxidase subunit CcoP; Short=Cbb3-Cox subunit CcoP; AltName: Full=C-type cytochrome CcoP; Short=Cyt c(P); AltName: Full=Cytochrome c oxidase subunit III	311791824	81114612	221302604
Pseudomonas_GM17_pacbio_PROKKA_04957	RecName: Full=Outer membrane protein OmpK; Flags: Precursor	2.6733e+07	1.91831e+07	2.42809e+07
Pseudomonas_GM17_pacbio_PROKKA_00578	RecName: Full=Monoacylglycerol lipase; Short=MGL	623418248	631244980	581392100
Pseudomonas_GM17_pacbio_PROKKA_04238	RecName: Full=Oxygen regulatory protein NreC; AltName: Full=Nitrogen regulation protein C	819381406	599110216	714896420
Pseudomonas_GM17_pacbio_PROKKA_00465	---NA---	114513358	40640298	98662508
Pseudomonas_GM17_pacbio_PROKKA_00330	RecName: Full=3-(3-hydroxy-phenyl)propionate/3-hydroxycinnamic acid hydroxylase; Short=3-HCI hydroxylase; Short=3-HPP hydroxylase	273034891	1.80413e+08	208717080
Pseudomonas_GM17_pacbio_PROKKA_03718	RecName: Full=Methyl-accepting chemotaxis protein PcaY; AltName: Full=PcaY_PP	2299125188	1130550911	2076837622
Pseudomonas_GM17_pacbio_PROKKA_01501	RecName: Full=Tagatose-6-phosphate kinase; AltName: Full=Phosphotagatokinase	179035198	1.48834e+08	155579837
Pseudomonas_GM17_pacbio_PROKKA_00945	RecName: Full=Heat shock protein 15; Short=HSP15	81166628	81215160	84843218
Pseudomonas_GM17_pacbio_PROKKA_06042	RecName: Full=Riboflavin synthase; Short=RS	133610704	203172432	202193448
Pseudomonas_GM17_pacbio_PROKKA_04935	RecName: Full=Chorismate synthase; Short=CS; AltName: Full=5-enolpyruvylshikimate-3-phosphate phospholyase	1086661592	584322788	324577960
Pseudomonas_GM17_pacbio_PROKKA_05112	---NA---	62793628	65387196	39882604
Pseudomonas_GM17_pacbio_PROKKA_04710	RecName: Full=Methyl-accepting chemotaxis protein Aer; AltName: Full=Aerotaxis receptor Aer	1988964134	1029994135	1751273267
Pseudomonas_GM17_pacbio_PROKKA_04847	RecName: Full=Phospho-2-dehydro-3-deoxyheptonate aldolase, Trp-sensitive; AltName: Full=3-deoxy-D-arabino-heptulosonate 7-phosphate synthase; AltName: Full=DAHP synthase; AltName: Full=Phospho-2-keto-3-deoxyheptonate aldolase	1494641944	1494974589	1337409552
Pseudomonas_GM17_pacbio_PROKKA_04386	RecName: Full=Uncharacterized signaling protein PA1727	2957534900	2698469972	2796145976
Pseudomonas_GM17_pacbio_PROKKA_01557	RecName: Full=UPF0307 protein PFL_0904	638937680	423654524	5.25389e+08
Pseudomonas_GM17_pacbio_PROKKA_05713	RecName: Full=Acetolactate synthase large subunit; Short=AHAS; AltName: Full=Acetohydroxy-acid synthase large subunit; Short=ALS	545780786	398245056	544244212
Pseudomonas_GM17_pacbio_PROKKA_00241	RecName: Full=Protease 3; AltName: Full=Pitrilysin; AltName: Full=Protease III; AltName: Full=Protease pi; Flags: Precursor	236388176	245922411	224603424
Pseudomonas_GM17_pacbio_PROKKA_03617	RecName: Full=Methyl-accepting chemotaxis protein PcaY; AltName: Full=Aromatic acid chemoreceptor PcaY	2377050072	1393893507	2149092516
Pseudomonas_GM17_pacbio_PROKKA_01938	RecName: Full=Outer membrane protein A; AltName: Full=Outer membrane porin A; Flags: Precursor	191776904	129713104	166115796
Pseudomonas_GM17_pacbio_PROKKA_02386	RecName: Full=3-hydroxydecanoyl-[acyl-carrier-protein] dehydratase; AltName: Full=3-hydroxyacyl-[acyl-carrier-protein] dehydratase FabA; AltName: Full=Beta-hydroxydecanoyl thioester dehydrase; AltName: Full=Trans-2-decenoyl-[acyl-carrier-protein] isomerase	1125628361	928175901	1023974916
Pseudomonas_GM17_pacbio_PROKKA_04375	RecName: Full=Inner membrane protein YbhL	286013464	372646524	366235512
Pseudomonas_GM17_pacbio_PROKKA_01190	RecName: Full=DNA topoisomerase 4 subunit B; AltName: Full=Topoisomerase IV subunit B	501920132	462559707	468088892
Pseudomonas_GM17_pacbio_PROKKA_03110	RecName: Full=Undecaprenyl-phosphate 4-deoxy-4-formamido-L-arabinose transferase; AltName: Full=Undecaprenyl-phosphate Ara4FN transferase; Short=Ara4FN transferase	292644290	94707376	224581909
Pseudomonas_GM17_pacbio_PROKKA_05980	RecName: Full=Magnesium and cobalt efflux protein CorC	530191884	317942569	550062896
Pseudomonas_GM17_pacbio_PROKKA_05692	---NA---	523731128	566446016	567514816
Pseudomonas_GM17_pacbio_PROKKA_01022	RecName: Full=Thiosulfate sulfurtransferase GlpE	322248154	2.18051e+08	297390809
Pseudomonas_GM17_pacbio_PROKKA_04017	RecName: Full=Aspartate-semialdehyde dehydrogenase; Short=ASA dehydrogenase; Short=ASADH; AltName: Full=Aspartate-beta-semialdehyde dehydrogenase	1571490032	1492573767	1421864240
Pseudomonas_GM17_pacbio_PROKKA_02164	RecName: Full=ATP-dependent lipid A-core flippase; AltName: Full=Lipid A export ATP-binding/permease protein MsbA	3.0072e+07	3.21007e+07	4.0287e+07
Pseudomonas_GM17_pacbio_PROKKA_02626	---NA---	20066779	9193684	19704416
Pseudomonas_GM17_pacbio_PROKKA_05745	RecName: Full=Osmotically-inducible protein Y; Flags: Precursor	4741828677	4850426793	5303057670
Pseudomonas_GM17_pacbio_PROKKA_04896	RecName: Full=Prephenate dehydratase; Short=PDT	233501133	233012996	201112378
Pseudomonas_GM17_pacbio_PROKKA_03976	RecName: Full=Cold shock protein CspA; Short=CSP-A; AltName: Full=7.4 kDa cold shock protein; AltName: Full=CS7.4	33653181756	27787850976	28450664412
Pseudomonas_GM17_pacbio_PROKKA_03552	RecName: Full=5-dehydro-2-deoxygluconokinase; AltName: Full=2-deoxy-5-keto-D-gluconate kinase; Short=DKG kinase	885414658	6.08223e+08	800203231
Pseudomonas_GM17_pacbio_PROKKA_01178	RecName: Full=Probable FAD-dependent oxidoreductase PA4991	379341832	2.36616e+08	336679100
Pseudomonas_GM17_pacbio_PROKKA_02129	RecName: Full=5-oxoprolinase subunit A; Short=5-OPase subunit A; AltName: Full=5-oxoprolinase (ATP-hydrolyzing) subunit A	458102208	376685744	416182496
Pseudomonas_GM17_pacbio_PROKKA_05490	RecName: Full=Levansucrase; AltName: Full=Beta-D-fructofuranosyl transferase; AltName: Full=Sucrose 6-fructosyl transferase	350546648	321480620	333958144
Pseudomonas_GM17_pacbio_PROKKA_00027	RecName: Full=1,3-propanediol dehydrogenase; AltName: Full=1,3-propanediol oxidoreductase; AltName: Full=3-hydroxypropionaldehyde reductase	1188385636	1213526324	1262262864
Pseudomonas_GM17_pacbio_PROKKA_03170	RecName: Full=Methyl-accepting chemotaxis protein McpP	2150350428	1043293653	1735886190
Pseudomonas_GM17_pacbio_PROKKA_05263	RecName: Full=Cold shock protein CspA	87962625	88855382	72655974
Pseudomonas_GM17_pacbio_PROKKA_01318	---NA---	3.97341e+08	202504140	334776433
Pseudomonas_GM17_pacbio_PROKKA_02003	RecName: Full=Beta-hexosaminidase; AltName: Full=Beta-N-acetylhexosaminidase; AltName: Full=N-acetyl-beta-glucosaminidase	383804334	332223808	377358570
Pseudomonas_GM17_pacbio_PROKKA_01050	---NA---	1446923329	1107473688	1258822315
Pseudomonas_GM17_pacbio_PROKKA_00429	RecName: Full=Glutathione-binding protein GsiB; Flags: Precursor	1701556080	1271184972	1206339822
Pseudomonas_GM17_pacbio_PROKKA_03825	RecName: Full=Ureidoacrylate amidohydrolase RutB	772564380	742611992	712624184
Pseudomonas_GM17_pacbio_PROKKA_03569	RecName: Full=Type II NADH:quinone oxidoreductase; AltName: Full=NDH-2	129583021	1.26244e+08	1.08237e+08
Pseudomonas_GM17_pacbio_PROKKA_04807	---NA---	188990674	101798546	168629916
Pseudomonas_GM17_pacbio_PROKKA_01346	RecName: Full=Heme/hemopexin transporter protein HuxB; Flags: Precursor	312974970	282799608	296196308
Pseudomonas_GM17_pacbio_PROKKA_01581	RecName: Full=ATP phosphoribosyltransferase; Short=ATP-PRT; Short=ATP-PRTase	472332480	421920560	575334888
Pseudomonas_GM17_pacbio_PROKKA_00280	RecName: Full=Ribose-5-phosphate isomerase A; AltName: Full=Phosphoriboisomerase A; Short=PRI	390843648	238672918	342761336
Pseudomonas_GM17_pacbio_PROKKA_04564	RecName: Full=6-carboxy-5,6,7,8-tetrahydropterin synthase; Short=CPH4 synthase; AltName: Full=Queuosine biosynthesis protein QueD	69139604	73971180	110193694
Pseudomonas_GM17_pacbio_PROKKA_01251	RecName: Full=Lipopolysaccharide export system ATP-binding protein LptB	1909651013	1903260290	1746059823
Pseudomonas_GM17_pacbio_PROKKA_02949	---NA---	23299354		69779056
Pseudomonas_GM17_pacbio_PROKKA_00367	RecName: Full=Transcriptional regulatory protein AlgP; AltName: Full=Alginate regulatory protein AlgR3	6493475330	2518260098	5844339231
Pseudomonas_GM17_pacbio_PROKKA_02450	RecName: Full=Acyl carrier protein; Short=ACP	21356095232	22439876304	18708053808
Pseudomonas_GM17_pacbio_PROKKA_03968	RecName: Full=Integration host factor subunit alpha; Short=IHF-alpha	679790264	541788002	718324948
Pseudomonas_GM17_pacbio_PROKKA_00068	RecName: Full=Dipeptidyl aminopeptidase BIII; Short=DAP BIII; Flags: Precursor	107800079	83844216	98135806
Pseudomonas_GM17_pacbio_PROKKA_00129	RecName: Full=Uncharacterized protein in pqqA 5'region; AltName: Full=ORF X	755961464	504304045	641017704
Pseudomonas_GM17_pacbio_PROKKA_02629	RecName: Full=Aconitate hydratase A; Short=ACN; Short=Aconitase; AltName: Full=(2R,3S)-2-methylisocitrate dehydratase; AltName: Full=(2S,3R)-3-hydroxybutane-1,2,3-tricarboxylate dehydratase; AltName: Full=Iron-responsive protein-like; Short=IRP-like; AltName: Full=Probable 2-methyl-cis-aconitate hydratase; AltName: Full=RNA-binding protein	401972080	259773279	289691632
Pseudomonas_GM17_pacbio_PROKKA_03362	---NA---	15430034	9581489	11968361
Pseudomonas_GM17_pacbio_PROKKA_01892	---NA---	396955850	365685870	331695666
Pseudomonas_GM17_pacbio_PROKKA_01060	RecName: Full=Histidine ammonia-lyase; Short=Histidase	354904778	290740471	330491453
Pseudomonas_GM17_pacbio_PROKKA_05552	RecName: Full=Osmotically-inducible protein Y; Flags: Precursor	1290209344	1343694224	1242837805
Pseudomonas_GM17_pacbio_PROKKA_01568	RecName: Full=RNA polymerase sigma-54 factor	310432232	271274771	289515060
Pseudomonas_GM17_pacbio_PROKKA_04519	---NA---	111730044	120683906	67577210
Pseudomonas_GM17_pacbio_PROKKA_06012	RecName: Full=UDP-N-acetylmuramate--L-alanine ligase; AltName: Full=UDP-N-acetylmuramoyl-L-alanine synthetase	223742336	2.03852e+08	177077056
Pseudomonas_GM17_pacbio_PROKKA_00326	RecName: Full=Glycine cleavage system H protein	4577771500	4716638432	4195405806
Pseudomonas_GM17_pacbio_PROKKA_05067	---NA---	934134636	866086446	810605349
Pseudomonas_GM17_pacbio_PROKKA_01627	RecName: Full=Dihydrolipoyllysine-residue acetyltransferase component of pyruvate dehydrogenase complex; AltName: Full=Dihydrolipoamide acetyltransferase component of pyruvate dehydrogenase complex; AltName: Full=E2	147119368	77222219	129141388
Pseudomonas_GM17_pacbio_PROKKA_00046	RecName: Full=UPF0229 protein PFL_5654	1919270110	1484188982	1760944492
Pseudomonas_GM17_pacbio_PROKKA_01556	RecName: Full=Metalloprotease TldD homolog	432184596	361975040	401537248
Pseudomonas_GM17_pacbio_PROKKA_03911	RecName: Full=UPF0441 protein YgiB	238411004	194450608	203598508
Pseudomonas_GM17_pacbio_PROKKA_02651	RecName: Full=Beta-hexosaminidase; AltName: Full=Beta-N-acetylhexosaminidase; AltName: Full=N-acetyl-beta-glucosaminidase	4.99029e+07	33441131	3.96477e+07
Pseudomonas_GM17_pacbio_PROKKA_00228	---NA---	2334968848	2444109456	2151239056
Pseudomonas_GM17_pacbio_PROKKA_01844	RecName: Full=Murein hydrolase activator NlpD; Flags: Precursor	66122196	79266864	76860964
Pseudomonas_GM17_pacbio_PROKKA_01679	RecName: Full=Histidine-binding periplasmic protein; Short=HBP; Flags: Precursor	1248091064	1050016393	1084517942
Pseudomonas_GM17_pacbio_PROKKA_04795	RecName: Full=Molybdopterin molybdenumtransferase; Short=MPT Mo-transferase	60380239	51669594	57101910
Pseudomonas_GM17_pacbio_PROKKA_05563	RecName: Full=Cell division protein ZapE; AltName: Full=Z ring-associated protein ZapE	88040770	46883345	79328408
Pseudomonas_GM17_pacbio_PROKKA_00733	RecName: Full=Methionine import ATP-binding protein MetN	140645706	3.78619e+07	112198486
Pseudomonas_GM17_pacbio_PROKKA_04743	RecName: Full=Probable dipeptidase PepE	555909760	547398092	489979968
Pseudomonas_GM17_pacbio_PROKKA_00735	---NA---	412950956	2.37972e+08	467220564
Pseudomonas_GM17_pacbio_PROKKA_05036	RecName: Full=Autoinducer 2 sensor kinase/phosphatase LuxQ	272621316	168024967	228576383
Pseudomonas_GM17_pacbio_PROKKA_02133	RecName: Full=ClpA homolog protein	585984828	441910640	598635800
Pseudomonas_GM17_pacbio_PROKKA_00466	RecName: Full=Type VI secretion system baseplate component TssK1	798331884	482071664	463524728
Pseudomonas_GM17_pacbio_PROKKA_02079	RecName: Full=Probable periplasmic serine endoprotease DegP-like; AltName: Full=Protease Do; Flags: Precursor	743596500	701401340	981742180
Pseudomonas_GM17_pacbio_PROKKA_01817	RecName: Full=Ribosome-recycling factor; Short=RRF; AltName: Full=Ribosome-releasing factor	2753035928	2295452112	2391049568
Pseudomonas_GM17_pacbio_PROKKA_04298	RecName: Full=Fe/S biogenesis protein NfuA	582618800	644039232	599894976
Pseudomonas_GM17_pacbio_PROKKA_01468	RecName: Full=Transcription elongation factor GreA; AltName: Full=Transcript cleavage factor GreA	1007975784	782903820	881328588
Pseudomonas_GM17_pacbio_PROKKA_01053	RecName: Full=Histidine utilization repressor	139947934	44529692	132663026
Pseudomonas_GM17_pacbio_PROKKA_01202	---NA---	388495108	219002416	299898586
Pseudomonas_GM17_pacbio_PROKKA_05928	RecName: Full=4-hydroxy-2-oxovalerate aldolase; Short=HOA; AltName: Full=4-hydroxy-2-keto-pentanoic acid aldolase; AltName: Full=4-hydroxy-2-oxopentanoate aldolase	398911936	210830990	376329848
Pseudomonas_GM17_pacbio_PROKKA_00657	---NA---	17234774	16185019	18692662
Pseudomonas_GM17_pacbio_PROKKA_05868	---NA---	145734172	132314644	122795768
Pseudomonas_GM17_pacbio_PROKKA_01196	RecName: Full=Phosphoserine phosphatase; Short=PSP; Short=PSPase; AltName: Full=O-phosphoserine phosphohydrolase	837063361	7.48728e+08	779409518
Pseudomonas_GM17_pacbio_PROKKA_00610	RecName: Full=UDP-4-amino-4-deoxy-L-arabinose--oxoglutarate aminotransferase; AltName: Full=UDP-(beta-L-threo-pentapyranosyl-4''-ulose diphosphate) aminotransferase; Short=UDP-Ara4O aminotransferase; AltName: Full=UDP-4-amino-4-deoxy-L-arabinose aminotransferase	791490352	770191186	632367712
Pseudomonas_GM17_pacbio_PROKKA_05121	RecName: Full=Biofilm dispersion protein BdlA; AltName: Full=Chemotaxis regulator BdlA	2216019214	1133028313	1961347564
Pseudomonas_GM17_pacbio_PROKKA_04884	RecName: Full=dTDP-4-dehydrorhamnose reductase; AltName: Full=dTDP-4-keto-L-rhamnose reductase; AltName: Full=dTDP-6-deoxy-L-lyxo-4-hexulose reductase; AltName: Full=dTDP-6-deoxy-L-mannose dehydrogenase; AltName: Full=dTDP-L-rhamnose synthase	293273089	2.55259e+08	266627362
Pseudomonas_GM17_pacbio_PROKKA_02641	RecName: Full=3-ketoacyl-CoA thiolase; AltName: Full=Acetyl-CoA acyltransferase; AltName: Full=Beta-ketothiolase; AltName: Full=Fatty acid oxidation complex subunit beta	370549074	333495286	324244658
Pseudomonas_GM17_pacbio_PROKKA_06035	RecName: Full=GTP cyclohydrolase-2; AltName: Full=GTP cyclohydrolase II	10876065	16197045	12803889
Pseudomonas_GM17_pacbio_PROKKA_01106	RecName: Full=Cell division protein DamX	970577616	688019788	867743560
Pseudomonas_GM17_pacbio_PROKKA_02247	RecName: Full=Pre-mycofactocin glycosyltransferase	21216072	15393210	17836652
Pseudomonas_GM17_pacbio_PROKKA_00799	RecName: Full=Phytochrome-like protein cph2; AltName: Full=Bacteriophytochrome cph2	158896382	187543735	148903847
Pseudomonas_GM17_pacbio_PROKKA_00034	---NA---	58777458	60136851	46471135
Pseudomonas_GM17_pacbio_PROKKA_04834	RecName: Full=HTH-type transcriptional regulator SarZ; AltName: Full=Staphylococcal accessory regulator Z	147028480	136129124	141713296
Pseudomonas_GM17_pacbio_PROKKA_00076	RecName: Full=Probable acyl-CoA dehydrogenase fadE25	599159424	5.62457e+08	539689948
Pseudomonas_GM17_pacbio_PROKKA_05712	RecName: Full=Acetolactate synthase small subunit; AltName: Full=Acetohydroxy-acid synthase small subunit; Short=AHAS; Short=ALS	149001760	86844108	122027556
Pseudomonas_GM17_pacbio_PROKKA_01833	RecName: Full=2-dehydro-3-deoxyphosphooctonate aldolase; AltName: Full=3-deoxy-D-manno-octulosonic acid 8-phosphate synthase; AltName: Full=KDO-8-phosphate synthase; Short=KDO 8-P synthase; Short=KDOPS; AltName: Full=Phospho-2-dehydro-3-deoxyoctonate aldolase	863210604	8.12246e+08	585654874
Pseudomonas_GM17_pacbio_PROKKA_03230	RecName: Full=Uncharacterized protein YqjD	1707978192	1812687164	1614806806
Pseudomonas_GM17_pacbio_PROKKA_00486	RecName: Full=Transcriptional regulatory protein WalR	224421492	89298948	194307562
Pseudomonas_GM17_pacbio_PROKKA_00130	---NA---	288533070	252413984	254539614
Pseudomonas_GM17_pacbio_PROKKA_05325	RecName: Full=Superoxide dismutase [Fe]	4607483718	3951256080	4880951512
Pseudomonas_GM17_pacbio_PROKKA_05699	---NA---	385484432	248735348	337199522
Pseudomonas_GM17_pacbio_PROKKA_04949	RecName: Full=5-hydroxyisourate hydrolase; Short=HIU hydrolase; Short=HIUHase	194945800	226817768	197063448
Pseudomonas_GM17_pacbio_PROKKA_01154	RecName: Full=Bifunctional glutamine synthetase adenylyltransferase/adenylyl-removing enzyme; AltName: Full=ATP:glutamine synthetase adenylyltransferase; AltName: Full=ATase; Includes: RecName: Full=Glutamine synthetase adenylyl-L-tyrosine phosphorylase; AltName: Full=Adenylyl removase; Short=AR; Short=AT-N; Includes: RecName: Full=Glutamine synthetase adenylyl transferase; AltName: Full=Adenylyl…	156623067	99468892	123695597
Pseudomonas_GM17_pacbio_PROKKA_01780	---NA---	296902566	2.25221e+08	173367628
Pseudomonas_GM17_pacbio_PROKKA_03231	RecName: Full=2,3-diketo-L-gulonate reductase; Short=2,3-DKG reductase; AltName: Full=3-dehydro-L-gulonate 2-dehydrogenase	274651116	228635760	218535326
Pseudomonas_GM17_pacbio_PROKKA_00922	RecName: Full=Serine acetyltransferase; Short=SAT	228483812	124564704	234996580
Pseudomonas_GM17_pacbio_PROKKA_02624	---NA---	178696880	101422176	105917082
Pseudomonas_GM17_pacbio_PROKKA_02829	RecName: Full=Carnitinyl-CoA dehydratase; AltName: Full=Crotonobetainyl-CoA hydratase	393503729	419246497	390346826
Pseudomonas_GM17_pacbio_PROKKA_04484	RecName: Full=HTH-type transcriptional regulator CueR; AltName: Full=Copper efflux regulator; AltName: Full=Copper export regulator	197252728	155878112	161794000
Pseudomonas_GM17_pacbio_PROKKA_02836	RecName: Full=Cardiolipin synthase; Short=CL synthase	145545156	122568200	129244274
Pseudomonas_GM17_pacbio_PROKKA_04849	RecName: Full=Probable L,D-transpeptidase YbiS; Flags: Precursor	171009104	25613834	5.26167e+07
Pseudomonas_GM17_pacbio_PROKKA_00210	RecName: Full=Transcriptional regulatory protein WalR	340830080	172491704	235795476
Pseudomonas_GM17_pacbio_PROKKA_02637	RecName: Full=Energy-dependent translational throttle protein EttA; AltName: Full=Translational regulatory factor EttA	155253448	82760422	150458358
Pseudomonas_GM17_pacbio_PROKKA_05255	RecName: Full=Acyl-CoA thioester hydrolase YbgC; Short=Acyl-CoA thioesterase	114798640	116105426	105898248
Pseudomonas_GM17_pacbio_PROKKA_03945	---NA---	308990672	4.49236e+07	215153776
Pseudomonas_GM17_pacbio_PROKKA_04885	RecName: Full=dTDP-glucose 4,6-dehydratase	297158981	230059760	238501477
Pseudomonas_GM17_pacbio_PROKKA_00758	---NA---	447157580	338861434	440964620
Pseudomonas_GM17_pacbio_PROKKA_05024	---NA---	200219284	214968720	193146132
Pseudomonas_GM17_pacbio_PROKKA_05086	RecName: Full=Magnesium transporter MgtE	88258911	55739028	80973762
Pseudomonas_GM17_pacbio_PROKKA_00116	RecName: Full=Low specificity L-threonine aldolase; Short=Low specificity L-TA	437610292	2.93639e+08	425461872
Pseudomonas_GM17_pacbio_PROKKA_04789	RecName: Full=Chemotaxis protein CheW	672930190	425077172	365989104
Pseudomonas_GM17_pacbio_PROKKA_06045	---NA---	248179331	197569004	72973368
Pseudomonas_GM17_pacbio_PROKKA_05814	---NA---	591411926	453087241	510274850
Pseudomonas_GM17_pacbio_PROKKA_04787	RecName: Full=Pyrimidine/purine nucleoside phosphorylase; AltName: Full=Adenosine phosphorylase; AltName: Full=Cytidine phosphorylase; AltName: Full=Guanosine phosphorylase; AltName: Full=Inosine phosphorylase; AltName: Full=Thymidine phosphorylase; AltName: Full=Uridine phosphorylase; AltName: Full=Xanthosine phosphorylase	848312488	462276794	670729664
Pseudomonas_GM17_pacbio_PROKKA_03951	RecName: Full=3-oxoacyl-[acyl-carrier-protein] synthase 2; AltName: Full=3-oxoacyl-[acyl-carrier-protein] synthase II; AltName: Full=Beta-ketoacyl-ACP synthase II; Short=KAS II	198127782	156210084	162976735
Pseudomonas_GM17_pacbio_PROKKA_02274	RecName: Full=Transcriptional regulatory protein ZraR	653166188	323520638	669958344
Pseudomonas_GM17_pacbio_PROKKA_02448	RecName: Full=Malonyl CoA-acyl carrier protein transacylase; Short=MCT	1424951072	1378400283	1253598328
Pseudomonas_GM17_pacbio_PROKKA_04645	RecName: Full=Glutamyl-tRNA(Gln) amidotransferase subunit A; Short=Glu-ADT subunit A	55474948	43358084	46574952
Pseudomonas_GM17_pacbio_PROKKA_01786	RecName: Full=Phosphoenolpyruvate carboxylase; Short=PEPC; Short=PEPCase	311042152	245912710	310757863
Pseudomonas_GM17_pacbio_PROKKA_01772	RecName: Full=Chemotaxis protein CheW	26524114	27734192	22936042
Pseudomonas_GM17_pacbio_PROKKA_05204	RecName: Full=Glucokinase; AltName: Full=Glucose kinase	848291900	881551584	783460160
Pseudomonas_GM17_pacbio_PROKKA_00491	RecName: Full=Chemotaxis protein CheY	123601420	60092194	95895288
Pseudomonas_GM17_pacbio_PROKKA_01024	RecName: Full=Protein-export protein SecB	3200450848	2608790914	3136234032
Pseudomonas_GM17_pacbio_PROKKA_03355	RecName: Full=L-threonate dehydrogenase	57611857	71916271	62048520
Pseudomonas_GM17_pacbio_PROKKA_05048	RecName: Full=Formyl-CoA:oxalate CoA-transferase; Short=FCOCT; AltName: Full=Formyl-coenzyme A transferase; Short=Formyl-CoA transferase	110666668	112726919	111951562
Pseudomonas_GM17_pacbio_PROKKA_00184	---NA---	99415108	89779344	84308004
Pseudomonas_GM17_pacbio_PROKKA_04445	RecName: Full=NADH-quinone oxidoreductase subunit B; AltName: Full=NADH dehydrogenase I subunit B; AltName: Full=NDH-1 subunit B	299974232	236735684	228528672
Pseudomonas_GM17_pacbio_PROKKA_01137	RecName: Full=Thioredoxin; Short=Trx	98844534	9.79181e+06	67351549
Pseudomonas_GM17_pacbio_PROKKA_04865	RecName: Full=NTE family protein RssA	1433516198	1370782020	1367488812
Pseudomonas_GM17_pacbio_PROKKA_00591	RecName: Full=GDP-mannose 4,6-dehydratase; AltName: Full=GDP-D-mannose dehydratase	230469640	189641364	198258076
Pseudomonas_GM17_pacbio_PROKKA_02445	RecName: Full=Large ribosomal RNA subunit accumulation protein YceD; AltName: Full=23S rRNA accumulation protein YceD	300892176	253507528	273647504
Pseudomonas_GM17_pacbio_PROKKA_01044	RecName: Full=Glycogen phosphorylase	251803560	241698066	282475642
Pseudomonas_GM17_pacbio_PROKKA_00325	---NA---	157531936		145711024
Pseudomonas_GM17_pacbio_PROKKA_04433	RecName: Full=Cold shock-like protein CspD	1835320640	1234641008	1306046784
Pseudomonas_GM17_pacbio_PROKKA_02340	RecName: Full=Inner membrane protein YedI	27307622	31497254	32912140
Pseudomonas_GM17_pacbio_PROKKA_01891	---NA---	73560816	75609470	68789626
Pseudomonas_GM17_pacbio_PROKKA_04483	RecName: Full=Nodulation protein D 1	117709468	98855938	92960732
Pseudomonas_GM17_pacbio_PROKKA_05602	RecName: Full=Ferrochelatase; AltName: Full=Heme synthase; AltName: Full=Protoheme ferro-lyase	214090930	189234844	200178956
Pseudomonas_GM17_pacbio_PROKKA_01577	RecName: Full=Intermembrane phospholipid transport system binding protein MlaC; Flags: Precursor	1381750480	1402435408	1296586860
Pseudomonas_GM17_pacbio_PROKKA_04425	RecName: Full=Outer-membrane lipoprotein carrier protein; Flags: Precursor	497555971	2.56875e+08	472513670
Pseudomonas_GM17_pacbio_PROKKA_02919	RecName: Full=Signal transduction histidine-protein kinase BarA	268279708	276251709	2.4372e+08
Pseudomonas_GM17_pacbio_PROKKA_03264	RecName: Full=HTH-type transcriptional regulator NorG	145503076	94111240	105624084
Pseudomonas_GM17_pacbio_PROKKA_03884	RecName: Full=Hydroxyacylglutathione hydrolase; AltName: Full=Glyoxalase II; Short=Glx II	471001504	375787946	449522180
Pseudomonas_GM17_pacbio_PROKKA_02259	RecName: Full=UDP-glucose 4-epimerase; AltName: Full=Galactowaldenase; AltName: Full=UDP-galactose 4-epimerase	112459086	87446990	61683230
Pseudomonas_GM17_pacbio_PROKKA_04319	---NA---	120739152	125137304	106214184
Pseudomonas_GM17_pacbio_PROKKA_00247	RecName: Full=Biofilm operon icaADBC HTH-type negative transcriptional regulator IcaR; AltName: Full=Intercellular adhesion protein R	40002498	35464428	33958376
Pseudomonas_GM17_pacbio_PROKKA_05596	---NA---	312733496	170014864	245377918
Pseudomonas_GM17_pacbio_PROKKA_04451	RecName: Full=NADH-quinone oxidoreductase subunit I; AltName: Full=NADH dehydrogenase I subunit I; AltName: Full=NDH-1 subunit I	342852894	281623175	257547051
Pseudomonas_GM17_pacbio_PROKKA_02477	---NA---	433456280	463317992	387750840
Pseudomonas_GM17_pacbio_PROKKA_03162	RecName: Full=Energy-dependent translational throttle protein EttA; AltName: Full=Translational regulatory factor EttA	449387256	466551466	421146484
Pseudomonas_GM17_pacbio_PROKKA_00335	RecName: Full=Cell division protein ZapA; AltName: Full=Z ring-associated protein ZapA	355998025	357107890	336168043
Pseudomonas_GM17_pacbio_PROKKA_04819	RecName: Full=Glutathione peroxidase homolog BsaA	1054499280	964071556	966674784
Pseudomonas_GM17_pacbio_PROKKA_00730	RecName: Full=Putative copper-binding protein	29030281	34907174	21160052
Pseudomonas_GM17_pacbio_PROKKA_02508	RecName: Full=HTH-type transcriptional regulator ImmR	19209858	18364302	17792348
Pseudomonas_GM17_pacbio_PROKKA_03392	---NA---	84316038	72635120	8.10004e+07
Pseudomonas_GM17_pacbio_PROKKA_05068	RecName: Full=Flagellar brake protein YcgR; AltName: Full=Cyclic di-GMP binding protein YcgR	494257029	4.2142e+08	552335083
Pseudomonas_GM17_pacbio_PROKKA_05927	RecName: Full=Acetaldehyde dehydrogenase; AltName: Full=Acetaldehyde dehydrogenase [acetylating]	674714856	653539641	688002680
Pseudomonas_GM17_pacbio_PROKKA_03992	RecName: Full=Translational regulator CsrA; AltName: Full=Carbon storage regulator	3411721456	2871698642	3238447800
Pseudomonas_GM17_pacbio_PROKKA_05468	RecName: Full=Queuine tRNA-ribosyltransferase; AltName: Full=Guanine insertion enzyme; AltName: Full=tRNA-guanine transglycosylase	77271558	50313440	78434370
Pseudomonas_GM17_pacbio_PROKKA_02719	---NA---	1957494736	1286328218	2094498368
Pseudomonas_GM17_pacbio_PROKKA_00238	RecName: Full=Cell division protein FtsX	130434614	1.15004e+08	115695824
Pseudomonas_GM17_pacbio_PROKKA_01904	---NA---	106079488	83001588	85522772
Pseudomonas_GM17_pacbio_PROKKA_02809	RecName: Full=Aspartate aminotransferase; Short=AspAT; AltName: Full=Transaminase A	48987304	48563156	36794808
Pseudomonas_GM17_pacbio_PROKKA_04693	RecName: Full=Haloalkane dehalogenase	461143428	307821620	530769872
Pseudomonas_GM17_pacbio_PROKKA_02523	---NA---	100079382	63433474	66193004
Pseudomonas_GM17_pacbio_PROKKA_01434	RecName: Full=Mu-like prophage FluMu defective tail fiber protein	65448789	64124200	56734847
Pseudomonas_GM17_pacbio_PROKKA_03252	RecName: Full=Cyclomaltodextrinase; Short=CDase; AltName: Full=Cyclomaltodextrin hydrolase, decycling	94749524	93850019	8.2099e+07
Pseudomonas_GM17_pacbio_PROKKA_00616	RecName: Full=Transcriptional regulator HilA; Short=Protein IagA	49583078	20853949	41141646
Pseudomonas_GM17_pacbio_PROKKA_02587	RecName: Full=5-methylthioadenosine/S-adenosylhomocysteine deaminase; Short=MTA/SAH deaminase	34097978	1.86772e+07	29527737
Pseudomonas_GM17_pacbio_PROKKA_05798	RecName: Full=30S ribosomal protein S20	808122928	520647184	633362776
Pseudomonas_GM17_pacbio_PROKKA_03972	RecName: Full=50S ribosomal protein L35	6882692224	6969630848	6025603200
Pseudomonas_GM17_pacbio_PROKKA_02884	RecName: Full=3-ketosteroid-9-alpha-monooxygenase, oxygenase component; AltName: Full=3-ketosteroid-9-alpha-hydroxylase, oxygenase component; Short=KSH; AltName: Full=Androsta-1,4-diene-3,17-dione 9-alpha-hydroxylase; AltName: Full=Rieske-type oxygenase; Short=RO	332848300	382297790	329677288
Pseudomonas_GM17_pacbio_PROKKA_01624	RecName: Full=Leucine dehydrogenase; Short=LeuDH	316127394	172437764	273874294
Pseudomonas_GM17_pacbio_PROKKA_00825	RecName: Full=Adenylyl-sulfate kinase; AltName: Full=APS kinase; AltName: Full=ATP adenosine-5'-phosphosulfate 3'-phosphotransferase; AltName: Full=Adenosine-5'-phosphosulfate kinase	33321716	2.17374e+07	30768067
Pseudomonas_GM17_pacbio_PROKKA_01063	RecName: Full=Imidazolonepropionase; AltName: Full=Imidazolone-5-propionate hydrolase	185988556	162264493	162561832
Pseudomonas_GM17_pacbio_PROKKA_00042	RecName: Full=Protein ApaG	195313656	255156589	126373298
Pseudomonas_GM17_pacbio_PROKKA_02225	RecName: Full=Threonylcarbamoyl-AMP synthase; Short=TC-AMP synthase; AltName: Full=L-threonylcarbamoyladenylate synthase; AltName: Full=t(6)A37 threonylcarbamoyladenosine biosynthesis protein TsaC; AltName: Full=tRNA threonylcarbamoyladenosine biosynthesis protein TsaC	996701348	815416548	937065676
Pseudomonas_GM17_pacbio_PROKKA_00947	RecName: Full=33 kDa chaperonin; AltName: Full=Heat shock protein 33 homolog; Short=HSP33	448001296	341179414	366104336
Pseudomonas_GM17_pacbio_PROKKA_00499	RecName: Full=Putative glucose-6-phosphate 1-epimerase; AltName: Full=Putative D-hexose-6-phosphate mutarotase	32813222	32148416	31634863
Pseudomonas_GM17_pacbio_PROKKA_01481	RecName: Full=Ribosome-binding factor A	253148324	162297104	204037744
Pseudomonas_GM17_pacbio_PROKKA_03109	RecName: Full=UDP-4-amino-4-deoxy-L-arabinose--oxoglutarate aminotransferase; AltName: Full=UDP-(beta-L-threo-pentapyranosyl-4''-ulose diphosphate) aminotransferase; Short=UDP-Ara4O aminotransferase; AltName: Full=UDP-4-amino-4-deoxy-L-arabinose aminotransferase	180022952	122766208	156302920
Pseudomonas_GM17_pacbio_PROKKA_02939	---NA---	640289552	614292592	615169536
Pseudomonas_GM17_pacbio_PROKKA_03398	---NA---	1203496872	25012398	957910943
Pseudomonas_GM17_pacbio_PROKKA_05495	RecName: Full=Purine nucleoside phosphoramidase; AltName: Full=Histidine triad nucleotide binding protein HinT; Short=HIT protein	446984848	4.12361e+08	453869028
Pseudomonas_GM17_pacbio_PROKKA_01355	---NA---	179148120	128464299	155172474
Pseudomonas_GM17_pacbio_PROKKA_01586	RecName: Full=Sulfate adenylyltransferase subunit 2; AltName: Full=ATP-sulfurylase small subunit; AltName: Full=Sulfate adenylate transferase; Short=SAT	6.55804e+07	61610406	54330903
Pseudomonas_GM17_pacbio_PROKKA_01804	RecName: Full=Cellulose synthase catalytic subunit [UDP-forming]	217577808	189719548	182924040
Pseudomonas_GM17_pacbio_PROKKA_00662	---NA---	49917012	62465968	51665980
Pseudomonas_GM17_pacbio_PROKKA_05252	RecName: Full=Tol-Pal system protein TolA	114805456	120672048	115527128
Pseudomonas_GM17_pacbio_PROKKA_00056	RecName: Full=Uncharacterized signaling protein PA1727	4.74737e+08	4.01417e+08	3.81356e+08
Pseudomonas_GM17_pacbio_PROKKA_00191	RecName: Full=Histidine-binding periplasmic protein; Short=HBP; Flags: Precursor	2449727936	2459669052	2147657008
Pseudomonas_GM17_pacbio_PROKKA_00041	RecName: Full=Ribosomal RNA small subunit methyltransferase A; AltName: Full=16S rRNA (adenine(1518)-N(6)/adenine(1519)-N(6))-dimethyltransferase; AltName: Full=16S rRNA dimethyladenosine transferase; AltName: Full=16S rRNA dimethylase; AltName: Full=S-adenosylmethionine-6-N', N'-adenosyl(rRNA) dimethyltransferase	99629820	70296052	101964884
Pseudomonas_GM17_pacbio_PROKKA_00870	RecName: Full=Sulfate/thiosulfate import ATP-binding protein CysA; AltName: Full=Sulfate-transporting ATPase	76302510	43687828	67871778
Pseudomonas_GM17_pacbio_PROKKA_01239	RecName: Full=Cytokinin riboside 5'-monophosphate phosphoribohydrolase; AltName: Full=Protein LONELY GUY homolog; Short=LOG homolog	66939283	38888254	5.64858e+07
Pseudomonas_GM17_pacbio_PROKKA_00357	RecName: Full=Delta-aminolevulinic acid dehydratase; Short=ALAD; Short=ALADH; AltName: Full=Porphobilinogen synthase	351102264	27521289	304676008
Pseudomonas_GM17_pacbio_PROKKA_04479	RecName: Full=Exodeoxyribonuclease III; Short=EXO III; Short=Exonuclease III; AltName: Full=AP endonuclease VI	611010208	542848748	548527712
Pseudomonas_GM17_pacbio_PROKKA_00455	RecName: Full=Putative beta-lactamase HcpC; AltName: Full=Cysteine-rich protein C; Flags: Precursor	939131256	878136949	913886232
Pseudomonas_GM17_pacbio_PROKKA_01330	---NA---	180111112	176598104	179263632
Pseudomonas_GM17_pacbio_PROKKA_05245	RecName: Full=Arabinose operon regulatory protein	6.08961e+07	278839558	276172264
Pseudomonas_GM17_pacbio_PROKKA_04652	RecName: Full=Beta-lactamase; AltName: Full=Cephalosporinase; Flags: Precursor	118182364	127949209	105897330
Pseudomonas_GM17_pacbio_PROKKA_05444	RecName: Full=GTPase Der; AltName: Full=GTP-binding protein EngA	1286189294	1135808489	1398768136
Pseudomonas_GM17_pacbio_PROKKA_04486	RecName: Full=Crotonobetaine/carnitine--CoA ligase	775446904	2.89715e+08	673724741
Pseudomonas_GM17_pacbio_PROKKA_01525	RecName: Full=Glutathione-binding protein GsiB; Flags: Precursor	1587304467	1639860408	1443168404
Pseudomonas_GM17_pacbio_PROKKA_03047	RecName: Full=Uncharacterized protease YoaZ	882827648	763919072	801145368
Pseudomonas_GM17_pacbio_PROKKA_00212	RecName: Full=Glutathione synthetase; AltName: Full=GSH synthetase; Short=GSH-S; Short=GSHase; AltName: Full=Glutathione synthase	299585136	210120368	257586696
Pseudomonas_GM17_pacbio_PROKKA_03356	---NA---	242640560	227233544	213992456
Pseudomonas_GM17_pacbio_PROKKA_00037	RecName: Full=N-acetylmuramate/N-acetylglucosamine kinase; Short=MurNAc/GlcNAc kinase; AltName: Full=Anomeric sugar kinase	250775974	146224062	114920268
Pseudomonas_GM17_pacbio_PROKKA_03713	RecName: Full=Putative lipoprotein Lxx21020; Flags: Precursor	458699260	476933684	405409932
Pseudomonas_GM17_pacbio_PROKKA_00698	RecName: Full=Uncharacterized protein YqjD	274884920	186219870	241527728
Pseudomonas_GM17_pacbio_PROKKA_00016	RecName: Full=3-demethoxyubiquinol 3-hydroxylase; Short=DMQ hydroxylase; AltName: Full=2-nonaprenyl-3-methyl-6-methoxy-1,4-benzoquinol hydroxylase	92805554	61054610	116484456
Pseudomonas_GM17_pacbio_PROKKA_01773	RecName: Full=Chemotaxis protein CheA	40943508	32314349	37508436
Pseudomonas_GM17_pacbio_PROKKA_00269	RecName: Full=Copper-exporting P-type ATPase; AltName: Full=Copper-exporting P-type ATPase A; AltName: Full=Cu(+)-exporting ATPase	346156932	548967079	471937062
Pseudomonas_GM17_pacbio_PROKKA_02142	RecName: Full=ATP-dependent RNA helicase HrpA	115718693	70069312	81328391
Pseudomonas_GM17_pacbio_PROKKA_00909	RecName: Full=Multidrug resistance protein MdtA; AltName: Full=Multidrug transporter MdtA; Flags: Precursor	56451212	37063197	54247512
Pseudomonas_GM17_pacbio_PROKKA_02750	RecName: Full=Acrylyl-CoA reductase AcuI; AltName: Full=Acryloyl-coenzyme A reductase	185087189	165463224	192655408
Pseudomonas_GM17_pacbio_PROKKA_02297	RecName: Full=Septum site-determining protein MinD; AltName: Full=Cell division inhibitor MinD	819202720	439939376	770200512
Pseudomonas_GM17_pacbio_PROKKA_02748	RecName: Full=Molybdate-binding protein ModA; AltName: Full=Molybdate/tungstate-binding protein ModA; Flags: Precursor	102923124	62122954	82664490
Pseudomonas_GM17_pacbio_PROKKA_04259	RecName: Full=D-threonine aldolase	258959600	170511107	202772308
Pseudomonas_GM17_pacbio_PROKKA_05978	RecName: Full=PhoH-like protein	1149769664	287135123	907213624
Pseudomonas_GM17_pacbio_PROKKA_03057	RecName: Full=Outer membrane protein B; AltName: Full=168 kDa surface-layer protein; AltName: Full=Cell surface antigen 5; Short=Sca5; AltName: Full=Surface protein antigen; AltName: Full=rOmp B; Short=rOmpB; Contains: RecName: Full=120 kDa surface-exposed protein; AltName: Full=120 kDa outer membrane protein OmpB; AltName: Full=Surface protein antigen; AltName: Full=p120; Contains: RecName: Full…	534488376	407224820	423712380
Pseudomonas_GM17_pacbio_PROKKA_00090	---NA---	782796692	601229993	745405996
Pseudomonas_GM17_pacbio_PROKKA_01708	RecName: Full=Elongation factor 4; Short=EF-4; AltName: Full=Ribosomal back-translocase LepA	717633080	603694024	680281420
Pseudomonas_GM17_pacbio_PROKKA_00190	RecName: Full=Ribosomal RNA small subunit methyltransferase E; AltName: Full=16S rRNA m3U1498 methyltransferase	52318150	22531593	38542832
Pseudomonas_GM17_pacbio_PROKKA_04165	---NA---	729771724	404005002	649553342
Pseudomonas_GM17_pacbio_PROKKA_05455	RecName: Full=Chaperone protein HscA homolog	1.76451e+08	115054060	170986040
Pseudomonas_GM17_pacbio_PROKKA_02207	RecName: Full=Motility hub protein FimV; Flags: Precursor	127499102	1.48268e+08	129700489
Pseudomonas_GM17_pacbio_PROKKA_01598	RecName: Full=Dihydroneopterin triphosphate 2'-epimerase; AltName: Full=D-erythro-7,8-dihydroneopterin triphosphate epimerase	263590416	238981730	275837112
Pseudomonas_GM17_pacbio_PROKKA_02433	RecName: Full=3-deoxy-manno-octulosonate cytidylyltransferase; AltName: Full=CMP-2-keto-3-deoxyoctulosonic acid synthase; Short=CKS; Short=CMP-KDO synthase	56773076	60562992	43671016
Pseudomonas_GM17_pacbio_PROKKA_00687	RecName: Full=Shikimate dehydrogenase (NADP(+)); Short=SDH	169306144	131490236	136835816
Pseudomonas_GM17_pacbio_PROKKA_05063	RecName: Full=Chemotaxis protein methyltransferase	612368304	524208320	617124208
Pseudomonas_GM17_pacbio_PROKKA_02141	RecName: Full=Isocitrate dehydrogenase kinase/phosphatase; Short=IDH kinase/phosphatase; Short=IDHK/P
Pseudomonas_GM17_pacbio_PROKKA_00570	RecName: Full=Uncharacterized protein in lpd-3 5'region; AltName: Full=ORF1	566891200	544229380	512302400
Pseudomonas_GM17_pacbio_PROKKA_04599	RecName: Full=Nuclease; AltName: Full=Endonuclease; Flags: Precursor	432122480	436050400	422965984
Pseudomonas_GM17_pacbio_PROKKA_03800	RecName: Full=Selenide, water dikinase; AltName: Full=Selenium donor protein; AltName: Full=Selenophosphate synthase	2.25697e+07	19070306	22132258
Pseudomonas_GM17_pacbio_PROKKA_01655	---NA---	1250698040	2.1079e+08	1144995856
Pseudomonas_GM17_pacbio_PROKKA_06043	RecName: Full=Riboflavin biosynthesis protein RibD; Includes: RecName: Full=Diaminohydroxyphosphoribosylaminopyrimidine deaminase; Short=DRAP deaminase; AltName: Full=Riboflavin-specific deaminase; Includes: RecName: Full=5-amino-6-(5-phosphoribosylamino)uracil reductase; AltName: Full=HTP reductase	24746556	1.15085e+07	17760474
Pseudomonas_GM17_pacbio_PROKKA_05548	RecName: Full=Ribosomal RNA small subunit methyltransferase I; AltName: Full=16S rRNA 2'-O-ribose C1402 methyltransferase; AltName: Full=rRNA (cytidine-2'-O-)-methyltransferase RsmI	414824612	364706932	455660508
Pseudomonas_GM17_pacbio_PROKKA_00368	RecName: Full=Outer membrane protein MIP; AltName: Full=Macrophage infectivity potentiator; AltName: Full=Peptidyl-prolyl cis-trans isomerase; Short=PPIase; AltName: Full=Rotamase; Flags: Precursor	57298972	51149721	65139752
Pseudomonas_GM17_pacbio_PROKKA_04410	---NA---	144922828	116232819	110719896
Pseudomonas_GM17_pacbio_PROKKA_02738	RecName: Full=Osmotically-inducible putative lipoprotein OsmE; AltName: Full=Activator of ntr-like gene protein; Flags: Precursor	2.27378e+08	2.93637e+08	289380628
Pseudomonas_GM17_pacbio_PROKKA_00240	RecName: Full=Signal recognition particle receptor FtsY; Short=SRP receptor	157206061	3.96331e+07	1.16881e+08
Pseudomonas_GM17_pacbio_PROKKA_00745	RecName: Full=Cytochrome c4; Flags: Precursor	4.34666e+08	120095417	373566518
Pseudomonas_GM17_pacbio_PROKKA_04437	RecName: Full=tRNA-specific 2-thiouridylase MnmA	164227478	122028165	136814771
Pseudomonas_GM17_pacbio_PROKKA_00612	RecName: Full=UDP-4-amino-4-deoxy-L-arabinose--oxoglutarate aminotransferase; AltName: Full=UDP-(beta-L-threo-pentapyranosyl-4''-ulose diphosphate) aminotransferase; Short=UDP-Ara4O aminotransferase; AltName: Full=UDP-4-amino-4-deoxy-L-arabinose aminotransferase	385909820	265506636	340325292
Pseudomonas_GM17_pacbio_PROKKA_03826	RecName: Full=Glutamine synthetase; Short=GS; AltName: Full=Glutamate--ammonia ligase; AltName: Full=Glutamine synthetase I beta; Short=GSI beta	869475084	426794126	860216036
Pseudomonas_GM17_pacbio_PROKKA_00152	RecName: Full=Metalloprotease PmbA homolog	735931800	729214056	683619096
Pseudomonas_GM17_pacbio_PROKKA_00415	RecName: Full=Alanine racemase	152032640	124475592	139513012
Pseudomonas_GM17_pacbio_PROKKA_00615	---NA---
Pseudomonas_GM17_pacbio_PROKKA_01098	RecName: Full=Penicillin-binding protein 1A; Short=PBP-1a; Short=PBP1a; Includes: RecName: Full=Penicillin-insensitive transglycosylase; AltName: Full=Peptidoglycan TGase; Includes: RecName: Full=Penicillin-sensitive transpeptidase; AltName: Full=DD-transpeptidase	327553008	276939172	284105036
Pseudomonas_GM17_pacbio_PROKKA_05647	RecName: Full=Anthranilate synthase component 1; Short=AS; Short=ASI	231480704	10786627
Pseudomonas_GM17_pacbio_PROKKA_03744	RecName: Full=Glutamine synthetase; Short=GS; AltName: Full=Glutamate--ammonia ligase; AltName: Full=Glutamine synthetase I alpha; Short=GSI alpha	1558490336	1449797088	1334256640
Pseudomonas_GM17_pacbio_PROKKA_00146	RecName: Full=Spermidine/putrescine import ATP-binding protein PotA	109331619	57529128	94843569
Pseudomonas_GM17_pacbio_PROKKA_01514	RecName: Full=Peptide chain release factor 3; Short=RF-3	439319792	308416995	403086705
Pseudomonas_GM17_pacbio_PROKKA_01657	---NA---	157231148	129770904	149061184
Pseudomonas_GM17_pacbio_PROKKA_02476	---NA---	30868396	37993966	37642721
Pseudomonas_GM17_pacbio_PROKKA_01960	RecName: Full=L-threonate dehydrogenase	406582862	4.16456e+08	356448894
Pseudomonas_GM17_pacbio_PROKKA_02814	RecName: Full=HTH-type transcriptional repressor PurR; AltName: Full=Pur regulon repressor; AltName: Full=Purine nucleotide synthesis repressor	123595272	129745841	134790454
Pseudomonas_GM17_pacbio_PROKKA_05480	---NA---	329600100	324860452	317437140
Pseudomonas_GM17_pacbio_PROKKA_02740	---NA---	247449600	177167536	202313156
Pseudomonas_GM17_pacbio_PROKKA_01894	RecName: Full=Response regulator protein VraR	135929260	75705568	109149784
Pseudomonas_GM17_pacbio_PROKKA_02873	RecName: Full=Phthioceranic/hydroxyphthioceranic acid synthase; AltName: Full=Polyketide synthase pks2	405644039	1.62451e+08	229768499
Pseudomonas_GM17_pacbio_PROKKA_01570	RecName: Full=Lipopolysaccharide export system protein LptA; Flags: Precursor	499083038	520609560	520935420
Pseudomonas_GM17_pacbio_PROKKA_02461	---NA---	71263162	67069444	64756162
Pseudomonas_GM17_pacbio_PROKKA_02550	RecName: Full=Adenosine 5'-phosphosulfate reductase; Short=APS reductase; AltName: Full=5'-adenylylsulfate reductase; AltName: Full=Thioredoxin-dependent 5'-adenylylsulfate reductase	164348670	107248648	142054274
Pseudomonas_GM17_pacbio_PROKKA_05801	RecName: Full=GTPase Obg; AltName: Full=GTP-binding protein Obg	707730626	763899868	615528091
Pseudomonas_GM17_pacbio_PROKKA_01811	RecName: Full=LL-diaminopimelate aminotransferase; Short=DAP-AT; Short=DAP-aminotransferase; Short=LL-DAP-aminotransferase	240196800	228687616	266553208
Pseudomonas_GM17_pacbio_PROKKA_00968	RecName: Full=dTDP-glucose 4,6-dehydratase	413832816	350759376	438977620
Pseudomonas_GM17_pacbio_PROKKA_02749	RecName: Full=Probable nitronate monooxygenase; Short=NMO; AltName: Full=Propionate 3-nitronate monooxygenase; Short=P3N monooxygenase	367499452	337043660	309670696
Pseudomonas_GM17_pacbio_PROKKA_05233	---NA---	272541932	116846784	229028550
Pseudomonas_GM17_pacbio_PROKKA_05761	RecName: Full=Phosphatidyl-myo-inositol mannosyltransferase; AltName: Full=Alpha-mannosyltransferase; AltName: Full=GDP-mannose-dependent alpha-(1-2)-phosphatidylinositol mannosyltransferase; AltName: Full=Guanosine diphosphomannose-phosphatidyl-inositol alpha-mannosyltransferase; AltName: Full=Phosphatidylinositol alpha-mannosyltransferase; Short=PI alpha-mannosyltransferase	156056256	153230628	134652016
Pseudomonas_GM17_pacbio_PROKKA_02167	RecName: Full=HTH-type transcriptional activator AllS	192876052	172498182	1.82358e+08
Pseudomonas_GM17_pacbio_PROKKA_00752	RecName: Full=DNA-binding transcriptional regulator NtrC; AltName: Full=Nitrogen regulation protein NR(I); AltName: Full=Nitrogen regulator I; Short=NRI	76292876	71170946	68305512
Pseudomonas_GM17_pacbio_PROKKA_00679	RecName: Full=Methionyl-tRNA formyltransferase	130988294	133426382	107620532
Pseudomonas_GM17_pacbio_PROKKA_05613	RecName: Full=Peptide chain release factor 1; Short=RF-1	131769408	115743984	116713940
Pseudomonas_GM17_pacbio_PROKKA_04901	RecName: Full=Ubiquinone biosynthesis O-methyltransferase; AltName: Full=2-polyprenyl-6-hydroxyphenol methylase; AltName: Full=3-demethylubiquinone 3-O-methyltransferase	116248840	87093344	96382416
Pseudomonas_GM17_pacbio_PROKKA_05737	RecName: Full=Pantothenate synthetase; Short=PS; AltName: Full=Pantoate--beta-alanine ligase; AltName: Full=Pantoate-activating enzyme	194790052	106737900	90346964
Pseudomonas_GM17_pacbio_PROKKA_02769	RecName: Full=Lactoylglutathione lyase; AltName: Full=Aldoketomutase; AltName: Full=Glyoxalase I; Short=Glx I; AltName: Full=Ketone-aldehyde mutase; AltName: Full=Methylglyoxalase; AltName: Full=S-D-lactoylglutathione methylglyoxal lyase	1177258042	1083977442	1131935560
Pseudomonas_GM17_pacbio_PROKKA_00727	---NA---
Pseudomonas_GM17_pacbio_PROKKA_02546	RecName: Full=3-oxoacyl-[acyl-carrier-protein] reductase FabG; AltName: Full=3-ketoacyl-acyl carrier protein reductase; AltName: Full=Beta-Ketoacyl-acyl carrier protein reductase; AltName: Full=Beta-ketoacyl-ACP reductase	367432352	309322784	344262416
Pseudomonas_GM17_pacbio_PROKKA_04976	RecName: Full=Phosphoserine phosphatase; Short=PSP; Short=PSPase; AltName: Full=O-phosphoserine phosphohydrolase	324068600	288901220	300519164
Pseudomonas_GM17_pacbio_PROKKA_02198	RecName: Full=Leukotoxin translocation ATP-binding protein LktB	367667120	3.15291e+08	474969320
Pseudomonas_GM17_pacbio_PROKKA_04541	RecName: Full=UPF0502 protein Pfl01_3711	160271222	98298756	91156446
Pseudomonas_GM17_pacbio_PROKKA_03533	RecName: Full=Glycine betaine/proline betaine-binding periplasmic protein; AltName: Full=GBBP; Flags: Precursor	542255152	532424640	239006804
Pseudomonas_GM17_pacbio_PROKKA_00802	RecName: Full=Cation efflux system protein CusC; Flags: Precursor	112603056	119507428	107464502
Pseudomonas_GM17_pacbio_PROKKA_03329	---NA---	6.80554e+08	8.32861e+08	6.42323e+08
Pseudomonas_GM17_pacbio_PROKKA_00678	RecName: Full=Ribosomal RNA small subunit methyltransferase B; AltName: Full=16S rRNA m5C967 methyltransferase; AltName: Full=rRNA (cytosine-C(5)-)-methyltransferase RsmB	227454592	202058776	72360072
Pseudomonas_GM17_pacbio_PROKKA_05272	RecName: Full=Thiamine-phosphate synthase; Short=TP synthase; Short=TPS; AltName: Full=Thiamine-phosphate pyrophosphorylase; Short=TMP pyrophosphorylase; Short=TMP-PPase	68302080	51857042	66725592
Pseudomonas_GM17_pacbio_PROKKA_04211	RecName: Full=Polyamine aminopropyltransferase; AltName: Full=Putrescine aminopropyltransferase; Short=PAPT; AltName: Full=Spermidine synthase; Short=SPDS; Short=SPDSY	110895870	7.67943e+07	105735116
Pseudomonas_GM17_pacbio_PROKKA_06053	RecName: Full=Outer membrane protein W; Flags: Precursor	2293706436	2440047496	2623869997
Pseudomonas_GM17_pacbio_PROKKA_02200	RecName: Full=Bifunctional hemolysin/adenylate cyclase; AltName: Full=AC-HLY; AltName: Full=ACT; AltName: Full=Cyclolysin; Contains: RecName: Full=Calmodulin-sensitive adenylate cyclase; AltName: Full=ATP pyrophosphate-lyase; AltName: Full=Adenylyl cyclase; Contains: RecName: Full=Hemolysin; Flags: Precursor	544485051	496022594	381430576
Pseudomonas_GM17_pacbio_PROKKA_05151	RecName: Full=LL-diaminopimelate aminotransferase; Short=DAP-AT; Short=DAP-aminotransferase; Short=LL-DAP-aminotransferase	161840981	267847200	295789100
Pseudomonas_GM17_pacbio_PROKKA_05734	RecName: Full=CCA-adding enzyme; AltName: Full=CCA tRNA nucleotidyltransferase; AltName: Full=tRNA CCA-pyrophosphorylase; AltName: Full=tRNA adenylyl-/cytidylyl- transferase; AltName: Full=tRNA nucleotidyltransferase; AltName: Full=tRNA-NT	137299052	119451703	108503636
Pseudomonas_GM17_pacbio_PROKKA_03505	---NA---	269907312	159123140	168665776
Pseudomonas_GM17_pacbio_PROKKA_04672	RecName: Full=Macrolide export ATP-binding/permease protein MacB	177319248	103650595	1.9227e+08
Pseudomonas_GM17_pacbio_PROKKA_05458	RecName: Full=Iron-sulfur cluster assembly scaffold protein IscU; AltName: Full=Sulfur acceptor protein IscU	392978960	320271656	359230392
Pseudomonas_GM17_pacbio_PROKKA_02078	RecName: Full=Sigma-E factor regulatory protein RseB; Flags: Precursor	325446911	321297139	3.3478e+08
Pseudomonas_GM17_pacbio_PROKKA_04809	RecName: Full=Deoxyguanosinetriphosphate triphosphohydrolase; Short=dGTP triphosphohydrolase; Short=dGTPase	67973540	41230076	68930242
Pseudomonas_GM17_pacbio_PROKKA_02718	---NA---	176818920	178347694	169099200
Pseudomonas_GM17_pacbio_PROKKA_01249	RecName: Full=Autoinducer 2 import system permease protein LsrC; Short=AI-2 import system permease protein LsrC	149261778	64630962	137297290
Pseudomonas_GM17_pacbio_PROKKA_00251	RecName: Full=Phosphopantetheine adenylyltransferase; AltName: Full=Dephospho-CoA pyrophosphorylase; AltName: Full=Pantetheine-phosphate adenylyltransferase; Short=PPAT	36853432		28371732
Pseudomonas_GM17_pacbio_PROKKA_06031	RecName: Full=1-deoxy-D-xylulose-5-phosphate synthase; AltName: Full=1-deoxyxylulose-5-phosphate synthase; Short=DXP synthase; Short=DXPS	58991028	79122346	153878132
Pseudomonas_GM17_pacbio_PROKKA_02772	RecName: Full=Probable cyclic di-GMP phosphodiesterase PdeG	31409368	35378049	31476759
Pseudomonas_GM17_pacbio_PROKKA_04073	RecName: Full=Carnitinyl-CoA dehydratase; AltName: Full=Crotonobetainyl-CoA hydratase	90657545	71938440	69950777
Pseudomonas_GM17_pacbio_PROKKA_01713	RecName: Full=Pyridoxine 5'-phosphate synthase; Short=PNP synthase	174805400	85167820	153795300
Pseudomonas_GM17_pacbio_PROKKA_02308	---NA---	120241952	79671870	113298444
Pseudomonas_GM17_pacbio_PROKKA_01812	RecName: Full=Bifunctional uridylyltransferase/uridylyl-removing enzyme; Short=UTase/UR; AltName: Full=Bifunctional [protein-PII] modification enzyme; AltName: Full=Bifunctional nitrogen sensor protein; Includes: RecName: Full=[Protein-PII] uridylyltransferase; Short=PII uridylyltransferase; Short=UTase; Includes: RecName: Full=[Protein-PII]-UMP uridylyl-removing enzyme; Short=UR	1022736516	1066987612	903490496
Pseudomonas_GM17_pacbio_PROKKA_01482	RecName: Full=tRNA pseudouridine synthase B; AltName: Full=tRNA pseudouridine(55) synthase; Short=Psi55 synthase; AltName: Full=tRNA pseudouridylate synthase; AltName: Full=tRNA-uridine isomerase	95627688	59813756	147425608
Pseudomonas_GM17_pacbio_PROKKA_03116	RecName: Full=UDP-glucose 6-dehydrogenase; Short=UDP-Glc dehydrogenase; Short=UDP-GlcDH; Short=UDPGDH	187074048	114800462	171970236
Pseudomonas_GM17_pacbio_PROKKA_03756	RecName: Full=NAD-dependent protein deacetylase; AltName: Full=Regulatory protein SIR2 homolog	70115144	63820380	61537096
Pseudomonas_GM17_pacbio_PROKKA_00710	RecName: Full=Uncharacterized protein YheV	16129246	13858599	10753713
Pseudomonas_GM17_pacbio_PROKKA_00327	RecName: Full=Aminomethyltransferase; AltName: Full=Glycine cleavage system T protein	52303764	43177560	48717376
Pseudomonas_GM17_pacbio_PROKKA_05838	RecName: Full=Cytochrome bd-I ubiquinol oxidase subunit 1; AltName: Full=Cytochrome bd-I oxidase subunit I; AltName: Full=Cytochrome d ubiquinol oxidase subunit I	26944078	29030388	21410724
Pseudomonas_GM17_pacbio_PROKKA_04558	RecName: Full=Methyl-accepting chemotaxis protein TlpQ; AltName: Full=TlpQ chemoreceptor	1962542614	991726151	1768446250
Pseudomonas_GM17_pacbio_PROKKA_04843	---NA---	5.39665e+07	54341998	4.59071e+07
Pseudomonas_GM17_pacbio_PROKKA_01211	RecName: Full=Probable cell wall amidase LytH; Flags: Precursor	160877736	152276292	160677722
Pseudomonas_GM17_pacbio_PROKKA_01238	---NA---	16760064	29208469	43437484
Pseudomonas_GM17_pacbio_PROKKA_01212	RecName: Full=DNA mismatch repair protein MutL	51730193	28018942	3.84832e+07
Pseudomonas_GM17_pacbio_PROKKA_02458	RecName: Full=Biofilm operon icaADBC HTH-type negative transcriptional regulator IcaR; AltName: Full=Intercellular adhesion protein R	142946548	104920729	133794600
Pseudomonas_GM17_pacbio_PROKKA_00040	RecName: Full=4-hydroxythreonine-4-phosphate dehydrogenase; AltName: Full=4-(phosphohydroxy)-L-threonine dehydrogenase	15837468	18825502	16405281
Pseudomonas_GM17_pacbio_PROKKA_01697	---NA---	226892726	2.44898e+08	67465180
Pseudomonas_GM17_pacbio_PROKKA_05725	RecName: Full=Vitamin B12-binding protein; Flags: Precursor	64001454	55139186	47325794
Pseudomonas_GM17_pacbio_PROKKA_02674	---NA---	230740048	54442756	204156320
Pseudomonas_GM17_pacbio_PROKKA_05947	RecName: Full=Uncharacterized HTH-type transcriptional regulator YdhC	65522148	61261612	64990262
Pseudomonas_GM17_pacbio_PROKKA_01148	RecName: Full=Sodium/proline symporter; AltName: Full=Proline permease	341885048	1.90771e+08	403540656
Pseudomonas_GM17_pacbio_PROKKA_01206	RecName: Full=Oligoribonuclease	507094720	196984276	492405232
Pseudomonas_GM17_pacbio_PROKKA_04760	---NA---	118102040	113465144	102184872
Pseudomonas_GM17_pacbio_PROKKA_02848	RecName: Full=Signal transduction histidine-protein kinase BarA	75220850	66800922	69940888
Pseudomonas_GM17_pacbio_PROKKA_00908	RecName: Full=Multidrug resistance protein MdtA; AltName: Full=Multidrug transporter MdtA; Flags: Precursor
Pseudomonas_GM17_pacbio_PROKKA_01642	RecName: Full=D-alanyl-D-alanine carboxypeptidase DacB; Short=DD-carboxypeptidase; Short=DD-peptidase; AltName: Full=D-alanyl-D-alanine endopeptidase; Short=DD-endopeptidase; AltName: Full=Penicillin-binding protein 4; Short=PBP-4; Flags: Precursor	3.72438e+07	42443878	41418043
Pseudomonas_GM17_pacbio_PROKKA_01733	RecName: Full=30S ribosomal protein S16	6559403498	5654537515	5487444348
Pseudomonas_GM17_pacbio_PROKKA_00660	---NA---	232847970	157850048	192107887
Pseudomonas_GM17_pacbio_PROKKA_02381	---NA---	22665336		13673090
Pseudomonas_GM17_pacbio_PROKKA_04482	RecName: Full=Probable acyl-CoA dehydrogenase fadE25	214048728	179405108	186056080
Pseudomonas_GM17_pacbio_PROKKA_03017	---NA---	2140095344	2131080564	2165457544
Pseudomonas_GM17_pacbio_PROKKA_01268	RecName: Full=Phosphate starvation-inducible protein PsiF; Flags: Precursor	3520128344	3483769440	3292570034
Pseudomonas_GM17_pacbio_PROKKA_01250	RecName: Full=Sulfate/thiosulfate import ATP-binding protein CysA; AltName: Full=Sulfate-transporting ATPase	362455180	303131056	314395476
Pseudomonas_GM17_pacbio_PROKKA_05810	---NA---	79927604	88887110	115704656
Pseudomonas_GM17_pacbio_PROKKA_01654	---NA---	10318853	15378173	16535557
Pseudomonas_GM17_pacbio_PROKKA_01013	RecName: Full=Imidazole glycerol phosphate synthase subunit HisH; AltName: Full=IGP synthase glutaminase subunit; AltName: Full=IGP synthase subunit HisH; AltName: Full=ImGP synthase subunit HisH; Short=IGPS subunit HisH	137119324	86862659	1.15328e+08
Pseudomonas_GM17_pacbio_PROKKA_00593	RecName: Full=Mannose-1-phosphate guanylyltransferase; AltName: Full=GDP-mannose pyrophosphorylase; Short=GMP; Short=GMPP	5.01409e+07	3.58296e+07	3.90936e+07
Pseudomonas_GM17_pacbio_PROKKA_01550	RecName: Full=Cell shape-determining protein MreC; AltName: Full=Cell shape protein MreC; AltName: Full=Rod shape-determining protein MreC	89767472	105605984	115263454
Pseudomonas_GM17_pacbio_PROKKA_02565	RecName: Full=Putative 4-hydroxy-4-methyl-2-oxoglutarate aldolase; Short=HMG aldolase; AltName: Full=Oxaloacetate decarboxylase; Short=OAA decarboxylase; AltName: Full=Regulator of ribonuclease activity homolog; AltName: Full=RraA-like protein	2127536834	1859907042	2016270522
Pseudomonas_GM17_pacbio_PROKKA_03781	RecName: Full=3-(3-hydroxy-phenyl)propionate/3-hydroxycinnamic acid hydroxylase; Short=3-HCI hydroxylase; Short=3-HPP hydroxylase	137406390	119614384	121633610
Pseudomonas_GM17_pacbio_PROKKA_03549	RecName: Full=Malonate-semialdehyde dehydrogenase 2; Short=MSA dehydrogenase 2; AltName: Full=Methylmalonate-semialdehyde dehydrogenase 2; Short=MMSA dehydrogenase 2; Short=MSDH 2	70174528	55903080	55353116
Pseudomonas_GM17_pacbio_PROKKA_00958	RecName: Full=Sulfur carrier protein FdhD	74347576	70023256	72789107
Pseudomonas_GM17_pacbio_PROKKA_01791	RecName: Full=Oxaloacetate decarboxylase	77450184	40180496	63060716
Pseudomonas_GM17_pacbio_PROKKA_00301	RecName: Full=Glutamine synthetase; Short=GS; AltName: Full=Glutamate--ammonia ligase; AltName: Full=Glutamine synthetase I alpha; Short=GSI alpha	367368656	2.03434e+08	294467648
Pseudomonas_GM17_pacbio_PROKKA_00672	RecName: Full=Glycine--tRNA ligase alpha subunit; AltName: Full=Glycyl-tRNA synthetase alpha subunit; Short=GlyRS	91104426	2.82417e+07	56444690
Pseudomonas_GM17_pacbio_PROKKA_02174	RecName: Full=Outer membrane transporter CdiB	80022088	83775881	76604019
Pseudomonas_GM17_pacbio_PROKKA_05085	RecName: Full=Transcription factor AmrZ	685498864	486963200	645675760
Pseudomonas_GM17_pacbio_PROKKA_01840	RecName: Full=2-C-methyl-D-erythritol 2,4-cyclodiphosphate synthase; Short=MECDP-synthase; Short=MECPP-synthase; Short=MECPS	184412977	1.69439e+08	173511007
Pseudomonas_GM17_pacbio_PROKKA_00747	---NA---		12634280	20332890
Pseudomonas_GM17_pacbio_PROKKA_01220	RecName: Full=Methyl-accepting chemotaxis protein CtpM	1931023676	961436237	1735886190
Pseudomonas_GM17_pacbio_PROKKA_03850	---NA---	52359240	12297099	44592680
Pseudomonas_GM17_pacbio_PROKKA_05816	RecName: Full=Transcription elongation factor GreA; AltName: Full=Transcript cleavage factor GreA	5.42249e+06	24348722	21030828
Pseudomonas_GM17_pacbio_PROKKA_01740	RecName: Full=Thiol:disulfide interchange protein DsbC; Flags: Precursor	293466624	271148157	251751508
Pseudomonas_GM17_pacbio_PROKKA_00720	---NA---	32468963	26184693	33782141
Pseudomonas_GM17_pacbio_PROKKA_03605	RecName: Full=Allantoin permease; AltName: Full=Allantoin transport protein; AltName: Full=Allantoin transporter	39853124	24632624	25582978
Pseudomonas_GM17_pacbio_PROKKA_01653	RecName: Full=NADP-dependent 3-hydroxy acid dehydrogenase YdfG; AltName: Full=L-allo-threonine dehydrogenase; AltName: Full=Malonic semialdehyde reductase	33644884	19364310	34806644
Pseudomonas_GM17_pacbio_PROKKA_01025	RecName: Full=tRNA (cytidine(34)-2'-O)-methyltransferase; AltName: Full=tRNA (cytidine/uridine-2'-O-)-methyltransferase TrmL	95016584	61477878	85588064
Pseudomonas_GM17_pacbio_PROKKA_01244	RecName: Full=HTH-type transcriptional activator AmpR	317700280	288157977	13408981
Pseudomonas_GM17_pacbio_PROKKA_00933	RecName: Full=Putative plasmid stability protein y4jJ
Pseudomonas_GM17_pacbio_PROKKA_03580	RecName: Full=Type I restriction enyme HindI endonuclease subunit; Short=HindI; Short=R protein; AltName: Full=Type I restriction enzyme HindVIIP endonuclease subunit	1125684192	1024102008	981023056
Pseudomonas_GM17_pacbio_PROKKA_04677	RecName: Full=Serine/threonine-protein kinase pkn1	501475456	308922232	425352576
Pseudomonas_GM17_pacbio_PROKKA_02402	RecName: Full=Orotidine 5'-phosphate decarboxylase; AltName: Full=OMP decarboxylase; Short=OMPDCase; Short=OMPdecase	41699548	26710808	56813360
Pseudomonas_GM17_pacbio_PROKKA_00243	RecName: Full=Ribosomal RNA small subunit methyltransferase D; AltName: Full=16S rRNA m2G966 methyltransferase; AltName: Full=rRNA (guanine-N(2)-)-methyltransferase	151085820	170669332	127005384
Pseudomonas_GM17_pacbio_PROKKA_05152	RecName: Full=Gluconate permease	13204420	8991340	21586172
Pseudomonas_GM17_pacbio_PROKKA_03439	---NA---	5583721200	5283205272	5281598544
Pseudomonas_GM17_pacbio_PROKKA_00242	RecName: Full=Uncharacterized zinc protease-like protein y4wB	30754920	7.74183e+06	26095464
Pseudomonas_GM17_pacbio_PROKKA_03258	RecName: Full=1,4-alpha-glucan branching enzyme GlgB; AltName: Full=1,4-alpha-D-glucan:1,4-alpha-D-glucan 6-glucosyl-transferase; AltName: Full=Alpha-(1->4)-glucan branching enzyme; AltName: Full=Glycogen branching enzyme; Short=BE	58411712	2.78063e+07	29678936
Pseudomonas_GM17_pacbio_PROKKA_01565	RecName: Full=Nucleotide-binding protein PFL_0912	184287932	135273284	159942630
Pseudomonas_GM17_pacbio_PROKKA_01215	RecName: Full=GTPase HflX; AltName: Full=GTP-binding protein HflX	474900768	199146648	283466624
Pseudomonas_GM17_pacbio_PROKKA_05467	RecName: Full=Sec translocon accessory complex subunit YajC	3369537960	3118088736	2974652352
Pseudomonas_GM17_pacbio_PROKKA_00845	RecName: Full=UPF0098 protein aq_1250	192236518	197684080	189529691
Pseudomonas_GM17_pacbio_PROKKA_01646	RecName: Full=HTH-type transcriptional activator TtdR
Pseudomonas_GM17_pacbio_PROKKA_01816	RecName: Full=Uridylate kinase; Short=UK; AltName: Full=Uridine monophosphate kinase; Short=UMP kinase; Short=UMPK	60858748		83353352
Pseudomonas_GM17_pacbio_PROKKA_04373	RecName: Full=Leucine-responsive regulatory protein	53290004	78130256	62572196
Pseudomonas_GM17_pacbio_PROKKA_02394	RecName: Full=Proofreading thioesterase EntH; AltName: Full=Enterobactin synthase component H	251343208	228629148	220685768
Pseudomonas_GM17_pacbio_PROKKA_02252	RecName: Full=Ubiquinone biosynthesis O-methyltransferase; AltName: Full=2-polyprenyl-6-hydroxyphenol methylase; AltName: Full=3-demethylubiquinone 3-O-methyltransferase	168766194	194881732	175547626
Pseudomonas_GM17_pacbio_PROKKA_01363	RecName: Full=Adenine deaminase; Short=ADE; AltName: Full=Adenine aminohydrolase; Short=AAH	37556340	31780885	21521543
Pseudomonas_GM17_pacbio_PROKKA_04761	RecName: Full=Ubiquinone biosynthesis O-methyltransferase; AltName: Full=2-polyprenyl-6-hydroxyphenol methylase; AltName: Full=3-demethylubiquinone 3-O-methyltransferase	60598676	56199423	47284145
Pseudomonas_GM17_pacbio_PROKKA_01443	RecName: Full=Methyl-accepting chemotaxis protein McpH	1953370820	9.81557e+08	1755833344
Pseudomonas_GM17_pacbio_PROKKA_05154	RecName: Full=HTH-type transcriptional repressor PurR; AltName: Full=Pur regulon repressor; AltName: Full=Purine nucleotide synthesis repressor	187415544	182549883	167808904
Pseudomonas_GM17_pacbio_PROKKA_00101	RecName: Full=Stringent starvation protein A homolog	34463820	38172476	33927804
Pseudomonas_GM17_pacbio_PROKKA_04304	RecName: Full=Sulfite reductase [NADPH] hemoprotein beta-component; Short=SiR-HP; Short=SiRHP	401634552	2.40915e+08	336674496
Pseudomonas_GM17_pacbio_PROKKA_00036	RecName: Full=Glucose-1-phosphate thymidylyltransferase; AltName: Full=dTDP-glucose pyrophosphorylase; AltName: Full=dTDP-glucose synthase	34359195	4.04862e+06	28812531
Pseudomonas_GM17_pacbio_PROKKA_00685	RecName: Full=Phthioceranic/hydroxyphthioceranic acid synthase; AltName: Full=Polyketide synthase pks2	87313364	3619352	52527572
Pseudomonas_GM17_pacbio_PROKKA_00411	RecName: Full=Xanthine phosphoribosyltransferase; Short=XPRTase	409490320	358809232	358515632
Pseudomonas_GM17_pacbio_PROKKA_00680	RecName: Full=Peptide deformylase; Short=PDF; AltName: Full=Polypeptide deformylase	94125192	89444028	86996140
Pseudomonas_GM17_pacbio_PROKKA_02662	RecName: Full=Lipoprotein-releasing system transmembrane protein LolC	114752448	85416156	97885968
Pseudomonas_GM17_pacbio_PROKKA_02125	RecName: Full=Putative glutamine amidotransferase YafJ	7963447	6.9209e+06	5218335
Pseudomonas_GM17_pacbio_PROKKA_01732	RecName: Full=Signal recognition particle protein; AltName: Full=Fifty-four homolog	42618700	47643852	38023012
Pseudomonas_GM17_pacbio_PROKKA_05180	RecName: Full=Long-chain-fatty-acid--CoA ligase; AltName: Full=Long-chain acyl-CoA synthetase	52743406	49058478	55117268
Pseudomonas_GM17_pacbio_PROKKA_05551	RecName: Full=Phosphoheptose isomerase; AltName: Full=Sedoheptulose 7-phosphate isomerase	25012206	17930658	24903982
Pseudomonas_GM17_pacbio_PROKKA_00492	RecName: Full=Phosphate-specific transport system accessory protein PhoU homolog; Short=Pst system accessory protein PhoU homolog	277147860	244819014	256948368
Pseudomonas_GM17_pacbio_PROKKA_00271	RecName: Full=Thymidylate synthase; Short=TS; Short=TSase	229149520	171655994	163217544
Pseudomonas_GM17_pacbio_PROKKA_00749	RecName: Full=1,6-anhydro-N-acetylmuramyl-L-alanine amidase AmpD; AltName: Full=N-acetylmuramoyl-L-alanine amidase	54026744	39844188	51611936
Pseudomonas_GM17_pacbio_PROKKA_03866	---NA---	35592696	36168920	28660952
Pseudomonas_GM17_pacbio_PROKKA_02344	RecName: Full=Inosamine-phosphate amidinotransferase 1; AltName: Full=Aminocyclitol amidinotransferase; Short=ADT; AltName: Full=Inosamine-phosphate amidinotransferase I	294671128	182163902	243345076
Pseudomonas_GM17_pacbio_PROKKA_02285	---NA---	348240592	197847664	295930448
Pseudomonas_GM17_pacbio_PROKKA_01079	RecName: Full=Probable protein kinase UbiB; AltName: Full=Ubiquinone biosynthesis protein UbiB	110616082	49802133	115002714
Pseudomonas_GM17_pacbio_PROKKA_03267	RecName: Full=Multidrug resistance outer membrane protein MdtP; Flags: Precursor	10550630	12122772	9442194
Pseudomonas_GM17_pacbio_PROKKA_01953	RecName: Full=Lipopolysaccharide export system ATP-binding protein LptB	192863568	286172432	164370616
Pseudomonas_GM17_pacbio_PROKKA_00957	RecName: Full=Protein YdeP	1.12556e+08	9.05592e+07	87438439
Pseudomonas_GM17_pacbio_PROKKA_00502	RecName: Full=N5-carboxyaminoimidazole ribonucleotide synthase; Short=N5-CAIR synthase; AltName: Full=5-(carboxyamino)imidazole ribonucleotide synthetase	242146376	199516132	218971646
Pseudomonas_GM17_pacbio_PROKKA_02180	---NA---	42820848	49228092	36064541
Pseudomonas_GM17_pacbio_PROKKA_02114	RecName: Full=Putative NADH dehydrogenase/NAD(P)H nitroreductase SCO7141	184262208	34754308	200334920
Pseudomonas_GM17_pacbio_PROKKA_05232	---NA---	3320973272	2789518790	2971220800
Pseudomonas_GM17_pacbio_PROKKA_04020	RecName: Full=3-isopropylmalate dehydratase large subunit; AltName: Full=Alpha-IPM isomerase; Short=IPMI; AltName: Full=Isopropylmalate isomerase	28497084	25964406	17964662
Pseudomonas_GM17_pacbio_PROKKA_05227	RecName: Full=Cold shock protein CspA; Short=CSP-A; AltName: Full=7.4 kDa cold shock protein; AltName: Full=CS7.4	23583598920	13759339944	19080041216
Pseudomonas_GM17_pacbio_PROKKA_03787	RecName: Full=Carboxynorspermidine/carboxyspermidine decarboxylase; Short=CANS DC/CAS DC; Short=CANSDC/CASDC	160591848	84304260	133965988
Pseudomonas_GM17_pacbio_PROKKA_04874	RecName: Full=Uncharacterized protein YcgI	77448670	2.32761e+07	42340162
Pseudomonas_GM17_pacbio_PROKKA_04176	RecName: Full=DNase toxin Tse7	1.48192e+07	1.33187e+07	13572397
Pseudomonas_GM17_pacbio_PROKKA_01277	RecName: Full=Phosphinothricin N-acetyltransferase; Short=PPT N-acetyltransferase; AltName: Full=Phosphinothricin-resistance protein	129194600	154488528	134619810
Pseudomonas_GM17_pacbio_PROKKA_01475	RecName: Full=Triosephosphate isomerase; Short=TIM; Short=TPI; AltName: Full=Triose-phosphate isomerase	3.52154e+08	2.81544e+08	2.79482e+08
Pseudomonas_GM17_pacbio_PROKKA_02605	RecName: Full=Phenolphthiocerol/phthiocerol polyketide synthase subunit C; AltName: Full=(Phenol)carboxyphthiodiolenone synthase subunit C; AltName: Full=Beta-ketoacyl-acyl-carrier-protein synthase I; AltName: Full=Phthiocerol synthesis polyketide synthase type I PpsC	54617461	71990884	65033412
Pseudomonas_GM17_pacbio_PROKKA_01939	RecName: Full=Pyridoxine/pyridoxamine 5'-phosphate oxidase; AltName: Full=PNP/PMP oxidase; Short=PNPOx; AltName: Full=Pyridoxal 5'-phosphate synthase	396950144	280376424	390044288
Pseudomonas_GM17_pacbio_PROKKA_03767	RecName: Full=Uncharacterized GST-like protein YncG	31183330	16049640	14772487
Pseudomonas_GM17_pacbio_PROKKA_00207	RecName: Full=Chemotaxis protein CheA	5419396	6.39589e+06	6286018
Pseudomonas_GM17_pacbio_PROKKA_05412	RecName: Full=Porin B; AltName: Full=Glucose porin; AltName: Full=Outer membrane protein D1; Flags: Precursor	134256252	116278838	108927380
Pseudomonas_GM17_pacbio_PROKKA_05674	RecName: Full=Biofilm dispersion protein BdlA; AltName: Full=Chemotaxis regulator BdlA	2001986100	1011811961	1856887858
Pseudomonas_GM17_pacbio_PROKKA_04225	---NA---	272519936	126207968	228906080
Pseudomonas_GM17_pacbio_PROKKA_02838	RecName: Full=Iron uptake system component EfeO; Flags: Precursor	72575206	5.84139e+07	67908147
Pseudomonas_GM17_pacbio_PROKKA_00726	RecName: Full=SURF1-like protein	44435077	18946178	20824263
Pseudomonas_GM17_pacbio_PROKKA_01595	RecName: Full=Thioredoxin reductase; Short=TRXR
Pseudomonas_GM17_pacbio_PROKKA_01766	RecName: Full=Gamma-aminobutyraldehyde dehydrogenase; Short=ABALDH; AltName: Full=1-pyrroline dehydrogenase; AltName: Full=4-aminobutanal dehydrogenase; AltName: Full=5-aminopentanal dehydrogenase	22003282	18331956	17417426
Pseudomonas_GM17_pacbio_PROKKA_01305	RecName: Full=Signal transduction histidine-protein kinase BarA	878683392	540358521	822428901
Pseudomonas_GM17_pacbio_PROKKA_05995	RecName: Full=Membrane-bound lytic murein transglycosylase B; AltName: Full=35 kDa soluble lytic transglycosylase; AltName: Full=Murein hydrolase B; AltName: Full=Slt35; Flags: Precursor	173758397	92940844	163681855
Pseudomonas_GM17_pacbio_PROKKA_05675	RecName: Full=RutC family protein in vnfA 5'region; AltName: Full=ORF1	680287088	305954108	577097728
Pseudomonas_GM17_pacbio_PROKKA_03975	---NA---	795647672	681504796	718629316
Pseudomonas_GM17_pacbio_PROKKA_05211	RecName: Full=Heme oxygenase PigA	58279532		42581056
Pseudomonas_GM17_pacbio_PROKKA_00718	RecName: Full=Carbonic anhydrase; AltName: Full=Carbonate dehydratase	261047800	241923284	209078664
Pseudomonas_GM17_pacbio_PROKKA_00888	RecName: Full=Double-stranded DNA deaminase toxin A; Short=DddA; AltName: Full=Cytidine deaminase; Short=CD	7.22249e+07	8.97932e+07	73694678
Pseudomonas_GM17_pacbio_PROKKA_01493	RecName: Full=Nicotinate-nucleotide pyrophosphorylase [carboxylating]; AltName: Full=Quinolinate phosphoribosyltransferase [decarboxylating]; Short=QAPRTase	22602912	13797287	18786644
Pseudomonas_GM17_pacbio_PROKKA_02425	RecName: Full=Nod factor export ATP-binding protein I; AltName: Full=Nodulation ATP-binding protein I	44769820	35382400	42422588
Pseudomonas_GM17_pacbio_PROKKA_01209	RecName: Full=ADP-dependent (S)-NAD(P)H-hydrate dehydratase; AltName: Full=ADP-dependent NAD(P)HX dehydratase	87937216	65408604	82686218
Pseudomonas_GM17_pacbio_PROKKA_02755	---NA---	80297776	60520256	82646848
Pseudomonas_GM17_pacbio_PROKKA_02655	RecName: Full=Transcription-repair-coupling factor; Short=TRCF	112198016	102744876	88544440
Pseudomonas_GM17_pacbio_PROKKA_04910	RecName: Full=DNA-binding transcriptional regulator BolA	95634048	57864696
Pseudomonas_GM17_pacbio_PROKKA_00743	RecName: Full=Probable GTP-binding protein EngB	453868172	393746360	540444364
Pseudomonas_GM17_pacbio_PROKKA_01700	RecName: Full=DNA-binding protein HU	14966188960	14082555203	15071001149
Pseudomonas_GM17_pacbio_PROKKA_02378	RecName: Full=Cystathionine gamma-synthase; Short=CGS; AltName: Full=O-succinylhomoserine (thiol)-lyase	1508210784	2864986848	1889178032
Pseudomonas_GM17_pacbio_PROKKA_05799	RecName: Full=Protein CreA; AltName: Full=Catabolite regulation protein A; Flags: Precursor	851799904	616461788	778173064
Pseudomonas_GM17_pacbio_PROKKA_05973	RecName: Full=Thiamine-phosphate synthase; Short=TP synthase; Short=TPS; AltName: Full=Thiamine-phosphate pyrophosphorylase; Short=TMP pyrophosphorylase; Short=TMP-PPase	5.04524e+07	32300266	41433868
Pseudomonas_GM17_pacbio_PROKKA_02217	RecName: Full=Putative NAD(P)H nitroreductase YdjA	471258952	379947131	401704088
Pseudomonas_GM17_pacbio_PROKKA_05764	RecName: Full=2,3,4,5-tetrahydropyridine-2,6-dicarboxylate N-acetyltransferase; AltName: Full=Tetrahydrodipicolinate N-acetyltransferase; Short=THP acetyltransferase; Short=Tetrahydropicolinate acetylase	744212384	574580561	662053398
Pseudomonas_GM17_pacbio_PROKKA_02686	RecName: Full=LexA repressor	46607600	39288140	32710156
Pseudomonas_GM17_pacbio_PROKKA_00500	---NA---	28011152	22110524	18784538
Pseudomonas_GM17_pacbio_PROKKA_00536	RecName: Full=Uncharacterized N-acetyltransferase p20	42165844	40808724	37407792
Pseudomonas_GM17_pacbio_PROKKA_03113	RecName: Full=Undecaprenyl phosphate-alpha-4-amino-4-deoxy-L-arabinose arabinosyl transferase; AltName: Full=4-amino-4-deoxy-L-arabinose lipid A transferase; AltName: Full=Lipid IV(A) 4-amino-4-deoxy-L-arabinosyltransferase; AltName: Full=Undecaprenyl phosphate-alpha-L-Ara4N transferase	20464612	8776020	19261586
Pseudomonas_GM17_pacbio_PROKKA_03982	RecName: Full=Ribokinase; Short=RK	119306640	107752496	112451560
Pseudomonas_GM17_pacbio_PROKKA_03870	RecName: Full=NAD kinase; AltName: Full=ATP-dependent NAD kinase	104498272	113909728	102654376
Pseudomonas_GM17_pacbio_PROKKA_03663	RecName: Full=RNA pyrophosphohydrolase; AltName: Full=(Di)nucleoside polyphosphate hydrolase	72555334	15958816	67580824
Pseudomonas_GM17_pacbio_PROKKA_00902	RecName: Full=D-methionine-binding lipoprotein MetQ; Flags: Precursor	733534008	426380146	545241688
Pseudomonas_GM17_pacbio_PROKKA_05361	RecName: Full=Glutaredoxin 4; Short=Grx4; AltName: Full=Monothiol glutaredoxin	463414640	3.00012e+08	362715840
Pseudomonas_GM17_pacbio_PROKKA_02372	---NA---	1567749004	1050166610	1316074266
Pseudomonas_GM17_pacbio_PROKKA_01218	RecName: Full=ATP phosphoribosyltransferase regulatory subunit	265431408	272063930	231422652
Pseudomonas_GM17_pacbio_PROKKA_03556	RecName: Full=Uncharacterized GST-like protein YibF	629464496	545984416	789483344
Pseudomonas_GM17_pacbio_PROKKA_04744	RecName: Full=Cysteine desulfurase IscS	22660132	17195568	12344471
Pseudomonas_GM17_pacbio_PROKKA_01589	RecName: Full=Phosphate acetyltransferase; AltName: Full=Phosphotransacetylase	158710272	131604436	233757648
Pseudomonas_GM17_pacbio_PROKKA_05599	RecName: Full=Hypoxanthine-guanine phosphoribosyltransferase; Short=HGPRT; Short=HGPRTase	116435416	102199928	97882008
Pseudomonas_GM17_pacbio_PROKKA_03028	RecName: Full=Lipoprotein E; AltName: Full=Outer membrane protein P4; Short=OMP P4; Flags: Precursor	550586568	527654824	560364720
Pseudomonas_GM17_pacbio_PROKKA_04454	RecName: Full=NADH-quinone oxidoreductase subunit L; AltName: Full=NADH dehydrogenase I subunit L; AltName: Full=NDH-1 subunit L	195695540	1.16706e+08	166118042
Pseudomonas_GM17_pacbio_PROKKA_00467	---NA---	91669808	62185128	81000752
Pseudomonas_GM17_pacbio_PROKKA_01574	RecName: Full=Methionine import ATP-binding protein MetN	420139780	200776908	391383836
Pseudomonas_GM17_pacbio_PROKKA_02436	RecName: Full=Carbon monoxide dehydrogenase small chain; Short=CO dehydrogenase subunit S; Short=CO-DH S	18394202	13683233	12054985
Pseudomonas_GM17_pacbio_PROKKA_03759	RecName: Full=Succinyl-CoA:3-ketoacid coenzyme A transferase subunit B; AltName: Full=OXCT B; AltName: Full=Succinyl-CoA:3-oxoacid CoA-transferase	3.56999e+08	555191392	491671280
Pseudomonas_GM17_pacbio_PROKKA_06028	RecName: Full=Copper-containing nitrite reductase; AltName: Full=Cu-NIR; Flags: Precursor	236179256	225744100	46925996
Pseudomonas_GM17_pacbio_PROKKA_04942	RecName: Full=GTP cyclohydrolase 1; AltName: Full=GTP cyclohydrolase I; Short=GTP-CH-I	673799608	472439202	674475512
Pseudomonas_GM17_pacbio_PROKKA_02283	RecName: Full=STAS-domain containing protein PA14_20770	4740773672	3849986624	3907279880
Pseudomonas_GM17_pacbio_PROKKA_00940	RecName: Full=30S ribosomal protein S1	66216884	33944690	61342066
Pseudomonas_GM17_pacbio_PROKKA_01311	RecName: Full=Ribosomal protein L11 methyltransferase; Short=L11 Mtase		35170056	44484368
Pseudomonas_GM17_pacbio_PROKKA_00493	RecName: Full=Phosphate import ATP-binding protein PstB; AltName: Full=ABC phosphate transporter; AltName: Full=Phosphate-transporting ATPase	8561549	6.55906e+06	7.64292e+06
Pseudomonas_GM17_pacbio_PROKKA_00828	RecName: Full=Protein HflK	53740968	50970280	51198160
Pseudomonas_GM17_pacbio_PROKKA_03487	RecName: Full=Putative glutathione-dependent formaldehyde-activating enzyme	85102348	70302792	74405872
Pseudomonas_GM17_pacbio_PROKKA_05828	RecName: Full=Cyclic diguanosine monophosphate-binding protein PA4608; Short=c-di-GMP-binding protein PA4608; AltName: Full=Pilz domain-containing protein PA4608	831626336	757546384	758386544
Pseudomonas_GM17_pacbio_PROKKA_01929	---NA---	97726470	7.56619e+07	106255542
Pseudomonas_GM17_pacbio_PROKKA_05621	RecName: Full=Peptidyl-tRNA hydrolase; Short=PTH	40694384	32596567	33013044
Pseudomonas_GM17_pacbio_PROKKA_02116	---NA---	40717300	30162926	33405888
Pseudomonas_GM17_pacbio_PROKKA_02349	RecName: Full=Methionyl-tRNA formyltransferase	726138776	733364288	721344256
Pseudomonas_GM17_pacbio_PROKKA_01205	RecName: Full=Small ribosomal subunit biogenesis GTPase RsgA	55419636	31616602	42653592
Pseudomonas_GM17_pacbio_PROKKA_00165	---NA---	26550568	17195544	16465082
Pseudomonas_GM17_pacbio_PROKKA_05102	RecName: Full=HTH-type transcriptional activator RhaS; AltName: Full=L-rhamnose operon regulatory protein RhaS	127948448	6.05529e+07	102034196
Pseudomonas_GM17_pacbio_PROKKA_04379	---NA---	22919096	20204216	18459702
Pseudomonas_GM17_pacbio_PROKKA_04773	RecName: Full=Putative carbamate hydrolase RutD; AltName: Full=Aminohydrolase	475040814	542602048	476001330
Pseudomonas_GM17_pacbio_PROKKA_04444	RecName: Full=NADH-quinone oxidoreductase subunit A; AltName: Full=NADH dehydrogenase I subunit A; AltName: Full=NDH-1 subunit A; AltName: Full=NUO1	39821556	31794778	33494610
Pseudomonas_GM17_pacbio_PROKKA_05756	RecName: Full=O antigen biosynthesis rhamnosyltransferase RfbN	303370496	197101034	242129374
Pseudomonas_GM17_pacbio_PROKKA_01798	RecName: Full=Uncharacterized lipoprotein YbaY; Flags: Precursor	656837760	702475520	678325056
Pseudomonas_GM17_pacbio_PROKKA_01909	---NA---	79778736	65373196	68770912
Pseudomonas_GM17_pacbio_PROKKA_00233	RecName: Full=Thiazole synthase	46834997	28836218	3.28467e+07
Pseudomonas_GM17_pacbio_PROKKA_00468	---NA---	3401403736	3447584232	3163939880
Pseudomonas_GM17_pacbio_PROKKA_02066	RecName: Full=UPF0065 protein YflP; Flags: Precursor	230782656	1.8402e+08	304036712
Pseudomonas_GM17_pacbio_PROKKA_00969	RecName: Full=Acetylornithine aminotransferase; Short=ACOAT	175508482	192358588	174498468
Pseudomonas_GM17_pacbio_PROKKA_00721	RecName: Full=Probable cytochrome c oxidase subunit 2; AltName: Full=Cytochrome aa3 subunit 2; AltName: Full=Cytochrome c oxidase polypeptide II	405797869	313839302	3.44754e+08
Pseudomonas_GM17_pacbio_PROKKA_04389	RecName: Full=Sensor protein ZraS	91702060	84468858	83592275
Pseudomonas_GM17_pacbio_PROKKA_05757	RecName: Full=Putative polysaccharide export protein wza; Flags: Precursor	326195691	353751742	317919602
Pseudomonas_GM17_pacbio_PROKKA_04763	RecName: Full=Diaminobutyrate--2-oxoglutarate transaminase; AltName: Full=DABA aminotransferase; AltName: Full=Diaminobutyrate--2-oxoglutarate aminotransferase; AltName: Full=L-2,4-diaminobutyric acid transaminase	15162569	4.84561e+06	1.9877e+06
Pseudomonas_GM17_pacbio_PROKKA_02179	RecName: Full=Multiple antibiotic resistance protein MarA	251964680	241200920	212796200
Pseudomonas_GM17_pacbio_PROKKA_01572	RecName: Full=3-deoxy-D-manno-octulosonate 8-phosphate phosphatase KdsC; AltName: Full=KDO 8-P phosphatase	1.07096e+08	8.87845e+07	7.86941e+07
Pseudomonas_GM17_pacbio_PROKKA_02589	RecName: Full=Probable hypoxanthine oxidase XdhD	58991028	15845862	45773460
Pseudomonas_GM17_pacbio_PROKKA_01274	RecName: Full=Urease subunit alpha; AltName: Full=Urea amidohydrolase subunit alpha	188024688	186075360	168699648
Pseudomonas_GM17_pacbio_PROKKA_04641	RecName: Full=Autoinducer 2 sensor kinase/phosphatase LuxQ	582014076	619605012	530564368
Pseudomonas_GM17_pacbio_PROKKA_05182	RecName: Full=3-hydroxybutyryl-CoA dehydratase; AltName: Full=R-specific crotonase	2187083504	2313315852	2133854952
Pseudomonas_GM17_pacbio_PROKKA_06039	RecName: Full=Transcription antitermination protein NusB; AltName: Full=Antitermination factor NusB	205923112	144529004	185566594
Pseudomonas_GM17_pacbio_PROKKA_05191	RecName: Full=Glucose-6-phosphate 1-dehydrogenase; Short=G6PD	694428560	447303532	479933360
Pseudomonas_GM17_pacbio_PROKKA_05568	RecName: Full=Hydroxyacylglutathione hydrolase; AltName: Full=Glyoxalase II; Short=Glx II	968389228	1167056213	892820852
Pseudomonas_GM17_pacbio_PROKKA_02620	---NA---	846923248	778186680	844348152
Pseudomonas_GM17_pacbio_PROKKA_01604	RecName: Full=Blue-light-activated histidine kinase	153186316	202392826	175283144
Pseudomonas_GM17_pacbio_PROKKA_00437	---NA---	54918880	53448440	60059280
Pseudomonas_GM17_pacbio_PROKKA_01059	RecName: Full=Methionine import ATP-binding protein MetN 2	87371074	95081792	80548334
Pseudomonas_GM17_pacbio_PROKKA_02671	RecName: Full=Intermembrane phospholipid transport system lipoprotein MlaA; Flags: Precursor	707941684	535072266	615493960
Pseudomonas_GM17_pacbio_PROKKA_03746	RecName: Full=Spermidine/putrescine import ATP-binding protein PotA	1.33204e+08	126616343	147672179
Pseudomonas_GM17_pacbio_PROKKA_04914	RecName: Full=3-ketoacyl-CoA thiolase; AltName: Full=Acetyl-CoA acyltransferase; AltName: Full=Beta-ketothiolase; AltName: Full=Fatty acid oxidation complex subunit beta	150747136	105585400	136387728
Pseudomonas_GM17_pacbio_PROKKA_04213	RecName: Full=Long-chain fatty acid transport protein; AltName: Full=Outer membrane FadL protein; AltName: Full=Outer membrane flp protein; Flags: Precursor	120285592	129491080	123529692
Pseudomonas_GM17_pacbio_PROKKA_00105	RecName: Full=Probable alpha-L-glutamate ligase	471648668	301615309	390928120
Pseudomonas_GM17_pacbio_PROKKA_01074	RecName: Full=Sec-independent protein translocase protein TatC	42960020	42251056	40955448
Pseudomonas_GM17_pacbio_PROKKA_02665	RecName: Full=Sensor protein SrrB; AltName: Full=Staphylococcal respiratory response protein B
Pseudomonas_GM17_pacbio_PROKKA_01492	---NA---	17081238	6.32757e+06	12646921
Pseudomonas_GM17_pacbio_PROKKA_02290	RecName: Full=Flagellar protein FliO	154776969	109206144	180685566
Pseudomonas_GM17_pacbio_PROKKA_00017	RecName: Full=Protein YhfA	86224632	62103968	70177360
Pseudomonas_GM17_pacbio_PROKKA_01392	RecName: Full=Protein YfiR; Flags: Precursor	114013440	65062548	87699208
Pseudomonas_GM17_pacbio_PROKKA_02435	RecName: Full=UDP-N-acetylenolpyruvoylglucosamine reductase; AltName: Full=UDP-N-acetylmuramate dehydrogenase	83957130	74842396	75413892
Pseudomonas_GM17_pacbio_PROKKA_01826	RecName: Full=Acyl-[acyl-carrier-protein]--UDP-N-acetylglucosamine O-acyltransferase; Short=UDP-N-acetylglucosamine acyltransferase	58097084	40828944	47094564
Pseudomonas_GM17_pacbio_PROKKA_05849	RecName: Full=Heme transporter BhuA; Flags: Precursor
Pseudomonas_GM17_pacbio_PROKKA_00527	RecName: Full=L-asparaginase; Short=L-ASNase; AltName: Full=L-asparagine amidohydrolase	270031864	299930218	270587056
Pseudomonas_GM17_pacbio_PROKKA_01553	RecName: Full=Ribonuclease G; Short=RNase G	118651772	6.83785e+07	1.21825e+08
Pseudomonas_GM17_pacbio_PROKKA_04497	RecName: Full=Catalase	55133594	3.56063e+07	32398206
Pseudomonas_GM17_pacbio_PROKKA_01385	RecName: Full=RecBCD enzyme subunit RecC; AltName: Full=Exonuclease V subunit RecC; Short=ExoV subunit RecC; AltName: Full=Helicase/nuclease RecBCD subunit RecC	67714388	18982468	63790949
Pseudomonas_GM17_pacbio_PROKKA_01720	RecName: Full=N-acetylglucosamine-6-phosphate deacetylase; Short=GlcNAc 6-P deacetylase	17821594	2.02524e+06	20021344
Pseudomonas_GM17_pacbio_PROKKA_05604	RecName: Full=4,4'-diapophytoene desaturase (4,4'-diaponeurosporene-forming); AltName: Full=Dehydrosqualene desaturase	225295756	216019368	214888024
Pseudomonas_GM17_pacbio_PROKKA_06101	RecName: Full=30S ribosomal protein S12	3852462112	4142387984	3613321008
Pseudomonas_GM17_pacbio_PROKKA_02328	---NA---	549790720	238899184	340139104
Pseudomonas_GM17_pacbio_PROKKA_04329	RecName: Full=Thiol:disulfide interchange protein DsbA; Flags: Precursor	55053400	52589360	50717052
Pseudomonas_GM17_pacbio_PROKKA_01375	RecName: Full=HTH-type transcriptional regulator RutR; AltName: Full=Rut operon repressor	40849214	48712097	36714390
Pseudomonas_GM17_pacbio_PROKKA_03180	---NA---	321733686	3.3693e+08	3.05046e+08
Pseudomonas_GM17_pacbio_PROKKA_00015	RecName: Full=Purine nucleoside phosphoramidase; AltName: Full=Histidine triad nucleotide binding protein HinT; Short=HIT protein	754737074	573068707	680074666
Pseudomonas_GM17_pacbio_PROKKA_00962	RecName: Full=RNA pyrophosphohydrolase; AltName: Full=(Di)nucleoside polyphosphate hydrolase	122856962	102955674	98272781
Pseudomonas_GM17_pacbio_PROKKA_05520	RecName: Full=Chemotaxis protein CheW	552791784	426632012	437080256
Pseudomonas_GM17_pacbio_PROKKA_04159	---NA---	81683696	43465056	57352744
Pseudomonas_GM17_pacbio_PROKKA_00393	RecName: Full=Ubiquinone biosynthesis accessory factor UbiK	62633760	23735726	64006548
Pseudomonas_GM17_pacbio_PROKKA_01645	RecName: Full=Glyoxylate/hydroxypyruvate reductase B	45019676	54157178	83227450
Pseudomonas_GM17_pacbio_PROKKA_01310	---NA---	160966124	113322553	155237412
Pseudomonas_GM17_pacbio_PROKKA_02757	---NA---	808547528	730761552	724542136
Pseudomonas_GM17_pacbio_PROKKA_01612	---NA---	1336472136	833115072	1387053264
Pseudomonas_GM17_pacbio_PROKKA_03772	RecName: Full=RNA-splicing ligase RtcB; AltName: Full=3'-phosphate/5'-hydroxy nucleic acid ligase	10528591	8417474	7936417
Pseudomonas_GM17_pacbio_PROKKA_01169	RecName: Full=D-inositol 3-phosphate glycosyltransferase; AltName: Full=N-acetylglucosamine-inositol-phosphate N-acetylglucosaminyltransferase; Short=GlcNAc-Ins-P N-acetylglucosaminyltransferase	51238036	59726822	45684230
Pseudomonas_GM17_pacbio_PROKKA_02359	RecName: Full=Cation/acetate symporter ActP; AltName: Full=Acetate permease; AltName: Full=Acetate transporter ActP	76478888	86398152	80437944
Pseudomonas_GM17_pacbio_PROKKA_00230	RecName: Full=Oxygen-independent coproporphyrinogen III oxidase; Short=CPO; AltName: Full=Coproporphyrinogen III dehydrogenase; Short=CPDH	515558254	308453275	409619438
Pseudomonas_GM17_pacbio_PROKKA_01688	RecName: Full=Glutamine transport ATP-binding protein GlnQ	73107594	42756467	56083936
Pseudomonas_GM17_pacbio_PROKKA_00862	RecName: Full=Chemotaxis protein CheY	130913468	7.55084e+07	100424896
Pseudomonas_GM17_pacbio_PROKKA_02822	RecName: Full=Multidrug resistance protein MdtB; AltName: Full=Multidrug transporter MdtB	50144470	28323614	51581202
Pseudomonas_GM17_pacbio_PROKKA_02732	---NA---	7460718304	2507862514	5718749830
Pseudomonas_GM17_pacbio_PROKKA_01626	RecName: Full=Pyruvate dehydrogenase E1 component subunit beta	34084940	25727688	26348122
Pseudomonas_GM17_pacbio_PROKKA_00382	RecName: Full=Iron-sulfur cluster assembly protein CyaY	403956728	378623434	387780552
Pseudomonas_GM17_pacbio_PROKKA_01051	RecName: Full=Outer membrane lipoprotein Blc; Flags: Precursor	110800308	157443384	112893046
Pseudomonas_GM17_pacbio_PROKKA_00112	RecName: Full=Sarcosine oxidase subunit delta; Short=Sarcosine oxidase subunit D	318066704	248292280	284730440
Pseudomonas_GM17_pacbio_PROKKA_04828	RecName: Full=Phospho-2-dehydro-3-deoxyheptonate aldolase; AltName: Full=3-deoxy-D-arabino-heptulosonate 7-phosphate synthase; AltName: Full=DAHP synthase; AltName: Full=Phospho-2-keto-3-deoxyheptonate aldolase	36636786	1.86718e+07	34428200
Pseudomonas_GM17_pacbio_PROKKA_00448	RecName: Full=Protein TonB	2.92033e+06	16032653	31681926
Pseudomonas_GM17_pacbio_PROKKA_05972	RecName: Full=Hydroxymethylpyrimidine/phosphomethylpyrimidine kinase; AltName: Full=Hydroxymethylpyrimidine kinase; Short=HMP kinase; AltName: Full=Hydroxymethylpyrimidine phosphate kinase; Short=HMP-P kinase; Short=HMP-phosphate kinase; Short=HMPP kinase	2444244532	2359365388	2054335980
Pseudomonas_GM17_pacbio_PROKKA_02289	RecName: Full=Flagellar motor switch protein FliN	283855272	291721800	275074072
Pseudomonas_GM17_pacbio_PROKKA_01571	RecName: Full=Lipopolysaccharide export system protein LptC	33038808	30358134	26613186
Pseudomonas_GM17_pacbio_PROKKA_05890	RecName: Full=Ureidoglycolate lyase; Short=UGL; AltName: Full=Ureidoglycolase; AltName: Full=Ureidoglycolatase; AltName: Full=Ureidoglycolate hydrolase
Pseudomonas_GM17_pacbio_PROKKA_02288	RecName: Full=Flagellar motor switch protein FliM	59384026	57673996	57632042
Pseudomonas_GM17_pacbio_PROKKA_02339	RecName: Full=HTH-type transcriptional regulator RutR; AltName: Full=Rut operon repressor	47527828	24119586	32399780
Pseudomonas_GM17_pacbio_PROKKA_04657	RecName: Full=Alkyl hydroperoxide reductase AhpD; AltName: Full=Alkylhydroperoxidase AhpD	717925720	179595379	1415196728
Pseudomonas_GM17_pacbio_PROKKA_00158	RecName: Full=Protein ElaA	241487136	254084160	216425344
Pseudomonas_GM17_pacbio_PROKKA_05760	---NA---	129957072	153478992	125355816
Pseudomonas_GM17_pacbio_PROKKA_02990	RecName: Full=3-phenylpropionate/cinnamic acid dioxygenase ferredoxin--NAD(+) reductase component
Pseudomonas_GM17_pacbio_PROKKA_05643	RecName: Full=Phenazine biosynthesis protein PhzA	3753366342	3373356932	3955635504
Pseudomonas_GM17_pacbio_PROKKA_01848	RecName: Full=HTH-type transcriptional regulator PrtR; AltName: Full=Pyocin repressor protein	211412218	241133250	206303124
Pseudomonas_GM17_pacbio_PROKKA_04471	RecName: Full=UDP-2,3-diacylglucosamine hydrolase; AltName: Full=UDP-2,3-diacylglucosamine diphosphatase	204106516	7.07705e+07	117210336
Pseudomonas_GM17_pacbio_PROKKA_03834	RecName: Full=Uncharacterized protein YdcJ	32139372	17373838	24070408
Pseudomonas_GM17_pacbio_PROKKA_03581	RecName: Full=Type IV methyl-directed restriction enzyme EcoKMrr; Short=EcoKMrr; AltName: Full=Mrr restriction system protein	13719331	19506112	15910695
Pseudomonas_GM17_pacbio_PROKKA_04170	---NA---	292442904	63375864	210565090
Pseudomonas_GM17_pacbio_PROKKA_03383	RecName: Full=Putative isomerase YbhH	22843900	19769094	14809358
Pseudomonas_GM17_pacbio_PROKKA_02257	RecName: Full=O-antigen biosynthesis protein RfbC	20274440	14048933	20666378
Pseudomonas_GM17_pacbio_PROKKA_04816	---NA---	15691813	18396246	13832033
Pseudomonas_GM17_pacbio_PROKKA_02960	RecName: Full=Glutamine synthetase; Short=GS; AltName: Full=Glutamate--ammonia ligase; AltName: Full=Glutamine synthetase I alpha; Short=GSI alpha	204871040	126168160	141015040
Pseudomonas_GM17_pacbio_PROKKA_00938	RecName: Full=Glutamate--cysteine ligase; AltName: Full=Gamma-ECS; Short=GCS; AltName: Full=Gamma-glutamylcysteine synthetase	344379608	271799036	76015280
Pseudomonas_GM17_pacbio_PROKKA_00669	RecName: Full=1-acyl-sn-glycerol-3-phosphate acyltransferase; Short=1-AGP acyltransferase; Short=1-AGPAT; AltName: Full=Lysophosphatidic acid acyltransferase; Short=LPAAT	145885052	106309746	88931496
Pseudomonas_GM17_pacbio_PROKKA_04817	RecName: Full=Autoinducer 2 sensor kinase/phosphatase LuxQ	147154744	111273260	117035758
Pseudomonas_GM17_pacbio_PROKKA_00189	RecName: Full=Adenosylmethionine-8-amino-7-oxononanoate aminotransferase; AltName: Full=7,8-diamino-pelargonic acid aminotransferase; Short=DAPA AT; Short=DAPA aminotransferase; AltName: Full=7,8-diaminononanoate synthase; Short=DANS; AltName: Full=Diaminopelargonic acid synthase	209271116	177859277	189172892
Pseudomonas_GM17_pacbio_PROKKA_05796	RecName: Full=Bifunctional riboflavin kinase/FMN adenylyltransferase; AltName: Full=Riboflavin biosynthesis protein RibF; Includes: RecName: Full=Riboflavin kinase; AltName: Full=Flavokinase; Includes: RecName: Full=FMN adenylyltransferase; AltName: Full=FAD pyrophosphorylase; AltName: Full=FAD synthase	67044434	47207361	46171959
Pseudomonas_GM17_pacbio_PROKKA_05377	RecName: Full=DNA-binding transcriptional regulator NtrC; AltName: Full=Nitrogen regulation protein NR(I); AltName: Full=Nitrogen regulator I; Short=NRI	25215694	19214948	2.29801e+07
Pseudomonas_GM17_pacbio_PROKKA_01943	RecName: Full=N-(2-amino-2-carboxyethyl)-L-glutamate synthase; Short=ACEGA synthase	35727800	20061712	34019968
Pseudomonas_GM17_pacbio_PROKKA_04435	RecName: Full=Isocitrate dehydrogenase [NADP]; Short=IDH; AltName: Full=Oxalosuccinate decarboxylase	10359958	33778244	84067288
Pseudomonas_GM17_pacbio_PROKKA_03046	---NA---	136209504	84654524	38080792
Pseudomonas_GM17_pacbio_PROKKA_04669	RecName: Full=Alcaligin biosynthesis enzyme	24374982	5680064
Pseudomonas_GM17_pacbio_PROKKA_04895	RecName: Full=Histidinol-phosphate aminotransferase 2; AltName: Full=Imidazole acetol-phosphate transaminase 2	56372132	23489814	43648012
Pseudomonas_GM17_pacbio_PROKKA_04980	---NA---	17879914	18570914
Pseudomonas_GM17_pacbio_PROKKA_00223	RecName: Full=Pyrroline-5-carboxylate reductase; Short=P5C reductase; Short=P5CR; AltName: Full=PCA reductase	489588784	399802972	454209304
Pseudomonas_GM17_pacbio_PROKKA_04427	RecName: Full=Thioredoxin reductase; Short=TRXR	170025520	47794416	78090756
Pseudomonas_GM17_pacbio_PROKKA_02537	RecName: Full=Probable periplasmic serine endoprotease DegP-like; AltName: Full=Protease Do; Flags: Precursor	37910300	28386130	33646752
Pseudomonas_GM17_pacbio_PROKKA_04842	RecName: Full=Universal stress protein A homolog 1	5.58413e+07	12830702	44857554
Pseudomonas_GM17_pacbio_PROKKA_02489	RecName: Full=GMP synthase [glutamine-hydrolyzing]; AltName: Full=GMP synthetase; AltName: Full=Glutamine amidotransferase	35081110	2.57146e+07	33752525
Pseudomonas_GM17_pacbio_PROKKA_04531	RecName: Full=Bifunctional protein FolD; Includes: RecName: Full=Methylenetetrahydrofolate dehydrogenase; Includes: RecName: Full=Methenyltetrahydrofolate cyclohydrolase	201040976	124554008	171520432
Pseudomonas_GM17_pacbio_PROKKA_05606	RecName: Full=HTH-type transcriptional regulator MlrA; AltName: Full=MerR-like regulator A	551168228	386335648	492608672
Pseudomonas_GM17_pacbio_PROKKA_01057	RecName: Full=Glycine betaine/proline betaine-binding periplasmic protein; AltName: Full=GBBP; Flags: Precursor	54276152		15571689
Pseudomonas_GM17_pacbio_PROKKA_02765	---NA---	49887884	39115308	43253720
Pseudomonas_GM17_pacbio_PROKKA_05999	RecName: Full=Ribosomal silencing factor RsfS	917418624	1075062720	1064435488
Pseudomonas_GM17_pacbio_PROKKA_01315	RecName: Full=Thiol:disulfide interchange protein DsbD; AltName: Full=Protein-disulfide reductase; Short=Disulfide reductase; Flags: Precursor	95892067	56739504	1.37869e+07
Pseudomonas_GM17_pacbio_PROKKA_02451	RecName: Full=3-oxoacyl-[acyl-carrier-protein] synthase 2; AltName: Full=3-oxoacyl-[acyl-carrier-protein] synthase II; AltName: Full=Beta-ketoacyl-ACP synthase II; Short=KAS II	51699806	2.5818e+07	33433984
Pseudomonas_GM17_pacbio_PROKKA_01764	RecName: Full=Spermidine/putrescine import ATP-binding protein PotA	37704044	17804686	37147372
Pseudomonas_GM17_pacbio_PROKKA_01585	RecName: Full=GTP cyclohydrolase 1 type 2 homolog	192731810	198948160	154065784
Pseudomonas_GM17_pacbio_PROKKA_04929	RecName: Full=Crotonobetaine/carnitine--CoA ligase	55478503	4712279	4.56619e+07
Pseudomonas_GM17_pacbio_PROKKA_00765	RecName: Full=UPF0053 inner membrane protein YgdQ	30029446	25397126	28457670
Pseudomonas_GM17_pacbio_PROKKA_01803	RecName: Full=Succinyl-diaminopimelate desuccinylase; Short=SDAP desuccinylase; AltName: Full=N-succinyl-LL-2,6-diaminoheptanedioate amidohydrolase	56857856	57423936	53088040
Pseudomonas_GM17_pacbio_PROKKA_05313	RecName: Full=Metallo-beta-lactamase type 2; AltName: Full=B2 metallo-beta-lactamase; AltName: Full=Beta-lactamase II; AltName: Full=Carbapenem and cephamycin resistance; Short=CCRA; AltName: Full=Cephalosporinase; AltName: Full=Imipenem-cefoxitin hydrolyzing enzyme; AltName: Full=Metallo-beta-lactamase type II; AltName: Full=Penicillinase; AltName: Full=Zinc-requiring beta-lactamase; Flags: Prec…	113098430	7.21868e+07	106677678
Pseudomonas_GM17_pacbio_PROKKA_04627	RecName: Full=Uncharacterized protein YjqA	208778224	219360436	193258996
Pseudomonas_GM17_pacbio_PROKKA_00281	RecName: Full=Alkaline phosphatase isozyme conversion protein; Flags: Precursor	90124514	87348708	67064582
Pseudomonas_GM17_pacbio_PROKKA_03062	RecName: Full=Oxygen regulatory protein NreC; AltName: Full=Nitrogen regulation protein C	237285088	157710879	219600408
Pseudomonas_GM17_pacbio_PROKKA_04788	RecName: Full=Uncharacterized protein YcbX	189700196	160925240	185514384
Pseudomonas_GM17_pacbio_PROKKA_01149	RecName: Full=Ribosomal RNA large subunit methyltransferase J; AltName: Full=23S rRNA (adenine(2030)-N6)-methyltransferase; AltName: Full=23S rRNA m6A2030 methyltransferase; AltName: Full=ORFJ	99764586	164078860	29224886
Pseudomonas_GM17_pacbio_PROKKA_01226	RecName: Full=23S rRNA (guanosine-2'-O-)-methyltransferase RlmB; AltName: Full=23S rRNA (guanosine2251 2'-O)-methyltransferase; AltName: Full=23S rRNA Gm2251 2'-O-methyltransferase	167919668	1.66739e+08	145534250
Pseudomonas_GM17_pacbio_PROKKA_04769	RecName: Full=Thiol:disulfide interchange protein DsbC; Flags: Precursor	10439968	70395844	54024190
Pseudomonas_GM17_pacbio_PROKKA_02988	RecName: Full=Glycolate oxidase subunit GlcD; AltName: Full=Glycolate dehydrogenase subunit GlcD	26837442	21018704	14793132
Pseudomonas_GM17_pacbio_PROKKA_02650	RecName: Full=Biofilm operon icaADBC HTH-type negative transcriptional regulator IcaR; AltName: Full=Intercellular adhesion protein R	65113378	36871864	57419872
Pseudomonas_GM17_pacbio_PROKKA_01029	RecName: Full=Sensory histidine kinase/phosphatase NtrB; AltName: Full=Nitrogen regulation protein NR(II); AltName: Full=Nitrogen regulator II; Short=NRII	16542807	28874860	27179596
Pseudomonas_GM17_pacbio_PROKKA_01947	RecName: Full=Uncharacterized oxidoreductase YxbG	371157412	232794209	347074228
Pseudomonas_GM17_pacbio_PROKKA_03045	RecName: Full=Gramicidin S synthase 2; AltName: Full=Gramicidin S synthase II; Includes: RecName: Full=ATP-dependent proline adenylase; Short=ProA; AltName: Full=Proline activase; Includes: RecName: Full=ATP-dependent valine adenylase; Short=ValA; AltName: Full=Valine activase; Includes: RecName: Full=ATP-dependent ornithine adenylase; Short=OrnA; AltName: Full=Ornithine activase; Includes: RecNa…	362758040	244808780	340098240
Pseudomonas_GM17_pacbio_PROKKA_05588	RecName: Full=Glycerol-3-phosphate acyltransferase; Short=GPAT	106593584	108767616	83961728
Pseudomonas_GM17_pacbio_PROKKA_04357	RecName: Full=Molybdopterin molybdenumtransferase; Short=MPT Mo-transferase	72399976	71395536	64012244
Pseudomonas_GM17_pacbio_PROKKA_01319	RecName: Full=Isopentenyl-diphosphate Delta-isomerase; Short=IPP isomerase; AltName: Full=IPP:DMAPP isomerase; AltName: Full=Isopentenyl pyrophosphate isomerase	136968796	130773610	113938096
Pseudomonas_GM17_pacbio_PROKKA_02403	RecName: Full=Phenolphthiocerol synthesis polyketide synthase type I Pks15/1; AltName: Full=Beta-ketoacyl-acyl-carrier-protein synthase I	14778800	5864554	12924464
Pseudomonas_GM17_pacbio_PROKKA_05364	RecName: Full=Ornithine carbamoyltransferase; Short=OTCase	137994736	157552994	112361360
Pseudomonas_GM17_pacbio_PROKKA_00383	RecName: Full=Lipopeptide; Flags: Precursor	8.25607e+07	8.33911e+07	7.57446e+07
Pseudomonas_GM17_pacbio_PROKKA_03169	RecName: Full=Undecaprenyl-diphosphatase; AltName: Full=Bacitracin resistance protein; AltName: Full=Undecaprenyl pyrophosphate phosphatase	178044832	1.56789e+08	158519750
Pseudomonas_GM17_pacbio_PROKKA_04908	RecName: Full=ClpXP adapter protein SpxH	51015224	45987252	54845080
Pseudomonas_GM17_pacbio_PROKKA_00343	RecName: Full=Alcohol dehydrogenase; Short=ADH	23824814	22933266	15416666
Pseudomonas_GM17_pacbio_PROKKA_00338	---NA---	103711352	91271570	86754950
Pseudomonas_GM17_pacbio_PROKKA_00412	RecName: Full=4-hydroxybutyrate coenzyme A transferase		20677112	17585806
Pseudomonas_GM17_pacbio_PROKKA_01640	---NA---	5.2569e+06	20207862	8.27071e+07
Pseudomonas_GM17_pacbio_PROKKA_00239	RecName: Full=Cell division ATP-binding protein FtsE	62505276	52545776	48676004
Pseudomonas_GM17_pacbio_PROKKA_03222	RecName: Full=Glycine--tRNA ligase beta subunit; AltName: Full=Glycyl-tRNA synthetase beta subunit; Short=GlyRS	103265856	86596246	95882522
Pseudomonas_GM17_pacbio_PROKKA_05257	RecName: Full=Holliday junction ATP-dependent DNA helicase RuvA	36166800	42517652	35233140
Pseudomonas_GM17_pacbio_PROKKA_02736	---NA---	669627235	735164912	795849776
Pseudomonas_GM17_pacbio_PROKKA_05709	RecName: Full=Protein-methionine-sulfoxide reductase catalytic subunit MsrP; Flags: Precursor	432587232	393532704	251722848
Pseudomonas_GM17_pacbio_PROKKA_01056	RecName: Full=Putative purine-cytosine permease YxlA	51794316	45889612	41187252
Pseudomonas_GM17_pacbio_PROKKA_06054	RecName: Full=UDP-glucose 4-epimerase; AltName: Full=Galactowaldenase; AltName: Full=UDP-galactose 4-epimerase	148375008	67834123	127996488
Pseudomonas_GM17_pacbio_PROKKA_00479	---NA---	13206198	13819232	9098754
Pseudomonas_GM17_pacbio_PROKKA_00918	RecName: Full=Octopine permease ATP-binding protein P	16825542	18150176	15962751
Pseudomonas_GM17_pacbio_PROKKA_02737	RecName: Full=Type-1 fimbrial protein, C chain; AltName: Full=Type-1C pilin; Flags: Precursor	86991608	60165961	81247496
Pseudomonas_GM17_pacbio_PROKKA_05655	RecName: Full=Antitoxin HigA
Pseudomonas_GM17_pacbio_PROKKA_04180	RecName: Full=Probable hydrolase YcaC	379621680	408747788	333584896
Pseudomonas_GM17_pacbio_PROKKA_03359	---NA---
Pseudomonas_GM17_pacbio_PROKKA_01470	RecName: Full=RNA-binding protein YhbY	1927032832	887503008	1640948896
Pseudomonas_GM17_pacbio_PROKKA_02018	RecName: Full=4-hydroxy-tetrahydrodipicolinate synthase; Short=HTPA synthase	28843586	24111664	20510084
Pseudomonas_GM17_pacbio_PROKKA_03984	RecName: Full=Autoinducer 2 import system permease protein LsrC; Short=AI-2 import system permease protein LsrC	104979576	6.79797e+07	97079732
Pseudomonas_GM17_pacbio_PROKKA_03493	RecName: Full=Universal stress protein E	1320037792	1019783744	1140742432
Pseudomonas_GM17_pacbio_PROKKA_05083	RecName: Full=Ribose 1,5-bisphosphate phosphokinase PhnN; AltName: Full=Ribose 1,5-bisphosphokinase	14575764	14248981	19508386
Pseudomonas_GM17_pacbio_PROKKA_01946	---NA---	60890480	50969408	60495762
Pseudomonas_GM17_pacbio_PROKKA_01723	RecName: Full=NAD-capped RNA hydrolase NudC; Short=DeNADding enzyme NudC; AltName: Full=NADH pyrophosphatase	30730928	27127324	26848964
Pseudomonas_GM17_pacbio_PROKKA_02166	RecName: Full=Putative carbamate hydrolase RutD; AltName: Full=Aminohydrolase	84125304	81879240	79229976
Pseudomonas_GM17_pacbio_PROKKA_01566	RecName: Full=Nitrogen regulatory protein; AltName: Full=Enzyme IIA-NTR; Includes: RecName: Full=Phosphotransferase enzyme IIA component; AltName: Full=PTS system EIIA component	537443300	341297956	421143012
Pseudomonas_GM17_pacbio_PROKKA_02119	RecName: Full=Putative HNH nuclease YajD	13212539	6943880	4738220
Pseudomonas_GM17_pacbio_PROKKA_03698	RecName: Full=Glutathione hydrolase proenzyme; AltName: Full=Gamma-glutamyltranspeptidase proenzyme; Contains: RecName: Full=Glutathione hydrolase large chain; Contains: RecName: Full=Glutathione hydrolase small chain; Flags: Precursor	25277648	30274654	17445286
Pseudomonas_GM17_pacbio_PROKKA_00151	RecName: Full=Metalloprotease TldD homolog	151316336	166071232	131358920
Pseudomonas_GM17_pacbio_PROKKA_03426	RecName: Full=Phospholipase D; Short=PLD; AltName: Full=Choline phosphatase; Flags: Precursor	34396420	31469696	28155170
Pseudomonas_GM17_pacbio_PROKKA_00267	RecName: Full=Sulfate/thiosulfate import ATP-binding protein CysA; AltName: Full=Sulfate-transporting ATPase	40036428	39119540	27487410
Pseudomonas_GM17_pacbio_PROKKA_02253	RecName: Full=UDP-glucose 4-epimerase; AltName: Full=Galactowaldenase; AltName: Full=UDP-galactose 4-epimerase
Pseudomonas_GM17_pacbio_PROKKA_01706	RecName: Full=Lipopolysaccharide export system permease protein LptF	133615636	127784470	102699142
Pseudomonas_GM17_pacbio_PROKKA_04982	RecName: Full=Uncharacterized membrane protein YkvA	38863756	40796708	37715912
Pseudomonas_GM17_pacbio_PROKKA_03361	---NA---	144946504	1.17491e+08	133692582
Pseudomonas_GM17_pacbio_PROKKA_05207	RecName: Full=Methylglyoxal synthase; Short=MGS	73237176	15843189	54929868
Pseudomonas_GM17_pacbio_PROKKA_02111	RecName: Full=Ribonuclease D; Short=RNase D	17834964	9529654	15956216
Pseudomonas_GM17_pacbio_PROKKA_04021	RecName: Full=HTH-type transcriptional activator CmpR	177960308	176915070	162830922
Pseudomonas_GM17_pacbio_PROKKA_02480	---NA---	88532056	83363800	72926804
Pseudomonas_GM17_pacbio_PROKKA_01743	RecName: Full=Threonine synthase; Short=TS	17520512	9106872	17847590
Pseudomonas_GM17_pacbio_PROKKA_02663	RecName: Full=Lipoprotein-releasing system ATP-binding protein LolD	114699212	117031304	111343024
Pseudomonas_GM17_pacbio_PROKKA_02303	RecName: Full=Motility protein A; AltName: Full=Chemotaxis protein MotA	305203985	2.20628e+08	17498304
Pseudomonas_GM17_pacbio_PROKKA_00686	RecName: Full=Oxygen-dependent coproporphyrinogen-III oxidase; Short=CPO; Short=Coprogen oxidase; Short=Coproporphyrinogenase	35238948	24048932	18175056
Pseudomonas_GM17_pacbio_PROKKA_05499	RecName: Full=Dibenzothiophene monooxygenase; Short=DBT monooxygenase; Short=DBT-MO	43751920		28147446
Pseudomonas_GM17_pacbio_PROKKA_06025	---NA---	179644208	169712832	154369552
Pseudomonas_GM17_pacbio_PROKKA_03607	RecName: Full=Ferredoxin--NADP reductase; Short=FNR; Short=Fd-NADP(+) reductase	5451667	7.25112e+06	8995514
Pseudomonas_GM17_pacbio_PROKKA_03553	RecName: Full=HTH-type transcriptional regulator MurR; AltName: Full=MurPQ operon repressor	63376690	69131936	64373764
Pseudomonas_GM17_pacbio_PROKKA_01562	RecName: Full=Superoxide dismutase [Mn]	1814918656	2155160320	1943077120
Pseudomonas_GM17_pacbio_PROKKA_02541	---NA---
Pseudomonas_GM17_pacbio_PROKKA_05914	RecName: Full=HTH-type transcriptional regulator NorG	18107998	18632620	15950414
Pseudomonas_GM17_pacbio_PROKKA_02228	RecName: Full=Ribosomal large subunit pseudouridine synthase B; AltName: Full=23S rRNA pseudouridine(2605) synthase; AltName: Full=rRNA pseudouridylate synthase B; AltName: Full=rRNA-uridine isomerase B	142974528	39565476	108332640
Pseudomonas_GM17_pacbio_PROKKA_01968	RecName: Full=Probable low-affinity inorganic phosphate transporter	57780926	16619996	47575439
Pseudomonas_GM17_pacbio_PROKKA_01518	RecName: Full=Glutathione import ATP-binding protein GsiA	184551221	12108704	1.72412e+08
Pseudomonas_GM17_pacbio_PROKKA_01689	RecName: Full=Antitoxin MqsA	8521740	11060812	11648930
Pseudomonas_GM17_pacbio_PROKKA_01532	RecName: Full=Hydrophilic compounds import ATP-binding/permease protein BacA; AltName: Full=Hydrophilic compounds ABC transporter BacA	9980057	10449226	7.04089e+06
Pseudomonas_GM17_pacbio_PROKKA_02335	RecName: Full=L-threonate dehydrogenase	6719808	8584534	7443448
Pseudomonas_GM17_pacbio_PROKKA_04602	RecName: Full=Uncharacterized membrane protein YlbC	95453156	108614071	103855923
Pseudomonas_GM17_pacbio_PROKKA_01077	RecName: Full=Phosphoribosyl-ATP pyrophosphatase; Short=PRA-PH	123095820	120367275	76702280
Pseudomonas_GM17_pacbio_PROKKA_04447	RecName: Full=NADH-quinone oxidoreductase subunit E; AltName: Full=NADH dehydrogenase I subunit E; AltName: Full=NDH-1 subunit E	63308232	38373504	52933640
Pseudomonas_GM17_pacbio_PROKKA_02844	RecName: Full=DNA-binding dual transcriptional regulator OmpR; AltName: Full=Transcriptional regulatory protein OmpR	217219552	244432016	188526832
Pseudomonas_GM17_pacbio_PROKKA_05051	RecName: Full=Virulence sensor histidine kinase PhoQ; AltName: Full=Sensor histidine protein kinase/phosphatase PhoQ	15373887	8692763	13316651
Pseudomonas_GM17_pacbio_PROKKA_02315	RecName: Full=Cytochrome c-type biogenesis protein CcmE; AltName: Full=Cytochrome c maturation protein E; AltName: Full=Heme chaperone CcmE	2.91642e+07	2.21762e+07	24302009
Pseudomonas_GM17_pacbio_PROKKA_05239	---NA---	68642656	71436688	52342616
Pseudomonas_GM17_pacbio_PROKKA_00377	RecName: Full=Stringent starvation protein A	329232728	260477208	359974984
Pseudomonas_GM17_pacbio_PROKKA_00208	RecName: Full=Protein PilJ	304100278	2.27954e+08	237423152
Pseudomonas_GM17_pacbio_PROKKA_03750	RecName: Full=Inosine-5'-monophosphate dehydrogenase; Short=IMP dehydrogenase; Short=IMPD; Short=IMPDH	277897304	274240700	246496848
Pseudomonas_GM17_pacbio_PROKKA_00421	---NA---	11416133	5.77043e+06	8563929
Pseudomonas_GM17_pacbio_PROKKA_00334	---NA---	3.66495e+07	10231678	47106036
Pseudomonas_GM17_pacbio_PROKKA_00080	RecName: Full=ATP-dependent dethiobiotin synthetase BioD; AltName: Full=DTB synthetase; Short=DTBS; AltName: Full=Dethiobiotin synthase	25057678	25837206	25002578
Pseudomonas_GM17_pacbio_PROKKA_00109	RecName: Full=Phosphoribosylglycinamide formyltransferase; AltName: Full=5'-phosphoribosylglycinamide transformylase; AltName: Full=GAR transformylase; Short=GART	77923688	70476512	56764524
Pseudomonas_GM17_pacbio_PROKKA_02021	---NA---	11853887	10858253	10185081
Pseudomonas_GM17_pacbio_PROKKA_06008	---NA---	9953827	4.93648e+06	9224614
Pseudomonas_GM17_pacbio_PROKKA_01973	RecName: Full=Cholesterol ring-cleaving hydrolase IpdB subunit; AltName: Full=(3E)-2-(2-carboxylatoethyl)-3-methyl-6-oxocyclohex-1-ene-1-carboxyl-CoA hydrolase beta subunit; Short=COCHEA-CoA hydrolase beta subunit	14911009	16682978	18977752
Pseudomonas_GM17_pacbio_PROKKA_05728	RecName: Full=Probable aspartate/prephenate aminotransferase; Short=AspAT / PAT; AltName: Full=Transaminase A	66676944	77468608	66342644
Pseudomonas_GM17_pacbio_PROKKA_05442	RecName: Full=Aliphatic amidase; AltName: Full=Acylamide amidohydrolase	8180975		7822380
Pseudomonas_GM17_pacbio_PROKKA_05009	RecName: Full=Nicotinate-nucleotide--dimethylbenzimidazole phosphoribosyltransferase; Short=NN:DBI PRT; AltName: Full=N(1)-alpha-phosphoribosyltransferase	21052544	19372252	17425614
Pseudomonas_GM17_pacbio_PROKKA_04775	RecName: Full=Gramicidin S synthase 2; AltName: Full=Gramicidin S synthase II; Includes: RecName: Full=ATP-dependent proline adenylase; Short=ProA; AltName: Full=Proline activase; Includes: RecName: Full=ATP-dependent valine adenylase; Short=ValA; AltName: Full=Valine activase; Includes: RecName: Full=ATP-dependent ornithine adenylase; Short=OrnA; AltName: Full=Ornithine activase; Includes: RecNa…	4.90099e+07	31534684	26629696
Pseudomonas_GM17_pacbio_PROKKA_00418	RecName: Full=Leucine-responsive regulatory protein	73204684	53826639	59683872
Pseudomonas_GM17_pacbio_PROKKA_01918	RecName: Full=Histidine transport ATP-binding protein HisP	47922140	216825288	727669780
Pseudomonas_GM17_pacbio_PROKKA_05407	RecName: Full=Transcriptional regulator YqjI	84604004	88478112	83179848
Pseudomonas_GM17_pacbio_PROKKA_03977	---NA---	328945288	272365160	298825776
Pseudomonas_GM17_pacbio_PROKKA_00739	RecName: Full=High-affinity zinc uptake system protein ZnuA; Flags: Precursor	321668324	124009421	378533604
Pseudomonas_GM17_pacbio_PROKKA_01949	RecName: Full=Uncharacterized protein HI_1602	276208264	6.03036e+07	180364008
Pseudomonas_GM17_pacbio_PROKKA_01483	RecName: Full=30S ribosomal protein S15	6246983592	4295986630	5660799048
Pseudomonas_GM17_pacbio_PROKKA_00283	RecName: Full=Uncharacterized protein YjiK	126817166	109911420	106207118
Pseudomonas_GM17_pacbio_PROKKA_05892	RecName: Full=HTH-type transcriptional regulator AcrR; AltName: Full=Potential acrAB operon repressor
Pseudomonas_GM17_pacbio_PROKKA_00738	RecName: Full=Peroxide-responsive repressor PerR	401251872	278215360	368464064
Pseudomonas_GM17_pacbio_PROKKA_05658	---NA---
Pseudomonas_GM17_pacbio_PROKKA_00226	RecName: Full=Homoserine O-succinyltransferase; Short=HST; AltName: Full=Homoserine transsuccinylase; Short=HTS	72986784	75197128	54979164
Pseudomonas_GM17_pacbio_PROKKA_02460	---NA---	148161616	136690560	112490184
Pseudomonas_GM17_pacbio_PROKKA_03608	RecName: Full=Dihydroorotate dehydrogenase B (NAD(+)), catalytic subunit; Short=DHOD B; Short=DHODase B; Short=DHOdehase B; AltName: Full=Dihydroorotate oxidase B; AltName: Full=Orotate reductase (NADH)	81988360		94041368
Pseudomonas_GM17_pacbio_PROKKA_05981	RecName: Full=Apolipoprotein N-acyltransferase; Short=ALP N-acyltransferase	1.47649e+06	19103010	9858054
Pseudomonas_GM17_pacbio_PROKKA_03240	---NA---	47515838	26132852	49306706
Pseudomonas_GM17_pacbio_PROKKA_04543	RecName: Full=Shikimate dehydrogenase (NADP(+)); Short=SDH	109029400	122867048	124212448
Pseudomonas_GM17_pacbio_PROKKA_01185	---NA---	98058904	93478968	83799904
Pseudomonas_GM17_pacbio_PROKKA_03647	RecName: Full=Putative proline/betaine transporter	17443624	13144516	15330735
Pseudomonas_GM17_pacbio_PROKKA_00250	RecName: Full=Oxygen-dependent choline dehydrogenase; Short=CDH; Short=CHD; AltName: Full=Betaine aldehyde dehydrogenase; Short=BADH	134500944	111100234	131952952
Pseudomonas_GM17_pacbio_PROKKA_02850	RecName: Full=Uncharacterized protein y4yS	110759424	130340810	117948184
Pseudomonas_GM17_pacbio_PROKKA_03274	---NA---	164669936	168169560	152299936
Pseudomonas_GM17_pacbio_PROKKA_00469	---NA---	55107128	38439924	40276516
Pseudomonas_GM17_pacbio_PROKKA_04506	---NA---	368959544	336230846	346366272
Pseudomonas_GM17_pacbio_PROKKA_01028	RecName: Full=DNA-binding transcriptional regulator NtrC; AltName: Full=Nitrogen regulation protein NR(I); AltName: Full=Nitrogen regulator I; Short=NRI	126388012	65881542	97717380
Pseudomonas_GM17_pacbio_PROKKA_05090	RecName: Full=Translational regulator CsrA; AltName: Full=Carbon storage regulator	2062944784	1816763034	2222162720
Pseudomonas_GM17_pacbio_PROKKA_02846	RecName: Full=Chemotaxis protein methyltransferase	31111312	23807196	22595566
Pseudomonas_GM17_pacbio_PROKKA_00531	RecName: Full=Spermidine/putrescine-binding periplasmic protein; Short=SPBP; Flags: Precursor
Pseudomonas_GM17_pacbio_PROKKA_02685	---NA---	91891880		84995960
Pseudomonas_GM17_pacbio_PROKKA_02430	RecName: Full=Biopolymer transport protein ExbD
Pseudomonas_GM17_pacbio_PROKKA_02784	RecName: Full=Glycerate kinase	6910357	12593928	9509618
Pseudomonas_GM17_pacbio_PROKKA_02223	RecName: Full=Inner membrane-spanning protein YciB	13635898	11451608	11557384
Pseudomonas_GM17_pacbio_PROKKA_05373	RecName: Full=Putative glutamine transport system permease protein GlnP	430246288	328319784	379579296
Pseudomonas_GM17_pacbio_PROKKA_03695	RecName: Full=Uncharacterized HTH-type transcriptional regulator YdfH	81842210	57220814	73568374
Pseudomonas_GM17_pacbio_PROKKA_00333	RecName: Full=UPF0149 protein YgfB	175505618	70412228	161017080
Pseudomonas_GM17_pacbio_PROKKA_01524	RecName: Full=Glutathione-binding protein GsiB; Flags: Precursor	386353852	364041952	376187692
Pseudomonas_GM17_pacbio_PROKKA_01387	RecName: Full=RecBCD enzyme subunit RecD; AltName: Full=Exonuclease V subunit RecD; Short=ExoV subunit RecD; AltName: Full=Helicase/nuclease RecBCD subunit RecD	24348678	16592976	23634376
Pseudomonas_GM17_pacbio_PROKKA_01478	RecName: Full=Ribosome maturation factor RimP	1161488418	975728320	1063646264
Pseudomonas_GM17_pacbio_PROKKA_02255	RecName: Full=Rhamnosyl O-methyltransferase; Flags: Precursor	165518672	99816080	143303244
Pseudomonas_GM17_pacbio_PROKKA_02181	---NA---	62528000	49688516	48821112
Pseudomonas_GM17_pacbio_PROKKA_00700	RecName: Full=Uncharacterized protein YnfD; Flags: Precursor	1059392064	726329824	932387200
Pseudomonas_GM17_pacbio_PROKKA_02201	RecName: Full=RNase E specificity factor CsrD; AltName: Full=Regulator of CsrB and CsrC decay CsrD	66549934	32202227	3.9016e+07
Pseudomonas_GM17_pacbio_PROKKA_04246	RecName: Full=Glutathione-binding protein GsiB; Flags: Precursor
Pseudomonas_GM17_pacbio_PROKKA_05693	RecName: Full=Carbonic anhydrase; AltName: Full=Carbonate dehydratase	16572216	7.21701e+06	11289553
Pseudomonas_GM17_pacbio_PROKKA_05234	---NA---	121240280	112124041	100426704
Pseudomonas_GM17_pacbio_PROKKA_01335	RecName: Full=Phosphate regulon transcriptional regulatory protein PhoB	37664328	12336453	27837968
Pseudomonas_GM17_pacbio_PROKKA_05717	RecName: Full=Penicillin-binding protein 1A; Short=PBP1a; Includes: RecName: Full=Penicillin-insensitive transglycosylase; AltName: Full=Peptidoglycan TGase; Includes: RecName: Full=Penicillin-sensitive transpeptidase; AltName: Full=DD-transpeptidase	165741664	81977088	158064848
Pseudomonas_GM17_pacbio_PROKKA_03044	RecName: Full=Serine hydroxymethyltransferase; Short=SHMT; Short=Serine methylase	53316664	59808748	54568168
Pseudomonas_GM17_pacbio_PROKKA_04308	RecName: Full=Linear primary-alkylsulfatase; AltName: Full=SDSase; AltName: Full=Type III linear primary-alkylsulfatase	739345040	302941296	625185136
Pseudomonas_GM17_pacbio_PROKKA_00953	RecName: Full=ATP-dependent RNA helicase DeaD; AltName: Full=Cold-shock DEAD box protein A	15000109	1.233e+07	12348966
Pseudomonas_GM17_pacbio_PROKKA_01802	RecName: Full=Trans-aconitate 2-methyltransferase	51071704	48746508	43050376
Pseudomonas_GM17_pacbio_PROKKA_00342	---NA---	846018880	35022124
Pseudomonas_GM17_pacbio_PROKKA_04938	RecName: Full=50S ribosomal protein L3 glutamine methyltransferase; Short=L3 MTase; AltName: Full=N5-glutamine methyltransferase PrmB	59939284	48738656	56196440
Pseudomonas_GM17_pacbio_PROKKA_06055	RecName: Full=dTDP-4-dehydrorhamnose reductase; AltName: Full=dTDP-4-keto-L-rhamnose reductase; AltName: Full=dTDP-6-deoxy-L-lyxo-4-hexulose reductase; AltName: Full=dTDP-6-deoxy-L-mannose dehydrogenase; AltName: Full=dTDP-L-rhamnose synthase	263690760	256470408	212329480
Pseudomonas_GM17_pacbio_PROKKA_03809	RecName: Full=Glycolate oxidase subunit GlcD; AltName: Full=Glycolate dehydrogenase subunit GlcD	18535860	6.55767e+06	12774763
Pseudomonas_GM17_pacbio_PROKKA_04903	RecName: Full=3-oxoacyl-[acyl-carrier-protein] reductase FabG; AltName: Full=3-ketoacyl-acyl carrier protein reductase; AltName: Full=Beta-Ketoacyl-acyl carrier protein reductase; AltName: Full=Beta-ketoacyl-ACP reductase	1707937860	1817131018	1703007344
Pseudomonas_GM17_pacbio_PROKKA_01788	RecName: Full=tRNA N6-adenosine threonylcarbamoyltransferase; AltName: Full=N6-L-threonylcarbamoyladenine synthase; Short=t(6)A synthase; AltName: Full=t(6)A37 threonylcarbamoyladenosine biosynthesis protein TsaD; AltName: Full=tRNA threonylcarbamoyladenosine biosynthesis protein TsaD	42340784	42083296	35286392
Pseudomonas_GM17_pacbio_PROKKA_03926	RecName: Full=Probable oxidoreductase OrdL
Pseudomonas_GM17_pacbio_PROKKA_01605	RecName: Full=Sulfite reductase [NADPH] flavoprotein alpha-component; Short=SiR-FP	38051888	14004202	34609252
Pseudomonas_GM17_pacbio_PROKKA_02077	RecName: Full=Anti-sigma-E factor RseA; AltName: Full=Regulator of SigE; AltName: Full=Sigma-E anti-sigma factor RseA; AltName: Full=Sigma-E factor negative regulatory protein	20191252	7.36536e+06	1.57607e+07
Pseudomonas_GM17_pacbio_PROKKA_05536	RecName: Full=D-alanine--D-alanine ligase; AltName: Full=D-Ala-D-Ala ligase; AltName: Full=D-alanylalanine synthetase	250722612	3.1141e+08	315185472
Pseudomonas_GM17_pacbio_PROKKA_05404	---NA---	19935422	14081365	12420810
Pseudomonas_GM17_pacbio_PROKKA_01711	RecName: Full=GTPase Era	64409348	35792953	54223188
Pseudomonas_GM17_pacbio_PROKKA_03161	---NA---	23715146	34855192	30844916
Pseudomonas_GM17_pacbio_PROKKA_03741	RecName: Full=HTH-type transcriptional regulator PuuR	371409088	350473003	317143040
Pseudomonas_GM17_pacbio_PROKKA_04783	RecName: Full=Probable acyl-CoA dehydrogenase fadE25	67618280	43034728	50263184
Pseudomonas_GM17_pacbio_PROKKA_03812	RecName: Full=Protein GlcG	47683864	23338880	41227812
Pseudomonas_GM17_pacbio_PROKKA_02123	RecName: Full=Tol-Pal system protein TolB; Flags: Precursor
Pseudomonas_GM17_pacbio_PROKKA_02329	RecName: Full=3-aminoacrylate deaminase RutC; Short=3-AA deaminase	29934746	29399060	27039892
Pseudomonas_GM17_pacbio_PROKKA_05370	RecName: Full=Glycerol-3-phosphate regulon repressor	20893798	21363198	17031890
Pseudomonas_GM17_pacbio_PROKKA_02654	---NA---	44140172		43692628
Pseudomonas_GM17_pacbio_PROKKA_00229	RecName: Full=dITP/XTP pyrophosphatase; AltName: Full=Non-canonical purine NTP pyrophosphatase; AltName: Full=Non-standard purine NTP pyrophosphatase; AltName: Full=Nucleoside-triphosphate diphosphatase; AltName: Full=Nucleoside-triphosphate pyrophosphatase; Short=NTPase	86951536	85866336	73458232
Pseudomonas_GM17_pacbio_PROKKA_00295	RecName: Full=Spermidine/putrescine transport system permease protein PotC	29039716	5480667	19479608
Pseudomonas_GM17_pacbio_PROKKA_02509	---NA---	40340284		30931842
Pseudomonas_GM17_pacbio_PROKKA_00641	RecName: Full=Ribonuclease P protein component; Short=RNase P protein; Short=RNaseP protein; AltName: Full=Protein C5	30414334	29013468	23356958
Pseudomonas_GM17_pacbio_PROKKA_00939	RecName: Full=Acyl-coenzyme A thioesterase PaaI; AltName: Full=Phenylacetic acid degradation protein PaaI
Pseudomonas_GM17_pacbio_PROKKA_00302	RecName: Full=GMP synthase [glutamine-hydrolyzing]; AltName: Full=GMP synthetase; AltName: Full=Glutamine amidotransferase	17041764	22048820
Pseudomonas_GM17_pacbio_PROKKA_04336	RecName: Full=UvrABC system protein A; Short=UvrA protein; AltName: Full=Excinuclease ABC subunit A	88128356	43228860	52461996
Pseudomonas_GM17_pacbio_PROKKA_00617	---NA---	52439684	52343781	49511038
Pseudomonas_GM17_pacbio_PROKKA_01127	RecName: Full=Histidine ammonia-lyase; Short=Histidase	15749329	33864644	29396475
Pseudomonas_GM17_pacbio_PROKKA_01289	---NA---
Pseudomonas_GM17_pacbio_PROKKA_00636	RecName: Full=Ribosomal RNA small subunit methyltransferase G; AltName: Full=16S rRNA 7-methylguanosine methyltransferase; Short=16S rRNA m7G methyltransferase	21332558	14738844	22399804
Pseudomonas_GM17_pacbio_PROKKA_03690	RecName: Full=Uncharacterized protein YurT	104497492	4.06914e+07	99313094
Pseudomonas_GM17_pacbio_PROKKA_01616	RecName: Full=HTH-type transcriptional repressor AllR; AltName: Full=Negative regulator of allantoin and glyoxylate utilization operons	148132257	142450760	140712404
Pseudomonas_GM17_pacbio_PROKKA_03832	RecName: Full=Succinyl-diaminopimelate desuccinylase; Short=SDAP desuccinylase; AltName: Full=N-succinyl-LL-2,6-diaminoheptanedioate amidohydrolase	22153042	7147119	18247440
Pseudomonas_GM17_pacbio_PROKKA_02105	RecName: Full=Cyanate hydratase; Short=Cyanase; AltName: Full=Cyanate hydrolase; AltName: Full=Cyanate lyase	60783320	68921488	62805324
Pseudomonas_GM17_pacbio_PROKKA_02945	RecName: Full=Putative phosphoribosyl transferase MT0597	44285924	46050520	35291640
Pseudomonas_GM17_pacbio_PROKKA_01954	RecName: Full=Spermidine/putrescine import ATP-binding protein PotA	117576830		70669226
Pseudomonas_GM17_pacbio_PROKKA_04463	RecName: Full=sn-glycerol-3-phosphate import ATP-binding protein UgpC	1.12606e+08	69284445	75833183
Pseudomonas_GM17_pacbio_PROKKA_05903	---NA---	15117729	7.64297e+06	11131400
Pseudomonas_GM17_pacbio_PROKKA_00323	RecName: Full=UDP-4-amino-4-deoxy-L-arabinose--oxoglutarate aminotransferase; AltName: Full=UDP-(beta-L-threo-pentapyranosyl-4''-ulose diphosphate) aminotransferase; Short=UDP-Ara4O aminotransferase; AltName: Full=UDP-4-amino-4-deoxy-L-arabinose aminotransferase
Pseudomonas_GM17_pacbio_PROKKA_01533	RecName: Full=HTH-type transcriptional repressor NanR	125674324	103042240	115190168
Pseudomonas_GM17_pacbio_PROKKA_02424	RecName: Full=Stringent starvation protein A	61458136	61277596	55798424
Pseudomonas_GM17_pacbio_PROKKA_02554	---NA---	90403184	72855928	77885984
Pseudomonas_GM17_pacbio_PROKKA_02452	RecName: Full=D-alanine aminotransferase; AltName: Full=D-amino acid aminotransferase; AltName: Full=D-amino acid transaminase; Short=DAAT; AltName: Full=D-aspartate aminotransferase	9185229	10622886	7505447
Pseudomonas_GM17_pacbio_PROKKA_03351	RecName: Full=2-oxo-tetronate isomerase; AltName: Full=2-dehydrotetronate isomerase	111493762	32965074	125402622
Pseudomonas_GM17_pacbio_PROKKA_00175	RecName: Full=Membrane-bound lytic murein transglycosylase A; AltName: Full=Mlt38; AltName: Full=Murein hydrolase A; Flags: Precursor	18134088	17647494	14822012
Pseudomonas_GM17_pacbio_PROKKA_00971	RecName: Full=Agmatine deiminase; AltName: Full=Agmatine iminohydrolase	71494422	57790175	61198119
Pseudomonas_GM17_pacbio_PROKKA_05144	---NA---
Pseudomonas_GM17_pacbio_PROKKA_05609	RecName: Full=Lipid A deacylase PagL; AltName: Full=LPS 3-O-deacylase PagL; AltName: Full=Outer membrane enzyme PagL; AltName: Full=PhoP/PhoQ-activated gene product L; Flags: Precursor	215103728	93960192	167751680
Pseudomonas_GM17_pacbio_PROKKA_01054	RecName: Full=Protein Ves		19498688	17147452
Pseudomonas_GM17_pacbio_PROKKA_05331	RecName: Full=Multidrug resistance protein MdtA; AltName: Full=Multidrug transporter MdtA; Flags: Precursor	52051300	50523728	51327700
Pseudomonas_GM17_pacbio_PROKKA_05357	RecName: Full=Ribonuclease T; AltName: Full=Exoribonuclease T; Short=RNase T	96266888	56869348	84256504
Pseudomonas_GM17_pacbio_PROKKA_04739	---NA---	22016046	20840650	20574398
Pseudomonas_GM17_pacbio_PROKKA_04272	RecName: Full=Inner membrane protein YccF	62267088	65367224	61686784
Pseudomonas_GM17_pacbio_PROKKA_03347	RecName: Full=Antitoxin Xre	13432919	11177505	10867534
Pseudomonas_GM17_pacbio_PROKKA_03502	RecName: Full=NADH-quinone oxidoreductase subunit F; AltName: Full=NADH dehydrogenase I subunit F; AltName: Full=NDH-1 subunit F	76384752	44174172	70256072
Pseudomonas_GM17_pacbio_PROKKA_04074	RecName: Full=Serine/threonine-protein kinase PknB	72134528	72435720	80580728
Pseudomonas_GM17_pacbio_PROKKA_00365	RecName: Full=Energy-dependent translational throttle protein EttA; AltName: Full=Translational regulatory factor EttA	89013854	84418450	87869848
Pseudomonas_GM17_pacbio_PROKKA_00831	---NA---	166134992	139296640	132982928
Pseudomonas_GM17_pacbio_PROKKA_00637	RecName: Full=tRNA uridine 5-carboxymethylaminomethyl modification enzyme MnmG; AltName: Full=Glucose-inhibited division protein A	18151306	12253530	16480190
Pseudomonas_GM17_pacbio_PROKKA_03333	RecName: Full=Uncharacterized protein YyaP	49047896	45272796	35626284
Pseudomonas_GM17_pacbio_PROKKA_00426	---NA---	311043888	5.25836e+07	278712520
Pseudomonas_GM17_pacbio_PROKKA_03550	RecName: Full=5-deoxy-glucuronate isomerase; Short=5DG isomerase	34961756	32582468	28346406
Pseudomonas_GM17_pacbio_PROKKA_05645	RecName: Full=Probable phospho-2-dehydro-3-deoxyheptonate aldolase; AltName: Full=3-deoxy-D-arabino-heptulosonate 7-phosphate synthase; AltName: Full=DAHP synthase; AltName: Full=Phospho-2-keto-3-deoxyheptonate aldolase	120196984		2.38727e+06
Pseudomonas_GM17_pacbio_PROKKA_05462	RecName: Full=tRNA (cytidine/uridine-2'-O-)-methyltransferase TrmJ; AltName: Full=tRNA (cytidine(32)/uridine(32)-2'-O)-methyltransferase; AltName: Full=tRNA Cm32/Um32 methyltransferase	564380272	547299876	531511506
Pseudomonas_GM17_pacbio_PROKKA_00167	RecName: Full=D-erythrose-4-phosphate dehydrogenase; Short=E4PDH	52707356	33245186	41536980
Pseudomonas_GM17_pacbio_PROKKA_00873	RecName: Full=Transcriptional regulator SirC	36371828	28024214	31602142
Pseudomonas_GM17_pacbio_PROKKA_01681	RecName: Full=N-methyl-L-tryptophan oxidase; Short=MTOX
Pseudomonas_GM17_pacbio_PROKKA_05113	---NA---	20064230	17358184	16664684
Pseudomonas_GM17_pacbio_PROKKA_03920	RecName: Full=Cysteine synthase; Short=CSase; AltName: Full=O-acetylserine (thiol)-lyase; Short=OAS-TL; AltName: Full=O-acetylserine sulfhydrylase	73305960	5.40143e+07	60046564
Pseudomonas_GM17_pacbio_PROKKA_01850	RecName: Full=1,6-anhydro-N-acetylmuramyl-L-alanine amidase AmpD; AltName: Full=N-acetylmuramoyl-L-alanine amidase	67307052	45263698	63882566
Pseudomonas_GM17_pacbio_PROKKA_01927	---NA---	32601510	35485336	31621530
Pseudomonas_GM17_pacbio_PROKKA_01087	RecName: Full=Putative carbamate hydrolase RutD; AltName: Full=Aminohydrolase	39665568	36006616	34647076
Pseudomonas_GM17_pacbio_PROKKA_05343	RecName: Full=3-oxoacyl-[acyl-carrier-protein] reductase FabG; AltName: Full=3-ketoacyl-acyl carrier protein reductase; AltName: Full=Beta-Ketoacyl-acyl carrier protein reductase; AltName: Full=Beta-ketoacyl-ACP reductase	26791188	24151266	20424086
Pseudomonas_GM17_pacbio_PROKKA_01751	RecName: Full=Formyl-CoA:oxalate CoA-transferase; Short=FCOCT; AltName: Full=Formyl-coenzyme A transferase; Short=Formyl-CoA transferase	44189602	56934602	36592084
Pseudomonas_GM17_pacbio_PROKKA_03795	RecName: Full=Trans-2,3-dihydro-3-hydroxyanthranilate isomerase; AltName: Full=Phenazine/pyocyanine biosynthesis protein PhzF	13296129	12402765	8943846
Pseudomonas_GM17_pacbio_PROKKA_01990	RecName: Full=Uncharacterized HTH-type transcriptional regulator YbzH	37514938	14362774	29036342
Pseudomonas_GM17_pacbio_PROKKA_05700	RecName: Full=Intermembrane transport protein YebT	13005287	10256929	14134299
Pseudomonas_GM17_pacbio_PROKKA_05784	RecName: Full=D-amino acid dehydrogenase	31984755	24241138	26425937
Pseudomonas_GM17_pacbio_PROKKA_04839	---NA---	21486276	24261526	24869696
Pseudomonas_GM17_pacbio_PROKKA_01132	RecName: Full=Acyl carrier protein; Short=ACP	218132640	115157722	206270256
Pseudomonas_GM17_pacbio_PROKKA_00661	---NA---	15429372	6.8462e+06	15424096
Pseudomonas_GM17_pacbio_PROKKA_01234	RecName: Full=Uncharacterized protein Mb2599c
Pseudomonas_GM17_pacbio_PROKKA_01172	RecName: Full=ATP-dependent lipid A-core flippase; AltName: Full=Lipid A export ATP-binding/permease protein MsbA	56722250	43643488	50968828
Pseudomonas_GM17_pacbio_PROKKA_00755	RecName: Full=Inhibitor of vertebrate lysozyme; Flags: Precursor	95218924	81244732	73926854
Pseudomonas_GM17_pacbio_PROKKA_04963	RecName: Full=Cell division topological specificity factor	247118976	265907856	236752656
Pseudomonas_GM17_pacbio_PROKKA_05896	RecName: Full=Acetaldehyde dehydrogenase; AltName: Full=Acetaldehyde dehydrogenase [acetylating]	148752000	163934624	153081152
Pseudomonas_GM17_pacbio_PROKKA_05951	RecName: Full=Acetaldehyde dehydrogenase; AltName: Full=Acetaldehyde dehydrogenase [acetylating]	148752000	163934624	153081152
Pseudomonas_GM17_pacbio_PROKKA_03831	RecName: Full=Uncharacterized protein 4 in cox locus	69417896	1.41614e+07	54837514
Pseudomonas_GM17_pacbio_PROKKA_05026	RecName: Full=Phosphoribosylglycinamide formyltransferase; AltName: Full=5'-phosphoribosylglycinamide transformylase; AltName: Full=GAR transformylase; Short=GART	48782892	37154352	2.79258e+07
Pseudomonas_GM17_pacbio_PROKKA_05305	RecName: Full=Uncharacterized protein aq_928	432434252	342589872	223037106
Pseudomonas_GM17_pacbio_PROKKA_00891	RecName: Full=Type VI secretion system spike protein VgrG2	29171256	32839602	27637630
Pseudomonas_GM17_pacbio_PROKKA_02317	RecName: Full=Thiol:disulfide interchange protein DsbE; AltName: Full=Cytochrome c biogenesis protein CcmG	45952128	25199550	35631636
Pseudomonas_GM17_pacbio_PROKKA_05574	RecName: Full=HTH-type transcriptional regulator MalT; AltName: Full=ATP-dependent transcriptional activator MalT	12246670	14783689	9472268
Pseudomonas_GM17_pacbio_PROKKA_02358	RecName: Full=Inner membrane protein YjcH	13654319	26428598	16954574
Pseudomonas_GM17_pacbio_PROKKA_00800	---NA---	241567888	273923808	202293536
Pseudomonas_GM17_pacbio_PROKKA_01414	RecName: Full=Glutathione hydrolase proenzyme; AltName: Full=Gamma-glutamyltranspeptidase proenzyme; Contains: RecName: Full=Glutathione hydrolase large chain; Contains: RecName: Full=Glutathione hydrolase small chain; Flags: Precursor	46889696	46070076	41975944
Pseudomonas_GM17_pacbio_PROKKA_01261	RecName: Full=AsmA family protein YhjG	26809963	22001500	27043206
Pseudomonas_GM17_pacbio_PROKKA_02490	RecName: Full=Zinc transport protein ZntB	101903783	9.13809e+07	55986128
Pseudomonas_GM17_pacbio_PROKKA_05720	RecName: Full=DNA transformation protein TfoX2	1257338372	1044906394	1083934607
Pseudomonas_GM17_pacbio_PROKKA_05461	RecName: Full=Serine acetyltransferase; Short=SAT	85481304	93012064	77739416
Pseudomonas_GM17_pacbio_PROKKA_02072	RecName: Full=tRNA-modifying protein YgfZ	200634432	597945616	573357200
Pseudomonas_GM17_pacbio_PROKKA_04798	RecName: Full=Uncharacterized lipoprotein YgdR; Flags: Precursor	4634556576	4850025696	4736792512
Pseudomonas_GM17_pacbio_PROKKA_02071	RecName: Full=Uncharacterized protein TP_0073	21737574	11567713	20561934
Pseudomonas_GM17_pacbio_PROKKA_00206	---NA---
Pseudomonas_GM17_pacbio_PROKKA_02204	---NA---	316901184	261885968	286591104
Pseudomonas_GM17_pacbio_PROKKA_01829	RecName: Full=DNA polymerase III subunit alpha	27288730	43249946	40527997
Pseudomonas_GM17_pacbio_PROKKA_03384	RecName: Full=Inner membrane protein YiaW	36032632	4.88914e+06	32232166
Pseudomonas_GM17_pacbio_PROKKA_02304	RecName: Full=Motility protein B; AltName: Full=Chemotaxis protein MotB
Pseudomonas_GM17_pacbio_PROKKA_00677	RecName: Full=Trk system potassium uptake protein TrkA; Short=K(+)-uptake protein TrkA	62034046	45058617	55750056
Pseudomonas_GM17_pacbio_PROKKA_04252	RecName: Full=3-oxoacyl-[acyl-carrier-protein] reductase FabG; AltName: Full=3-ketoacyl-acyl carrier protein reductase; AltName: Full=Beta-Ketoacyl-acyl carrier protein reductase; AltName: Full=Beta-ketoacyl-ACP reductase	81468536	87089832	71591376
Pseudomonas_GM17_pacbio_PROKKA_03613	RecName: Full=p-hydroxybenzoic acid efflux pump subunit AaeA; Short=pHBA efflux pump protein A	45290544	54169196	31046738
Pseudomonas_GM17_pacbio_PROKKA_02743	---NA---	40322264	8.03386e+06	20165854
Pseudomonas_GM17_pacbio_PROKKA_01554	RecName: Full=Uncharacterized protein YhdP; Flags: Precursor	51024608	45219192	40538728
Pseudomonas_GM17_pacbio_PROKKA_05293	---NA---	119776248	1.78819e+07	103643648
Pseudomonas_GM17_pacbio_PROKKA_03015	---NA---	34201288	34002152	29331584
Pseudomonas_GM17_pacbio_PROKKA_01575	RecName: Full=Intermembrane phospholipid transport system permease protein MlaE	27885836	18989332	15536709
Pseudomonas_GM17_pacbio_PROKKA_03896	RecName: Full=Aldehyde oxidoreductase iron-sulfur-binding subunit PaoA; Flags: Precursor	150822556	164530688	131420664
Pseudomonas_GM17_pacbio_PROKKA_05714	---NA---	501917760	550736192	517657344
Pseudomonas_GM17_pacbio_PROKKA_03991	---NA---
Pseudomonas_GM17_pacbio_PROKKA_01164	RecName: Full=D-inositol 3-phosphate glycosyltransferase; AltName: Full=N-acetylglucosamine-inositol-phosphate N-acetylglucosaminyltransferase; Short=GlcNAc-Ins-P N-acetylglucosaminyltransferase	88753160	51225208	75831800
Pseudomonas_GM17_pacbio_PROKKA_01915	RecName: Full=Cold shock protein CspA; Short=CSP-A; AltName: Full=7.4 kDa cold shock protein; AltName: Full=CS7.4	9349095592	5221166256	5686002912
Pseudomonas_GM17_pacbio_PROKKA_04399	RecName: Full=HTH-type transcriptional regulator MalT; AltName: Full=ATP-dependent transcriptional activator MalT	32591370	35587380	33098990
Pseudomonas_GM17_pacbio_PROKKA_05454	RecName: Full=2Fe-2S ferredoxin	41328436	35482640	35322244
Pseudomonas_GM17_pacbio_PROKKA_03353	RecName: Full=Methylthioribulose-1-phosphate dehydratase; Short=MTRu-1-P dehydratase	12139244		10650549
Pseudomonas_GM17_pacbio_PROKKA_01338	RecName: Full=Type IV secretion system protein VirB11	196475296	300063456	433270336
Pseudomonas_GM17_pacbio_PROKKA_05142	---NA---	102956008	77867688	91842472
Pseudomonas_GM17_pacbio_PROKKA_05975	RecName: Full=Localization factor PodJL; AltName: Full=Polar organelle development protein; Contains: RecName: Full=Localization factor PodJS	281555920	248115086	279412842
Pseudomonas_GM17_pacbio_PROKKA_05992	RecName: Full=UPF0250 protein Psyr_4360	346439200	128596476	271050512
Pseudomonas_GM17_pacbio_PROKKA_00388	RecName: Full=Pyrophosphatase PpaX	32310810	28679613	26465994
Pseudomonas_GM17_pacbio_PROKKA_05186	---NA---
Pseudomonas_GM17_pacbio_PROKKA_04028	RecName: Full=Putative acyl-CoA thioesterase YneP	29500610	7.9521e+06	19337712
Pseudomonas_GM17_pacbio_PROKKA_06018	RecName: Full=Uncharacterized N-acetyltransferase YhfO	626893936	420035664	531289904
Pseudomonas_GM17_pacbio_PROKKA_01800	RecName: Full=Cold shock protein CspA
Pseudomonas_GM17_pacbio_PROKKA_02824	RecName: Full=Transcriptional regulatory protein WalR	46467196	46280388	45927644
Pseudomonas_GM17_pacbio_PROKKA_04993	RecName: Full=Lysophospholipid transporter LplT	834036704	799958431	889542748
Pseudomonas_GM17_pacbio_PROKKA_01819	RecName: Full=Phosphatidate cytidylyltransferase; AltName: Full=CDP-DAG synthase; AltName: Full=CDP-DG synthase; AltName: Full=CDP-diacylglycerol synthase; Short=CDS; AltName: Full=CDP-diglyceride pyrophosphorylase; AltName: Full=CDP-diglyceride synthase; AltName: Full=CTP:phosphatidate cytidylyltransferase	98719264	94477462	93584986
Pseudomonas_GM17_pacbio_PROKKA_02287	RecName: Full=Flagellar protein FliL
Pseudomonas_GM17_pacbio_PROKKA_03259	RecName: Full=Oligo-1,6-glucosidase; AltName: Full=Dextrin 6-alpha-D-glucanohydrolase; AltName: Full=Oligosaccharide alpha-1,6-glucosidase; AltName: Full=Sucrase-isomaltase; Short=Isomaltase	10624690	3339488	10738384
Pseudomonas_GM17_pacbio_PROKKA_04975	RecName: Full=Spermidine/putrescine import ATP-binding protein PotA	28731263	7992942	20404018
Pseudomonas_GM17_pacbio_PROKKA_05649	RecName: Full=Pyridoxine/pyridoxamine 5'-phosphate oxidase; AltName: Full=PNP/PMP oxidase; Short=PNPOx; AltName: Full=Pyridoxal 5'-phosphate synthase
Pseudomonas_GM17_pacbio_PROKKA_00548	RecName: Full=ATP-dependent DNA helicase PcrA	27180946	22110970	24146368
Pseudomonas_GM17_pacbio_PROKKA_04430	RecName: Full=Translation initiation factor IF-1	864503424	725330240	782553856
Pseudomonas_GM17_pacbio_PROKKA_03879	RecName: Full=DNA polymerase III subunit epsilon	31856484	29325018	2.21598e+07
Pseudomonas_GM17_pacbio_PROKKA_00676	RecName: Full=TPR repeat-containing protein PA0015
Pseudomonas_GM17_pacbio_PROKKA_05229	RecName: Full=Quinolinate synthase	36212908	39193680	28357706
Pseudomonas_GM17_pacbio_PROKKA_00416	RecName: Full=3-aminoacrylate deaminase RutC; Short=3-AA deaminase	129125328	135840638	172745862
Pseudomonas_GM17_pacbio_PROKKA_01155	RecName: Full=ADP-heptose--LPS heptosyltransferase 2; AltName: Full=ADP-heptose--LPS heptosyltransferase II	292166550	3.04794e+08	268248820
Pseudomonas_GM17_pacbio_PROKKA_01714	RecName: Full=Membrane-bound lytic murein transglycosylase F; AltName: Full=Murein lyase F; Flags: Precursor	23402512	22438524	20595574
Pseudomonas_GM17_pacbio_PROKKA_00447	RecName: Full=Biopolymer transport protein ExbD	282820568	348367408	280472480
Pseudomonas_GM17_pacbio_PROKKA_03181	RecName: Full=Transcriptional repressor PaaX	6.26285e+06	8732727	7.47905e+06
Pseudomonas_GM17_pacbio_PROKKA_01807	RecName: Full=Cysteine desulfurase; AltName: Full=Selenocysteine beta-lyase; Short=SCL; AltName: Full=Selenocysteine lyase; AltName: Full=Selenocysteine reductase
Pseudomonas_GM17_pacbio_PROKKA_02825	RecName: Full=Signal transduction histidine-protein kinase ArlS	13318008	3.49902e+06	13925404
Pseudomonas_GM17_pacbio_PROKKA_02834	---NA---	124483024	45530240	116133104
Pseudomonas_GM17_pacbio_PROKKA_02126	---NA---	70168664	75811712	61657416
Pseudomonas_GM17_pacbio_PROKKA_02398	RecName: Full=Uncharacterized protein PA1624; Flags: Precursor
Pseudomonas_GM17_pacbio_PROKKA_04815	RecName: Full=Free methionine-R-sulfoxide reductase; Short=fRMsr	54914208	2.86178e+07	42243848
Pseudomonas_GM17_pacbio_PROKKA_02633	RecName: Full=Erythronate-4-phosphate dehydrogenase	1581860352	1728457856	1389644672
Pseudomonas_GM17_pacbio_PROKKA_03761	---NA---	48963520	49199372	2.36361e+06
Pseudomonas_GM17_pacbio_PROKKA_01625	RecName: Full=Pyruvate dehydrogenase E1 component subunit alpha	83343784	66677692	54604740
Pseudomonas_GM17_pacbio_PROKKA_02083	RecName: Full=Putative peroxiredoxin bcp; AltName: Full=Bacterioferritin comigratory protein; AltName: Full=Thioredoxin peroxidase; AltName: Full=Thioredoxin-dependent peroxiredoxin Bcp
Pseudomonas_GM17_pacbio_PROKKA_00664	RecName: Full=Phosphate regulon transcriptional regulatory protein PhoB	99118664	102892016	105203392
Pseudomonas_GM17_pacbio_PROKKA_05323	---NA---	79165840	15409622	40511080
Pseudomonas_GM17_pacbio_PROKKA_01719	RecName: Full=Glutamine--fructose-6-phosphate aminotransferase [isomerizing]; AltName: Full=D-fructose-6-phosphate amidotransferase; AltName: Full=GFAT; AltName: Full=Glucosamine-6-phosphate synthase; AltName: Full=Hexosephosphate aminotransferase; AltName: Full=L-glutamine--D-fructose-6-phosphate amidotransferase	160789184	123723872	135085280
Pseudomonas_GM17_pacbio_PROKKA_04779	RecName: Full=Biofilm operon icaADBC HTH-type negative transcriptional regulator IcaR; AltName: Full=Intercellular adhesion protein R	16536555	18448830	14512536
Pseudomonas_GM17_pacbio_PROKKA_02190	RecName: Full=Hydroxyacylglutathione hydrolase; AltName: Full=Glyoxalase II; Short=Glx II	4.89236e+06	24076008	11477096
Pseudomonas_GM17_pacbio_PROKKA_00890	RecName: Full=Type VI secretion system spike protein VgrG1; AltName: Full=Actin ADP-ribosyltransferase	20322076	23102532	19545956
Pseudomonas_GM17_pacbio_PROKKA_05754	RecName: Full=UDP-glucose:undecaprenyl-phosphate glucose-1-phosphate transferase; Short=UDP-Glc:Und-P Glc-1-P transferase; AltName: Full=Glucosyl-P-P-undecaprenol synthase
Pseudomonas_GM17_pacbio_PROKKA_05736	RecName: Full=3-methyl-2-oxobutanoate hydroxymethyltransferase; AltName: Full=Ketopantoate hydroxymethyltransferase; Short=KPHMT	138961920	123712232	126926776
Pseudomonas_GM17_pacbio_PROKKA_05603	RecName: Full=Epimerase family protein YfcH	255860204	183667890	219881692
Pseudomonas_GM17_pacbio_PROKKA_01076	RecName: Full=Sec-independent protein translocase protein TatA	625235904	667436096	583293568
Pseudomonas_GM17_pacbio_PROKKA_01628	RecName: Full=Uncharacterized protein YebG
Pseudomonas_GM17_pacbio_PROKKA_02177	---NA---	4684162	2886904
Pseudomonas_GM17_pacbio_PROKKA_05201	RecName: Full=Sulfoquinovose isomerase; Short=SQ isomerase	6214496288	6769466301	6414514117
Pseudomonas_GM17_pacbio_PROKKA_01793	RecName: Full=Ribosomal RNA small subunit methyltransferase J; AltName: Full=16S rRNA m2G1516 methyltransferase; AltName: Full=rRNA (guanine-N(2)-)-methyltransferase	118723684	95492614	96303896
Pseudomonas_GM17_pacbio_PROKKA_03583	RecName: Full=Zorya protein ZorC	16900902	1.79929e+07	2.21714e+07
Pseudomonas_GM17_pacbio_PROKKA_00065	RecName: Full=Pyrroloquinoline-quinone synthase; AltName: Full=Coenzyme PQQ synthesis protein C; AltName: Full=Pyrroloquinoline quinone biosynthesis protein C	25734946	26593820	24316776
Pseudomonas_GM17_pacbio_PROKKA_01456	RecName: Full=SsrA-binding protein; AltName: Full=Small protein B	24021326	11448811	22182532
Pseudomonas_GM17_pacbio_PROKKA_01168	---NA---
Pseudomonas_GM17_pacbio_PROKKA_00284	RecName: Full=Ureidoglycolate lyase; Short=UGL; AltName: Full=Ureidoglycolase; AltName: Full=Ureidoglycolatase; AltName: Full=Ureidoglycolate hydrolase	2347986688	1046331317	2438691976
Pseudomonas_GM17_pacbio_PROKKA_04984	RecName: Full=Uncharacterized protein y4iJ	30328142	1.38178e+07	27873642
Pseudomonas_GM17_pacbio_PROKKA_01117	RecName: Full=3-oxoacyl-[acyl-carrier-protein] reductase FabG; AltName: Full=3-ketoacyl-acyl carrier protein reductase; AltName: Full=Beta-Ketoacyl-acyl carrier protein reductase; AltName: Full=Beta-ketoacyl-ACP reductase	33077882	19166041	28683773
Pseudomonas_GM17_pacbio_PROKKA_04829	RecName: Full=Uncharacterized protein YcaQ	30074222	26111814	21201180
Pseudomonas_GM17_pacbio_PROKKA_01682	RecName: Full=Delta(1)-pyrroline-2-carboxylate reductase; Short=Pyr2C reductase; AltName: Full=Proline ketimine reductase	4465196	4.05819e+06	6.67392e+06
Pseudomonas_GM17_pacbio_PROKKA_05012	RecName: Full=Histidinol-phosphate aminotransferase; AltName: Full=Imidazole acetol-phosphate transaminase
Pseudomonas_GM17_pacbio_PROKKA_01352	---NA---	143389552	133679895	135694288
Pseudomonas_GM17_pacbio_PROKKA_01016	RecName: Full=Imidazole glycerol phosphate synthase subunit HisF; AltName: Full=IGP synthase cyclase subunit; AltName: Full=IGP synthase subunit HisF; AltName: Full=ImGP synthase subunit HisF; Short=IGPS subunit HisF	55332000	55432452	53217800
Pseudomonas_GM17_pacbio_PROKKA_04009	RecName: Full=Cell division protein DedD	331964888	200082968	290334484
Pseudomonas_GM17_pacbio_PROKKA_05194	RecName: Full=HTH-type transcriptional regulator MurR; AltName: Full=MurPQ operon repressor	28558334	29852150	23634644
Pseudomonas_GM17_pacbio_PROKKA_02830	RecName: Full=NAD-capped RNA hydrolase NudC; Short=DeNADding enzyme NudC; AltName: Full=NADH pyrophosphatase	28915872	23965910	21757100
Pseudomonas_GM17_pacbio_PROKKA_02609	RecName: Full=Fumarate and nitrate reduction regulatory protein	53303012	30714558	63184264
Pseudomonas_GM17_pacbio_PROKKA_02649	RecName: Full=LexA repressor
Pseudomonas_GM17_pacbio_PROKKA_00632	RecName: Full=ATP synthase subunit c; AltName: Full=ATP synthase F(0) sector subunit c; AltName: Full=F-type ATPase subunit c; Short=F-ATPase subunit c; AltName: Full=Lipid-binding protein	5113479808	4835089786	4598182756
Pseudomonas_GM17_pacbio_PROKKA_00122	---NA---	127783128	58825012	103024376
Pseudomonas_GM17_pacbio_PROKKA_04594	RecName: Full=Probable hypoxanthine oxidase XdhD	60916936	87506456	59699376
Pseudomonas_GM17_pacbio_PROKKA_00816	RecName: Full=Nodulation protein NolF	25317858	22474780	24758174
Pseudomonas_GM17_pacbio_PROKKA_04606	RecName: Full=3-oxoacyl-[acyl-carrier-protein] reductase FabG; AltName: Full=3-ketoacyl-acyl carrier protein reductase; AltName: Full=Beta-Ketoacyl-acyl carrier protein reductase; AltName: Full=Beta-ketoacyl-ACP reductase	54290372	142346016	136279904
Pseudomonas_GM17_pacbio_PROKKA_00868	RecName: Full=Molybdenum transport system permease protein ModB	34952260	28105878	30272450
Pseudomonas_GM17_pacbio_PROKKA_03762	RecName: Full=Multidrug resistance protein MdtH
Pseudomonas_GM17_pacbio_PROKKA_02457	RecName: Full=Cysteine desulfurase; AltName: Full=Selenocysteine beta-lyase; Short=SCL; AltName: Full=Selenocysteine lyase; AltName: Full=Selenocysteine reductase	96293192	93055819	97011520
Pseudomonas_GM17_pacbio_PROKKA_02853	RecName: Full=p-hydroxybenzoic acid efflux pump subunit AaeA; Short=pHBA efflux pump protein A	11505126	7003896
Pseudomonas_GM17_pacbio_PROKKA_00952	RecName: Full=Chitooligosaccharide deacetylase; AltName: Full=Nodulation protein B	78577296	78056672	63523024
Pseudomonas_GM17_pacbio_PROKKA_00083	RecName: Full=8-amino-7-oxononanoate synthase; Short=AONS; AltName: Full=7-keto-8-amino-pelargonic acid synthase; Short=7-KAP synthase; Short=KAPA synthase; AltName: Full=8-amino-7-ketopelargonate synthase	46251636	27063133	19359824
Pseudomonas_GM17_pacbio_PROKKA_01082	---NA---	103869208	109642904	90819520
Pseudomonas_GM17_pacbio_PROKKA_03669	RecName: Full=Putative response regulator NtrX-like		6.41117e+06	29548250
Pseudomonas_GM17_pacbio_PROKKA_00494	RecName: Full=Phosphate transport system permease protein PstA	18866734	6459734	15191680
Pseudomonas_GM17_pacbio_PROKKA_00044	RecName: Full=Thiosulfate sulfurtransferase GlpE	2.00727e+08	208220824	162416827
Pseudomonas_GM17_pacbio_PROKKA_05697	---NA---	21795154	24076268	19923810
Pseudomonas_GM17_pacbio_PROKKA_00294	RecName: Full=Acyl-homoserine lactone acylase QuiP; Short=AHL acylase QuiP; Short=Acyl-HSL acylase QuiP; Contains: RecName: Full=Acyl-homoserine lactone acylase QuiP subunit alpha; Short=Acyl-HSL acylase QuiP subunit alpha; Contains: RecName: Full=Acyl-homoserine lactone acylase QuiP subunit beta; Short=Acyl-HSL acylase QuiP subunit beta; Flags: Precursor	31400282	33852184	34811600
Pseudomonas_GM17_pacbio_PROKKA_01613	RecName: Full=Uncharacterized protein PA3922; Flags: Precursor	2121820976	1006862256	1776310944
Pseudomonas_GM17_pacbio_PROKKA_04299	---NA---	25576806	19348796	21885364
Pseudomonas_GM17_pacbio_PROKKA_00907	RecName: Full=OLD nuclease; AltName: Full=Exodeoxyribonuclease OLD; AltName: Full=Overcoming lysogenization defect; Short=Old		2110515	4.81181e+06
Pseudomonas_GM17_pacbio_PROKKA_01821	RecName: Full=Regulator of sigma E protease; AltName: Full=S2P endopeptidase; AltName: Full=Site-2 protease RseP; Short=S2P protease RseP; AltName: Full=Site-2-type intramembrane protease	170310394	170447460	147296783
Pseudomonas_GM17_pacbio_PROKKA_02676	RecName: Full=tRNA-dihydrouridine(20/20a) synthase; AltName: Full=U20-specific dihydrouridine synthase; Short=U20-specific Dus; AltName: Full=tRNA-dihydrouridine synthase A	24233560	20187690	20340736
Pseudomonas_GM17_pacbio_PROKKA_05456	RecName: Full=Co-chaperone protein HscB homolog	40612264	47023108	37294724
Pseudomonas_GM17_pacbio_PROKKA_04327	RecName: Full=N-carbamoyl-L-amino-acid hydrolase; AltName: Full=Hydantoin utilization protein C; AltName: Full=L-N-carbamoylase		24175064	28576582
Pseudomonas_GM17_pacbio_PROKKA_01734	RecName: Full=Ribosome maturation factor RimM	34140136	16842154	32367218
Pseudomonas_GM17_pacbio_PROKKA_05178	---NA---	41005888	27374380	27241018
Pseudomonas_GM17_pacbio_PROKKA_05419	---NA---	68150672	33058684	79971792
Pseudomonas_GM17_pacbio_PROKKA_05824	RecName: Full=Protein CobW	184762760	109731773	158463212
Pseudomonas_GM17_pacbio_PROKKA_05952	RecName: Full=4-hydroxy-2-oxovalerate aldolase; Short=HOA; AltName: Full=4-hydroxy-2-keto-pentanoic acid aldolase; AltName: Full=4-hydroxy-2-oxopentanoate aldolase	373111926	210830990	352088264
Pseudomonas_GM17_pacbio_PROKKA_04951	RecName: Full=Uric acid degradation bifunctional protein; Includes: RecName: Full=2-oxo-4-hydroxy-4-carboxy-5-ureidoimidazoline decarboxylase; Short=OHCU decarboxylase; Includes: RecName: Full=Uricase; AltName: Full=Urate oxidase	30212288	20968326	26216150
Pseudomonas_GM17_pacbio_PROKKA_02215	RecName: Full=HTH-type transcriptional activator RhaS; AltName: Full=L-rhamnose operon regulatory protein RhaS	38660404	43002072	43846060
Pseudomonas_GM17_pacbio_PROKKA_04510	RecName: Full=HTH-type transcriptional activator CmpR
Pseudomonas_GM17_pacbio_PROKKA_05842	---NA---
Pseudomonas_GM17_pacbio_PROKKA_04778	---NA---	122861088	103762700	73002232
Pseudomonas_GM17_pacbio_PROKKA_01903	RecName: Full=Probable potassium transport system protein kup	73473248	48986976	67028580
Pseudomonas_GM17_pacbio_PROKKA_02485	---NA---	38907920	29946536	36374712
Pseudomonas_GM17_pacbio_PROKKA_04702	---NA---	301765152	284885200	277230664
Pseudomonas_GM17_pacbio_PROKKA_04173	---NA---	34765372	42525560	34474188
Pseudomonas_GM17_pacbio_PROKKA_02059	RecName: Full=Probable diguanylate cyclase DgcQ; Short=DGC; AltName: Full=Cellulose synthesis regulatory protein	666595856	5.82327e+08	543568256
Pseudomonas_GM17_pacbio_PROKKA_05562	RecName: Full=HTH-type transcriptional activator RhaS; AltName: Full=L-rhamnose operon regulatory protein RhaS	28277176	31001294	21417824
Pseudomonas_GM17_pacbio_PROKKA_02959	RecName: Full=Spermidine/putrescine-binding periplasmic protein; Short=SPBP; Flags: Precursor
Pseudomonas_GM17_pacbio_PROKKA_04237	RecName: Full=UvrABC system protein C; Short=Protein UvrC; AltName: Full=Excinuclease ABC subunit C	158767269	170088528	142166999
Pseudomonas_GM17_pacbio_PROKKA_05696	---NA---
Pseudomonas_GM17_pacbio_PROKKA_00741	---NA---	163601984	168109956	149653520
Pseudomonas_GM17_pacbio_PROKKA_01521	RecName: Full=Glutathione transport system permease protein GsiC	97724792	105700392	94832776
Pseudomonas_GM17_pacbio_PROKKA_02630	RecName: Full=Ribosomal RNA large subunit methyltransferase M; AltName: Full=23S rRNA (cytidine2498-2'-O)-methyltransferase; AltName: Full=23S rRNA 2'-O-ribose methyltransferase RlmM	20467740	20330986	21801484
Pseudomonas_GM17_pacbio_PROKKA_00695	RecName: Full=Tryptophan synthase alpha chain	548292672	302937888	483422144
Pseudomonas_GM17_pacbio_PROKKA_00942	RecName: Full=Sensor histidine kinase MtrB	927767	5115278
Pseudomonas_GM17_pacbio_PROKKA_00575	RecName: Full=Protein HflC
Pseudomonas_GM17_pacbio_PROKKA_02390	RecName: Full=Glycerol-3-phosphate dehydrogenase [NAD(P)+]; AltName: Full=NAD(P)H-dependent glycerol-3-phosphate dehydrogenase	164302672	139421592	141028864
Pseudomonas_GM17_pacbio_PROKKA_02730	RecName: Full=Uncharacterized protein YfeK; Flags: Precursor	44515988	37921164	36750736
Pseudomonas_GM17_pacbio_PROKKA_05624	RecName: Full=Autoinducer 2 sensor kinase/phosphatase LuxQ
Pseudomonas_GM17_pacbio_PROKKA_00021	RecName: Full=Anthranilate phosphoribosyltransferase	63388116	23220630	58481540
Pseudomonas_GM17_pacbio_PROKKA_03427	---NA---	1128312336	1214816593	1287781392
Pseudomonas_GM17_pacbio_PROKKA_02361	RecName: Full=Succinate dehydrogenase cytochrome b556 subunit; Short=Cytochrome b-556	266806880	228301024	241066064
Pseudomonas_GM17_pacbio_PROKKA_03040	RecName: Full=Phenylacetate-coenzyme A ligase; AltName: Full=Phenylacetyl-CoA ligase; Short=PA-CoA ligase	21339804	8212706	20772824
Pseudomonas_GM17_pacbio_PROKKA_02112	RecName: Full=YcgL domain-containing protein PFL_1496	32849838	6.91236e+06	29161692
Pseudomonas_GM17_pacbio_PROKKA_05759	RecName: Full=D-inositol 3-phosphate glycosyltransferase; AltName: Full=N-acetylglucosamine-inositol-phosphate N-acetylglucosaminyltransferase; Short=GlcNAc-Ins-P N-acetylglucosaminyltransferase	119910080	120403976	126358240
Pseudomonas_GM17_pacbio_PROKKA_04857	RecName: Full=Putative oxidoreductase MhqP	636280384	460697280	557846400
Pseudomonas_GM17_pacbio_PROKKA_02828	RecName: Full=Demethylmenaquinone methyltransferase		50375724	47411212
Pseudomonas_GM17_pacbio_PROKKA_04038	RecName: Full=UvrABC system protein B; Short=Protein UvrB; AltName: Full=Excinuclease ABC subunit B	29183554	26478448	23727560
Pseudomonas_GM17_pacbio_PROKKA_05877	RecName: Full=Leucine-responsive regulatory protein	73203112	78477240	62769484
Pseudomonas_GM17_pacbio_PROKKA_05057	RecName: Full=Transcriptional regulatory protein WalR	4329288448	3872198528	4151800448
Pseudomonas_GM17_pacbio_PROKKA_05715	RecName: Full=tRNA pseudouridine synthase C; AltName: Full=tRNA pseudouridine(65) synthase; AltName: Full=tRNA pseudouridylate synthase C; AltName: Full=tRNA-uridine isomerase C	70998536	5.89391e+07	5.624e+07
Pseudomonas_GM17_pacbio_PROKKA_02566	RecName: Full=Zinc transport protein ZntB	283159936	80681982	273156960
Pseudomonas_GM17_pacbio_PROKKA_02614	---NA---	62344552	170240372	246535336
Pseudomonas_GM17_pacbio_PROKKA_01308	RecName: Full=DNA-binding protein Fis
Pseudomonas_GM17_pacbio_PROKKA_00830	---NA---	16818642		11722791
Pseudomonas_GM17_pacbio_PROKKA_01771	RecName: Full=Chemotaxis protein methyltransferase	45043464	34987170	57704348
Pseudomonas_GM17_pacbio_PROKKA_05183	RecName: Full=p-hydroxybenzoic acid efflux pump subunit AaeA; Short=pHBA efflux pump protein A
Pseudomonas_GM17_pacbio_PROKKA_01451	RecName: Full=Lactate utilization protein C	27510848	5.58957e+06	22917708
Pseudomonas_GM17_pacbio_PROKKA_02389	RecName: Full=Vitamin B12 transporter BtuB; AltName: Full=Cobalamin receptor; AltName: Full=Outer membrane cobalamin translocator; Flags: Precursor
Pseudomonas_GM17_pacbio_PROKKA_04889	RecName: Full=dTDP-rhamnosyl transferase RfbG
Pseudomonas_GM17_pacbio_PROKKA_04208	RecName: Full=UPF0353 protein Mkms_2500	26516644	30716472	21049450
Pseudomonas_GM17_pacbio_PROKKA_02608	RecName: Full=Adenine phosphoribosyltransferase; Short=APRT	288055616	247002656	266472240
Pseudomonas_GM17_pacbio_PROKKA_05966	RecName: Full=Leucine-responsive regulatory protein
Pseudomonas_GM17_pacbio_PROKKA_04969	RecName: Full=N-acetyldiaminopimelate deacetylase	248870336	208652976	232306128
Pseudomonas_GM17_pacbio_PROKKA_00473	RecName: Full=Type VI secretion system component TssF1	29793842	11503035	25786892
Pseudomonas_GM17_pacbio_PROKKA_00400	RecName: Full=Bifunctional protein GlmU; Includes: RecName: Full=UDP-N-acetylglucosamine pyrophosphorylase; AltName: Full=N-acetylglucosamine-1-phosphate uridyltransferase; Includes: RecName: Full=Glucosamine-1-phosphate N-acetyltransferase
Pseudomonas_GM17_pacbio_PROKKA_05793	RecName: Full=FKBP-type peptidyl-prolyl cis-trans isomerase SlyD; Short=PPIase; AltName: Full=Metallochaperone SlyD	84227536	57774412	51384960
Pseudomonas_GM17_pacbio_PROKKA_03166	RecName: Full=HTH-type transcriptional activator TtdR	13153285	11186988	10567846
Pseudomonas_GM17_pacbio_PROKKA_03260	RecName: Full=Alpha-1,4-glucan:maltose-1-phosphate maltosyltransferase; Short=GMPMT; AltName: Full=(1->4)-alpha-D-glucan:maltose-1-phosphate alpha-D-maltosyltransferase	7.45652e+06	6200709	8694786
Pseudomonas_GM17_pacbio_PROKKA_00093	RecName: Full=Inosine-5'-monophosphate dehydrogenase; Short=IMP dehydrogenase; Short=IMPD; Short=IMPDH
Pseudomonas_GM17_pacbio_PROKKA_04426	RecName: Full=DNA translocase FtsK	30302764	5873891	14711844
Pseudomonas_GM17_pacbio_PROKKA_04181	RecName: Full=Imidazolonepropionase; AltName: Full=Imidazolone-5-propionate hydrolase
Pseudomonas_GM17_pacbio_PROKKA_04235	RecName: Full=CDP-diacylglycerol--glycerol-3-phosphate 3-phosphatidyltransferase; AltName: Full=Phosphatidylglycerophosphate synthase; Short=PGP synthase	25717370	23778082	26819034
Pseudomonas_GM17_pacbio_PROKKA_05698	---NA---
Pseudomonas_GM17_pacbio_PROKKA_05871	RecName: Full=Acetyltransferase PA3944; AltName: Full=GCN5-related N-acetyltransferase; Short=GNAT
Pseudomonas_GM17_pacbio_PROKKA_02298	RecName: Full=RNA polymerase sigma factor FliA; AltName: Full=RNA polymerase sigma factor for flagellar operon; AltName: Full=Sigma F; AltName: Full=Sigma-28	18825238	7823152	20230614
Pseudomonas_GM17_pacbio_PROKKA_01420	RecName: Full=Glycolate oxidase subunit GlcD; AltName: Full=Glycolate dehydrogenase subunit GlcD	4.83967e+06	30264874	5568313
Pseudomonas_GM17_pacbio_PROKKA_03248	RecName: Full=Glyoxylate/hydroxypyruvate reductase B	49413574	38082049	49892008
Pseudomonas_GM17_pacbio_PROKKA_00164	---NA---	170302432	163448480	145469280
Pseudomonas_GM17_pacbio_PROKKA_00350	RecName: Full=HTH-type transcriptional repressor NanR	23385364	18280976	18578592
Pseudomonas_GM17_pacbio_PROKKA_01142	RecName: Full=K(+)/H(+) antiporter NhaP2; AltName: Full=Potassium/proton antiporter NhaP2
Pseudomonas_GM17_pacbio_PROKKA_01417	RecName: Full=Adenine deaminase; Short=Adenase; Short=Adenine aminase
Pseudomonas_GM17_pacbio_PROKKA_02935	---NA---	48154700	51494260	45085640
Pseudomonas_GM17_pacbio_PROKKA_00259	RecName: Full=C4-dicarboxylate transport protein		18576190	13196783
Pseudomonas_GM17_pacbio_PROKKA_02434	RecName: Full=Low molecular weight protein-tyrosine-phosphatase PtpA; AltName: Full=Phosphotyrosine phosphatase A; Short=PTPase A
Pseudomonas_GM17_pacbio_PROKKA_05986	RecName: Full=DNA polymerase III subunit delta	35886640	18679308	31490258
Pseudomonas_GM17_pacbio_PROKKA_03397	RecName: Full=Bicarbonate transporter BicA
Pseudomonas_GM17_pacbio_PROKKA_01887	RecName: Full=CinA-like protein	23746182		26418240
Pseudomonas_GM17_pacbio_PROKKA_00759	RecName: Full=Uncharacterized protein bll6063
Pseudomonas_GM17_pacbio_PROKKA_00701	RecName: Full=Alkanal monooxygenase alpha chain; AltName: Full=Bacterial luciferase alpha chain	69315648	43667100	58438928
Pseudomonas_GM17_pacbio_PROKKA_00088	RecName: Full=Stress response kinase A; AltName: Full=Serine/threonine-protein kinase SrkA
Pseudomonas_GM17_pacbio_PROKKA_05374	RecName: Full=Putative glutamine transport system permease protein GlnP	45122652	4.12833e+06	30789990
Pseudomonas_GM17_pacbio_PROKKA_00430	RecName: Full=UPF0758 protein PFL_6051	79410248	86540464	75797640
Pseudomonas_GM17_pacbio_PROKKA_01564	RecName: Full=Phosphocarrier protein HPr; AltName: Full=Histidine-containing protein		89245456	132561720
Pseudomonas_GM17_pacbio_PROKKA_03739	---NA---	38922452	37206748	35672744
Pseudomonas_GM17_pacbio_PROKKA_00048	RecName: Full=Multifunctional CCA protein; Includes: RecName: Full=CCA-adding enzyme; AltName: Full=CCA tRNA nucleotidyltransferase; AltName: Full=tRNA CCA-pyrophosphorylase; AltName: Full=tRNA adenylyl-/cytidylyl-transferase; AltName: Full=tRNA nucleotidyltransferase; AltName: Full=tRNA-NT; Includes: RecName: Full=2'-nucleotidase; Includes: RecName: Full=2',3'-cyclic phosphodiesterase; Includes:…	12617191	17081636	11962407
Pseudomonas_GM17_pacbio_PROKKA_05392	RecName: Full=HTH-type transcriptional regulator MetR	20165150	20745920	15200867
Pseudomonas_GM17_pacbio_PROKKA_05638	RecName: Full=Protein YiiM	8353831	570598	4223926
Pseudomonas_GM17_pacbio_PROKKA_00937	RecName: Full=Putative aliphatic sulfonates-binding protein; Flags: Precursor	26910030	27462228	26851422
Pseudomonas_GM17_pacbio_PROKKA_05146	---NA---	41133064	39704952	28684758
Pseudomonas_GM17_pacbio_PROKKA_04253	RecName: Full=Acetyl-coenzyme A synthetase; Short=AcCoA synthetase; Short=Acs; AltName: Full=Acetate--CoA ligase; AltName: Full=Acyl-activating enzyme	19938610	17932198	15081808
Pseudomonas_GM17_pacbio_PROKKA_02603	RecName: Full=DNA polymerase III subunit delta'	50170492	26864368	28590874
Pseudomonas_GM17_pacbio_PROKKA_00216	RecName: Full=Bifunctional protein PyrR; Includes: RecName: Full=Pyrimidine operon regulatory protein; Includes: RecName: Full=Uracil phosphoribosyltransferase; Short=UPRTase
[truncated: 322 more rows]

## Sheet: R2A_YR343_Stationary
Accession	Description	R2A_YR343_early-stationary_rep1	R2A_YR343_early-stationary_rep2	R2A_YR343_early-stationary_rep3
Pantoea_YR343_pacbio_PROKKA_03811	RecName: Full=Chaperone protein DnaK; AltName: Full=HSP70; AltName: Full=Heat shock 70 kDa protein; AltName: Full=Heat shock protein 70	3418145170	43544707023	32126854395
Pantoea_YR343_pacbio_PROKKA_00227	RecName: Full=DNA-directed RNA polymerase subunit beta'; Short=RNAP subunit beta'; AltName: Full=RNA polymerase subunit beta'; AltName: Full=Transcriptase subunit beta'	1206183692	40994095358	33439218923
Pantoea_YR343_pacbio_PROKKA_02102	RecName: Full=Flagellin; AltName: Full=Phase 1-C flagellin	17511708725	57843851627	66698185514
Pantoea_YR343_pacbio_PROKKA_00235	RecName: Full=Elongation factor Tu; Short=EF-Tu	2897312302	141178000000	118530000000
Pantoea_YR343_pacbio_PROKKA_00823	RecName: Full=Elongation factor Tu; Short=EF-Tu	2615648499	138891000000	117162000000
Pantoea_YR343_pacbio_PROKKA_00822	RecName: Full=Elongation factor G; Short=EF-G	1406158936	57928543140	46350947382
Pantoea_YR343_pacbio_PROKKA_02349	RecName: Full=Bifunctional aldehyde-alcohol dehydrogenase AdhE; AltName: Full=Alcohol dehydrogenase E; Includes: RecName: Full=Acetaldehyde dehydrogenase [acetylating]; Short=ACDH; Includes: RecName: Full=Alcohol dehydrogenase; Short=ADH	2877800062	52250948003	45322856707
Pantoea_YR343_pacbio_PROKKA_00228	RecName: Full=DNA-directed RNA polymerase subunit beta; Short=RNAP subunit beta; AltName: Full=RNA polymerase subunit beta; AltName: Full=Transcriptase subunit beta	1352480305	40916854685	32660904804
Pantoea_YR343_pacbio_PROKKA_04003	RecName: Full=Chaperonin GroEL; AltName: Full=60 kDa chaperonin; AltName: Full=Chaperonin-60; Short=Cpn60	11905567365	117385000000	125620000000
Pantoea_YR343_pacbio_PROKKA_00475	RecName: Full=ATP synthase subunit beta; AltName: Full=ATP synthase F1 sector subunit beta; AltName: Full=F-ATPase subunit beta	9.56649e+08	38798007692	38285628407
Pantoea_YR343_pacbio_PROKKA_02937	RecName: Full=Ribonuclease E; Short=RNase E	6.0314e+08	24266344493	22398693716
Pantoea_YR343_pacbio_PROKKA_02323	RecName: Full=Protein PrkA	2668177215	34561621933	31285045337
Pantoea_YR343_pacbio_PROKKA_04830	RecName: Full=Catecholate siderophore receptor Fiu; AltName: Full=Ferric iron uptake protein; AltName: Full=TonB-dependent receptor Fiu; Flags: Precursor	1122830651	19516730782	17629783804
Pantoea_YR343_pacbio_PROKKA_00477	RecName: Full=ATP synthase subunit alpha; AltName: Full=ATP synthase F1 sector subunit alpha; AltName: Full=F-ATPase subunit alpha	3595457341	48965870154	47038879851
Pantoea_YR343_pacbio_PROKKA_03488	RecName: Full=Lon protease; AltName: Full=ATP-dependent protease La	7.9305e+07	9972533172	7993665340
Pantoea_YR343_pacbio_PROKKA_01445	RecName: Full=Chaperone protein ClpB	1.98412e+08	13505892156	9525613274
Pantoea_YR343_pacbio_PROKKA_00830	RecName: Full=50S ribosomal protein L2	2071269920	49606561610	46663268517
Pantoea_YR343_pacbio_PROKKA_01852	RecName: Full=D-galactose-binding periplasmic protein; Short=GBP; AltName: Full=D-galactose/ D-glucose-binding protein; Short=GGBP; Flags: Precursor	3647669077	39310173320	36001295852
Pantoea_YR343_pacbio_PROKKA_01922	RecName: Full=6-phosphogluconate dehydrogenase, decarboxylating	2600114707	62801410615	55583697536
Pantoea_YR343_pacbio_PROKKA_02751	RecName: Full=Phosphoenolpyruvate-protein phosphotransferase; AltName: Full=Phosphotransferase system, enzyme I	4.48857e+06	7228494376	3006074150
Pantoea_YR343_pacbio_PROKKA_00074	RecName: Full=Alcohol dehydrogenase (quinone), dehydrogenase subunit; Short=ADH; AltName: Full=Alcohol dehydrogenase (quinone), acceptor subunit; AltName: Full=Alcohol dehydrogenase (quinone), subunit I; AltName: Full=Ethanol:Q2 reductase; AltName: Full=G3-ADH subunit I; AltName: Full=Quinohemoprotein alcohol dehydrogenase; AltName: Full=Quinohemoprotein-cytochrome c complex; AltName: Full=Ubiqui…	9.32794e+08	19999270771	16580834535
Pantoea_YR343_pacbio_PROKKA_03928	RecName: Full=Polyribonucleotide nucleotidyltransferase; AltName: Full=Polynucleotide phosphorylase; Short=PNPase	1244547254	14985454417	13859320779
Pantoea_YR343_pacbio_PROKKA_01387	RecName: Full=Enolase; AltName: Full=2-phospho-D-glycerate hydro-lyase; AltName: Full=2-phosphoglycerate dehydratase	4495185615	62269661406	47872898180
Pantoea_YR343_pacbio_PROKKA_03737	RecName: Full=Pyruvate dehydrogenase E1 component; Short=PDH E1 component	3094421927	40439921222	38683448866
Pantoea_YR343_pacbio_PROKKA_03736	RecName: Full=Dihydrolipoyllysine-residue acetyltransferase component of pyruvate dehydrogenase complex; AltName: Full=Dihydrolipoamide acetyltransferase component of pyruvate dehydrogenase complex; AltName: Full=E2	4232005610	20526922369	13810535785
Pantoea_YR343_pacbio_PROKKA_03679	RecName: Full=Outer membrane protein assembly factor BamA; Flags: Precursor	1295866559	8598961690	9019551873
Pantoea_YR343_pacbio_PROKKA_03462	RecName: Full=Multidrug resistance protein MdtA; AltName: Full=Multidrug transporter MdtA; Flags: Precursor	6.16944e+08	19482127997	13252929215
Pantoea_YR343_pacbio_PROKKA_01644	RecName: Full=Phosphoenolpyruvate-protein phosphotransferase; AltName: Full=Phosphotransferase system, enzyme I	8.07617e+08	13235112351	11667637728
Pantoea_YR343_pacbio_PROKKA_02327	RecName: Full=Glyceraldehyde-3-phosphate dehydrogenase; Short=GAPDH; AltName: Full=NAD-dependent glyceraldehyde-3-phosphate dehydrogenase	16705769998	101699000000	102234000000
Pantoea_YR343_pacbio_PROKKA_03292	RecName: Full=Succinate--CoA ligase [ADP-forming] subunit beta; AltName: Full=Succinyl-CoA synthetase subunit beta; Short=SCS-beta	6165737442	22328015325	17553546448
Pantoea_YR343_pacbio_PROKKA_03932	RecName: Full=Translation initiation factor IF-2	2522931459	17472893301	15457743872
Pantoea_YR343_pacbio_PROKKA_02866	RecName: Full=Catecholate siderophore receptor Fiu; AltName: Full=Ferric iron uptake protein; AltName: Full=TonB-dependent receptor Fiu; Flags: Precursor	1.33103e+08	6363984944	4637166354
Pantoea_YR343_pacbio_PROKKA_00885	RecName: Full=Biotin carboxylase; AltName: Full=Acetyl-coenzyme A carboxylase biotin carboxylase subunit A	198659108	8228605439	8783971835
Pantoea_YR343_pacbio_PROKKA_03085	RecName: Full=30S ribosomal protein S1	8136904294	34955072953	41066922716
Pantoea_YR343_pacbio_PROKKA_04396	RecName: Full=Arylsulfatase; Short=AS; AltName: Full=Aryl-sulfate sulphohydrolase; Flags: Precursor	7.5076e+08	26096496782	29137872814
Pantoea_YR343_pacbio_PROKKA_03044	RecName: Full=Outer membrane protein A; AltName: Full=Outer membrane porin A; Flags: Precursor	94940600819	206839000000	194673000000
Pantoea_YR343_pacbio_PROKKA_01628	RecName: Full=Transaldolase	7.27805e+08	12202053368	8591693333
Pantoea_YR343_pacbio_PROKKA_01279	RecName: Full=Fructose-bisphosphate aldolase; Short=FBP aldolase; Short=FBPA; AltName: Full=Fructose-1,6-bisphosphate aldolase	5381904750	33744730946	27175216074
Pantoea_YR343_pacbio_PROKKA_03491	RecName: Full=Trigger factor; Short=TF; AltName: Full=PPIase	4.03739e+08	16523743938	12404732811
Pantoea_YR343_pacbio_PROKKA_00844	RecName: Full=30S ribosomal protein S5	13060394969	33974927081	22134204334
Pantoea_YR343_pacbio_PROKKA_03609	RecName: Full=Cytosol non-specific dipeptidase; AltName: Full=Aminoacyl-histidine dipeptidase; AltName: Full=Beta-alanyl-histidine dipeptidase; AltName: Full=Carnosinase; AltName: Full=Cysteinylglycinase; AltName: Full=Peptidase D; AltName: Full=Xaa-His dipeptidase; Short=X-His dipeptidase	3.23159e+07	11395498579	6772714072
Pantoea_YR343_pacbio_PROKKA_03661	RecName: Full=D-methionine-binding lipoprotein MetQ; Flags: Precursor	1.22992e+08	16975770398	11953588214
Pantoea_YR343_pacbio_PROKKA_03815	RecName: Full=Transaldolase	2879014256	13158869966	14439482769
Pantoea_YR343_pacbio_PROKKA_03947	RecName: Full=Vitamin B12 transporter BtuB; AltName: Full=Cobalamin receptor; AltName: Full=Outer membrane cobalamin translocator; Flags: Precursor	9.56742e+08	5898884358	6033994377
Pantoea_YR343_pacbio_PROKKA_00518	RecName: Full=Glutamine synthetase; Short=GS; AltName: Full=Glutamate--ammonia ligase; AltName: Full=Glutamine synthetase I beta; Short=GSI beta	2421948700	18297214607	17157417997
Pantoea_YR343_pacbio_PROKKA_01747	RecName: Full=Phosphate acetyltransferase; AltName: Full=Phosphotransacetylase	7.56426e+08	9409485603	9438405712
Pantoea_YR343_pacbio_PROKKA_02739	RecName: Full=Pyruvate kinase; Short=PK	1195028340	16843530871	10577873715
Pantoea_YR343_pacbio_PROKKA_03735	RecName: Full=Dihydrolipoyl dehydrogenase; AltName: Full=Dihydrolipoamide dehydrogenase; AltName: Full=E3 component of pyruvate complex; AltName: Full=Membrane-bound ribosome protein complex 50 kDa subunit	9.35188e+08	11337055621	5341237931
Pantoea_YR343_pacbio_PROKKA_00196	RecName: Full=Glucose-6-phosphate isomerase; Short=GPI; AltName: Full=Phosphoglucose isomerase; Short=PGI; AltName: Full=Phosphohexose isomerase; Short=PHI	2.95603e+08	6247397563	4193279704
Pantoea_YR343_pacbio_PROKKA_01278	RecName: Full=Phosphoglycerate kinase	5.99395e+08	30558468721	25636819849
Pantoea_YR343_pacbio_PROKKA_03091	RecName: Full=Autonomous glycyl radical cofactor	4.34167e+08	11085828638	8549996053
Pantoea_YR343_pacbio_PROKKA_03797	RecName: Full=Carbamoyl-phosphate synthase large chain; AltName: Full=Carbamoyl-phosphate synthetase ammonia chain	2.00282e+08	8330766375	7842023148
Pantoea_YR343_pacbio_PROKKA_01094	RecName: Full=Osmotically-inducible protein Y; Flags: Precursor	3017194112	45262054242	54523836479
Pantoea_YR343_pacbio_PROKKA_03067	RecName: Full=Outer membrane porin PhoE; AltName: Full=Outer membrane pore protein E; Flags: Precursor	6498445562	154171000000	155254000000
Pantoea_YR343_pacbio_PROKKA_01038	RecName: Full=Outer membrane protein TolC; AltName: Full=Multidrug efflux pump subunit TolC; Flags: Precursor	2.25314e+07	8338747064	7119470668
Pantoea_YR343_pacbio_PROKKA_01276	RecName: Full=Transketolase 1; Short=TK 1	2.52207e+08	17232624090	15311894904
Pantoea_YR343_pacbio_PROKKA_03294	RecName: Full=2-oxoglutarate dehydrogenase E1 component; AltName: Full=Alpha-ketoglutarate dehydrogenase	1452706136	9948639763	10584827366
Pantoea_YR343_pacbio_PROKKA_03281	RecName: Full=Peptidoglycan-associated lipoprotein; Short=PAL; Flags: Precursor	3056831647	62939848579	45856989340
Pantoea_YR343_pacbio_PROKKA_03452	RecName: Full=Chaperone protein HtpG; AltName: Full=Heat shock protein HtpG; AltName: Full=High temperature protein G	1317562708	10988552983	10155867302
Pantoea_YR343_pacbio_PROKKA_03686	RecName: Full=Elongation factor Ts; Short=EF-Ts	1353231203	39856753826	46794613992
Pantoea_YR343_pacbio_PROKKA_01228	RecName: Full=Transferrin-binding protein A; Short=TbpA; AltName: Full=Transferrin-binding protein 1; Flags: Precursor	1.37306e+07	1958745404	1553419824
Pantoea_YR343_pacbio_PROKKA_01529	RecName: Full=Phosphoribosylformylglycinamidine synthase; Short=FGAM synthase; Short=FGAMS; AltName: Full=Formylglycinamide ribonucleotide amidotransferase; Short=FGAR amidotransferase; Short=FGAR-AT	1.34164e+08	3132603732	2285393896
Pantoea_YR343_pacbio_PROKKA_03694	RecName: Full=Probable periplasmic serine endoprotease DegP-like; AltName: Full=Protease Do; Flags: Precursor	188707765	5140798254	4614301017
Pantoea_YR343_pacbio_PROKKA_03754	RecName: Full=Protein translocase subunit SecA	9.27612e+06	2798939659	3679186237
Pantoea_YR343_pacbio_PROKKA_02382	RecName: Full=DNA topoisomerase 1; AltName: Full=DNA topoisomerase I; AltName: Full=Omega-protein; AltName: Full=Relaxing enzyme; AltName: Full=Swivelase; AltName: Full=Untwisting enzyme	4.04095e+07	3455399100	4750462719
Pantoea_YR343_pacbio_PROKKA_03299	RecName: Full=Citrate synthase		3597927476	2755002728
Pantoea_YR343_pacbio_PROKKA_03104	RecName: Full=ATP-dependent Clp protease ATP-binding subunit ClpL	1.93635e+08	3401063095	2841142239
Pantoea_YR343_pacbio_PROKKA_02116	RecName: Full=1-pyrroline-5-carboxylate dehydrogenase; Short=P5C dehydrogenase; AltName: Full=L-glutamate gamma-semialdehyde dehydrogenase	304744395	5096310481	5731287074
Pantoea_YR343_pacbio_PROKKA_02677	RecName: Full=Protein YdgA; Flags: Precursor	4.95103e+08	7297676790	6883567227
Pantoea_YR343_pacbio_PROKKA_00833	RecName: Full=30S ribosomal protein S3	1671179650	35331881795	27738813417
Pantoea_YR343_pacbio_PROKKA_03269	RecName: Full=Uncharacterized protein YbgS; Flags: Precursor	4953988473	8970828558	9145819626
Pantoea_YR343_pacbio_PROKKA_03664	RecName: Full=Proline--tRNA ligase; AltName: Full=Prolyl-tRNA synthetase; Short=ProRS	2.67416e+08	1894515403	1825837968
Pantoea_YR343_pacbio_PROKKA_03803	RecName: Full=Isoleucine--tRNA ligase; AltName: Full=Isoleucyl-tRNA synthetase; Short=IleRS	4.0602e+08	3016844572	2823985015
Pantoea_YR343_pacbio_PROKKA_00610	RecName: Full=Argininosuccinate synthase; AltName: Full=Citrulline--aspartate ligase	5.67059e+08	11078918116	11240879184
Pantoea_YR343_pacbio_PROKKA_02119	RecName: Full=Iron uptake system component EfeO; Flags: Precursor	6.46898e+08	19283640716	18005694470
Pantoea_YR343_pacbio_PROKKA_00231	RecName: Full=50S ribosomal protein L1	3137897080	32583618305	29653640161
Pantoea_YR343_pacbio_PROKKA_00519	RecName: Full=50S ribosomal subunit assembly factor BipA; AltName: Full=GTP-binding protein BipA	2.43678e+08	5490685367	5866600369
Pantoea_YR343_pacbio_PROKKA_00311	RecName: Full=Transcription termination factor Rho; AltName: Full=ATP-dependent helicase Rho	307070942	4890747670	4711939076
Pantoea_YR343_pacbio_PROKKA_03994	RecName: Full=Probable periplasmic serine endoprotease DegP-like; AltName: Full=Protease Do; Flags: Precursor	1269437828	14567953642	17401615484
Pantoea_YR343_pacbio_PROKKA_02580	RecName: Full=Transketolase 1; Short=TK 1	2.07961e+08	9468029786	10230148296
Pantoea_YR343_pacbio_PROKKA_00479	RecName: Full=ATP synthase subunit b; AltName: Full=ATP synthase F(0) sector subunit b; AltName: Full=ATPase subunit I; AltName: Full=F-type ATPase subunit b; Short=F-ATPase subunit b	5.17807e+08	15280563904	14146225755
Pantoea_YR343_pacbio_PROKKA_02260	RecName: Full=Pyruvate kinase; Short=PK	1170980928	9117530299	10863051273
Pantoea_YR343_pacbio_PROKKA_04142	RecName: Full=Maltoporin; AltName: Full=Maltose-inducible porin; Flags: Precursor	4.73663e+07	3788352124	3488271993
Pantoea_YR343_pacbio_PROKKA_00104	RecName: Full=Acetyl-coenzyme A synthetase; Short=AcCoA synthetase; Short=Acs; AltName: Full=Acetate--CoA ligase; AltName: Full=Acyl-activating enzyme	4.89767e+07	6946912702	4944490918
Pantoea_YR343_pacbio_PROKKA_00472	RecName: Full=Glutamine--fructose-6-phosphate aminotransferase [isomerizing]; AltName: Full=D-fructose-6-phosphate amidotransferase; AltName: Full=GFAT; AltName: Full=Glucosamine-6-phosphate synthase; AltName: Full=Hexosephosphate aminotransferase; AltName: Full=L-glutamine--D-fructose-6-phosphate amidotransferase	230789354	4023891600	2745318747
Pantoea_YR343_pacbio_PROKKA_04362	RecName: Full=Manganese transport system ATP-binding protein MntB	3.91413e+08	12928721120	9059647843
Pantoea_YR343_pacbio_PROKKA_00827	RecName: Full=50S ribosomal protein L3	9.32006e+08	30985748081	26957319392
Pantoea_YR343_pacbio_PROKKA_03840	RecName: Full=Energy-dependent translational throttle protein EttA; AltName: Full=Translational regulatory factor EttA	4.88884e+08	4210914803	4683634495
Pantoea_YR343_pacbio_PROKKA_03486	RecName: Full=Foldase protein PrsA; Flags: Precursor	1.25875e+08	5476461366	5790908839
Pantoea_YR343_pacbio_PROKKA_03282	RecName: Full=Tol-Pal system protein TolB; Flags: Precursor	3847305367	8050786520	5523578108
Pantoea_YR343_pacbio_PROKKA_00606	RecName: Full=Phosphoenolpyruvate carboxylase; Short=PEPC; Short=PEPCase	188399812	4867422482	3327569989
Pantoea_YR343_pacbio_PROKKA_01718	RecName: Full=3-oxoacyl-[acyl-carrier-protein] synthase 2; AltName: Full=3-oxoacyl-[acyl-carrier-protein] synthase II; AltName: Full=Beta-ketoacyl-ACP synthase II; Short=KAS II	4.3318e+08	9426498856	9956141770
Pantoea_YR343_pacbio_PROKKA_01748	RecName: Full=Acetate kinase; AltName: Full=Acetokinase	6.32637e+08	4976042895	1297551329
Pantoea_YR343_pacbio_PROKKA_02111	RecName: Full=Histidine-binding periplasmic protein; Short=HBP; Flags: Precursor	238474152	13014245460	11679282917
Pantoea_YR343_pacbio_PROKKA_03757	RecName: Full=Cell division protein FtsZ	9.09086e+07	6837946313	5210448462
Pantoea_YR343_pacbio_PROKKA_03345	RecName: Full=Leucine--tRNA ligase; AltName: Full=Leucyl-tRNA synthetase; Short=LeuRS	3.95569e+08	4583963100	4091034880
Pantoea_YR343_pacbio_PROKKA_01020	RecName: Full=RNA polymerase sigma factor RpoD; AltName: Full=Sigma-70	3.78615e+07	3449849611	2677217957
Pantoea_YR343_pacbio_PROKKA_04510	RecName: Full=Beta-lactamase; AltName: Full=Cephalosporinase; Flags: Precursor	1939892937	25143054710	18883086200
Pantoea_YR343_pacbio_PROKKA_03899	RecName: Full=Uncharacterized protein YjgR	5.0887e+08	5528841045	4031207427
Pantoea_YR343_pacbio_PROKKA_03312	RecName: Full=Phosphoglucosamine mutase	3.70429e+08	4642283395	3875328847
Pantoea_YR343_pacbio_PROKKA_02352	RecName: Full=Periplasmic oligopeptide-binding protein; Flags: Precursor	2.66701e+07	9686062739	7427707638
Pantoea_YR343_pacbio_PROKKA_00092	RecName: Full=Antigen Lp49; AltName: Full=Leptospiral 49 kilodalton protein; Short=Lp49; Flags: Precursor	5.40646e+08	7833357909	7987393131
Pantoea_YR343_pacbio_PROKKA_02865	RecName: Full=Periplasmic trehalase; AltName: Full=Alpha,alpha-trehalase; AltName: Full=Alpha,alpha-trehalose glucohydrolase; Flags: Precursor	1.74528e+08	13084875049	10638051225
Pantoea_YR343_pacbio_PROKKA_04006	RecName: Full=Aspartate ammonia-lyase; Short=Aspartase	6640190	2370177142	1737455590
Pantoea_YR343_pacbio_PROKKA_01887	RecName: Full=Protein tas	1.63588e+08	13005764362	14226484475
Pantoea_YR343_pacbio_PROKKA_02316	RecName: Full=D-amino acid dehydrogenase	4.39902e+07	5629406504	4281421717
Pantoea_YR343_pacbio_PROKKA_03940	RecName: Full=ATP-dependent zinc metalloprotease FtsH	1.16561e+08	3632875248	2982350455
Pantoea_YR343_pacbio_PROKKA_01062	RecName: Full=2,5-diketo-D-gluconic acid reductase A; Short=2,5-DKG reductase A; Short=2,5-DKGR A; Short=25DKGR-A; AltName: Full=AKR5C	828962795	18771421740	19623023603
Pantoea_YR343_pacbio_PROKKA_01646	RecName: Full=Cysteine synthase; Short=CSase; AltName: Full=O-acetylserine (thiol)-lyase; Short=OAS-TL; AltName: Full=O-acetylserine sulfhydrylase	5.9579e+08	6888466011	4628594029
Pantoea_YR343_pacbio_PROKKA_00498	RecName: Full=Ribose import binding protein RbsB; Flags: Precursor	4.09069e+07	3240887815	2926798928
Pantoea_YR343_pacbio_PROKKA_00587	RecName: Full=Triosephosphate isomerase; Short=TIM; Short=TPI; AltName: Full=Triose-phosphate isomerase	6.62101e+07	5509468901	4684686222
Pantoea_YR343_pacbio_PROKKA_01275	RecName: Full=Protease HtpX homolog	1.21332e+07	778374368	577257800
Pantoea_YR343_pacbio_PROKKA_02762	RecName: Full=Phenylalanine--tRNA ligase beta subunit; AltName: Full=Phenylalanyl-tRNA synthetase beta subunit; Short=PheRS	6.61418e+07	3269064808	2621472443
Pantoea_YR343_pacbio_PROKKA_03463	RecName: Full=Multidrug resistance protein MdtC; AltName: Full=Multidrug transporter MdtC	2.47443e+08	1342765584	1388721927
Pantoea_YR343_pacbio_PROKKA_01564	RecName: Full=Inosine-5'-monophosphate dehydrogenase; Short=IMP dehydrogenase; Short=IMPD; Short=IMPDH	7.89588e+08	4623587834	4393335644
Pantoea_YR343_pacbio_PROKKA_01386	RecName: Full=CTP synthase; AltName: Full=Cytidine 5'-triphosphate synthase; AltName: Full=Cytidine triphosphate synthetase; Short=CTP synthetase; Short=CTPS; AltName: Full=UTP--ammonia ligase	4.04103e+08	8626496117	9949209692
Pantoea_YR343_pacbio_PROKKA_02767	RecName: Full=Threonine--tRNA ligase; AltName: Full=Threonyl-tRNA synthetase; Short=ThrRS	4.42509e+08	4702275799	3483320417
Pantoea_YR343_pacbio_PROKKA_02780	RecName: Full=Osmotically-inducible putative lipoprotein OsmE; AltName: Full=Activator of ntr-like gene protein; Flags: Precursor	3.43295e+08	34808257062	31246086189
Pantoea_YR343_pacbio_PROKKA_04371	RecName: Full=Lipase 1; AltName: Full=Triacylglycerol lipase; Flags: Precursor	7.45288e+07	979605050	1069488009
Pantoea_YR343_pacbio_PROKKA_00709	RecName: Full=Oligopeptidase A	1.25148e+08	5206188620	3467040465
Pantoea_YR343_pacbio_PROKKA_03594	---NA---	82787343	4631650978	3335486155
Pantoea_YR343_pacbio_PROKKA_02853	RecName: Full=Urocanate reductase	1.2054e+08	1770819432	1747810770
Pantoea_YR343_pacbio_PROKKA_00851	RecName: Full=DNA-directed RNA polymerase subunit alpha; Short=RNAP subunit alpha; AltName: Full=RNA polymerase subunit alpha; AltName: Full=Transcriptase subunit alpha	1629428908	20610793325	16836048005
Pantoea_YR343_pacbio_PROKKA_00908	RecName: Full=Malate dehydrogenase	3.64235e+08	17089988806	9622978885
Pantoea_YR343_pacbio_PROKKA_03028	RecName: Full=Glucose-1-phosphatase; Short=G1Pase; Flags: Precursor	1372311687	4222132717	3195289386
Pantoea_YR343_pacbio_PROKKA_03489	RecName: Full=ATP-dependent Clp protease ATP-binding subunit ClpX	8.38034e+07	10562700156	6079671815
Pantoea_YR343_pacbio_PROKKA_01535	RecName: Full=Serine hydroxymethyltransferase; Short=SHMT; Short=Serine methylase	7376874928	15198522272	16745621369
Pantoea_YR343_pacbio_PROKKA_01419	RecName: Full=Alanine--tRNA ligase; AltName: Full=Alanyl-tRNA synthetase; Short=AlaRS	2.15136e+08	3099722038	1905100611
Pantoea_YR343_pacbio_PROKKA_03169	RecName: Full=DNA protection during starvation protein	1.66412e+08	29216911376	25444665845
Pantoea_YR343_pacbio_PROKKA_00596	RecName: Full=ATP-dependent protease ATPase subunit HslU; AltName: Full=Heat shock protein HslU; AltName: Full=Unfoldase HslU	284468598	4443391756	4415976175
Pantoea_YR343_pacbio_PROKKA_00452	RecName: Full=DNA gyrase subunit B	5.65346e+07	1312582881	1466076098
Pantoea_YR343_pacbio_PROKKA_02537	RecName: Full=Alcohol dehydrogenase (quinone), dehydrogenase subunit; Short=ADH; AltName: Full=Alcohol dehydrogenase (quinone), acceptor subunit; AltName: Full=Alcohol dehydrogenase (quinone), subunit I; AltName: Full=Ethanol:Q2 reductase; AltName: Full=G3-ADH subunit I; AltName: Full=Quinohemoprotein alcohol dehydrogenase; AltName: Full=Quinohemoprotein-cytochrome c complex; AltName: Full=Ubiqui…	7.38692e+07	1865401167	2059763453
Pantoea_YR343_pacbio_PROKKA_04754	RecName: Full=Antigen Lp49; AltName: Full=Leptospiral 49 kilodalton protein; Short=Lp49; Flags: Precursor	3.10915e+08	15847318691	17151322955
Pantoea_YR343_pacbio_PROKKA_03340	RecName: Full=Histidine-binding periplasmic protein; Short=HBP; Flags: Precursor	1.65499e+07	10913598561	6290007448
Pantoea_YR343_pacbio_PROKKA_04768	RecName: Full=Multiple stress resistance protein BhsA; AltName: Full=Copper-induced outer membrane component; Flags: Precursor	4.34902e+08	16657285088	8371076485
Pantoea_YR343_pacbio_PROKKA_01835	RecName: Full=PTS system fructose-specific EIIB'BC component; AltName: Full=EIIB'BC-Fru; Includes: RecName: Full=PTS system fructose-specific EIIB component; AltName: Full=EIII-Fru; AltName: Full=Fructose-specific phosphotransferase enzyme IIB component; Includes: RecName: Full=PTS system fructose-specific EIIC component; AltName: Full=Fructose permease IIC component	6.37315e+08	4972816676	3967516400
Pantoea_YR343_pacbio_PROKKA_02238	RecName: Full=Arginine--tRNA ligase; AltName: Full=Arginyl-tRNA synthetase; Short=ArgRS	1.65199e+08	8047830276	6302337470
Pantoea_YR343_pacbio_PROKKA_00637	RecName: Full=Ketol-acid reductoisomerase (NADP(+)); Short=KARI; AltName: Full=Acetohydroxy-acid isomeroreductase; Short=AHIR; AltName: Full=Alpha-keto-beta-hydroxylacyl reductoisomerase; AltName: Full=Ketol-acid reductoisomerase type 2; AltName: Full=Ketol-acid reductoisomerase type II	2.80776e+07	3184073619	3055927716
Pantoea_YR343_pacbio_PROKKA_00798	RecName: Full=CRP-like protein Clp; AltName: Full=Catabolite activation-like protein; Short=CAP-like	8.74431e+07	8854169660	7334352683
Pantoea_YR343_pacbio_PROKKA_01553	RecName: Full=Cytoskeleton protein RodZ	1.67461e+07	1620356958	1193924734
Pantoea_YR343_pacbio_PROKKA_02262	RecName: Full=Glucose-6-phosphate 1-dehydrogenase; Short=G6PD	49208371	4181409343	3603909358
Pantoea_YR343_pacbio_PROKKA_00939	RecName: Full=50S ribosomal protein L9	1991881392	42379092173	39161461258
Pantoea_YR343_pacbio_PROKKA_03521	RecName: Full=Protein translocase subunit SecD	1.6985e+08	2953848016	3071667295
Pantoea_YR343_pacbio_PROKKA_03704	RecName: Full=Catecholate siderophore receptor Fiu; AltName: Full=Ferric iron uptake protein; AltName: Full=TonB-dependent receptor Fiu; Flags: Precursor	3.85608e+08	8412580092	10080372628
Pantoea_YR343_pacbio_PROKKA_03094	RecName: Full=Serine--tRNA ligase; AltName: Full=Seryl-tRNA synthetase; Short=SerRS; AltName: Full=Seryl-tRNA(Ser/Sec) synthetase	1.50112e+07	6035790206	5993322336
Pantoea_YR343_pacbio_PROKKA_01872	RecName: Full=Probable fructose-bisphosphate aldolase class 1; AltName: Full=Probable fructose-bisphosphate aldolase class I; Short=FBP aldolase	3.6801e+07	4617469158	3540687958
Pantoea_YR343_pacbio_PROKKA_04363	RecName: Full=Metal ABC transporter substrate-binding lipoprotein; Flags: Precursor	1555152529	23418736297	25945248580
Pantoea_YR343_pacbio_PROKKA_02403	RecName: Full=Enoyl-[acyl-carrier-protein] reductase [NADH] FabI; Short=ENR; AltName: Full=NADH-dependent enoyl-ACP reductase	2200255992	14319953308	11841818520
Pantoea_YR343_pacbio_PROKKA_02713	RecName: Full=Outer membrane lipoprotein SlyB; Flags: Precursor	6.23218e+08	9997787311	5583588111
Pantoea_YR343_pacbio_PROKKA_00474	RecName: Full=ATP synthase epsilon chain; AltName: Full=ATP synthase F1 sector epsilon subunit; AltName: Full=F-ATPase epsilon subunit	715178	554261246	2.93893e+08
Pantoea_YR343_pacbio_PROKKA_02891	RecName: Full=Isocitrate dehydrogenase [NADP]; Short=IDH; AltName: Full=IDP; AltName: Full=NADP(+)-specific ICDH; AltName: Full=Oxalosuccinate decarboxylase	13403557387	29142041086	29174288755
Pantoea_YR343_pacbio_PROKKA_00924	RecName: Full=Protein HflK	1.39543e+08	8900435745	7773489945
Pantoea_YR343_pacbio_PROKKA_03025	RecName: Full=NAD(P)H dehydrogenase (quinone); AltName: Full=Flavoprotein WrbA; AltName: Full=NAD(P)H:quinone oxidoreductase; Short=NQO	1042044901	8536284150	6692513588
Pantoea_YR343_pacbio_PROKKA_00293	RecName: Full=Protein HemX; AltName: Full=ORF X	1.26244e+07	1687380337	1411970400
Pantoea_YR343_pacbio_PROKKA_04414	RecName: Full=Bifunctional polymyxin resistance protein ArnA; Includes: RecName: Full=UDP-4-amino-4-deoxy-L-arabinose formyltransferase; AltName: Full=ArnAFT; AltName: Full=UDP-L-Ara4N formyltransferase; Includes: RecName: Full=UDP-glucuronic acid oxidase, UDP-4-keto-hexauronic acid decarboxylating; AltName: Full=ArnADH; AltName: Full=UDP-GlcUA decarboxylase; AltName: Full=UDP-glucuronic acid deh…		1337814529	1231612328
Pantoea_YR343_pacbio_PROKKA_03293	RecName: Full=Dihydrolipoyllysine-residue succinyltransferase component of 2-oxoglutarate dehydrogenase complex; AltName: Full=2-oxoglutarate dehydrogenase complex component E2; Short=OGDC-E2; AltName: Full=Dihydrolipoamide succinyltransferase component of 2-oxoglutarate dehydrogenase complex	4212947092	20214746463	23358187924
Pantoea_YR343_pacbio_PROKKA_03905	RecName: Full=Valine--tRNA ligase; AltName: Full=Valyl-tRNA synthetase; Short=ValRS	6.21279e+06	6039514424	2942446580
Pantoea_YR343_pacbio_PROKKA_01597	RecName: Full=Outer membrane protein assembly factor BamC; Flags: Precursor	1.42256e+06	3474464875	3603636249
Pantoea_YR343_pacbio_PROKKA_00368	RecName: Full=PTS system mannitol-specific EIICB component; AltName: Full=EIICB-Mtl; Short=EII-Mtl; Includes: RecName: Full=Mannitol permease IIC component; AltName: Full=PTS system mannitol-specific EIIC component; Includes: RecName: Full=Mannitol-specific phosphotransferase enzyme IIB component; AltName: Full=PTS system mannitol-specific EIIB component		2595898664	1105690385
Pantoea_YR343_pacbio_PROKKA_01565	RecName: Full=GMP synthase [glutamine-hydrolyzing]; AltName: Full=GMP synthetase; AltName: Full=Glutamine amidotransferase	3.41967e+07	2068358452	1139822420
Pantoea_YR343_pacbio_PROKKA_00815	RecName: Full=Outer membrane protein MIP; AltName: Full=Macrophage infectivity potentiator; AltName: Full=Peptidyl-prolyl cis-trans isomerase; Short=PPIase; AltName: Full=Rotamase; Flags: Precursor	1.11078e+08	6773196309	7910543582
Pantoea_YR343_pacbio_PROKKA_02294	RecName: Full=PTS system mannose-specific EIIAB component; AltName: Full=EIIAB-Man; AltName: Full=EIII-Man; Includes: RecName: Full=Mannose-specific phosphotransferase enzyme IIA component; AltName: Full=PTS system mannose-specific EIIA component; Includes: RecName: Full=Mannose-specific phosphotransferase enzyme IIB component; AltName: Full=PTS system mannose-specific EIIB component	8.77543e+08	6418484596	6275177030
Pantoea_YR343_pacbio_PROKKA_00185	RecName: Full=Inner membrane lipoprotein DcrB; Flags: Precursor	145652868	2565005116	2150430029
Pantoea_YR343_pacbio_PROKKA_02972	RecName: Full=Glucans biosynthesis protein G; Flags: Precursor	4.77981e+07	3701855495	2463876389
Pantoea_YR343_pacbio_PROKKA_03124	RecName: Full=Spermidine/putrescine-binding periplasmic protein; Short=SPBP; Flags: Precursor	3.529e+07	2368585153	3094824723
Pantoea_YR343_pacbio_PROKKA_01833	RecName: Full=Mannitol-specific phosphotransferase enzyme IIA component; AltName: Full=EIIA; AltName: Full=EIII; AltName: Full=PTS system mannitol-specific EIIA component	2.3247e+07	4707761523	3044627092
Pantoea_YR343_pacbio_PROKKA_00190	RecName: Full=1,4-alpha-glucan branching enzyme GlgB; AltName: Full=1,4-alpha-D-glucan:1,4-alpha-D-glucan 6-glucosyl-transferase; AltName: Full=Alpha-(1->4)-glucan branching enzyme; AltName: Full=Glycogen branching enzyme; Short=BE	4.53908e+06	1147821696	7.25728e+08
Pantoea_YR343_pacbio_PROKKA_02740	RecName: Full=Major outer membrane lipoprotein Lpp; Flags: Precursor	41716860671	229981000000	298940000000
Pantoea_YR343_pacbio_PROKKA_00832	RecName: Full=50S ribosomal protein L22	1.24843e+08	19308224309	14934592418
Pantoea_YR343_pacbio_PROKKA_02384	RecName: Full=Aconitate hydratase A; Short=ACN; Short=Aconitase; AltName: Full=(2R,3S)-2-methylisocitrate dehydratase; AltName: Full=(2S,3R)-3-hydroxybutane-1,2,3-tricarboxylate dehydratase; AltName: Full=Iron-responsive protein-like; Short=IRP-like; AltName: Full=Probable 2-methyl-cis-aconitate hydratase; AltName: Full=RNA-binding protein	1144001929	6197740811	4489812457
Pantoea_YR343_pacbio_PROKKA_00925	RecName: Full=Protein HflC	9.48396e+08	2038397504	1316545282
Pantoea_YR343_pacbio_PROKKA_00891	RecName: Full=Chaperone protein DnaK; AltName: Full=HSP70; AltName: Full=Heat shock 70 kDa protein; AltName: Full=Heat shock protein 70	5.71256e+07	5410062909	3085629359
Pantoea_YR343_pacbio_PROKKA_00837	RecName: Full=50S ribosomal protein L14	410882931	13676131563	11889390672
Pantoea_YR343_pacbio_PROKKA_03068	RecName: Full=Aspartate aminotransferase; Short=AspAT; AltName: Full=Transaminase A	3.55144e+08	6854397546	5127203390
Pantoea_YR343_pacbio_PROKKA_02202	RecName: Full=2-dehydro-3-deoxyphosphooctonate aldolase; AltName: Full=3-deoxy-D-manno-octulosonic acid 8-phosphate synthase; AltName: Full=KDO-8-phosphate synthase; Short=KDO 8-P synthase; Short=KDOPS; AltName: Full=Phospho-2-dehydro-3-deoxyoctonate aldolase	1.09387e+07	5791360096	5560813046
Pantoea_YR343_pacbio_PROKKA_03218	RecName: Full=Beta-hexosaminidase; AltName: Full=Beta-N-acetylhexosaminidase; AltName: Full=N-acetyl-beta-glucosaminidase	1.09904e+08	2971088800	2449107931
Pantoea_YR343_pacbio_PROKKA_01704	RecName: Full=Long-chain fatty acid transport protein; AltName: Full=Outer membrane FadL protein; AltName: Full=Outer membrane flp protein; Flags: Precursor	2.27755e+07	3165104949	3003816157
Pantoea_YR343_pacbio_PROKKA_04178	RecName: Full=Methionine aminopeptidase; Short=MAP; Short=MetAP; AltName: Full=Peptidase M		2542415588	1647868296
Pantoea_YR343_pacbio_PROKKA_03291	RecName: Full=Succinate--CoA ligase [ADP-forming] subunit alpha; AltName: Full=Succinyl-CoA synthetase subunit alpha; Short=SCS-alpha	1435631247	17153194098	18284000447
Pantoea_YR343_pacbio_PROKKA_02621	RecName: Full=L-sorbosone dehydrogenase; Short=SNDH	5.98827e+07	5623979156	5126503425
Pantoea_YR343_pacbio_PROKKA_03810	RecName: Full=Chaperone protein DnaJ	1.28832e+07	2599546080	2076407036
Pantoea_YR343_pacbio_PROKKA_01550	RecName: Full=Nucleoside diphosphate kinase; Short=NDK; Short=NDP kinase; AltName: Full=Nucleoside-2-P kinase	1.72521e+08	23731565542	14558525814
Pantoea_YR343_pacbio_PROKKA_00850	RecName: Full=30S ribosomal protein S4	1018810006	51227272893	47246671215
Pantoea_YR343_pacbio_PROKKA_01309	RecName: Full=Lysine--tRNA ligase; AltName: Full=Lysyl-tRNA synthetase; Short=LysRS	5.31839e+07	4826022402	3763641024
Pantoea_YR343_pacbio_PROKKA_01643	RecName: Full=PTS system glucose-specific EIIA component; AltName: Full=EIIA-Glc; AltName: Full=EIII-Glc; AltName: Full=Glucose-specific phosphotransferase enzyme IIA component	1417478157	19230756323	17845838820
Pantoea_YR343_pacbio_PROKKA_03690	RecName: Full=2,3,4,5-tetrahydropyridine-2,6-dicarboxylate N-succinyltransferase; AltName: Full=Tetrahydrodipicolinate N-succinyltransferase; Short=THDP succinyltransferase; Short=THP succinyltransferase; Short=Tetrahydropicolinate succinylase	444863687	6387650725	7097735667
Pantoea_YR343_pacbio_PROKKA_01259	RecName: Full=Bacillopeptidase F; AltName: Full=90 kDa serine proteinase; AltName: Full=Esterase; AltName: Full=RP-I protease; Flags: Precursor	2367133153	17043167874	15703730302
Pantoea_YR343_pacbio_PROKKA_00927	RecName: Full=Adenylosuccinate synthetase; Short=AMPSase; Short=AdSS; AltName: Full=IMP--aspartate ligase	30437064	4400333584	3948394395
Pantoea_YR343_pacbio_PROKKA_03321	RecName: Full=PTS system glucose-specific EIICBA component; AltName: Full=EIICBA-Glc; Short=EII-Glc; AltName: Full=EIICBA-Glc 1; Includes: RecName: Full=Glucose permease IIC component; AltName: Full=PTS system glucose-specific EIIC component; Includes: RecName: Full=Glucose-specific phosphotransferase enzyme IIB component; AltName: Full=PTS system glucose-specific EIIB component; Includes: RecNam…	1.68375e+08	2894085885	2734853653
Pantoea_YR343_pacbio_PROKKA_03133	RecName: Full=D-alanyl-D-alanine carboxypeptidase DacA; Short=DD-carboxypeptidase; Short=DD-peptidase; AltName: Full=Penicillin-binding protein 5; Short=PBP-5; Flags: Precursor	905365	1495682527	1398305362
Pantoea_YR343_pacbio_PROKKA_00842	RecName: Full=50S ribosomal protein L6	3589011296	47123200030	46109194095
Pantoea_YR343_pacbio_PROKKA_01775	RecName: Full=Ribonucleoside-diphosphate reductase subunit alpha; AltName: Full=Ribonucleotide reductase	9.35367e+07	3434734590	3083214528
Pantoea_YR343_pacbio_PROKKA_02921	RecName: Full=PTS system glucose-specific EIICBA component; AltName: Full=EIICBA-Glc; Short=EII-Glc; AltName: Full=EIICBA-Glc 1; Includes: RecName: Full=Glucose permease IIC component; AltName: Full=PTS system glucose-specific EIIC component; Includes: RecName: Full=Glucose-specific phosphotransferase enzyme IIB component; AltName: Full=PTS system glucose-specific EIIB component; Includes: RecNam…	671404741	1828244410	1961192113
Pantoea_YR343_pacbio_PROKKA_02345	RecName: Full=UDP-glucose 6-dehydrogenase; Short=UDP-Glc dehydrogenase; Short=UDP-GlcDH; Short=UDPGDH	1239554039	4868507889	4925858341
Pantoea_YR343_pacbio_PROKKA_03354	RecName: Full=D-alanyl-D-alanine carboxypeptidase DacA; Short=DD-carboxypeptidase; Short=DD-peptidase; AltName: Full=Penicillin-binding protein 5; Short=PBP-5; Flags: Precursor	4.52751e+07	7574889686	4933465304
Pantoea_YR343_pacbio_PROKKA_01407	RecName: Full=Glycyl-glycine endopeptidase LytM; AltName: Full=Autolysin LytM; Flags: Precursor	1.84553e+08	1884123224	2052946187
Pantoea_YR343_pacbio_PROKKA_00229	RecName: Full=50S ribosomal protein L7/L12	6219074812	54696697028	58358067695
Pantoea_YR343_pacbio_PROKKA_02766	RecName: Full=Translation initiation factor IF-3	2.53438e+07	4364266352	2620262323
Pantoea_YR343_pacbio_PROKKA_03072	RecName: Full=Chromosome partition protein MukB; AltName: Full=Structural maintenance of chromosome-related protein	2.34427e+08	957953236	6.14183e+08
Pantoea_YR343_pacbio_PROKKA_00592	RecName: Full=Glycerol kinase; AltName: Full=ATP:glycerol 3-phosphotransferase; AltName: Full=Glycerokinase; Short=GK	2.71432e+07	1009907847	968800513
Pantoea_YR343_pacbio_PROKKA_02308	RecName: Full=Septum site-determining protein MinD; AltName: Full=Cell division inhibitor MinD	7.58803e+08	4881218724	4381306744
Pantoea_YR343_pacbio_PROKKA_00975	RecName: Full=Penicillin-binding protein activator LpoA; Short=PBP activator LpoA; Flags: Precursor	2.97127e+08	791409486	642869786
Pantoea_YR343_pacbio_PROKKA_00838	RecName: Full=50S ribosomal protein L24	2.29752e+08	10634242028	6468657465
Pantoea_YR343_pacbio_PROKKA_02857	RecName: Full=Putative aldehyde dehydrogenase AldA	5.69086e+06	1622144672	1213373088
Pantoea_YR343_pacbio_PROKKA_03517	RecName: Full=Potassium binding protein Kbp; Short=K(+) binding protein Kbp	894756902	14642213338	11021556806
Pantoea_YR343_pacbio_PROKKA_01777	RecName: Full=DNA gyrase subunit A	6.7863e+08	24034836851	16911534341
Pantoea_YR343_pacbio_PROKKA_04788	RecName: Full=6-phosphogluconolactonase; Short=6-P-gluconolactonase	2.97277e+08	1038727257	1263871300
Pantoea_YR343_pacbio_PROKKA_00347	RecName: Full=Glutathione-binding protein GsiB; Flags: Precursor	3.51812e+08	6657529708	6413043352
Pantoea_YR343_pacbio_PROKKA_01562	RecName: Full=Bacillolysin; AltName: Full=Neutral protease; Flags: Precursor	22888999	2515752096	1652523592
Pantoea_YR343_pacbio_PROKKA_03687	RecName: Full=30S ribosomal protein S2	1038417662	16408869365	14503563269
Pantoea_YR343_pacbio_PROKKA_03066	RecName: Full=Asparagine--tRNA ligase; AltName: Full=Asparaginyl-tRNA synthetase; Short=AsnRS	7.90489e+07	7014901956	7007172252
Pantoea_YR343_pacbio_PROKKA_03187	RecName: Full=Urocanate hydratase; Short=Urocanase; AltName: Full=Imidazolonepropionate hydrolase	4.15347e+07	2174516408	2403065604
Pantoea_YR343_pacbio_PROKKA_03511	RecName: Full=L-glyceraldehyde 3-phosphate reductase; Short=GAP reductase	2.23374e+07	1368860024	1235097579
Pantoea_YR343_pacbio_PROKKA_04203	RecName: Full=Cyclomaltodextrinase; Short=CDase; AltName: Full=Cyclomaltodextrin hydrolase, decycling	7.51396e+07	7.03606e+08	1580382064
Pantoea_YR343_pacbio_PROKKA_00728	RecName: Full=Putative proline/betaine transporter	1.01555e+06	5732331246	4712912059
Pantoea_YR343_pacbio_PROKKA_02194	RecName: Full=Ribose-phosphate pyrophosphokinase; Short=RPPK; AltName: Full=5-phospho-D-ribosyl alpha-1-diphosphate; AltName: Full=Phosphoribosyl diphosphate synthase; AltName: Full=Phosphoribosyl pyrophosphate synthase; Short=P-Rib-PP synthase; Short=PRPP synthase; Short=PRPPase	51163941	3354549798	3133595070
Pantoea_YR343_pacbio_PROKKA_00392	RecName: Full=Glycine--tRNA ligase beta subunit; AltName: Full=Glycyl-tRNA synthetase beta subunit; Short=GlyRS	2.42669e+08	3820447094	3927803105
Pantoea_YR343_pacbio_PROKKA_01579	RecName: Full=Uracil phosphoribosyltransferase; AltName: Full=UMP pyrophosphorylase; AltName: Full=UPRTase	4.63585e+07	3692027159	2221396723
Pantoea_YR343_pacbio_PROKKA_00429	RecName: Full=Glyoxylate/hydroxypyruvate reductase B	28600382	5105089697	3208096563
Pantoea_YR343_pacbio_PROKKA_01540	---NA---	1027688419	6693035810	7210751362
Pantoea_YR343_pacbio_PROKKA_02248	RecName: Full=Aspartate--tRNA ligase; AltName: Full=Aspartyl-tRNA synthetase; Short=AspRS	1.9739e+08	4028436420	4407898446
Pantoea_YR343_pacbio_PROKKA_01992	RecName: Full=D-galactose-binding periplasmic protein; Short=GBP; AltName: Full=D-galactose/ D-glucose-binding protein; Short=GGBP; Flags: Precursor	2439282939	10679454904	4612080911
Pantoea_YR343_pacbio_PROKKA_01417	RecName: Full=Protein RecA; AltName: Full=Recombinase A	64778080	1650695388	1532762712
Pantoea_YR343_pacbio_PROKKA_00839	RecName: Full=50S ribosomal protein L5	8.41797e+08	19417580144	13503877305
Pantoea_YR343_pacbio_PROKKA_03819	RecName: Full=Aspartokinase; AltName: Full=Aspartate kinase	2.08577e+06	816786706	7.25544e+08
Pantoea_YR343_pacbio_PROKKA_03320	RecName: Full=Glutamine--tRNA ligase; AltName: Full=Glutaminyl-tRNA synthetase; Short=GlnRS	1.07216e+07	1886524112	1433539373
Pantoea_YR343_pacbio_PROKKA_00959	RecName: Full=Metalloprotease TldD homolog	5.67443e+07	9.06315e+08	1091307224
Pantoea_YR343_pacbio_PROKKA_00584	RecName: Full=ATP-dependent 6-phosphofructokinase; Short=ATP-PFK; Short=Phosphofructokinase; AltName: Full=Phosphohexokinase	5.04015e+08	8009217384	5024625883
Pantoea_YR343_pacbio_PROKKA_02675	RecName: Full=Fumarate hydratase class II; Short=Fumarase C; AltName: Full=Aerobic fumarase; AltName: Full=Iron-independent fumarase	1.50039e+08	7708355657	6758284857
Pantoea_YR343_pacbio_PROKKA_01572	RecName: Full=Guanosine-5'-triphosphate,3'-diphosphate pyrophosphatase; AltName: Full=Guanosine pentaphosphate phosphohydrolase; AltName: Full=pppGpp-5'-phosphohydrolase	4.89233e+06	4311742336	4711968032
Pantoea_YR343_pacbio_PROKKA_03336	RecName: Full=PhoH-like protein	1.78504e+07	2698643222	2489162130
Pantoea_YR343_pacbio_PROKKA_00878	RecName: Full=Putative amino-acid ABC transporter-binding protein YhdW; Flags: Precursor	2.17522e+08	2634840353	1695863486
Pantoea_YR343_pacbio_PROKKA_00613	RecName: Full=Soluble pyridine nucleotide transhydrogenase; Short=STH; AltName: Full=NAD(P)(+) transhydrogenase [B-specific]	2184151016	10603126080	10566078933
Pantoea_YR343_pacbio_PROKKA_00476	RecName: Full=ATP synthase gamma chain; AltName: Full=ATP synthase F1 sector gamma subunit; AltName: Full=F-ATPase gamma subunit	3.11341e+07	6476417205	4570739352
Pantoea_YR343_pacbio_PROKKA_03933	RecName: Full=Transcription termination/antitermination protein NusA	7.73455e+07	6741043720	7111318871
Pantoea_YR343_pacbio_PROKKA_01910	RecName: Full=UTP--glucose-1-phosphate uridylyltransferase; AltName: Full=Alpha-D-glucosyl-1-phosphate uridylyltransferase; AltName: Full=UDP-glucose pyrophosphorylase; Short=UDPGP; AltName: Full=Uridine diphosphoglucose pyrophosphorylase	12596116	2298319237	1150304892
Pantoea_YR343_pacbio_PROKKA_03560	RecName: Full=Phosphate starvation-inducible protein PsiF; Flags: Precursor	1.83135e+08	7555044010	5394848889
Pantoea_YR343_pacbio_PROKKA_02692	RecName: Full=Ribose import binding protein RbsB; Flags: Precursor	1.184e+08	7464024172	3603429709
Pantoea_YR343_pacbio_PROKKA_02929	RecName: Full=3-oxoacyl-[acyl-carrier-protein] reductase FabG; AltName: Full=3-ketoacyl-acyl carrier protein reductase; AltName: Full=Beta-Ketoacyl-acyl carrier protein reductase; AltName: Full=Beta-ketoacyl-ACP reductase	7.07651e+08	5186306848	4947401715
Pantoea_YR343_pacbio_PROKKA_02788	RecName: Full=N-succinylglutamate 5-semialdehyde dehydrogenase; AltName: Full=Succinylglutamic semialdehyde dehydrogenase; Short=SGSD	1.74666e+08	2858296570	2498329329
Pantoea_YR343_pacbio_PROKKA_01629	RecName: Full=Phosphate acetyltransferase; AltName: Full=Phosphotransacetylase	1.08123e+08	1880004588	1212094537
Pantoea_YR343_pacbio_PROKKA_04140	RecName: Full=sn-glycerol-3-phosphate-binding periplasmic protein UgpB; Flags: Precursor	2479856450	5019483017	3337462851
Pantoea_YR343_pacbio_PROKKA_01670	RecName: Full=Alpha-keto-acid decarboxylase; Short=KDC	2.42113e+08	1446306579	7.68473e+08
Pantoea_YR343_pacbio_PROKKA_03790	RecName: Full=Chaperone SurA; AltName: Full=Peptidyl-prolyl cis-trans isomerase SurA; Short=PPIase SurA; AltName: Full=Rotamase SurA; Flags: Precursor	5.08758e+08	1810925072	1137173123
Pantoea_YR343_pacbio_PROKKA_03691	RecName: Full=UPF0325 protein YaeH	3.63307e+08	4195767464	3126403225
Pantoea_YR343_pacbio_PROKKA_02373	RecName: Full=Anthranilate synthase component 1; Short=AS; Short=ASI	3.62788e+07	8.96248e+08	5.54531e+08
Pantoea_YR343_pacbio_PROKKA_00426	---NA---	366869165	2797940937	1085938424
Pantoea_YR343_pacbio_PROKKA_01594	RecName: Full=Putative peroxiredoxin bcp; AltName: Full=Bacterioferritin comigratory protein; AltName: Full=Thioredoxin peroxidase; AltName: Full=Thioredoxin-dependent peroxiredoxin Bcp	1.6613e+07	1189144365	940037603
Pantoea_YR343_pacbio_PROKKA_01786	RecName: Full=Outer membrane porin C; AltName: Full=Outer membrane protein 1B; AltName: Full=Outer membrane protein C; AltName: Full=Porin OmpC; Flags: Precursor	2.15858e+08	17318105398	23148934187
Pantoea_YR343_pacbio_PROKKA_02282	RecName: Full=RNA chaperone ProQ	1.68726e+08	2275560240	1938981254
Pantoea_YR343_pacbio_PROKKA_03027	RecName: Full=Succinate-semialdehyde dehydrogenase [NADP(+)] 1; Short=SSADH 1; Short=SSDH 1	2.62254e+08	1947841986	1554797294
Pantoea_YR343_pacbio_PROKKA_01735	RecName: Full=Histidine-binding periplasmic protein; Short=HBP; Flags: Precursor	2.99993e+07	4910767674	4302914519
Pantoea_YR343_pacbio_PROKKA_01914	RecName: Full=UDP-galactopyranose mutase; Short=UGM; AltName: Full=UDP-GALP mutase; AltName: Full=Uridine 5-diphosphate galactopyranose mutase	181165189	2665359534	2129201195
Pantoea_YR343_pacbio_PROKKA_00956	RecName: Full=Fructose-1,6-bisphosphatase class 1; Short=FBPase class 1; AltName: Full=D-fructose-1,6-bisphosphate 1-phosphohydrolase class 1		2265957009	1268857411
Pantoea_YR343_pacbio_PROKKA_03789	RecName: Full=LPS-assembly protein LptD; Flags: Precursor	5.79205e+07	843920992	617690992
Pantoea_YR343_pacbio_PROKKA_04222	RecName: Full=Vitamin B12 transporter BtuB; AltName: Full=Cobalamin receptor; AltName: Full=Outer membrane cobalamin translocator; Flags: Precursor		794002244	572981088
Pantoea_YR343_pacbio_PROKKA_01761	RecName: Full=NADH-quinone oxidoreductase subunit G; AltName: Full=NADH dehydrogenase I subunit G; AltName: Full=NDH-1 subunit G	6.96272e+07	1974171601	1870048617
Pantoea_YR343_pacbio_PROKKA_00047	RecName: Full=Glutathione S-transferase GstB	2.12744e+07	11296595774	16708310472
Pantoea_YR343_pacbio_PROKKA_01860	RecName: Full=Methionine--tRNA ligase; AltName: Full=Methionyl-tRNA synthetase; Short=MetRS	1359300511	2974616376	3379863589
Pantoea_YR343_pacbio_PROKKA_01578	RecName: Full=Phosphoribosylformylglycinamidine cyclo-ligase; AltName: Full=AIR synthase; AltName: Full=AIRS; AltName: Full=Phosphoribosyl-aminoimidazole synthetase	8.10156e+06	2766430709	2213507541
Pantoea_YR343_pacbio_PROKKA_02503	RecName: Full=Oligopeptidase A	9.59815e+07	1119195168	1056900484
Pantoea_YR343_pacbio_PROKKA_03991	RecName: Full=50S ribosomal protein L13	5.38316e+08	29894477126	24826896589
Pantoea_YR343_pacbio_PROKKA_00232	RecName: Full=50S ribosomal protein L11	6.42087e+08	11639632499	12730782272
Pantoea_YR343_pacbio_PROKKA_02367	RecName: Full=Osmotically-inducible protein Y; Flags: Precursor	1511243666	46417444163	46968873797
Pantoea_YR343_pacbio_PROKKA_00780	RecName: Full=Cell division protein DamX	200070042	567481765	8.36966e+08
Pantoea_YR343_pacbio_PROKKA_01285	RecName: Full=26 kDa periplasmic immunogenic protein; AltName: Full=28 kDa cytosoluble protein; AltName: Full=28 kDa outer membrane protein; AltName: Full=CP28; Flags: Precursor	6.50997e+07	6119733536	4376945486
Pantoea_YR343_pacbio_PROKKA_03798	RecName: Full=Carbamoyl-phosphate synthase small chain; AltName: Full=Carbamoyl-phosphate synthetase glutamine chain	3.922e+07	1464852948	1378151427
Pantoea_YR343_pacbio_PROKKA_03671	RecName: Full=Acetyl-coenzyme A carboxylase carboxyl transferase subunit alpha; Short=ACCase subunit alpha; Short=Acetyl-CoA carboxylase carboxyltransferase subunit alpha		2565504497	1787604964
Pantoea_YR343_pacbio_PROKKA_00601	RecName: Full=50S ribosomal protein L31	1738898839	8873573194	8179694465
Pantoea_YR343_pacbio_PROKKA_03296	RecName: Full=Succinate dehydrogenase flavoprotein subunit	452214013	3957938745	2420767740
Pantoea_YR343_pacbio_PROKKA_03684	RecName: Full=Ribosome-recycling factor; Short=RRF; AltName: Full=Ribosome-releasing factor	212031345	9064839621	8613915318
Pantoea_YR343_pacbio_PROKKA_01441	RecName: Full=Ribosome hibernation promotion factor; Short=HPF	1.10907e+08	4193929656	2528032149
Pantoea_YR343_pacbio_PROKKA_01429	RecName: Full=S-ribosylhomocysteine lyase; AltName: Full=AI-2 synthesis protein; AltName: Full=Autoinducer-2 production protein LuxS	9.53308e+06	7106694549	4340761228
Pantoea_YR343_pacbio_PROKKA_04202	RecName: Full=Glycogen debranching enzyme; AltName: Full=Limit dextrin alpha-1,6-maltotetraose-hydrolase	3217057	891687984	6.46183e+08
Pantoea_YR343_pacbio_PROKKA_00134	RecName: Full=Alcohol dehydrogenase; Short=ADH	1.11141e+07	853537118	7.80013e+08
Pantoea_YR343_pacbio_PROKKA_00744	RecName: Full=Malonate-semialdehyde dehydrogenase; Short=MSA dehydrogenase; AltName: Full=Methylmalonate-semialdehyde dehydrogenase; Short=MMSA dehydrogenase; Short=MSDH	21745716	1191332726	1391369454
Pantoea_YR343_pacbio_PROKKA_02709	RecName: Full=Tyrosine--tRNA ligase; AltName: Full=Tyrosyl-tRNA synthetase; Short=TyrRS	1.60599e+07	2986154340	3855637162
Pantoea_YR343_pacbio_PROKKA_04906	RecName: Full=Alcohol dehydrogenase; Short=ADH	1000560934	3065975702	2911065294
Pantoea_YR343_pacbio_PROKKA_01517	RecName: Full=Elongation factor 4; Short=EF-4; AltName: Full=Ribosomal back-translocase LepA	9.64527e+07	1341491396	1411480209
Pantoea_YR343_pacbio_PROKKA_01479	RecName: Full=Glutathione-binding protein GsiB; Flags: Precursor	2.48298e+07	1807294274	2261171698
Pantoea_YR343_pacbio_PROKKA_00936	RecName: Full=30S ribosomal protein S6	6.38313e+08	29584963742	25446560080
Pantoea_YR343_pacbio_PROKKA_02782	RecName: Full=NH(3)-dependent NAD(+) synthetase	2.03343e+07	4124680596	2097556625
Pantoea_YR343_pacbio_PROKKA_03295	RecName: Full=Fumarate reductase iron-sulfur subunit; AltName: Full=Quinol-fumarate reductase iron-sulfur subunit; Short=QFR iron-sulfur subunit	26197791	2103550850	2163017599
Pantoea_YR343_pacbio_PROKKA_02424	RecName: Full=Periplasmic oligopeptide-binding protein; Flags: Precursor	5.73821e+06	856987142	978771116
Pantoea_YR343_pacbio_PROKKA_03700	RecName: Full=Glutamate-1-semialdehyde 2,1-aminomutase; Short=GSA; AltName: Full=Glutamate-1-semialdehyde aminotransferase; Short=GSA-AT	5.30391e+07	898521756	621837606
Pantoea_YR343_pacbio_PROKKA_00568	RecName: Full=8-amino-7-oxononanoate synthase; Short=AONS; AltName: Full=7-keto-8-amino-pelargonic acid synthase; Short=7-KAP synthase; Short=KAPA synthase; AltName: Full=8-amino-7-ketopelargonate synthase; AltName: Full=Alpha-oxoamine synthase	3.91754e+07	2409029612	1411239912
Pantoea_YR343_pacbio_PROKKA_00470	RecName: Full=Phosphate-binding protein PstS; Short=PBP; Flags: Precursor	6.9071e+06	1003661546	993227347
Pantoea_YR343_pacbio_PROKKA_02334	RecName: Full=Selenide, water dikinase; AltName: Full=Selenium donor protein; AltName: Full=Selenophosphate synthase	9.86865e+06	4.43883e+08	3.93962e+08
Pantoea_YR343_pacbio_PROKKA_02896	RecName: Full=Adenylosuccinate lyase; Short=ASL; AltName: Full=Adenylosuccinase; Short=ASase	2.05405e+07	2234958088	1908322173
Pantoea_YR343_pacbio_PROKKA_00427	RecName: Full=5-dehydro-2-deoxygluconokinase; AltName: Full=2-deoxy-5-keto-D-gluconate kinase; Short=DKG kinase	2.37353e+08	4153511802	2663280261
Pantoea_YR343_pacbio_PROKKA_03817	RecName: Full=Threonine synthase; Short=TS	4.45802e+07	3670018586	3738159960
Pantoea_YR343_pacbio_PROKKA_00821	RecName: Full=30S ribosomal protein S7	1842566289	25712072684	22683750319
Pantoea_YR343_pacbio_PROKKA_02978	RecName: Full=Ferrioxamine B receptor; Flags: Precursor	3.50088e+06	343422128	631733414
Pantoea_YR343_pacbio_PROKKA_03576	RecName: Full=Organic hydroperoxide resistance protein-like	1.2593e+08	16244663548	12671504215
Pantoea_YR343_pacbio_PROKKA_00191	RecName: Full=Aspartate-semialdehyde dehydrogenase; Short=ASA dehydrogenase; Short=ASADH; AltName: Full=Aspartate-beta-semialdehyde dehydrogenase	2.04012e+07	1503835859	8.62043e+08
Pantoea_YR343_pacbio_PROKKA_01363	RecName: Full=Uncharacterized lipoprotein YgdR; Flags: Precursor	390802444	14911398449	11618096790
Pantoea_YR343_pacbio_PROKKA_02344	RecName: Full=UTP--glucose-1-phosphate uridylyltransferase; AltName: Full=Alpha-D-glucosyl-1-phosphate uridylyltransferase; AltName: Full=UDP-glucose pyrophosphorylase; Short=UDPGP; AltName: Full=Uridine diphosphoglucose pyrophosphorylase	7.04198e+08	7625382101	7508700010
Pantoea_YR343_pacbio_PROKKA_03160	RecName: Full=DNA-binding protein H-NS; AltName: Full=Histone-like protein HLP-II; AltName: Full=Protein B1; AltName: Full=Protein H1	1282494370	12539584312	7269245550
Pantoea_YR343_pacbio_PROKKA_02883	RecName: Full=UPF0337 protein Atu0782	17952212175	27138286783	16025862656
Pantoea_YR343_pacbio_PROKKA_03990	RecName: Full=30S ribosomal protein S9	1570079738	15938729528	11552982706
Pantoea_YR343_pacbio_PROKKA_01256	RecName: Full=Biosynthetic arginine decarboxylase; Short=ADC	4.70298e+07	2688318850	2593969599
Pantoea_YR343_pacbio_PROKKA_01507	RecName: Full=Protein GrpE; AltName: Full=HSP-70 cofactor	1.2512e+08	4435557550	5245526811
Pantoea_YR343_pacbio_PROKKA_04239	RecName: Full=Catecholate siderophore receptor Fiu; AltName: Full=Ferric iron uptake protein; AltName: Full=TonB-dependent receptor Fiu; Flags: Precursor	798546	402526612	3.25545e+08
Pantoea_YR343_pacbio_PROKKA_02035	RecName: Full=Ribose import binding protein RbsB; Flags: Precursor	4.34429e+07	9.66325e+08	727137116
Pantoea_YR343_pacbio_PROKKA_01031	RecName: Full=Bifunctional protein HldE; Includes: RecName: Full=D-beta-D-heptose 7-phosphate kinase; AltName: Full=D-beta-D-heptose 7-phosphotransferase; AltName: Full=D-glycero-beta-D-manno-heptose-7-phosphate kinase; Includes: RecName: Full=D-beta-D-heptose 1-phosphate adenylyltransferase; AltName: Full=D-glycero-beta-D-manno-heptose 1-phosphate adenylyltransferase	5.24196e+07	1326424537	9.26465e+08
Pantoea_YR343_pacbio_PROKKA_04408	RecName: Full=Histidine decarboxylase; Short=HDC	1.99256e+08	1606045322	1064198494
Pantoea_YR343_pacbio_PROKKA_04114	RecName: Full=Magnesium-transporting ATPase, P-type 1; AltName: Full=Mg(2+) transport ATPase, P-type 1	9.13576e+08	10512636744	11037934080
Pantoea_YR343_pacbio_PROKKA_01555	RecName: Full=Histidine--tRNA ligase; AltName: Full=Histidyl-tRNA synthetase; Short=HisRS	4.28423e+06	3380882888	2849089627
Pantoea_YR343_pacbio_PROKKA_00929	RecName: Full=Ribonuclease R; Short=RNase R; AltName: Full=VacB protein homolog	5.77741e+07	713153444	615705091
Pantoea_YR343_pacbio_PROKKA_01098	RecName: Full=Deoxyribose-phosphate aldolase; Short=DERA; AltName: Full=2-deoxy-D-ribose 5-phosphate aldolase; AltName: Full=Phosphodeoxyriboaldolase; Short=Deoxyriboaldolase	11985849	1417225586	1365482397
Pantoea_YR343_pacbio_PROKKA_01297	RecName: Full=Glycine dehydrogenase (decarboxylating); AltName: Full=Glycine cleavage system P-protein; AltName: Full=Glycine decarboxylase; AltName: Full=Glycine dehydrogenase (aminomethyl-transferring)	585189	1371393332	1276759992
Pantoea_YR343_pacbio_PROKKA_02421	RecName: Full=Thiol peroxidase; Short=Tpx; AltName: Full=Peroxiredoxin tpx; Short=Prx; AltName: Full=Thioredoxin peroxidase; AltName: Full=Thioredoxin-dependent peroxiredoxin	20206806	3271354416	3117997487
Pantoea_YR343_pacbio_PROKKA_00764	RecName: Full=Transcriptional regulatory protein WalR	2.36679e+08	3423796707	2121230297
Pantoea_YR343_pacbio_PROKKA_02676	RecName: Full=Mannose-6-phosphate isomerase; AltName: Full=Phosphohexomutase; AltName: Full=Phosphomannose isomerase; Short=PMI	8.42621e+06	1265180136	1113398866
Pantoea_YR343_pacbio_PROKKA_01255	RecName: Full=S-adenosylmethionine synthase; Short=AdoMet synthase; AltName: Full=MAT; AltName: Full=Methionine adenosyltransferase	5.97564e+08	2055120929	1880217208
Pantoea_YR343_pacbio_PROKKA_00125	RecName: Full=UvrABC system protein A; Short=UvrA protein; AltName: Full=Excinuclease ABC subunit A	1.6786e+07	1280814289	1140671169
Pantoea_YR343_pacbio_PROKKA_03064	RecName: Full=Aminopeptidase N; AltName: Full=Alanine aminopeptidase; AltName: Full=Lysyl aminopeptidase; Short=Lys-AP	1.2232e+06	1166150647	1511151899
Pantoea_YR343_pacbio_PROKKA_03322	RecName: Full=Glucosamine-6-phosphate deaminase; AltName: Full=GlcN6P deaminase; Short=GNPDA; AltName: Full=Glucosamine-6-phosphate isomerase	3.70172e+08	2765772313	2594823671
Pantoea_YR343_pacbio_PROKKA_00846	RecName: Full=50S ribosomal protein L15	2767310258	33876799697	27402959587
Pantoea_YR343_pacbio_PROKKA_03268	RecName: Full=Phospho-2-dehydro-3-deoxyheptonate aldolase, Trp-sensitive; AltName: Full=3-deoxy-D-arabino-heptulosonate 7-phosphate synthase; AltName: Full=DAHP synthase; AltName: Full=Phospho-2-keto-3-deoxyheptonate aldolase	1.07259e+07	3523218894	2116398306
Pantoea_YR343_pacbio_PROKKA_02525	RecName: Full=Ribose import binding protein RbsB; Flags: Precursor	2.20434e+06	1217940870	1428845108
Pantoea_YR343_pacbio_PROKKA_01899	RecName: Full=Tyrosine-protein kinase CpsD	23262354	585412359	515354809
Pantoea_YR343_pacbio_PROKKA_01295	RecName: Full=Aminomethyltransferase; AltName: Full=Glycine cleavage system T protein	218819936	1336646684	397620218
Pantoea_YR343_pacbio_PROKKA_03382	RecName: Full=Tellurium resistance protein TerE	281101695	1032886160	1320304115
Pantoea_YR343_pacbio_PROKKA_03326	RecName: Full=Putative asparagine synthetase [glutamine-hydrolyzing]	7.25749e+07	3613232476	3065301231
Pantoea_YR343_pacbio_PROKKA_02930	RecName: Full=Malonyl CoA-acyl carrier protein transacylase; Short=MCT	538748671	4920534809	3233745128
Pantoea_YR343_pacbio_PROKKA_04004	RecName: Full=Co-chaperonin GroES; AltName: Full=10 kDa chaperonin; AltName: Full=Chaperonin-10; Short=Cpn10	2435556599	29905285564	32805887884
Pantoea_YR343_pacbio_PROKKA_00934	RecName: Full=Esterase YjfP	1.79971e+07	1423996526	816018048
Pantoea_YR343_pacbio_PROKKA_00130	RecName: Full=Aspartate aminotransferase; Short=AspAT; AltName: Full=Transaminase A	2.17064e+07	1541534796	954540189
Pantoea_YR343_pacbio_PROKKA_00703	RecName: Full=Dihydrolipoyl dehydrogenase; AltName: Full=Dihydrolipoamide dehydrogenase; AltName: Full=E3 component of pyruvate complex; AltName: Full=Membrane-bound ribosome protein complex 50 kDa subunit		1680031071	1424301413
Pantoea_YR343_pacbio_PROKKA_01760	RecName: Full=NADH-quinone oxidoreductase subunit F; AltName: Full=NADH dehydrogenase I subunit F; AltName: Full=NDH-1 subunit F	3.20817e+06	1204193536	1034601765
Pantoea_YR343_pacbio_PROKKA_03253	RecName: Full=UPF0098 protein YbhB	187158771	1391887916	1481455290
Pantoea_YR343_pacbio_PROKKA_03943	RecName: Full=Transcription elongation factor GreA; AltName: Full=Transcript cleavage factor GreA	1.23371e+08	1990193997	2334034916
Pantoea_YR343_pacbio_PROKKA_02927	RecName: Full=3-oxoacyl-[acyl-carrier-protein] synthase 2; AltName: Full=3-oxoacyl-[acyl-carrier-protein] synthase II; AltName: Full=Beta-ketoacyl-ACP synthase II; Short=KAS II	8.3925e+07	1170899948	1262955584
Pantoea_YR343_pacbio_PROKKA_00902	RecName: Full=Betaine aldehyde dehydrogenase; Short=BADH	7.33153e+07	2553480998	2982736348
Pantoea_YR343_pacbio_PROKKA_02995	---NA---	5.57255e+06	2073785344	1352387946
Pantoea_YR343_pacbio_PROKKA_01433	RecName: Full=30S ribosomal protein S16	27678780	8649531200	374495312
Pantoea_YR343_pacbio_PROKKA_00212	RecName: Full=Bifunctional purine biosynthesis protein PurH; Includes: RecName: Full=Phosphoribosylaminoimidazolecarboxamide formyltransferase; AltName: Full=AICAR transformylase; Includes: RecName: Full=IMP cyclohydrolase; AltName: Full=ATIC; AltName: Full=IMP synthase; AltName: Full=Inosinicase	1.14107e+07	1631437050	8.09848e+08
Pantoea_YR343_pacbio_PROKKA_02912	RecName: Full=Type II NADH:quinone oxidoreductase; AltName: Full=NDH-2	1.15162e+07	1887795337	1826905605
Pantoea_YR343_pacbio_PROKKA_03732	RecName: Full=3-isopropylmalate dehydratase large subunit; AltName: Full=Alpha-IPM isomerase; Short=IPMI; AltName: Full=Isopropylmalate isomerase	2.97354e+07	924826504	8.15483e+08
Pantoea_YR343_pacbio_PROKKA_02971	RecName: Full=Glucans biosynthesis glucosyltransferase H	6.88369e+07	981088312	739189565
Pantoea_YR343_pacbio_PROKKA_03711	RecName: Full=RNA polymerase-binding transcription factor DksA		1162658464	4.57819e+08
Pantoea_YR343_pacbio_PROKKA_00313	RecName: Full=ATP-dependent RNA helicase RhlB	2.20637e+07	881115148	1166400418
Pantoea_YR343_pacbio_PROKKA_03143	RecName: Full=Glutathione-binding protein GsiB; Flags: Precursor	3.07324e+07	1640565584	1991154601
Pantoea_YR343_pacbio_PROKKA_04120	RecName: Full=Uncharacterized lipoprotein YgdR; Flags: Precursor	148246906	10418554256	10463126894
Pantoea_YR343_pacbio_PROKKA_00828	RecName: Full=50S ribosomal protein L4	2271537335	13756995530	14830511291
Pantoea_YR343_pacbio_PROKKA_01458	RecName: Full=23S rRNA (guanosine-2'-O-)-methyltransferase RlmB; AltName: Full=23S rRNA (guanosine2251 2'-O)-methyltransferase; AltName: Full=23S rRNA Gm2251 2'-O-methyltransferase	470186	775068548	575737762
Pantoea_YR343_pacbio_PROKKA_02763	RecName: Full=Phenylalanine--tRNA ligase alpha subunit; AltName: Full=Phenylalanyl-tRNA synthetase alpha subunit; Short=PheRS	3.05869e+06	1723524452	1499985942
Pantoea_YR343_pacbio_PROKKA_03344	RecName: Full=Uncharacterized protein YbeL	7.73899e+06	7298261288	7740420700
Pantoea_YR343_pacbio_PROKKA_01596	RecName: Full=4-hydroxy-tetrahydrodipicolinate synthase; Short=HTPA synthase	5.10648e+06	1280984696	9.75101e+08
Pantoea_YR343_pacbio_PROKKA_03993	RecName: Full=Putative cytochrome d ubiquinol oxidase subunit 3; AltName: Full=Cytochrome bd-I oxidase subunit III	3.10001e+07	6686027467	3837784988
Pantoea_YR343_pacbio_PROKKA_02465	RecName: Full=Peptidase T; AltName: Full=Aminotripeptidase; Short=Tripeptidase; AltName: Full=Tripeptide aminopeptidase	16120866	848611782	649289472
Pantoea_YR343_pacbio_PROKKA_00748	RecName: Full=3D-(3,5/4)-trihydroxycyclohexane-1,2-dione hydrolase; Short=THcHDO hydrolase		687143122	5.96338e+08
Pantoea_YR343_pacbio_PROKKA_01758	RecName: Full=NADH-quinone oxidoreductase subunit C/D; AltName: Full=NADH dehydrogenase I subunit C/D; AltName: Full=NDH-1 subunit C/D	2.6894e+07	2787549018	2578374697
Pantoea_YR343_pacbio_PROKKA_02043	RecName: Full=AMP nucleosidase	2.07254e+07	1759756246	1007190241
Pantoea_YR343_pacbio_PROKKA_00230	RecName: Full=50S ribosomal protein L10	3.19984e+08	26336723572	22322577764
Pantoea_YR343_pacbio_PROKKA_02289	RecName: Full=Cold shock-like protein CspC; Short=CSP-C	2052772990	28891585476	19784222026
Pantoea_YR343_pacbio_PROKKA_00187	RecName: Full=Glycogen synthase; AltName: Full=Starch [bacterial glycogen] synthase	243895568	2270923196	8.89203e+08
Pantoea_YR343_pacbio_PROKKA_00149	RecName: Full=Sulfate-binding protein; AltName: Full=Sulfate starvation-induced protein 2; Short=SSI2; Flags: Precursor	2.42935e+08	734202068	385005576
Pantoea_YR343_pacbio_PROKKA_03098	RecName: Full=Leucine-responsive regulatory protein	1.34879e+08	9242992090	7996799465
Pantoea_YR343_pacbio_PROKKA_00160	RecName: Full=Glutathione hydrolase proenzyme; AltName: Full=Gamma-glutamyltranspeptidase proenzyme; Contains: RecName: Full=Glutathione hydrolase large chain; Contains: RecName: Full=Glutathione hydrolase small chain; Flags: Precursor	4.09491e+07	2214721764	2667829790
Pantoea_YR343_pacbio_PROKKA_02190	RecName: Full=GTPase Obg; AltName: Full=GTP-binding protein Obg	1.78402e+07	1147080188	904591440
Pantoea_YR343_pacbio_PROKKA_00172	RecName: Full=Leu/Ile/Val-binding protein; Short=LIV-BP; Flags: Precursor	2.7446e+08	3588288384	3650727136
Pantoea_YR343_pacbio_PROKKA_04204	RecName: Full=1,4-alpha-glucan branching enzyme GlgB; AltName: Full=1,4-alpha-D-glucan:1,4-alpha-D-glucan 6-glucosyl-transferase; AltName: Full=Alpha-(1->4)-glucan branching enzyme; AltName: Full=Glycogen branching enzyme; Short=BE	931172	307542796	490945912
Pantoea_YR343_pacbio_PROKKA_03596	RecName: Full=Spermidine/putrescine import ATP-binding protein PotA	3.12529e+06	962075888	8.45469e+08
Pantoea_YR343_pacbio_PROKKA_01288	RecName: Full=D-3-phosphoglycerate dehydrogenase; Short=PGDH; AltName: Full=2-oxoglutarate reductase	1.61482e+08	8321878290	9020257905
Pantoea_YR343_pacbio_PROKKA_03495	RecName: Full=Probable quinol oxidase subunit 2; AltName: Full=Quinol oxidase polypeptide II; Flags: Precursor	1.51671e+07	5000888047	4178769936
Pantoea_YR343_pacbio_PROKKA_00943	RecName: Full=Nus factor SuhB; AltName: Full=Inositol-1-monophosphatase; Short=I-1-Pase; Short=IMPase; Short=Inositol-1-phosphatase		915982926	6.57501e+08
Pantoea_YR343_pacbio_PROKKA_00941	RecName: Full=Outer membrane protein MIP; AltName: Full=Macrophage infectivity potentiator; AltName: Full=Peptidyl-prolyl cis-trans isomerase; Short=PPIase; AltName: Full=Rotamase; Flags: Precursor	555438	1555550448	1058300208
Pantoea_YR343_pacbio_PROKKA_02453	RecName: Full=Universal stress protein E		1039957288	283426716
Pantoea_YR343_pacbio_PROKKA_00458	RecName: Full=Membrane protein insertase YidC; AltName: Full=Foldase YidC; AltName: Full=Membrane integrase YidC; AltName: Full=Membrane protein YidC	7.3563e+06	932080915	8.46164e+08
Pantoea_YR343_pacbio_PROKKA_00749	RecName: Full=Inositol 2-dehydrogenase; AltName: Full=Myo-inositol 2-dehydrogenase; Short=MI 2-dehydrogenase	53697280	2904654560	2588702376
Pantoea_YR343_pacbio_PROKKA_03435	RecName: Full=Thioredoxin; Short=Trx		125923040	201814112
Pantoea_YR343_pacbio_PROKKA_02855	RecName: Full=L(+)-tartrate dehydratase subunit beta; Short=L-TTD beta	1.43155e+07	547353686	656783280
Pantoea_YR343_pacbio_PROKKA_00848	RecName: Full=30S ribosomal protein S13	807938760	23347770379	23475601350
Pantoea_YR343_pacbio_PROKKA_00369	RecName: Full=Mannitol-1-phosphate 5-dehydrogenase	1.29573e+06	300162144	356512000
Pantoea_YR343_pacbio_PROKKA_03267	RecName: Full=2,3-bisphosphoglycerate-dependent phosphoglycerate mutase; Short=BPG-dependent PGAM; Short=PGAM; Short=Phosphoglyceromutase; Short=dPGM	5.45553e+07	12754876064	6969583232
Pantoea_YR343_pacbio_PROKKA_03256	RecName: Full=6-phosphogluconolactonase; Short=6-P-gluconolactonase	4.84798e+06	1032070664	797864752
Pantoea_YR343_pacbio_PROKKA_02283	RecName: Full=Probable CtpA-like serine protease	7.81003e+06	1180838275	1132256734
Pantoea_YR343_pacbio_PROKKA_01993	RecName: Full=Putative ribose/galactose/methyl galactoside import ATP-binding protein	7.58603e+06	9.07179e+08	372013716
Pantoea_YR343_pacbio_PROKKA_02931	RecName: Full=3-oxoacyl-[acyl-carrier-protein] synthase 3; AltName: Full=3-oxoacyl-[acyl-carrier-protein] synthase III; AltName: Full=Beta-ketoacyl-ACP synthase III; Short=KAS III		1834928640	873326612
Pantoea_YR343_pacbio_PROKKA_03786	RecName: Full=RNA polymerase-associated protein RapA; AltName: Full=ATP-dependent helicase HepA	3.02947e+07	9.57584e+08	8.27364e+08
Pantoea_YR343_pacbio_PROKKA_04025	RecName: Full=3-isopropylmalate dehydrogenase; AltName: Full=3-IPM-DH; AltName: Full=Beta-IPM dehydrogenase; Short=IMDH		2141394608	1593640522
Pantoea_YR343_pacbio_PROKKA_03290	RecName: Full=Cytochrome bd-I ubiquinol oxidase subunit 1; AltName: Full=Cytochrome bd-I oxidase subunit I; AltName: Full=Cytochrome d ubiquinol oxidase subunit I	1.29401e+08	3788343083	2807927389
Pantoea_YR343_pacbio_PROKKA_02790	RecName: Full=Succinylornithine transaminase; AltName: Full=Succinylornithine aminotransferase	952748	214561456	90444672
Pantoea_YR343_pacbio_PROKKA_03758	RecName: Full=Cell division protein FtsA	1442891	1589512622	1573006480
Pantoea_YR343_pacbio_PROKKA_00574	RecName: Full=Thiosulfate sulfurtransferase GlpE		1017566406	1246368784
Pantoea_YR343_pacbio_PROKKA_04961	RecName: Full=3-hydroxy-D-aspartate aldolase; AltName: Full=beta-hydroxyaspartate aldolase
Pantoea_YR343_pacbio_PROKKA_01573	RecName: Full=Polyphosphate kinase; AltName: Full=ATP-polyphosphate phosphotransferase; AltName: Full=Polyphosphoric acid kinase	1.66824e+07	634208285	516071277
Pantoea_YR343_pacbio_PROKKA_00900	RecName: Full=p-hydroxybenzoic acid efflux pump subunit AaeA; Short=pHBA efflux pump protein A	2.05348e+07	269886544	327279897
Pantoea_YR343_pacbio_PROKKA_03821	RecName: Full=Transcriptional regulatory protein WalR	2.97084e+07	4946610545	4744138818
Pantoea_YR343_pacbio_PROKKA_01856	RecName: Full=NAD-dependent malic enzyme; Short=NAD-ME	1.33991e+06	4994936676	1484778466
Pantoea_YR343_pacbio_PROKKA_02655	RecName: Full=L-threonate dehydrogenase		9.62235e+07	286279596
Pantoea_YR343_pacbio_PROKKA_00137	---NA---	5.15504e+06	1620286926	1624623996
Pantoea_YR343_pacbio_PROKKA_03989	RecName: Full=Stringent starvation protein A homolog	4.93716e+08	7444170575	6289957873
Pantoea_YR343_pacbio_PROKKA_00831	RecName: Full=30S ribosomal protein S19	62788340	6782970296	6173821210
Pantoea_YR343_pacbio_PROKKA_03049	RecName: Full=Intermembrane transport protein PqiB; AltName: Full=Paraquat-inducible protein B	47166315	376171354	2.71521e+08
Pantoea_YR343_pacbio_PROKKA_03903	RecName: Full=Probable cytosol aminopeptidase; AltName: Full=Leucine aminopeptidase; Short=LAP; AltName: Full=Leucyl aminopeptidase	6.98135e+07	1972055244	1377600840
Pantoea_YR343_pacbio_PROKKA_00532	RecName: Full=DNA-directed RNA polymerase subunit omega; Short=RNAP omega subunit; AltName: Full=RNA polymerase omega subunit; AltName: Full=Transcriptase subunit omega	8.78296e+06	2846168978	1432061646
Pantoea_YR343_pacbio_PROKKA_01845	RecName: Full=S-(hydroxymethyl)glutathione dehydrogenase; AltName: Full=Alcohol dehydrogenase class-3; AltName: Full=Alcohol dehydrogenase class-III; AltName: Full=Glutathione-dependent formaldehyde dehydrogenase; Short=FALDH; Short=FDH; Short=GSH-FDH	10988429	2978746766	2193568836
Pantoea_YR343_pacbio_PROKKA_02900	RecName: Full=Peptidase T; AltName: Full=Aminotripeptidase; Short=Tripeptidase; AltName: Full=Tripeptide aminopeptidase	6.25421e+07	1531201389	1277053418
Pantoea_YR343_pacbio_PROKKA_00826	RecName: Full=30S ribosomal protein S10	1377573522	20599088599	24276143441
Pantoea_YR343_pacbio_PROKKA_00215	RecName: Full=DNA-binding protein HU	3780393157	70797342455	54225000540
Pantoea_YR343_pacbio_PROKKA_00114	RecName: Full=Disulfide-bond oxidoreductase YfcG; AltName: Full=GSH-dependent disulfide-bond oxidoreductase YfcG; AltName: Full=GST N1-1; AltName: Full=GST-like protein YfcG; AltName: Full=Organic hydroperoxidase	803918	478233231	138001402
Pantoea_YR343_pacbio_PROKKA_03773	RecName: Full=Acetolactate synthase small subunit; AltName: Full=Acetohydroxy-acid synthase small subunit; Short=AHAS; Short=ALS	2.69012e+06	732073376	569238350
Pantoea_YR343_pacbio_PROKKA_03088	RecName: Full=Phosphoserine aminotransferase; AltName: Full=Phosphohydroxythreonine aminotransferase; Short=PSAT	40912166	3917072602	498814658
Pantoea_YR343_pacbio_PROKKA_03180	RecName: Full=Histidine-binding periplasmic protein; Short=HBP; Flags: Precursor	3.35658e+06	437819284	3.86287e+08
Pantoea_YR343_pacbio_PROKKA_00139	RecName: Full=UPF0337 protein YjbJ	1396171230	14731782290	19319109371
Pantoea_YR343_pacbio_PROKKA_00383	RecName: Full=Nitrate reductase	6.78935e+06	453131363	5.01695e+08
Pantoea_YR343_pacbio_PROKKA_02916	RecName: Full=Penicillin-binding protein activator LpoB; Short=PBP activator LpoB; Flags: Precursor		590452048	5.65553e+08
Pantoea_YR343_pacbio_PROKKA_02098	RecName: Full=Uncharacterized lipoprotein YedD; Flags: Precursor	734713	1074896888	728158708
Pantoea_YR343_pacbio_PROKKA_01921	RecName: Full=Galactofuranosyltransferase GlfT2; Short=GalTr 2; AltName: Full=Arabinogalactan galactosyltransferase 2; AltName: Full=Galactofuranosylgalactofuranosylrhamnosyl-N-acetylglucosaminyl-diphospho-decaprenol beta-1,5/1,6-galactofuranosyltransferase; AltName: Full=Polymerizing galactofuranosyltransferase GlfT2	176181848	2837344492	2538707605
Pantoea_YR343_pacbio_PROKKA_00567	RecName: Full=ADP-L-glycero-D-manno-heptose-6-epimerase; AltName: Full=ADP-L-glycero-beta-D-manno-heptose-6-epimerase; Short=ADP-glyceromanno-heptose 6-epimerase; Short=ADP-hep 6-epimerase; Short=AGME		3720808964	1158555629
Pantoea_YR343_pacbio_PROKKA_00634	RecName: Full=Dihydroxy-acid dehydratase; Short=DAD	2.15032e+07	300663364	676763052
Pantoea_YR343_pacbio_PROKKA_01864	RecName: Full=Alkyl hydroperoxide reductase subunit F	2.03612e+06	659364300	297235881
Pantoea_YR343_pacbio_PROKKA_01599	RecName: Full=Uncharacterized protein YpfJ	2.42818e+07	686705592	732791964
Pantoea_YR343_pacbio_PROKKA_02411	RecName: Full=Phage shock protein A	23568948	807921552	829458112
Pantoea_YR343_pacbio_PROKKA_01510	RecName: Full=ATP-dependent RNA helicase DeaD; AltName: Full=Cold-shock DEAD box protein A	1.37513e+07	481650032	4.18076e+08
Pantoea_YR343_pacbio_PROKKA_02361	RecName: Full=Protein TonB	1.19707e+08	525907462	6.07024e+08
Pantoea_YR343_pacbio_PROKKA_00460	RecName: Full=Probable malonic semialdehyde reductase RutE	4.58161e+06	1852409278	9.9066e+08
Pantoea_YR343_pacbio_PROKKA_02746	RecName: Full=FeS cluster assembly protein SufB	3.08476e+08	1034756077	860270232
Pantoea_YR343_pacbio_PROKKA_00761	RecName: Full=30S ribosomal protein S1	5.24973e+06	260243150	1.39845e+08
Pantoea_YR343_pacbio_PROKKA_01250	RecName: Full=Glutathione synthetase; AltName: Full=GSH synthetase; Short=GSH-S; Short=GSHase; AltName: Full=Glutathione synthase	4.09746e+07	1177120771	1736730652
Pantoea_YR343_pacbio_PROKKA_00950	RecName: Full=Inorganic pyrophosphatase; AltName: Full=Pyrophosphate phospho-hydrolase; Short=PPase	3.40115e+07	5656413420	4207924809
Pantoea_YR343_pacbio_PROKKA_02311	RecName: Full=Ureidoglycolate lyase; Short=UGL; AltName: Full=Ureidoglycolase; AltName: Full=Ureidoglycolatase; AltName: Full=Ureidoglycolate hydrolase	80997696	1829260434	1460379277
Pantoea_YR343_pacbio_PROKKA_03449	RecName: Full=Adenylate kinase; Short=AK; AltName: Full=ATP-AMP transphosphorylase; AltName: Full=ATP:AMP phosphotransferase; AltName: Full=Adenylate monophosphate kinase	1.41467e+08	2321900268	2003524887
Pantoea_YR343_pacbio_PROKKA_02328	RecName: Full=Peptide methionine sulfoxide reductase MsrB; AltName: Full=Peptide-methionine (R)-S-oxide reductase	1.79024e+06	6.66938e+08	2.63493e+08
Pantoea_YR343_pacbio_PROKKA_00972	RecName: Full=Osmotically-inducible protein Y; Flags: Precursor	6.24105e+08	4652281625	6014197917
Pantoea_YR343_pacbio_PROKKA_03410	RecName: Full=Monoacylglycerol lipase; Short=MGL	2.19122e+08	879986460	5.85613e+08
Pantoea_YR343_pacbio_PROKKA_03113	RecName: Full=Uncharacterized lipoprotein YbjP; Flags: Precursor	2.32846e+08	1855016519	2091069981
Pantoea_YR343_pacbio_PROKKA_03186	RecName: Full=Histidine ammonia-lyase; Short=Histidase	1.72074e+08	2583264466	3040497318
Pantoea_YR343_pacbio_PROKKA_00829	RecName: Full=50S ribosomal protein L23	1034272324	29989840049	30956640764
Pantoea_YR343_pacbio_PROKKA_03520	RecName: Full=Protein translocase subunit SecF	4.35456e+07	474244633	3.91965e+08
Pantoea_YR343_pacbio_PROKKA_03536	RecName: Full=Nuclease SbcCD subunit C	5.54921e+06	258026230	234293019
Pantoea_YR343_pacbio_PROKKA_00841	RecName: Full=30S ribosomal protein S8	3052901159	24005207762	23529767501
Pantoea_YR343_pacbio_PROKKA_00478	RecName: Full=ATP synthase subunit delta; AltName: Full=ATP synthase F(1) sector subunit delta; AltName: Full=F-type ATPase subunit delta; Short=F-ATPase subunit delta	4.98829e+06	560609702	537907277
Pantoea_YR343_pacbio_PROKKA_02743	RecName: Full=Cysteine desulfurase; AltName: Full=Selenocysteine beta-lyase; Short=SCL; AltName: Full=Selenocysteine lyase; AltName: Full=Selenocysteine reductase	11479837	160483814	8.61767e+07
Pantoea_YR343_pacbio_PROKKA_03938	RecName: Full=Phosphoglucosamine mutase	2.15874e+06	2523042848	1379816964
Pantoea_YR343_pacbio_PROKKA_00384	RecName: Full=Formate dehydrogenase-O iron-sulfur subunit; AltName: Full=Aerobic formate dehydrogenase iron-sulfur subunit; AltName: Full=FDH-Z subunit beta; AltName: Full=Formate dehydrogenase-O subunit beta	137925976	433767502	424676911
Pantoea_YR343_pacbio_PROKKA_00091	RecName: Full=Dihydroxyacetone kinase; Short=DHA kinase; AltName: Full=Glycerone kinase		636615516	624877202
Pantoea_YR343_pacbio_PROKKA_01557	RecName: Full=Outer membrane protein assembly factor BamB; Flags: Precursor	1.90434e+07	3508676704	3203933244
Pantoea_YR343_pacbio_PROKKA_00516	RecName: Full=DNA-binding transcriptional regulator NtrC; AltName: Full=Nitrogen regulation protein NR(I); AltName: Full=Nitrogen regulator I; Short=NRI	1.37043e+06	189152192	160155333
Pantoea_YR343_pacbio_PROKKA_01380	RecName: Full=L-threonate dehydrogenase		55009674	69842326
Pantoea_YR343_pacbio_PROKKA_00312	RecName: Full=Thioredoxin; Short=Trx	1.92697e+08	7188383801	3188486346
Pantoea_YR343_pacbio_PROKKA_03707	RecName: Full=Penicillin-binding protein 1A; Short=PBP1a; Includes: RecName: Full=Penicillin-insensitive transglycosylase; AltName: Full=Peptidoglycan TGase; Includes: RecName: Full=Penicillin-sensitive transpeptidase; AltName: Full=DD-transpeptidase	3.27817e+06	461548288	4.16736e+08
Pantoea_YR343_pacbio_PROKKA_03957	RecName: Full=Ureidoacrylate amidohydrolase RutB	13027123	286548152	333541680
Pantoea_YR343_pacbio_PROKKA_03009	RecName: Full=Uncharacterized protein YecF	12216794	1440423904	913031678
Pantoea_YR343_pacbio_PROKKA_00617	RecName: Full=Vitamin B12 transporter BtuB; AltName: Full=Cobalamin receptor; AltName: Full=Outer membrane cobalamin translocator; Flags: Precursor	12279050	2.05633e+08	188749708
Pantoea_YR343_pacbio_PROKKA_00544	RecName: Full=UPF0701 protein YicC	1.41633e+07	1180266244	1245554408
Pantoea_YR343_pacbio_PROKKA_03418	RecName: Full=Type I restriction enzyme EcoEI methylase subunit; Short=M protein; AltName: Full=Type I methyltransferase M.EcoEI; Short=M.EcoEI	1.097e+07	435315675	371498327
Pantoea_YR343_pacbio_PROKKA_03226	RecName: Full=Probable L,D-transpeptidase YbiS; Flags: Precursor	5.73739e+06	423810964	614454600
Pantoea_YR343_pacbio_PROKKA_01712	RecName: Full=Chorismate synthase; Short=CS; AltName: Full=5-enolpyruvylshikimate-3-phosphate phospholyase	7.22669e+07	183874862	239490104
Pantoea_YR343_pacbio_PROKKA_00512	RecName: Full=DNA polymerase I; Short=POL I	1.39272e+06	735801680	432656800
Pantoea_YR343_pacbio_PROKKA_00084	RecName: Full=N-acetyldiaminopimelate deacetylase		622201652	647910900
Pantoea_YR343_pacbio_PROKKA_03662	RecName: Full=Outer membrane lipoprotein RcsF; Flags: Precursor	8.83716e+06	354436614	418125100
Pantoea_YR343_pacbio_PROKKA_03426	RecName: Full=Putative peptidyl-prolyl cis-trans isomerase; Short=PPIase; AltName: Full=Rotamase	3.2832e+06	1198746108	1116389444
Pantoea_YR343_pacbio_PROKKA_02897	RecName: Full=Virulence transcriptional regulatory protein PhoP	1.70702e+07	88978002	64458292
Pantoea_YR343_pacbio_PROKKA_00270	RecName: Full=5-methyltetrahydropteroyltriglutamate--homocysteine methyltransferase; AltName: Full=Cobalamin-independent methionine synthase; AltName: Full=Methionine synthase, vitamin-B12 independent isozyme	1.06955e+08	885867750	7.26823e+08
Pantoea_YR343_pacbio_PROKKA_02045	RecName: Full=Leu/Ile/Val-binding protein homolog 1; Flags: Precursor	6.55769e+06	1028284330	1085294017
Pantoea_YR343_pacbio_PROKKA_00186	RecName: Full=Glycogen phosphorylase	2.57904e+06	1200908590	1253820280
Pantoea_YR343_pacbio_PROKKA_00520	RecName: Full=GMP/IMP nucleotidase YrfG	102586636	2231548990	2046534767
Pantoea_YR343_pacbio_PROKKA_03490	RecName: Full=ATP-dependent Clp protease proteolytic subunit; AltName: Full=Endopeptidase Clp	3.20514e+07	4950868534	2001619164
Pantoea_YR343_pacbio_PROKKA_01545	RecName: Full=Peptidase B; AltName: Full=Aminopeptidase B	5.34482e+07	2818340330	3118548970
Pantoea_YR343_pacbio_PROKKA_01442	RecName: Full=Outer membrane protein assembly factor BamD; Flags: Precursor	1042244297	2029667314	2112725615
Pantoea_YR343_pacbio_PROKKA_01756	RecName: Full=NADH-quinone oxidoreductase subunit A; AltName: Full=NADH dehydrogenase I subunit A; AltName: Full=NDH-1 subunit A; AltName: Full=NUO1	1.42533e+06	420485494	29567868
Pantoea_YR343_pacbio_PROKKA_03504	RecName: Full=UPF0234 protein YajQ		1030537716	578676983
Pantoea_YR343_pacbio_PROKKA_02375	RecName: Full=Threonylcarbamoyl-AMP synthase; Short=TC-AMP synthase; AltName: Full=L-threonylcarbamoyladenylate synthase; AltName: Full=t(6)A37 threonylcarbamoyladenosine biosynthesis protein TsaC; AltName: Full=tRNA threonylcarbamoyladenosine biosynthesis protein TsaC	7.83564e+06	563985120	4.44682e+08
Pantoea_YR343_pacbio_PROKKA_01658	RecName: Full=Glutamate--tRNA ligase; AltName: Full=Glutamyl-tRNA synthetase; Short=GluRS	3.82034e+06	1284449337	860514261
Pantoea_YR343_pacbio_PROKKA_03492	RecName: Full=DNA-binding transcriptional regulator BolA	1.64224e+06	221861044	81164404
Pantoea_YR343_pacbio_PROKKA_03084	RecName: Full=Integration host factor subunit beta; Short=IHF-beta	5.42704e+06	333196496
Pantoea_YR343_pacbio_PROKKA_03962	RecName: Full=50S ribosomal protein L21	1598328966	12850238606	12231420898
Pantoea_YR343_pacbio_PROKKA_00766	RecName: Full=Phosphoenolpyruvate carboxykinase (ATP); Short=PCK; Short=PEP carboxykinase; Short=PEPCK	1.84602e+06	156904659	3.95698e+07
Pantoea_YR343_pacbio_PROKKA_01556	RecName: Full=Ancillary SecYEG translocon subunit; AltName: Full=Periplasmic chaperone YfgM	3.33899e+06	307758419	284404262
Pantoea_YR343_pacbio_PROKKA_00952	---NA---	7.55512e+07	3307378203	3042624227
Pantoea_YR343_pacbio_PROKKA_01261	RecName: Full=Leukotoxin translocation ATP-binding protein LktB	7.57434e+06	506426875	5.9228e+08
Pantoea_YR343_pacbio_PROKKA_03522	RecName: Full=Sec translocon accessory complex subunit YajC	6.73075e+07	8612453166	7652881356
Pantoea_YR343_pacbio_PROKKA_02552	RecName: Full=Phenolphthiocerol/phthiocerol polyketide synthase subunit C; AltName: Full=(Phenol)carboxyphthiodiolenone synthase subunit C; AltName: Full=Beta-ketoacyl-acyl-carrier-protein synthase I; AltName: Full=Phthiocerol synthesis polyketide synthase type I PpsC	1.30898e+07	884159465	1595876890
Pantoea_YR343_pacbio_PROKKA_02813	RecName: Full=Trehalose-6-phosphate synthase; Short=TPS; AltName: Full=Alpha,alpha-trehalose-phosphate synthase [UDP-forming]; AltName: Full=Osmoregulatory trehalose synthesis protein A; Short=OtsA; AltName: Full=UDP-glucose-glucosephosphate glucosyltransferase	9.54101e+07	1180277915	1245080913
Pantoea_YR343_pacbio_PROKKA_00548	RecName: Full=Orotate phosphoribosyltransferase; Short=OPRT; Short=OPRTase	5.86845e+06	1082814746	1132301384
Pantoea_YR343_pacbio_PROKKA_00265	RecName: Full=Ubiquinone/menaquinone biosynthesis C-methyltransferase UbiE; AltName: Full=2-methoxy-6-polyprenyl-1,4-benzoquinol methylase; AltName: Full=Demethylmenaquinone methyltransferase	9.25843e+06	1331440400	1052200672
Pantoea_YR343_pacbio_PROKKA_03454	RecName: Full=Nucleoid-associated protein YbaB	529537462	213962088	1.87678e+07
Pantoea_YR343_pacbio_PROKKA_03099	RecName: Full=Thioredoxin reductase; Short=TRXR	1.35313e+07	1167045426	408569631
Pantoea_YR343_pacbio_PROKKA_02730	RecName: Full=HTH-type transcriptional repressor PurR; AltName: Full=Pur regulon repressor; AltName: Full=Purine nucleotide synthesis repressor	3.90088e+06	711412184	474845493
Pantoea_YR343_pacbio_PROKKA_01368	RecName: Full=Pyrimidine/purine nucleotide 5'-monophosphate nucleosidase; AltName: Full=AMP nucleosidase; AltName: Full=CMP nucleosidase; AltName: Full=GMP nucleosidase; AltName: Full=IMP nucleosidase; AltName: Full=UMP nucleosidase; AltName: Full=dTMP nucleosidase	13828587	791482342	5.57551e+08
Pantoea_YR343_pacbio_PROKKA_02279	RecName: Full=Intermembrane transport protein YebT	1830750	348446030	4.01782e+08
Pantoea_YR343_pacbio_PROKKA_00083	RecName: Full=N-acetyldiaminopimelate deacetylase	23155680	2316383635	2248865646
Pantoea_YR343_pacbio_PROKKA_03624	RecName: Full=Catalase-peroxidase; Short=CP; AltName: Full=Peroxidase/catalase	1.40307e+06	6.92177e+08	7.02607e+08
Pantoea_YR343_pacbio_PROKKA_03603	RecName: Full=Gamma-glutamyl phosphate reductase; Short=GPR; AltName: Full=Glutamate-5-semialdehyde dehydrogenase; AltName: Full=Glutamyl-gamma-semialdehyde dehydrogenase; Short=GSA dehydrogenase	10324700	208112516	166582918
Pantoea_YR343_pacbio_PROKKA_03233	RecName: Full=DEAD-box ATP-dependent RNA helicase CshA	3.55166e+06	283433994	303198729
Pantoea_YR343_pacbio_PROKKA_02292	RecName: Full=PTS system mannose-specific EIID component; AltName: Full=EII-M-Man; AltName: Full=EIID-Man; AltName: Full=Mannose permease IID component	2003449860	4629863584	3897371894
Pantoea_YR343_pacbio_PROKKA_00510	RecName: Full=Thiol:disulfide interchange protein DsbA; Flags: Precursor	2.46761e+08	3533435914	3439826026
Pantoea_YR343_pacbio_PROKKA_00835	RecName: Full=50S ribosomal protein L29	1.14083e+06	3572435040	2208375648
Pantoea_YR343_pacbio_PROKKA_01541	RecName: Full=Nus factor SuhB; AltName: Full=Inositol-1-monophosphatase; Short=I-1-Pase; Short=IMPase; Short=Inositol-1-phosphatase	12237495	1055902564	1073759852
Pantoea_YR343_pacbio_PROKKA_01262	RecName: Full=Protein CyaD	111378760	1036900080	2994523712
Pantoea_YR343_pacbio_PROKKA_02397	RecName: Full=Peptide transporter CstA; AltName: Full=Carbon starvation protein A homolog	2.37402e+07	2265414291	2641001968
Pantoea_YR343_pacbio_PROKKA_00317	RecName: Full=AsmA family protein YhjG	3.21727e+07	988719680	363312448
Pantoea_YR343_pacbio_PROKKA_00589	RecName: Full=Flavodoxin/ferredoxin--NADP reductase; AltName: Full=Ferredoxin (flavodoxin):NADP(+) oxidoreductase; AltName: Full=Ferredoxin--NADP reductase; Short=FNR; AltName: Full=Flavodoxin--NADP reductase; Short=FLDR	6.40551e+06	1099529128	697913120
Pantoea_YR343_pacbio_PROKKA_03986	RecName: Full=Archaeal-type glutamate synthase [NADPH]; AltName: Full=Archaeal-type NADPH-GOGAT	3.28496e+07	178963177	84051733
Pantoea_YR343_pacbio_PROKKA_00252	RecName: Full=Xaa-Pro dipeptidase; Short=X-Pro dipeptidase; AltName: Full=Imidodipeptidase; AltName: Full=Proline dipeptidase; Short=Prolidase	7.39737e+06	593581949	5.34122e+08
Pantoea_YR343_pacbio_PROKKA_02833	RecName: Full=Protein YgiW; Flags: Precursor	926457121	524236107	7.62985e+08
Pantoea_YR343_pacbio_PROKKA_03089	RecName: Full=Ribosomal protein S12 methylthiotransferase accessory factor YcaO	3.88125e+06	3076878858	2574058111
Pantoea_YR343_pacbio_PROKKA_01008	RecName: Full=Lipoprotein E; AltName: Full=Outer membrane protein P4; Short=OMP P4; Flags: Precursor	5799354	3132329864	3177998240
Pantoea_YR343_pacbio_PROKKA_00756	RecName: Full=4-alpha-glucanotransferase; AltName: Full=Amylomaltase; AltName: Full=Disproportionating enzyme; Short=D-enzyme	9.65148e+07	1001773614	952544604
Pantoea_YR343_pacbio_PROKKA_02387	RecName: Full=Lipopolysaccharide assembly protein A	3.85099e+06	506275795	110718730
Pantoea_YR343_pacbio_PROKKA_02286	RecName: Full=HTH-type transcriptional repressor AllR; AltName: Full=Negative regulator of allantoin and glyoxylate utilization operons	3.97204e+06	1898800413	2040443876
Pantoea_YR343_pacbio_PROKKA_02369	RecName: Full=Tryptophan synthase beta chain	6509690	560220828	329725491
Pantoea_YR343_pacbio_PROKKA_02784	RecName: Full=Periplasmic chaperone Spy; AltName: Full=Spheroplast protein Y; Flags: Precursor	5.86213e+07	4441088069	4031558513
Pantoea_YR343_pacbio_PROKKA_00922	RecName: Full=RNA-binding protein Hfq	1.36582e+08	4145419308	2889066708
Pantoea_YR343_pacbio_PROKKA_00454	RecName: Full=Beta sliding clamp; Short=Beta clamp; Short=Sliding clamp; AltName: Full=Beta-clamp processivity factor; AltName: Full=DNA polymerase III beta sliding clamp subunit; AltName: Full=DNA polymerase III subunit beta	14707737	219914879	331740960
Pantoea_YR343_pacbio_PROKKA_01920	---NA---	1.96792e+07	2326353302	2044853415
Pantoea_YR343_pacbio_PROKKA_01290	RecName: Full=Cell division protein ZapA; AltName: Full=Z ring-associated protein ZapA		89913276	2.72886e+07
Pantoea_YR343_pacbio_PROKKA_00633	RecName: Full=Probable branched-chain-amino-acid aminotransferase; Short=BCAT	6.67429e+08	3020903476	3683353873
Pantoea_YR343_pacbio_PROKKA_00367	RecName: Full=Uncharacterized protein YiaF	1.22786e+07	1868551232	1785560816
Pantoea_YR343_pacbio_PROKKA_00213	RecName: Full=Phosphoribosylamine--glycine ligase; AltName: Full=GARS; AltName: Full=Glycinamide ribonucleotide synthetase; AltName: Full=Phosphoribosylglycinamide synthetase	21530480	1389532336	1416140105
Pantoea_YR343_pacbio_PROKKA_01436	RecName: Full=50S ribosomal protein L19	3.39869e+07	11985524305	3895295208
Pantoea_YR343_pacbio_PROKKA_00581	RecName: Full=Transcriptional regulatory protein WalR	4.08093e+07	1695258960	1646050668
Pantoea_YR343_pacbio_PROKKA_02707	RecName: Full=Glutathione S-transferase GstB	9.72257e+06	2044010298	1906817527
Pantoea_YR343_pacbio_PROKKA_02056	---NA---	9.83611e+08	417607602	5.73109e+08
Pantoea_YR343_pacbio_PROKKA_02305	RecName: Full=2-succinylbenzoate--CoA ligase; AltName: Full=o-succinylbenzoyl-CoA synthetase; Short=OSB-CoA synthetase	7.89952e+06	556368084	503743494
Pantoea_YR343_pacbio_PROKKA_01032	RecName: Full=Ubiquinone biosynthesis accessory factor UbiK	3.16108e+07	2045787464	1518202544
Pantoea_YR343_pacbio_PROKKA_02432	RecName: Full=D-lactate dehydrogenase; Short=D-LDH; AltName: Full=D-specific 2-hydroxyacid dehydrogenase	37110666	1044738232	821679200
Pantoea_YR343_pacbio_PROKKA_01548	RecName: Full=Alpha-2-macroglobulin; Flags: Precursor	5.25022e+06	5.95287e+08	253705244
Pantoea_YR343_pacbio_PROKKA_00201	RecName: Full=Methionine synthase; AltName: Full=5-methyltetrahydrofolate--homocysteine methyltransferase; AltName: Full=Methionine synthase, vitamin-B12 dependent; Short=MS		252549174	1.66795e+08
Pantoea_YR343_pacbio_PROKKA_03224	RecName: Full=3-oxoacyl-[acyl-carrier-protein] reductase FabG; AltName: Full=3-ketoacyl-acyl carrier protein reductase; AltName: Full=Beta-Ketoacyl-acyl carrier protein reductase; AltName: Full=Beta-ketoacyl-ACP reductase	3.80445e+08	1090468144	1166294682
Pantoea_YR343_pacbio_PROKKA_00747	RecName: Full=5-dehydro-2-deoxygluconokinase; AltName: Full=2-deoxy-5-keto-D-gluconate kinase; Short=DKG kinase	24219716	215181608	209485052
Pantoea_YR343_pacbio_PROKKA_01666	RecName: Full=Nucleoside permease NupC; AltName: Full=Nucleoside-transport system protein NupC	6.31592e+08	4892410097	3902867047
[truncated: 1,300 more rows]

## Sheet: R2A_AP49_Stationary
ProteinID	Description	R2A_AP49_early-stationary_rep1	R2A_AP49_early-stationary_rep2	R2A_AP49_early-stationary_rep3
[truncated: 1,882 more rows]
