# Supplementary material for: Formation of a constructed microbial community in a nutrient-rich environment indicates bacterial interspecific competition
Source: mSystems. 2024 Mar 12;9(4):e00006-24. doi: 10.1128/msystems.00006-24 (PMC11019790; doi:10.1128/msystems.00006-24)
Supplement: Table S4 — t-Test results. [file msystems.00006-24-s0004.xlsx]

## Sheet: Supplemental Table S4
Supplementary Table S4: Summary of the student's t-test results from proteomics measurements for each bacterial species in three-member community with equal initial inoculum ratios at 48 h timepoint (GM17-YR343-AP49 1-1-1) compared to their monocultures at early stationary phase. A final report is provided for Pseudomonas sp. GM17, Pantoea sp. YR343 and Sphingobium sp. AP49 as a separate Excel sh…

## Sheet: Pseudomonas sp. GM17
ProteinID	Description	1-1-1_48h_Rep1	1-1-1_48h_Rep2	1-1-1_48h_Rep3	GM17 early-stationary_Rep1	GM17 early-stationary_Rep2	GM17 early-stationary_Rep3	p-value	q-value	Log2FC_1-1-1_48h vs monoculture stationary	p-value significant (<=0.05)	Abs Log2FC>1	Significant (p-value <=0.05 and Absolute Log2FC>1)
Pseudomonas_GM17_pacbio_PROKKA_00006	RecName: Full=Tyrosine--tRNA ligase;AltName: Full=Tyrosyl-tRNA synthetase;Short=TyrRS	32.8531	32.958	32.9243	33.2656	32.9689	33.3322	0.0750477	0.0120401	-0.277098
Pseudomonas_GM17_pacbio_PROKKA_00034	---NA---	28.4897	28.3428	28.2004	28.7423	29.1143	28.5497	0.0691627	0.0111449	-0.4578
Pseudomonas_GM17_pacbio_PROKKA_00038	RecName: Full=LPS-assembly protein LptD;Flags: Precursor	34.9772	34.9899	34.8331	33.7631	33.6256	33.5929	6.16048e-05	0	1.27287	+	+	+
Pseudomonas_GM17_pacbio_PROKKA_00039	RecName: Full=Chaperone SurA;AltName: Full=Peptidyl-prolyl cis-trans isomerase SurA;Short=PPIase SurA;AltName: Full=Rotamase SurA;Flags: Precursor	34.888	35.0936	34.8791	34.3202	34.2676	34.2473	0.000773925	9.42563e-05	0.6752	+
Pseudomonas_GM17_pacbio_PROKKA_00045	RecName: Full=Protein PrkA	37.6645	37.5897	37.5852	37.5328	37.6096	37.6288	0.591282	0.691382	0.0227343
Pseudomonas_GM17_pacbio_PROKKA_00053	RecName: Full=30S ribosomal protein S21	37.2898	37.2614	37.074	36.3813	36.2512	36.368	0.000383998	0.000113879	0.874898	+
Pseudomonas_GM17_pacbio_PROKKA_00055	RecName: Full=RNA polymerase sigma factor RpoD;AltName: Full=Sigma-70	36.2416	36.3764	36.3499	34.8298	34.8128	34.9036	7.74015e-06	0	1.4739	+	+	+
Pseudomonas_GM17_pacbio_PROKKA_00059	RecName: Full=Alcohol dehydrogenase (quinone), dehydrogenase subunit;Short=ADH;AltName: Full=Alcohol dehydrogenase (quinone), acceptor subunit;AltName: Full=Alcohol dehydrogenase (quinone), subunit I;AltName: Full=Ethanol:Q2 reductase;AltName: Full=G3-ADH subunit I;AltName: Full=Quinohemoprotein alcohol dehydrogenase;AltName: Full=Quinohemoprotein-cytochrome c complex;AltName: Full=Ubiquinol oxid…	29.4656	28.6146	30.0729	24.8598	23.4322	23.2379	0.0011244	8.57334e-05	5.54107	+	+	+
Pseudomonas_GM17_pacbio_PROKKA_00076	RecName: Full=Probable acyl-CoA dehydrogenase fadE25	33.7595	33.1486	33.6733	32.0919	32.3397	32.0874	0.00288865	0.000427119	1.35413	+	+	+
Pseudomonas_GM17_pacbio_PROKKA_00078	RecName: Full=Probable acyl-CoA dehydrogenase fadE25	34.7833	34.4366	34.8017	33.8899	34.0003	33.9073	0.00388684	0.000541824	0.741366	+
Pseudomonas_GM17_pacbio_PROKKA_00123	---NA---	36.8079	37.2975	37.3275	37.304	37.9438	37.4376	0.180332	0.0395356	-0.417501
Pseudomonas_GM17_pacbio_PROKKA_00169	RecName: Full=Transketolase 2;Short=TK 2	36.8361	36.9314	36.9068	35.5496	35.8979	35.6314	0.000388327	0.000113375	1.19847	+	+	+
Pseudomonas_GM17_pacbio_PROKKA_00182	RecName: Full=Adenosylhomocysteinase;AltName: Full=S-adenosyl-L-homocysteine hydrolase;Short=AdoHcyase	36.6698	36.7125	36.5434	36.6058	36.9227	36.5854	0.629905	0.760598	-0.0627327
Pseudomonas_GM17_pacbio_PROKKA_00186	RecName: Full=ATP-dependent RNA helicase RhlB	33.454	33.2179	33.3633	35.3267	35.5197	35.3332	2.56443e-05	0	-2.04813	+	+	+
Pseudomonas_GM17_pacbio_PROKKA_00187	RecName: Full=Protein YceI;Flags: Precursor	37.628	37.5649	37.5924	36.9539	37.1937	37.0529	0.00183042	0.000155623	0.528267	+
Pseudomonas_GM17_pacbio_PROKKA_00191	RecName: Full=Histidine-binding periplasmic protein;Short=HBP;Flags: Precursor	35.3182	35.2538	35.3589	34.1236	34.4683	34.08	0.00101219	8.8033e-05	1.08633	+	+	+
Pseudomonas_GM17_pacbio_PROKKA_00217	RecName: Full=Aspartate carbamoyltransferase;AltName: Full=Aspartate transcarbamylase;Short=ATCase	33.4607	33.3628	33.471	32.5002	32.2569	32.6618	0.00144556	0.00016182	0.958534	+
Pseudomonas_GM17_pacbio_PROKKA_00223	RecName: Full=Pyrroline-5-carboxylate reductase;Short=P5C reductase;Short=P5CR;AltName: Full=PCA reductase	32.8082	32.8894	32.6753	31.8006	31.8472	31.8387	0.000114273	0	0.962134	+
Pseudomonas_GM17_pacbio_PROKKA_00312	RecName: Full=Porin-like protein GalP;AltName: Full=Gallate degradation protein P;Flags: Precursor	37.1349	36.9946	37.0678	35.7534	35.7981	35.7695	7.01882e-06	0	1.2921	+	+	+
Pseudomonas_GM17_pacbio_PROKKA_00324	---NA---	41.8584	41.6842	41.8872	41.2044	41.3444	41.2929	0.00217326	0.000223925	0.529367	+
Pseudomonas_GM17_pacbio_PROKKA_00335	RecName: Full=Cell division protein ZapA;AltName: Full=Z ring-associated protein ZapA	32.7867	32.9428	32.4987	31.3409	31.6843	31.4045	0.00164	0.000158025	1.26617	+	+	+
Pseudomonas_GM17_pacbio_PROKKA_00348	RecName: Full=Transcription termination factor Rho;AltName: Full=ATP-dependent helicase Rho	36.3682	36.3279	36.4638	34.692	34.8992	34.693	3.43549e-05	0	1.62523	+	+	+
Pseudomonas_GM17_pacbio_PROKKA_00349	RecName: Full=Thioredoxin;Short=Trx	36.2124	36.4253	36.2913	35.3131	35.2762	35.2566	8.96552e-05	0	1.0277	+	+	+
Pseudomonas_GM17_pacbio_PROKKA_00356	RecName: Full=Polyphosphate kinase;AltName: Full=ATP-polyphosphate phosphotransferase;AltName: Full=Polyphosphoric acid kinase	33.8204	33.9846	34.0275	33.3215	32.7264	33.3764	0.0209989	0.00295936	0.802734	+
Pseudomonas_GM17_pacbio_PROKKA_00365	RecName: Full=Energy-dependent translational throttle protein EttA;AltName: Full=Translational regulatory factor EttA	28.8512	28.7998	29.0198	29.3411	29.6036	29.4687	0.00449779	0.000661734	-0.580866	+
Pseudomonas_GM17_pacbio_PROKKA_00367	RecName: Full=Transcriptional regulatory protein AlgP;AltName: Full=Alginate regulatory protein AlgR3	36.5884	36.709	36.5295	35.5299	34.5023	35.5243	0.0146355	0.00224279	1.42347	+	+	+
Pseudomonas_GM17_pacbio_PROKKA_00376	RecName: Full=Argininosuccinate lyase;Short=ASAL;AltName: Full=Arginosuccinase	34.5338	34.7055	34.6214	33.8161	33.7297	33.9166	0.000401428	0.000112379	0.799433	+
Pseudomonas_GM17_pacbio_PROKKA_00389	RecName: Full=Transcriptional regulator SutA;AltName: Full=Survival under transitions A	35.1595	35.3571	35.2428	35.6549	35.9996	35.6881	0.0130349	0.00192771	-0.527732	+
Pseudomonas_GM17_pacbio_PROKKA_00413	RecName: Full=Cytochrome c5	32.7747	32.6348	32.5468	32.4756	32.8157	32.3928	0.566479	0.635723	0.0907326
Pseudomonas_GM17_pacbio_PROKKA_00417	RecName: Full=D-amino acid dehydrogenase	31.7589	31.6585	31.526	29.2196	29.6587	29.234	0.000138251	0	2.27703	+	+	+
Pseudomonas_GM17_pacbio_PROKKA_00427	RecName: Full=50S ribosomal protein L33	35.4287	35.1121	35.3485	35	34.9638	35.0974	0.0553286	0.00834206	0.276033
Pseudomonas_GM17_pacbio_PROKKA_00428	RecName: Full=50S ribosomal protein L28	34.5781	35.0601	34.9489	32.9869	31.8985	31.277	0.00571075	0.000687755	2.80823	+	+	+
Pseudomonas_GM17_pacbio_PROKKA_00443	RecName: Full=2-iminobutanoate/2-iminopropanoate deaminase;AltName: Full=Enamine/imine deaminase	37.2998	37.1537	37.1956	35.7492	36.1105	35.8515	0.00034718	0.000117216	1.31263	+	+	+
Pseudomonas_GM17_pacbio_PROKKA_00471	RecName: Full=Chaperone protein ClpB	32.9882	33.1193	33.0608	34.2654	34.4967	34.3743	6.67543e-05	0	-1.3227	+	+	+
Pseudomonas_GM17_pacbio_PROKKA_00477	RecName: Full=Type VI secretion system sheath protein TssC1;AltName: Full=Sheath protein HsiC1	36.1554	36.2197	36.1045	37.4924	37.7768	37.6469	7.58303e-05	0	-1.47883	+	+	+
Pseudomonas_GM17_pacbio_PROKKA_00478	RecName: Full=Type VI secretion system sheath protein TssB1;AltName: Full=Sheath protein HsiB1	35.4816	35.6256	35.4653	36.8192	36.992	36.901	4.20381e-05	0	-1.3799	+	+	+
Pseudomonas_GM17_pacbio_PROKKA_00491	RecName: Full=Chemotaxis protein CheY	31.3452	31.086	30.9076	29.8147	29.1132	29.5948	0.00272086	0.000358447	1.60537	+	+	+
Pseudomonas_GM17_pacbio_PROKKA_00505	RecName: Full=Aspartate ammonia-lyase;Short=Aspartase	35.3502	35.3061	35.2809	34.6894	34.6959	34.596	6.84073e-05	0	0.651966	+
Pseudomonas_GM17_pacbio_PROKKA_00626	RecName: Full=ATP synthase epsilon chain;AltName: Full=ATP synthase F1 sector epsilon subunit;AltName: Full=F-ATPase epsilon subunit	35.5563	35.6554	35.4275	35.2436	35.5789	35.2317	0.212367	0.0512497	0.195001
Pseudomonas_GM17_pacbio_PROKKA_00627	RecName: Full=ATP synthase subunit beta;AltName: Full=ATP synthase F1 sector subunit beta;AltName: Full=F-ATPase subunit beta	39.0057	39.1087	39.0875	38.0615	38.1505	38.0632	2.23738e-05	0	0.975566	+
Pseudomonas_GM17_pacbio_PROKKA_00629	RecName: Full=ATP synthase subunit alpha;AltName: Full=ATP synthase F1 sector subunit alpha;AltName: Full=F-ATPase subunit alpha	39.1464	39.27	39.1976	38.5887	38.7579	38.5675	0.00127327	8.28479e-05	0.566634	+
Pseudomonas_GM17_pacbio_PROKKA_00631	RecName: Full=ATP synthase subunit b;AltName: Full=ATP synthase F(0) sector subunit b;AltName: Full=ATPase subunit I;AltName: Full=F-type ATPase subunit b;Short=F-ATPase subunit b	36.4123	36.5712	36.517	36.6385	36.7932	36.5438	0.140675	0.0263636	-0.158334
Pseudomonas_GM17_pacbio_PROKKA_00643	RecName: Full=Beta sliding clamp;Short=Beta clamp;Short=Sliding clamp;AltName: Full=Beta-clamp processivity factor;AltName: Full=DNA polymerase III beta sliding clamp subunit;AltName: Full=DNA polymerase III subunit beta	35.7339	35.6303	35.958	34.9846	35.2738	35.1838	0.00830283	0.000961089	0.626666	+
Pseudomonas_GM17_pacbio_PROKKA_00650	---NA---	33.5921	33.6578	33.7113	34.393	34.5778	34.4766	0.000199978	0	-0.828735	+
Pseudomonas_GM17_pacbio_PROKKA_00671	RecName: Full=Glycine--tRNA ligase beta subunit;AltName: Full=Glycyl-tRNA synthetase beta subunit;Short=GlyRS	36.2114	36.2018	36.3014	35.1099	35.1871	35.1068	1.15283e-05	0	1.1036	+	+	+
Pseudomonas_GM17_pacbio_PROKKA_00695	RecName: Full=Tryptophan synthase alpha chain	33.809	33.9886	33.9111	31.9639	31.447	31.9286	0.000262812	0.000127363	2.12307	+	+	+
Pseudomonas_GM17_pacbio_PROKKA_00742	RecName: Full=DNA polymerase I;Short=POL I	34.7406	34.8059	34.8458	34.0764	34.1846	34.1775	0.000150625	0	0.651265	+
Pseudomonas_GM17_pacbio_PROKKA_00746	RecName: Full=Thiol:disulfide interchange protein DsbA;Flags: Precursor	35.8153	35.8279	35.8665	35.1117	35.0466	35.1059	8.51021e-06	0	0.748501	+
Pseudomonas_GM17_pacbio_PROKKA_00791	RecName: Full=Methyl-accepting chemotaxis protein McpA	35.2789	35.1365	34.9186	34.6192	34.4798	34.6211	0.00938805	0.00122574	0.537965	+
Pseudomonas_GM17_pacbio_PROKKA_00861	RecName: Full=Acetylornithine/succinyldiaminopimelate aminotransferase;Short=ACOAT;Short=DapATase;Short=Succinyldiaminopimelate transferase	37.9336	37.9771	38.0298	36.8331	36.6851	36.6849	2.53259e-05	0	1.2458	+	+	+
Pseudomonas_GM17_pacbio_PROKKA_00960	RecName: Full=Potassium binding protein Kbp;Short=K(+) binding protein Kbp	39.3573	39.146	39.3818	38.3394	38.5296	38.3417	0.000805076	9.35673e-05	0.891467	+
Pseudomonas_GM17_pacbio_PROKKA_00976	RecName: Full=Porin D;AltName: Full=Imipenem/basic amino acid-specific outer membrane pore;AltName: Full=Outer membrane protein D2;Flags: Precursor	36.0163	35.8229	35.7425	34.3405	35.4124	34.5553	0.0318404	0.00441509	1.09117	+	+	+
Pseudomonas_GM17_pacbio_PROKKA_01021	RecName: Full=2,3-bisphosphoglycerate-independent phosphoglycerate mutase;Short=BPG-independent PGAM;Short=Phosphoglyceromutase;Short=iPGM	33.6412	33.5571	33.5007	33.9327	33.4896	33.8872	0.237226	0.061712	-0.2035
Pseudomonas_GM17_pacbio_PROKKA_01024	RecName: Full=Protein-export protein SecB	33.1238	33.2911	33.2921	34.5092	34.5532	34.6263	3.50942e-05	0	-1.32723	+	+	+
Pseudomonas_GM17_pacbio_PROKKA_01040	RecName: Full=Glutamine synthetase;Short=GS;AltName: Full=Glutamate--ammonia ligase;AltName: Full=Glutamine synthetase I beta;Short=GSI beta	37.7212	37.795	37.6139	36.5228	36.8688	36.6034	0.000868851	9.12981e-05	1.04503	+	+	+
Pseudomonas_GM17_pacbio_PROKKA_01042	RecName: Full=50S ribosomal subunit assembly factor BipA;AltName: Full=GTP-binding protein BipA	36.3267	36.3175	36.2103	35.4615	35.5284	35.6053	0.000175308	0	0.7531	+
Pseudomonas_GM17_pacbio_PROKKA_01083	---NA---	32.1741	32.0956	32.5137	35.0742	35.3925	35.1952	4.82162e-05	0	-2.9595	+	+	+
Pseudomonas_GM17_pacbio_PROKKA_01084	---NA---	37.5674	37.5791	37.6505	36.9659	36.9282	37.0002	4.46002e-05	0	0.634235	+
Pseudomonas_GM17_pacbio_PROKKA_01092	RecName: Full=Cell division protein FtsN	30.8285	30.6481	30.7299	29.1782	29.848	29.9398	0.0117143	0.00183114	1.08017	+	+	+
Pseudomonas_GM17_pacbio_PROKKA_01097	RecName: Full=NAD-dependent malic enzyme;Short=NAD-ME	36.1475	36.2365	36.186	36.2757	36.4713	36.2414	0.140789	0.0264012	-0.139467
Pseudomonas_GM17_pacbio_PROKKA_01152	RecName: Full=Dihydrolipoyllysine-residue acetyltransferase component of pyruvate dehydrogenase complex;AltName: Full=Dihydrolipoamide acetyltransferase component of pyruvate dehydrogenase complex;AltName: Full=E2	36.0764	36.2515	36.1855	36.4872	36.7169	36.5738	0.00746348	0.000787402	-0.4215	+
Pseudomonas_GM17_pacbio_PROKKA_01153	RecName: Full=Pyruvate dehydrogenase E1 component;Short=PDH E1 component	38.0049	37.9934	37.954	37.8509	37.8954	37.8646	0.00494298	0.000652083	0.1138	+
Pseudomonas_GM17_pacbio_PROKKA_01155	RecName: Full=ADP-heptose--LPS heptosyltransferase 2;AltName: Full=ADP-heptose--LPS heptosyltransferase II	35.1298	35.1405	34.2888	31.0558	31.4558	31.0789	0.000297629	0.000121673	3.6562	+	+	+
Pseudomonas_GM17_pacbio_PROKKA_01163	RecName: Full=Nodulation protein U	34.9268	34.731	34.8213	33.7785	33.9974	33.8853	0.000378229	0.000114388	0.939301	+
Pseudomonas_GM17_pacbio_PROKKA_01175	RecName: Full=Bifunctional protein HldE;Includes: RecName: Full=D-beta-D-heptose 7-phosphate kinase;AltName: Full=D-beta-D-heptose 7-phosphotransferase;AltName: Full=D-glycero-beta-D-manno-heptose-7-phosphate kinase;Includes: RecName: Full=D-beta-D-heptose 1-phosphate adenylyltransferase;AltName: Full=D-glycero-beta-D-manno-heptose 1-phosphate adenylyltransferase	33.8227	33.8808	33.9278	32.7042	32.8433	32.8692	5.61502e-05	0	1.07153	+	+	+
Pseudomonas_GM17_pacbio_PROKKA_01214	RecName: Full=RNA-binding protein Hfq	36.897	36.7151	36.7879	35.3311	35.2371	35.908	0.00377261	0.000545949	1.30793	+	+	+
Pseudomonas_GM17_pacbio_PROKKA_01216	RecName: Full=Protein HflK	36.0473	36.1056	36.0403	35.5056	35.721	35.5089	0.00281164	0.000429302	0.485898	+
Pseudomonas_GM17_pacbio_PROKKA_01219	RecName: Full=Adenylosuccinate synthetase;Short=AMPSase;Short=AdSS;AltName: Full=IMP--aspartate ligase	35.4747	35.6458	35.6112	34.2064	34.2648	34.2219	1.66208e-05	0	1.3462	+	+	+
Pseudomonas_GM17_pacbio_PROKKA_01225	RecName: Full=Ribonuclease R;Short=RNase R;AltName: Full=VacB protein homolog	34.4621	34.3308	34.3518	33.4381	33.4034	33.5786	0.000174319	0	0.908199	+
Pseudomonas_GM17_pacbio_PROKKA_01227	RecName: Full=30S ribosomal protein S6	36.4692	36.5008	36.5641	36.3272	36.4525	36.3973	0.0599254	0.00937301	0.119033
Pseudomonas_GM17_pacbio_PROKKA_01228	RecName: Full=30S ribosomal protein S18	33.0494	33.1544	32.9511	33.7821	33.9598	34.0046	0.000652474	9.86133e-05	-0.863867	+
Pseudomonas_GM17_pacbio_PROKKA_01230	RecName: Full=50S ribosomal protein L9	36.5077	36.4741	36.578	36.3197	36.4424	36.327	0.0352596	0.00506157	0.1569	+
Pseudomonas_GM17_pacbio_PROKKA_01250	RecName: Full=Sulfate/thiosulfate import ATP-binding protein CysA;AltName: Full=Sulfate-transporting ATPase	33.1176	32.9326	33.0014	31.3668	31.4479	31.3079	1.69417e-05	0	1.643	+	+	+
Pseudomonas_GM17_pacbio_PROKKA_01268	RecName: Full=Phosphate starvation-inducible protein PsiF;Flags: Precursor	34.1427	33.901	34.0551	34.6466	34.9705	34.6964	0.00387912	0.000542703	-0.738233	+
Pseudomonas_GM17_pacbio_PROKKA_01271	RecName: Full=Curved DNA-binding protein	33.8877	33.7798	33.9399	33.2479	33.5918	33.2192	0.0159684	0.00234	0.516167	+
Pseudomonas_GM17_pacbio_PROKKA_01312	RecName: Full=Biotin carboxylase;AltName: Full=Acetyl-coenzyme A carboxylase biotin carboxylase subunit A	36.0563	36.1036	36.086	36.1835	36.1684	36.253	0.0153598	0.00228806	-0.119666	+
Pseudomonas_GM17_pacbio_PROKKA_01313	RecName: Full=Biotin carboxyl carrier protein of acetyl-CoA carboxylase;Short=BCCP	36.0177	36.0736	35.9685	34.6237	34.7734	34.6378	1.87334e-05	0	1.34163	+	+	+
Pseudomonas_GM17_pacbio_PROKKA_01462	RecName: Full=Protein GrpE;AltName: Full=HSP-70 cofactor	36.225	36.0668	36.2542	35.7264	35.9648	35.7193	0.0190295	0.002725	0.378499	+
Pseudomonas_GM17_pacbio_PROKKA_01463	RecName: Full=Chaperone protein DnaK;AltName: Full=HSP70;AltName: Full=Heat shock 70 kDa protein;AltName: Full=Heat shock protein 70	39.4031	39.3495	39.4755	39.1196	39.2521	39.1434	0.0122341	0.00182345	0.237666	+
Pseudomonas_GM17_pacbio_PROKKA_01464	RecName: Full=Chaperone protein DnaJ	33.8461	33.6761	33.7862	33.8622	34.1433	33.7875	0.246883	0.0666397	-0.161532
Pseudomonas_GM17_pacbio_PROKKA_01468	RecName: Full=Transcription elongation factor GreA;AltName: Full=Transcript cleavage factor GreA	32.1297	32.179	32.3244	32.8424	32.8168	32.795	0.000538148	0.00010306	-0.607032	+
Pseudomonas_GM17_pacbio_PROKKA_01470	RecName: Full=RNA-binding protein YhbY	31.6426	32.0731	32.122	33.7773	32.9977	33.6918	0.00600668	0.000681152	-1.54303	+	+	+
Pseudomonas_GM17_pacbio_PROKKA_01472	RecName: Full=ATP-dependent zinc metalloprotease FtsH	34.4178	34.2799	34.4168	32.5116	32.6125	32.3781	2.17495e-05	0	1.87077	+	+	+
Pseudomonas_GM17_pacbio_PROKKA_01475	RecName: Full=Triosephosphate isomerase;Short=TIM;Short=TPI;AltName: Full=Triose-phosphate isomerase	32.0451	32.3375	32.3496	31.3252	31.3413	31.1381	0.00120496	8.42105e-05	0.975869	+
Pseudomonas_GM17_pacbio_PROKKA_01479	RecName: Full=Transcription termination/antitermination protein NusA	35.937	35.8001	35.7934	35.5053	35.6722	35.5666	0.0178464	0.00263555	0.262133	+
Pseudomonas_GM17_pacbio_PROKKA_01480	RecName: Full=Translation initiation factor IF-2	36.3947	36.3328	36.2658	35.4526	35.3844	35.3839	2.94427e-05	0	0.924135	+
Pseudomonas_GM17_pacbio_PROKKA_01481	RecName: Full=Ribosome-binding factor A	31.7586	31.6141	31.6577	30.849	30.5466	30.6841	0.000539566	0.000102977	0.983566	+
Pseudomonas_GM17_pacbio_PROKKA_01482	RecName: Full=tRNA pseudouridine synthase B;AltName: Full=tRNA pseudouridine(55) synthase;Short=Psi55 synthase;AltName: Full=tRNA pseudouridylate synthase;AltName: Full=tRNA-uridine isomerase	30.3154	30.2797	30.1028	29.4445	29.1065	30.2153	0.126669	0.0229558	0.643866
Pseudomonas_GM17_pacbio_PROKKA_01483	RecName: Full=30S ribosomal protein S15	35.8102	35.8792	35.7616	35.4741	35.2729	35.4782	0.00574588	0.000686005	0.408601	+
Pseudomonas_GM17_pacbio_PROKKA_01484	RecName: Full=Polyribonucleotide nucleotidyltransferase;AltName: Full=Polynucleotide phosphorylase;Short=PNPase	36.6819	36.9014	36.708	36.3135	36.2285	36.3249	0.00328423	0.000488617	0.4748	+
Pseudomonas_GM17_pacbio_PROKKA_01547	RecName: Full=Glutamyl-tRNA(Gln) amidotransferase subunit A;Short=Glu-ADT subunit A	34.3929	34.2019	34.3023	33.9181	34.1878	33.9086	0.0512125	0.00724556	0.2942
Pseudomonas_GM17_pacbio_PROKKA_01549	RecName: Full=Chaperone protein DnaK;AltName: Full=HSP70;AltName: Full=Heat shock 70 kDa protein;AltName: Full=Heat shock protein 70	36.3108	36.1973	36.3075	35.1879	35.3988	35.1986	0.000205844	0.000141125	1.0101	+	+	+
Pseudomonas_GM17_pacbio_PROKKA_01619	RecName: Full=Stringent starvation protein A homolog	36.158	36.0144	36.2336	35.6524	35.7147	35.6817	0.00247434	0.000291329	0.4524	+
Pseudomonas_GM17_pacbio_PROKKA_01700	RecName: Full=DNA-binding protein HU	36.7337	36.5406	36.8141	36.7346	36.9857	36.8909	0.186061	0.0412836	-0.174267
Pseudomonas_GM17_pacbio_PROKKA_01702	RecName: Full=Valine--tRNA ligase;AltName: Full=Valyl-tRNA synthetase;Short=ValRS	35.5576	35.4071	35.5302	34.5614	34.5039	34.4879	4.44141e-05	0	0.980567	+
Pseudomonas_GM17_pacbio_PROKKA_01705	RecName: Full=Probable cytosol aminopeptidase;AltName: Full=Leucine aminopeptidase;Short=LAP;AltName: Full=Leucyl aminopeptidase	37.0643	37.1166	37.1092	36.1727	36.1632	36.0997	4.56564e-06	0	0.9515	+
Pseudomonas_GM17_pacbio_PROKKA_01715	RecName: Full=Phosphoribosylformylglycinamidine synthase;Short=FGAM synthase;Short=FGAMS;AltName: Full=Formylglycinamide ribonucleotide amidotransferase;Short=FGAR amidotransferase;Short=FGAR-AT	36.2639	36.1369	36.2907	33.893	34.0421	33.7131	2.48599e-05	0	2.34777	+	+	+
Pseudomonas_GM17_pacbio_PROKKA_01728	RecName: Full=Formate-dependent phosphoribosylglycinamide formyltransferase;AltName: Full=5'-phosphoribosylglycinamide transformylase 2;AltName: Full=Formate-dependent GAR transformylase;AltName: Full=GAR transformylase 2;Short=GART 2;AltName: Full=Non-folate glycinamide ribonucleotide transformylase;AltName: Full=Phosphoribosylglycinamide formyltransferase 2	33.8944	33.8112	33.9856	32.3324	32.7719	32.6602	0.000752651	9.48851e-05	1.3089	+	+	+
Pseudomonas_GM17_pacbio_PROKKA_01733	RecName: Full=30S ribosomal protein S16	36.4205	36.3625	36.5528	35.5445	35.6693	35.4334	0.000532846	0.000103226	0.896201	+
Pseudomonas_GM17_pacbio_PROKKA_01736	RecName: Full=50S ribosomal protein L19	35.6048	35.6658	35.7999	35.6118	35.4417	35.6504	0.229269	0.0582464	0.1222
Pseudomonas_GM17_pacbio_PROKKA_01776	RecName: Full=Peptide chain release factor 2;Short=RF-2	33.2921	33.22	33.1667	33.7826	34.0864	33.721	0.00580873	0.000684264	-0.637067	+
Pseudomonas_GM17_pacbio_PROKKA_01777	RecName: Full=Lysine--tRNA ligase;AltName: Full=Lysyl-tRNA synthetase;Short=LysRS	35.2086	35.1609	35.2065	34.0798	33.9762	34.0401	4.37958e-06	0	1.15997	+	+	+
Pseudomonas_GM17_pacbio_PROKKA_01787	RecName: Full=Adenylate kinase;Short=AK;AltName: Full=ATP-AMP transphosphorylase;AltName: Full=ATP:AMP phosphotransferase;AltName: Full=Adenylate monophosphate kinase	37.2166	37.3731	37.2317	36.4177	36.4158	36.5045	0.00013803	0	0.827799	+
Pseudomonas_GM17_pacbio_PROKKA_01814	RecName: Full=30S ribosomal protein S2	37.2059	36.9535	37.2292	36.5751	36.5683	36.6872	0.00572437	0.000687054	0.519333	+
Pseudomonas_GM17_pacbio_PROKKA_01815	RecName: Full=Elongation factor Ts;Short=EF-Ts	38.4012	38.4224	38.4502	37.9059	37.9823	37.8972	8.39056e-05	0	0.496133	+
Pseudomonas_GM17_pacbio_PROKKA_01823	RecName: Full=Chaperone protein Skp;Flags: Precursor	36.0704	36.1076	35.9988	35.1478	35.2068	35.2275	2.67092e-05	0	0.8649	+
Pseudomonas_GM17_pacbio_PROKKA_01825	RecName: Full=3-hydroxyacyl-[acyl-carrier-protein] dehydratase FabZ;AltName: Full=(3R)-hydroxymyristoyl-[acyl-carrier-protein] dehydratase;Short=(3R)-hydroxymyristoyl-ACP dehydrase;AltName: Full=Beta-hydroxyacyl-ACP dehydratase	33.2809	33.3483	33.2276	31.731	31.8895	31.9837	6.44008e-05	0	1.41753	+	+	+
Pseudomonas_GM17_pacbio_PROKKA_01830	RecName: Full=Acetyl-coenzyme A carboxylase carboxyl transferase subunit alpha;Short=ACCase subunit alpha;Short=Acetyl-CoA carboxylase carboxyltransferase subunit alpha	35.3191	35.2253	35.2991	34.707	34.7094	34.6356	9.0067e-05	0	0.597165	+
Pseudomonas_GM17_pacbio_PROKKA_01832	RecName: Full=CTP synthase;AltName: Full=Cytidine 5'-triphosphate synthase;AltName: Full=Cytidine triphosphate synthetase;Short=CTP synthetase;Short=CTPS;AltName: Full=UTP--ammonia ligase	35.6819	35.6955	35.6306	36.2245	36.4175	36.189	0.00117967	8.47682e-05	-0.607666	+
Pseudomonas_GM17_pacbio_PROKKA_01834	RecName: Full=Enolase;AltName: Full=2-phospho-D-glycerate hydro-lyase;AltName: Full=2-phosphoglycerate dehydratase	36.7517	36.6654	36.5416	35.8423	36.1657	35.8355	0.00484244	0.000655841	0.705068	+
Pseudomonas_GM17_pacbio_PROKKA_01838	RecName: Full=S-(hydroxymethyl)glutathione dehydrogenase;AltName: Full=Alcohol dehydrogenase class-3;AltName: Full=Alcohol dehydrogenase class-III;AltName: Full=Glutathione-dependent formaldehyde dehydrogenase;Short=FALDH;Short=FDH;Short=GSH-FDH	35.1315	35.3963	35.4105	34.7705	35.1808	34.8422	0.070366	0.0114063	0.381599
Pseudomonas_GM17_pacbio_PROKKA_01888	RecName: Full=Protein RecA;AltName: Full=Recombinase A	33.9562	33.9351	33.9153	33.3637	33.5229	33.3469	0.000791792	9.39794e-05	0.524366	+
Pseudomonas_GM17_pacbio_PROKKA_01892	---NA---	30.9072	31.1559	30.8812	31.498	31.7185	31.3852	0.0136194	0.00209041	-0.552467	+
Pseudomonas_GM17_pacbio_PROKKA_01910	RecName: Full=Proline--tRNA ligase;AltName: Full=Prolyl-tRNA synthetase;Short=ProRS	35.6229	35.6617	35.5785	34.8724	34.904	34.7605	9.87679e-05	0	0.7754	+
Pseudomonas_GM17_pacbio_PROKKA_01915	RecName: Full=Cold shock protein CspA;Short=CSP-A;AltName: Full=7.4 kDa cold shock protein;AltName: Full=CS7.4	23.6579	22.7561	21.7669	36.0558	35.5542	35.4846	2.28613e-05	0	-12.9712	+	+	+
Pseudomonas_GM17_pacbio_PROKKA_01916	RecName: Full=dCTP deaminase;AltName: Full=Deoxycytidine triphosphate deaminase	33.1375	33.2343	33.2812	32.4192	32.6084	32.4186	0.000638444	9.92248e-05	0.735601	+
Pseudomonas_GM17_pacbio_PROKKA_01938	RecName: Full=Outer membrane protein A;AltName: Full=Outer membrane porin A;Flags: Precursor	27.9936	28.0411	28.2537	30.4484	30.2233	30.3875	2.71546e-05	0	-2.25693	+	+	+
Pseudomonas_GM17_pacbio_PROKKA_01941	RecName: Full=Outer membrane lipoprotein SlyB;Flags: Precursor	36.7739	36.7893	36.8023	35.8202	36.0592	36.0621	0.000555916	0.000102073	0.807999	+
Pseudomonas_GM17_pacbio_PROKKA_01957	RecName: Full=Leu/Ile/Val-binding protein;Short=LIV-BP;Flags: Precursor	39.1385	39.1692	39.2244	38.2414	38.5298	38.2381	0.0010904	8.66035e-05	0.840933	+
Pseudomonas_GM17_pacbio_PROKKA_01985	RecName: Full=Multidrug resistance protein MdtA;AltName: Full=Multidrug transporter MdtA;Flags: Precursor	34.7422	34.6471	34.739	33.857	34.1264	33.1993	0.0239421	0.00317904	0.981866	+
Pseudomonas_GM17_pacbio_PROKKA_02017	RecName: Full=UPF0339 protein YegP	35.7715	35.5879	35.8677	34.9847	35.3212	35.1076	0.00916837	0.00117613	0.604532	+
Pseudomonas_GM17_pacbio_PROKKA_02085	RecName: Full=4-hydroxy-tetrahydrodipicolinate synthase;Short=HTPA synthase	34.7256	34.52	34.8458	33.463	33.7929	33.5399	0.00134036	0.000164103	1.09853	+	+	+
Pseudomonas_GM17_pacbio_PROKKA_02086	RecName: Full=Outer membrane protein assembly factor BamC;Flags: Precursor	35.1339	35.0324	34.9812	34.2093	34.2489	34.1437	9.83186e-05	0	0.848532	+
Pseudomonas_GM17_pacbio_PROKKA_02088	RecName: Full=Phosphoribosylaminoimidazole-succinocarboxamide synthase;AltName: Full=SAICAR synthetase	35.4909	35.6415	35.4099	35.246	35.4267	35.3212	0.0999749	0.0171617	0.182799
Pseudomonas_GM17_pacbio_PROKKA_02217	RecName: Full=Putative NAD(P)H nitroreductase YdjA	33.1028	32.9916	33.3039	31.7455	31.7737	31.6614	0.000133995	0	1.4059	+	+	+
Pseudomonas_GM17_pacbio_PROKKA_02228	RecName: Full=Ribosomal large subunit pseudouridine synthase B;AltName: Full=23S rRNA pseudouridine(2605) synthase;AltName: Full=rRNA pseudouridylate synthase B;AltName: Full=rRNA-uridine isomerase B	31.1745	30.7753	31.1217	30.0248	28.5102	29.7708	0.0305855	0.00422031	1.58857	+	+	+
Pseudomonas_GM17_pacbio_PROKKA_02236	RecName: Full=Aspartate aminotransferase;Short=AspAT;AltName: Full=Transaminase A	34.9808	34.8868	35.0735	34.6695	34.776	34.4963	0.0270531	0.00346563	0.333101	+
Pseudomonas_GM17_pacbio_PROKKA_02266	RecName: Full=3-oxoacyl-[acyl-carrier-protein] synthase 3;AltName: Full=3-oxoacyl-[acyl-carrier-protein] synthase III;AltName: Full=Beta-ketoacyl-ACP synthase III;Short=KAS III	33.3998	33.6685	33.4872	31.2767	30.8439	31.3406	0.000173294	0	2.36477	+	+	+
Pseudomonas_GM17_pacbio_PROKKA_02269	RecName: Full=Flagellin	35.3443	35.4531	35.4037	37.2247	37.6238	37.2168	0.000144221	0	-1.95473	+	+	+
Pseudomonas_GM17_pacbio_PROKKA_02307	RecName: Full=Chemotaxis protein CheW	35.029	35.0301	35.0598	34.6764	34.9355	34.7613	0.0319391	0.00441131	0.248567	+
Pseudomonas_GM17_pacbio_PROKKA_02342	---NA---	30.9359	30.4547	31.7277	34.0271	34.1073	33.8052	0.00153179	0.000160502	-2.94043	+	+	+
Pseudomonas_GM17_pacbio_PROKKA_02363	RecName: Full=Succinate dehydrogenase flavoprotein subunit	36.8919	36.576	36.795	35.4108	35.5365	35.5304	0.000245496	0.000131148	1.26173	+	+	+
Pseudomonas_GM17_pacbio_PROKKA_02364	RecName: Full=Fumarate reductase iron-sulfur subunit;AltName: Full=Quinol-fumarate reductase iron-sulfur subunit;Short=QFR iron-sulfur subunit	35.5707	35.6101	35.526	34.0765	34.0786	33.8984	1.77051e-05	0	1.5511	+	+	+
Pseudomonas_GM17_pacbio_PROKKA_02365	RecName: Full=2-oxoglutarate dehydrogenase E1 component;AltName: Full=Alpha-ketoglutarate dehydrogenase	38.2259	38.065	38.046	36.8414	36.9149	36.8654	3.48221e-05	0	1.2384	+	+	+
Pseudomonas_GM17_pacbio_PROKKA_02366	RecName: Full=Dihydrolipoyllysine-residue succinyltransferase component of 2-oxoglutarate dehydrogenase complex;AltName: Full=2-oxoglutarate dehydrogenase complex component E2;Short=OGDC-E2;AltName: Full=Dihydrolipoamide succinyltransferase component of 2-oxoglutarate dehydrogenase complex	38.0374	38.0688	38.0145	36.934	37.0866	36.9734	2.74402e-05	0	1.04223	+	+	+
Pseudomonas_GM17_pacbio_PROKKA_02367	RecName: Full=Dihydrolipoyl dehydrogenase;AltName: Full=Dihydrolipoamide dehydrogenase;AltName: Full=E3 component of 2-oxoglutarate dehydrogenase complex	37.9218	37.9733	37.933	37.094	37.079	37.12	1.7651e-06	0	0.845033	+
Pseudomonas_GM17_pacbio_PROKKA_02368	RecName: Full=Succinate--CoA ligase [ADP-forming] subunit beta;AltName: Full=Succinyl-CoA synthetase subunit beta;Short=SCS-beta	38.5265	38.4977	38.5634	38.2057	38.2727	38.274	0.000702844	9.65309e-05	0.2784	+
Pseudomonas_GM17_pacbio_PROKKA_02369	RecName: Full=Succinate--CoA ligase [ADP-forming] subunit alpha;AltName: Full=Succinyl-CoA synthetase subunit alpha;Short=SCS-alpha	38.49	38.4157	38.4291	37.5241	37.5735	37.5509	4.89774e-06	0	0.895433	+
Pseudomonas_GM17_pacbio_PROKKA_02373	---NA---	29.2649	29.7867	30.3898	30.1645	30.5395	30.303	0.202743	0.0472147	-0.521866
Pseudomonas_GM17_pacbio_PROKKA_02376	RecName: Full=Chaperone protein HtpG;AltName: Full=Heat shock protein HtpG;AltName: Full=High temperature protein G	37.5665	37.43	37.6676	37.7105	37.7244	37.6505	0.124729	0.022734	-0.140433
Pseudomonas_GM17_pacbio_PROKKA_02385	RecName: Full=3-oxoacyl-[acyl-carrier-protein] synthase 2;AltName: Full=3-oxoacyl-[acyl-carrier-protein] synthase II;AltName: Full=Beta-ketoacyl-ACP synthase II;Short=KAS II	34.6859	34.694	34.7256	34.2589	34.2451	34.1964	3.14415e-05	0	0.468369	+
Pseudomonas_GM17_pacbio_PROKKA_02440	RecName: Full=Ribonuclease E;Short=RNase E	36.8394	36.978	36.8421	35.5255	35.544	35.5878	1.11289e-05	0	1.33407	+	+	+
Pseudomonas_GM17_pacbio_PROKKA_02446	RecName: Full=50S ribosomal protein L32	35.3349	34.9732	35.2535	33.9154	34.1935	33.832	0.00145785	0.000161616	1.2069	+	+	+
Pseudomonas_GM17_pacbio_PROKKA_02448	RecName: Full=Malonyl CoA-acyl carrier protein transacylase;Short=MCT	33.498	33.3941	33.529	33.3418	33.6329	33.3033	0.691479	0.840147	0.0477002
Pseudomonas_GM17_pacbio_PROKKA_02449	RecName: Full=3-oxoacyl-[acyl-carrier-protein] reductase FabG;AltName: Full=3-ketoacyl-acyl carrier protein reductase;AltName: Full=Beta-Ketoacyl-acyl carrier protein reductase;AltName: Full=Beta-ketoacyl-ACP reductase	34.7581	34.8627	34.5863	33.7823	33.7479	33.5516	0.000645103	9.89181e-05	1.04177	+	+	+
Pseudomonas_GM17_pacbio_PROKKA_02450	RecName: Full=Acyl carrier protein;Short=ACP	38.8306	38.8064	38.7188	37.2475	37.6579	37.2028	0.00068021	9.71168e-05	1.41587	+	+	+
Pseudomonas_GM17_pacbio_PROKKA_02474	RecName: Full=Electron transfer flavoprotein subunit beta;Short=Beta-ETF;AltName: Full=Electron transfer flavoprotein small subunit;Short=ETFSS	36.4185	36.6069	36.5539	36.2014	36.5505	36.1947	0.18059	0.0396159	0.210901
Pseudomonas_GM17_pacbio_PROKKA_02475	RecName: Full=Electron transfer flavoprotein subunit alpha;Short=Alpha-ETF;AltName: Full=Electron transfer flavoprotein large subunit;Short=ETFLS	37.583	37.4806	37.5458	36.5436	36.5765	36.5443	6.58885e-06	0	0.981667	+
Pseudomonas_GM17_pacbio_PROKKA_02570	RecName: Full=Outer membrane protein A;AltName: Full=Outer membrane porin A;Flags: Precursor	40.5313	40.5514	40.5476	39.9543	40.0326	40.0407	4.59273e-05	0	0.534233	+
Pseudomonas_GM17_pacbio_PROKKA_02604	RecName: Full=Nucleoid-associated protein PFL_1905	33.5906	33.7463	33.7966	33.0583	33.0573	33.0215	0.000459469	0.000108108	0.665466	+
Pseudomonas_GM17_pacbio_PROKKA_02640	RecName: Full=Fatty acid oxidation complex subunit alpha;Includes: RecName: Full=Enoyl-CoA hydratase/Delta(3)-cis-Delta(2)-trans-enoyl-CoA isomerase/3-hydroxybutyryl-CoA epimerase;Includes: RecName: Full=3-hydroxyacyl-CoA dehydrogenase	35.8879	35.9186	35.9044	35.5626	35.6743	35.7268	0.00718035	0.000730159	0.249067	+
Pseudomonas_GM17_pacbio_PROKKA_02656	RecName: Full=Glyceraldehyde-3-phosphate dehydrogenase;Short=GAPDH;AltName: Full=NAD-dependent glyceraldehyde-3-phosphate dehydrogenase	36.9984	36.9679	36.9538	35.3908	35.5852	35.3821	2.31152e-05	0	1.52067	+	+	+
Pseudomonas_GM17_pacbio_PROKKA_02675	RecName: Full=Transaldolase	36.1898	36.3113	36.1654	35.6808	35.8557	35.7964	0.00288516	0.00042736	0.444533	+
Pseudomonas_GM17_pacbio_PROKKA_02763	RecName: Full=UTP--glucose-1-phosphate uridylyltransferase;AltName: Full=Alpha-D-glucosyl-1-phosphate uridylyltransferase;AltName: Full=UDP-glucose pyrophosphorylase;Short=UDPGP;AltName: Full=Uridine diphosphoglucose pyrophosphorylase	35.8074	35.8847	35.9304	34.6896	34.5612	34.6027	1.76118e-05	0	1.25633	+	+	+
Pseudomonas_GM17_pacbio_PROKKA_02767	RecName: Full=Alkyl hydroperoxide reductase C;AltName: Full=Peroxiredoxin;AltName: Full=Thioredoxin peroxidase	34.3086	34.3232	34.3262	33.4188	33.8725	33.4288	0.00757967	0.000785083	0.745967	+
Pseudomonas_GM17_pacbio_PROKKA_02771	---NA---	37.558	37.3126	37.5264	37.1572	37.436	37.0608	0.143515	0.0271578	0.247667
Pseudomonas_GM17_pacbio_PROKKA_02845	RecName: Full=Autoinducer 2 sensor kinase/phosphatase LuxQ	33.0899	33.3083	33.2148	32.1591	32.4801	32.2335	0.00139734	0.000163369	0.913434	+
Pseudomonas_GM17_pacbio_PROKKA_02867	RecName: Full=Chitinase;AltName: Full=EfChi18A;Flags: Precursor	33.519	33.1407	33.5161	36.12	36.4032	36.2068	4.63038e-05	0	-2.8514	+	+	+
Pseudomonas_GM17_pacbio_PROKKA_03019	---NA---	31.911	31.8217	31.7868	32.8625	32.7596	32.7836	3.75109e-05	0	-0.962067	+
Pseudomonas_GM17_pacbio_PROKKA_03041	RecName: Full=Phenyloxazoline synthase MbtB;AltName: Full=Mycobactin synthetase protein B	24.3118	23.6361	23.5113	28.3626	27.7526	27.7611	0.000206901	0.000140505	-4.13903	+	+	+
Pseudomonas_GM17_pacbio_PROKKA_03072	---NA---	39.0478	39.1987	39.2468	38.6671	38.8451	39.1892	0.183939	0.0404317	0.263966
Pseudomonas_GM17_pacbio_PROKKA_03129	RecName: Full=Probable acetyl-CoA acyltransferase;AltName: Full=Acetoacetyl-CoA thiolase	36.7085	36.7998	36.8363	34.6228	34.8817	34.7269	1.73518e-05	0	2.03773	+	+	+
Pseudomonas_GM17_pacbio_PROKKA_03162	RecName: Full=Energy-dependent translational throttle protein EttA;AltName: Full=Translational regulatory factor EttA	31.5067	30.9912	31.3182	31.677	32.07	31.7296	0.0466291	0.00660457	-0.5535	+
Pseudomonas_GM17_pacbio_PROKKA_03201	RecName: Full=6-phosphogluconate dehydrogenase, decarboxylating	33.3545	33.2518	33.2217	32.7474	32.623	32.6535	0.000395412	0.000112875	0.601367	+
Pseudomonas_GM17_pacbio_PROKKA_03271	RecName: Full=Thiol peroxidase;Short=Tpx;AltName: Full=Peroxiredoxin tpx;Short=Prx;AltName: Full=Thioredoxin peroxidase;AltName: Full=Thioredoxin-dependent peroxiredoxin	36.5788	36.7925	36.8543	36.038	36.0266	35.9288	0.00118655	8.46561e-05	0.744068	+
Pseudomonas_GM17_pacbio_PROKKA_03273	RecName: Full=Uncharacterized lipoprotein YdcL;Flags: Precursor	37.3501	37.3211	37.3845	36.7747	37.1413	37.0211	0.0271035	0.00346413	0.372866	+
Pseudomonas_GM17_pacbio_PROKKA_03495	RecName: Full=3-isopropylmalate dehydratase large subunit;AltName: Full=Alpha-IPM isomerase;Short=IPMI;AltName: Full=Isopropylmalate isomerase	36.7727	36.4781	36.5851	35.3523	35.3258	35.0679	0.000402078	0.000112281	1.3633	+	+	+
Pseudomonas_GM17_pacbio_PROKKA_03622	RecName: Full=Dihydrolipoyllysine-residue acetyltransferase component of pyruvate dehydrogenase complex;AltName: Full=Dihydrolipoamide acetyltransferase component of pyruvate dehydrogenase complex;AltName: Full=E2	36.5239	36.3306	36.5125	34.8394	35.1717	35.0919	0.000273449	0.000125737	1.42133	+	+	+
Pseudomonas_GM17_pacbio_PROKKA_03624	RecName: Full=Probable branched-chain-amino-acid aminotransferase;Short=BCAT	37.1583	37.2497	37.1384	35.815	35.6419	35.8148	2.90402e-05	0	1.4249	+	+	+
Pseudomonas_GM17_pacbio_PROKKA_03837	---NA---	37.5454	37.5172	37.5725	38.5611	38.9109	38.5849	0.000560218	0.000101911	-1.1406	+	+	+
Pseudomonas_GM17_pacbio_PROKKA_03865	RecName: Full=Aminopeptidase N;AltName: Full=Alanine aminopeptidase;AltName: Full=Lysyl aminopeptidase;Short=Lys-AP	33.4866	33.5245	33.5424	33.5246	33.6113	33.5298	0.314429	0.109533	-0.0374006
Pseudomonas_GM17_pacbio_PROKKA_03905	RecName: Full=Uncharacterized protein YjfI	34.8412	35.193	35.0551	31.5363	31.9807	22.9704	0.102098	0.0180275	6.20063		+
Pseudomonas_GM17_pacbio_PROKKA_03925	RecName: Full=Enoyl-[acyl-carrier-protein] reductase [NADH];Short=ENR	35.781	35.7863	35.7842	35.4137	35.3076	35.3769	0.000178612	0	0.417767	+
Pseudomonas_GM17_pacbio_PROKKA_03970	RecName: Full=Phenylalanine--tRNA ligase alpha subunit;AltName: Full=Phenylalanyl-tRNA synthetase alpha subunit;Short=PheRS	33.7952	33.8528	33.8845	33.7396	33.7509	33.7455	0.0199092	0.00286323	0.0988324	+
Pseudomonas_GM17_pacbio_PROKKA_03971	RecName: Full=50S ribosomal protein L20	36.687	36.649	36.7693	36.3886	36.4744	36.4397	0.00350848	0.000483516	0.267532	+
Pseudomonas_GM17_pacbio_PROKKA_03972	RecName: Full=50S ribosomal protein L35	35.636	35.3124	35.5903	35.6139	35.9709	35.5683	0.27622	0.0837496	-0.204798
Pseudomonas_GM17_pacbio_PROKKA_03973	RecName: Full=Translation initiation factor IF-3	35.5256	35.4818	35.5361	34.6411	34.6619	34.6291	1.41297e-06	0	0.870466	+
Pseudomonas_GM17_pacbio_PROKKA_03974	RecName: Full=Threonine--tRNA ligase;AltName: Full=Threonyl-tRNA synthetase;Short=ThrRS	34.8091	34.1206	34.7887	34.476	34.4747	34.56	0.776465	0.906128	0.0692329
Pseudomonas_GM17_pacbio_PROKKA_03976	RecName: Full=Cold shock protein CspA;Short=CSP-A;AltName: Full=7.4 kDa cold shock protein;AltName: Full=CS7.4	37.7266	37.6759	37.6673	37.9036	37.9662	37.8076	0.0151534	0.00229224	-0.202532	+
Pseudomonas_GM17_pacbio_PROKKA_03986	RecName: Full=Ribose import binding protein RbsB;Flags: Precursor	34.8005	35.2256	34.7897	35.1165	35.2291	35.1172	0.219635	0.0544018	-0.215666
Pseudomonas_GM17_pacbio_PROKKA_03988	RecName: Full=L-asparaginase;Short=L-ASNase;AltName: Full=L-asparagine amidohydrolase	37.1744	37.0619	37.2094	35.6958	35.5306	35.5864	1.95766e-05	0	1.5443	+	+	+
Pseudomonas_GM17_pacbio_PROKKA_03995	RecName: Full=Chitinase;AltName: Full=EfChi18A;Flags: Precursor	34.0894	33.7023	34.0717	37.4025	37.7443	37.4601	2.63892e-05	0	-3.58117	+	+	+
Pseudomonas_GM17_pacbio_PROKKA_03996	RecName: Full=GlcNAc-binding protein A;Flags: Precursor	35.3213	34.9377	35.38	37.3037	37.2375	37.3137	0.000123878	0	-2.07197	+	+	+
Pseudomonas_GM17_pacbio_PROKKA_04007	RecName: Full=Amidophosphoribosyltransferase;Short=ATase;AltName: Full=Glutamine phosphoribosylpyrophosphate amidotransferase;Short=GPATase;Flags: Precursor	35.0377	35.1048	35.1242	33.6271	33.4877	33.6058	7.43851e-06	0	1.51537	+	+	+
Pseudomonas_GM17_pacbio_PROKKA_04011	RecName: Full=Acetyl-coenzyme A carboxylase carboxyl transferase subunit beta;Short=ACCase subunit beta;Short=Acetyl-CoA carboxylase carboxyltransferase subunit beta	34.6286	34.5472	34.641	33.5668	33.4443	33.3719	5.7576e-05	0	1.1446	+	+	+
Pseudomonas_GM17_pacbio_PROKKA_04039	RecName: Full=Aspartate aminotransferase;Short=AspAT;AltName: Full=Transaminase A	35.0388	35.1903	35.1558	34.4699	34.4814	34.3791	0.000258722	0.000127872	0.684834	+
Pseudomonas_GM17_pacbio_PROKKA_04293	RecName: Full=Protein CobW	32.1314	31.7919	32.0471	32.2213	32.2471	32.3136	0.0626742	0.00979691	-0.270532
Pseudomonas_GM17_pacbio_PROKKA_04298	RecName: Full=Fe/S biogenesis protein NfuA	32.8798	32.7682	32.8411	32.0516	32.5351	32.24	0.0185227	0.00267442	0.554132	+
Pseudomonas_GM17_pacbio_PROKKA_04409	RecName: Full=Probable malate:quinone oxidoreductase;AltName: Full=MQO;AltName: Full=Malate dehydrogenase [quinone]	35.4937	35.362	35.4521	35.0804	35.5146	35.034	0.225179	0.0565733	0.226266
Pseudomonas_GM17_pacbio_PROKKA_04430	RecName: Full=Translation initiation factor IF-1	32.4986	32.3717	32.3586	32.6209	32.7066	32.6235	0.0103314	0.00150309	-0.2407	+
Pseudomonas_GM17_pacbio_PROKKA_04434	RecName: Full=Isocitrate dehydrogenase [NADP];Short=IDH;AltName: Full=IDP;AltName: Full=NADP(+)-specific ICDH;AltName: Full=Oxalosuccinate decarboxylase	39.2474	39.2404	39.2669	37.5864	37.6255	37.6356	6.94477e-08	0	1.63573	+	+	+
Pseudomonas_GM17_pacbio_PROKKA_04435	RecName: Full=Isocitrate dehydrogenase [NADP];Short=IDH;AltName: Full=Oxalosuccinate decarboxylase	28.0798	27.9609	28.493	26.2381	28.2821	29.4049	0.839841	0.936779	0.202866
Pseudomonas_GM17_pacbio_PROKKA_04439	RecName: Full=Adenylosuccinate lyase;Short=ASL;AltName: Full=Adenylosuccinase;Short=ASase	34.8766	34.733	34.8057	34.309	34.5584	34.3792	0.010176	0.00138403	0.389567	+
Pseudomonas_GM17_pacbio_PROKKA_04443	RecName: Full=Isocitrate lyase;Short=ICL;AltName: Full=Isocitrase;AltName: Full=Isocitratase	37.7069	37.5256	37.8932	36.2288	36.5282	36.2202	0.000705808	9.64582e-05	1.38283	+	+	+
Pseudomonas_GM17_pacbio_PROKKA_04451	RecName: Full=NADH-quinone oxidoreductase subunit I;AltName: Full=NADH dehydrogenase I subunit I;AltName: Full=NDH-1 subunit I	31.4288	31.2036	30.9522	31.2866	31.3417	31.0201	0.906335	0.965592	-0.0212663
Pseudomonas_GM17_pacbio_PROKKA_04469	RecName: Full=Glutamine--tRNA ligase;AltName: Full=Glutaminyl-tRNA synthetase;Short=GlnRS	34.4244	34.6032	34.5597	33.7256	33.8597	33.6587	0.00061467	0.000100156	0.7811	+
Pseudomonas_GM17_pacbio_PROKKA_04470	RecName: Full=Putative peptidyl-prolyl cis-trans isomerase;Short=PPIase;AltName: Full=Rotamase	36.7452	36.7882	36.7418	35.6418	35.8104	35.7278	3.50073e-05	0	1.03173	+	+	+
Pseudomonas_GM17_pacbio_PROKKA_04509	RecName: Full=Probable transcriptional regulatory protein PFL_3960	33.4503	33.4637	33.6455	33.277	33.538	33.1331	0.203434	0.0474873	0.2038
Pseudomonas_GM17_pacbio_PROKKA_04522	RecName: Full=Chaperone SurA;AltName: Full=Peptidyl-prolyl cis-trans isomerase SurA;Short=PPIase SurA;AltName: Full=Rotamase SurA;Flags: Precursor	34.4343	34.5073	34.537	34.5681	34.6694	34.5403	0.115227	0.0205759	-0.0997327
Pseudomonas_GM17_pacbio_PROKKA_04525	RecName: Full=ATP-dependent Clp protease ATP-binding subunit ClpX	36.0689	36.1853	36.4842	34.573	34.7372	34.6654	0.000278076	0.000125	1.5876	+	+	+
Pseudomonas_GM17_pacbio_PROKKA_04527	RecName: Full=Trigger factor;Short=TF;AltName: Full=PPIase	37.2919	37.2219	37.3427	37.1307	37.2383	37.1241	0.0762168	0.012381	0.121134
Pseudomonas_GM17_pacbio_PROKKA_04677	RecName: Full=Serine/threonine-protein kinase pkn1	30.4964	30.8007	30.6186	31.8352	31.4752	31.744	0.00169622	0.000157152	-1.04623	+	+	+
Pseudomonas_GM17_pacbio_PROKKA_04811	RecName: Full=Hemolysin;Flags: Precursor	33.6707	33.4647	33.6901	21.7961	23.7727	22.6227	4.68282e-05	0	10.878	+	+	+
Pseudomonas_GM17_pacbio_PROKKA_04825	RecName: Full=DEAD-box ATP-dependent RNA helicase CshA	36.4999	36.521	36.5338	34.9378	35.1595	35.0019	2.39501e-05	0	1.48517	+	+	+
Pseudomonas_GM17_pacbio_PROKKA_04837	RecName: Full=Elongation factor P;Short=EF-P	37.1023	37.0616	37.2224	36.9069	36.7954	36.8163	0.00811158	0.000963432	0.289234	+
Pseudomonas_GM17_pacbio_PROKKA_04883	RecName: Full=Glucose-1-phosphate thymidylyltransferase;AltName: Full=dTDP-glucose pyrophosphorylase;AltName: Full=dTDP-glucose synthase	35.2251	34.8177	35.0725	34.6168	34.577	34.8657	0.0778587	0.0126603	0.351934
Pseudomonas_GM17_pacbio_PROKKA_04885	RecName: Full=dTDP-glucose 4,6-dehydratase	32.617	32.3773	31.621	31.0802	31.0499	30.9093	0.0173688	0.00260297	1.19197	+	+	+
Pseudomonas_GM17_pacbio_PROKKA_04892	RecName: Full=30S ribosomal protein S1	37.6511	37.6129	37.615	37.8247	37.9852	37.8471	0.00740251	0.000788566	-0.259332	+
Pseudomonas_GM17_pacbio_PROKKA_04894	RecName: Full=3-phosphoshikimate 1-carboxyvinyltransferase;AltName: Full=5-enolpyruvylshikimate-3-phosphate synthase;Short=EPSP synthase;Short=EPSPS	34.3292	34.3841	34.36	33.8682	33.8128	33.7772	6.35194e-05	0	0.538368	+
Pseudomonas_GM17_pacbio_PROKKA_04896	RecName: Full=Prephenate dehydratase;Short=PDT	33.3237	34.0495	33.6322	30.7324	31.0683	30.6633	0.00031182	0.000120188	2.84713	+	+	+
Pseudomonas_GM17_pacbio_PROKKA_04911	---NA---	36.1113	36.2696	36.2891	36.4209	36.6231	36.4446	0.0327025	0.00455798	-0.272865	+
Pseudomonas_GM17_pacbio_PROKKA_04914	RecName: Full=3-ketoacyl-CoA thiolase;AltName: Full=Acetyl-CoA acyltransferase;AltName: Full=Beta-ketothiolase;AltName: Full=Fatty acid oxidation complex subunit beta	31.5152	31.1373	31.5818	30.1011	29.9263	30.103	0.000808139	9.34307e-05	1.36797	+	+	+
Pseudomonas_GM17_pacbio_PROKKA_04983	RecName: Full=Outer membrane protein MIP;AltName: Full=Macrophage infectivity potentiator;AltName: Full=Peptidyl-prolyl cis-trans isomerase;Short=PPIase;AltName: Full=Rotamase;Flags: Precursor	35.6793	35.7201	35.6084	35.2519	35.5995	35.291	0.0656657	0.0105455	0.288466
Pseudomonas_GM17_pacbio_PROKKA_05002	RecName: Full=Long-chain fatty acid transport protein;AltName: Full=Outer membrane FadL protein;AltName: Full=Outer membrane flp protein;Flags: Precursor	34.3782	34.56	34.1951	33.0061	33.1613	32.9833	0.000370655	0.000114901	1.32753	+	+	+
Pseudomonas_GM17_pacbio_PROKKA_05025	RecName: Full=Phosphoribosylformylglycinamidine cyclo-ligase;AltName: Full=AIR synthase;AltName: Full=AIRS;AltName: Full=Phosphoribosyl-aminoimidazole synthetase	34.0093	33.6062	33.7337	33.2025	33.0048	33.0702	0.00644724	0.000676707	0.690567	+
Pseudomonas_GM17_pacbio_PROKKA_05033	RecName: Full=Cysteine synthase;Short=CSase;AltName: Full=O-acetylserine (thiol)-lyase;Short=OAS-TL;AltName: Full=O-acetylserine sulfhydrylase	32.1533	32.1265	32.2052	31.5631	32.0005	31.3293	0.0552573	0.00830127	0.5307
Pseudomonas_GM17_pacbio_PROKKA_05049	RecName: Full=C4-dicarboxylate transport protein	25.6234	24.2227	25.5688	23.1251	23.2968	22.9703	0.0127195	0.001871	2.00757	+	+	+
Pseudomonas_GM17_pacbio_PROKKA_05058	RecName: Full=Ribonucleoside-diphosphate reductase subunit alpha;AltName: Full=Ribonucleotide reductase	34.8919	35.0859	34.8204	35.2072	35.1132	34.4264	0.950349	0.981124	0.0171331
Pseudomonas_GM17_pacbio_PROKKA_05090	RecName: Full=Translational regulator CsrA;AltName: Full=Carbon storage regulator	35.7653	35.459	35.3606	33.8756	34.0312	34.1292	0.000441466	0.000109029	1.5163	+	+	+
Pseudomonas_GM17_pacbio_PROKKA_05091	RecName: Full=Aspartokinase;AltName: Full=Aspartate kinase	35.4197	35.5064	35.4273	34.5382	34.6738	34.6628	8.8739e-05	0	0.8262	+
Pseudomonas_GM17_pacbio_PROKKA_05092	RecName: Full=Alanine--tRNA ligase;AltName: Full=Alanyl-tRNA synthetase;Short=AlaRS	36.3743	36.4873	36.4919	34.7133	34.694	34.6774	1.58204e-06	0	1.75627	+	+	+
Pseudomonas_GM17_pacbio_PROKKA_05097	RecName: Full=N-succinylarginine dihydrolase	33.0479	32.9882	33.243	32.6005	31.778	32.3914	0.0318159	0.00441699	0.836402	+
Pseudomonas_GM17_pacbio_PROKKA_05107	RecName: Full=Histidine-binding periplasmic protein;Short=HBP;Flags: Precursor	34.8477	34.709	34.5207	34.4184	34.3505	34.5213	0.0702305	0.0114109	0.262399
Pseudomonas_GM17_pacbio_PROKKA_05110	RecName: Full=Ribonucleoside-diphosphate reductase subunit beta;AltName: Full=Ribonucleotide reductase small subunit	31.7415	31.8342	31.93	31.5801	31.9023	31.4029	0.255538	0.071312	0.2068
Pseudomonas_GM17_pacbio_PROKKA_05189	RecName: Full=KHG/KDPG aldolase;Includes: RecName: Full=4-hydroxy-2-oxoglutarate aldolase;AltName: Full=2-keto-4-hydroxyglutarate aldolase;Short=KHG-aldolase;Includes: RecName: Full=2-dehydro-3-deoxy-phosphogluconate aldolase;AltName: Full=2-keto-3-deoxy-6-phosphogluconate aldolase;Short=KDPG-aldolase;AltName: Full=Phospho-2-dehydro-3-deoxygluconate aldolase;AltName: Full=Phospho-2-keto-3-deoxygl…	34.5083	34.7063	34.6341	35.23	35.2832	35.2099	0.000540238	0.000102811	-0.624799	+
Pseudomonas_GM17_pacbio_PROKKA_05196	RecName: Full=Porin B;AltName: Full=Glucose porin;AltName: Full=Outer membrane protein D1;Flags: Precursor	33.1576	33.1981	32.7943	33.9131	34.1261	34.0352	0.00238579	0.000292513	-0.974799	+
Pseudomonas_GM17_pacbio_PROKKA_05200	RecName: Full=Probable sugar-binding periplasmic protein;Flags: Precursor	34.7094	34.7597	34.7208	36.1116	36.1387	36.0143	4.81927e-06	0	-1.35823	+	+	+
Pseudomonas_GM17_pacbio_PROKKA_05206	RecName: Full=D-erythrose-4-phosphate dehydrogenase;Short=E4PDH	30.1214	30.828	30.0794	33.8181	33.7551	33.706	0.000153303	0	-3.4168	+	+	+
Pseudomonas_GM17_pacbio_PROKKA_05220	RecName: Full=Carbamate kinase	35.2474	35.2235	35.3924	35.9328	36.3064	36.012	0.00314737	0.000489978	-0.795968	+
Pseudomonas_GM17_pacbio_PROKKA_05227	RecName: Full=Cold shock protein CspA;Short=CSP-A;AltName: Full=7.4 kDa cold shock protein;AltName: Full=CS7.4	38.3609	38.2099	38.2295	37.3906	36.9522	37.2312	0.00140715	0.00016285	1.07543	+	+	+
Pseudomonas_GM17_pacbio_PROKKA_05250	RecName: Full=Peptidoglycan-associated lipoprotein;Short=PAL;Flags: Precursor	38.5459	38.7003	38.2581	37.5583	38.0444	37.8796	0.0249783	0.00322367	0.673999	+
Pseudomonas_GM17_pacbio_PROKKA_05251	RecName: Full=Tol-Pal system protein TolB;Flags: Precursor	36.2197	36.0445	36.1912	35.4375	35.5382	35.5161	0.000463735	0.000107744	0.654532	+
Pseudomonas_GM17_pacbio_PROKKA_05260	RecName: Full=Aspartate--tRNA(Asp/Asn) ligase;AltName: Full=Aspartyl-tRNA synthetase;Short=AspRS;AltName: Full=Non-discriminating aspartyl-tRNA synthetase;Short=ND-AspRS	36.4573	36.5011	36.4995	35.6629	35.7745	35.6637	3.86483e-05	0	0.785599	+
Pseudomonas_GM17_pacbio_PROKKA_05262	RecName: Full=DNA protection during starvation protein	36.4602	36.6629	36.5631	36.0536	36.2426	36.0011	0.00784637	0.000904552	0.462967	+
Pseudomonas_GM17_pacbio_PROKKA_05266	RecName: Full=Porin D;AltName: Full=Imipenem/basic amino acid-specific outer membrane pore;AltName: Full=Outer membrane protein D2;Flags: Precursor	38.9824	38.9014	38.9311	38.07	37.9758	38.0649	2.00697e-05	0	0.9014	+
Pseudomonas_GM17_pacbio_PROKKA_05268	RecName: Full=UPF0234 protein PFL_4775	35.9717	36.0611	36.0306	34.571	34.8804	34.5647	0.000231576	0.000134737	1.3491	+	+	+
Pseudomonas_GM17_pacbio_PROKKA_05277	RecName: Full=Uncharacterized protein YjgR	34.8942	34.8663	34.9055	33.6973	34.0241	33.7212	0.000529765	0.000103393	1.07447	+	+	+
Pseudomonas_GM17_pacbio_PROKKA_05284	---NA---	35.5486	35.4626	35.5718	35.2435	35.1842	35.1765	0.0011593	8.50498e-05	0.326267	+
Pseudomonas_GM17_pacbio_PROKKA_05294	RecName: Full=Pyruvate kinase;Short=PK	35.3999	35.7358	35.4441	35.3969	35.2508	35.2931	0.134988	0.025029	0.213
Pseudomonas_GM17_pacbio_PROKKA_05325	RecName: Full=Superoxide dismutase [Fe]	35.2677	35.3481	34.9571	35.0349	35.1522	35.2644	0.781465	0.909175	0.0404663
Pseudomonas_GM17_pacbio_PROKKA_05327	RecName: Full=Iron-regulated protein A;Flags: Precursor	37.715	37.7917	37.7701	36.5894	36.6933	36.6144	8.3338e-06	0	1.12657	+	+	+
Pseudomonas_GM17_pacbio_PROKKA_05339	RecName: Full=Chaperonin GroEL;AltName: Full=60 kDa chaperonin;AltName: Full=Chaperonin-60;Short=Cpn60	41.1251	40.9756	41.0975	40.2549	40.4332	40.2643	0.000535391	0.000103143	0.748599	+
Pseudomonas_GM17_pacbio_PROKKA_05340	RecName: Full=Co-chaperonin GroES;AltName: Full=10 kDa chaperonin;AltName: Full=Chaperonin-10;Short=Cpn10	38.6491	38.4135	38.7058	38.0799	38.4713	38.0434	0.0750386	0.0120449	0.391268
Pseudomonas_GM17_pacbio_PROKKA_05358	RecName: Full=Alkyl hydroperoxide reductase C;AltName: Full=Peroxiredoxin;AltName: Full=Thioredoxin peroxidase	37.2477	37.5003	37.4157	36.5815	36.5889	36.5715	0.000409506	0.000111498	0.807266	+
Pseudomonas_GM17_pacbio_PROKKA_05372	RecName: Full=Glutamine-binding periplasmic protein;Short=GlnBP;Flags: Precursor	37.9182	37.8668	37.9771	37.1566	37.4681	37.1509	0.00377691	0.000545652	0.662165	+
Pseudomonas_GM17_pacbio_PROKKA_05414	RecName: Full=Alcohol dehydrogenase (quinone), dehydrogenase subunit;Short=ADH;AltName: Full=Alcohol dehydrogenase (quinone), acceptor subunit;AltName: Full=Alcohol dehydrogenase (quinone), subunit I;AltName: Full=Ethanol:Q2 reductase;AltName: Full=G3-ADH subunit I;AltName: Full=Quinohemoprotein alcohol dehydrogenase;AltName: Full=Quinohemoprotein-cytochrome c complex;AltName: Full=Ubiquinol oxid…	36.7828	36.6772	36.7626	35.9677	36.2566	36.0198	0.00222642	0.000223136	0.6595	+
Pseudomonas_GM17_pacbio_PROKKA_05433	RecName: Full=GMP synthase [glutamine-hydrolyzing];AltName: Full=GMP synthetase;AltName: Full=Glutamine amidotransferase	34.8578	34.7088	34.7767	33.2041	33.1094	33.1578	5.80344e-06	0	1.624	+	+	+
Pseudomonas_GM17_pacbio_PROKKA_05434	RecName: Full=Inosine-5'-monophosphate dehydrogenase;Short=IMP dehydrogenase;Short=IMPD;Short=IMPDH	36.422	36.4386	36.4886	34.9253	35.2242	34.9862	0.000113793	0	1.4045	+	+	+
Pseudomonas_GM17_pacbio_PROKKA_05446	RecName: Full=Ancillary SecYEG translocon subunit;AltName: Full=Periplasmic chaperone YfgM	33.8213	33.7698	33.7999	32.8475	33.1847	33.1401	0.00228288	0.000221704	0.739567	+
Pseudomonas_GM17_pacbio_PROKKA_05447	RecName: Full=Histidine--tRNA ligase;AltName: Full=Histidyl-tRNA synthetase;Short=HisRS	34.1372	33.9914	34.0743	33.902	34.1854	33.9565	0.612218	0.730807	0.0530001
Pseudomonas_GM17_pacbio_PROKKA_05448	RecName: Full=4-hydroxy-3-methylbut-2-en-1-yl diphosphate synthase (flavodoxin);AltName: Full=1-hydroxy-2-methyl-2-(E)-butenyl 4-diphosphate synthase	32.7533	32.831	32.7896	33.2952	33.5231	33.3337	0.00131278	8.23681e-05	-0.5927	+
Pseudomonas_GM17_pacbio_PROKKA_05451	RecName: Full=Dual-specificity RNA methyltransferase RlmN;AltName: Full=23S rRNA (adenine(2503)-C(2))-methyltransferase;AltName: Full=23S rRNA m2A2503 methyltransferase;AltName: Full=Ribosomal RNA large subunit methyltransferase N;AltName: Full=tRNA (adenine(37)-C(2))-methyltransferase;AltName: Full=tRNA m2A37 methyltransferase	29.2093	29.2008	29.0254	21.8899	24.1436	23.5419	0.000919182	9.00774e-05	5.95337	+	+	+
Pseudomonas_GM17_pacbio_PROKKA_05452	RecName: Full=Nucleoside diphosphate kinase;Short=NDK;Short=NDP kinase;AltName: Full=Nucleoside-2-P kinase	38.1401	38.1664	38.1681	37.6493	37.5957	37.6166	7.54691e-06	0	0.537666	+
Pseudomonas_GM17_pacbio_PROKKA_05459	RecName: Full=Cysteine desulfurase IscS	32.8942	33.0496	33.177	32.8667	32.928	32.7803	0.12006	0.0215527	0.181932
Pseudomonas_GM17_pacbio_PROKKA_05463	RecName: Full=Nus factor SuhB;AltName: Full=Inositol-1-monophosphatase;Short=I-1-Pase;Short=IMPase;Short=Inositol-1-phosphatase	34.4189	34.2941	34.4906	32.2902	32.4712	32.3559	1.30258e-05	0	2.02877	+	+	+
Pseudomonas_GM17_pacbio_PROKKA_05469	RecName: Full=S-adenosylmethionine:tRNA ribosyltransferase-isomerase;AltName: Full=Queuosine biosynthesis protein QueA	28.5414	28.6223	28.4909	25.9856	22.0062	26.2799	0.0512612	0.00728053	3.7943		+
Pseudomonas_GM17_pacbio_PROKKA_05490	RecName: Full=Levansucrase;AltName: Full=Beta-D-fructofuranosyl transferase;AltName: Full=Sucrose 6-fructosyl transferase	21.5944	23.962	21.8085	31.3186	31.5327	31.395	0.000294098	0.000122605	-8.96047	+	+	+
Pseudomonas_GM17_pacbio_PROKKA_05532	RecName: Full=UDP-3-O-acyl-N-acetylglucosamine deacetylase;Short=UDP-3-O-acyl-GlcNAc deacetylase;AltName: Full=UDP-3-O-[R-3-hydroxymyristoyl]-N-acetylglucosamine deacetylase	33.9788	33.8193	33.9313	32.5507	32.7081	32.5697	4.54419e-05	0	1.3003	+	+	+
Pseudomonas_GM17_pacbio_PROKKA_05533	RecName: Full=Cell division protein FtsZ	34.3346	34.234	34.3567	32.3958	32.7652	32.5278	0.000107905	0	1.7455	+	+	+
Pseudomonas_GM17_pacbio_PROKKA_05537	RecName: Full=UDP-N-acetylmuramate--L-alanine ligase;AltName: Full=UDP-N-acetylmuramoyl-L-alanine synthetase	33.7768	33.7214	33.7148	32.6028	33.1343	33.2686	0.0227047	0.00314097	0.735767	+
Pseudomonas_GM17_pacbio_PROKKA_05551	RecName: Full=Phosphoheptose isomerase;AltName: Full=Sedoheptulose 7-phosphate isomerase	30.7122	30.4825	31.6132	27.5097	27.3684	27.6497	0.000640653	9.90712e-05	3.4267	+	+	+
Pseudomonas_GM17_pacbio_PROKKA_05552	RecName: Full=Osmotically-inducible protein Y;Flags: Precursor	33.9268	34.0728	33.9496	33.1985	33.5961	33.2909	0.0084119	0.000959223	0.621232	+
Pseudomonas_GM17_pacbio_PROKKA_05555	RecName: Full=Cytochrome c1;Flags: Precursor	34.2018	34.241	34.1855	33.9745	33.8788	33.708	0.0111208	0.00172183	0.355668	+
Pseudomonas_GM17_pacbio_PROKKA_05557	RecName: Full=Ubiquinol-cytochrome c reductase iron-sulfur subunit;AltName: Full=Rieske iron-sulfur protein;Short=RISP	33.8745	34.113	33.6872	33.6172	33.7873	33.5484	0.165923	0.0342454	0.240599
Pseudomonas_GM17_pacbio_PROKKA_05558	RecName: Full=30S ribosomal protein S9	36.5593	36.6521	36.5732	35.8181	35.4096	35.6502	0.00136184	0.000163683	0.9689	+
Pseudomonas_GM17_pacbio_PROKKA_05559	RecName: Full=50S ribosomal protein L13	36.278	36.0555	36.2054	36.3784	36.5853	36.3112	0.080325	0.0131249	-0.245333
Pseudomonas_GM17_pacbio_PROKKA_05566	RecName: Full=Putative cytochrome d ubiquinol oxidase subunit 3;AltName: Full=Cytochrome bd-I oxidase subunit III	35.6411	35.5003	35.5865	34.5737	34.5463	34.5228	1.90595e-05	0	1.02837	+	+	+
Pseudomonas_GM17_pacbio_PROKKA_05575	RecName: Full=Uncharacterized protein PA3922;Flags: Precursor	38.1663	38.2583	38.2343	37.6855	37.9192	37.6694	0.00564651	0.000688458	0.4616	+
Pseudomonas_GM17_pacbio_PROKKA_05591	---NA---	35.957	36.0756	36.0829	35.716	36.0442	35.6115	0.143688	0.0271951	0.247934
Pseudomonas_GM17_pacbio_PROKKA_05600	RecName: Full=Uracil phosphoribosyltransferase;AltName: Full=UMP pyrophosphorylase;AltName: Full=UPRTase	35.4139	35.4685	35.3731	33.4982	33.5265	33.526	3.31892e-07	0	1.9016	+	+	+
Pseudomonas_GM17_pacbio_PROKKA_05620	RecName: Full=50S ribosomal protein L25;AltName: Full=General stress protein CTC	36.9251	37.0051	36.91	36.2729	36.4085	36.2347	0.000446052	0.000108751	0.641366	+
Pseudomonas_GM17_pacbio_PROKKA_05650	RecName: Full=Amidophosphoribosyltransferase;Short=ATase;AltName: Full=Glutamine phosphoribosylpyrophosphate amidotransferase;Short=GPATase;Flags: Precursor	25.3117	25.3576	25.8443	35.6938	35.5664	35.7039	5.41916e-07	0	-10.1502	+	+	+
Pseudomonas_GM17_pacbio_PROKKA_05711	RecName: Full=Ketol-acid reductoisomerase (NADP(+));Short=KARI;AltName: Full=Acetohydroxy-acid isomeroreductase;Short=AHIR;AltName: Full=Alpha-keto-beta-hydroxylacyl reductoisomerase;AltName: Full=Ketol-acid reductoisomerase type 1;AltName: Full=Ketol-acid reductoisomerase type I	36.2662	36.3725	36.3624	35.3739	35.3166	35.3672	1.39386e-05	0	0.981134	+
Pseudomonas_GM17_pacbio_PROKKA_05778	RecName: Full=Chaperone protein ClpB	37.2964	37.1785	37.4463	35.7732	35.9765	35.7669	0.000144226	0	1.4682	+	+	+
Pseudomonas_GM17_pacbio_PROKKA_05795	RecName: Full=Isoleucine--tRNA ligase;AltName: Full=Isoleucyl-tRNA synthetase;Short=IleRS	34.0818	34.1791	33.9839	33.1665	33.3431	33.0633	0.000853147	9.20201e-05	0.890631	+
Pseudomonas_GM17_pacbio_PROKKA_05801	RecName: Full=GTPase Obg;AltName: Full=GTP-binding protein Obg	31.7701	31.7571	31.9909	32.3322	32.7813	32.2771	0.0242147	0.0032307	-0.624166	+
Pseudomonas_GM17_pacbio_PROKKA_05802	RecName: Full=50S ribosomal protein L27	35.7676	35.4554	35.5066	35.1434	35.2527	35.2483	0.0246733	0.00322929	0.361734	+
Pseudomonas_GM17_pacbio_PROKKA_05803	RecName: Full=50S ribosomal protein L21	34.722	34.8292	34.8202	34.8979	34.8288	35.0287	0.132623	0.0240759	-0.128
Pseudomonas_GM17_pacbio_PROKKA_05804	RecName: Full=Farnesyl diphosphate synthase;Short=FPP synthase;AltName: Full=(2E,6E)-farnesyl diphosphate synthase;AltName: Full=Geranyltranstransferase	33.0429	32.6035	33.1676	32.2478	32.4526	31.7902	0.0407975	0.00575021	0.774467	+
Pseudomonas_GM17_pacbio_PROKKA_05818	RecName: Full=Energy-dependent translational throttle protein EttA;AltName: Full=Translational regulatory factor EttA	35.1134	35.2018	34.803	34.6689	34.6788	34.5702	0.0335161	0.00464814	0.400101	+
Pseudomonas_GM17_pacbio_PROKKA_05820	RecName: Full=Serine hydroxymethyltransferase 2;Short=SHMT 2;Short=Serine methylase 2	36.05	35.8165	36.0547	35.4747	35.6167	35.2704	0.0151801	0.00229119	0.5198	+
Pseudomonas_GM17_pacbio_PROKKA_05984	RecName: Full=Leucine--tRNA ligase;AltName: Full=Leucyl-tRNA synthetase;Short=LeuRS	34.4948	34.3923	34.597	34.3487	34.3291	34.204	0.0543252	0.00796887	0.200766
Pseudomonas_GM17_pacbio_PROKKA_05999	RecName: Full=Ribosomal silencing factor RsfS	32.6967	32.3132	32.7788	32.7066	33.2743	33.0673	0.128119	0.0232478	-0.419832
Pseudomonas_GM17_pacbio_PROKKA_06031	RecName: Full=1-deoxy-D-xylulose-5-phosphate synthase;AltName: Full=1-deoxyxylulose-5-phosphate synthase;Short=DXP synthase;Short=DXPS	31.2889	31.1454	31.1449	28.7476	29.5101	30.2771	0.0193346	0.00272014	1.68147	+	+	+
Pseudomonas_GM17_pacbio_PROKKA_06053	RecName: Full=Outer membrane protein W;Flags: Precursor	34.3706	34.5038	34.4207	34.0286	34.4568	34.3689	0.341469	0.136351	0.146935
Pseudomonas_GM17_pacbio_PROKKA_06066	RecName: Full=Single-stranded DNA-binding protein;Short=SSB	34.7817	34.7922	34.9012	34.4708	34.6434	34.534	0.0120867	0.00182772	0.275633	+
Pseudomonas_GM17_pacbio_PROKKA_06069	RecName: Full=Bacterioferritin;Short=BFR	31.8797	31.4232	31.74	23.5369	24.8031	22.9574	0.00014693	0	7.91517	+	+	+
Pseudomonas_GM17_pacbio_PROKKA_06071	RecName: Full=50S ribosomal protein L17	36.5651	36.6742	36.5804	36.1742	36.189	36.1328	0.000315157	0.00011985	0.441233	+
Pseudomonas_GM17_pacbio_PROKKA_06072	RecName: Full=DNA-directed RNA polymerase subunit alpha;Short=RNAP subunit alpha;AltName: Full=RNA polymerase subunit alpha;AltName: Full=Transcriptase subunit alpha	37.4915	37.5627	37.4233	37.0601	36.7197	37.0018	0.0073709	0.000789733	0.5653	+
Pseudomonas_GM17_pacbio_PROKKA_06073	RecName: Full=30S ribosomal protein S4	38.4585	38.3225	38.4636	37.5832	37.7363	37.5997	0.000318894	0.000119181	0.775132	+
Pseudomonas_GM17_pacbio_PROKKA_06074	RecName: Full=30S ribosomal protein S11	36.068	36.1017	36.0456	36.1563	36.4503	36.2097	0.0947077	0.0159858	-0.200333
Pseudomonas_GM17_pacbio_PROKKA_06075	RecName: Full=30S ribosomal protein S13	37.3928	37.4477	37.4126	36.9788	37.3014	37.0313	0.0361912	0.00521238	0.313867	+
Pseudomonas_GM17_pacbio_PROKKA_06077	RecName: Full=50S ribosomal protein L15	37.7436	37.7171	37.6616	36.8462	36.9435	36.8464	3.34092e-05	0	0.828732	+
Pseudomonas_GM17_pacbio_PROKKA_06078	RecName: Full=50S ribosomal protein L30	34.802	34.5225	34.8346	35.0553	35.3511	35.0456	0.0377319	0.00540203	-0.430969	+
Pseudomonas_GM17_pacbio_PROKKA_06079	RecName: Full=30S ribosomal protein S5	37.1694	37.3114	37.401	36.8953	37.0213	36.8291	0.0125562	0.00187448	0.378699	+
Pseudomonas_GM17_pacbio_PROKKA_06080	RecName: Full=50S ribosomal protein L18	37.5755	37.436	37.5291	36.9796	37.2987	37.0583	0.0183784	0.00262729	0.401334	+
Pseudomonas_GM17_pacbio_PROKKA_06081	RecName: Full=50S ribosomal protein L6	37.9065	37.7736	37.8358	36.7563	36.7143	36.6802	1.43843e-05	0	1.1217	+	+	+
Pseudomonas_GM17_pacbio_PROKKA_06082	RecName: Full=30S ribosomal protein S8	35.7092	35.7027	35.8142	36.4003	36.4434	36.4944	9.94187e-05	0	-0.703999	+
Pseudomonas_GM17_pacbio_PROKKA_06083	RecName: Full=30S ribosomal protein S14	35.5351	35.6753	35.6319	35.6574	35.708	35.7017	0.166698	0.0343494	-0.0749321
Pseudomonas_GM17_pacbio_PROKKA_06084	RecName: Full=50S ribosomal protein L5	37.9716	37.9404	38.0984	37.262	37.2616	37.2335	0.000107601	0	0.751099	+
Pseudomonas_GM17_pacbio_PROKKA_06086	RecName: Full=50S ribosomal protein L14	37.3867	37.0184	37.2746	36.6069	36.4045	36.5998	0.00567643	0.000688106	0.6895	+
Pseudomonas_GM17_pacbio_PROKKA_06087	RecName: Full=30S ribosomal protein S17	33.034	33.7305	33.7682	33.9206	33.562	33.9411	0.330817	0.12528	-0.297001
Pseudomonas_GM17_pacbio_PROKKA_06089	RecName: Full=50S ribosomal protein L16	37.3153	37.3007	37.2871	36.8287	36.9492	36.7841	0.000864084	9.15594e-05	0.447034	+
Pseudomonas_GM17_pacbio_PROKKA_06090	RecName: Full=30S ribosomal protein S3	37.6028	37.5431	37.6097	36.287	36.4984	36.3085	6.50336e-05	0	1.22057	+	+	+
Pseudomonas_GM17_pacbio_PROKKA_06091	RecName: Full=50S ribosomal protein L22	37.4113	37.4797	37.489	37.0452	37.3365	36.9816	0.0389018	0.00552357	0.338899	+
Pseudomonas_GM17_pacbio_PROKKA_06092	RecName: Full=30S ribosomal protein S19	36.2268	36.2149	36.1356	34.9833	35.0359	34.9551	5.45618e-06	0	1.201	+	+	+
Pseudomonas_GM17_pacbio_PROKKA_06093	RecName: Full=50S ribosomal protein L2	37.7555	37.6555	37.7082	37.0739	37.2108	36.9961	0.000892163	9.07158e-05	0.612799	+
Pseudomonas_GM17_pacbio_PROKKA_06094	RecName: Full=50S ribosomal protein L23	36.4131	36.2124	36.3258	36.2662	36.4245	36.2775	0.945407	0.980164	-0.00563304
Pseudomonas_GM17_pacbio_PROKKA_06095	RecName: Full=50S ribosomal protein L4	36.7938	36.762	36.8553	36.6588	36.3604	36.5898	0.0470328	0.00670657	0.267367	+
Pseudomonas_GM17_pacbio_PROKKA_06096	RecName: Full=50S ribosomal protein L3	36.6701	36.7744	36.7251	37.1239	37.0271	37.0188	0.00180472	0.000156098	-0.333399	+
Pseudomonas_GM17_pacbio_PROKKA_06097	RecName: Full=30S ribosomal protein S10	37.928	37.7897	37.8276	37.0354	36.5597	37.0752	0.00494276	0.000652423	0.958333	+
Pseudomonas_GM17_pacbio_PROKKA_06099	RecName: Full=Elongation factor G;Short=EF-G	38.8278	38.9044	38.8729	38.3907	38.4845	38.3883	0.000320194	0.00011907	0.447198	+
Pseudomonas_GM17_pacbio_PROKKA_06100	RecName: Full=30S ribosomal protein S7	37.4962	37.5562	37.4882	37.5767	37.7268	37.5301	0.196607	0.0448819	-0.0976664
Pseudomonas_GM17_pacbio_PROKKA_06101	RecName: Full=30S ribosomal protein S12	35.0399	35.1225	35.1728	34.7767	35.2203	34.8306	0.308135	0.105191	0.169201
Pseudomonas_GM17_pacbio_PROKKA_06102	RecName: Full=DNA-directed RNA polymerase subunit beta';Short=RNAP subunit beta';AltName: Full=RNA polymerase subunit beta';AltName: Full=Transcriptase subunit beta'	39.1047	39.0745	39.1128	38.203	38.2736	38.2393	3.33735e-06	0	0.8587	+
Pseudomonas_GM17_pacbio_PROKKA_06103	RecName: Full=DNA-directed RNA polymerase subunit beta;Short=RNAP subunit beta;AltName: Full=RNA polymerase subunit beta;AltName: Full=Transcriptase subunit beta	38.8777	38.8735	38.8928	37.5737	37.6919	37.6233	3.5521e-06	0	1.2517	+	+	+
Pseudomonas_GM17_pacbio_PROKKA_06104	RecName: Full=50S ribosomal protein L7/L12	36.8917	37.3673	37.2326	37.5904	37.7942	37.5077	0.0474917	0.00674585	-0.466901	+
Pseudomonas_GM17_pacbio_PROKKA_06105	RecName: Full=50S ribosomal protein L10	37.4674	37.3624	37.4309	37.154	37.4055	37.1638	0.110964	0.0195905	0.179134
Pseudomonas_GM17_pacbio_PROKKA_06106	RecName: Full=50S ribosomal protein L1	37.7269	37.7478	37.7309	37.5584	37.6758	37.5107	0.0360778	0.00521459	0.153566	+
Pseudomonas_GM17_pacbio_PROKKA_06107	RecName: Full=50S ribosomal protein L11	36.528	36.6618	36.7932	36.9629	37.1426	37.0541	0.0132536	0.00192325	-0.392199	+
Pseudomonas_GM17_pacbio_PROKKA_06111	RecName: Full=Elongation factor Tu;Short=EF-Tu	40.1389	40.279	40.2948	39.793	39.9446	39.7873	0.00519062	0.000647363	0.395934	+
Pseudomonas_GM17_pacbio_PROKKA_00012	RecName: Full=Probable nitronate monooxygenase;Short=NMO;AltName: Full=Propionate 3-nitronate monooxygenase;Short=P3N monooxygenase	34.8946	34.9453	34.8214	33.5567	33.5562	33.6336	7.84585e-06	0	1.30493	+	+	+
Pseudomonas_GM17_pacbio_PROKKA_00018	RecName: Full=CRP-like protein Clp;AltName: Full=Catabolite activation-like protein;Short=CAP-like	32.6744	32.4626	32.6582	23.0374	23.1413	23.9618	6.69893e-06	0	9.21823	+	+	+
Pseudomonas_GM17_pacbio_PROKKA_00020	RecName: Full=Indole-3-glycerol phosphate synthase;Short=IGPS	33.523	33.3377	33.4247	33.4896	33.5572	33.5305	0.163122	0.0334061	-0.0973002
Pseudomonas_GM17_pacbio_PROKKA_00042	RecName: Full=Protein ApaG	30.8609	30.3297	30.8266	30.4748	31.1993	29.993	0.779848	0.908369	0.1167
Pseudomonas_GM17_pacbio_PROKKA_00052	RecName: Full=tRNA N6-adenosine threonylcarbamoyltransferase;AltName: Full=N6-L-threonylcarbamoyladenine synthase;Short=t(6)A synthase;AltName: Full=t(6)A37 threonylcarbamoyladenosine biosynthesis protein TsaD;AltName: Full=tRNA threonylcarbamoyladenosine biosynthesis protein TsaD	30.0435	30.0379	29.8095	24.965	23.0933	25.3434	0.00142013	0.000162231	5.4964	+	+	+
Pseudomonas_GM17_pacbio_PROKKA_00091	RecName: Full=Malate synthase G	35.8968	35.8694	35.9749	34.0076	33.9889	34.0895	1.80633e-06	0	1.88503	+	+	+
Pseudomonas_GM17_pacbio_PROKKA_00149	RecName: Full=Betaine aldehyde dehydrogenase;Short=BADH	31.9659	31.7367	32.0318	32.1014	31.9485	32.258	0.20502	0.0482031	-0.191166
Pseudomonas_GM17_pacbio_PROKKA_00163	RecName: Full=Fructose-bisphosphate aldolase;Short=FBP aldolase;Short=FBPA;AltName: Full=Fructose-1,6-bisphosphate aldolase	37.1973	37.3339	37.1866	36.0591	36.0699	36.0376	1.65277e-05	0	1.18373	+	+	+
Pseudomonas_GM17_pacbio_PROKKA_00166	RecName: Full=Phosphoglycerate kinase	35.5077	35.5571	35.5814	34.3292	34.3849	34.3461	1.61241e-06	0	1.19533	+	+	+
Pseudomonas_GM17_pacbio_PROKKA_00171	RecName: Full=S-adenosylmethionine synthase;Short=AdoMet synthase;AltName: Full=MAT;AltName: Full=Methionine adenosyltransferase	35.4189	35.5515	35.3868	34.781	34.8832	34.854	0.000480212	0.000106845	0.612999	+
Pseudomonas_GM17_pacbio_PROKKA_00212	RecName: Full=Glutathione synthetase;AltName: Full=GSH synthetase;Short=GSH-S;Short=GSHase;AltName: Full=Glutathione synthase	32.9988	32.963	33.0953	31.092	30.9192	31.0204	6.07693e-06	0	2.0085	+	+	+
Pseudomonas_GM17_pacbio_PROKKA_00218	RecName: Full=Dihydroorotase;Short=DHOase	34.0861	34.0747	33.9838	33.2571	33.1569	33.3467	0.000236942	0.000133472	0.794635	+
Pseudomonas_GM17_pacbio_PROKKA_00257	RecName: Full=Dihydroxy-acid dehydratase;Short=DAD	34.6449	35.0703	34.5735	32.5538	32.5957	32.8261	0.000284602	0.000123791	2.10437	+	+	+
Pseudomonas_GM17_pacbio_PROKKA_00280	RecName: Full=Ribose-5-phosphate isomerase A;AltName: Full=Phosphoriboisomerase A;Short=PRI	31.8682	31.941	31.9028	31.4756	31.103	31.4325	0.00901773	0.00117783	0.566966	+
Pseudomonas_GM17_pacbio_PROKKA_00286	RecName: Full=D-3-phosphoglycerate dehydrogenase;Short=PGDH;AltName: Full=2-oxoglutarate reductase	35.3033	35.4826	35.3008	34.2903	33.7807	34.1068	0.00125834	8.29016e-05	1.30297	+	+	+
Pseudomonas_GM17_pacbio_PROKKA_00297	RecName: Full=Spermidine/putrescine import ATP-binding protein PotA	33.6454	33.4495	33.6382	32.077	32.168	32.2086	4.50432e-05	0	1.4265	+	+	+
Pseudomonas_GM17_pacbio_PROKKA_00299	RecName: Full=Spermidine/putrescine-binding periplasmic protein;Short=SPBP;Flags: Precursor	37.8454	37.8777	37.924	37.3887	37.4776	37.3906	0.000237535	0.000133195	0.463402	+
Pseudomonas_GM17_pacbio_PROKKA_00300	RecName: Full=Adenosylmethionine-8-amino-7-oxononanoate aminotransferase;AltName: Full=7,8-diamino-pelargonic acid aminotransferase;Short=DAPA AT;Short=DAPA aminotransferase;AltName: Full=7,8-diaminononanoate synthase;Short=DANS;AltName: Full=Diaminopelargonic acid synthase	35.4168	35.2848	35.3815	33.6382	33.7639	33.4504	6.17057e-05	0	1.74353	+	+	+
Pseudomonas_GM17_pacbio_PROKKA_00301	RecName: Full=Glutamine synthetase;Short=GS;AltName: Full=Glutamate--ammonia ligase;AltName: Full=Glutamine synthetase I alpha;Short=GSI alpha	32.8951	33.0364	33.0266	31.3862	30.8725	31.2134	0.000315559	0.000119514	1.82867	+	+	+
Pseudomonas_GM17_pacbio_PROKKA_00315	RecName: Full=Inorganic triphosphatase;Short=PPPase;AltName: Full=ORFXE	32.6243	32.712	32.7228	31.1537	31.4997	31.174	0.000265685	0.000126733	1.41057	+	+	+
Pseudomonas_GM17_pacbio_PROKKA_00326	RecName: Full=Glycine cleavage system H protein	35.5017	35.3249	35.5141	35.0256	35.4076	35.046	0.106462	0.0187706	0.287167
Pseudomonas_GM17_pacbio_PROKKA_00342	---NA---	28.4288	24.9537	27.1491	32.5897	28.3343	22.8416	0.737387	0.879781	-1.078		+
Pseudomonas_GM17_pacbio_PROKKA_00347	RecName: Full=3-octaprenyl-4-hydroxybenzoate carboxy-lyase;AltName: Full=Polyprenyl p-hydroxybenzoate decarboxylase	31.0927	31.1999	31.0357	22.4554	24.0658	23.344	7.52473e-05	0	7.82103	+	+	+
Pseudomonas_GM17_pacbio_PROKKA_00355	RecName: Full=Guanosine-5'-triphosphate,3'-diphosphate pyrophosphatase;AltName: Full=Guanosine pentaphosphate phosphohydrolase;AltName: Full=pppGpp-5'-phosphohydrolase	33.9514	34.3148	34.131	32.5861	32.5417	32.723	0.000213646	0.000138229	1.51547	+	+	+
Pseudomonas_GM17_pacbio_PROKKA_00369	RecName: Full=Regulator of sigma D	34.4111	34.1772	34.3724	33.3065	33.2703	33.2851	0.000145932	0	1.03293	+	+	+
Pseudomonas_GM17_pacbio_PROKKA_00384	RecName: Full=Diaminopimelate decarboxylase;Short=DAP decarboxylase;Short=DAPDC	33.1035	33.6299	33.2248	29.0088	29.1357	28.9075	1.52734e-05	0	4.30207	+	+	+
Pseudomonas_GM17_pacbio_PROKKA_00393	RecName: Full=Ubiquinone biosynthesis accessory factor UbiK	31.9421	32.1764	32.0302	28.834	27.7731	29.0116	0.000865974	9.13633e-05	3.51	+	+	+
Pseudomonas_GM17_pacbio_PROKKA_00411	RecName: Full=Xanthine phosphoribosyltransferase;Short=XPRTase	31.5632	31.267	31.3696	31.5428	31.6912	31.4973	0.165973	0.0342811	-0.177167
Pseudomonas_GM17_pacbio_PROKKA_00435	RecName: Full=Orotate phosphoribosyltransferase;Short=OPRT;Short=OPRTase	33.4943	33.8194	33.6839	31.7924	31.9125	31.8739	5.67958e-05	0	1.80627	+	+	+
Pseudomonas_GM17_pacbio_PROKKA_00441	RecName: Full=DNA-directed RNA polymerase subunit omega;Short=RNAP omega subunit;AltName: Full=RNA polymerase omega subunit;AltName: Full=Transcriptase subunit omega	34.3082	34.5128	34.396	33.6124	33.5876	33.5811	0.000172816	0	0.811966	+
Pseudomonas_GM17_pacbio_PROKKA_00442	RecName: Full=GTP pyrophosphokinase;AltName: Full=(p)ppGpp synthase;AltName: Full=ATP:GTP 3'-pyrophosphotransferase;AltName: Full=ppGpp synthase I	31.788	32.046	31.8071	31.8958	31.7241	31.8791	0.658509	0.802813	0.0473671
Pseudomonas_GM17_pacbio_PROKKA_00502	RecName: Full=N5-carboxyaminoimidazole ribonucleotide synthase;Short=N5-CAIR synthase;AltName: Full=5-(carboxyamino)imidazole ribonucleotide synthetase	32.2695	32.2418	32.3596	30.7849	30.8444	30.786	3.34383e-06	0	1.4852	+	+	+
Pseudomonas_GM17_pacbio_PROKKA_00543	RecName: Full=Biotin carboxylase;AltName: Full=Acetyl-coenzyme A carboxylase biotin carboxylase subunit A	35.0269	35.1602	35.0357	34.0954	34.5021	34.4266	0.00516438	0.000648033	0.732899	+
Pseudomonas_GM17_pacbio_PROKKA_00623	RecName: Full=Glutamine--fructose-6-phosphate aminotransferase [isomerizing];AltName: Full=D-fructose-6-phosphate amidotransferase;AltName: Full=GFAT;AltName: Full=Glucosamine-6-phosphate synthase;AltName: Full=Hexosephosphate aminotransferase;AltName: Full=L-glutamine--D-fructose-6-phosphate amidotransferase	35.3763	35.083	34.9826	33.647	33.6943	33.9768	0.000930817	8.98876e-05	1.3746	+	+	+
Pseudomonas_GM17_pacbio_PROKKA_00625	RecName: Full=Bifunctional protein GlmU;Includes: RecName: Full=UDP-N-acetylglucosamine pyrophosphorylase;AltName: Full=N-acetylglucosamine-1-phosphate uridyltransferase;Includes: RecName: Full=Glucosamine-1-phosphate N-acetyltransferase	34.1697	34.012	34.2128	32.6283	32.6301	32.4427	5.65223e-05	0	1.56447	+	+	+
Pseudomonas_GM17_pacbio_PROKKA_00628	RecName: Full=ATP synthase gamma chain;AltName: Full=ATP synthase F1 sector gamma subunit;AltName: Full=F-ATPase gamma subunit	34.5584	34.6802	34.8025	34.8505	34.2801	34.7787	0.830849	0.933503	0.0439326
Pseudomonas_GM17_pacbio_PROKKA_00632	RecName: Full=ATP synthase subunit c;AltName: Full=ATP synthase F(0) sector subunit c;AltName: Full=F-type ATPase subunit c;Short=F-ATPase subunit c;AltName: Full=Lipid-binding protein	37.1801	37.2292	37.4624	35.1852	35.4434	35.1783	8.09081e-05	0	2.0216	+	+	+
Pseudomonas_GM17_pacbio_PROKKA_00634	RecName: Full=Probable chromosome-partitioning protein ParB	33.4707	33.4282	33.4727	32.4863	32.4907	32.4913	3.10025e-07	0	0.967766	+
Pseudomonas_GM17_pacbio_PROKKA_00635	RecName: Full=Chromosome partitioning protein ParA	28.8717	29.3829	28.6544	23.9135	22.5241	21.8644	0.000639652	9.91479e-05	6.20233	+	+	+
Pseudomonas_GM17_pacbio_PROKKA_00637	RecName: Full=tRNA uridine 5-carboxymethylaminomethyl modification enzyme MnmG;AltName: Full=Glucose-inhibited division protein A	30.1798	30.0476	30.2465	27.0471	26.8192	27.0541	5.09043e-06	0	3.1845	+	+	+
Pseudomonas_GM17_pacbio_PROKKA_00638	RecName: Full=tRNA modification GTPase MnmE	29.7821	29.7759	29.6612	28.4771	23.8646	28.6494	0.155065	0.0304508	2.7427		+
Pseudomonas_GM17_pacbio_PROKKA_00645	RecName: Full=DNA gyrase subunit B	33.6826	33.5764	33.5471	32.3616	32.5796	32.6094	0.000251713	0.000129162	1.08517	+	+	+
Pseudomonas_GM17_pacbio_PROKKA_00678	RecName: Full=Ribosomal RNA small subunit methyltransferase B;AltName: Full=16S rRNA m5C967 methyltransferase;AltName: Full=rRNA (cytosine-C(5)-)-methyltransferase RsmB	31.6656	31.7646	31.6384	30.6946	30.8627	29.1886	0.054079	0.00793929	1.4409		+
Pseudomonas_GM17_pacbio_PROKKA_00679	RecName: Full=Methionyl-tRNA formyltransferase	32.0161	32.2504	32.2249	29.8984	30.264	29.7613	0.000197286	0	2.18923	+	+	+
Pseudomonas_GM17_pacbio_PROKKA_00709	RecName: Full=Oligopeptidase A	33.9472	34.0848	33.9974	32.6731	32.4922	32.7217	6.80054e-05	0	1.3808	+	+	+
Pseudomonas_GM17_pacbio_PROKKA_00731	RecName: Full=D-methionine-binding lipoprotein MetQ;Flags: Precursor	35.8389	35.7619	35.8192	34.5177	34.6041	34.554	3.31497e-06	0	1.24807	+	+	+
Pseudomonas_GM17_pacbio_PROKKA_00756	RecName: Full=C4-dicarboxylate transport protein	29.3828	28.7737	29.3079	28.4275	28.3871	28.1039	0.0174142	0.00260063	0.848633	+
Pseudomonas_GM17_pacbio_PROKKA_00797	RecName: Full=Fatty acid metabolism regulator protein	31.6108	32.1645	31.9844	30.5395	29.9783	30.0514	0.00196403	0.000228228	1.73017	+	+	+
Pseudomonas_GM17_pacbio_PROKKA_00802	RecName: Full=Cation efflux system protein CusC;Flags: Precursor	34.1774	34.1568	34.109	29.6802	30.105	29.7592	5.29771e-06	0	4.2996	+	+	+
Pseudomonas_GM17_pacbio_PROKKA_00814	---NA---	34.5614	34.4331	34.5042	34.442	34.6708	34.4439	0.830316	0.933556	-0.0193329
Pseudomonas_GM17_pacbio_PROKKA_00840	RecName: Full=Protein YdgA;Flags: Precursor	33.4418	33.7222	33.4533	34.7498	34.7272	34.5572	0.00049005	0.000106224	-1.13897	+	+	+
Pseudomonas_GM17_pacbio_PROKKA_00860	RecName: Full=Putative aldehyde dehydrogenase	37.3401	37.1933	37.3697	35.4863	35.7401	35.4796	6.943e-05	0	1.73237	+	+	+
Pseudomonas_GM17_pacbio_PROKKA_00920	RecName: Full=Histidine-binding periplasmic protein;Short=HBP;Flags: Precursor	35.5791	35.4817	35.5006	34.9368	34.8834	34.9974	0.000197001	0	0.581268	+
Pseudomonas_GM17_pacbio_PROKKA_00940	RecName: Full=30S ribosomal protein S1	22.4637	22.3614	23.3426	28.9143	28.2892	28.9502	9.25449e-05	0	-5.99533	+	+	+
Pseudomonas_GM17_pacbio_PROKKA_00941	RecName: Full=Transcriptional regulatory protein WalR	33.9033	33.8642	33.7212	33.914	34.1088	33.9067	0.163765	0.0334712	-0.146933
Pseudomonas_GM17_pacbio_PROKKA_00947	RecName: Full=33 kDa chaperonin;AltName: Full=Heat shock protein 33 homolog;Short=HSP33	33.8717	34.0402	33.877	31.6725	31.6185	31.5276	4.8064e-06	0	2.32343	+	+	+
Pseudomonas_GM17_pacbio_PROKKA_00948	RecName: Full=Phosphoenolpyruvate carboxykinase (ATP);Short=PCK;Short=PEP carboxykinase;Short=PEPCK	36.26	36.0425	36.2828	34.8602	34.9477	34.8302	9.84239e-05	0	1.31573	+	+	+
Pseudomonas_GM17_pacbio_PROKKA_00951	RecName: Full=Uncharacterized protein YfaP;Flags: Precursor	33.8102	33.7452	33.7938	34.0301	33.8001	33.9629	0.105595	0.0186552	-0.147966
Pseudomonas_GM17_pacbio_PROKKA_00961	RecName: Full=GMP/IMP nucleotidase YrfG	25.8847	25.2045	26.2898	23.0819	24.3753	24.5837	0.0348127	0.00492177	1.77937	+	+	+
Pseudomonas_GM17_pacbio_PROKKA_00967	RecName: Full=dTDP-4-dehydrorhamnose 3,5-epimerase;AltName: Full=Thymidine diphospho-4-keto-rhamnose 3,5-epimerase;AltName: Full=dTDP-4-keto-6-deoxyglucose 3,5-epimerase;AltName: Full=dTDP-6-deoxy-D-xylo-4-hexulose 3,5-epimerase;AltName: Full=dTDP-L-rhamnose synthase	33.2061	33.2156	33.168	32.2129	32.2413	32.2523	8.56041e-07	0	0.961067	+
Pseudomonas_GM17_pacbio_PROKKA_00971	RecName: Full=Agmatine deiminase;AltName: Full=Agmatine iminohydrolase	31.9506	32.1745	32.0304	29.0249	29.0568	28.9469	2.00298e-06	0	3.0423	+	+	+
Pseudomonas_GM17_pacbio_PROKKA_01000	RecName: Full=Histidine-binding periplasmic protein;Short=HBP;Flags: Precursor	35.6085	35.4893	35.6764	34.4471	34.6948	34.6789	0.000529489	0.000103476	0.984465	+
Pseudomonas_GM17_pacbio_PROKKA_01009	RecName: Full=Protein AsmA;Flags: Precursor	33.6001	33.5108	33.6247	32.0789	32.6727	32.3383	0.00227431	0.000222092	1.21523	+	+	+
Pseudomonas_GM17_pacbio_PROKKA_01012	RecName: Full=Imidazoleglycerol-phosphate dehydratase;Short=IGPD	31.2786	31.8637	31.4859	31.9942	32.4618	32.1799	0.0376381	0.00540659	-0.669233	+
Pseudomonas_GM17_pacbio_PROKKA_01015	RecName: Full=1-(5-phosphoribosyl)-5-[(5-phosphoribosylamino)methylideneamino] imidazole-4-carboxamide isomerase;AltName: Full=Phosphoribosylformimino-5-aminoimidazole carboxamide ribotide isomerase	33.9966	34.0928	34.0977	31.6048	31.0595	31.6028	0.000138274	0	2.64	+	+	+
Pseudomonas_GM17_pacbio_PROKKA_01045	RecName: Full=Fructose-1,6-bisphosphatase class 1;Short=FBPase class 1;AltName: Full=D-fructose-1,6-bisphosphate 1-phosphohydrolase class 1	34.6013	34.8983	34.797	33.9426	33.3721	33.6166	0.00387254	0.00054329	1.12177	+	+	+
Pseudomonas_GM17_pacbio_PROKKA_01049	RecName: Full=Methyl-accepting chemotaxis protein PscA;AltName: Full=PsPto-PscA	34.8272	34.8354	34.5496	33.9858	33.408	33.9737	0.0111412	0.00172102	0.948232	+
Pseudomonas_GM17_pacbio_PROKKA_01055	RecName: Full=Urocanate hydratase;Short=Urocanase;AltName: Full=Imidazolonepropionate hydrolase	36.0578	36.0572	36.1357	34.8879	34.8279	34.764	9.1503e-06	0	1.25697	+	+	+
Pseudomonas_GM17_pacbio_PROKKA_01067	RecName: Full=Glucans biosynthesis protein G;Flags: Precursor	34.8178	35.0504	34.9945	33.7601	33.6399	33.8548	0.000212466	0.000138979	1.20263	+	+	+
Pseudomonas_GM17_pacbio_PROKKA_01068	RecName: Full=Glucans biosynthesis glucosyltransferase H	34.3733	34.3087	34.3727	32.5981	32.7199	32.4361	3.157e-05	0	1.76687	+	+	+
Pseudomonas_GM17_pacbio_PROKKA_01069	RecName: Full=Histidine-binding periplasmic protein;Short=HBP;Flags: Precursor	29.8959	30.0544	29.2883	30.6325	31.0958	30.7177	0.0173996	0.0026018	-1.06913	+	+	+
Pseudomonas_GM17_pacbio_PROKKA_01081	RecName: Full=Ubiquinone/menaquinone biosynthesis C-methyltransferase UbiE;AltName: Full=2-methoxy-6-polyprenyl-1,4-benzoquinol methylase;AltName: Full=Demethylmenaquinone methyltransferase	33.9975	33.9633	33.8415	33.5625	33.3124	33.1687	0.00922631	0.00122692	0.586233	+
Pseudomonas_GM17_pacbio_PROKKA_01090	RecName: Full=ATP-dependent protease ATPase subunit HslU;AltName: Full=Unfoldase HslU	35.7606	35.7029	35.8701	34.3601	34.0063	34.4103	0.0003685	0.000115419	1.51897	+	+	+
Pseudomonas_GM17_pacbio_PROKKA_01093	RecName: Full=Arginine--tRNA ligase;AltName: Full=Arginyl-tRNA synthetase;Short=ArgRS	34.053	34.013	34.0927	33.5239	33.7534	33.596	0.00391195	0.000540657	0.428468	+
Pseudomonas_GM17_pacbio_PROKKA_01095	RecName: Full=50S ribosomal protein L31	35.8111	35.7161	35.7208	34.9098	34.999	34.9161	4.39493e-05	0	0.807699	+
Pseudomonas_GM17_pacbio_PROKKA_01107	RecName: Full=Archaeal-type glutamate synthase [NADPH];AltName: Full=Archaeal-type NADPH-GOGAT	35.034	34.882	34.9282	31.8496	32.1026	31.8581	5.7489e-06	0	3.0113	+	+	+
Pseudomonas_GM17_pacbio_PROKKA_01109	RecName: Full=Uroporphyrinogen decarboxylase;Short=UPD;Short=URO-D	31.7708	31.6214	31.6952	30.4368	30.0118	30.3988	0.000579578	0.000101106	1.41333	+	+	+
Pseudomonas_GM17_pacbio_PROKKA_01114	---NA---	29.0463	28.646	28.9559	32.9635	33.0803	32.8793	6.95384e-06	0	-4.09163	+	+	+
Pseudomonas_GM17_pacbio_PROKKA_01147	RecName: Full=1-pyrroline-5-carboxylate dehydrogenase;Short=P5C dehydrogenase;AltName: Full=L-glutamate gamma-semialdehyde dehydrogenase	36.3209	36.7692	36.5392	34.8841	34.9177	34.8541	0.000222671	0.000136752	1.6578	+	+	+
Pseudomonas_GM17_pacbio_PROKKA_01150	RecName: Full=Peptide methionine sulfoxide reductase MsrA;Short=Protein-methionine-S-oxide reductase;AltName: Full=Peptide-methionine (S)-S-oxide reductase;Short=Peptide Met(O) reductase	33.9794	33.9897	34.0181	33.8206	34.1515	33.8263	0.597771	0.703297	0.0629336
Pseudomonas_GM17_pacbio_PROKKA_01182	RecName: Full=Outer membrane protein TolC;AltName: Full=Multidrug efflux pump subunit TolC;Flags: Precursor	34.1042	34.3167	34.1818	33.7194	33.662	33.7018	0.00140929	0.00016254	0.5065	+
Pseudomonas_GM17_pacbio_PROKKA_01193	RecName: Full=DNA topoisomerase 4 subunit A;AltName: Full=Topoisomerase IV subunit A	33.4971	33.8404	33.4435	32.0834	32.1123	32.1051	0.000278049	0.000125122	1.4934	+	+	+
Pseudomonas_GM17_pacbio_PROKKA_01196	RecName: Full=Phosphoserine phosphatase;Short=PSP;Short=PSPase;AltName: Full=O-phosphoserine phosphohydrolase	33.1992	33.1891	33.2058	32.5743	32.7524	32.6177	0.000517719	0.000104319	0.5499	+
Pseudomonas_GM17_pacbio_PROKKA_01215	RecName: Full=GTPase HflX;AltName: Full=GTP-binding protein HflX	31.9489	31.466	31.3105	31.7566	30.8418	31.1585	0.383284	0.19189	0.322833
Pseudomonas_GM17_pacbio_PROKKA_01217	RecName: Full=Protein HflC	35.6383	35.3876	35.6805	35.3179	35.3457	35.323	0.0592174	0.00923102	0.239933
Pseudomonas_GM17_pacbio_PROKKA_01231	RecName: Full=Replicative DNA helicase	27.2296	27.4624	26.1898	23.1419	23.0835	25.1739	0.0161716	0.00233469	3.16083	+	+	+
Pseudomonas_GM17_pacbio_PROKKA_01247	RecName: Full=Leu/Ile/Val-binding protein homolog 1;Flags: Precursor	37.153	37.135	37.1145	36.4614	36.4968	36.4216	1.02064e-05	0	0.674232	+
Pseudomonas_GM17_pacbio_PROKKA_01252	RecName: Full=NADP-dependent 3-hydroxy acid dehydrogenase YdfG;AltName: Full=L-allo-threonine dehydrogenase;AltName: Full=Malonic semialdehyde reductase	33.4476	33.7368	33.3492	31.9186	32.0022	31.9257	0.000196675	0	1.56237	+	+	+
Pseudomonas_GM17_pacbio_PROKKA_01290	RecName: Full=Hemin receptor;Flags: Precursor	34.275	34.6292	34.0217	22.9665	22.5795	23.2832	1.87987e-06	0	11.3656	+	+	+
Pseudomonas_GM17_pacbio_PROKKA_01306	RecName: Full=Phosphoribosylamine--glycine ligase;AltName: Full=GARS;AltName: Full=Glycinamide ribonucleotide synthetase;AltName: Full=Phosphoribosylglycinamide synthetase	34.5375	34.5583	34.6594	33.4882	33.5401	33.2181	0.000393186	0.000113274	1.1696	+	+	+
Pseudomonas_GM17_pacbio_PROKKA_01307	RecName: Full=Bifunctional purine biosynthesis protein PurH;Includes: RecName: Full=Phosphoribosylaminoimidazolecarboxamide formyltransferase;AltName: Full=AICAR transformylase;Includes: RecName: Full=IMP cyclohydrolase;AltName: Full=ATIC;AltName: Full=IMP synthase;AltName: Full=Inosinicase	34.6079	34.4056	34.5484	33.7727	33.6776	33.7029	0.000268643	0.000126607	0.8029	+
Pseudomonas_GM17_pacbio_PROKKA_01318	---NA---	32.1145	32.4133	32.2009	31.4994	30.8659	31.3985	0.0101599	0.00138469	0.9883	+
Pseudomonas_GM17_pacbio_PROKKA_01321	RecName: Full=Biosynthetic arginine decarboxylase;Short=ADC	32.6228	32.5543	32.7063	33.3062	32.8223	33.2802	0.0356689	0.00516419	-0.508434	+
Pseudomonas_GM17_pacbio_PROKKA_01345	RecName: Full=Outer membrane protein B;AltName: Full=168 kDa surface-layer protein;AltName: Full=Cell surface antigen 5;Short=Sca5;AltName: Full=Surface protein antigen;AltName: Full=rOmp B;Short=rOmpB;Contains: RecName: Full=120 kDa surface-exposed protein;AltName: Full=120 kDa outer membrane protein OmpB;AltName: Full=Surface protein antigen;AltName: Full=p120;Contains: RecName: Full=32 kDa bet…	32.1252	32.1966	32.1192	33.8589	33.9075	33.902	4.74019e-07	0	-1.74247	+	+	+
Pseudomonas_GM17_pacbio_PROKKA_01363	RecName: Full=Adenine deaminase;Short=ADE;AltName: Full=Adenine aminohydrolase;Short=AAH	30.6114	30.635	30.6206	28.0961	28.1942	27.4392	0.000333193	0.000118409	2.7125	+	+	+
Pseudomonas_GM17_pacbio_PROKKA_01428	RecName: Full=Methyl-accepting chemotaxis protein McpS	34.8221	34.8068	34.5462	35.1142	35.0496	35.1843	0.0160537	0.00233894	-0.390999	+
Pseudomonas_GM17_pacbio_PROKKA_01460	RecName: Full=Ferric uptake regulation protein;Short=Ferric uptake regulator	35.4706	35.6639	35.557	34.2235	33.9307	34.3251	0.000426641	0.00011006	1.40407	+	+	+
Pseudomonas_GM17_pacbio_PROKKA_01467	RecName: Full=Carbamoyl-phosphate synthase large chain;AltName: Full=Carbamoyl-phosphate synthetase ammonia chain	36.6278	36.5097	36.685	36.0996	36.3179	35.9794	0.0131187	0.00192682	0.475199	+
Pseudomonas_GM17_pacbio_PROKKA_01474	RecName: Full=Phosphoglucosamine mutase	35.059	34.8104	34.848	33.1729	33.4594	33.1395	0.000207296	0.000140197	1.64853	+	+	+
Pseudomonas_GM17_pacbio_PROKKA_01502	RecName: Full=PTS system fructose-specific EIIB'BC component;AltName: Full=EIIB'BC-Fru;Includes: RecName: Full=PTS system fructose-specific EIIB component;AltName: Full=EIII-Fru;AltName: Full=Fructose-specific phosphotransferase enzyme IIB component;Includes: RecName: Full=PTS system fructose-specific EIIC component;AltName: Full=Fructose permease IIC component	27.1841	27.5014	26.9826	30.7398	30.9518	30.6797	3.19767e-05	0	-3.56773	+	+	+
Pseudomonas_GM17_pacbio_PROKKA_01514	RecName: Full=Peptide chain release factor 3;Short=RF-3	32.9357	32.6306	32.7547	31.6443	31.4728	31.6664	0.000394732	0.000112974	1.17917	+	+	+
Pseudomonas_GM17_pacbio_PROKKA_01531	RecName: Full=DNA-binding transcriptional regulator NtrC;AltName: Full=Nitrogen regulation protein NR(I);AltName: Full=Nitrogen regulator I;Short=NRI	32.3576	32.0582	32.3715	31.5907	31.778	31.4262	0.00997021	0.00132761	0.664133	+
Pseudomonas_GM17_pacbio_PROKKA_01570	RecName: Full=Lipopolysaccharide export system protein LptA;Flags: Precursor	32.6982	32.924	32.7317	31.8283	32.2281	32.0364	0.00507343	0.000649041	0.7537	+
Pseudomonas_GM17_pacbio_PROKKA_01571	RecName: Full=Lipopolysaccharide export system protein LptC	28.2731	29.1525	29.5286	27.9112	28.1281	27.7455	0.0528905	0.00768724	1.05647		+
Pseudomonas_GM17_pacbio_PROKKA_01572	RecName: Full=3-deoxy-D-manno-octulosonate 8-phosphate phosphatase KdsC;AltName: Full=KDO 8-P phosphatase	30.4866	31.0159	30.1255	29.6079	29.6763	29.3096	0.0230347	0.00313272	1.0114	+	+	+
Pseudomonas_GM17_pacbio_PROKKA_01580	RecName: Full=UDP-N-acetylglucosamine 1-carboxyvinyltransferase;AltName: Full=Enoylpyruvate transferase;AltName: Full=UDP-N-acetylglucosamine enolpyruvyl transferase;Short=EPT	35.3702	35.4348	35.4603	34.9463	35.0387	34.8589	0.00125727	8.29553e-05	0.473801	+
Pseudomonas_GM17_pacbio_PROKKA_01581	RecName: Full=ATP phosphoribosyltransferase;Short=ATP-PRT;Short=ATP-PRTase	33.5018	33.5251	33.3975	31.7488	31.9249	32.1797	0.000313116	0.000120075	1.52367	+	+	+
Pseudomonas_GM17_pacbio_PROKKA_01586	RecName: Full=Sulfate adenylyltransferase subunit 2;AltName: Full=ATP-sulfurylase small subunit;AltName: Full=Sulfate adenylate transferase;Short=SAT	31.2421	31.6163	31.5391	28.9003	29.1492	28.7751	9.06908e-05	0	2.5243	+	+	+
Pseudomonas_GM17_pacbio_PROKKA_01587	RecName: Full=Sulfate adenylyltransferase subunit 1;AltName: Full=ATP-sulfurylase large subunit;AltName: Full=Sulfate adenylate transferase;Short=SAT	33.6077	33.7935	33.6265	33.4055	33.1621	33.3446	0.0167334	0.00238517	0.371833	+
Pseudomonas_GM17_pacbio_PROKKA_01590	RecName: Full=FKBP-type peptidyl-prolyl cis-trans isomerase SlyD;Short=PPIase;AltName: Full=Metallochaperone SlyD	34.18	34.4028	34.3936	33.8656	34.0454	33.8575	0.0133651	0.00203415	0.402635	+
Pseudomonas_GM17_pacbio_PROKKA_01629	RecName: Full=Protein PsiE	29.5316	29.8881	29.5767	23.6701	22.1332	23.0017	0.000125657	0	6.73047	+	+	+
Pseudomonas_GM17_pacbio_PROKKA_01634	---NA---	31.0553	31.416	30.8672	33.1685	33.1875	33.1811	0.000213095	0.000138378	-2.0662	+	+	+
Pseudomonas_GM17_pacbio_PROKKA_01679	RecName: Full=Histidine-binding periplasmic protein;Short=HBP;Flags: Precursor	32.8637	32.8215	32.8919	33.1507	33.2403	33.0943	0.00303044	0.000492445	-0.302733	+
Pseudomonas_GM17_pacbio_PROKKA_01683	RecName: Full=ATP-dependent RNA helicase RhlB	34.0587	34.1504	34.2	31.4862	31.7649	31.4215	2.19859e-05	0	2.57883	+	+	+
Pseudomonas_GM17_pacbio_PROKKA_01708	RecName: Full=Elongation factor 4;Short=EF-4;AltName: Full=Ribosomal back-translocase LepA	34.14	34.2506	33.9759	32.3522	32.4418	32.4214	3.4275e-05	0	1.71703	+	+	+
Pseudomonas_GM17_pacbio_PROKKA_01709	RecName: Full=Signal peptidase I;Short=SPase I;AltName: Full=Leader peptidase I	35.0116	34.7193	35.0056	34.4654	34.604	34.4158	0.0202171	0.0029136	0.4171	+
Pseudomonas_GM17_pacbio_PROKKA_01732	RecName: Full=Signal recognition particle protein;AltName: Full=Fifty-four homolog	31.7094	31.6964	31.8265	28.2786	28.7783	28.2602	4.59636e-05	0	3.30507	+	+	+
Pseudomonas_GM17_pacbio_PROKKA_01735	RecName: Full=tRNA (guanine-N(1)-)-methyltransferase;AltName: Full=M1G-methyltransferase;AltName: Full=tRNA [GM37] methyltransferase	29.7504	29.6107	29.7743	22.4828	22.2719	24.1762	0.000370212	0.000115108	6.73483	+	+	+
Pseudomonas_GM17_pacbio_PROKKA_01773	RecName: Full=Chemotaxis protein CheA	30.7763	30.7407	30.5741	28.2207	28.2182	28.2406	2.48192e-06	0	2.47053	+	+	+
Pseudomonas_GM17_pacbio_PROKKA_01804	RecName: Full=Cellulose synthase catalytic subunit [UDP-forming]	30.5782	30.2515	30.4818	30.6305	30.7718	30.5265	0.162055	0.0331623	-0.205767
Pseudomonas_GM17_pacbio_PROKKA_01808	RecName: Full=2,3,4,5-tetrahydropyridine-2,6-dicarboxylate N-succinyltransferase;AltName: Full=Tetrahydrodipicolinate N-succinyltransferase;Short=THDP succinyltransferase;Short=THP succinyltransferase;AltName: Full=Tetrahydropicolinate succinylase	35.0028	35.314	35.0837	34.7658	34.9103	34.8281	0.043079	0.00601336	0.298766	+
Pseudomonas_GM17_pacbio_PROKKA_01811	RecName: Full=LL-diaminopimelate aminotransferase;Short=DAP-AT;Short=DAP-aminotransferase;Short=LL-DAP-aminotransferase	32.5925	32.5187	32.6504	30.7732	31.0413	31.0697	9.00611e-05	0	1.6258	+	+	+
Pseudomonas_GM17_pacbio_PROKKA_01816	RecName: Full=Uridylate kinase;Short=UK;AltName: Full=Uridine monophosphate kinase;Short=UMP kinase;Short=UMPK	33.2976	33.4485	33.3597	28.7925	22.0543	29.3926	0.0480971	0.0068524	6.62213	+	+	+
Pseudomonas_GM17_pacbio_PROKKA_01817	RecName: Full=Ribosome-recycling factor;Short=RRF;AltName: Full=Ribosome-releasing factor	34.4092	34.708	34.4882	34.292	34.3686	34.2349	0.072062	0.0117413	0.236633
Pseudomonas_GM17_pacbio_PROKKA_01818	RecName: Full=Ditrans,polycis-undecaprenyl-diphosphate synthase ((2E,6E)-farnesyl-diphosphate specific);AltName: Full=Ditrans,polycis-undecaprenylcistransferase;AltName: Full=Undecaprenyl diphosphate synthase;Short=UDS;AltName: Full=Undecaprenyl pyrophosphate synthase;Short=UPP synthase	30.9506	30.6213	30.8576	22.5064	24.5566	23.2444	0.000264293	0.00012711	7.37403	+	+	+
Pseudomonas_GM17_pacbio_PROKKA_01833	RecName: Full=2-dehydro-3-deoxyphosphooctonate aldolase;AltName: Full=3-deoxy-D-manno-octulosonic acid 8-phosphate synthase;AltName: Full=KDO-8-phosphate synthase;Short=KDO 8-P synthase;Short=KDOPS;AltName: Full=Phospho-2-dehydro-3-deoxyoctonate aldolase	33.777	34.0173	33.9763	32.6187	32.8699	32.2053	0.0028095	0.000429545	1.3589	+	+	+
Pseudomonas_GM17_pacbio_PROKKA_01840	RecName: Full=2-C-methyl-D-erythritol 2,4-cyclodiphosphate synthase;Short=MECDP-synthase;Short=MECPP-synthase;Short=MECPS	29.9953	29.8999	30.3446	30.3919	30.6087	30.4503	0.054465	0.0079656	-0.403699
Pseudomonas_GM17_pacbio_PROKKA_01847	RecName: Full=DNA mismatch repair protein MutS	32.7829	33.0472	32.9012	34.2215	33.7923	33.5582	0.0105233	0.00155903	-0.946901	+
Pseudomonas_GM17_pacbio_PROKKA_01868	RecName: Full=Mu-like prophage FluMu tail sheath protein	29.4393	29.2752	29.344	20.7079	21.3309	23.9226	0.00171282	0.000156863	7.3657	+	+	+
Pseudomonas_GM17_pacbio_PROKKA_01897	RecName: Full=Flavodoxin/ferredoxin--NADP reductase;AltName: Full=Ferredoxin (flavodoxin):NADP(+) oxidoreductase;AltName: Full=Ferredoxin--NADP reductase;Short=FNR;AltName: Full=Flavodoxin--NADP reductase;Short=FLDR	32.6318	32.8012	32.1318	32.7938	31.7948	32.3544	0.587682	0.683892	0.207268
Pseudomonas_GM17_pacbio_PROKKA_01902	RecName: Full=Ribosomal protein S12 methylthiotransferase RimO;Short=S12 MTTase;Short=S12 methylthiotransferase;AltName: Full=Ribosomal protein S12 (aspartate-C(3))-methylthiotransferase;AltName: Full=Ribosome maturation factor RimO	28.8956	29.2827	29.1283	23.6676	23.9897	22.8288	0.000103476	0	5.60683	+	+	+
Pseudomonas_GM17_pacbio_PROKKA_01964	RecName: Full=RNA polymerase-associated protein RapA;AltName: Full=ATP-dependent helicase HepA	34.9913	35.2792	35.1943	32.3628	32.3776	32.3254	5.51106e-06	0	2.79967	+	+	+
Pseudomonas_GM17_pacbio_PROKKA_01968	RecName: Full=Probable low-affinity inorganic phosphate transporter	26.9333	26.8975	26.9317	28.7177	27.2589	28.5836	0.0530735	0.007819	-1.2659		+
Pseudomonas_GM17_pacbio_PROKKA_01982	RecName: Full=Multidrug resistance outer membrane protein MdtP;Flags: Precursor	34.0483	34.0336	34.1474	33.2163	33.1613	33.3428	0.000204516	0	0.8363	+
Pseudomonas_GM17_pacbio_PROKKA_01983	RecName: Full=Multidrug resistance protein MdtC;AltName: Full=Multidrug transporter MdtC	33.5952	33.634	33.3635	32.598	32.8859	32.8635	0.00393762	0.000539785	0.748433	+
Pseudomonas_GM17_pacbio_PROKKA_02076	RecName: Full=ECF RNA polymerase sigma-E factor;AltName: Full=RNA polymerase sigma-E factor;AltName: Full=Sigma-24	33.1875	33.3769	32.7859	31.287	31.3608	30.8053	0.00133717	0.000164313	1.96573	+	+	+
Pseudomonas_GM17_pacbio_PROKKA_02079	RecName: Full=Probable periplasmic serine endoprotease DegP-like;AltName: Full=Protease Do;Flags: Precursor	34.9748	35.0992	35.146	32.4035	32.6582	32.9506	0.000132835	0	2.40257	+	+	+
Pseudomonas_GM17_pacbio_PROKKA_02114	RecName: Full=Putative NADH dehydrogenase/NAD(P)H nitroreductase SCO7141	30.6558	31.0358	31.0988	30.3908	28.3232	30.6577	0.203565	0.0475159	1.13957		+
Pseudomonas_GM17_pacbio_PROKKA_02165	RecName: Full=Putative peptidyl-prolyl cis-trans isomerase;Short=PPIase;AltName: Full=Rotamase	32.4776	32.6766	32.669	32.7215	32.8505	32.952	0.0663171	0.0107307	-0.233599
Pseudomonas_GM17_pacbio_PROKKA_02172	RecName: Full=DEAD-box ATP-dependent RNA helicase CshA	33.0683	33.3489	33.192	32.1478	32.1387	32.1452	0.000199735	0	1.05917	+	+	+
Pseudomonas_GM17_pacbio_PROKKA_02175	RecName: Full=Hemolysin;Flags: Precursor	24.8529	24.9819	25.2947	22.951	22.5526	24.591	0.0580018	0.00904369	1.6783		+
Pseudomonas_GM17_pacbio_PROKKA_02206	RecName: Full=Transcriptional regulator SlyA	33.0865	32.5106	33.1352	32.6142	32.9875	32.6999	0.566596	0.635858	0.143566
Pseudomonas_GM17_pacbio_PROKKA_02237	RecName: Full=Putative pterin-4-alpha-carbinolamine dehydratase;Short=PHS;AltName: Full=4-alpha-hydroxy-tetrahydropterin dehydratase;AltName: Full=Pterin carbinolamine dehydratase;Short=PCD	35.5648	35.8164	35.6756	35.5721	35.5865	35.5486	0.188686	0.0422107	0.116533
Pseudomonas_GM17_pacbio_PROKKA_02271	RecName: Full=Flagellar hook-associated protein 2;Short=HAP2;AltName: Full=Filament cap protein;AltName: Full=Flagellar cap protein	31.1796	30.6275	31.2188	30.9958	31.0614	31.0712	0.867658	0.948787	-0.0341663
Pseudomonas_GM17_pacbio_PROKKA_02284	RecName: Full=Transcriptional regulatory protein WalR	32.0161	32.6141	31.8114	30.9834	31.0009	31.1605	0.0113039	0.00171778	1.09893	+	+	+
Pseudomonas_GM17_pacbio_PROKKA_02297	RecName: Full=Septum site-determining protein MinD;AltName: Full=Cell division inhibitor MinD	33.9514	33.7877	33.9374	32.5432	31.9852	32.6005	0.00172284	0.000156671	1.51587	+	+	+
Pseudomonas_GM17_pacbio_PROKKA_02301	RecName: Full=Chemotaxis protein CheA	34.5266	34.4662	34.3749	33.5302	33.6692	33.4795	0.000237289	0.000133333	0.896267	+
Pseudomonas_GM17_pacbio_PROKKA_02360	RecName: Full=Citrate synthase	36.1154	36.2264	36.104	34.7383	34.7936	34.6956	8.25904e-06	0	1.4061	+	+	+
Pseudomonas_GM17_pacbio_PROKKA_02361	RecName: Full=Succinate dehydrogenase cytochrome b556 subunit;Short=Cytochrome b-556	31.4747	31.1734	31.2112	30.9248	31.0389	30.9247	0.0338827	0.00464219	0.323634	+
Pseudomonas_GM17_pacbio_PROKKA_02386	RecName: Full=3-hydroxydecanoyl-[acyl-carrier-protein] dehydratase;AltName: Full=3-hydroxyacyl-[acyl-carrier-protein] dehydratase FabA;AltName: Full=Beta-hydroxydecanoyl thioester dehydrase;AltName: Full=Trans-2-decenoyl-[acyl-carrier-protein] isomerase	33.544	33.5627	33.9055	33.0017	33.0623	33.0114	0.00559781	0.000689162	0.645598	+
Pseudomonas_GM17_pacbio_PROKKA_02391	---NA---	31.4471	31.4908	30.2238	22.8804	23.7419	22.2266	0.000178602	0	8.10427	+	+	+
Pseudomonas_GM17_pacbio_PROKKA_02451	RecName: Full=3-oxoacyl-[acyl-carrier-protein] synthase 2;AltName: Full=3-oxoacyl-[acyl-carrier-protein] synthase II;AltName: Full=Beta-ketoacyl-ACP synthase II;Short=KAS II	29.9865	29.8305	30.3873	28.5572	27.8944	28.0747	0.00184232	0.000155246	1.89267	+	+	+
Pseudomonas_GM17_pacbio_PROKKA_02473	RecName: Full=Protein FixC	33.8673	33.7667	33.8293	33.6322	33.3818	33.4206	0.0145683	0.00224484	0.342899	+
Pseudomonas_GM17_pacbio_PROKKA_02478	RecName: Full=Motility protein B;AltName: Full=Chemotaxis protein MotB	33.2566	32.6569	33.1372	31.6173	31.8097	31.5869	0.00236183	0.00022093	1.3456	+	+	+
Pseudomonas_GM17_pacbio_PROKKA_02554	---NA---	31.8913	31.8685	32.0495	29.3634	29.3911	29.2947	2.20066e-06	0	2.5867	+	+	+
Pseudomonas_GM17_pacbio_PROKKA_02563	RecName: Full=Phosphoenolpyruvate-protein phosphotransferase;AltName: Full=Phosphotransferase system, enzyme I	37.0142	37.0042	37.1149	35.8507	35.7504	35.8485	1.43464e-05	0	1.2279	+	+	+
Pseudomonas_GM17_pacbio_PROKKA_02579	RecName: Full=Dihydroorotate dehydrogenase (quinone);AltName: Full=DHOdehase;Short=DHOD;Short=DHODase;AltName: Full=Dihydroorotate oxidase	34.2969	34.1915	34.2099	34.5533	34.7787	34.4725	0.0192194	0.00272136	-0.368732	+
Pseudomonas_GM17_pacbio_PROKKA_02581	RecName: Full=Ribosomal RNA large subunit methyltransferase K/L;Includes: RecName: Full=23S rRNA m2G2445 methyltransferase;AltName: Full=rRNA (guanine-N(2)-)-methyltransferase RlmL;Includes: RecName: Full=23S rRNA m7G2069 methyltransferase;AltName: Full=rRNA (guanine-N(7)-)-methyltransferase RlmK	31.2506	32.4973	32.7942	30.1397	30.4326	30.2397	0.0164833	0.00238949	1.91003	+	+	+
Pseudomonas_GM17_pacbio_PROKKA_02594	RecName: Full=DNA ligase;AltName: Full=Polydeoxyribonucleotide synthase [NAD(+)]	33.6415	33.5179	33.5642	31.5938	31.8684	31.335	0.000236368	0.000133612	1.97547	+	+	+
Pseudomonas_GM17_pacbio_PROKKA_02603	RecName: Full=DNA polymerase III subunit delta'	29.0165	28.8195	27.418	28.5139	27.9517	27.8489	0.59568	0.699724	0.313166
Pseudomonas_GM17_pacbio_PROKKA_02618	RecName: Full=Cbb3-type cytochrome c oxidase subunit CcoP;Short=Cbb3-Cox subunit CcoP;AltName: Full=C-type cytochrome CcoP;Short=Cyt c(P);AltName: Full=Cytochrome c oxidase subunit III	33.877	34.2634	34.1248	31.805	31.4563	31.6471	8.51058e-05	0	2.45227	+	+	+
Pseudomonas_GM17_pacbio_PROKKA_02629	RecName: Full=Aconitate hydratase A;Short=ACN;Short=Aconitase;AltName: Full=(2R,3S)-2-methylisocitrate dehydratase;AltName: Full=(2S,3R)-3-hydroxybutane-1,2,3-tricarboxylate dehydratase;AltName: Full=Iron-responsive protein-like;Short=IRP-like;AltName: Full=Probable 2-methyl-cis-aconitate hydratase;AltName: Full=RNA-binding protein	33.7729	33.9903	33.8031	31.5161	31.2252	31.1898	3.29948e-05	0	2.54507	+	+	+
Pseudomonas_GM17_pacbio_PROKKA_02643	RecName: Full=DNA topoisomerase 1;AltName: Full=DNA topoisomerase I;AltName: Full=Omega-protein;AltName: Full=Relaxing enzyme;AltName: Full=Swivelase;AltName: Full=Untwisting enzyme	34.5536	34.5139	34.4291	33.5827	33.7119	33.5897	9.81063e-05	0	0.870768	+
Pseudomonas_GM17_pacbio_PROKKA_02649	RecName: Full=LexA repressor	29.6643	29.7198	29.7421	24.1623	24.6561	24.209	4.60726e-06	0	5.36627	+	+	+
Pseudomonas_GM17_pacbio_PROKKA_02655	RecName: Full=Transcription-repair-coupling factor;Short=TRCF	33.3821	33.1709	33.299	29.675	29.887	29.4798	1.09234e-05	0	3.6034	+	+	+
Pseudomonas_GM17_pacbio_PROKKA_02676	RecName: Full=tRNA-dihydrouridine(20/20a) synthase;AltName: Full=U20-specific dihydrouridine synthase;Short=U20-specific Dus;AltName: Full=tRNA-dihydrouridine synthase A	29.3106	29.1708	29.2989	27.4641	27.5395	27.3577	1.27841e-05	0	1.80633	+	+	+
Pseudomonas_GM17_pacbio_PROKKA_02749	RecName: Full=Probable nitronate monooxygenase;Short=NMO;AltName: Full=Propionate 3-nitronate monooxygenase;Short=P3N monooxygenase	33.4573	33.2032	33.5441	31.3867	31.6009	31.286	0.000138492	0	1.977	+	+	+
Pseudomonas_GM17_pacbio_PROKKA_02764	RecName: Full=Dihydrolipoyl dehydrogenase;AltName: Full=Dihydrolipoamide dehydrogenase;AltName: Full=E3 component of pyruvate complex;AltName: Full=Membrane-bound ribosome protein complex 50 kDa subunit	31.7609	31.9691	31.7925	31.9483	32.3957	31.9274	0.206855	0.0493537	-0.249633
Pseudomonas_GM17_pacbio_PROKKA_02769	RecName: Full=Lactoylglutathione lyase;AltName: Full=Aldoketomutase;AltName: Full=Glyoxalase I;Short=Glx I;AltName: Full=Ketone-aldehyde mutase;AltName: Full=Methylglyoxalase;AltName: Full=S-D-lactoylglutathione methylglyoxal lyase	32.6097	32.5127	32.7088	33.0664	33.2862	33.156	0.00280159	0.000430034	-0.559133	+
Pseudomonas_GM17_pacbio_PROKKA_02808	RecName: Full=Methyl-accepting chemotaxis protein PcaY;AltName: Full=Aromatic acid chemoreceptor PcaY	34.5699	34.5709	34.2291	23.457	23.181	22.3402	5.45771e-06	0	11.4639	+	+	+
Pseudomonas_GM17_pacbio_PROKKA_02822	RecName: Full=Multidrug resistance protein MdtB;AltName: Full=Multidrug transporter MdtB	30.3675	30.1699	30.5924	28.5132	28.028	28.7002	0.00111542	8.60794e-05	1.9628	+	+	+
Pseudomonas_GM17_pacbio_PROKKA_02823	RecName: Full=Multidrug resistance protein MdtA;AltName: Full=Multidrug transporter MdtA;Flags: Precursor	31.267	31.212	31.1466	30.7794	30.9903	30.6334	0.0203171	0.00291102	0.407501	+
Pseudomonas_GM17_pacbio_PROKKA_02824	RecName: Full=Transcriptional regulatory protein WalR	21.5193	22.0379	23.566	28.4033	28.7364	28.5327	0.000574838	0.000101266	-6.18307	+	+	+
Pseudomonas_GM17_pacbio_PROKKA_02874	RecName: Full=Phosphoglucomutase;Short=PGM;AltName: Full=Alpha-phosphoglucomutase;AltName: Full=Glucose phosphomutase	34.6636	34.5422	34.6599	33.4515	33.3489	33.0272	0.000550486	0.000102482	1.34603	+	+	+
Pseudomonas_GM17_pacbio_PROKKA_02998	RecName: Full=Small-conductance mechanosensitive channel	30.8296	30.6425	30.6627	28.5181	28.7615	28.309	0.000109253	0	2.18207	+	+	+
Pseudomonas_GM17_pacbio_PROKKA_03010	RecName: Full=GDSL-like esterase Rv1075c;AltName: Full=Acetylesterase;Flags: Precursor	34.3272	34.2589	34.2597	23.4526	23.4123	22.4203	4.98997e-06	0	11.1869	+	+	+
Pseudomonas_GM17_pacbio_PROKKA_03111	RecName: Full=Bifunctional polymyxin resistance protein ArnA;Includes: RecName: Full=UDP-4-amino-4-deoxy-L-arabinose formyltransferase;AltName: Full=ArnAFT;AltName: Full=UDP-L-Ara4N formyltransferase;Includes: RecName: Full=UDP-glucuronic acid oxidase, UDP-4-keto-hexauronic acid decarboxylating;AltName: Full=ArnADH;AltName: Full=UDP-GlcUA decarboxylase;AltName: Full=UDP-glucuronic acid dehydrogen…	34.1859	34.527	34.4391	33.1919	33.4075	33.2375	0.00081005	9.33625e-05	1.10503	+	+	+
Pseudomonas_GM17_pacbio_PROKKA_03116	RecName: Full=UDP-glucose 6-dehydrogenase;Short=UDP-Glc dehydrogenase;Short=UDP-GlcDH;Short=UDPGDH	31.6627	31.6409	31.6055	30.4126	30.0471	30.4375	0.000464033	0.000107653	1.3373	+	+	+
Pseudomonas_GM17_pacbio_PROKKA_03150	RecName: Full=Ecotin;Flags: Precursor	34.7758	34.9941	34.842	34.659	35.0514	34.7992	0.808536	0.923782	0.0340996
Pseudomonas_GM17_pacbio_PROKKA_03161	---NA---	22.8026	23.6274	23.5627	27.4329	28.3274	27.9584	0.00024784	0.000130612	-4.57533	+	+	+
Pseudomonas_GM17_pacbio_PROKKA_03319	RecName: Full=NAD-specific glutamate dehydrogenase;Short=NAD-GDH;AltName: Full=NAD(+)-dependent glutamate dehydrogenase	36.9689	36.9421	36.9787	38.1352	38.1464	38.0736	1.34102e-06	0	-1.15517	+	+	+
Pseudomonas_GM17_pacbio_PROKKA_03383	RecName: Full=Putative isomerase YbhH	28.5112	28.455	28.8601	27.3789	27.5093	26.8999	0.00388931	0.00054124	1.34607	+	+	+
Pseudomonas_GM17_pacbio_PROKKA_03507	RecName: Full=Extracellular serine protease;Flags: Precursor	32.4261	32.2488	32.3051	33.1112	33.0192	33.0246	0.000272632	0.00012586	-0.725	+
Pseudomonas_GM17_pacbio_PROKKA_03578	RecName: Full=Type I restriction enzyme EcoprrI methylase subunit;Short=M protein;AltName: Full=Type I methyltransferase M.EcoprrI;Short=M.EcoprrI	27.1719	27.4541	27.5855	22.6839	23.2899	23.7385	0.000223963	0.000136461	4.1664	+	+	+
Pseudomonas_GM17_pacbio_PROKKA_03671	RecName: Full=Pyrimidine/purine nucleotide 5'-monophosphate nucleosidase;AltName: Full=AMP nucleosidase;AltName: Full=CMP nucleosidase;AltName: Full=GMP nucleosidase;AltName: Full=IMP nucleosidase;AltName: Full=UMP nucleosidase;AltName: Full=dTMP nucleosidase	33.4016	33.0562	33.2299	31.7222	31.9049	31.8189	0.000233185	0.000134313	1.4139	+	+	+
Pseudomonas_GM17_pacbio_PROKKA_03707	---NA---	31.2953	30.7141	31.235	33.8229	34.1656	33.9755	0.000156341	0	-2.90653	+	+	+
Pseudomonas_GM17_pacbio_PROKKA_03746	RecName: Full=Spermidine/putrescine import ATP-binding protein PotA	32.1183	32.1622	32.104	29.9226	30.1884	30.2177	2.95957e-05	0	2.0186	+	+	+
Pseudomonas_GM17_pacbio_PROKKA_03786	RecName: Full=Carboxynorspermidine synthase;Short=C-NSPD synthase;AltName: Full=Carboxynorspermidine dehydrogenase;Short=CANSDH	33.7637	33.7092	33.7631	33.9983	34.2173	34.0055	0.0113925	0.00177444	-0.328367	+
Pseudomonas_GM17_pacbio_PROKKA_03800	RecName: Full=Selenide, water dikinase;AltName: Full=Selenium donor protein;AltName: Full=Selenophosphate synthase	27.2539	28.1584	27.1072	27.3615	27.4573	27.4795	0.834477	0.934614	0.0737336
Pseudomonas_GM17_pacbio_PROKKA_03825	RecName: Full=Ureidoacrylate amidohydrolase RutB	33.2666	33.2388	33.2359	32.4587	32.7405	32.4884	0.00159855	0.000159006	0.684568	+
Pseudomonas_GM17_pacbio_PROKKA_03968	RecName: Full=Integration host factor subunit alpha;Short=IHF-alpha	34.7063	34.8394	34.6881	32.2741	32.2857	32.4999	1.06792e-05	0	2.39137	+	+	+
Pseudomonas_GM17_pacbio_PROKKA_03969	RecName: Full=Phenylalanine--tRNA ligase beta subunit;AltName: Full=Phenylalanyl-tRNA synthetase beta subunit;Short=PheRS	35.6703	35.6887	35.4217	33.7796	33.2714	33.8339	0.000587048	0.000100867	1.96527	+	+	+
Pseudomonas_GM17_pacbio_PROKKA_04006	RecName: Full=Cystathionine gamma-synthase;Short=CGS;AltName: Full=O-succinylhomoserine (thiol)-lyase	33.4384	33.545	33.5628	33.8634	33.8421	34.0005	0.00357979	0.000481664	-0.386599	+
Pseudomonas_GM17_pacbio_PROKKA_04017	RecName: Full=Aspartate-semialdehyde dehydrogenase;Short=ASA dehydrogenase;Short=ASADH;AltName: Full=Aspartate-beta-semialdehyde dehydrogenase	34.9408	35.0228	34.9711	33.4831	33.7477	33.485	0.000102709	0	1.4063	+	+	+
Pseudomonas_GM17_pacbio_PROKKA_04020	RecName: Full=3-isopropylmalate dehydratase large subunit;AltName: Full=Alpha-IPM isomerase;Short=IPMI;AltName: Full=Isopropylmalate isomerase	28.6995	29.7708	29.3811	27.6979	27.9025	27.1785	0.0112561	0.0017194	1.69083	+	+	+
Pseudomonas_GM17_pacbio_PROKKA_04038	RecName: Full=UvrABC system protein B;Short=Protein UvrB;AltName: Full=Excinuclease ABC subunit B	31.3395	30.8469	31.1682	27.7322	27.9308	27.5799	4.4342e-05	0	3.37057	+	+	+
Pseudomonas_GM17_pacbio_PROKKA_04158	RecName: Full=Type VI secretion system baseplate component TssK1	33.5646	32.885	33.4385	33.3006	33.16	33.3732	0.937787	0.977565	0.0181007
Pseudomonas_GM17_pacbio_PROKKA_04245	RecName: Full=Foldase protein PrsA;Flags: Precursor	34.9321	34.8319	34.8263	33.8676	33.9643	33.8276	5.165e-05	0	0.976935	+
Pseudomonas_GM17_pacbio_PROKKA_04300	RecName: Full=Methionine synthase;AltName: Full=5-methyltetrahydrofolate--homocysteine methyltransferase;AltName: Full=Methionine synthase, vitamin-B12 dependent;Short=MS	33.9023	33.787	33.8406	31.7037	31.7095	31.9236	1.3168e-05	0	2.06437	+	+	+
Pseudomonas_GM17_pacbio_PROKKA_04304	RecName: Full=Sulfite reductase [NADPH] hemoprotein beta-component;Short=SiR-HP;Short=SiRHP	28.6954	28.9363	28.5146	31.5149	31.1165	31.4067	0.000102956	0	-2.6306	+	+	+
Pseudomonas_GM17_pacbio_PROKKA_04349	RecName: Full=Dye-decolorizing peroxidase;Short=DyP	30.6023	30.5033	30.6651	30.9817	30.674	30.7371	0.11947	0.0214646	-0.207367
Pseudomonas_GM17_pacbio_PROKKA_04421	RecName: Full=Siroheme synthase;Includes: RecName: Full=Uroporphyrinogen-III C-methyltransferase;Short=Urogen III methylase;AltName: Full=SUMT;AltName: Full=Uroporphyrinogen III methylase;Short=UROM;Includes: RecName: Full=Precorrin-2 dehydrogenase;Includes: RecName: Full=Sirohydrochlorin ferrochelatase	32.3127	32.5198	32.5586	31.2581	31.5114	31.1994	0.000738527	9.56652e-05	1.14073	+	+	+
Pseudomonas_GM17_pacbio_PROKKA_04422	RecName: Full=Serine--tRNA ligase;AltName: Full=Seryl-tRNA synthetase;Short=SerRS;AltName: Full=Seryl-tRNA(Ser/Sec) synthetase	33.6765	33.6359	33.6834	33.4179	33.7778	33.6968	0.769926	0.901653	0.0344315
Pseudomonas_GM17_pacbio_PROKKA_04431	RecName: Full=ATP-dependent Clp protease ATP-binding subunit ClpC	33.3419	33.3763	33.306	33.0979	33.022	33.0006	0.0010949	8.64281e-05	0.301234	+
Pseudomonas_GM17_pacbio_PROKKA_04437	RecName: Full=tRNA-specific 2-thiouridylase MnmA	33.8706	33.8517	33.7483	30.2247	30.1351	30.1075	2.40713e-07	0	3.66777	+	+	+
Pseudomonas_GM17_pacbio_PROKKA_04440	RecName: Full=50S ribosomal protein L16 3-hydroxylase;AltName: Full=Ribosomal oxygenase RoxA;Short=ROX	32.0587	32.1236	32.1125	31.5789	31.201	31.495	0.00442589	0.000663487	0.6733	+
Pseudomonas_GM17_pacbio_PROKKA_04446	RecName: Full=NADH-quinone oxidoreductase subunit C/D;AltName: Full=NADH dehydrogenase I subunit C/D;AltName: Full=NDH-1 subunit C/D	33.8365	33.717	33.7441	32.2051	32.3178	32.1788	1.055e-05	0	1.53197	+	+	+
Pseudomonas_GM17_pacbio_PROKKA_04448	RecName: Full=NADH-quinone oxidoreductase subunit F;AltName: Full=NADH dehydrogenase I subunit F;AltName: Full=NDH-1 subunit F	32.5313	32.5726	32.5454	32.0966	31.7695	32.0779	0.00598462	0.000681496	0.568433	+
Pseudomonas_GM17_pacbio_PROKKA_04449	RecName: Full=NADH-quinone oxidoreductase subunit G;AltName: Full=NADH dehydrogenase I subunit G;AltName: Full=NDH-1 subunit G	34.5336	34.435	34.3736	33.5376	33.6781	33.633	0.000183028	0	0.831167	+
Pseudomonas_GM17_pacbio_PROKKA_04454	RecName: Full=NADH-quinone oxidoreductase subunit L;AltName: Full=NADH dehydrogenase I subunit L;AltName: Full=NDH-1 subunit L	32.0591	31.7884	31.9925	30.4776	30.0708	30.3875	0.000380132	0.00011398	1.6347	+	+	+
Pseudomonas_GM17_pacbio_PROKKA_04468	RecName: Full=Cysteine--tRNA ligase;AltName: Full=Cysteinyl-tRNA synthetase;Short=CysRS	33.3453	33.3382	33.1759	32.8093	32.3407	32.4392	0.00778318	0.000905439	0.756733	+
Pseudomonas_GM17_pacbio_PROKKA_04490	RecName: Full=Biotin carboxylase;AltName: Full=Acetyl-coenzyme A carboxylase biotin carboxylase subunit A	35.1013	35.1629	35.199	33.9859	33.9343	34.1059	3.95091e-05	0	1.1457	+	+	+
Pseudomonas_GM17_pacbio_PROKKA_04524	RecName: Full=Lon protease;AltName: Full=ATP-dependent protease La	35.236	35.2825	35.1963	34.1969	34.2218	34.1602	4.42101e-06	0	1.0453	+	+	+
Pseudomonas_GM17_pacbio_PROKKA_04531	RecName: Full=Bifunctional protein FolD;Includes: RecName: Full=Methylenetetrahydrofolate dehydrogenase;Includes: RecName: Full=Methenyltetrahydrofolate cyclohydrolase	32.3817	32.3679	32.3807	30.5165	30.1647	30.4337	4.64914e-05	0	2.00513	+	+	+
Pseudomonas_GM17_pacbio_PROKKA_04540	---NA---	34.934	34.8597	35.1561	34.4459	34.1058	34.5791	0.0220128	0.00314927	0.606332	+
Pseudomonas_GM17_pacbio_PROKKA_04558	RecName: Full=Methyl-accepting chemotaxis protein TlpQ;AltName: Full=TlpQ chemoreceptor	34.6359	34.6044	34.3198	33.8036	33.1579	33.7997	0.0170009	0.00249616	0.932966	+
Pseudomonas_GM17_pacbio_PROKKA_04610	---NA---	35.1731	35.0802	34.4787	22.6752	22.152	22.5484	1.29684e-06	0	12.4521	+	+	+
Pseudomonas_GM17_pacbio_PROKKA_04656	RecName: Full=Inner membrane protein YebE	35.1628	35.3969	35.1868	33.6964	33.9159	33.8126	0.000123236	0	1.44053	+	+	+
Pseudomonas_GM17_pacbio_PROKKA_04773	RecName: Full=Putative carbamate hydrolase RutD;AltName: Full=Aminohydrolase	32.9001	32.6463	32.9316	31.757	32.2878	31.9063	0.00982605	0.0013327	0.8423	+
Pseudomonas_GM17_pacbio_PROKKA_04787	RecName: Full=Pyrimidine/purine nucleoside phosphorylase;AltName: Full=Adenosine phosphorylase;AltName: Full=Cytidine phosphorylase;AltName: Full=Guanosine phosphorylase;AltName: Full=Inosine phosphorylase;AltName: Full=Thymidine phosphorylase;AltName: Full=Uridine phosphorylase;AltName: Full=Xanthosine phosphorylase	33.0911	33.4703	33.3503	32.5936	32.0567	32.401	0.00779071	0.000904995	0.953465	+
Pseudomonas_GM17_pacbio_PROKKA_04803	RecName: Full=Glutathione-regulated potassium-efflux system protein KefB;AltName: Full=K(+)/H(+) antiporter	32.4543	32.8404	32.4075	23.0275	22.6781	25.0444	0.000278511	0.000124878	8.98407	+	+	+
Pseudomonas_GM17_pacbio_PROKKA_04805	RecName: Full=Uncharacterized protein YqjD	34.9992	34.9726	35.0261	34.7763	34.9516	34.8892	0.0768796	0.0124702	0.126934
Pseudomonas_GM17_pacbio_PROKKA_04821	RecName: Full=Aspartate aminotransferase;Short=AspAT;AltName: Full=Transaminase A	32.4539	32.5032	32.451	32.7567	32.9663	32.8457	0.00357678	0.000482192	-0.386866	+
Pseudomonas_GM17_pacbio_PROKKA_04841	RecName: Full=HTH-type transcriptional regulator CysB;AltName: Full=Cys regulon transcriptional activator	36.0853	36.1017	36.1417	35.5263	35.4804	35.4983	9.17814e-06	0	0.607901	+
Pseudomonas_GM17_pacbio_PROKKA_04880	RecName: Full=Uncharacterized glycosyltransferase RP339	33.8664	33.8096	33.6235	35.4898	35.7443	35.5329	7.10877e-05	0	-1.8225	+	+	+
Pseudomonas_GM17_pacbio_PROKKA_04881	RecName: Full=Teichoic acids export ATP-binding protein TagH	32.682	32.4804	32.4646	32.3782	31.9693	32.479	0.193329	0.0438211	0.266833
Pseudomonas_GM17_pacbio_PROKKA_04893	RecName: Full=Cytidylate kinase;Short=CK;AltName: Full=Cytidine monophosphate kinase;Short=CMP kinase	31.853	31.5791	31.8892	32.029	32.2572	31.9938	0.0670928	0.0108087	-0.319565
Pseudomonas_GM17_pacbio_PROKKA_04895	RecName: Full=Histidinol-phosphate aminotransferase 2;AltName: Full=Imidazole acetol-phosphate transaminase 2	31.5002	31.4514	31.5015	28.6821	27.758	28.4593	0.000335713	0.000117972	3.18457	+	+	+
Pseudomonas_GM17_pacbio_PROKKA_04897	RecName: Full=Phosphoserine aminotransferase;AltName: Full=Phosphohydroxythreonine aminotransferase;Short=PSAT	34.4318	34.3417	34.2366	33.2459	32.8091	33.188	0.00106158	8.69565e-05	1.2557	+	+	+
Pseudomonas_GM17_pacbio_PROKKA_04898	RecName: Full=DNA gyrase subunit A	34.8561	34.729	34.7863	34.0762	34.1295	34.1643	0.000118406	0	0.667133	+
Pseudomonas_GM17_pacbio_PROKKA_04910	RecName: Full=DNA-binding transcriptional regulator BolA	30.0237	30.8592	30.5303	29.4446	29.0587	22.6508	0.197733	0.0451855	3.4197		+
Pseudomonas_GM17_pacbio_PROKKA_04925	RecName: Full=Lipoteichoic acid synthase;Contains: RecName: Full=Glycerol phosphate lipoteichoic acid synthase;Short=LTA synthase;AltName: Full=Polyglycerol phosphate synthase;Contains: RecName: Full=Processed glycerol phosphate lipoteichoic acid synthase	34.3039	34.2432	34.238	33.4358	33.598	33.5452	0.000147791	0	0.735367	+
Pseudomonas_GM17_pacbio_PROKKA_04935	RecName: Full=Chorismate synthase;Short=CS;AltName: Full=5-enolpyruvylshikimate-3-phosphate phospholyase	33.2177	33.1104	33.0204	32.9508	32.3947	31.3539	0.134375	0.0249489	0.883034
Pseudomonas_GM17_pacbio_PROKKA_04942	RecName: Full=GTP cyclohydrolase 1;AltName: Full=GTP cyclohydrolase I;Short=GTP-CH-I	32.5186	32.5323	32.6821	32.2613	32.0881	32.4091	0.0380482	0.00539519	0.324833	+
Pseudomonas_GM17_pacbio_PROKKA_04962	RecName: Full=Septum site-determining protein MinD;AltName: Full=Cell division inhibitor MinD	34.6511	34.7384	34.7099	33.9424	33.8012	34.0106	0.00030497	0.000120869	0.781732	+
Pseudomonas_GM17_pacbio_PROKKA_04963	RecName: Full=Cell division topological specificity factor	30.8225	30.0453	30.0024	30.8142	31.2589	30.8987	0.0793689	0.0129473	-0.700534
Pseudomonas_GM17_pacbio_PROKKA_04978	RecName: Full=Probable CtpA-like serine protease	33.9188	33.5308	33.8533	34.4822	34.6936	34.5079	0.00443469	0.000663136	-0.793601	+
Pseudomonas_GM17_pacbio_PROKKA_04990	RecName: Full=Recombination-associated protein RdgC	34.3521	34.3671	34.4857	32.9796	33.2138	33.1772	0.000109414	0	1.2781	+	+	+
Pseudomonas_GM17_pacbio_PROKKA_05027	---NA---	34.0146	34.0593	34.1652	33.5531	33.992	33.9048	0.136304	0.0254158	0.263065
Pseudomonas_GM17_pacbio_PROKKA_05045	RecName: Full=tRNA-cytidine(32) 2-sulfurtransferase;AltName: Full=Two-thiocytidine biosynthesis protein A;AltName: Full=tRNA 2-thiocytidine biosynthesis protein TtcA	28.0968	28.0806	28.2168	22.7532	22.309	22.9198	8.17694e-06	0	5.47073	+	+	+
Pseudomonas_GM17_pacbio_PROKKA_05066	RecName: Full=Negative regulator of flagellin synthesis;AltName: Full=Anti-sigma-D factor	30.4957	30.4174	30.5026	31.8776	31.3899	31.6789	0.00122689	8.36055e-05	-1.1769	+	+	+
Pseudomonas_GM17_pacbio_PROKKA_05101	RecName: Full=Succinylornithine transaminase;AltName: Full=Succinylornithine aminotransferase	34.867	34.8179	34.891	34.829	34.4539	34.8435	0.311065	0.107032	0.149835
Pseudomonas_GM17_pacbio_PROKKA_05103	RecName: Full=Histidine transport ATP-binding protein HisP	33.1138	33.0334	33.3377	33.453	33.6187	33.4851	0.02658	0.00331745	-0.357299	+
Pseudomonas_GM17_pacbio_PROKKA_05108	RecName: Full=Acetyl-coenzyme A synthetase;Short=AcCoA synthetase;Short=Acs;AltName: Full=Acetate--CoA ligase;AltName: Full=Acyl-activating enzyme	35.8958	35.6161	35.8962	34.1832	34.5895	34.2407	0.000744235	9.5309e-05	1.4649	+	+	+
Pseudomonas_GM17_pacbio_PROKKA_05134	---NA---	33.3282	33.888	33.2997	31.9091	32.0762	31.7819	0.00164813	0.000157733	1.5829	+	+	+
Pseudomonas_GM17_pacbio_PROKKA_05153	RecName: Full=Gluconokinase;AltName: Full=Gluconate kinase	28.8781	28.724	28.9919	30.1336	30.2821	30.2096	0.000110569	0	-1.34377	+	+	+
Pseudomonas_GM17_pacbio_PROKKA_05190	RecName: Full=6-phosphogluconolactonase;Short=6PGL	31.5654	31.4032	31.3425	33.0455	32.4941	32.9723	0.0016419	0.000157927	-1.40027	+	+	+
Pseudomonas_GM17_pacbio_PROKKA_05192	RecName: Full=Glucose-6-phosphate 1-dehydrogenase;Short=G6PD	33.125	33.1059	33.1779	34.135	34.1769	34.1389	2.33176e-06	0	-1.014	+	+	+
Pseudomonas_GM17_pacbio_PROKKA_05205	RecName: Full=Dihydroxy-acid dehydratase;Short=DAD	32.7192	32.7141	32.8625	33.4999	33.3034	33.0828	0.0150963	0.00229433	-0.530101	+
Pseudomonas_GM17_pacbio_PROKKA_05254	RecName: Full=Biopolymer transport protein ExbB	32.2536	32.4845	32.5761	32.3914	32.0274	32.5231	0.520938	0.512106	0.1241
Pseudomonas_GM17_pacbio_PROKKA_05263	RecName: Full=Cold shock protein CspA	29.6616	29.821	29.9181	29.324	29.6775	29.1945	0.0689244	0.0111039	0.401567
Pseudomonas_GM17_pacbio_PROKKA_05275	RecName: Full=Protein translocase subunit SecA	36.1469	36.0607	36.0559	34.9548	35.0344	35.0613	1.62222e-05	0	1.071	+	+	+
Pseudomonas_GM17_pacbio_PROKKA_05344	RecName: Full=Iron-sulfur cluster carrier protein	34.2462	34.1763	34.1888	32.2785	32.5897	32.4242	4.354e-05	0	1.77297	+	+	+
Pseudomonas_GM17_pacbio_PROKKA_05345	RecName: Full=Methionine--tRNA ligase;AltName: Full=Methionyl-tRNA synthetase;Short=MetRS	33.0095	32.9483	33.0562	32.2028	32.7661	32.5954	0.0464827	0.00655408	0.483231	+
Pseudomonas_GM17_pacbio_PROKKA_05354	RecName: Full=Argininosuccinate synthase;AltName: Full=Citrulline--aspartate ligase	36.246	36.1994	36.0412	34.6228	34.6063	34.6369	1.62003e-05	0	1.5402	+	+	+
Pseudomonas_GM17_pacbio_PROKKA_05356	RecName: Full=Dihydroorotase;Short=DHOase	35.1534	35.0396	35.0386	32.8085	32.9584	32.661	1.74537e-05	0	2.2679	+	+	+
Pseudomonas_GM17_pacbio_PROKKA_05360	RecName: Full=Bacterioferritin;Short=BFR	33.6669	33.4029	33.5336	34.7538	34.9814	34.7711	0.00024977	0.000129817	-1.30097	+	+	+
Pseudomonas_GM17_pacbio_PROKKA_05361	RecName: Full=Glutaredoxin 4;Short=Grx4;AltName: Full=Monothiol glutaredoxin	33.0722	33.1632	33.0475	31.7213	31.433	31.5141	7.74917e-05	0	1.53817	+	+	+
Pseudomonas_GM17_pacbio_PROKKA_05369	RecName: Full=Glycerol kinase;AltName: Full=ATP:glycerol 3-phosphotransferase;AltName: Full=Glycerokinase;Short=GK	31.4659	31.7104	31.5054	31.5526	31.7091	31.448	0.934819	0.97711	-0.00933393
Pseudomonas_GM17_pacbio_PROKKA_05444	RecName: Full=GTPase Der;AltName: Full=GTP-binding protein EngA	33.0012	32.9248	33.5477	33.194	33.3536	33.4614	0.445292	0.305189	-0.178432
Pseudomonas_GM17_pacbio_PROKKA_05449	RecName: Full=Cytoskeleton protein RodZ	33.6298	33.3332	33.6359	32.0828	31.8492	32.3073	0.000932869	8.97616e-05	1.4532	+	+	+
Pseudomonas_GM17_pacbio_PROKKA_05454	RecName: Full=2Fe-2S ferredoxin	23.3271	22.8759	21.8747	28.2342	28.3531	28.1539	0.000212991	0.000138528	-5.5545	+	+	+
Pseudomonas_GM17_pacbio_PROKKA_05455	RecName: Full=Chaperone protein HscA homolog	31.7158	31.8339	31.7449	30.3283	30.0502	30.4292	0.000228831	0.000135593	1.49563	+	+	+
Pseudomonas_GM17_pacbio_PROKKA_05458	RecName: Full=Iron-sulfur cluster assembly scaffold protein IscU;AltName: Full=Sulfur acceptor protein IscU	32.6922	32.4594	32.6572	31.4835	31.5272	31.5002	0.000116939	0	1.0993	+	+	+
Pseudomonas_GM17_pacbio_PROKKA_05461	RecName: Full=Serine acetyltransferase;Short=SAT	31.6005	31.6177	31.6174	29.2827	29.7434	29.292	0.000139732	0	2.1725	+	+	+
Pseudomonas_GM17_pacbio_PROKKA_05464	RecName: Full=17 kDa surface antigen;Flags: Precursor	34.1825	34.232	34.3102	32.7046	32.9776	32.5615	0.000304472	0.000120983	1.49367	+	+	+
Pseudomonas_GM17_pacbio_PROKKA_05466	RecName: Full=Protein translocase subunit SecD	34.3811	34.2509	34.3008	34.9388	35.0296	34.9278	0.000193423	0	-0.654466	+
Pseudomonas_GM17_pacbio_PROKKA_05467	RecName: Full=Sec translocon accessory complex subunit YajC	34.8052	34.3346	34.905	34.5835	34.8105	34.5499	0.870779	0.950101	0.0336316
Pseudomonas_GM17_pacbio_PROKKA_05468	RecName: Full=Queuine tRNA-ribosyltransferase;AltName: Full=Guanine insertion enzyme;AltName: Full=tRNA-guanine transglycosylase	31.2216	31.6819	31.0248	29.137	28.857	29.3049	0.000706631	9.63855e-05	2.2098	+	+	+
Pseudomonas_GM17_pacbio_PROKKA_05506	---NA---	22.8789	23.3003	23.275	28.2508	22.5878	23.5787	0.398358	0.216573	-1.65437		+
Pseudomonas_GM17_pacbio_PROKKA_05534	RecName: Full=Cell division protein FtsA	35.2938	35.3307	35.1848	34.7362	35.0188	34.8556	0.0126262	0.00187361	0.399568	+
Pseudomonas_GM17_pacbio_PROKKA_05543	RecName: Full=UDP-N-acetylmuramoyl-L-alanyl-D-glutamate--2,6-diaminopimelate ligase;AltName: Full=Meso-A2pm-adding enzyme;AltName: Full=Meso-diaminopimelate-adding enzyme;AltName: Full=UDP-MurNAc-L-Ala-D-Glu:meso-diaminopimelate ligase;AltName: Full=UDP-MurNAc-tripeptide synthetase;AltName: Full=UDP-N-acetylmuramyl-tripeptide synthetase	33.8794	34.0831	34.4179	33.8921	34.0817	34.0007	0.461569	0.344095	0.135298
Pseudomonas_GM17_pacbio_PROKKA_05549	RecName: Full=Penicillin-binding protein activator LpoA;Short=PBP activator LpoA;Flags: Precursor	35.3046	35.2831	35.3548	34.1679	34.2902	34.2551	1.3908e-05	0	1.07643	+	+	+
Pseudomonas_GM17_pacbio_PROKKA_05564	RecName: Full=Tryptophan--tRNA ligase;AltName: Full=Tryptophanyl-tRNA synthetase;Short=TrpRS	33.1871	32.8143	32.9198	32.8205	32.6128	32.7891	0.14386	0.02728	0.232933
Pseudomonas_GM17_pacbio_PROKKA_05567	RecName: Full=Peptidoglycan-associated lipoprotein;Short=PAL;Flags: Precursor	35.6203	35.6818	35.7156	34.9346	35.27	34.9724	0.00500937	0.00065039	0.613566	+
Pseudomonas_GM17_pacbio_PROKKA_05583	RecName: Full=Beta-barrel assembly-enhancing protease;Flags: Precursor	34.096	33.9199	34.3565	34.4457	34.6828	34.4684	0.0505791	0.00725455	-0.408168
Pseudomonas_GM17_pacbio_PROKKA_05584	RecName: Full=Methyl-accepting chemotaxis protein TlpQ;AltName: Full=TlpQ chemoreceptor	34.6877	34.673	34.3798	33.8223	33.1909	33.8127	0.0137737	0.00214846	0.971533	+
Pseudomonas_GM17_pacbio_PROKKA_05599	RecName: Full=Hypoxanthine-guanine phosphoribosyltransferase;Short=HGPRT;Short=HGPRTase	31.2311	31.1405	31.0574	29.7285	29.8793	29.6244	9.7371e-05	0	1.39893	+	+	+
Pseudomonas_GM17_pacbio_PROKKA_05609	RecName: Full=Lipid A deacylase PagL;AltName: Full=LPS 3-O-deacylase PagL;AltName: Full=Outer membrane enzyme PagL;AltName: Full=PhoP/PhoQ-activated gene product L;Flags: Precursor	31.7663	31.5578	31.4262	30.614	29.7581	30.4016	0.008599	0.00106292	1.32553	+	+	+
Pseudomonas_GM17_pacbio_PROKKA_05613	RecName: Full=Peptide chain release factor 1;Short=RF-1	31.9976	31.8632	31.9364	29.907	30.0589	29.8783	8.29853e-06	0	1.98433	+	+	+
Pseudomonas_GM17_pacbio_PROKKA_05619	RecName: Full=Ribose-phosphate pyrophosphokinase;Short=RPPK;AltName: Full=5-phospho-D-ribosyl alpha-1-diphosphate;AltName: Full=Phosphoribosyl diphosphate synthase;AltName: Full=Phosphoribosyl pyrophosphate synthase;Short=P-Rib-PP synthase;Short=PRPP synthase;Short=PRPPase	34.5197	34.7945	34.7174	33.3307	32.5844	33.1925	0.00252071	0.000290993	1.64133	+	+	+
Pseudomonas_GM17_pacbio_PROKKA_05622	RecName: Full=Ribosome-binding ATPase YchF	32.9949	32.8107	33.0065	31.9894	32.6534	32.8016	0.15154	0.0295148	0.455899
Pseudomonas_GM17_pacbio_PROKKA_05651	RecName: Full=Glutathione hydrolase proenzyme;AltName: Full=Gamma-glutamyltranspeptidase proenzyme;Contains: RecName: Full=Glutathione hydrolase large chain;Contains: RecName: Full=Glutathione hydrolase small chain;Flags: Precursor	34.9573	34.8251	34.9608	33.3722	33.5364	33.3941	2.65826e-05	0	1.48017	+	+	+
Pseudomonas_GM17_pacbio_PROKKA_05699	---NA---	31.4646	31.6086	31.3649	31.4557	31.1625	31.4089	0.300164	0.0995144	0.137
Pseudomonas_GM17_pacbio_PROKKA_05713	RecName: Full=Acetolactate synthase large subunit;Short=AHAS;AltName: Full=Acetohydroxy-acid synthase large subunit;Short=ALS	33.632	33.3945	33.4664	31.9573	31.8416	32.0996	0.000116991	0	1.53147	+	+	+
Pseudomonas_GM17_pacbio_PROKKA_05716	---NA---	31.6964	31.775	31.7366	31.639	31.9454	31.6393	0.962488	0.986231	-0.00523313
Pseudomonas_GM17_pacbio_PROKKA_05718	RecName: Full=Uncharacterized protein Mb2027c	35.0567	34.9718	35.0224	33.9369	33.9877	33.9615	3.26656e-06	0	1.05493	+	+	+
Pseudomonas_GM17_pacbio_PROKKA_05729	RecName: Full=RNA polymerase-binding transcription factor DksA	33.937	33.8624	33.7802	33.292	33.4867	33.2426	0.00398507	0.000538049	0.519435	+
Pseudomonas_GM17_pacbio_PROKKA_05739	RecName: Full=Glucose-6-phosphate isomerase;Short=GPI;AltName: Full=Phosphoglucose isomerase;Short=PGI;AltName: Full=Phosphohexose isomerase;Short=PHI	34.3763	34.2095	34.3867	35.0451	35.35	35.2063	0.00113194	8.56187e-05	-0.8763	+
Pseudomonas_GM17_pacbio_PROKKA_05768	RecName: Full=Type II NADH:quinone oxidoreductase;AltName: Full=NDH-2	32.0309	31.8163	31.8504	30.7427	30.9925	30.2483	0.00563104	0.000688809	1.23803	+	+	+
Pseudomonas_GM17_pacbio_PROKKA_05781	RecName: Full=Outer membrane protein assembly factor BamD;Flags: Precursor	34.6018	34.624	34.7169	33.4158	33.6236	33.4169	0.00011558	0	1.16213	+	+	+
Pseudomonas_GM17_pacbio_PROKKA_05798	RecName: Full=30S ribosomal protein S20	32.4769	32.395	32.5786	32.5236	32.2282	32.3183	0.282821	0.0881126	0.126801
Pseudomonas_GM17_pacbio_PROKKA_05807	RecName: Full=Outer membrane protein MIP;AltName: Full=Macrophage infectivity potentiator;AltName: Full=Peptidyl-prolyl cis-trans isomerase;Short=PPIase;AltName: Full=Rotamase;Flags: Precursor	33.1979	33.3188	33.096	33.0418	33.1389	33.1373	0.243921	0.0651327	0.0982335
Pseudomonas_GM17_pacbio_PROKKA_05812	RecName: Full=Lon protease;AltName: Full=ATP-dependent protease La	33.795	34.019	33.9619	33.1418	33.1673	32.9143	0.00125196	8.30629e-05	0.850833	+
Pseudomonas_GM17_pacbio_PROKKA_05830	RecName: Full=DNA repair protein RadA;AltName: Full=Branch migration protein RadA	29.337	29.0386	29.5195	28.0442	26.6402	27.6254	0.0132658	0.00192148	1.86177	+	+	+
Pseudomonas_GM17_pacbio_PROKKA_05833	RecName: Full=Large-conductance mechanosensitive channel	35.5259	35.6047	35.5488	34.3834	34.3386	34.36	1.47867e-06	0	1.19913	+	+	+
Pseudomonas_GM17_pacbio_PROKKA_05874	RecName: Full=DEAD-box ATP-dependent RNA helicase CshA	32.3637	32.2082	32.4868	30.0665	30.0593	30.112	1.02004e-05	0	2.27363	+	+	+
Pseudomonas_GM17_pacbio_PROKKA_05969	RecName: Full=AMP nucleosidase	34.2073	34.1062	34.2097	32.5812	32.8349	32.4609	0.000178219	0	1.54873	+	+	+
Pseudomonas_GM17_pacbio_PROKKA_05978	RecName: Full=PhoH-like protein	31.9601	32.1814	31.9942	33.0323	31.3697	32.8367	0.525405	0.524108	-0.367666
Pseudomonas_GM17_pacbio_PROKKA_05985	RecName: Full=LPS-assembly lipoprotein LptE;Flags: Precursor	34.647	34.763	34.5448	34.0104	34.2383	33.7688	0.0124495	0.00187709	0.645767	+
Pseudomonas_GM17_pacbio_PROKKA_05990	RecName: Full=Lipoyl synthase;AltName: Full=Lip-syn;Short=LS;AltName: Full=Lipoate synthase;AltName: Full=Lipoic acid synthase;AltName: Full=Sulfur insertion protein LipA	27.2817	26.5078	27.2994	23.5375	22.4575	23.9224	0.00187422	0.000154589	3.72383	+	+	+
Pseudomonas_GM17_pacbio_PROKKA_05993	RecName: Full=D-alanyl-D-alanine carboxypeptidase DacA;Short=DD-carboxypeptidase;Short=DD-peptidase;AltName: Full=Penicillin-binding protein 5;Short=PBP-5;Flags: Precursor	35.15	35.0106	34.8633	34.4245	34.1461	34.3555	0.00402785	0.000669519	0.699268	+
Pseudomonas_GM17_pacbio_PROKKA_06001	RecName: Full=Gamma-glutamyl phosphate reductase;Short=GPR;AltName: Full=Glutamate-5-semialdehyde dehydrogenase;AltName: Full=Glutamyl-gamma-semialdehyde dehydrogenase;Short=GSA dehydrogenase	33.8536	33.8556	33.8651	32.0562	32.1083	32.2788	1.42498e-05	0	1.71033	+	+	+
Pseudomonas_GM17_pacbio_PROKKA_06012	RecName: Full=UDP-N-acetylmuramate--L-alanine ligase;AltName: Full=UDP-N-acetylmuramoyl-L-alanine synthetase	31.7442	31.9532	31.8152	30.6708	30.8755	30.4797	0.000858401	9.18221e-05	1.1622	+	+	+
Pseudomonas_GM17_pacbio_PROKKA_06015	RecName: Full=Aromatic amino acid transport protein AroP;AltName: Full=Aromatic amino acid:H(+) symporter AroP;AltName: Full=General aromatic amino acid permease	28.5431	28.532	28.4809	23.7469	21.9221	23.4367	0.000626874	9.97662e-05	5.48343	+	+	+
Pseudomonas_GM17_pacbio_PROKKA_06019	RecName: Full=Inner membrane protein YghB	30.2074	29.3715	29.8265	21.0782	23.63	24.1475	0.00219561	0.000223661	6.8499	+	+	+
Pseudomonas_GM17_pacbio_PROKKA_06021	RecName: Full=Inorganic pyrophosphatase;AltName: Full=Pyrophosphate phospho-hydrolase;Short=PPase	35.5655	35.3163	35.5146	34.7855	34.6722	34.7101	0.000861617	9.16249e-05	0.742867	+
Pseudomonas_GM17_pacbio_PROKKA_06039	RecName: Full=Transcription antitermination protein NusB;AltName: Full=Antitermination factor NusB	32.1081	31.9442	32.1218	30.5511	30.3793	30.5472	4.09881e-05	0	1.5655	+	+	+
Pseudomonas_GM17_pacbio_PROKKA_06040	RecName: Full=6,7-dimethyl-8-ribityllumazine synthase;Short=DMRL synthase;Short=LS;Short=Lumazine synthase	35.9193	35.7821	35.6948	34.7015	34.8547	34.8292	0.000240575	0.000132505	1.0036	+	+	+
Pseudomonas_GM17_pacbio_PROKKA_06047	RecName: Full=Thioredoxin;Short=Trx	33.7648	33.8962	33.7869	34.2508	34.0925	34.3265	0.00703032	0.000731247	-0.4073	+
Pseudomonas_GM17_pacbio_PROKKA_06055	RecName: Full=dTDP-4-dehydrorhamnose reductase;AltName: Full=dTDP-4-keto-L-rhamnose reductase;AltName: Full=dTDP-6-deoxy-L-lyxo-4-hexulose reductase;AltName: Full=dTDP-6-deoxy-L-mannose dehydrogenase;AltName: Full=dTDP-L-rhamnose synthase	31.1512	31.1295	31.1805	30.9078	31.2067	30.7416	0.214582	0.0522202	0.2017
Pseudomonas_GM17_pacbio_PROKKA_06068	RecName: Full=UvrABC system protein A;Short=UvrA protein;AltName: Full=Excinuclease ABC subunit A	33.9779	34.1475	34.0603	30.9903	31.1684	31.0786	1.91886e-06	0	2.9828	+	+	+
Pseudomonas_GM17_pacbio_PROKKA_06070	RecName: Full=Catalase	32.652	32.5774	32.528	31.4301	31.6405	31.3631	0.000261339	0.000127745	1.1079	+	+	+
Pseudomonas_GM17_pacbio_PROKKA_06085	RecName: Full=50S ribosomal protein L24	36.7339	36.8557	36.8198	36.4682	36.1965	36.1501	0.0073119	0.000791687	0.531534	+
Pseudomonas_GM17_pacbio_PROKKA_06088	RecName: Full=50S ribosomal protein L29	36.1444	35.4039	36.2414	35.0262	34.9408	34.9702	0.0231883	0.00312861	0.950835	+
Pseudomonas_GM17_pacbio_PROKKA_06108	RecName: Full=Transcription termination/antitermination protein NusG	34.4841	34.5506	34.5364	33.7292	33.5986	33.6606	3.60397e-05	0	0.860901	+
Pseudomonas_GM17_pacbio_PROKKA_00010	RecName: Full=N-acetyl-gamma-glutamyl-phosphate reductase;Short=AGPR;AltName: Full=N-acetyl-glutamate semialdehyde dehydrogenase;Short=NAGSA dehydrogenase	33.3488	33.6388	33.5008	32.0044	31.6419	32.0278	0.000436916	0.000109589	1.60477	+	+	+
Pseudomonas_GM17_pacbio_PROKKA_00022	RecName: Full=Anthranilate synthase component 2;Short=AS;Short=ASII;AltName: Full=Anthranilate synthase, GATase component;AltName: Full=Anthranilate synthase, glutamine amidotransferase component	31.8083	31.9473	31.8567	30.2888	29.4455	30.4009	0.00388165	0.000542117	1.8257	+	+	+
Pseudomonas_GM17_pacbio_PROKKA_00024	RecName: Full=Anthranilate synthase component 1;Short=AS;Short=ASI	32.6859	32.7611	32.7038	32.3159	32.2474	32.0519	0.00339939	0.000486188	0.511869	+
Pseudomonas_GM17_pacbio_PROKKA_00036	RecName: Full=Glucose-1-phosphate thymidylyltransferase;AltName: Full=dTDP-glucose pyrophosphorylase;AltName: Full=dTDP-glucose synthase	29.7934	29.7969	29.6946	27.9678	25.2215	27.8601	0.0378511	0.00539747	2.74517	+	+	+
Pseudomonas_GM17_pacbio_PROKKA_00037	RecName: Full=N-acetylmuramate/N-acetylglucosamine kinase;Short=MurNAc/GlcNAc kinase;AltName: Full=Anomeric sugar kinase	28.3725	28.3304	28.1349	30.8354	30.3961	29.8559	0.00205612	0.00022646	-2.0832	+	+	+
Pseudomonas_GM17_pacbio_PROKKA_00041	RecName: Full=Ribosomal RNA small subunit methyltransferase A;AltName: Full=16S rRNA (adenine(1518)-N(6)/adenine(1519)-N(6))-dimethyltransferase;AltName: Full=16S rRNA dimethyladenosine transferase;AltName: Full=16S rRNA dimethylase;AltName: Full=S-adenosylmethionine-6-N', N'-adenosyl(rRNA) dimethyltransferase	31.9203	31.7342	31.7654	29.5036	29.3395	29.6834	3.67381e-05	0	2.2978	+	+	+
Pseudomonas_GM17_pacbio_PROKKA_00044	RecName: Full=Thiosulfate sulfurtransferase GlpE	33.1458	32.7164	31.5398	30.5142	30.906	30.355	0.0208723	0.00296198	1.8756	+	+	+
Pseudomonas_GM17_pacbio_PROKKA_00056	RecName: Full=Uncharacterized signaling protein PA1727	32.6596	32.8055	32.8235	31.7561	31.853	31.5864	0.000386275	0.000113677	1.03103	+	+	+
Pseudomonas_GM17_pacbio_PROKKA_00064	RecName: Full=Coenzyme PQQ synthesis protein B;AltName: Full=Pyrroloquinoline quinone biosynthesis protein B	33.5837	33.7768	33.516	23.4241	23.0773	23.0444	2.19119e-07	0	10.4436	+	+	+
Pseudomonas_GM17_pacbio_PROKKA_00065	RecName: Full=Pyrroloquinoline-quinone synthase;AltName: Full=Coenzyme PQQ synthesis protein C;AltName: Full=Pyrroloquinoline quinone biosynthesis protein C	30.04	30.2153	30.115	27.5508	27.9371	27.6153	4.85606e-05	0	2.42237	+	+	+
Pseudomonas_GM17_pacbio_PROKKA_00075	RecName: Full=Probable acyl-CoA dehydrogenase fadE25	33.6759	33.2997	33.523	32.1855	32.4975	32.6394	0.00360507	0.000480874	1.05873	+	+	+
Pseudomonas_GM17_pacbio_PROKKA_00116	RecName: Full=Low specificity L-threonine aldolase;Short=Low specificity L-TA	32.585	32.7933	32.6907	31.6386	31.402	31.7443	0.000743873	9.538e-05	1.0947	+	+	+
Pseudomonas_GM17_pacbio_PROKKA_00130	---NA---	30.4532	30.0119	29.4084	31.0377	31.1837	31.0032	0.0221843	0.0031465	-1.11703	+	+	+
Pseudomonas_GM17_pacbio_PROKKA_00148	RecName: Full=HTH-type transcriptional regulator BetI	30.3685	30.3962	30.3733	27.9665	28.2916	27.8261	6.98378e-05	0	2.35127	+	+	+
Pseudomonas_GM17_pacbio_PROKKA_00151	RecName: Full=Metalloprotease TldD homolog	31.912	31.8421	31.7465	30.1066	30.5797	30.0488	0.000814281	9.32945e-05	1.5885	+	+	+
Pseudomonas_GM17_pacbio_PROKKA_00152	RecName: Full=Metalloprotease PmbA homolog	33.4055	33.3717	33.4681	32.3886	32.7143	32.4285	0.00104884	8.72529e-05	0.904634	+
Pseudomonas_GM17_pacbio_PROKKA_00167	RecName: Full=D-erythrose-4-phosphate dehydrogenase;Short=E4PDH	31.1238	31.0052	31.4878	28.5851	28.2592	28.3878	8.66371e-05	0	2.7949	+	+	+
Pseudomonas_GM17_pacbio_PROKKA_00173	RecName: Full=Protein YqjC;Flags: Precursor	31.3877	31.6694	31.3235	31.6439	32.3123	31.9311	0.0853084	0.0141343	-0.502235
Pseudomonas_GM17_pacbio_PROKKA_00183	RecName: Full=5,10-methylenetetrahydrofolate reductase	31.4413	31.3125	31.5997	31.4711	31.6441	31.412	0.621511	0.746791	-0.0579001
Pseudomonas_GM17_pacbio_PROKKA_00184	---NA---	30.581	31.1601	31.0771	29.5005	29.6924	29.409	0.00212621	0.000224852	1.40543	+	+	+
Pseudomonas_GM17_pacbio_PROKKA_00216	RecName: Full=Bifunctional protein PyrR;Includes: RecName: Full=Pyrimidine operon regulatory protein;Includes: RecName: Full=Uracil phosphoribosyltransferase;Short=UPRTase	30.4259	29.816	20.8812	22.6682	22.964	23.5322	0.267264	0.0782491	3.98623		+
Pseudomonas_GM17_pacbio_PROKKA_00228	---NA---	34.0848	33.5806	34.0113	34.0543	34.4592	34.0824	0.208193	0.049921	-0.3064
Pseudomonas_GM17_pacbio_PROKKA_00231	---NA---	30.0307	28.9766	29.5818	32.1837	32.5233	32.1548	0.0010895	8.67209e-05	-2.75757	+	+	+
Pseudomonas_GM17_pacbio_PROKKA_00233	RecName: Full=Thiazole synthase	31.827	30.8741	31.9856	28.4147	28.0539	28.0491	0.000768713	9.44649e-05	3.38967	+	+	+
Pseudomonas_GM17_pacbio_PROKKA_00238	RecName: Full=Cell division protein FtsX	29.4481	29.0743	29.6803	29.8923	30.0496	29.8656	0.0449286	0.00631667	-0.534934	+
Pseudomonas_GM17_pacbio_PROKKA_00239	RecName: Full=Cell division ATP-binding protein FtsE	28.4023	28.7962	28.3948	28.831	28.9196	28.6166	0.182628	0.0401103	-0.257966
Pseudomonas_GM17_pacbio_PROKKA_00241	RecName: Full=Protease 3;AltName: Full=Pitrilysin;AltName: Full=Protease III;AltName: Full=Protease pi;Flags: Precursor	33.0095	33.0782	32.9599	30.7502	31.1461	30.8227	7.56091e-05	0	2.10953	+	+	+
Pseudomonas_GM17_pacbio_PROKKA_00242	RecName: Full=Uncharacterized zinc protease-like protein y4wB	27.3582	28.0609	28.0595	27.8079	26.1568	27.7172	0.363638	0.163201	0.5989
Pseudomonas_GM17_pacbio_PROKKA_00243	RecName: Full=Ribosomal RNA small subunit methyltransferase D;AltName: Full=16S rRNA m2G966 methyltransferase;AltName: Full=rRNA (guanine-N(2)-)-methyltransferase	30.2535	30.5772	30.4501	30.1044	30.6191	30.0002	0.432961	0.27954	0.185699
Pseudomonas_GM17_pacbio_PROKKA_00246	RecName: Full=Putative thiosulfate sulfurtransferase;AltName: Full=Rhodanese-like protein	33.8626	34.1452	34.0198	32.304	32.3952	32.3713	4.36236e-05	0	1.65237	+	+	+
Pseudomonas_GM17_pacbio_PROKKA_00251	RecName: Full=Phosphopantetheine adenylyltransferase;AltName: Full=Dephospho-CoA pyrophosphorylase;AltName: Full=Pantetheine-phosphate adenylyltransferase;Short=PPAT	32.2028	32.2758	32.2349	28.0689	24.1545	27.8378	0.0119043	0.00182943	5.55077	+	+	+
Pseudomonas_GM17_pacbio_PROKKA_00253	RecName: Full=Formamidopyrimidine-DNA glycosylase;Short=Fapy-DNA glycosylase;AltName: Full=DNA-(apurinic or apyrimidinic site) lyase MutM;Short=AP lyase MutM	29.771	29.4375	29.5191	24.6576	23.0398	24.8618	0.00077129	9.43953e-05	5.38947	+	+	+
Pseudomonas_GM17_pacbio_PROKKA_00254	RecName: Full=Uncharacterized protein TP_0073	29.6966	28.7041	29.5182	23.8209	24.3197	24.3632	0.000127441	0	5.13837	+	+	+
Pseudomonas_GM17_pacbio_PROKKA_00271	RecName: Full=Thymidylate synthase;Short=TS;Short=TSase	31.229	30.81	30.678	30.7053	30.6275	30.3621	0.157012	0.0311407	0.3407
Pseudomonas_GM17_pacbio_PROKKA_00275	RecName: Full=Phosphoenolpyruvate-protein phosphotransferase;AltName: Full=Phosphotransferase system, enzyme I	36.149	36.1878	36.0233	32.9189	33.0206	32.9732	6.74201e-07	0	3.14913	+	+	+
Pseudomonas_GM17_pacbio_PROKKA_00277	RecName: Full=Phosphoserine phosphatase;Short=PSP;Short=PSPase;AltName: Full=O-phosphoserine phosphohydrolase	31.3946	31.2686	31.5703	28.2154	26.8335	28.0823	0.00117911	8.48244e-05	3.70077	+	+	+
Pseudomonas_GM17_pacbio_PROKKA_00279	RecName: Full=L-threonine dehydratase biosynthetic IlvA;AltName: Full=Threonine deaminase	32.8666	32.7104	32.4847	32.2774	32.333	32.296	0.0263697	0.00332177	0.385099	+
Pseudomonas_GM17_pacbio_PROKKA_00285	RecName: Full=Glycolate oxidase subunit GlcD;AltName: Full=Glycolate dehydrogenase subunit GlcD	30.9853	31.0006	30.2784	31.0854	30.9728	30.9308	0.375831	0.180009	-0.241566
Pseudomonas_GM17_pacbio_PROKKA_00287	---NA---	36.4365	36.2465	36.5342	36.1495	36.3195	36.1547	0.12239	0.0222036	0.197831
Pseudomonas_GM17_pacbio_PROKKA_00303	RecName: Full=Glutamine synthetase;Short=GS;AltName: Full=Glutamate--ammonia ligase;AltName: Full=Glutamine synthetase I alpha;Short=GSI alpha	34.9685	35.0795	34.8779	33.8632	34.0628	33.8029	0.000402878	0.000112182	1.06566	+	+	+
Pseudomonas_GM17_pacbio_PROKKA_00313	RecName: Full=Amino-acid acetyltransferase;AltName: Full=N-acetylglutamate synthase;Short=AGS;Short=NAGS	33.5196	33.4691	33.3635	33.1126	33.3332	33.2298	0.045472	0.00631141	0.225534	+
Pseudomonas_GM17_pacbio_PROKKA_00322	RecName: Full=Glycine dehydrogenase (decarboxylating);AltName: Full=Glycine cleavage system P-protein;AltName: Full=Glycine decarboxylase;AltName: Full=Glycine dehydrogenase (aminomethyl-transferring)	33.7813	33.9751	33.8153	30.8961	30.6864	30.7569	3.61001e-06	0	3.07743	+	+	+
Pseudomonas_GM17_pacbio_PROKKA_00329	RecName: Full=Putative 2-aminoethylphosphonate-binding periplasmic protein;Flags: Precursor	36.2682	36.5287	36.3304	33.154	33.2355	33.3332	4.84006e-06	0	3.13487	+	+	+
Pseudomonas_GM17_pacbio_PROKKA_00330	RecName: Full=3-(3-hydroxy-phenyl)propionate/3-hydroxycinnamic acid hydroxylase;Short=3-HCI hydroxylase;Short=3-HPP hydroxylase	31.3232	31.5101	31.4847	30.9581	30.6992	30.7168	0.00314475	0.000490251	0.647966	+
Pseudomonas_GM17_pacbio_PROKKA_00339	RecName: Full=UPF0194 membrane protein YbhG;Flags: Precursor	31.3594	31.4603	31.4756	30.6122	30.5261	30.6027	4.80747e-05	0	0.851433	+
Pseudomonas_GM17_pacbio_PROKKA_00357	RecName: Full=Delta-aminolevulinic acid dehydratase;Short=ALAD;Short=ALADH;AltName: Full=Porphobilinogen synthase	30.6286	31.4343	30.9159	31.3209	27.9866	31.2626	0.515479	0.496956	0.802899
Pseudomonas_GM17_pacbio_PROKKA_00360	RecName: Full=Glyoxalase ElbB;AltName: Full=Sigma cross-reacting protein 27A;Short=SCRP-27A	34.0233	34.1455	33.9775	32.8879	33.3719	33.4688	0.0124446	0.00187797	0.805901	+
Pseudomonas_GM17_pacbio_PROKKA_00362	RecName: Full=Ferrous iron permease EfeU;AltName: Full=Fe(2+) ion permease EfeU;AltName: Full=Ferrous iron uptake protein	31.0243	31.3076	31.1247	31.2607	30.752	31.6066	0.845935	0.940001	-0.0542336
Pseudomonas_GM17_pacbio_PROKKA_00371	RecName: Full=Protein HemY	34.6644	34.8062	34.664	33.7055	33.8984	33.7449	0.000251253	0.000129293	0.928599	+
Pseudomonas_GM17_pacbio_PROKKA_00372	RecName: Full=Protein HemX;AltName: Full=ORF X	34.9956	34.7368	35.2016	35.0423	35.0296	34.9694	0.806015	0.922688	-0.0357653
Pseudomonas_GM17_pacbio_PROKKA_00374	RecName: Full=Porphobilinogen deaminase;Short=PBG;AltName: Full=Hydroxymethylbilane synthase;Short=HMBS;AltName: Full=Pre-uroporphyrinogen synthase	31.4077	31.5104	31.5216	24.0213	24.0091	23.8269	5.17847e-08	0	7.52747	+	+	+
Pseudomonas_GM17_pacbio_PROKKA_00385	RecName: Full=Diaminopimelate epimerase;Short=DAP epimerase;AltName: Full=PLP-independent amino acid racemase	32.1416	32.0966	32.2898	29.4124	29.7669	29.1559	0.00012655	0	2.73093	+	+	+
Pseudomonas_GM17_pacbio_PROKKA_00392	RecName: Full=Nitrogen regulatory protein P-II	35.767	35.9417	35.5622	35.7218	35.6883	35.5423	0.435833	0.285498	0.106164
Pseudomonas_GM17_pacbio_PROKKA_00415	RecName: Full=Alanine racemase	30.6893	30.8306	30.53	30.1134	30.1638	30.1357	0.00344646	0.000485116	0.545668	+
Pseudomonas_GM17_pacbio_PROKKA_00420	RecName: Full=Probable oxidoreductase OrdL	29.2729	30.1198	29.9868	22.1515	22.8379	23.7112	0.000190495	0	6.89297	+	+	+
Pseudomonas_GM17_pacbio_PROKKA_00425	RecName: Full=Betaine aldehyde dehydrogenase;Short=BADH	37.6176	37.5578	37.7983	35.7783	35.7614	35.916	3.0012e-05	0	1.83933	+	+	+
Pseudomonas_GM17_pacbio_PROKKA_00426	---NA---	33.5928	33.8837	33.4641	31.1461	28.9206	31.1341	0.0123714	0.00187972	3.2466	+	+	+
Pseudomonas_GM17_pacbio_PROKKA_00429	RecName: Full=Glutathione-binding protein GsiB;Flags: Precursor	32.6699	32.6711	32.7439	33.5978	33.516	33.2479	0.00219592	0.000223529	-0.758933	+
Pseudomonas_GM17_pacbio_PROKKA_00433	RecName: Full=Phosphomannomutase;Short=PMM	35.0108	34.9295	34.8297	33.6927	33.8282	33.7621	5.87734e-05	0	1.16233	+	+	+
Pseudomonas_GM17_pacbio_PROKKA_00434	RecName: Full=Acetylglutamate kinase;AltName: Full=N-acetyl-L-glutamate 5-phosphotransferase;AltName: Full=NAG kinase;Short=NAGK	32.9221	33.01	33.0351	32.7713	33.0292	32.5197	0.226466	0.0571685	0.215665
Pseudomonas_GM17_pacbio_PROKKA_00436	RecName: Full=Exodeoxyribonuclease	32.435	32.399	32.4304	32.0964	32.0939	32.0461	6.66717e-05	0	0.342667	+
Pseudomonas_GM17_pacbio_PROKKA_00439	RecName: Full=UPF0701 protein HI_0467	31.197	31.3962	31.2595	29.8629	30.0399	29.8713	7.88714e-05	0	1.35953	+	+	+
Pseudomonas_GM17_pacbio_PROKKA_00444	---NA---	32.0226	32.186	32.124	30.69	30.8786	30.7462	5.31837e-05	0	1.33927	+	+	+
Pseudomonas_GM17_pacbio_PROKKA_00445	RecName: Full=Protein YeeZ;Flags: Precursor	30.8322	30.5908	30.37	24.7861	23.8668	22.6769	0.000400156	0.000112676	6.82107	+	+	+
Pseudomonas_GM17_pacbio_PROKKA_00447	RecName: Full=Biopolymer transport protein ExbD	29.5276	29.5287	29.4646	31.0089	31.6485	31.1432	0.000849154	9.20863e-05	-1.7599	+	+	+
Pseudomonas_GM17_pacbio_PROKKA_00449	RecName: Full=Probable hydrogen peroxide-inducible genes activator	33.1333	33.0692	33.0903	32.7711	33.1022	32.8211	0.129636	0.0235118	0.199468
Pseudomonas_GM17_pacbio_PROKKA_00457	RecName: Full=Type VI secretion system spike protein VgrG2	28.6015	28.6108	28.3718	22.5538	24.0914	21.5718	0.001422	0.000162128	5.78903	+	+	+
Pseudomonas_GM17_pacbio_PROKKA_00459	---NA---	32.2238	32.578	32.3852	33.4883	33.6881	33.4367	0.000869922	9.12331e-05	-1.14203	+	+	+
Pseudomonas_GM17_pacbio_PROKKA_00461	RecName: Full=Type VI secretion system spike protein VgrG2	28.6015	28.6108	28.3718	23.2407	23.5591	22.8027	2.15977e-05	0	5.3272	+	+	+
Pseudomonas_GM17_pacbio_PROKKA_00464	RecName: Full=Type VI secretion system component TssM1	30.8587	31.2921	31.1762	32.6088	32.3334	32.3049	0.00127638	8.27943e-05	-1.3067	+	+	+
Pseudomonas_GM17_pacbio_PROKKA_00465	---NA---	28.4033	29.0781	28.7162	29.7045	28.5489	29.6359	0.25244	0.0698816	-0.563901
Pseudomonas_GM17_pacbio_PROKKA_00466	RecName: Full=Type VI secretion system baseplate component TssK1	32.4193	32.5785	32.4262	32.506	32.1172	31.8679	0.182058	0.0399577	0.310966
Pseudomonas_GM17_pacbio_PROKKA_00468	---NA---	22.6013	22.7822	21.255	34.5971	34.9554	34.639	1.45028e-05	0	-12.5177	+	+	+
Pseudomonas_GM17_pacbio_PROKKA_00469	---NA---	31.422	31.6163	31.4185	28.6493	28.4686	28.3433	1.0876e-05	0	2.99853	+	+	+
Pseudomonas_GM17_pacbio_PROKKA_00473	RecName: Full=Type VI secretion system component TssF1	26.8552	27.2426	26.8957	27.7621	26.728	27.7	0.32608	0.120486	-0.398867
Pseudomonas_GM17_pacbio_PROKKA_00480	RecName: Full=DNA-binding protein HU	37.2297	36.8157	37.1097	36.2251	36.4414	36.2492	0.00607115	0.000680464	0.746466	+
Pseudomonas_GM17_pacbio_PROKKA_00486	RecName: Full=Transcriptional regulatory protein WalR	31.3437	31.5692	31.6392	30.6752	29.6846	30.6136	0.0230314	0.00313409	1.1929	+	+	+
Pseudomonas_GM17_pacbio_PROKKA_00493	RecName: Full=Phosphate import ATP-binding protein PstB;AltName: Full=ABC phosphate transporter;AltName: Full=Phosphate-transporting ATPase	30.0083	28.413	29.6984	25.963	25.9176	25.9456	0.00216531	0.000224189	3.43117	+	+	+
Pseudomonas_GM17_pacbio_PROKKA_00499	RecName: Full=Putative glucose-6-phosphate 1-epimerase;AltName: Full=Putative D-hexose-6-phosphate mutarotase	31.1871	30.6982	30.7559	27.9013	28.2108	27.9949	9.24784e-05	0	2.84473	+	+	+
Pseudomonas_GM17_pacbio_PROKKA_00503	RecName: Full=N5-carboxyaminoimidazole ribonucleotide mutase;Short=N5-CAIR mutase;AltName: Full=5-(carboxyamino)imidazole ribonucleotide mutase	30.9998	31.061	31.0265	30.2497	29.9104	29.8131	0.00147554	0.000161108	1.03803	+	+	+
Pseudomonas_GM17_pacbio_PROKKA_00504	RecName: Full=HTH-type transcriptional activator CmpR	29.6901	29.838	29.7107	23.2104	24.3563	22.5478	0.000274474	0.000125613	6.37477	+	+	+
Pseudomonas_GM17_pacbio_PROKKA_00527	RecName: Full=L-asparaginase;Short=L-ASNase;AltName: Full=L-asparagine amidohydrolase	33.9957	34.3372	33.682	30.9421	31.4326	31.0914	0.000281019	0.000124393	2.8496	+	+	+
Pseudomonas_GM17_pacbio_PROKKA_00542	RecName: Full=4-hydroxy-2-oxovalerate aldolase;Short=HOA;AltName: Full=4-hydroxy-2-keto-pentanoic acid aldolase;AltName: Full=4-hydroxy-2-oxopentanoate aldolase	35.0517	35.1872	35.0353	35.05	34.9539	35.0525	0.279257	0.0856978	0.0726
Pseudomonas_GM17_pacbio_PROKKA_00546	RecName: Full=Bifunctional protein glk;Includes: RecName: Full=Glucokinase;AltName: Full=Glucose kinase;Includes: RecName: Full=Putative HTH-type transcriptional regulator	30.1971	28.9026	30.3346	29.3641	29.5735	29.2369	0.418997	0.252748	0.419933
Pseudomonas_GM17_pacbio_PROKKA_00549	---NA---	33.6345	33.6443	33.6225	32.0694	32.358	32.2564	7.73752e-05	0	1.40583	+	+	+
Pseudomonas_GM17_pacbio_PROKKA_00572	RecName: Full=Mycolic acid methyltransferase MmaA1;AltName: Full=S-adenosylmethionine-dependent methyltransferase;Short=AdoMet-MT;Short=SAM-MT	34.9405	34.7288	34.9825	34.0783	34.2128	34.2023	0.00130552	8.24211e-05	0.719466	+
Pseudomonas_GM17_pacbio_PROKKA_00578	RecName: Full=Monoacylglycerol lipase;Short=MGL	33.5621	33.6663	33.5711	32.1492	32.5061	32.1948	0.000355306	0.000116152	1.31647	+	+	+
Pseudomonas_GM17_pacbio_PROKKA_00583	RecName: Full=Dihydrolipoyl dehydrogenase;AltName: Full=Dihydrolipoamide dehydrogenase;AltName: Full=E3 component of pyruvate complex;AltName: Full=Membrane-bound ribosome protein complex 50 kDa subunit	30.9522	31.285	31.2014	30.6237	30.4729	30.5212	0.00516381	0.000648369	0.606934	+
Pseudomonas_GM17_pacbio_PROKKA_00636	RecName: Full=Ribosomal RNA small subunit methyltransferase G;AltName: Full=16S rRNA 7-methylguanosine methyltransferase;Short=16S rRNA m7G methyltransferase	28.7044	28.2126	28.6038	27.2801	27.0856	27.4969	0.00310954	0.000491071	1.2194	+	+	+
Pseudomonas_GM17_pacbio_PROKKA_00640	RecName: Full=Membrane protein insertase YidC;AltName: Full=Foldase YidC;AltName: Full=Membrane integrase YidC;AltName: Full=Membrane protein YidC	31.2781	31.6277	31.6878	31.8293	32.2449	32.2284	0.0378503	0.00539975	-0.569667	+
Pseudomonas_GM17_pacbio_PROKKA_00669	RecName: Full=1-acyl-sn-glycerol-3-phosphate acyltransferase;Short=1-AGP acyltransferase;Short=1-AGPAT;AltName: Full=Lysophosphatidic acid acyltransferase;Short=LPAAT	30.2174	30.1699	30.317	30.0538	29.9362	29.4861	0.0833449	0.0136299	0.4094
Pseudomonas_GM17_pacbio_PROKKA_00672	RecName: Full=Glycine--tRNA ligase alpha subunit;AltName: Full=Glycyl-tRNA synthetase alpha subunit;Short=GlyRS	32.1931	32.4803	32.3319	29.3746	28.0238	28.8302	0.000859444	9.16905e-05	3.59223	+	+	+
Pseudomonas_GM17_pacbio_PROKKA_00676	RecName: Full=TPR repeat-containing protein PA0015	28.4625	29.0281	28.5539	22.8761	23.8629	23.3521	9.15361e-05	0	5.3178	+	+	+
Pseudomonas_GM17_pacbio_PROKKA_00677	RecName: Full=Trk system potassium uptake protein TrkA;Short=K(+)-uptake protein TrkA	30.9104	30.9212	31.0358	28.8201	28.6978	28.8123	2.6664e-06	0	2.17907	+	+	+
Pseudomonas_GM17_pacbio_PROKKA_00680	RecName: Full=Peptide deformylase;Short=PDF;AltName: Full=Polypeptide deformylase	30.147	29.7204	30.1223	29.4217	29.687	29.4543	0.0422231	0.00589051	0.475566	+
Pseudomonas_GM17_pacbio_PROKKA_00687	RecName: Full=Shikimate dehydrogenase (NADP(+));Short=SDH	31.5336	31.8141	31.4781	30.2686	30.2429	30.1077	0.000262775	0.00012749	1.4022	+	+	+
Pseudomonas_GM17_pacbio_PROKKA_00696	RecName: Full=Tryptophan synthase beta chain	33.558	33.4517	33.4921	32.2416	32.1586	32.2491	7.10119e-06	0	1.28417	+	+	+
Pseudomonas_GM17_pacbio_PROKKA_00701	RecName: Full=Alkanal monooxygenase alpha chain;AltName: Full=Bacterial luciferase alpha chain	31.7236	31.2156	31.2187	28.9803	28.6526	28.8803	0.0001967	0	2.54823	+	+	+
Pseudomonas_GM17_pacbio_PROKKA_00710	RecName: Full=Uncharacterized protein YheV	28.5033	27.9249	27.9403	26.8767	26.9968	26.4382	0.0060752	0.000680121	1.35227	+	+	+
Pseudomonas_GM17_pacbio_PROKKA_00720	---NA---	28.5643	28.608	28.5077	27.8861	27.9147	28.0896	0.00103562	8.74915e-05	0.596533	+
Pseudomonas_GM17_pacbio_PROKKA_00733	RecName: Full=Methionine import ATP-binding protein MetN	31.2493	30.8595	30.749	30.0011	28.4468	29.8214	0.0408702	0.00574539	1.5295	+	+	+
Pseudomonas_GM17_pacbio_PROKKA_00739	RecName: Full=High-affinity zinc uptake system protein ZnuA;Flags: Precursor	30.0501	30.1315	30.3237	31.1946	30.1584	31.5757	0.134276	0.0249586	-0.8078
Pseudomonas_GM17_pacbio_PROKKA_00758	---NA---	31.9569	32.2229	31.6833	31.6698	31.6086	31.796	0.186849	0.0415153	0.2629
Pseudomonas_GM17_pacbio_PROKKA_00827	---NA---	27.3029	26.9991	27.2652	23.5319	22.841	22.8224	8.19708e-05	0	4.12397	+	+	+
Pseudomonas_GM17_pacbio_PROKKA_00845	RecName: Full=UPF0098 protein aq_1250	31.8035	31.8255	31.8529	30.4519	30.8311	30.5777	0.000426537	0.000110155	1.20707	+	+	+
Pseudomonas_GM17_pacbio_PROKKA_00868	RecName: Full=Molybdenum transport system permease protein ModB	28.6516	28.6554	28.6303	27.9925	28.0169	27.9314	1.51534e-05	0	0.6655	+
Pseudomonas_GM17_pacbio_PROKKA_00902	RecName: Full=D-methionine-binding lipoprotein MetQ;Flags: Precursor	32.1422	31.8662	31.955	32.3839	31.9401	32.1022	0.370532	0.172114	-0.154266
Pseudomonas_GM17_pacbio_PROKKA_00921	RecName: Full=D-cysteine desulfhydrase	34.6878	34.7205	34.6093	32.4136	32.108	32.5667	7.64166e-05	0	2.30977	+	+	+
Pseudomonas_GM17_pacbio_PROKKA_00922	RecName: Full=Serine acetyltransferase;Short=SAT	32.1175	32.4852	32.4216	30.7011	30.1648	30.8879	0.00199092	0.000227545	1.75683	+	+	+
Pseudomonas_GM17_pacbio_PROKKA_00938	RecName: Full=Glutamate--cysteine ligase;AltName: Full=Gamma-ECS;Short=GCS;AltName: Full=Gamma-glutamylcysteine synthetase	31.6172	31.4227	31.5708	31.293	31.2905	29.2597	0.24635	0.0663823	0.922501
Pseudomonas_GM17_pacbio_PROKKA_00943	RecName: Full=Probable alpha-L-glutamate ligase	31.6473	31.7049	31.5511	28.1939	24.0234	28.1944	0.0255192	0.00332899	4.83053	+	+	+
Pseudomonas_GM17_pacbio_PROKKA_00955	RecName: Full=Uncharacterized protein YsmA	29.1804	29.0284	28.9226	28.9993	28.456	28.8865	0.220954	0.0547636	0.263201
Pseudomonas_GM17_pacbio_PROKKA_00957	RecName: Full=Protein YdeP	31.7966	31.7374	31.8186	29.6796	29.7049	29.4616	1.15349e-05	0	2.16883	+	+	+
Pseudomonas_GM17_pacbio_PROKKA_00958	RecName: Full=Sulfur carrier protein FdhD	23.5856	23.2518	22.7343	29.0814	29.3338	29.1971	2.01339e-05	0	-6.01353	+	+	+
Pseudomonas_GM17_pacbio_PROKKA_00969	RecName: Full=Acetylornithine aminotransferase;Short=ACOAT	32.5976	32.8148	32.6969	30.3205	30.7917	30.4585	0.000142139	0	2.17953	+	+	+
Pseudomonas_GM17_pacbio_PROKKA_01007	RecName: Full=Probable Fe(2+)-trafficking protein	32.8859	32.6459	32.9727	31.8609	31.8268	31.8655	0.000564556	0.000101749	0.983766	+
Pseudomonas_GM17_pacbio_PROKKA_01013	RecName: Full=Imidazole glycerol phosphate synthase subunit HisH;AltName: Full=IGP synthase glutaminase subunit;AltName: Full=IGP synthase subunit HisH;AltName: Full=ImGP synthase subunit HisH;Short=IGPS subunit HisH	32.1474	32.0053	32.0797	29.9644	29.6447	29.861	2.55398e-05	0	2.2541	+	+	+
Pseudomonas_GM17_pacbio_PROKKA_01016	RecName: Full=Imidazole glycerol phosphate synthase subunit HisF;AltName: Full=IGP synthase cyclase subunit;AltName: Full=IGP synthase subunit HisF;AltName: Full=ImGP synthase subunit HisF;Short=IGPS subunit HisF	30.0324	30.0619	30.1584	28.6552	28.9967	28.7453	0.000296513	0.000122021	1.28517	+	+	+
Pseudomonas_GM17_pacbio_PROKKA_01019	RecName: Full=Probable CtpA-like serine protease	34.9492	35.1705	35.0472	33.7487	33.6985	34.0639	0.000744366	9.52381e-05	1.2186	+	+	+
Pseudomonas_GM17_pacbio_PROKKA_01020	RecName: Full=Murein hydrolase activator NlpD;Flags: Precursor	27.7061	27.5046	27.897	23.1072	22.019	24.7619	0.00543044	0.000644033	4.40653	+	+	+
Pseudomonas_GM17_pacbio_PROKKA_01025	RecName: Full=tRNA (cytidine(34)-2'-O)-methyltransferase;AltName: Full=tRNA (cytidine/uridine-2'-O-)-methyltransferase TrmL	29.5799	29.8237	29.9149	29.4352	29.1461	29.4308	0.0346097	0.00493015	0.435467	+
Pseudomonas_GM17_pacbio_PROKKA_01041	RecName: Full=tRNA sulfurtransferase;AltName: Full=Sulfur carrier protein ThiS sulfurtransferase;AltName: Full=Thiamine biosynthesis protein ThiI;AltName: Full=tRNA 4-thiouridine synthase	28.8063	28.7566	29.0196	26.047	22.4533	25.896	0.025978	0.00332465	4.06207	+	+	+
Pseudomonas_GM17_pacbio_PROKKA_01050	---NA---	34.8485	34.9438	34.8284	33.3639	33.3171	33.3093	2.5537e-06	0	1.54347	+	+	+
Pseudomonas_GM17_pacbio_PROKKA_01065	RecName: Full=Proline iminopeptidase;Short=PIP;AltName: Full=Prolyl aminopeptidase;Short=PAP	33.6137	33.7406	33.8469	32.2864	32.5033	32.1948	0.000245447	0.000131282	1.40557	+	+	+
Pseudomonas_GM17_pacbio_PROKKA_01072	RecName: Full=Methyl-accepting chemotaxis protein McpQ	35.4913	35.525	35.3814	35.2384	35.2174	35.2485	0.00644512	0.000677047	0.231134	+
Pseudomonas_GM17_pacbio_PROKKA_01077	RecName: Full=Phosphoribosyl-ATP pyrophosphatase;Short=PRA-PH	30.3117	29.7185	29.9407	29.8088	30.1154	29.2726	0.439617	0.293736	0.258034
Pseudomonas_GM17_pacbio_PROKKA_01098	RecName: Full=Penicillin-binding protein 1A;Short=PBP-1a;Short=PBP1a;Includes: RecName: Full=Penicillin-insensitive transglycosylase;AltName: Full=Peptidoglycan TGase;Includes: RecName: Full=Penicillin-sensitive transpeptidase;AltName: Full=DD-transpeptidase	32.0664	32.2561	32.1385	31.2207	31.3175	31.1617	0.000210551	0.000139282	0.920367	+
Pseudomonas_GM17_pacbio_PROKKA_01105	RecName: Full=3-dehydroquinate synthase;Short=DHQS	30.6163	30.6711	30.6465	30.576	30.4777	31.0101	0.805189	0.922369	-0.0432994
Pseudomonas_GM17_pacbio_PROKKA_01108	RecName: Full=Probable ferredoxin/ferredoxin--NADP reductase;Short=FNR	32.4687	32.8733	32.7302	32.3294	32.7245	32.3311	0.265093	0.0765413	0.229067
Pseudomonas_GM17_pacbio_PROKKA_01127	RecName: Full=Histidine ammonia-lyase;Short=Histidase	29.9183	29.7695	29.8981	26.8424	28.2858	27.889	0.00719894	0.000793257	2.18957	+	+	+
Pseudomonas_GM17_pacbio_PROKKA_01141	RecName: Full=Small-conductance mechanosensitive channel	32.0768	32.3052	32.249	33.1304	33.2784	33.1091	0.000378578	0.000114184	-0.962301	+
Pseudomonas_GM17_pacbio_PROKKA_01149	RecName: Full=Ribosomal RNA large subunit methyltransferase J;AltName: Full=23S rRNA (adenine(2030)-N6)-methyltransferase;AltName: Full=23S rRNA m6A2030 methyltransferase;AltName: Full=ORFJ	30.7791	30.4073	30.6381	29.5056	30.5623	27.8806	0.176176	0.038441	1.292		+
Pseudomonas_GM17_pacbio_PROKKA_01151	RecName: Full=Uncharacterized signaling protein PA3311	31.9072	32.1681	31.8922	23.9623	22.6205	23.1051	2.6342e-05	0	8.75987	+	+	+
Pseudomonas_GM17_pacbio_PROKKA_01154	RecName: Full=Bifunctional glutamine synthetase adenylyltransferase/adenylyl-removing enzyme;AltName: Full=ATP:glutamine synthetase adenylyltransferase;AltName: Full=ATase;Includes: RecName: Full=Glutamine synthetase adenylyl-L-tyrosine phosphorylase;AltName: Full=Adenylyl removase;Short=AR;Short=AT-N;Includes: RecName: Full=Glutamine synthetase adenylyl transferase;AltName: Full=Adenylyl transfe…	32.6274	32.269	32.621	30.1563	29.8403	29.9621	7.35514e-05	0	2.51957	+	+	+
Pseudomonas_GM17_pacbio_PROKKA_01158	RecName: Full=Lipopolysaccharide core heptose(I) kinase RfaP	30.9091	30.5658	30.8705	22.257	21.513	23.2342	7.78714e-05	0	8.44707	+	+	+
Pseudomonas_GM17_pacbio_PROKKA_01172	RecName: Full=ATP-dependent lipid A-core flippase;AltName: Full=Lipid A export ATP-binding/permease protein MsbA	32.1597	32.3594	32.1975	28.691	28.6518	28.683	5.6307e-07	0	3.5636	+	+	+
Pseudomonas_GM17_pacbio_PROKKA_01183	RecName: Full=Phosphomethylpyrimidine synthase;AltName: Full=Hydroxymethylpyrimidine phosphate synthase;Short=HMP-P synthase;Short=HMP-phosphate synthase;Short=HMPP synthase;AltName: Full=Thiamine biosynthesis protein ThiC	33.5251	33.8054	33.6216	35.8607	35.9955	35.7006	4.92759e-05	0	-2.20156	+	+	+
Pseudomonas_GM17_pacbio_PROKKA_01190	RecName: Full=DNA topoisomerase 4 subunit B;AltName: Full=Topoisomerase IV subunit B	33.2222	33.2686	33.4508	31.8365	32.0576	31.8821	0.000138405	0	1.38847	+	+	+
Pseudomonas_GM17_pacbio_PROKKA_01194	---NA---	31.9424	31.9526	31.9451	23.032	21.827	24.9388	0.000662714	9.80843e-05	8.68077	+	+	+
Pseudomonas_GM17_pacbio_PROKKA_01200	RecName: Full=Phosphatidylserine decarboxylase proenzyme;Contains: RecName: Full=Phosphatidylserine decarboxylase alpha chain;Contains: RecName: Full=Phosphatidylserine decarboxylase beta chain	31.5434	31.3782	31.731	31.4377	31.0911	31.6218	0.419137	0.253073	0.167334
Pseudomonas_GM17_pacbio_PROKKA_01202	---NA---	31.4127	31.6807	31.3324	31.4669	30.9789	31.2398	0.233509	0.0598833	0.246733
Pseudomonas_GM17_pacbio_PROKKA_01204	RecName: Full=Motility protein B;AltName: Full=Chemotaxis protein MotB	31.7036	31.4063	31.3145	30.2048	30.4652	30.0182	0.00205622	0.000226325	1.2454	+	+	+
Pseudomonas_GM17_pacbio_PROKKA_01206	RecName: Full=Oligoribonuclease	33.217	32.69	33.1253	31.8513	30.826	31.9551	0.0206483	0.00296329	1.46663	+	+	+
Pseudomonas_GM17_pacbio_PROKKA_01209	RecName: Full=ADP-dependent (S)-NAD(P)H-hydrate dehydratase;AltName: Full=ADP-dependent NAD(P)HX dehydratase	30.7301	30.6445	30.6729	29.3235	29.2355	29.381	9.94362e-06	0	1.36917	+	+	+
Pseudomonas_GM17_pacbio_PROKKA_01212	RecName: Full=DNA mismatch repair protein MutL	32.3016	32.0012	32.1338	28.5581	28.0124	28.2776	2.78442e-05	0	3.86283	+	+	+
Pseudomonas_GM17_pacbio_PROKKA_01222	RecName: Full=Iron deficiency-induced protein A;Flags: Precursor	32.7708	32.9856	32.6529	31.622	31.6047	31.7413	0.00042033	0.000110631	1.1471	+	+	+
Pseudomonas_GM17_pacbio_PROKKA_01226	RecName: Full=23S rRNA (guanosine-2'-O-)-methyltransferase RlmB;AltName: Full=23S rRNA (guanosine2251 2'-O)-methyltransferase;AltName: Full=23S rRNA Gm2251 2'-O-methyltransferase	30.2262	30.7594	30.4395	30.2568	30.5855	30.1967	0.548227	0.58937	0.1287
Pseudomonas_GM17_pacbio_PROKKA_01239	RecName: Full=Cytokinin riboside 5'-monophosphate phosphoribohydrolase;AltName: Full=Protein LONELY GUY homolog;Short=LOG homolog	30.3451	29.9329	30.3027	28.9299	28.4853	28.8313	0.00153929	0.0001601	1.44473	+	+	+
Pseudomonas_GM17_pacbio_PROKKA_01241	RecName: Full=Azurin	36.6602	36.8036	36.5678	35.9648	35.9595	36.1238	0.00162571	0.000158416	0.661166	+
Pseudomonas_GM17_pacbio_PROKKA_01242	RecName: Full=NH(3)-dependent NAD(+) synthetase	33.5476	33.3961	33.5465	32.2162	31.989	32.1935	0.000101375	0	1.36383	+	+	+
Pseudomonas_GM17_pacbio_PROKKA_01320	RecName: Full=Uncharacterized protein HI_1225	27.7242	27.98	28.1454	27.6378	28.015	27.6937	0.379188	0.185953	0.167699
Pseudomonas_GM17_pacbio_PROKKA_01324	RecName: Full=Alpha-2-macroglobulin;Flags: Precursor	34.7466	34.7025	34.6468	34.2276	34.5793	34.2636	0.0414654	0.00584191	0.341801	+
Pseudomonas_GM17_pacbio_PROKKA_01355	---NA---	31.2226	31.6888	31.6725	30.3502	30.2093	30.2892	0.00140575	0.000162954	1.24507	+	+	+
Pseudomonas_GM17_pacbio_PROKKA_01378	RecName: Full=Adenosylmethionine-8-amino-7-oxononanoate aminotransferase;AltName: Full=7,8-diamino-pelargonic acid aminotransferase;Short=DAPA AT;Short=DAPA aminotransferase;AltName: Full=7,8-diaminononanoate synthase;Short=DANS;AltName: Full=Diaminopelargonic acid synthase	35.3371	35.4502	35.3899	33.884	33.564	33.8001	8.42594e-05	0	1.64303	+	+	+
Pseudomonas_GM17_pacbio_PROKKA_01379	RecName: Full=Malonate-semialdehyde dehydrogenase 1;Short=MSA dehydrogenase 1;AltName: Full=Methylmalonate-semialdehyde dehydrogenase 1;Short=MMSA dehydrogenase 1;Short=MSDH 1	34.9554	34.9368	35.0387	33.9316	34.0418	33.6987	0.000508835	0.000104661	1.08627	+	+	+
Pseudomonas_GM17_pacbio_PROKKA_01393	RecName: Full=Diguanylate cyclase DosC;Short=DGC;AltName: Full=Direct oxygen-sensing cyclase	34.0053	33.9975	34.1078	32.9077	33.1839	33.061	0.000352415	0.000116682	0.986	+
Pseudomonas_GM17_pacbio_PROKKA_01447	---NA---	32.9114	33.0359	32.9443	33.9549	33.7954	33.9598	0.000138118	0	-0.939499	+
Pseudomonas_GM17_pacbio_PROKKA_01450	RecName: Full=Glycolate oxidase subunit GlcD;AltName: Full=Glycolate dehydrogenase subunit GlcD	32.3057	32.0796	32.2901	24.6638	21.2392	23.9547	0.00102968	8.76112e-05	8.93923	+	+	+
Pseudomonas_GM17_pacbio_PROKKA_01453	RecName: Full=Lactate utilization protein A	30.4288	30.2179	30.2154	22.5415	23.5079	22.7651	1.65921e-05	0	7.3492	+	+	+
Pseudomonas_GM17_pacbio_PROKKA_01459	RecName: Full=Outer membrane protein assembly factor BamE;Flags: Precursor	31.2044	31.8919	31.6578	30.327	31.0625	31.1368	0.0862276	0.0141287	0.742599
Pseudomonas_GM17_pacbio_PROKKA_01465	RecName: Full=4-hydroxy-tetrahydrodipicolinate reductase;Short=HTPA reductase	34.1091	34.2111	34.1128	34.3164	34.695	34.3659	0.0632795	0.00991961	-0.314765
Pseudomonas_GM17_pacbio_PROKKA_01466	RecName: Full=Carbamoyl-phosphate synthase small chain;AltName: Full=Carbamoyl-phosphate synthetase glutamine chain	33.188	33.7839	33.7199	36.4531	36.4567	36.4478	0.00010665	0	-2.8886	+	+	+
Pseudomonas_GM17_pacbio_PROKKA_01471	RecName: Full=Ribosomal RNA large subunit methyltransferase E;AltName: Full=23S rRNA Um2552 methyltransferase;AltName: Full=rRNA (uridine-2'-O-)-methyltransferase	31.1631	31.2171	30.9571	23.4663	22.7421	23.6126	9.75901e-06	0	7.83877	+	+	+
Pseudomonas_GM17_pacbio_PROKKA_01499	RecName: Full=Catabolite control protein A	32.4809	32.444	32.2887	30.7175	30.6039	30.7358	1.81618e-05	0	1.7188	+	+	+
Pseudomonas_GM17_pacbio_PROKKA_01500	RecName: Full=Phosphoenolpyruvate-protein phosphotransferase;AltName: Full=Phosphotransferase system, enzyme I	33.6323	33.8353	33.2642	32.9537	33.0838	33.0952	0.037017	0.00525826	0.533033	+
Pseudomonas_GM17_pacbio_PROKKA_01509	RecName: Full=Diaminopimelate decarboxylase;Short=DAP decarboxylase;Short=DAPDC	33.4026	33.4311	33.4642	34.1011	34.0363	34.0902	1.7865e-05	0	-0.643234	+
Pseudomonas_GM17_pacbio_PROKKA_01533	RecName: Full=HTH-type transcriptional repressor NanR	24.3227	22.5816	22.3078	29.8387	29.8912	29.8593	0.000422685	0.000110345	-6.79237	+	+	+
Pseudomonas_GM17_pacbio_PROKKA_01546	RecName: Full=Aspartyl/glutamyl-tRNA(Asn/Gln) amidotransferase subunit B;Short=Asp/Glu-ADT subunit B	33.843	33.8847	33.741	32.6465	32.9418	32.9595	0.000903394	9.05233e-05	0.973634	+
Pseudomonas_GM17_pacbio_PROKKA_01553	RecName: Full=Ribonuclease G;Short=RNase G	31.7135	31.9923	31.7476	29.7557	29.2995	29.9401	0.000507381	0.000104918	2.1527	+	+	+
Pseudomonas_GM17_pacbio_PROKKA_01556	RecName: Full=Metalloprotease TldD homolog	33.0494	32.8411	33.0212	31.6206	31.7038	31.6608	4.68882e-05	0	1.30883	+	+	+
Pseudomonas_GM17_pacbio_PROKKA_01557	RecName: Full=UPF0307 protein PFL_0904	32.9161	33.02	33.0818	32.1847	31.9308	32.0487	0.000412823	0.000111304	0.951234	+
Pseudomonas_GM17_pacbio_PROKKA_01558	RecName: Full=Metalloprotease PmbA homolog	31.6286	32.0295	31.7548	34.3926	34.8262	34.4916	9.72415e-05	0	-2.76583	+	+	+
Pseudomonas_GM17_pacbio_PROKKA_01565	RecName: Full=Nucleotide-binding protein PFL_0912	31.1894	31.3994	31.3089	30.391	30.2838	30.3329	0.000146253	0	0.963334	+
Pseudomonas_GM17_pacbio_PROKKA_01566	RecName: Full=Nitrogen regulatory protein;AltName: Full=Enzyme IIA-NTR;Includes: RecName: Full=Phosphotransferase enzyme IIA component;AltName: Full=PTS system EIIA component	33.2147	33.2033	33.3726	31.9351	31.619	31.7296	0.000152219	0	1.5023	+	+	+
Pseudomonas_GM17_pacbio_PROKKA_01568	RecName: Full=RNA polymerase sigma-54 factor	32.3998	32.3197	32.2157	31.1433	31.2877	31.1889	8.50588e-05	0	1.1051	+	+	+
Pseudomonas_GM17_pacbio_PROKKA_01569	RecName: Full=Sulfate/thiosulfate import ATP-binding protein CysA;AltName: Full=Sulfate-transporting ATPase	33.1667	33.3937	32.648	23.702	23.4089	22.41	2.50946e-05	0	9.89583	+	+	+
Pseudomonas_GM17_pacbio_PROKKA_01573	RecName: Full=Arabinose 5-phosphate isomerase KdsD;Short=API;Short=L-API	31.8393	31.8242	31.8194	30.706	30.3788	31.2906	0.0177945	0.00263792	1.03583	+	+	+
Pseudomonas_GM17_pacbio_PROKKA_01574	RecName: Full=Methionine import ATP-binding protein MetN	32.8422	32.7628	32.9006	31.5799	30.8535	31.6239	0.00422847	0.000666667	1.48277	+	+	+
Pseudomonas_GM17_pacbio_PROKKA_01576	RecName: Full=Intermembrane phospholipid transport system binding protein MlaD	33.4707	33.4254	33.5346	33.3432	33.5295	33.5917	0.89652	0.96159	-0.0112343
Pseudomonas_GM17_pacbio_PROKKA_01577	RecName: Full=Intermembrane phospholipid transport system binding protein MlaC;Flags: Precursor	35.1571	35.2644	35.0937	33.2974	33.6578	33.3519	0.00014498	0	1.73603	+	+	+
Pseudomonas_GM17_pacbio_PROKKA_01582	RecName: Full=Histidinol dehydrogenase;Short=HDH	31.9596	32.1656	31.9491	30.2985	29.835	30.082	0.000207848	0.000140044	1.95293	+	+	+
Pseudomonas_GM17_pacbio_PROKKA_01583	RecName: Full=Histidinol-phosphate aminotransferase;AltName: Full=Imidazole acetol-phosphate transaminase	31.73	31.9089	31.9664	31.8171	31.8175	31.7373	0.363915	0.163433	0.0777995
Pseudomonas_GM17_pacbio_PROKKA_01584	RecName: Full=Probable periplasmic serine endoprotease DegP-like;AltName: Full=Protease Do;Flags: Precursor	31.3646	31.311	31.2549	31.6817	30.3897	31.7045	0.911543	0.96694	0.0515334
Pseudomonas_GM17_pacbio_PROKKA_01595	RecName: Full=Thioredoxin reductase;Short=TRXR	28.3984	28.4249	28.3498	23.5405	22.3752	23.9667	0.000431609	0.000109777	5.0969	+	+	+
Pseudomonas_GM17_pacbio_PROKKA_01596	---NA---	28.561	28.4216	28.5779	24.0586	22.5298	22.2919	0.000560951	0.00010183	5.56007	+	+	+
Pseudomonas_GM17_pacbio_PROKKA_01597	---NA---	30.2706	30.1786	29.591	31.3053	31.2418	31.3979	0.00392873	0.000540075	-1.3016	+	+	+
Pseudomonas_GM17_pacbio_PROKKA_01598	RecName: Full=Dihydroneopterin triphosphate 2'-epimerase;AltName: Full=D-erythro-7,8-dihydroneopterin triphosphate epimerase	30.906	30.609	30.9669	30.9073	31.1048	31.1191	0.171203	0.0362645	-0.216434
Pseudomonas_GM17_pacbio_PROKKA_01605	RecName: Full=Sulfite reductase [NADPH] flavoprotein alpha-component;Short=SiR-FP	30.3527	30.4463	30.3979	28.115	27.0119	28.1245	0.00202164	0.000227273	2.6485	+	+	+
Pseudomonas_GM17_pacbio_PROKKA_01645	RecName: Full=Glyoxylate/hydroxypyruvate reductase B	31.4262	31.525	31.3927	28.3576	28.9632	29.3904	0.00109032	8.66622e-05	2.54423	+	+	+
Pseudomonas_GM17_pacbio_PROKKA_01646	RecName: Full=HTH-type transcriptional activator TtdR	31.2033	30.8179	31.1414	23.6631	22.902	23.5174	8.0166e-06	0	7.69337	+	+	+
Pseudomonas_GM17_pacbio_PROKKA_01647	RecName: Full=Multidrug resistance outer membrane protein MdtP;Flags: Precursor	30.8729	30.8448	30.895	23.8406	22.5783	24.3507	0.000159056	0	7.28103	+	+	+
Pseudomonas_GM17_pacbio_PROKKA_01658	---NA---	34.8867	34.9041	34.9018	34.0687	34.2255	33.9912	0.000314841	0.000119963	0.8024	+
Pseudomonas_GM17_pacbio_PROKKA_01671	RecName: Full=UPF0246 protein PFL_1025	31.9367	32.2381	32.0642	31.2002	31.6543	31.0945	0.0166476	0.00238733	0.763334	+
Pseudomonas_GM17_pacbio_PROKKA_01682	RecName: Full=Delta(1)-pyrroline-2-carboxylate reductase;Short=Pyr2C reductase;AltName: Full=Proline ketimine reductase	29.7594	29.3347	29.8836	25.0239	25.2249	25.75	9.25131e-05	0	4.3263	+	+	+
Pseudomonas_GM17_pacbio_PROKKA_01684	RecName: Full=Carboxylesterase 1;AltName: Full=Esterase I	31.306	31.5475	31.3884	22.7845	22.9221	23.2695	7.94912e-07	0	8.42193	+	+	+
Pseudomonas_GM17_pacbio_PROKKA_01685	RecName: Full=Putative amino-acid ABC transporter-binding protein YhdW;Flags: Precursor	37.738	37.8864	37.9353	36.5212	36.4982	36.4301	3.05409e-05	0	1.37007	+	+	+
Pseudomonas_GM17_pacbio_PROKKA_01686	RecName: Full=Glutamate/aspartate import permease protein GltK	31.3056	31.2129	31.0553	26.5307	25.398	24.4288	0.000719425	9.6313e-05	5.73877	+	+	+
Pseudomonas_GM17_pacbio_PROKKA_01699	RecName: Full=Nucleoid-associated protein PFL_1060	32.9525	33.3264	33.0965	33.6581	33.6774	33.2548	0.0823716	0.0134289	-0.404966
Pseudomonas_GM17_pacbio_PROKKA_01703	---NA---	28.4506	28.6157	28.4195	24.538	23.218	21.7202	0.00282826	0.000428815	5.33653	+	+	+
Pseudomonas_GM17_pacbio_PROKKA_01706	RecName: Full=Lipopolysaccharide export system permease protein LptF	30.2748	30.6241	30.7013	29.9271	30.2016	29.6937	0.0395477	0.00561345	0.5926	+
Pseudomonas_GM17_pacbio_PROKKA_01711	RecName: Full=GTPase Era	31.7875	31.8323	31.7662	28.8743	28.3657	28.7723	3.72004e-05	0	3.12457	+	+	+
Pseudomonas_GM17_pacbio_PROKKA_01713	RecName: Full=Pyridoxine 5'-phosphate synthase;Short=PNP synthase	33.0754	32.8195	33.0593	30.3147	29.6163	30.2763	0.000269086	0.000126482	2.91563	+	+	+
Pseudomonas_GM17_pacbio_PROKKA_01734	RecName: Full=Ribosome maturation factor RimM	30.8461	29.6464	30.5873	27.9585	27.2781	28.0279	0.00394193	0.000539495	2.6051	+	+	+
Pseudomonas_GM17_pacbio_PROKKA_01740	RecName: Full=Thiol:disulfide interchange protein DsbC;Flags: Precursor	32.8393	32.4607	32.7872	31.0622	31.287	30.9873	0.000441599	0.000108936	1.58357	+	+	+
Pseudomonas_GM17_pacbio_PROKKA_01741	RecName: Full=Homoserine dehydrogenase;Short=HDH	32.3885	32.399	32.3332	29.886	29.5071	30.102	0.00013082	0	2.54187	+	+	+
Pseudomonas_GM17_pacbio_PROKKA_01742	RecName: Full=Threonine synthase;Short=TS	34.1052	34.2182	34.0135	32.1313	31.6639	32.0646	0.000164084	0	2.15903	+	+	+
Pseudomonas_GM17_pacbio_PROKKA_01751	RecName: Full=Formyl-CoA:oxalate CoA-transferase;Short=FCOCT;AltName: Full=Formyl-coenzyme A transferase;Short=Formyl-CoA transferase	31.4423	31.3716	31.4273	28.3308	29.0353	28.2049	0.000368669	0.000115315	2.89007	+	+	+
Pseudomonas_GM17_pacbio_PROKKA_01780	---NA---	32.2785	32.1042	32.283	31.079	31.0193	30.4491	0.00279043	0.000430524	1.37277	+	+	+
Pseudomonas_GM17_pacbio_PROKKA_01794	RecName: Full=Biofilm operon icaADBC HTH-type negative transcriptional regulator IcaR;AltName: Full=Intercellular adhesion protein R	28.9773	29.0329	28.9411	24.8069	24.3207	23.635	0.000156623	0	4.72957	+	+	+
Pseudomonas_GM17_pacbio_PROKKA_01797	---NA---	33.4804	33.6382	33.1754	33.6033	33.8684	33.6486	0.157445	0.0312235	-0.275434
Pseudomonas_GM17_pacbio_PROKKA_01809	RecName: Full=Global transcriptional regulator Spx	29.7672	29.0136	27.0756	21.9271	22.7316	22.3097	0.00165463	0.000157442	6.296	+	+	+
Pseudomonas_GM17_pacbio_PROKKA_01813	RecName: Full=Methionine aminopeptidase;Short=MAP;Short=MetAP;AltName: Full=Peptidase M	31.9847	32.2976	31.6419	32.9908	33.0681	32.8911	0.00678296	0.000671984	-1.0086	+	+	+
Pseudomonas_GM17_pacbio_PROKKA_01819	RecName: Full=Phosphatidate cytidylyltransferase;AltName: Full=CDP-DAG synthase;AltName: Full=CDP-DG synthase;AltName: Full=CDP-diacylglycerol synthase;Short=CDS;AltName: Full=CDP-diglyceride pyrophosphorylase;AltName: Full=CDP-diglyceride synthase;AltName: Full=CTP:phosphatidate cytidylyltransferase	30.1748	29.9997	30.2034	29.4904	29.766	29.5596	0.00756894	0.000785469	0.520633	+
Pseudomonas_GM17_pacbio_PROKKA_01820	RecName: Full=1-deoxy-D-xylulose 5-phosphate reductoisomerase;Short=DXP reductoisomerase;AltName: Full=1-deoxyxylulose-5-phosphate reductoisomerase;AltName: Full=2-C-methyl-D-erythritol 4-phosphate synthase	29.4682	29.4024	29.5976	28.4937	24.9843	28.8823	0.176221	0.0384264	2.03597		+
Pseudomonas_GM17_pacbio_PROKKA_01822	RecName: Full=Outer membrane protein assembly factor BamA;Flags: Precursor	34.0976	34.1209	34.0102	34.1706	34.3618	34.0143	0.373821	0.176963	-0.106002
Pseudomonas_GM17_pacbio_PROKKA_01824	RecName: Full=UDP-3-O-acylglucosamine N-acyltransferase	29.0665	28.9693	28.8614	28.2671	23.6224	29.3933	0.349289	0.144948	1.87147		+
Pseudomonas_GM17_pacbio_PROKKA_01826	RecName: Full=Acyl-[acyl-carrier-protein]--UDP-N-acetylglucosamine O-acyltransferase;Short=UDP-N-acetylglucosamine acyltransferase	31.9416	31.455	31.9846	28.7255	28.5556	28.5689	5.83771e-05	0	3.17707	+	+	+
Pseudomonas_GM17_pacbio_PROKKA_01829	RecName: Full=DNA polymerase III subunit alpha	29.2981	29.3489	29.2908	27.6354	28.6387	28.3523	0.0209754	0.00296067	1.1038	+	+	+
Pseudomonas_GM17_pacbio_PROKKA_01850	RecName: Full=1,6-anhydro-N-acetylmuramyl-L-alanine amidase AmpD;AltName: Full=N-acetylmuramoyl-L-alanine amidase	32.227	32.2795	32.31	28.9378	28.7044	29.0088	3.7013e-06	0	3.3885	+	+	+
Pseudomonas_GM17_pacbio_PROKKA_01858	RecName: Full=Putative prophage major tail sheath protein	27.7219	28.1589	27.7973	22.8041	23.8712	21.7783	0.00120653	8.41552e-05	5.07483	+	+	+
Pseudomonas_GM17_pacbio_PROKKA_01894	RecName: Full=Response regulator protein VraR	31.7357	30.772	31.8552	29.9519	29.4464	29.7816	0.00985435	0.00133078	1.72767	+	+	+
Pseudomonas_GM17_pacbio_PROKKA_01904	---NA---	31.4019	31.4845	31.4317	29.5941	29.5791	29.4297	5.04249e-06	0	1.90507	+	+	+
Pseudomonas_GM17_pacbio_PROKKA_01923	RecName: Full=Acyl-homoserine lactone acylase QuiP;Short=AHL acylase QuiP;Short=Acyl-HSL acylase QuiP;Contains: RecName: Full=Acyl-homoserine lactone acylase QuiP subunit alpha;Short=Acyl-HSL acylase QuiP subunit alpha;Contains: RecName: Full=Acyl-homoserine lactone acylase QuiP subunit beta;Short=Acyl-HSL acylase QuiP subunit beta;Flags: Precursor	35.0274	35.0896	34.9864	30.5325	30.9358	30.5559	5.33801e-06	0	4.35973	+	+	+
Pseudomonas_GM17_pacbio_PROKKA_01939	RecName: Full=Pyridoxine/pyridoxamine 5'-phosphate oxidase;AltName: Full=PNP/PMP oxidase;Short=PNPOx;AltName: Full=Pyridoxal 5'-phosphate synthase	31.8851	32.0905	32.103	31.498	31.3353	31.6189	0.00747349	0.000787014	0.542133	+
Pseudomonas_GM17_pacbio_PROKKA_01943	RecName: Full=N-(2-amino-2-carboxyethyl)-L-glutamate synthase;Short=ACEGA synthase	31.6584	31.6936	31.808	28.0241	27.5305	28.0998	3.13853e-05	0	3.8352	+	+	+
Pseudomonas_GM17_pacbio_PROKKA_01945	RecName: Full=Uncharacterized protein Cbei_0202;AltName: Full=ORF1	30.6737	30.1337	30.835	22.8137	23.9932	22.8577	7.65418e-05	0	7.32593	+	+	+
Pseudomonas_GM17_pacbio_PROKKA_01952	---NA---	36.2629	36.2775	36.305	35.3519	35.2707	35.2181	1.63841e-05	0	1.00157	+	+	+
Pseudomonas_GM17_pacbio_PROKKA_01990	RecName: Full=Uncharacterized HTH-type transcriptional regulator YbzH	29.6484	30.2072	29.6924	28.0945	27.0483	27.8712	0.00396973	0.000538338	2.178	+	+	+
Pseudomonas_GM17_pacbio_PROKKA_02003	RecName: Full=Beta-hexosaminidase;AltName: Full=Beta-N-acetylhexosaminidase;AltName: Full=N-acetyl-beta-glucosaminidase	32.4696	32.4116	31.9727	31.4494	31.5801	31.5712	0.00985188	0.00133142	0.751067	+
Pseudomonas_GM17_pacbio_PROKKA_02008	RecName: Full=Phosphoribosylformylglycinamidine synthase subunit PurQ;Short=FGAM synthase;AltName: Full=Formylglycinamide ribonucleotide amidotransferase subunit I;Short=FGAR amidotransferase I;Short=FGAR-AT I;AltName: Full=Glutaminase PurQ;AltName: Full=Phosphoribosylformylglycinamidine synthase subunit I	34.313	34.5243	34.2409	33.4279	33.1969	33.3386	0.00066432	9.79342e-05	1.03827	+	+	+
Pseudomonas_GM17_pacbio_PROKKA_02021	---NA---	30.0274	29.6139	30.1658	26.4324	26.6448	26.3598	4.9911e-05	0	3.4567	+	+	+
Pseudomonas_GM17_pacbio_PROKKA_02022	RecName: Full=Alcohol dehydrogenase 2;AltName: Full=Alcohol dehydrogenase II;Short=ADH II	30.7069	30.7606	30.8481	32.7295	32.7939	32.5764	1.47234e-05	0	-1.92807	+	+	+
Pseudomonas_GM17_pacbio_PROKKA_02072	RecName: Full=tRNA-modifying protein YgfZ	31.4202	31.1816	31.4608	30.5136	32.4279	32.1747	0.593681	0.695695	-0.351199
Pseudomonas_GM17_pacbio_PROKKA_02078	RecName: Full=Sigma-E factor regulatory protein RseB;Flags: Precursor	33.0484	33.0122	32.8436	31.2114	31.5318	31.3985	0.000145501	0	1.5875	+	+	+
Pseudomonas_GM17_pacbio_PROKKA_02080	RecName: Full=Beta-barrel assembly-enhancing protease;Flags: Precursor	32.7309	32.8692	32.6724	32.3085	32.2075	32.3209	0.00221037	0.000223398	0.478535	+
Pseudomonas_GM17_pacbio_PROKKA_02083	RecName: Full=Putative peroxiredoxin bcp;AltName: Full=Bacterioferritin comigratory protein;AltName: Full=Thioredoxin peroxidase;AltName: Full=Thioredoxin-dependent peroxiredoxin Bcp	32.5187	32.5877	32.3413	24.3139	22.29	24.2505	0.00018677	0	8.86443	+	+	+
Pseudomonas_GM17_pacbio_PROKKA_02108	RecName: Full=Histidine-binding periplasmic protein;Short=HBP;Flags: Precursor	32.0005	32.1197	32.246	32.9815	32.2456	32.7261	0.0802788	0.0130806	-0.529001
Pseudomonas_GM17_pacbio_PROKKA_02111	RecName: Full=Ribonuclease D;Short=RNase D	27.6884	27.8605	27.4814	27.0218	26.4565	27.0075	0.017142	0.00249391	0.848167	+
Pseudomonas_GM17_pacbio_PROKKA_02112	RecName: Full=YcgL domain-containing protein PFL_1496	27.6891	27.8185	27.6041	27.903	25.9933	27.8774	0.521427	0.513411	0.446
Pseudomonas_GM17_pacbio_PROKKA_02118	RecName: Full=23S rRNA (guanosine-2'-O-)-methyltransferase RlmB;AltName: Full=23S rRNA (guanosine2251 2'-O)-methyltransferase;AltName: Full=23S rRNA Gm2251 2'-O-methyltransferase	26.1314	26.4554	26.3225	21.7259	22.028	23.1397	0.000807926	9.34989e-05	4.00523	+	+	+
Pseudomonas_GM17_pacbio_PROKKA_02133	RecName: Full=ClpA homolog protein	33.1384	33.2029	33.3428	32.0599	31.9917	32.237	0.000281745	0.000124272	1.13183	+	+	+
Pseudomonas_GM17_pacbio_PROKKA_02135	RecName: Full=Cysteine synthase;Short=CSase;AltName: Full=O-acetylserine (thiol)-lyase;Short=OAS-TL;AltName: Full=O-acetylserine sulfhydrylase	33.5324	33.9115	33.6782	32.7348	32.56	32.7323	0.00116295	8.4937e-05	1.03167	+	+	+
Pseudomonas_GM17_pacbio_PROKKA_02142	RecName: Full=ATP-dependent RNA helicase HrpA	32.299	32.3344	32.3091	29.7196	29.3348	29.3571	2.22285e-05	0	2.84367	+	+	+
Pseudomonas_GM17_pacbio_PROKKA_02143	RecName: Full=3-oxoacyl-[acyl-carrier-protein] synthase 3;AltName: Full=3-oxoacyl-[acyl-carrier-protein] synthase III;AltName: Full=Beta-ketoacyl-ACP synthase III;Short=KAS III	32.6762	32.8086	32.3065	31.5429	31.7116	31.72	0.00430147	0.00066525	0.938934	+
Pseudomonas_GM17_pacbio_PROKKA_02164	RecName: Full=ATP-dependent lipid A-core flippase;AltName: Full=Lipid A export ATP-binding/permease protein MsbA	30.1063	30.1832	29.8085	27.7755	28.2086	28.3437	0.00073224	9.6024e-05	1.9234	+	+	+
Pseudomonas_GM17_pacbio_PROKKA_02174	RecName: Full=Outer membrane transporter CdiB	30.5917	30.7456	30.4594	29.1875	29.5925	29.2708	0.00109829	8.63698e-05	1.24863	+	+	+
Pseudomonas_GM17_pacbio_PROKKA_02205	RecName: Full=DEAD-box ATP-dependent RNA helicase CshA	21.6152	22.7877	23.2246	24.1109	27.0178	27.96	0.0381638	0.00544458	-3.8204	+	+	+
Pseudomonas_GM17_pacbio_PROKKA_02243	RecName: Full=Flagellar P-ring protein;AltName: Full=Basal body P-ring protein;Flags: Precursor	26.8315	27.2999	27.389	23.4468	23.1301	23.7631	0.000120883	0	3.7268	+	+	+
Pseudomonas_GM17_pacbio_PROKKA_02245	RecName: Full=Flagellar hook-associated protein 1;Short=HAP1	26.6558	26.6419	26.4894	23.3235	23.4754	23.6872	1.2541e-05	0	3.10033	+	+	+
Pseudomonas_GM17_pacbio_PROKKA_02247	RecName: Full=Pre-mycofactocin glycosyltransferase	30.3579	30.4361	30.6775	27.2722	27.1483	27.1682	5.82451e-06	0	3.29427	+	+	+
Pseudomonas_GM17_pacbio_PROKKA_02250	RecName: Full=dTDP-glucose 4,6-dehydratase	32.7757	32.6386	32.8588	29.909	29.3482	30.1631	0.00029091	0.000122959	2.95093	+	+	+
Pseudomonas_GM17_pacbio_PROKKA_02255	RecName: Full=Rhamnosyl O-methyltransferase;Flags: Precursor	32.8497	33.031	32.849	30.236	29.8453	30.1744	3.13381e-05	0	2.82467	+	+	+
Pseudomonas_GM17_pacbio_PROKKA_02257	RecName: Full=O-antigen biosynthesis protein RfbC	22.6685	22.1568	20.6579	27.2067	27.0165	27.3807	0.000930006	8.99508e-05	-5.37357	+	+	+
Pseudomonas_GM17_pacbio_PROKKA_02259	RecName: Full=UDP-glucose 4-epimerase;AltName: Full=Galactowaldenase;AltName: Full=UDP-galactose 4-epimerase	30.0183	29.8644	29.9504	29.6784	29.6544	28.9583	0.099197	0.0169097	0.514
Pseudomonas_GM17_pacbio_PROKKA_02274	RecName: Full=Transcriptional regulatory protein ZraR	33.453	33.5767	33.2196	32.2164	31.5418	32.3994	0.00831739	0.000960622	1.3639	+	+	+
Pseudomonas_GM17_pacbio_PROKKA_02279	RecName: Full=Flagellar motor switch protein FliG	28.7137	28.3943	28.8802	23.6522	23.3325	23.4983	6.94645e-06	0	5.1684	+	+	+
Pseudomonas_GM17_pacbio_PROKKA_02285	---NA---	31.2742	30.5641	31.4003	31.3091	30.8323	31.2206	0.897104	0.961603	-0.0411332
Pseudomonas_GM17_pacbio_PROKKA_02288	RecName: Full=Flagellar motor switch protein FliM	31.1319	31.1777	31.0614	28.7571	29.0539	28.8602	1.81001e-05	0	2.23327	+	+	+
Pseudomonas_GM17_pacbio_PROKKA_02289	RecName: Full=Flagellar motor switch protein FliN	32.8762	32.9592	32.7896	31.0142	31.3925	31.1151	0.000159682	0	1.70107	+	+	+
Pseudomonas_GM17_pacbio_PROKKA_02300	RecName: Full=Protein phosphatase CheZ;AltName: Full=Chemotaxis protein CheZ	33.5139	33.4449	33.5126	31.601	31.0252	31.4742	0.000271489	0.000126108	2.12367	+	+	+
Pseudomonas_GM17_pacbio_PROKKA_02305	RecName: Full=Sporulation initiation inhibitor protein Soj	29.384	29.5152	29.4333	22.2479	21.4572	23.5616	0.000335478	0.000118081	7.02193	+	+	+
Pseudomonas_GM17_pacbio_PROKKA_02316	RecName: Full=Cytochrome c-type biogenesis protein CcmF	30.6502	29.8828	30.2757	23.1957	23.6514	22.2764	9.67046e-05	0	7.2284	+	+	+
Pseudomonas_GM17_pacbio_PROKKA_02319	RecName: Full=Cytochrome c-type biogenesis protein CycH	31.5578	31.7159	31.5643	32.5925	31.5092	32.3337	0.182644	0.0400951	-0.532465
Pseudomonas_GM17_pacbio_PROKKA_02377	RecName: Full=Putative carboxymethylenebutenolidase;AltName: Full=Dienelactone hydrolase;Short=DLH	34.5522	34.794	34.7022	33.6525	33.3571	33.6338	0.000668021	9.77099e-05	1.135	+	+	+
Pseudomonas_GM17_pacbio_PROKKA_02402	RecName: Full=Orotidine 5'-phosphate decarboxylase;AltName: Full=OMP decarboxylase;Short=OMPDCase;Short=OMPdecase	30.6053	30.9904	30.8776	28.2471	27.9434	28.8396	0.00098351	8.85813e-05	2.48107	+	+	+
Pseudomonas_GM17_pacbio_PROKKA_02406	---NA---	31.395	31.846	31.3912	31.0929	31.2228	31.1011	0.0609829	0.00940554	0.405134
Pseudomonas_GM17_pacbio_PROKKA_02424	RecName: Full=Stringent starvation protein A	30.3961	30.0285	30.1489	28.8067	29.1414	28.8136	0.0011949	8.43771e-05	1.2706	+	+	+
Pseudomonas_GM17_pacbio_PROKKA_02425	RecName: Full=Nod factor export ATP-binding protein I;AltName: Full=Nodulation ATP-binding protein I	31.3427	31.42	31.4004	28.3496	28.349	28.4182	8.23636e-08	0	3.01543	+	+	+
Pseudomonas_GM17_pacbio_PROKKA_02435	RecName: Full=UDP-N-acetylenolpyruvoylglucosamine reductase;AltName: Full=UDP-N-acetylmuramate dehydrogenase	28.085	28.0109	28.3989	29.2567	29.4299	29.2482	0.000990525	8.84589e-05	-1.14667	+	+	+
Pseudomonas_GM17_pacbio_PROKKA_02437	RecName: Full=Probable hypoxanthine oxidase XdhD	29.1789	29.4374	29.1705	21.4387	23.4357	23.1778	0.000484779	0.000106489	6.5782	+	+	+
Pseudomonas_GM17_pacbio_PROKKA_02443	RecName: Full=Probable protease SohB	23.2266	24.3356	23.3214	29.5847	29.3415	29.3454	9.08527e-05	0	-5.796	+	+	+
Pseudomonas_GM17_pacbio_PROKKA_02445	RecName: Full=Large ribosomal RNA subunit accumulation protein YceD;AltName: Full=23S rRNA accumulation protein YceD	31.0019	30.8253	30.9853	31.0982	31.19	31.1076	0.0374233	0.00530402	-0.194433	+
Pseudomonas_GM17_pacbio_PROKKA_02458	RecName: Full=Biofilm operon icaADBC HTH-type negative transcriptional regulator IcaR;AltName: Full=Intercellular adhesion protein R	33.4174	33.2393	33.3335	30.0245	29.9172	30.0753	1.13698e-06	0	3.3244	+	+	+
Pseudomonas_GM17_pacbio_PROKKA_02461	---NA---	29.5986	29.2137	29.4309	29.0202	29.2717	29.0284	0.0907143	0.0149755	0.307633
Pseudomonas_GM17_pacbio_PROKKA_02471	RecName: Full=Alcohol dehydrogenase;Short=ADH	28.6893	29.5266	29.0998	23.8349	23.8089	21.1156	0.0026958	0.000358652	6.18543	+	+	+
Pseudomonas_GM17_pacbio_PROKKA_02477	---NA---	31.2876	31.0222	30.5732	31.6249	32.0599	31.6104	0.0345611	0.00493225	-0.804066	+
Pseudomonas_GM17_pacbio_PROKKA_02482	RecName: Full=Uncharacterized protein PA1579	34.3552	34.6284	34.5509	33.273	32.941	33.1209	0.000370596	0.000115004	1.39987	+	+	+
Pseudomonas_GM17_pacbio_PROKKA_02485	---NA---	29.6305	29.0101	29.2669	28.1471	28.1084	28.1963	0.00317451	0.000489433	1.1519	+	+	+
Pseudomonas_GM17_pacbio_PROKKA_02489	RecName: Full=GMP synthase [glutamine-hydrolyzing];AltName: Full=GMP synthetase;AltName: Full=Glutamine amidotransferase	29.1279	29.3298	29.3574	27.9978	27.8886	28.0884	0.000158522	0	1.2801	+	+	+
Pseudomonas_GM17_pacbio_PROKKA_02508	RecName: Full=HTH-type transcriptional regulator ImmR	27.3734	26.5304	27.666	27.1289	27.4029	27.1646	0.910126	0.96666	-0.0422007
Pseudomonas_GM17_pacbio_PROKKA_02550	RecName: Full=Adenosine 5'-phosphosulfate reductase;Short=APS reductase;AltName: Full=5'-adenylylsulfate reductase;AltName: Full=Thioredoxin-dependent 5'-adenylylsulfate reductase	30.982	30.8277	30.9255	30.2258	29.9489	30.1617	0.00109314	8.64865e-05	0.799601	+
Pseudomonas_GM17_pacbio_PROKKA_02557	RecName: Full=Oxaloacetate decarboxylase	36.588	36.707	36.6801	36.4807	36.588	36.4898	0.0493342	0.00694998	0.138866	+
Pseudomonas_GM17_pacbio_PROKKA_02558	RecName: Full=Citrate synthase	38.2391	38.2555	38.3006	37.2488	37.3168	37.2801	3.35097e-06	0	0.983167	+
Pseudomonas_GM17_pacbio_PROKKA_02568	RecName: Full=Uncharacterized MscS family protein aq_812	34.4594	34.8398	34.6715	32.5591	32.7541	32.5121	0.000102673	0	2.04847	+	+	+
Pseudomonas_GM17_pacbio_PROKKA_02583	RecName: Full=D-alanyl-D-alanine carboxypeptidase DacB;Short=DD-carboxypeptidase;Short=DD-peptidase;AltName: Full=D-alanyl-D-alanine endopeptidase;Short=DD-endopeptidase;AltName: Full=Penicillin-binding protein 4;Short=PBP-4;Flags: Precursor	32.1306	32.4003	32.303	31.8107	32.2419	32.558	0.762917	0.898159	0.0744336
Pseudomonas_GM17_pacbio_PROKKA_02586	RecName: Full=HTH-type transcriptional repressor NanR	34.0616	33.4778	32.8242	30.9179	30.9844	30.6785	0.00216258	0.000224321	2.59427	+	+	+
Pseudomonas_GM17_pacbio_PROKKA_02592	RecName: Full=Chromosome partition protein Smc	27.6369	28.1325	28.1727	27.21	26.7508	26.4854	0.0129515	0.00186926	1.1653	+	+	+
Pseudomonas_GM17_pacbio_PROKKA_02593	RecName: Full=Cell division protein ZipA	34.8191	35.068	34.8749	33.4677	33.0453	33.4708	0.000574483	0.000101346	1.59273	+	+	+
Pseudomonas_GM17_pacbio_PROKKA_02620	---NA---	32.6193	32.91	32.7623	32.5912	32.8081	32.7331	0.640785	0.77766	0.053065
Pseudomonas_GM17_pacbio_PROKKA_02622	RecName: Full=Cbb3-type cytochrome c oxidase subunit CcoP;Short=Cbb3-Cox subunit CcoP;AltName: Full=C-type cytochrome CcoP;Short=Cyt c(P);AltName: Full=Cytochrome c oxidase subunit III	33.2701	33.3675	33.1843	31.1496	29.546	30.8013	0.00478738	0.000657563	2.775	+	+	+
Pseudomonas_GM17_pacbio_PROKKA_02624	---NA---	31.6869	32.0259	31.8196	30.3465	29.8683	29.7382	0.000891019	9.08446e-05	1.8598	+	+	+
Pseudomonas_GM17_pacbio_PROKKA_02627	RecName: Full=Methyl-accepting chemotaxis protein Aer;AltName: Full=Aerotaxis receptor Aer	35.383	35.2691	35.0786	34.7394	34.5973	34.7508	0.00572606	0.000686704	0.547733	+
Pseudomonas_GM17_pacbio_PROKKA_02630	RecName: Full=Ribosomal RNA large subunit methyltransferase M;AltName: Full=23S rRNA (cytidine2498-2'-O)-methyltransferase;AltName: Full=23S rRNA 2'-O-ribose methyltransferase RlmM	29.0788	29.0041	28.9355	27.2204	27.5497	27.4578	0.000115169	0	1.59683	+	+	+
Pseudomonas_GM17_pacbio_PROKKA_02636	RecName: Full=Membrane-bound lytic murein transglycosylase C;AltName: Full=Murein lyase C;Flags: Precursor	33.7096	33.8141	33.8087	32.7974	32.6511	32.7628	4.8376e-05	0	1.04037	+	+	+
Pseudomonas_GM17_pacbio_PROKKA_02637	RecName: Full=Energy-dependent translational throttle protein EttA;AltName: Full=Translational regulatory factor EttA	29.4457	27.7905	29.4709	30.1436	29.5749	30.2447	0.141573	0.026548	-1.08537		+
Pseudomonas_GM17_pacbio_PROKKA_02638	RecName: Full=Universal stress protein A	35.1586	34.8731	35.0289	34.6768	34.4171	34.6622	0.0210706	0.00295675	0.434834	+
Pseudomonas_GM17_pacbio_PROKKA_02641	RecName: Full=3-ketoacyl-CoA thiolase;AltName: Full=Acetyl-CoA acyltransferase;AltName: Full=Beta-ketothiolase;AltName: Full=Fatty acid oxidation complex subunit beta	33.7978	33.6156	33.8314	31.3987	31.5856	31.3524	1.93323e-05	0	2.3027	+	+	+
Pseudomonas_GM17_pacbio_PROKKA_02659	RecName: Full=Soluble pyridine nucleotide transhydrogenase;Short=STH;AltName: Full=NAD(P)(+) transhydrogenase [B-specific]	34.8679	34.9011	34.8327	33.0442	33.2743	33.2317	2.1375e-05	0	1.68383	+	+	+
Pseudomonas_GM17_pacbio_PROKKA_02660	RecName: Full=Probable glycerophosphodiester phosphodiesterase 1;Short=Glycerophosphoryl diester phosphodiesterase 1	31.9119	32.1673	32.249	32.572	32.9911	32.5744	0.0249236	0.00322508	-0.6031	+
Pseudomonas_GM17_pacbio_PROKKA_02668	RecName: Full=NADPH-dependent 7-cyano-7-deazaguanine reductase;AltName: Full=7-cyano-7-carbaguanine reductase;AltName: Full=NADPH-dependent nitrile oxidoreductase;AltName: Full=PreQ(0) reductase	32.9591	33.0481	32.9654	31.5235	30.8372	31.545	0.00196003	0.000228365	1.68897	+	+	+
Pseudomonas_GM17_pacbio_PROKKA_02719	---NA---	32.7714	32.8587	32.6537	33.7999	33.5331	34.0438	0.0029152	0.000426156	-1.031	+	+	+
Pseudomonas_GM17_pacbio_PROKKA_02748	RecName: Full=Molybdate-binding protein ModA;AltName: Full=Molybdate/tungstate-binding protein ModA;Flags: Precursor	35.9545	35.998	35.9385	29.5506	29.1611	29.3806	5.35657e-07	0	6.59957	+	+	+
Pseudomonas_GM17_pacbio_PROKKA_02757	---NA---	32.8874	32.9921	33.016	32.5243	32.7173	32.5124	0.00790157	0.000903226	0.3805	+
Pseudomonas_GM17_pacbio_PROKKA_02775	RecName: Full=4-hydroxyphenylpyruvate dioxygenase;Short=4HPPD;Short=HPD;Short=HPPDase	36.4145	36.2962	36.4847	35.0801	34.9101	34.9922	4.47372e-05	0	1.40433	+	+	+
Pseudomonas_GM17_pacbio_PROKKA_02778	RecName: Full=L-glyceraldehyde 3-phosphate reductase;Short=GAP reductase	34.8217	34.9568	34.8026	33.379	33.9476	33.6068	0.00212188	0.000224985	1.2159	+	+	+
Pseudomonas_GM17_pacbio_PROKKA_02810	RecName: Full=Glyoxylate/hydroxypyruvate reductase B	33.0202	33.29	33.0963	32.6189	32.4078	32.6954	0.00883037	0.00112077	0.561466	+
Pseudomonas_GM17_pacbio_PROKKA_02812	RecName: Full=5-dehydro-2-deoxygluconokinase;AltName: Full=2-deoxy-5-keto-D-gluconate kinase;Short=DKG kinase	23.633	23.095	23.6527	26.1392	26.9382	26.2528	0.000646299	9.88417e-05	-2.98317	+	+	+
Pseudomonas_GM17_pacbio_PROKKA_02813	---NA---	23.4488	23.2629	23.9343	26.5324	27.0841	26.4757	0.000350111	0.000116895	-3.14873	+	+	+
Pseudomonas_GM17_pacbio_PROKKA_02873	RecName: Full=Phthioceranic/hydroxyphthioceranic acid synthase;AltName: Full=Polyketide synthase pks2	32.2242	32.0484	32.1616	31.5292	30.5479	30.8555	0.0165947	0.00238841	1.1672	+	+	+
Pseudomonas_GM17_pacbio_PROKKA_02919	RecName: Full=Signal transduction histidine-protein kinase BarA	31.3953	31.2217	31.3119	30.9327	31.3139	30.9405	0.141868	0.0266841	0.247267
Pseudomonas_GM17_pacbio_PROKKA_02988	RecName: Full=Glycolate oxidase subunit GlcD;AltName: Full=Glycolate dehydrogenase subunit GlcD	31.3546	31.4181	30.8485	27.6113	27.5977	26.8983	0.000205452	0.00014128	3.83797	+	+	+
Pseudomonas_GM17_pacbio_PROKKA_02996	RecName: Full=HTH-type transcriptional regulator CzcR	29.0915	28.6302	28.8181	22.4291	23.9096	23.2735	0.000231183	0.000134879	5.64253	+	+	+
Pseudomonas_GM17_pacbio_PROKKA_03013	RecName: Full=Phenolphthiocerol/phthiocerol polyketide synthase subunit C;AltName: Full=(Phenol)carboxyphthiodiolenone synthase subunit C;AltName: Full=Beta-ketoacyl-acyl-carrier-protein synthase I;AltName: Full=Phthiocerol synthesis polyketide synthase type I PpsC	34.0518	34.1485	34.1173	32.0201	32.6385	32.3878	0.000641549	9.89946e-05	1.75707	+	+	+
Pseudomonas_GM17_pacbio_PROKKA_03142	RecName: Full=Porin-like protein NicP;AltName: Full=Nicotinate degradation protein P;Flags: Precursor	29.5894	28.859	29.5143	22.1709	23.6894	23.0838	0.000220379	0.000137045	6.33953	+	+	+
Pseudomonas_GM17_pacbio_PROKKA_03169	RecName: Full=Undecaprenyl-diphosphatase;AltName: Full=Bacitracin resistance protein;AltName: Full=Undecaprenyl pyrophosphate phosphatase	30.5685	30.4696	30.689	30.3412	30.4968	30.32	0.0879904	0.0146693	0.1897
Pseudomonas_GM17_pacbio_PROKKA_03200	RecName: Full=Glucose-6-phosphate 1-dehydrogenase;Short=G6PD	32.1549	33.5001	32.081	30.8148	30.7939	31.3958	0.0347081	0.00492596	1.57717	+	+	+
Pseudomonas_GM17_pacbio_PROKKA_03230	RecName: Full=Uncharacterized protein YqjD	33.6634	33.6735	33.2248	33.6032	34.028	33.6686	0.28248	0.0878083	-0.246033
Pseudomonas_GM17_pacbio_PROKKA_03233	RecName: Full=Acyl-homoserine lactone acylase PvdQ;Short=AHL acylase PvdQ;Short=Acyl-HSL acylase PvdQ;Contains: RecName: Full=Acyl-homoserine lactone acylase PvdQ subunit alpha;Short=Acyl-HSL acylase PvdQ subunit alpha;Contains: RecName: Full=Acyl-homoserine lactone acylase PvdQ subunit beta;Short=Acyl-HSL acylase PvdQ subunit beta;Flags: Precursor	33.6587	33.6095	33.8336	32.9541	32.753	33.1912	0.00693483	0.00066998	0.7345	+
Pseudomonas_GM17_pacbio_PROKKA_03256	RecName: Full=Uncharacterized protein YbhP	31.0323	31.6421	31.2696	22.1559	22.204	23.1668	1.9297e-05	0	8.80577	+	+	+
Pseudomonas_GM17_pacbio_PROKKA_03258	RecName: Full=1,4-alpha-glucan branching enzyme GlgB;AltName: Full=1,4-alpha-D-glucan:1,4-alpha-D-glucan 6-glucosyl-transferase;AltName: Full=Alpha-(1->4)-glucan branching enzyme;AltName: Full=Glycogen branching enzyme;Short=BE	32.1992	32.2713	32.1448	28.7333	28.0014	27.9028	0.000112262	0	3.9926	+	+	+
Pseudomonas_GM17_pacbio_PROKKA_03265	RecName: Full=3-oxoacyl-[acyl-carrier-protein] reductase FabG;AltName: Full=3-ketoacyl-acyl carrier protein reductase;AltName: Full=Beta-Ketoacyl-acyl carrier protein reductase;AltName: Full=Beta-ketoacyl-ACP reductase	34.0389	33.8421	34.0852	31.8315	32.1793	31.9383	9.39907e-05	0	2.0057	+	+	+
Pseudomonas_GM17_pacbio_PROKKA_03267	RecName: Full=Multidrug resistance outer membrane protein MdtP;Flags: Precursor	29.5245	29.6442	29.691	26.2644	26.8037	26.2506	7.2705e-05	0	3.18033	+	+	+
Pseudomonas_GM17_pacbio_PROKKA_03468	RecName: Full=NADPH-dependent FMN reductase ArsH;AltName: Full=Arsenical resistance operon protein ArsH	28.8295	29.1755	28.503	23.907	22.1916	23.7031	0.00063531	9.93018e-05	5.56877	+	+	+
Pseudomonas_GM17_pacbio_PROKKA_03492	RecName: Full=tRNA 2-(methylsulfanyl)-N(6)-isopentenyladenosine(37) hydroxylase;AltName: Full=2-methylthio-N6-isopentenyladenosine(37)-tRNA monooxygenase;AltName: Full=tRNA-(ms[2]io[6]A37)-hydroxylase	29.3934	29.5909	29.6055	24.5075	22.8276	23.8318	0.000296659	0.000121905	5.80763	+	+	+
Pseudomonas_GM17_pacbio_PROKKA_03493	RecName: Full=Universal stress protein E	34.7873	35.0421	34.8965	33.2315	33.1981	33.1672	2.32473e-05	0	1.7097	+	+	+
Pseudomonas_GM17_pacbio_PROKKA_03539	RecName: Full=Methyl-accepting chemotaxis protein McpQ	34.7399	34.7171	34.458	33.8092	33.1721	33.803	0.010498	0.00155977	1.04357	+	+	+
Pseudomonas_GM17_pacbio_PROKKA_03547	RecName: Full=3D-(3,5/4)-trihydroxycyclohexane-1,2-dione hydrolase;Short=THcHDO hydrolase	31.302	30.4422	31.2485	30.7561	31.0469	30.9747	0.817912	0.927729	0.0716667
Pseudomonas_GM17_pacbio_PROKKA_03567	RecName: Full=Transcriptional regulatory protein ZraR	29.2366	29.5062	29.4089	23.4718	22.2427	23.7765	0.000196969	0	6.22023	+	+	+
Pseudomonas_GM17_pacbio_PROKKA_03689	RecName: Full=3-aminoacrylate deaminase RutC;Short=3-AA deaminase	29.3805	29.4322	29.6722	23.3434	24.1378	21.9214	0.000627673	9.96109e-05	6.36077	+	+	+
Pseudomonas_GM17_pacbio_PROKKA_03713	RecName: Full=Putative lipoprotein Lxx21020;Flags: Precursor	32.9782	32.8021	32.9134	31.7065	32.1017	31.6747	0.00187428	0.000154496	1.07027	+	+	+
Pseudomonas_GM17_pacbio_PROKKA_03718	RecName: Full=Methyl-accepting chemotaxis protein PcaY;AltName: Full=PcaY_PP	34.9724	35.0298	34.6786	34.032	33.3469	34.0316	0.0125399	0.00187535	1.0901	+	+	+
Pseudomonas_GM17_pacbio_PROKKA_03738	RecName: Full=Uncharacterized protein YegU	33.9584	33.7164	33.869	34.1078	34.1557	34.1197	0.0178316	0.00263673	-0.2798	+
Pseudomonas_GM17_pacbio_PROKKA_03743	RecName: Full=Betaine aldehyde dehydrogenase;Short=BADH	36.6103	36.6045	36.8144	34.582	34.7385	34.7596	2.39035e-05	0	1.98303	+	+	+
Pseudomonas_GM17_pacbio_PROKKA_03744	RecName: Full=Glutamine synthetase;Short=GS;AltName: Full=Glutamate--ammonia ligase;AltName: Full=Glutamine synthetase I alpha;Short=GSI alpha	33.9011	34.0066	33.5005	33.4711	33.7057	33.3933	0.196595	0.0448987	0.279367
Pseudomonas_GM17_pacbio_PROKKA_03782	RecName: Full=Delta-aminolevulinic acid dehydratase;Short=ALAD;Short=ALADH;AltName: Full=Porphobilinogen synthase	33.9106	32.4827	29.6724	28.7048	27.0517	28.5201	0.0436724	0.00610763	3.9297	+	+	+
Pseudomonas_GM17_pacbio_PROKKA_03787	RecName: Full=Carboxynorspermidine/carboxyspermidine decarboxylase;Short=CANS DC/CAS DC;Short=CANSDC/CASDC	31.6208	31.7642	31.3723	30.1924	29.6016	30.0772	0.00160002	0.000158908	1.6287	+	+	+
Pseudomonas_GM17_pacbio_PROKKA_03819	RecName: Full=Histidine-binding periplasmic protein;Short=HBP;Flags: Precursor	35.6879	35.7248	35.6243	35.5627	35.1028	35.5737	0.167467	0.0346149	0.265934
Pseudomonas_GM17_pacbio_PROKKA_03824	RecName: Full=HTH-type transcriptional regulator MurR;AltName: Full=MurPQ operon repressor	31.1432	31.3047	31.1154	30.2951	30.2854	30.1223	0.00030367	0.000121212	0.953501	+
Pseudomonas_GM17_pacbio_PROKKA_03826	RecName: Full=Glutamine synthetase;Short=GS;AltName: Full=Glutamate--ammonia ligase;AltName: Full=Glutamine synthetase I beta;Short=GSI beta	30.0932	30.3524	30.4411	32.6291	31.9415	32.76	0.00143924	0.000161923	-2.14797	+	+	+
Pseudomonas_GM17_pacbio_PROKKA_03834	RecName: Full=Uncharacterized protein YdcJ	30.1924	30.327	30.3703	27.8714	27.3229	27.6006	8.61536e-05	0	2.69827	+	+	+
Pseudomonas_GM17_pacbio_PROKKA_03860	RecName: Full=6-phosphogluconolactonase;Short=6-P-gluconolactonase	34.0853	33.9954	34.1027	32.7131	32.9221	32.735	6.80728e-05	0	1.27107	+	+	+
Pseudomonas_GM17_pacbio_PROKKA_03867	RecName: Full=Uncharacterized protein YeaC	26.9882	27.0193	26.7492	23.7266	23.1345	22.5422	0.000426131	0.00011025	3.78447	+	+	+
Pseudomonas_GM17_pacbio_PROKKA_03870	RecName: Full=NAD kinase;AltName: Full=ATP-dependent NAD kinase	31.4227	31.4085	31.2681	29.5725	30.0358	29.6931	0.000408183	0.000111693	1.5993	+	+	+
Pseudomonas_GM17_pacbio_PROKKA_03874	RecName: Full=Quinone reductase;AltName: Full=Chromate reductase;Short=CHRR;AltName: Full=NAD(P)H dehydrogenase (quinone)	33.4509	33.5339	33.3884	32.5056	32.1972	32.5162	0.000736905	9.57367e-05	1.0514	+	+	+
Pseudomonas_GM17_pacbio_PROKKA_03879	RecName: Full=DNA polymerase III subunit epsilon	29.4901	29.7386	26.2634	27.8587	28.0781	27.4813	0.574634	0.655089	0.691333
Pseudomonas_GM17_pacbio_PROKKA_03884	RecName: Full=Hydroxyacylglutathione hydrolase;AltName: Full=Glyoxalase II;Short=Glx II	32.5993	32.7217	32.6267	31.7447	31.7579	31.8237	3.93561e-05	0	0.8738	+
Pseudomonas_GM17_pacbio_PROKKA_03906	RecName: Full=Phage shock protein A homolog	34.1439	34.1893	34.2154	33.9613	34.3344	33.9605	0.483149	0.402609	0.0974681
Pseudomonas_GM17_pacbio_PROKKA_03911	RecName: Full=UPF0441 protein YgiB	21.6159	22.9823	23.6665	30.7624	30.8073	30.681	0.000188085	0	-7.99533	+	+	+
Pseudomonas_GM17_pacbio_PROKKA_03975	---NA---	33.2188	33.3778	33.4509	32.5011	32.6167	32.5005	0.000502197	0.000105437	0.809734	+
Pseudomonas_GM17_pacbio_PROKKA_03980	RecName: Full=Pyrimidine-specific ribonucleoside hydrolase RihA;AltName: Full=Cytidine/uridine-specific hydrolase	34.4867	34.5445	34.6131	35.711	35.8632	35.7297	3.5154e-05	0	-1.21987	+	+	+
Pseudomonas_GM17_pacbio_PROKKA_03992	RecName: Full=Translational regulator CsrA;AltName: Full=Carbon storage regulator	34.8431	34.2788	34.8322	34.6014	34.6918	34.6725	0.984607	0.99447	-0.00386556
Pseudomonas_GM17_pacbio_PROKKA_04015	RecName: Full=Motility hub protein FimV;Flags: Precursor	33.9663	34.0925	33.9193	34.0792	34.3782	34.1477	0.1153	0.0206178	-0.209001
Pseudomonas_GM17_pacbio_PROKKA_04018	RecName: Full=3-isopropylmalate dehydrogenase;AltName: Full=3-IPM-DH;AltName: Full=Beta-IPM dehydrogenase;Short=IMDH	33.7319	33.6608	33.8072	32.7506	32.6194	32.9529	0.000821327	9.30909e-05	0.959001	+
Pseudomonas_GM17_pacbio_PROKKA_04035	RecName: Full=Glutamate--tRNA ligase;AltName: Full=Glutamyl-tRNA synthetase;Short=GluRS	32.7565	32.7896	32.7026	32.6068	32.5976	32.6412	0.00933931	0.00122633	0.134366	+
Pseudomonas_GM17_pacbio_PROKKA_04049	---NA---	32.9316	32.9063	32.8821	32.2927	32.2557	32.2855	4.22218e-06	0	0.628699	+
Pseudomonas_GM17_pacbio_PROKKA_04083	RecName: Full=GTP 3',8-cyclase;AltName: Full=Molybdenum cofactor biosynthesis protein A	29.4935	30.7089	30.1893	24.2933	22.5613	24.5886	0.000949662	8.93231e-05	6.31617	+	+	+
Pseudomonas_GM17_pacbio_PROKKA_04137	RecName: Full=Probable succinyl-diaminopimelate desuccinylase;Short=SDAP desuccinylase	33.411	33.5502	33.3197	34.6358	34.757	34.7463	7.68863e-05	0	-1.28607	+	+	+
Pseudomonas_GM17_pacbio_PROKKA_04238	RecName: Full=Oxygen regulatory protein NreC;AltName: Full=Nitrogen regulation protein C	30.9252	31.2987	31.1031	32.5435	32.4308	32.493	0.00025515	0.000128902	-1.3801	+	+	+
Pseudomonas_GM17_pacbio_PROKKA_04291	RecName: Full=Magnesium-chelatase 38 kDa subunit;AltName: Full=Mg-protoporphyrin IX chelatase	31.9494	31.388	31.6925	23.8987	24.4953	23.8071	9.42492e-06	0	7.6096	+	+	+
Pseudomonas_GM17_pacbio_PROKKA_04306	RecName: Full=Probable protease SohB	32.4822	32.3944	32.5751	32.7341	33.1217	32.7193	0.0574091	0.00884314	-0.374466
Pseudomonas_GM17_pacbio_PROKKA_04308	RecName: Full=Linear primary-alkylsulfatase;AltName: Full=SDSase;AltName: Full=Type III linear primary-alkylsulfatase	34.0824	34.1688	34.0205	32.3952	31.447	32.2996	0.00256568	0.000361127	2.0433	+	+	+
Pseudomonas_GM17_pacbio_PROKKA_04329	RecName: Full=Thiol:disulfide interchange protein DsbA;Flags: Precursor	28.6762	28.6846	28.7105	28.6479	28.9208	28.6758	0.54458	0.580097	-0.0577323
Pseudomonas_GM17_pacbio_PROKKA_04335	---NA---	34.9907	34.7914	34.8009	34.478	34.4464	34.3802	0.00388142	0.00054241	0.426133	+
Pseudomonas_GM17_pacbio_PROKKA_04355	RecName: Full=Malonate-semialdehyde dehydrogenase;Short=MSA dehydrogenase;AltName: Full=Methylmalonate-semialdehyde dehydrogenase;Short=MMSA dehydrogenase;Short=MSDH	33.289	33.0294	33.1347	34.3132	34.2481	34.3662	0.000151268	0	-1.15813	+	+	+
Pseudomonas_GM17_pacbio_PROKKA_04358	RecName: Full=Molybdenum cofactor biosynthesis protein B	32.4015	32.4638	32.4789	32.8613	32.7674	32.6976	0.00349294	0.000483782	-0.327367	+
Pseudomonas_GM17_pacbio_PROKKA_04420	RecName: Full=Glutathionyl-hydroquinone reductase YqjG;Short=GS-HQR	30.0192	30.3625	30.2056	23.6127	23.9412	23.766	1.24943e-06	0	6.42247	+	+	+
Pseudomonas_GM17_pacbio_PROKKA_04425	RecName: Full=Outer-membrane lipoprotein carrier protein;Flags: Precursor	31.839	32.163	31.7937	31.8239	31.209	31.8957	0.306906	0.104217	0.289033
Pseudomonas_GM17_pacbio_PROKKA_04427	RecName: Full=Thioredoxin reductase;Short=TRXR	30.8482	31.0456	30.9545	30.2747	28.7828	29.2985	0.0274213	0.0035162	1.49743	+	+	+
Pseudomonas_GM17_pacbio_PROKKA_04438	RecName: Full=High frequency lysogenization protein HflD homolog	31.5245	31.765	31.7226	25.454	22.9656	23.0791	0.000652363	9.86893e-05	7.8378	+	+	+
Pseudomonas_GM17_pacbio_PROKKA_04442	---NA---	31.7678	31.7319	31.8154	32.2259	32.0197	32.2249	0.00609926	0.000679778	-0.385133	+
Pseudomonas_GM17_pacbio_PROKKA_04444	RecName: Full=NADH-quinone oxidoreductase subunit A;AltName: Full=NADH dehydrogenase I subunit A;AltName: Full=NDH-1 subunit A;AltName: Full=NUO1	30.2317	30.2572	30.2108	28.1806	28.1948	28.0773	7.65889e-07	0	2.08233	+	+	+
Pseudomonas_GM17_pacbio_PROKKA_04445	RecName: Full=NADH-quinone oxidoreductase subunit B;AltName: Full=NADH dehydrogenase I subunit B;AltName: Full=NDH-1 subunit B	32.6787	32.7136	32.5005	31.0938	31.0912	30.8477	0.000102773	0	1.62003	+	+	+
Pseudomonas_GM17_pacbio_PROKKA_04447	RecName: Full=NADH-quinone oxidoreductase subunit E;AltName: Full=NADH dehydrogenase I subunit E;AltName: Full=NDH-1 subunit E	30.2088	30.185	30.1356	28.8495	28.4661	28.7376	0.00020959	0.000139586	1.49207	+	+	+
Pseudomonas_GM17_pacbio_PROKKA_04450	RecName: Full=NADH-quinone oxidoreductase subunit H;AltName: Full=NADH dehydrogenase I subunit H;AltName: Full=NDH-1 subunit H	30.5423	30.6819	30.3874	28.0595	25.3832	27.9767	0.0183224	0.00262965	3.3974	+	+	+
Pseudomonas_GM17_pacbio_PROKKA_04455	RecName: Full=NADH-quinone oxidoreductase subunit M;AltName: Full=NADH dehydrogenase I subunit M;AltName: Full=NDH-1 subunit M	32.4769	31.7792	32.2014	23.466	22.0358	24.3078	0.000214156	0.00013808	8.88263	+	+	+
Pseudomonas_GM17_pacbio_PROKKA_04479	RecName: Full=Exodeoxyribonuclease III;Short=EXO III;Short=Exonuclease III;AltName: Full=AP endonuclease VI	33.519	33.1305	33.2785	32.1202	32.2885	32.1109	0.000865362	9.14286e-05	1.13613	+	+	+
Pseudomonas_GM17_pacbio_PROKKA_04493	RecName: Full=Uncharacterized protein ZMO1242	33.1282	33.229	33.1918	32.9771	32.8442	32.9107	0.00488933	0.000654812	0.272333	+
Pseudomonas_GM17_pacbio_PROKKA_04508	RecName: Full=Internalin A;Flags: Precursor	27.9154	28.2602	28.1333	26.5083	26.0179	24.9612	0.00825313	0.000962025	2.27383	+	+	+
Pseudomonas_GM17_pacbio_PROKKA_04526	RecName: Full=ATP-dependent Clp protease proteolytic subunit;AltName: Full=Endopeptidase Clp	34.3685	34.6531	34.4886	33.8328	33.6377	33.6885	0.00149153	0.000161006	0.783733	+
Pseudomonas_GM17_pacbio_PROKKA_04541	RecName: Full=UPF0502 protein Pfl01_3711	31.0279	31.1876	30.9699	30.1895	29.8232	29.5217	0.00394764	0.000538916	1.217	+	+	+
Pseudomonas_GM17_pacbio_PROKKA_04543	RecName: Full=Shikimate dehydrogenase (NADP(+));Short=SDH	31.0759	31.0394	31.1517	29.6337	30.145	29.9681	0.0015741	0.000159601	1.1734	+	+	+
Pseudomonas_GM17_pacbio_PROKKA_04556	RecName: Full=Methyl-accepting chemotaxis protein CtpM	34.7968	34.8256	34.6464	33.896	33.6099	34.2759	0.0144959	0.00219633	0.828999	+
Pseudomonas_GM17_pacbio_PROKKA_04564	RecName: Full=6-carboxy-5,6,7,8-tetrahydropterin synthase;Short=CPH4 synthase;AltName: Full=Queuosine biosynthesis protein QueD	31.7418	31.3975	31.436	28.9766	29.413	29.7953	0.00121595	8.38794e-05	2.13013	+	+	+
Pseudomonas_GM17_pacbio_PROKKA_04596	RecName: Full=Catecholate siderophore receptor Fiu;AltName: Full=Ferric iron uptake protein;AltName: Full=TonB-dependent receptor Fiu;Flags: Precursor	32.3884	32.4574	32.4944	32.0925	31.5132	32.4888	0.218822	0.0541857	0.415234
Pseudomonas_GM17_pacbio_PROKKA_04645	RecName: Full=Glutamyl-tRNA(Gln) amidotransferase subunit A;Short=Glu-ADT subunit A	31.4349	31.2835	31.5071	28.6589	28.6423	28.5529	2.89794e-06	0	2.79047	+	+	+
Pseudomonas_GM17_pacbio_PROKKA_04669	RecName: Full=Alcaligin biosynthesis enzyme	29.2078	29.894	29.9129	27.4725	25.71	23.0504	0.0310154	0.00421668	4.2606	+	+	+
Pseudomonas_GM17_pacbio_PROKKA_04680	RecName: Full=Catecholate siderophore receptor Fiu;AltName: Full=Ferric iron uptake protein;AltName: Full=TonB-dependent receptor Fiu;Flags: Precursor	36.5805	36.6645	36.6186	36.2669	36.5589	36.2006	0.068501	0.0111084	0.279068
Pseudomonas_GM17_pacbio_PROKKA_04681	RecName: Full=Mycosubtilin synthase subunit B;Includes: RecName: Full=ATP-dependent tyrosine adenylase;Short=TyrA;AltName: Full=Tyrosine activase;Includes: RecName: Full=ATP-dependent asparagine adenylase 2;Short=AsnA 2;AltName: Full=Asparagine activase 2;Includes: RecName: Full=ATP-dependent glutamine adenylase;Short=GlnA;AltName: Full=Glutamine activase;Includes: RecName: Full=ATP-dependent pro…	34.2542	34.382	34.4737	34.6971	33.954	34.5687	0.885121	0.956927	-0.0366325
Pseudomonas_GM17_pacbio_PROKKA_04682	RecName: Full=Gramicidin S synthase 2;AltName: Full=Gramicidin S synthase II;Includes: RecName: Full=ATP-dependent proline adenylase;Short=ProA;AltName: Full=Proline activase;Includes: RecName: Full=ATP-dependent valine adenylase;Short=ValA;AltName: Full=Valine activase;Includes: RecName: Full=ATP-dependent ornithine adenylase;Short=OrnA;AltName: Full=Ornithine activase;Includes: RecName: Full=AT…	34.5727	34.7416	34.7598	33.3098	33.0765	33.2261	8.05495e-05	0	1.48723	+	+	+
Pseudomonas_GM17_pacbio_PROKKA_04683	RecName: Full=Gramicidin S synthase 2;AltName: Full=Gramicidin S synthase II;Includes: RecName: Full=ATP-dependent proline adenylase;Short=ProA;AltName: Full=Proline activase;Includes: RecName: Full=ATP-dependent valine adenylase;Short=ValA;AltName: Full=Valine activase;Includes: RecName: Full=ATP-dependent ornithine adenylase;Short=OrnA;AltName: Full=Ornithine activase;Includes: RecName: Full=AT…	34.3144	34.477	34.6745	31.163	31.0729	31.0539	6.45131e-06	0	3.39203	+	+	+
Pseudomonas_GM17_pacbio_PROKKA_04775	RecName: Full=Gramicidin S synthase 2;AltName: Full=Gramicidin S synthase II;Includes: RecName: Full=ATP-dependent proline adenylase;Short=ProA;AltName: Full=Proline activase;Includes: RecName: Full=ATP-dependent valine adenylase;Short=ValA;AltName: Full=Valine activase;Includes: RecName: Full=ATP-dependent ornithine adenylase;Short=OrnA;AltName: Full=Ornithine activase;Includes: RecName: Full=AT…	33.1829	33.5866	33.6793	28.4801	28.1829	27.7464	3.40301e-05	0	5.34647	+	+	+
Pseudomonas_GM17_pacbio_PROKKA_04781	RecName: Full=3-oxoacyl-[acyl-carrier-protein] reductase FabG;AltName: Full=3-ketoacyl-acyl carrier protein reductase;AltName: Full=Beta-Ketoacyl-acyl carrier protein reductase;AltName: Full=Beta-ketoacyl-ACP reductase	26.3604	26.3424	26.3101	22.6641	23.203	22.3747	0.000122429	0	3.59037	+	+	+
Pseudomonas_GM17_pacbio_PROKKA_04783	RecName: Full=Probable acyl-CoA dehydrogenase fadE25	30.9299	31.1346	31.0745	28.9445	28.6315	28.6629	3.8945e-05	0	2.30003	+	+	+
Pseudomonas_GM17_pacbio_PROKKA_04796	RecName: Full=Molybdenum cofactor biosynthesis protein B	31.4609	31.6966	31.6957	32.2746	32.5292	32.3681	0.00202214	0.000227137	-0.772901	+
Pseudomonas_GM17_pacbio_PROKKA_04798	RecName: Full=Uncharacterized lipoprotein YgdR;Flags: Precursor	35.2998	35.4985	34.9047	35.0434	35.4479	35.2211	0.988822	0.995954	-0.00313187
Pseudomonas_GM17_pacbio_PROKKA_04807	---NA---	31.844	31.2679	31.8573	30.4273	29.8737	30.4092	0.00593197	0.000681841	1.41967	+	+	+
Pseudomonas_GM17_pacbio_PROKKA_04809	RecName: Full=Deoxyguanosinetriphosphate triphosphohydrolase;Short=dGTP triphosphohydrolase;Short=dGTPase	32.7869	32.2412	32.6594	28.952	28.5697	29.1185	9.11728e-05	0	3.68243	+	+	+
Pseudomonas_GM17_pacbio_PROKKA_04815	RecName: Full=Free methionine-R-sulfoxide reductase;Short=fRMsr	29.5582	30.1726	30.1417	28.6443	28.0429	28.4121	0.0039111	0.000540948	1.59107	+	+	+
Pseudomonas_GM17_pacbio_PROKKA_04847	RecName: Full=Phospho-2-dehydro-3-deoxyheptonate aldolase, Trp-sensitive;AltName: Full=3-deoxy-D-arabino-heptulosonate 7-phosphate synthase;AltName: Full=DAHP synthase;AltName: Full=Phospho-2-keto-3-deoxyheptonate aldolase	34.4178	34.3712	34.4551	33.4107	33.75	33.3967	0.00161801	0.000158612	0.895566	+
Pseudomonas_GM17_pacbio_PROKKA_04849	RecName: Full=Probable L,D-transpeptidase YbiS;Flags: Precursor	32.8312	32.7107	32.7288	30.2831	27.8829	28.7289	0.00574044	0.000686354	3.79193	+	+	+
Pseudomonas_GM17_pacbio_PROKKA_04853	RecName: Full=Uncharacterized ABC transporter permease YbbP	27.6322	27.5522	27.337	24.2694	20.8238	23.5645	0.0118577	0.00183029	4.62123	+	+	+
Pseudomonas_GM17_pacbio_PROKKA_04859	RecName: Full=3'-5' ssDNA/RNA exonuclease TatD;AltName: Full=DNase TatD	27.0821	26.6373	26.6141	23.0268	22.8223	23.1729	3.28518e-05	0	3.7705	+	+	+
Pseudomonas_GM17_pacbio_PROKKA_04860	RecName: Full=Methyl-accepting chemotaxis protein McpQ	34.686	34.6956	34.3996	33.8712	33.2352	33.8536	0.0151168	0.00229328	0.9404	+
Pseudomonas_GM17_pacbio_PROKKA_04874	RecName: Full=Uncharacterized protein YcgI	29.2009	29.5524	29.4538	29.1403	27.7449	28.4154	0.0804921	0.0131707	0.968833
Pseudomonas_GM17_pacbio_PROKKA_04882	RecName: Full=O-antigen export system permease protein RfbA	23.6538	24.5494	22.8205	26.4514	26.5643	27.4083	0.00580336	0.000684611	-3.13343	+	+	+
Pseudomonas_GM17_pacbio_PROKKA_04884	RecName: Full=dTDP-4-dehydrorhamnose reductase;AltName: Full=dTDP-4-keto-L-rhamnose reductase;AltName: Full=dTDP-6-deoxy-L-lyxo-4-hexulose reductase;AltName: Full=dTDP-6-deoxy-L-mannose dehydrogenase;AltName: Full=dTDP-L-rhamnose synthase	31.5095	31.5039	31.5713	31.0612	31.1999	31.0701	0.00110019	8.63115e-05	0.417834	+
Pseudomonas_GM17_pacbio_PROKKA_04902	RecName: Full=Phosphoglycolate phosphatase;Short=PGP;Short=PGPase	31.9641	31.6646	31.7792	29.4121	29.5773	29.479	2.03454e-05	0	2.31317	+	+	+
Pseudomonas_GM17_pacbio_PROKKA_04938	RecName: Full=50S ribosomal protein L3 glutamine methyltransferase;Short=L3 MTase;AltName: Full=N5-glutamine methyltransferase PrmB	30.4084	30.2478	30.4155	28.7706	28.8111	28.8238	1.07673e-05	0	1.5554	+	+	+
Pseudomonas_GM17_pacbio_PROKKA_04939	RecName: Full=Streptothricin hydrolase	34.4816	34.6785	34.4767	32.6756	32.2957	32.5968	0.000110518	0	2.0229	+	+	+
Pseudomonas_GM17_pacbio_PROKKA_04952	RecName: Full=Probable allantoicase;AltName: Full=Allantoate amidinohydrolase	34.7004	34.4988	34.5557	33.2469	32.9904	33.2193	0.000143611	0	1.43277	+	+	+
Pseudomonas_GM17_pacbio_PROKKA_04966	RecName: Full=Probable M18 family aminopeptidase 2	33.0224	32.6942	33.1002	32.313	32.7731	32.4163	0.0789351	0.0128294	0.438132
Pseudomonas_GM17_pacbio_PROKKA_05009	RecName: Full=Nicotinate-nucleotide--dimethylbenzimidazole phosphoribosyltransferase;Short=NN:DBI PRT;AltName: Full=N(1)-alpha-phosphoribosyltransferase	29.7773	30.0602	29.9435	27.2611	27.48	27.1346	3.50392e-05	0	2.6351	+	+	+
Pseudomonas_GM17_pacbio_PROKKA_05031	RecName: Full=GTP pyrophosphokinase;AltName: Full=(p)ppGpp synthase;AltName: Full=ATP:GTP 3'-pyrophosphotransferase;AltName: Full=ppGpp synthase I	33.8179	33.8471	33.926	33.3168	32.8532	33.334	0.0123738	0.00187884	0.695667	+
Pseudomonas_GM17_pacbio_PROKKA_05040	RecName: Full=Thiol-disulfide oxidoreductase ResA	31.3804	31.6154	31.6552	32.1349	32.1017	31.793	0.02948	0.00397932	-0.459533	+
Pseudomonas_GM17_pacbio_PROKKA_05042	RecName: Full=NAD(P)H dehydrogenase (quinone);AltName: Full=Flavoprotein WrbA;AltName: Full=NAD(P)H:quinone oxidoreductase;Short=NQO	26.905	27.1756	27.0694	31.0823	31.3061	30.8215	1.51364e-05	0	-4.01997	+	+	+
Pseudomonas_GM17_pacbio_PROKKA_05053	---NA---	31.0469	31.1673	31.2386	24.0738	23.4488	23.4585	3.98811e-06	0	7.49057	+	+	+
Pseudomonas_GM17_pacbio_PROKKA_05067	---NA---	30.0392	30.0068	29.954	32.7326	32.9624	32.6743	6.8575e-06	0	-2.78977	+	+	+
Pseudomonas_GM17_pacbio_PROKKA_05068	RecName: Full=Flagellar brake protein YcgR;AltName: Full=Cyclic di-GMP binding protein YcgR	31.0543	31.2749	31.5077	31.8143	31.9232	32.1208	0.0131996	0.00192503	-0.6738	+
Pseudomonas_GM17_pacbio_PROKKA_05086	RecName: Full=Magnesium transporter MgtE	28.9892	29.8527	29.5887	29.3288	29.0047	29.3508	0.422809	0.260705	0.248767
Pseudomonas_GM17_pacbio_PROKKA_05093	RecName: Full=Low specificity L-threonine aldolase;Short=Low specificity L-TA	33.9386	33.8298	33.8909	32.7872	31.5552	32.3434	0.0101495	0.00138535	1.65783	+	+	+
Pseudomonas_GM17_pacbio_PROKKA_05098	RecName: Full=N-succinylglutamate 5-semialdehyde dehydrogenase;AltName: Full=Succinylglutamic semialdehyde dehydrogenase;Short=SGSD	32.6864	32.5438	32.6183	31.7586	31.7931	31.7391	4.22046e-05	0	0.852568	+
Pseudomonas_GM17_pacbio_PROKKA_05099	RecName: Full=Arginine N-succinyltransferase;Short=AST;AltName: Full=AOST	33.4837	33.7016	33.3955	32.2796	32.3766	32.361	0.000243293	0.000131687	1.18787	+	+	+
Pseudomonas_GM17_pacbio_PROKKA_05100	RecName: Full=Arginine N-succinyltransferase;Short=AST;AltName: Full=AOST	31.4463	30.9608	31.2054	30.328	30.5888	30.2081	0.00991244	0.00132888	0.829201	+
Pseudomonas_GM17_pacbio_PROKKA_05154	RecName: Full=HTH-type transcriptional repressor PurR;AltName: Full=Pur regulon repressor;AltName: Full=Purine nucleotide synthesis repressor	29.6631	29.0731	29.6001	30.4152	30.7162	30.4021	0.00751415	0.000786241	-1.06573	+	+	+
Pseudomonas_GM17_pacbio_PROKKA_05179	RecName: Full=Long-chain-fatty-acid--CoA ligase;AltName: Full=Long-chain acyl-CoA synthetase	33.7321	33.7049	33.6457	30.5861	30.6097	30.611	3.36414e-08	0	3.09197	+	+	+
Pseudomonas_GM17_pacbio_PROKKA_05186	---NA---	33.2529	33.1276	33.3033	22.1458	22.4165	23.2387	5.72764e-06	0	10.6276	+	+	+
Pseudomonas_GM17_pacbio_PROKKA_05191	RecName: Full=Glucose-6-phosphate 1-dehydrogenase;Short=G6PD	29.9301	30.2829	30.0869	32.3048	32.0092	31.9181	0.000217758	0.000137634	-1.9774	+	+	+
Pseudomonas_GM17_pacbio_PROKKA_05193	RecName: Full=Bifunctional protein glk;Includes: RecName: Full=Glucokinase;AltName: Full=Glucose kinase;Includes: RecName: Full=Putative HTH-type transcriptional regulator	31.4128	31.4097	31.1895	31.3822	31.2554	31.3764	0.9941	0.997627	-0.0006663
Pseudomonas_GM17_pacbio_PROKKA_05211	RecName: Full=Heme oxygenase PigA	32.5393	32.7302	32.7209	28.7301	22.4771	28.4236	0.0397202	0.00561109	6.11987	+	+	+
Pseudomonas_GM17_pacbio_PROKKA_05218	RecName: Full=Arginine deiminase;Short=ADI;AltName: Full=Arginine dihydrolase;Short=AD	38.0844	38.0666	38.2648	37.1149	37.303	37.163	0.000369082	0.000115212	0.944968	+
Pseudomonas_GM17_pacbio_PROKKA_05219	RecName: Full=Ornithine carbamoyltransferase;Short=OTCase	37.4528	37.5458	37.4804	36.4828	36.239	36.6246	0.000841296	9.21526e-05	1.0442	+	+	+
Pseudomonas_GM17_pacbio_PROKKA_05221	---NA---	34.573	34.4699	34.622	34.8128	35.0133	34.8717	0.00986714	0.00132951	-0.344301	+
Pseudomonas_GM17_pacbio_PROKKA_05223	RecName: Full=Glycine cleavage system H protein	31.2822	31.077	31.0507	22.5004	21.5166	23.9767	0.00029626	0.000122137	8.47207	+	+	+
Pseudomonas_GM17_pacbio_PROKKA_05224	RecName: Full=Glycine dehydrogenase (decarboxylating);AltName: Full=Glycine cleavage system P-protein;AltName: Full=Glycine decarboxylase;AltName: Full=Glycine dehydrogenase (aminomethyl-transferring)	29.8112	29.7256	29.7976	31.5692	31.4724	31.357	1.45939e-05	0	-1.68807	+	+	+
Pseudomonas_GM17_pacbio_PROKKA_05226	RecName: Full=Aminomethyltransferase;AltName: Full=Glycine cleavage system T protein	34.349	34.2113	34.2854	33.4836	33.4522	33.5763	0.000140035	0	0.777865	+
Pseudomonas_GM17_pacbio_PROKKA_05229	RecName: Full=Quinolinate synthase	28.618	28.204	27.7429	28.0436	28.4966	27.8371	0.854176	0.942283	0.0625343
Pseudomonas_GM17_pacbio_PROKKA_05249	RecName: Full=Cell division coordinator CpoB;Flags: Precursor	32.3984	32.3596	32.4886	32.258	32.0066	32.1874	0.0344705	0.00478977	0.264867	+
Pseudomonas_GM17_pacbio_PROKKA_05252	RecName: Full=Tol-Pal system protein TolA	29.7235	29.0888	29.4124	29.7082	30.119	29.8635	0.089373	0.01474	-0.488667
Pseudomonas_GM17_pacbio_PROKKA_05253	RecName: Full=Biopolymer transport protein ExbD	29.478	29.9361	30.0979	24.5692	26.474	24.6974	0.00202542	0.000227001	4.59047	+	+	+
Pseudomonas_GM17_pacbio_PROKKA_05267	RecName: Full=Small-conductance mechanosensitive channel	33.0643	33.2193	33.2154	32.482	32.6108	32.2697	0.00311199	0.000490798	0.712167	+
Pseudomonas_GM17_pacbio_PROKKA_05273	RecName: Full=Stringent starvation protein A homolog	31.7467	31.4898	31.6411	29.8504	29.8615	29.8998	2.08666e-05	0	1.7553	+	+	+
Pseudomonas_GM17_pacbio_PROKKA_05274	RecName: Full=Arginine biosynthesis bifunctional protein ArgJ;Includes: RecName: Full=Glutamate N-acetyltransferase;AltName: Full=Ornithine acetyltransferase;Short=OATase;AltName: Full=Ornithine transacetylase;Includes: RecName: Full=Amino-acid acetyltransferase;AltName: Full=N-acetylglutamate synthase;Short=AGSase;Contains: RecName: Full=Arginine biosynthesis bifunctional protein ArgJ alpha chai…	33.9275	33.9412	34.0885	33.8537	34.0693	33.9433	0.727428	0.872655	0.0303014
Pseudomonas_GM17_pacbio_PROKKA_05278	RecName: Full=Methyl-accepting chemotaxis protein McpG	34.8278	34.7976	34.5536	34.9793	35.0515	35.0011	0.0335322	0.00464615	-0.284299	+
Pseudomonas_GM17_pacbio_PROKKA_05283	RecName: Full=Methionyl-tRNA formyltransferase	31.9657	31.8619	31.9031	24.4068	22.8412	22.3957	0.000141176	0	8.69567	+	+	+
Pseudomonas_GM17_pacbio_PROKKA_05320	---NA---	31.7074	31.8421	31.7667	31.7449	31.6947	31.7466	0.365891	0.166094	0.0433337
Pseudomonas_GM17_pacbio_PROKKA_05321	RecName: Full=dTDP-glucose 4,6-dehydratase	31.8849	31.2203	31.6808	23.4262	22.2212	23.5573	5.35624e-05	0	8.5271	+	+	+
Pseudomonas_GM17_pacbio_PROKKA_05329	---NA---	35.8645	35.8404	35.7764	33.6015	34.0343	33.7795	9.47446e-05	0	2.022	+	+	+
Pseudomonas_GM17_pacbio_PROKKA_05342	RecName: Full=Heme oxygenase HutZ;AltName: Full=Heme-degrading enzyme HutZ	34.418	34.248	34.7797	33.0682	32.4892	33.0536	0.0028415	0.000428086	1.61157	+	+	+
Pseudomonas_GM17_pacbio_PROKKA_05343	RecName: Full=3-oxoacyl-[acyl-carrier-protein] reductase FabG;AltName: Full=3-ketoacyl-acyl carrier protein reductase;AltName: Full=Beta-Ketoacyl-acyl carrier protein reductase;AltName: Full=Beta-ketoacyl-ACP reductase	29.5148	29.6515	29.2127	27.6088	27.7981	27.3636	0.0004918	0.000106048	1.8695	+	+	+
Pseudomonas_GM17_pacbio_PROKKA_05357	RecName: Full=Ribonuclease T;AltName: Full=Exoribonuclease T;Short=RNase T	28.1017	29.6425	29.4811	29.4541	29.0337	29.4082	0.681871	0.82972	-0.223567
Pseudomonas_GM17_pacbio_PROKKA_05367	RecName: Full=Cys-tRNA(Pro)/Cys-tRNA(Cys) deacylase YbaK	31.246	31.1373	31.2954	33.5183	33.6701	33.2199	8.93226e-05	0	-2.2432	+	+	+
Pseudomonas_GM17_pacbio_PROKKA_05375	RecName: Full=Glutamine transport ATP-binding protein GlnQ	33.9955	34.0114	34.031	32.8209	33.5075	33.1406	0.012535	0.00187622	0.856299	+
Pseudomonas_GM17_pacbio_PROKKA_05412	RecName: Full=Porin B;AltName: Full=Glucose porin;AltName: Full=Outer membrane protein D1;Flags: Precursor	24.1404	23.5698	22.4611	29.934	30.0655	29.7787	0.000197624	0	-6.53563	+	+	+
Pseudomonas_GM17_pacbio_PROKKA_05417	RecName: Full=Uncharacterized signaling protein PA1727	26.6279	26.9517	26.293	23.5408	23.5683	23.0676	0.000206954	0.000140351	3.23197	+	+	+
Pseudomonas_GM17_pacbio_PROKKA_05418	RecName: Full=Lon protease;AltName: Full=ATP-dependent protease La	36.0772	35.731	35.9664	32.9512	33.0933	32.9357	1.34572e-05	0	2.93147	+	+	+
Pseudomonas_GM17_pacbio_PROKKA_05422	RecName: Full=tRNA U34 carboxymethyltransferase	29.0639	28.179	28.6658	30.0427	29.7446	29.6299	0.0146219	0.00224381	-1.1695	+	+	+
Pseudomonas_GM17_pacbio_PROKKA_05440	RecName: Full=2-isopropylmalate synthase;AltName: Full=Alpha-IPM synthase;AltName: Full=Alpha-isopropylmalate synthase	34.1861	34.1054	34.2323	32.2728	32.0151	32.2698	2.84112e-05	0	1.9887	+	+	+
Pseudomonas_GM17_pacbio_PROKKA_05443	RecName: Full=Probable aspartate/prephenate aminotransferase;Short=AspAT / PAT;AltName: Full=Transaminase A	29.4703	29.6501	29.4347	23.7167	22.0004	24.3468	0.000939467	8.95105e-05	6.16373	+	+	+
Pseudomonas_GM17_pacbio_PROKKA_05445	RecName: Full=Outer membrane protein assembly factor BamB;Flags: Precursor	36.0438	35.3836	36.0289	33.9485	33.33	33.6743	0.00153477	0.0001602	2.16783	+	+	+
Pseudomonas_GM17_pacbio_PROKKA_05462	RecName: Full=tRNA (cytidine/uridine-2'-O-)-methyltransferase TrmJ;AltName: Full=tRNA (cytidine(32)/uridine(32)-2'-O)-methyltransferase;AltName: Full=tRNA Cm32/Um32 methyltransferase	30.4127	29.9655	30.3819	32.0057	32.3003	32.0654	0.000387328	0.000113475	-1.87043	+	+	+
Pseudomonas_GM17_pacbio_PROKKA_05465	RecName: Full=Protein translocase subunit SecF	32.0327	32.1794	32.1854	31.1702	31.8463	31.931	0.120728	0.0218087	0.483333
Pseudomonas_GM17_pacbio_PROKKA_05471	RecName: Full=GDP-polyphosphate phosphotransferase;AltName: Full=Polyphosphate kinase PPK2	27.0193	27.1011	26.1135	22.8242	22.6641	23.2941	0.000490879	0.000106136	3.81717	+	+	+
Pseudomonas_GM17_pacbio_PROKKA_05479	---NA---	25.9013	26.6555	25.2796	28.0235	28.3573	28.1574	0.00548511	0.000642381	-2.23393	+	+	+
Pseudomonas_GM17_pacbio_PROKKA_05520	RecName: Full=Chemotaxis protein CheW	30.596	30.1588	30.4926	31.9757	31.9409	31.7832	0.000508165	0.000104746	-1.48413	+	+	+
Pseudomonas_GM17_pacbio_PROKKA_05530	RecName: Full=Porin D;AltName: Full=Imipenem/basic amino acid-specific outer membrane pore;AltName: Full=Outer membrane protein D2;Flags: Precursor	30.4039	30.4554	30.6658	30.13	30.3822	30.0922	0.0645924	0.0102422	0.306901
Pseudomonas_GM17_pacbio_PROKKA_05540	RecName: Full=UDP-N-acetylmuramoylalanine--D-glutamate ligase;AltName: Full=D-glutamic acid-adding enzyme;AltName: Full=UDP-N-acetylmuramoyl-L-alanyl-D-glutamate synthetase	32.8998	33.0075	33.0177	32.9716	33.1294	33.187	0.180208	0.0395505	-0.121
Pseudomonas_GM17_pacbio_PROKKA_05548	RecName: Full=Ribosomal RNA small subunit methyltransferase I;AltName: Full=16S rRNA 2'-O-ribose C1402 methyltransferase;AltName: Full=rRNA (cytidine-2'-O-)-methyltransferase RsmI	31.0256	31.2688	30.7926	31.5615	31.7147	31.8433	0.0132656	0.00192237	-0.6775	+
Pseudomonas_GM17_pacbio_PROKKA_05554	RecName: Full=Stringent starvation protein A homolog	30.1046	30.2051	30.0657	23.462	23.7266	21.4481	0.000550206	0.000102564	7.24623	+	+	+
Pseudomonas_GM17_pacbio_PROKKA_05560	RecName: Full=2,5-diketo-D-gluconic acid reductase B;Short=2,5-DKG reductase B;Short=2,5-DKGR B;Short=25DKGR-B;AltName: Full=AKR5D	34.3013	34.2073	34.2712	31.8808	31.4932	32.0929	0.000163771	0	2.43763	+	+	+
Pseudomonas_GM17_pacbio_PROKKA_05563	RecName: Full=Cell division protein ZapE;AltName: Full=Z ring-associated protein ZapE	32.7739	32.7386	33.0562	29.3252	28.7551	29.3212	6.45803e-05	0	3.7224	+	+	+
Pseudomonas_GM17_pacbio_PROKKA_05593	RecName: Full=Probable malate:quinone oxidoreductase;AltName: Full=MQO;AltName: Full=Malate dehydrogenase [quinone]	34.3108	34.3854	34.5634	32.4752	32.7309	32.5428	6.77437e-05	0	1.8369	+	+	+
Pseudomonas_GM17_pacbio_PROKKA_05596	---NA---	30.9394	31.231	31.2871	31.1539	30.6136	30.9503	0.266027	0.0774613	0.246567
Pseudomonas_GM17_pacbio_PROKKA_05602	RecName: Full=Ferrochelatase;AltName: Full=Heme synthase;AltName: Full=Protoheme ferro-lyase	31.0495	31.2075	31.2581	30.6072	30.7681	30.6566	0.00329589	0.000488346	0.494399	+
Pseudomonas_GM17_pacbio_PROKKA_05611	RecName: Full=Molybdopterin-synthase adenylyltransferase;AltName: Full=MoaD protein adenylase;AltName: Full=Molybdopterin-converting factor subunit 1 adenylase;AltName: Full=Sulfur carrier protein MoaD adenylyltransferase	30.7309	30.434	30.7906	23.9778	22.8678	23.446	2.87037e-05	0	7.2213	+	+	+
Pseudomonas_GM17_pacbio_PROKKA_05614	RecName: Full=Glutamyl-tRNA reductase;Short=GluTR	29.3491	29.3434	28.4357	23.148	21.332	22.9614	0.000547283	0.000102729	6.56227	+	+	+
Pseudomonas_GM17_pacbio_PROKKA_05615	RecName: Full=Cellulose synthase operon protein C;Flags: Precursor	29.9244	30.1624	29.4997	23.5727	21.9877	23.9067	0.000421783	0.00011044	6.70647	+	+	+
Pseudomonas_GM17_pacbio_PROKKA_05616	RecName: Full=Outer-membrane lipoprotein LolB;Flags: Precursor	31.4027	30.8741	31.0455	23.8434	21.0573	23.2201	0.000611153	0.000100313	8.4005	+	+	+
Pseudomonas_GM17_pacbio_PROKKA_05621	RecName: Full=Peptidyl-tRNA hydrolase;Short=PTH	30.48	30.587	30.5572	28.2119	28.2307	28.0564	3.10435e-06	0	2.37507	+	+	+
Pseudomonas_GM17_pacbio_PROKKA_05647	RecName: Full=Anthranilate synthase component 1;Short=AS;Short=ASI	23.8924	22.7091	22.5099	30.7199	26.6353	24.3797	0.0917425	0.0152518	-4.20783		+
Pseudomonas_GM17_pacbio_PROKKA_05693	RecName: Full=Carbonic anhydrase;AltName: Full=Carbonate dehydratase	30.1368	30.5462	30.3961	26.9158	26.0555	26.5084	0.000150075	0	3.86647	+	+	+
Pseudomonas_GM17_pacbio_PROKKA_05712	RecName: Full=Acetolactate synthase small subunit;AltName: Full=Acetohydroxy-acid synthase small subunit;Short=AHAS;Short=ALS	32.3275	32.0237	32.3784	30.0843	29.6444	29.9425	0.000159776	0	2.3528	+	+	+
Pseudomonas_GM17_pacbio_PROKKA_05719	RecName: Full=Serine/threonine-protein kinase B	31.966	31.9915	31.6633	30.6659	30.1466	30.1543	0.00153388	0.000160401	1.55133	+	+	+
Pseudomonas_GM17_pacbio_PROKKA_05725	RecName: Full=Vitamin B12-binding protein;Flags: Precursor	32.6415	32.5946	32.6172	28.8652	28.9891	28.576	6.51749e-06	0	3.80767	+	+	+
Pseudomonas_GM17_pacbio_PROKKA_05728	RecName: Full=Probable aspartate/prephenate aminotransferase;Short=AspAT / PAT;AltName: Full=Transaminase A	29.124	29.1175	29.0447	28.9243	29.4796	29.0633	0.738774	0.880577	-0.0603326
Pseudomonas_GM17_pacbio_PROKKA_05733	RecName: Full=DNA-binding transcriptional regulator NtrC;AltName: Full=Nitrogen regulation protein NR(I);AltName: Full=Nitrogen regulator I;Short=NRI	32.2809	32.2415	32.0815	29.863	30.0096	29.829	9.78088e-06	0	2.30077	+	+	+
Pseudomonas_GM17_pacbio_PROKKA_05734	RecName: Full=CCA-adding enzyme;AltName: Full=CCA tRNA nucleotidyltransferase;AltName: Full=tRNA CCA-pyrophosphorylase;AltName: Full=tRNA adenylyl-/cytidylyl- transferase;AltName: Full=tRNA nucleotidyltransferase;AltName: Full=tRNA-NT	32.1332	32.0836	32.0078	29.9663	30.1044	29.773	3.22271e-05	0	2.12697	+	+	+
Pseudomonas_GM17_pacbio_PROKKA_05736	RecName: Full=3-methyl-2-oxobutanoate hydroxymethyltransferase;AltName: Full=Ketopantoate hydroxymethyltransferase;Short=KPHMT	31.6038	31.7609	31.7738	29.9837	30.1549	29.9993	2.73344e-05	0	1.66687	+	+	+
Pseudomonas_GM17_pacbio_PROKKA_05737	RecName: Full=Pantothenate synthetase;Short=PS;AltName: Full=Pantoate--beta-alanine ligase;AltName: Full=Pantoate-activating enzyme	31.1441	31.3283	31.3736	30.4709	29.942	29.5088	0.0103442	0.00150237	1.3081	+	+	+
Pseudomonas_GM17_pacbio_PROKKA_05744	---NA---	34.244	34.346	34.2254	34.4077	34.6965	34.383	0.1054	0.0186139	-0.223933
Pseudomonas_GM17_pacbio_PROKKA_05749	RecName: Full=Dephospho-CoA kinase;AltName: Full=Dephosphocoenzyme A kinase	34.2557	34.3279	34.393	22.8457	23.5075	23.5202	1.05752e-06	0	11.0344	+	+	+
Pseudomonas_GM17_pacbio_PROKKA_05758	---NA---	35.0678	35.2662	35.1733	35.6435	35.8564	35.6007	0.00554885	0.000641722	-0.5311	+
Pseudomonas_GM17_pacbio_PROKKA_05780	RecName: Full=Ribosomal large subunit pseudouridine synthase D;AltName: Full=23S rRNA pseudouridine(1911/1915/1917) synthase;AltName: Full=rRNA pseudouridylate synthase D;AltName: Full=rRNA-uridine isomerase D	31.4916	31.1906	31.3742	29.5199	29.7126	29.5629	7.60821e-05	0	1.75367	+	+	+
Pseudomonas_GM17_pacbio_PROKKA_05784	RecName: Full=D-amino acid dehydrogenase	31.2039	30.9093	30.8007	27.8645	27.8035	27.7353	1.48623e-05	0	3.1702	+	+	+
Pseudomonas_GM17_pacbio_PROKKA_05793	RecName: Full=FKBP-type peptidyl-prolyl cis-trans isomerase SlyD;Short=PPIase;AltName: Full=Metallochaperone SlyD	24.0763	24.2587	24.293	29.2614	29.0564	28.6947	1.14933e-05	0	-4.79483	+	+	+
Pseudomonas_GM17_pacbio_PROKKA_05796	RecName: Full=Bifunctional riboflavin kinase/FMN adenylyltransferase;AltName: Full=Riboflavin biosynthesis protein RibF;Includes: RecName: Full=Riboflavin kinase;AltName: Full=Flavokinase;Includes: RecName: Full=FMN adenylyltransferase;AltName: Full=FAD pyrophosphorylase;AltName: Full=FAD synthase	30.2285	30.3001	30.3007	28.9322	28.765	28.5404	0.000190662	0	1.53057	+	+	+
Pseudomonas_GM17_pacbio_PROKKA_05799	RecName: Full=Protein CreA;AltName: Full=Catabolite regulation protein A;Flags: Precursor	30.1438	30.4744	30.2955	32.5995	32.4719	32.6154	2.85035e-05	0	-2.2577	+	+	+
Pseudomonas_GM17_pacbio_PROKKA_05800	RecName: Full=Glutamate 5-kinase;AltName: Full=Gamma-glutamyl kinase;Short=GK	33.3552	33.1581	33.3064	32.5969	32.8821	32.5829	0.00681042	0.000671315	0.585934	+
Pseudomonas_GM17_pacbio_PROKKA_05805	RecName: Full=Protein YjdM	31.1812	31.6307	30.2583	32.4333	32.49	32.3224	0.0267752	0.00346863	-1.39183	+	+	+
Pseudomonas_GM17_pacbio_PROKKA_05810	---NA---	29.7073	29.6835	29.8289	29.1858	29.678	29.8657	0.475375	0.38178	0.1634
Pseudomonas_GM17_pacbio_PROKKA_05826	RecName: Full=Peptide transporter CstA;AltName: Full=Carbon starvation protein A homolog	33.968	33.7779	33.9053	33.4331	33.8091	33.5839	0.0885294	0.0147084	0.275032
Pseudomonas_GM17_pacbio_PROKKA_05835	RecName: Full=Ribosomal RNA large subunit methyltransferase G;AltName: Full=23S rRNA m2G1835 methyltransferase;AltName: Full=rRNA (guanine-N(2)-)-methyltransferase RlmG	27.7747	27.9778	27.9549	23.0438	23.7679	23.6006	4.13794e-05	0	4.4317	+	+	+
Pseudomonas_GM17_pacbio_PROKKA_05844	RecName: Full=tRNA/tmRNA (uracil-C(5))-methyltransferase;AltName: Full=tRNA (uracil(54)-C(5))-methyltransferase;AltName: Full=tRNA(m5U54)-methyltransferase;Short=RUMT;AltName: Full=tmRNA (uracil(341)-C(5))-methyltransferase	28.4519	28.5097	28.7087	29.5313	29.6613	29.493	0.000415243	0.000111208	-1.0051	+	+	+
Pseudomonas_GM17_pacbio_PROKKA_05870	RecName: Full=Acyl-CoA thioesterase 2;AltName: Full=Thioesterase II;Short=TEII	30.8771	30.6908	30.8417	29.2778	29.7305	29.5328	0.000836238	9.23521e-05	1.2895	+	+	+
Pseudomonas_GM17_pacbio_PROKKA_05880	RecName: Full=Uncharacterized protein bbp_170;AltName: Full=yba2	28.689	28.2997	28.5184	28.6186	28.5896	28.3986	0.813793	0.925864	-0.0332336
Pseudomonas_GM17_pacbio_PROKKA_05892	RecName: Full=HTH-type transcriptional regulator AcrR;AltName: Full=Potential acrAB operon repressor	30.8667	31.4311	30.8026	23.1468	24.3631	22.3334	0.00023929	0.00013278	7.75237	+	+	+
Pseudomonas_GM17_pacbio_PROKKA_05910	RecName: Full=Leukotoxin translocation ATP-binding protein LktB	28.9039	28.656	28.7723	22.6553	22.9382	25.1824	0.00295559	0.000425436	5.18543	+	+	+
Pseudomonas_GM17_pacbio_PROKKA_05942	---NA---	33.7684	33.7224	33.8728	34.2405	34.5152	34.3274	0.00344513	0.000485651	-0.573168	+
Pseudomonas_GM17_pacbio_PROKKA_05947	RecName: Full=Uncharacterized HTH-type transcriptional regulator YdhC	29.673	29.8888	28.9857	28.8991	29.141	29.0336	0.155482	0.0305881	0.491267
Pseudomonas_GM17_pacbio_PROKKA_05949	RecName: Full=2-hydroxy-6-oxononadienedioate/2-hydroxy-6-oxononatrienedioate hydrolase;AltName: Full=2-hydroxy-6-ketonona-2,4-diene-1,9-dioic acid 5,6-hydrolase;AltName: Full=2-hydroxy-6-oxonona-2,4,7-triene-1,9-dioic acid 5,6-hydrolase;AltName: Full=2-hydroxy-6-oxonona-2,4-diene-1,9-dioic acid 5,6-hydrolase	30.135	30.7151	30.6877	22.7777	22.6732	23.5173	2.08971e-05	0	7.5232	+	+	+
Pseudomonas_GM17_pacbio_PROKKA_05951	RecName: Full=Acetaldehyde dehydrogenase;AltName: Full=Acetaldehyde dehydrogenase [acetylating]	32.3666	32.3893	32.5002	30.0819	30.5611	30.2696	0.000129992	0	2.1145	+	+	+
Pseudomonas_GM17_pacbio_PROKKA_05974	RecName: Full=Glutamate-1-semialdehyde 2,1-aminomutase;Short=GSA;AltName: Full=Glutamate-1-semialdehyde aminotransferase;Short=GSA-AT	34.5573	34.5303	34.6004	33.0302	32.7734	33.0351	5.35805e-05	0	1.61643	+	+	+
Pseudomonas_GM17_pacbio_PROKKA_05980	RecName: Full=Magnesium and cobalt efflux protein CorC	32.1902	32.1564	32.213	31.9155	31.5167	32.1149	0.128616	0.0233829	0.3375
Pseudomonas_GM17_pacbio_PROKKA_05981	RecName: Full=Apolipoprotein N-acyltransferase;Short=ALP N-acyltransferase	30.0264	29.3426	30.1417	23.4273	27.4598	26.3127	0.0285889	0.00370147	4.10363	+	+	+
Pseudomonas_GM17_pacbio_PROKKA_05992	RecName: Full=UPF0250 protein Psyr_4360	28.9532	29.402	29.5717	31.3016	30.2108	31.0939	0.0150484	0.00229538	-1.5598	+	+	+
Pseudomonas_GM17_pacbio_PROKKA_05995	RecName: Full=Membrane-bound lytic murein transglycosylase B;AltName: Full=35 kDa soluble lytic transglycosylase;AltName: Full=Murein hydrolase B;AltName: Full=Slt35;Flags: Precursor	30.1519	29.9626	30.3368	30.3061	29.7423	30.3662	0.959459	0.985062	0.0122331
Pseudomonas_GM17_pacbio_PROKKA_06014	RecName: Full=Putative aldehyde dehydrogenase AldA	39.5273	39.4989	39.4934	36.8273	36.7433	36.8353	1.0675e-07	0	2.70457	+	+	+
Pseudomonas_GM17_pacbio_PROKKA_06026	RecName: Full=Alcohol dehydrogenase;Short=ADH	33.0981	33.3705	33.337	32.5498	32.6742	32.6842	0.00275348	0.000431015	0.632467	+
Pseudomonas_GM17_pacbio_PROKKA_06041	RecName: Full=Riboflavin biosynthesis protein RibBA;Includes: RecName: Full=3,4-dihydroxy-2-butanone 4-phosphate synthase;Short=DHBP synthase;Includes: RecName: Full=GTP cyclohydrolase-2;AltName: Full=GTP cyclohydrolase II	33.9223	33.7881	33.617	33.398	33.2928	33.424	0.014077	0.00214549	0.4042	+
Pseudomonas_GM17_pacbio_PROKKA_06042	RecName: Full=Riboflavin synthase;Short=RS	33.3534	33.3791	33.3943	29.927	30.8706	30.671	0.00055263	0.0001024	2.88607	+	+	+
Pseudomonas_GM17_pacbio_PROKKA_06043	RecName: Full=Riboflavin biosynthesis protein RibD;Includes: RecName: Full=Diaminohydroxyphosphoribosylaminopyrimidine deaminase;Short=DRAP deaminase;AltName: Full=Riboflavin-specific deaminase;Includes: RecName: Full=5-amino-6-(5-phosphoribosylamino)uracil reductase;AltName: Full=HTP reductase	30.9728	31.2298	31.0458	27.4943	26.7287	27.162	7.2447e-05	0	3.95447	+	+	+
Pseudomonas_GM17_pacbio_PROKKA_06045	---NA---	33.2354	33.1783	33.3566	30.8204	30.8303	29.2007	0.00545588	0.00064271	2.97297	+	+	+
Pseudomonas_GM17_pacbio_PROKKA_06059	RecName: Full=UPF0294 protein VC0395_A1830/VC395_2354	31.0323	31.6421	31.2696	21.8159	22.104	22.4069	3.05433e-06	0	9.20573	+	+	+
Pseudomonas_GM17_pacbio_PROKKA_06076	RecName: Full=Protein translocase subunit SecY	33.6514	33.63	33.797	33.8861	33.8466	33.7023	0.195825	0.044734	-0.118866
Pseudomonas_GM17_pacbio_PROKKA_06116	RecName: Full=Type III pantothenate kinase;AltName: Full=PanK-III;AltName: Full=Pantothenic acid kinase	29.929	29.7401	29.8444	28.2866	28.2105	28.5324	0.000178747	0	1.49467	+	+	+
Pseudomonas_GM17_pacbio_PROKKA_00013	---NA---	30.2595	29.3891	30.2073	22.7024	23.6376	24.2867	0.00028706	0.000123314	6.40973	+	+	+
Pseudomonas_GM17_pacbio_PROKKA_00014	RecName: Full=Probable oxidoreductase EphD	28.4675	27.8889	28.5639	22.8085	22.6313	22.9152	1.67848e-05	0	5.52177	+	+	+
Pseudomonas_GM17_pacbio_PROKKA_00015	RecName: Full=Purine nucleoside phosphoramidase;AltName: Full=Histidine triad nucleotide binding protein HinT;Short=HIT protein	33.0199	32.9626	32.8371	32.425	32.3666	32.421	0.000722805	9.62406e-05	0.535667	+
Pseudomonas_GM17_pacbio_PROKKA_00017	RecName: Full=Protein YhfA	29.7278	29.6167	29.564	29.2952	29.1607	29.1444	0.0030261	0.000423292	0.436066	+
Pseudomonas_GM17_pacbio_PROKKA_00019	RecName: Full=Octanoyl-[GcvH]:protein N-octanoyltransferase;AltName: Full=Octanoyl-[GcvH]:E2 amidotransferase	27.3534	27.1683	27.3124	23.5722	23.7962	21.9439	0.0020588	0.00022619	4.17393	+	+	+
Pseudomonas_GM17_pacbio_PROKKA_00021	RecName: Full=Anthranilate phosphoribosyltransferase	32.4681	32.6842	30.7644	28.8513	27.7414	28.8814	0.00817496	0.000962963	3.48087	+	+	+
Pseudomonas_GM17_pacbio_PROKKA_00023	RecName: Full=Esterase EstA;AltName: Full=Autotransporter esterase EstA;Flags: Precursor	34.9476	34.9958	34.9499	34.0148	34.2399	34.0155	0.000335068	0.00011819	0.874368	+
Pseudomonas_GM17_pacbio_PROKKA_00027	RecName: Full=1,3-propanediol dehydrogenase;AltName: Full=1,3-propanediol oxidoreductase;AltName: Full=3-hydroxypropionaldehyde reductase	34.058	34.0795	33.8894	33.0799	33.4491	33.3132	0.00412908	0.000668446	0.728232	+
Pseudomonas_GM17_pacbio_PROKKA_00035	RecName: Full=Co-chaperone protein DjlA	29.5249	29.2779	29.4462	22.8316	24.1209	24.3886	0.000316252	0.000119292	5.63597	+	+	+
Pseudomonas_GM17_pacbio_PROKKA_00040	RecName: Full=4-hydroxythreonine-4-phosphate dehydrogenase;AltName: Full=4-(phosphohydroxy)-L-threonine dehydrogenase	30.8084	31.0851	29.6423	26.8504	27.4387	27.0475	0.00201181	0.000227409	3.39973	+	+	+
Pseudomonas_GM17_pacbio_PROKKA_00048	RecName: Full=Multifunctional CCA protein;Includes: RecName: Full=CCA-adding enzyme;AltName: Full=CCA tRNA nucleotidyltransferase;AltName: Full=tRNA CCA-pyrophosphorylase;AltName: Full=tRNA adenylyl-/cytidylyl-transferase;AltName: Full=tRNA nucleotidyltransferase;AltName: Full=tRNA-NT;Includes: RecName: Full=2'-nucleotidase;Includes: RecName: Full=2',3'-cyclic phosphodiesterase;Includes: RecName:…	31.0856	31.3346	31.0886	26.5225	27.2985	26.5919	7.51992e-05	0	4.3653	+	+	+
Pseudomonas_GM17_pacbio_PROKKA_00061	RecName: Full=Tryptophan 2-monooxygenase	34.766	34.5561	34.7529	34.8675	34.9675	34.8998	0.0410707	0.00579489	-0.219934	+
Pseudomonas_GM17_pacbio_PROKKA_00062	RecName: Full=Aliphatic amidase;AltName: Full=Acylamide amidohydrolase	32.0081	32.5802	32.1054	31.8712	31.7145	31.468	0.0615309	0.00943798	0.546666
Pseudomonas_GM17_pacbio_PROKKA_00080	RecName: Full=ATP-dependent dethiobiotin synthetase BioD;AltName: Full=DTB synthetase;Short=DTBS;AltName: Full=Dethiobiotin synthase	30.4169	32.8078	33.2493	27.5123	27.8955	27.6554	0.0072805	0.000792079	4.47027	+	+	+
Pseudomonas_GM17_pacbio_PROKKA_00088	RecName: Full=Stress response kinase A;AltName: Full=Serine/threonine-protein kinase SrkA	28.2812	28.4651	28.3866	22.447	23.6161	24.4026	0.001019	8.77915e-05	4.88907	+	+	+
Pseudomonas_GM17_pacbio_PROKKA_00093	RecName: Full=Inosine-5'-monophosphate dehydrogenase;Short=IMP dehydrogenase;Short=IMPD;Short=IMPDH	31.9235	31.6893	31.9674	23.0925	23.9416	24.1126	1.54286e-05	0	8.1445	+	+	+
Pseudomonas_GM17_pacbio_PROKKA_00101	RecName: Full=Stringent starvation protein A homolog	29.6755	29.792	29.8792	27.9722	28.4585	28.0958	0.000519017	0.00010415	1.60673	+	+	+
Pseudomonas_GM17_pacbio_PROKKA_00105	RecName: Full=Probable alpha-L-glutamate ligase	31.8346	31.8153	31.581	31.7467	31.4406	31.6222	0.308824	0.105551	0.140467
Pseudomonas_GM17_pacbio_PROKKA_00158	RecName: Full=Protein ElaA	32.2766	32.2544	32.3271	30.7809	31.1932	30.7692	0.000626617	9.9844e-05	1.3716	+	+	+
Pseudomonas_GM17_pacbio_PROKKA_00189	RecName: Full=Adenosylmethionine-8-amino-7-oxononanoate aminotransferase;AltName: Full=7,8-diamino-pelargonic acid aminotransferase;Short=DAPA AT;Short=DAPA aminotransferase;AltName: Full=7,8-diaminononanoate synthase;Short=DANS;AltName: Full=Diaminopelargonic acid synthase	31.2334	31.252	31.3624	30.5744	30.6787	30.575	0.000223343	0.000136606	0.673234	+
Pseudomonas_GM17_pacbio_PROKKA_00190	RecName: Full=Ribosomal RNA small subunit methyltransferase E;AltName: Full=16S rRNA m3U1498 methyltransferase	27.9278	28.3563	27.8774	28.5744	27.698	28.2798	0.685594	0.833439	-0.130234
Pseudomonas_GM17_pacbio_PROKKA_00207	RecName: Full=Chemotaxis protein CheA	31.6827	32.0272	32.0404	25.3033	25.8812	25.6636	6.70265e-06	0	6.30073	+	+	+
Pseudomonas_GM17_pacbio_PROKKA_00208	RecName: Full=Protein PilJ	30.2957	30.099	29.8862	31.1135	31.0367	30.9028	0.00227442	0.000221963	-0.924033	+
Pseudomonas_GM17_pacbio_PROKKA_00210	RecName: Full=Transcriptional regulatory protein WalR	32.3476	32.6972	32.2793	31.2781	30.6345	30.8928	0.00269515	0.000358857	1.50623	+	+	+
Pseudomonas_GM17_pacbio_PROKKA_00211	RecName: Full=Transcriptional regulatory protein WalR	28.4581	27.9813	28.2594	22.5512	21.9814	22.432	1.17957e-05	0	5.9114	+	+	+
Pseudomonas_GM17_pacbio_PROKKA_00226	RecName: Full=Homoserine O-succinyltransferase;Short=HST;AltName: Full=Homoserine transsuccinylase;Short=HTS	30.8303	30.9372	30.7739	29.0547	29.4367	28.7923	0.000817316	9.32265e-05	1.75257	+	+	+
Pseudomonas_GM17_pacbio_PROKKA_00234	RecName: Full=Thiazole synthase	27.0088	27.3535	26.3159	22.784	22.1362	23.3973	0.000972294	8.87656e-05	4.12023	+	+	+
Pseudomonas_GM17_pacbio_PROKKA_00240	RecName: Full=Signal recognition particle receptor FtsY;Short=SRP receptor	32.115	32.3089	32.1209	30.1617	28.5127	29.8803	0.00656465	0.000674675	2.66337	+	+	+
Pseudomonas_GM17_pacbio_PROKKA_00248	RecName: Full=Putative aldehyde dehydrogenase	35.1336	35.3157	35.2687	34.5417	34.8949	34.6301	0.0099352	0.00132824	0.550433	+
Pseudomonas_GM17_pacbio_PROKKA_00267	RecName: Full=Sulfate/thiosulfate import ATP-binding protein CysA;AltName: Full=Sulfate-transporting ATPase	30.9286	30.7756	30.9874	28.1884	28.4939	27.7921	0.000209822	0.000139434	2.73907	+	+	+
Pseudomonas_GM17_pacbio_PROKKA_00269	RecName: Full=Copper-exporting P-type ATPase;AltName: Full=Copper-exporting P-type ATPase A;AltName: Full=Cu(+)-exporting ATPase	29.2265	29.8357	29.3843	31.3004	32.3047	31.8939	0.00239698	0.000292343	-2.35083	+	+	+
Pseudomonas_GM17_pacbio_PROKKA_00270	RecName: Full=Mercuric resistance operon regulatory protein	28.1078	27.8203	28.17	23.1524	22.7355	23.3348	1.81897e-05	0	4.95847	+	+	+
Pseudomonas_GM17_pacbio_PROKKA_00284	RecName: Full=Ureidoglycolate lyase;Short=UGL;AltName: Full=Ureidoglycolase;AltName: Full=Ureidoglycolatase;AltName: Full=Ureidoglycolate hydrolase	30.9305	31.1296	31.135	34.0624	33.2352	34.2633	0.000974879	8.87041e-05	-2.7886	+	+	+
Pseudomonas_GM17_pacbio_PROKKA_00288	RecName: Full=Glutamine-binding periplasmic protein;Short=GlnBP;Flags: Precursor	30.2013	30.7064	30.3837	23.4785	23.2649	23.1646	2.13615e-06	0	7.1278	+	+	+
Pseudomonas_GM17_pacbio_PROKKA_00291	---NA---	31.6067	31.5561	31.6203	28.1992	28.308	28.3076	1.40763e-07	0	3.32277	+	+	+
Pseudomonas_GM17_pacbio_PROKKA_00294	RecName: Full=Acyl-homoserine lactone acylase QuiP;Short=AHL acylase QuiP;Short=Acyl-HSL acylase QuiP;Contains: RecName: Full=Acyl-homoserine lactone acylase QuiP subunit alpha;Short=Acyl-HSL acylase QuiP subunit alpha;Contains: RecName: Full=Acyl-homoserine lactone acylase QuiP subunit beta;Short=Acyl-HSL acylase QuiP subunit beta;Flags: Precursor	29.8086	30.1013	29.6699	27.8378	28.2853	28.1329	0.000630485	9.94561e-05	1.7746	+	+	+
Pseudomonas_GM17_pacbio_PROKKA_00298	RecName: Full=Spermidine/putrescine-binding periplasmic protein;Short=SPBP;Flags: Precursor	33.887	33.9833	34.0098	34.0625	33.4945	34.141	0.783993	0.910278	0.0607007
Pseudomonas_GM17_pacbio_PROKKA_00304	RecName: Full=Uncharacterized HTH-type transcriptional regulator HI_0893	28.3085	28.5942	28.4	23.9153	22.6347	24.1523	0.000527674	0.000103644	4.8668	+	+	+
Pseudomonas_GM17_pacbio_PROKKA_00314	RecName: Full=Acetylornithine deacetylase;Short=AO;Short=Acetylornithinase;AltName: Full=N-acetylornithinase;Short=NAO	31.6171	31.5335	31.6636	23.3646	23.4771	24.3027	1.21237e-05	0	7.88993	+	+	+
Pseudomonas_GM17_pacbio_PROKKA_00327	RecName: Full=Aminomethyltransferase;AltName: Full=Glycine cleavage system T protein	31.4142	31.517	31.4883	28.574	28.6363	28.6178	1.45801e-07	0	2.8638	+	+	+
Pseudomonas_GM17_pacbio_PROKKA_00331	RecName: Full=3-(3-hydroxy-phenyl)propionate/3-hydroxycinnamic acid hydroxylase;Short=3-HCI hydroxylase;Short=3-HPP hydroxylase	30.9147	30.938	30.9539	29.1236	29.3114	29.2281	6.54617e-06	0	1.7145	+	+	+
Pseudomonas_GM17_pacbio_PROKKA_00333	RecName: Full=UPF0149 protein YgfB	31.2644	31.6201	31.3461	30.3205	29.3418	30.3425	0.0153644	0.00228702	1.4086	+	+	+
Pseudomonas_GM17_pacbio_PROKKA_00338	---NA---	30.9338	31.0201	30.8655	29.5616	29.7162	29.4503	0.000106435	0	1.36377	+	+	+
Pseudomonas_GM17_pacbio_PROKKA_00364	RecName: Full=Small-conductance mechanosensitive channel	26.6962	26.3187	26.8743	23.1334	24.5279	22.3774	0.00725486	0.000792864	3.2835	+	+	+
Pseudomonas_GM17_pacbio_PROKKA_00368	RecName: Full=Outer membrane protein MIP;AltName: Full=Macrophage infectivity potentiator;AltName: Full=Peptidyl-prolyl cis-trans isomerase;Short=PPIase;AltName: Full=Rotamase;Flags: Precursor	28.2291	27.7155	28.1272	28.7056	28.8807	29.0369	0.00983948	0.00133206	-0.850467	+
Pseudomonas_GM17_pacbio_PROKKA_00375	RecName: Full=Transcriptional regulatory protein LytR;AltName: Full=Sensory transduction protein LytR	35.5639	35.435	35.2961	33.76	33.809	33.9048	5.34698e-05	0	1.60707	+	+	+
Pseudomonas_GM17_pacbio_PROKKA_00379	---NA---	33.9848	34.1373	34.1071	33.776	33.7452	33.6764	0.00336881	0.000486726	0.343866	+
Pseudomonas_GM17_pacbio_PROKKA_00382	RecName: Full=Iron-sulfur cluster assembly protein CyaY	29.4373	30.5642	30.5757	31.5232	31.7687	31.6105	0.0199265	0.00286196	-1.44173	+	+	+
Pseudomonas_GM17_pacbio_PROKKA_00388	RecName: Full=Pyrophosphatase PpaX	29.9821	30.0862	30.1021	27.8791	28.046	27.7375	2.34513e-05	0	2.16927	+	+	+
Pseudomonas_GM17_pacbio_PROKKA_00390	RecName: Full=UPF0047 protein YjbQ	28.3032	28.6528	28.6565	23.5578	23.3867	23.0193	1.21855e-05	0	5.21623	+	+	+
Pseudomonas_GM17_pacbio_PROKKA_00414	RecName: Full=HTH-type transcriptional regulator PuuR	27.3146	26.8815	27.4848	22.9105	24.8225	24.3132	0.00584806	0.000683224	3.21157	+	+	+
Pseudomonas_GM17_pacbio_PROKKA_00431	RecName: Full=Coenzyme A biosynthesis bifunctional protein CoaBC;AltName: Full=DNA/pantothenate metabolism flavoprotein;AltName: Full=Phosphopantothenoylcysteine synthetase/decarboxylase;Short=PPCS-PPCDC;Includes: RecName: Full=Phosphopantothenoylcysteine decarboxylase;Short=PPC decarboxylase;Short=PPC-DC;AltName: Full=CoaC;Includes: RecName: Full=Phosphopantothenate--cysteine ligase;AltName: Ful…	31.4243	31.9553	31.8108	30.7112	30.8365	30.7354	0.00402225	0.000670236	0.9691	+
Pseudomonas_GM17_pacbio_PROKKA_00440	RecName: Full=Guanylate kinase;AltName: Full=GMP kinase	30.7307	30.7416	30.7536	30.4901	29.4624	30.4747	0.152691	0.029931	0.599566
Pseudomonas_GM17_pacbio_PROKKA_00446	RecName: Full=Biopolymer transport protein ExbB	31.0343	31.302	31.5644	30.1052	30.5403	30.3273	0.00787504	0.000903667	0.975967	+
Pseudomonas_GM17_pacbio_PROKKA_00455	RecName: Full=Putative beta-lactamase HcpC;AltName: Full=Cysteine-rich protein C;Flags: Precursor	31.6693	31.8798	32.6443	32.7403	32.9824	32.8473	0.0598824	0.00937684	-0.7922
Pseudomonas_GM17_pacbio_PROKKA_00467	---NA---	29.6179	29.5064	21.017	29.3835	29.1626	29.3513	0.415547	0.246342	-2.58537		+
Pseudomonas_GM17_pacbio_PROKKA_00479	---NA---	24.0282	23.4464	24.8192	26.5883	26.9927	26.1971	0.00557659	0.000640409	-2.49477	+	+	+
Pseudomonas_GM17_pacbio_PROKKA_00481	RecName: Full=Nitric oxide reductase FlRd-NAD(+) reductase;AltName: Full=Flavorubredoxin reductase;Short=FlRd-reductase;Short=FlavoRb reductase	27.193	28.2654	28.6625	24.0409	21.0934	24.3251	0.0121202	0.00182601	4.88717	+	+	+
Pseudomonas_GM17_pacbio_PROKKA_00492	RecName: Full=Phosphate-specific transport system accessory protein PhoU homolog;Short=Pst system accessory protein PhoU homolog	29.8615	29.9864	29.6598	30.9797	31.1397	31.0168	0.000345631	0.000117324	-1.2095	+	+	+
Pseudomonas_GM17_pacbio_PROKKA_00496	RecName: Full=Phosphate-binding protein PstS;Short=PBP;Flags: Precursor	32.0453	32.1494	32.1485	32.0193	32.681	32.2265	0.382442	0.190865	-0.194534
Pseudomonas_GM17_pacbio_PROKKA_00536	RecName: Full=Uncharacterized N-acetyltransferase p20	31.373	31.4942	31.3276	28.2631	28.5549	28.2367	1.14226e-05	0	3.0467	+	+	+
Pseudomonas_GM17_pacbio_PROKKA_00548	RecName: Full=ATP-dependent DNA helicase PcrA	28.0912	28.3197	28.1647	27.6297	27.6708	27.6052	0.00135555	0.000163892	0.556634	+
Pseudomonas_GM17_pacbio_PROKKA_00570	RecName: Full=Uncharacterized protein in lpd-3 5'region;AltName: Full=ORF1	31.3659	31.2527	31.5376	32.0121	32.2921	32.0123	0.00447255	0.000662785	-0.720099	+
Pseudomonas_GM17_pacbio_PROKKA_00581	RecName: Full=1-acyl-sn-glycerol-3-phosphate acyltransferase;Short=1-AGP acyltransferase;Short=1-AGPAT;AltName: Full=Lysophosphatidic acid acyltransferase;Short=LPAAT	29.2527	22.0292	29.4207	29.5147	29.2167	29.66	0.352778	0.148771	-2.56293		+
Pseudomonas_GM17_pacbio_PROKKA_00586	RecName: Full=Ubiquinone biosynthesis O-methyltransferase;AltName: Full=2-polyprenyl-6-hydroxyphenol methylase;AltName: Full=3-demethylubiquinone 3-O-methyltransferase	28.1334	28.4395	28.6606	23.5585	24.5244	21.5027	0.00447914	0.000662434	5.21597	+	+	+
Pseudomonas_GM17_pacbio_PROKKA_00592	RecName: Full=GDP-mannose 4,6-dehydratase;AltName: Full=GDP-D-mannose dehydratase	33.6644	33.8354	33.6252	25.1651	24.7587	23.3932	6.7459e-05	0	9.26933	+	+	+
Pseudomonas_GM17_pacbio_PROKKA_00624	RecName: Full=Lactose phosphotransferase system repressor	26.4503	26.147	26.1523	23.9348	23.2152	22.393	0.00255075	0.000290155	3.06887	+	+	+
Pseudomonas_GM17_pacbio_PROKKA_00630	RecName: Full=ATP synthase subunit delta;AltName: Full=ATP synthase F(1) sector subunit delta;AltName: Full=F-type ATPase subunit delta;Short=F-ATPase subunit delta	34.1209	33.8367	34.1409	34.5305	34.3924	34.5232	0.0141523	0.00214351	-0.4492	+
Pseudomonas_GM17_pacbio_PROKKA_00641	RecName: Full=Ribonuclease P protein component;Short=RNase P protein;Short=RNaseP protein;AltName: Full=Protein C5	29.4485	29.8252	29.8958	27.7918	28.0627	27.5572	0.00067849	9.71906e-05	1.91927	+	+	+
Pseudomonas_GM17_pacbio_PROKKA_00642	RecName: Full=Chromosomal replication initiator protein DnaA	33.9189	34.2776	34.3244	30.6614	28.8897	30.8747	0.0032838	0.000488889	4.0317	+	+	+
Pseudomonas_GM17_pacbio_PROKKA_00651	RecName: Full=Outer membrane transporter CdiB	27.9959	28.2784	28.0154	22.5937	22.5918	22.4628	6.54524e-07	0	5.54713	+	+	+
Pseudomonas_GM17_pacbio_PROKKA_00657	---NA---	30.2848	30.3275	30.0888	26.9724	27.2207	27.2358	1.05003e-05	0	3.09073	+	+	+
Pseudomonas_GM17_pacbio_PROKKA_00660	---NA---	22.0257	22.3647	21.989	30.7284	30.5065	30.5972	3.93501e-07	0	-8.48423	+	+	+
Pseudomonas_GM17_pacbio_PROKKA_00664	RecName: Full=Phosphate regulon transcriptional regulatory protein PhoB	30.3086	30.7133	30.4889	29.4962	29.8891	29.7285	0.00810831	0.000963902	0.799	+
Pseudomonas_GM17_pacbio_PROKKA_00674	RecName: Full=Lipid A biosynthesis lauroyltransferase;AltName: Full=Kdo(2)-lipid IV(A) lauroyltransferase	28.8304	29.2993	28.4468	25.6851	22.965	23.8213	0.00500022	0.000650728	4.7017	+	+	+
Pseudomonas_GM17_pacbio_PROKKA_00684	RecName: Full=Threonylcarbamoyl-AMP synthase;Short=TC-AMP synthase;AltName: Full=L-threonylcarbamoyladenylate synthase;AltName: Full=t(6)A37 threonylcarbamoyladenosine biosynthesis protein TsaC;AltName: Full=tRNA threonylcarbamoyladenosine biosynthesis protein TsaC	27.9464	28.0129	26.6536	23.8464	21.5745	23.0333	0.0041003	0.000668803	4.71957	+	+	+
Pseudomonas_GM17_pacbio_PROKKA_00685	RecName: Full=Phthioceranic/hydroxyphthioceranic acid synthase;AltName: Full=Polyketide synthase pks2	33.1679	33.19	33.2574	29.3133	25.0598	28.7264	0.0144254	0.00219734	5.50527	+	+	+
Pseudomonas_GM17_pacbio_PROKKA_00686	RecName: Full=Oxygen-dependent coproporphyrinogen-III oxidase;Short=CPO;Short=Coprogen oxidase;Short=Coproporphyrinogenase	30.1217	30.1489	29.8676	28.0042	27.792	27.1953	0.000766742	9.46046e-05	2.38223	+	+	+
Pseudomonas_GM17_pacbio_PROKKA_00698	RecName: Full=Uncharacterized protein YqjD	33.0933	33.1594	33.3246	30.9678	30.7449	30.9275	1.84596e-05	0	2.31237	+	+	+
Pseudomonas_GM17_pacbio_PROKKA_00702	RecName: Full=Organic hydroperoxide resistance protein-like	36.7175	36.7189	36.7982	36.0313	36.357	36.0708	0.00505103	0.000649715	0.591832	+
Pseudomonas_GM17_pacbio_PROKKA_00718	RecName: Full=Carbonic anhydrase;AltName: Full=Carbonate dehydratase	31.1386	30.9239	31.1701	30.8933	31.1225	30.7193	0.301944	0.10059	0.165834
Pseudomonas_GM17_pacbio_PROKKA_00752	RecName: Full=DNA-binding transcriptional regulator NtrC;AltName: Full=Nitrogen regulation protein NR(I);AltName: Full=Nitrogen regulator I;Short=NRI	31.097	31.1669	31.1508	29.1186	29.3573	29.1054	2.11707e-05	0	1.94447	+	+	+
Pseudomonas_GM17_pacbio_PROKKA_00760	RecName: Full=Methionine import ATP-binding protein MetN	27.8336	28.2406	28.1014	23.9017	21.9377	22.5571	0.00088597	9.09091e-05	5.2597	+	+	+
Pseudomonas_GM17_pacbio_PROKKA_00765	RecName: Full=UPF0053 inner membrane protein YgdQ	26.8044	27.0901	27.1333	27.7734	27.8707	27.8422	0.00157058	0.000159701	-0.8195	+
Pseudomonas_GM17_pacbio_PROKKA_00777	RecName: Full=Alanine dehydrogenase 1	34.0429	34.0923	34.002	33.1464	33.1669	33.063	2.36043e-05	0	0.9203	+
Pseudomonas_GM17_pacbio_PROKKA_00779	RecName: Full=Probable acyl-CoA dehydrogenase fadE25	34.624	34.3868	34.5968	34.3638	34.5085	34.5782	0.621411	0.746981	0.0523669
Pseudomonas_GM17_pacbio_PROKKA_00780	RecName: Full=Formyl-CoA:oxalate CoA-transferase;Short=FCOCT;AltName: Full=Formyl-coenzyme A transferase;Short=Formyl-CoA transferase	30.9048	30.8086	31.0011	24.0398	22.6014	23.6274	6.47713e-05	0	7.48197	+	+	+
Pseudomonas_GM17_pacbio_PROKKA_00799	RecName: Full=Phytochrome-like protein cph2;AltName: Full=Bacteriophytochrome cph2	30.896	30.8917	30.8691	30.1771	30.7552	30.2297	0.0542616	0.00797213	0.498267
Pseudomonas_GM17_pacbio_PROKKA_00800	---NA---	31.4876	31.7738	31.3068	30.7814	31.3017	30.6717	0.0633817	0.00991558	0.604467
Pseudomonas_GM17_pacbio_PROKKA_00801	RecName: Full=Leukotoxin;Short=Lkt	32.7379	33.078	32.9851	32.8729	32.9046	32.8452	0.5946	0.697126	0.0594343
Pseudomonas_GM17_pacbio_PROKKA_00803	RecName: Full=Leukotoxin translocation ATP-binding protein LktB	33.949	33.8599	33.9337	33.8479	33.0009	33.2795	0.0984225	0.0167513	0.538101
Pseudomonas_GM17_pacbio_PROKKA_00804	RecName: Full=Leukotoxin secretion protein D	33.2915	33.3815	33.7775	32.6444	33.0159	32.5578	0.0221628	0.00314789	0.744133	+
Pseudomonas_GM17_pacbio_PROKKA_00824	---NA---	35.5394	35.4284	35.5467	35.3198	35.244	35.3982	0.0349506	0.00491759	0.184165	+
Pseudomonas_GM17_pacbio_PROKKA_00825	RecName: Full=Adenylyl-sulfate kinase;AltName: Full=APS kinase;AltName: Full=ATP adenosine-5'-phosphosulfate 3'-phosphotransferase;AltName: Full=Adenosine-5'-phosphosulfate kinase	30.0136	30.3391	30.0226	27.9235	27.6462	27.9548	9.53915e-05	0	2.2836	+	+	+
Pseudomonas_GM17_pacbio_PROKKA_00862	RecName: Full=Chemotaxis protein CheY	30.7912	30.8855	30.9359	29.8976	29.4426	29.6614	0.000953149	8.92608e-05	1.20367	+	+	+
Pseudomonas_GM17_pacbio_PROKKA_00885	---NA---	30.975	30.9429	31.202	31.0141	31.2395	30.7514	0.825683	0.93132	0.0383002
Pseudomonas_GM17_pacbio_PROKKA_00888	RecName: Full=Double-stranded DNA deaminase toxin A;Short=DddA;AltName: Full=Cytidine deaminase;Short=CD	29.4573	29.3792	29.1506	29.0396	29.6926	29.2149	0.953683	0.982649	0.0133336
Pseudomonas_GM17_pacbio_PROKKA_00890	RecName: Full=Type VI secretion system spike protein VgrG1;AltName: Full=Actin ADP-ribosyltransferase	28.0569	28.1926	28.2928	27.2101	27.7341	27.3002	0.0120444	0.00182857	0.765967	+
Pseudomonas_GM17_pacbio_PROKKA_00891	RecName: Full=Type VI secretion system spike protein VgrG2	28.8411	28.8024	28.9596	27.7316	28.2414	27.8	0.00479644	0.000656873	0.943368	+
Pseudomonas_GM17_pacbio_PROKKA_00909	RecName: Full=Multidrug resistance protein MdtA;AltName: Full=Multidrug transporter MdtA;Flags: Precursor	34.7465	34.228	34.0606	28.6841	28.416	28.7729	1.62391e-05	0	5.7207	+	+	+
Pseudomonas_GM17_pacbio_PROKKA_00939	RecName: Full=Acyl-coenzyme A thioesterase PaaI;AltName: Full=Phenylacetic acid degradation protein PaaI	25.9709	25.5452	23.1032	23.2197	24.5007	22.6094	0.246055	0.0661828	1.42983		+
Pseudomonas_GM17_pacbio_PROKKA_00953	RecName: Full=ATP-dependent RNA helicase DeaD;AltName: Full=Cold-shock DEAD box protein A	27.4677	27.7477	27.1613	26.772	26.8282	26.6378	0.0162151	0.00233258	0.7129	+
Pseudomonas_GM17_pacbio_PROKKA_00965	RecName: Full=DNA-binding transcriptional regulator NtrC;AltName: Full=Nitrogen regulation protein NR(I);AltName: Full=Nitrogen regulator I;Short=NRI	30.425	30.2642	30.5346	22.3021	24.7517	23.5889	0.000648061	9.87654e-05	6.86037	+	+	+
Pseudomonas_GM17_pacbio_PROKKA_00968	RecName: Full=dTDP-glucose 4,6-dehydratase	33.4941	33.4342	33.0753	31.558	31.6584	31.7894	0.00034494	0.000117647	1.66593	+	+	+
Pseudomonas_GM17_pacbio_PROKKA_00973	RecName: Full=Catecholate siderophore receptor Fiu;AltName: Full=Ferric iron uptake protein;AltName: Full=TonB-dependent receptor Fiu;Flags: Precursor	27.4413	27.153	27.5788	22.2071	24.3479	24.1939	0.00556243	0.000641393	3.80807	+	+	+
Pseudomonas_GM17_pacbio_PROKKA_01001	RecName: Full=Histidine transport ATP-binding protein HisP	29.1225	29.1531	29.2004	28.8635	28.2491	28.8376	0.0654208	0.0104996	0.508599
Pseudomonas_GM17_pacbio_PROKKA_01052	RecName: Full=5-methylthioadenosine/S-adenosylhomocysteine deaminase;Short=MTA/SAH deaminase	28.4304	28.7339	28.7582	32.9544	32.5228	33.2691	5.90199e-05	0	-4.2746	+	+	+
Pseudomonas_GM17_pacbio_PROKKA_01053	RecName: Full=Histidine utilization repressor	30.6976	30.8841	30.8312	29.9939	28.6808	30.0631	0.0538854	0.00794908	1.22503		+
Pseudomonas_GM17_pacbio_PROKKA_01054	RecName: Full=Protein Ves	27.9121	26.7839	27.8367	21.6677	27.4894	27.1114	0.336979	0.130962	2.08807		+
Pseudomonas_GM17_pacbio_PROKKA_01056	RecName: Full=Putative purine-cytosine permease YxlA	29.1369	29.3705	29.6195	28.5599	28.7242	28.3756	0.00875048	0.00112131	0.8224	+
Pseudomonas_GM17_pacbio_PROKKA_01057	RecName: Full=Glycine betaine/proline betaine-binding periplasmic protein;AltName: Full=GBBP;Flags: Precursor	30.8976	30.755	30.8612	28.6274	21.9936	26.9723	0.0671775	0.0108044	4.9735		+
Pseudomonas_GM17_pacbio_PROKKA_01059	RecName: Full=Methionine import ATP-binding protein MetN 2	32.0725	32.1883	31.9535	29.3142	29.7752	29.3432	9.28269e-05	0	2.5939	+	+	+
Pseudomonas_GM17_pacbio_PROKKA_01060	RecName: Full=Histidine ammonia-lyase;Short=Histidase	32.6331	32.4804	32.6221	31.3364	31.3877	31.3799	1.97133e-05	0	1.21053	+	+	+
Pseudomonas_GM17_pacbio_PROKKA_01061	RecName: Full=Histidine ammonia-lyase;Short=Histidase	34.9524	35.2723	35.0497	32.44	32.7979	32.8112	9.78603e-05	0	2.40843	+	+	+
Pseudomonas_GM17_pacbio_PROKKA_01063	RecName: Full=Imidazolonepropionase;AltName: Full=Imidazolone-5-propionate hydrolase	33.1567	32.9179	33.195	30.4042	30.5463	30.3563	1.38806e-05	0	2.65427	+	+	+
Pseudomonas_GM17_pacbio_PROKKA_01064	---NA---	31.752	31.4309	31.681	31.3911	29.885	31.3153	0.203962	0.0476191	0.7575
Pseudomonas_GM17_pacbio_PROKKA_01070	RecName: Full=Putative glutamine transport system permease protein GlnP	27.5827	27.6162	28.0147	22.8632	25.1136	23.8933	0.00472497	0.000659989	3.78117	+	+	+
Pseudomonas_GM17_pacbio_PROKKA_01079	RecName: Full=Probable protein kinase UbiB;AltName: Full=Ubiquinone biosynthesis protein UbiB	31.2248	31.2713	31.4154	29.6546	28.8422	29.857	0.00419444	0.000667022	1.85257	+	+	+
Pseudomonas_GM17_pacbio_PROKKA_01088	RecName: Full=Poly(3-hydroxyalkanoate) polymerase subunit PhaC;Short=PHA polymerase;AltName: Full=PHB synthase subunit PhaC;AltName: Full=Poly(3-hydroxybutyrate) polymerase subunit PhaC;Short=PHB polymerase;Short=Poly-beta-hydroxybutyrate polymerase;AltName: Full=Polyhydroxyalkanoic acid synthase subunit PhaC;Short=PHA synthase	35.1927	35.1524	35.1016	34.2764	34.9326	35.0795	0.194939	0.0445515	0.386068
Pseudomonas_GM17_pacbio_PROKKA_01091	RecName: Full=ATP-dependent protease subunit HslV	30.0203	29.8946	29.1618	23.0033	23.648	22.9349	5.01843e-05	0	6.49683	+	+	+
Pseudomonas_GM17_pacbio_PROKKA_01106	RecName: Full=Cell division protein DamX	32.3518	32.1777	32.3061	32.7878	32.6304	32.7726	0.00334646	0.000487265	-0.451734	+
Pseudomonas_GM17_pacbio_PROKKA_01130	RecName: Full=D-alanine--D-alanyl carrier protein ligase;Short=DCL;AltName: Full=D-alanine--poly(phosphoribitol) ligase subunit 1;AltName: Full=D-alanine-activating enzyme;Short=DAE	26.1702	25.9568	26.0646	23.2431	23.0725	23.437	2.09586e-05	0	2.813	+	+	+
Pseudomonas_GM17_pacbio_PROKKA_01137	RecName: Full=Thioredoxin;Short=Trx	31.6781	31.7329	31.7967	29.4922	26.4957	29.0851	0.0228047	0.00313547	3.37823	+	+	+
Pseudomonas_GM17_pacbio_PROKKA_01148	RecName: Full=Sodium/proline symporter;AltName: Full=Proline permease	31.167	31.2112	31.4085	31.2825	30.7798	31.668	0.94737	0.980439	0.0188007
Pseudomonas_GM17_pacbio_PROKKA_01156	RecName: Full=ADP-heptose--LPS heptosyltransferase 2;AltName: Full=ADP-heptose--LPS heptosyltransferase II	30.7235	28.9592	30.8147	29.5539	28.5485	24.8167	0.181236	0.0397717	2.5261		+
Pseudomonas_GM17_pacbio_PROKKA_01162	---NA---	28.6333	28.6514	28.3433	21.4288	22.2668	22.4505	3.9291e-05	0	6.49397	+	+	+
Pseudomonas_GM17_pacbio_PROKKA_01164	RecName: Full=D-inositol 3-phosphate glycosyltransferase;AltName: Full=N-acetylglucosamine-inositol-phosphate N-acetylglucosaminyltransferase;Short=GlcNAc-Ins-P N-acetylglucosaminyltransferase	29.969	29.5562	30.1742	29.3369	28.8829	29.2562	0.0319105	0.0044132	0.741133	+
Pseudomonas_GM17_pacbio_PROKKA_01167	---NA---	32.1157	32.1045	32.1507	23.7498	21.9249	21.0142	0.000250969	0.000129686	9.894	+	+	+
Pseudomonas_GM17_pacbio_PROKKA_01169	RecName: Full=D-inositol 3-phosphate glycosyltransferase;AltName: Full=N-acetylglucosamine-inositol-phosphate N-acetylglucosaminyltransferase;Short=GlcNAc-Ins-P N-acetylglucosaminyltransferase	30.8358	30.6679	30.7931	28.5443	29.1044	28.5251	0.000485588	0.000106312	2.041	+	+	+
Pseudomonas_GM17_pacbio_PROKKA_01170	---NA---	29.2697	29.5723	29.3636	22.6193	22.3277	24.4757	0.000766983	9.45347e-05	6.26097	+	+	+
Pseudomonas_GM17_pacbio_PROKKA_01178	RecName: Full=Probable FAD-dependent oxidoreductase PA4991	31.1234	30.7305	30.9883	31.4325	31.0905	31.4067	0.085182	0.0141026	-0.362501
Pseudomonas_GM17_pacbio_PROKKA_01181	RecName: Full=3-deoxy-D-manno-octulosonic acid transferase;Short=Kdo transferase;AltName: Full=Lipid IV(A) 3-deoxy-D-manno-octulosonic acid transferase	28.5338	28.7393	28.7382	24.5019	24.868	23.3405	0.000678376	9.72644e-05	4.43363	+	+	+
Pseudomonas_GM17_pacbio_PROKKA_01185	---NA---	31.6299	31.7306	31.5015	29.4807	29.7506	29.4003	7.68159e-05	0	2.0768	+	+	+
Pseudomonas_GM17_pacbio_PROKKA_01195	RecName: Full=Protein Smp;Flags: Precursor	33.6028	33.6955	33.6243	31.8516	31.3185	31.9179	0.000532256	0.000103309	1.94486	+	+	+
Pseudomonas_GM17_pacbio_PROKKA_01205	RecName: Full=Small ribosomal subunit biogenesis GTPase RsgA	30.2727	30.3267	30.436	28.6575	28.1867	28.426	0.00018304	0	1.92173	+	+	+
Pseudomonas_GM17_pacbio_PROKKA_01211	RecName: Full=Probable cell wall amidase LytH;Flags: Precursor	29.5441	29.5892	29.625	30.195	30.4546	30.3395	0.000698462	9.66038e-05	-0.7436	+
Pseudomonas_GM17_pacbio_PROKKA_01218	RecName: Full=ATP phosphoribosyltransferase regulatory subunit	31.8721	31.8376	31.9085	30.9173	31.2919	30.8658	0.00335861	0.000486995	0.847734	+
Pseudomonas_GM17_pacbio_PROKKA_01245	RecName: Full=Malonate-semialdehyde dehydrogenase;Short=MSA dehydrogenase;AltName: Full=Methylmalonate-semialdehyde dehydrogenase;Short=MMSA dehydrogenase;Short=MSDH	37.1855	37.2348	36.6109	33.9946	34.3392	33.6578	0.000426906	0.000109966	3.0132	+	+	+
Pseudomonas_GM17_pacbio_PROKKA_01246	RecName: Full=Probable oxidoreductase OrdL	32.202	32.0938	32.2554	29.2791	28.9652	29.2603	1.13983e-05	0	3.01553	+	+	+
Pseudomonas_GM17_pacbio_PROKKA_01249	RecName: Full=Autoinducer 2 import system permease protein LsrC;Short=AI-2 import system permease protein LsrC	31.6403	31.6033	31.7831	30.0868	29.2182	30.1126	0.0033349	0.000487535	1.8697	+	+	+
Pseudomonas_GM17_pacbio_PROKKA_01292	RecName: Full=Putative lipoprotein Lxx21020;Flags: Precursor	34.2825	34.5194	34.1816	31.7854	32.0128	31.4498	0.000176865	0	2.5785	+	+	+
Pseudomonas_GM17_pacbio_PROKKA_01310	---NA---	33.5285	33.2147	33.5268	30.1958	30.0284	30.2898	1.48515e-05	0	3.252	+	+	+
Pseudomonas_GM17_pacbio_PROKKA_01314	RecName: Full=3-dehydroquinate dehydratase;Short=3-dehydroquinase;AltName: Full=Type II DHQase	29.4832	27.5991	29.6824	23.9938	22.3171	23.6396	0.00258943	0.000360712	5.60473	+	+	+
Pseudomonas_GM17_pacbio_PROKKA_01319	RecName: Full=Isopentenyl-diphosphate Delta-isomerase;Short=IPP isomerase;AltName: Full=IPP:DMAPP isomerase;AltName: Full=Isopentenyl pyrophosphate isomerase	29.9151	30.2808	29.9357	29.9628	30.235	29.8435	0.864775	0.947707	0.0300999
Pseudomonas_GM17_pacbio_PROKKA_01330	---NA---	31.7828	31.662	31.6364	30.3579	30.6684	30.4974	0.000295221	0.000122371	1.18583	+	+	+
Pseudomonas_GM17_pacbio_PROKKA_01335	RecName: Full=Phosphate regulon transcriptional regulatory protein PhoB	30.2015	29.7174	30.1395	28.1003	26.8289	27.8104	0.00413538	0.00066809	2.4396	+	+	+
Pseudomonas_GM17_pacbio_PROKKA_01338	RecName: Full=Type IV secretion system protein VirB11	30.8841	30.5836	30.5772	30.4833	31.4332	31.7706	0.241464	0.0638922	-0.5474
Pseudomonas_GM17_pacbio_PROKKA_01368	RecName: Full=3-oxoacyl-[acyl-carrier-protein] reductase FabG;AltName: Full=3-ketoacyl-acyl carrier protein reductase;AltName: Full=Beta-Ketoacyl-acyl carrier protein reductase;AltName: Full=Beta-ketoacyl-ACP reductase	33.244	33.4961	33.2702	33.1432	32.3618	33.1503	0.174145	0.0374563	0.451667
Pseudomonas_GM17_pacbio_PROKKA_01373	RecName: Full=Ribose import ATP-binding protein RbsA	23.7567	22.6473	21.5842	31.1057	30.7609	31.1812	0.000199392	0	-8.3532	+	+	+
Pseudomonas_GM17_pacbio_PROKKA_01388	RecName: Full=Glutamine transport ATP-binding protein GlnQ	29.2262	29.0853	29.2801	23.2322	24.3414	21.8629	0.00109165	8.6545e-05	6.0517	+	+	+
Pseudomonas_GM17_pacbio_PROKKA_01394	---NA---	31.114	30.7456	31.2196	32.6663	32.279	33.1001	0.00395429	0.000538627	-1.6554	+	+	+
Pseudomonas_GM17_pacbio_PROKKA_01396	RecName: Full=Malonate-semialdehyde dehydrogenase 1;Short=MSA dehydrogenase 1;AltName: Full=Methylmalonate-semialdehyde dehydrogenase 1;Short=MMSA dehydrogenase 1;Short=MSDH 1	39.1725	39.1073	39.2542	37.0229	37.1721	37.1543	5.33278e-06	0	2.06157	+	+	+
Pseudomonas_GM17_pacbio_PROKKA_01397	RecName: Full=L-threonate dehydrogenase	37.4061	37.3175	37.5684	35.4305	35.788	35.5513	0.000136473	0	1.84074	+	+	+
Pseudomonas_GM17_pacbio_PROKKA_01398	---NA---	29.855	29.5737	29.9849	23.829	21.2646	24.9541	0.0041892	0.000667377	6.4553	+	+	+
Pseudomonas_GM17_pacbio_PROKKA_01434	RecName: Full=Mu-like prophage FluMu defective tail fiber protein	30.67	30.6144	30.6173	28.8974	29.2069	28.8376	0.000140097	0	1.65327	+	+	+
Pseudomonas_GM17_pacbio_PROKKA_01443	RecName: Full=Methyl-accepting chemotaxis protein McpH	34.6929	34.6915	34.3726	33.7969	33.143	33.7894	0.0139284	0.00214648	1.00923	+	+	+
Pseudomonas_GM17_pacbio_PROKKA_01451	RecName: Full=Lactate utilization protein C	30.0034	30.0829	29.9799	27.6471	25.6868	27.5298	0.00848274	0.00106447	3.0675	+	+	+
Pseudomonas_GM17_pacbio_PROKKA_01452	RecName: Full=Lactate utilization protein B	32.4583	32.6242	32.4466	27.3288	27.2995	27.2541	1.14595e-07	0	5.21557	+	+	+
Pseudomonas_GM17_pacbio_PROKKA_01454	RecName: Full=L-lactate permease	32.3066	31.6792	32.4782	24.8467	23.6673	24.0968	4.65495e-05	0	7.95107	+	+	+
Pseudomonas_GM17_pacbio_PROKKA_01461	RecName: Full=DNA repair protein RecN;AltName: Full=Recombination protein N	26.8078	29.0996	27.4561	24.2505	22.7364	23.071	0.00571482	0.000687404	4.4352	+	+	+
Pseudomonas_GM17_pacbio_PROKKA_01491	---NA---	32.5293	32.4102	32.5821	29.2861	29.3509	29.5081	3.00426e-06	0	3.1255	+	+	+
Pseudomonas_GM17_pacbio_PROKKA_01493	RecName: Full=Nicotinate-nucleotide pyrophosphorylase [carboxylating];AltName: Full=Quinolinate phosphoribosyltransferase [decarboxylating];Short=QAPRTase	31.243	31.4466	31.3599	27.3636	26.9904	27.2431	4.87173e-06	0	4.1508	+	+	+
Pseudomonas_GM17_pacbio_PROKKA_01507	RecName: Full=PKHD-type hydroxylase Pfl01_0799	29.4022	29.3503	29.7014	22.4137	21.3671	22.6015	5.10505e-05	0	7.3572	+	+	+
Pseudomonas_GM17_pacbio_PROKKA_01519	RecName: Full=Dipeptide transport ATP-binding protein DppD	27.4464	27.1458	27.5895	22.9962	22.338	22.9824	5.32039e-05	0	4.6217	+	+	+
Pseudomonas_GM17_pacbio_PROKKA_01522	RecName: Full=Glutathione-binding protein GsiB;Flags: Precursor	32.1795	32.2859	32.4448	33.8825	33.845	33.8593	3.67167e-05	0	-1.55887	+	+	+
Pseudomonas_GM17_pacbio_PROKKA_01523	RecName: Full=Porin D;AltName: Full=Imipenem/basic amino acid-specific outer membrane pore;AltName: Full=Outer membrane protein D2;Flags: Precursor	32.6914	32.7623	31.9637	32.7772	32.8797	32.6072	0.350564	0.146463	-0.282234
Pseudomonas_GM17_pacbio_PROKKA_01525	RecName: Full=Glutathione-binding protein GsiB;Flags: Precursor	33.4946	33.5929	33.6145	33.4975	33.8834	33.5065	0.664957	0.810492	-0.0618019
Pseudomonas_GM17_pacbio_PROKKA_01529	---NA---	33.9837	33.9555	33.9717	33.6038	33.6322	33.7014	0.000420521	0.000110535	0.3245	+
Pseudomonas_GM17_pacbio_PROKKA_01532	RecName: Full=Hydrophilic compounds import ATP-binding/permease protein BacA;AltName: Full=Hydrophilic compounds ABC transporter BacA	29.4219	28.6985	28.5121	26.1842	26.5894	25.8272	0.00164209	0.00015783	2.67723	+	+	+
Pseudomonas_GM17_pacbio_PROKKA_01537	---NA---	22.2969	24.5406	22.669	27.4722	28.5443	27.7044	0.00348522	0.000484048	-4.73813	+	+	+
Pseudomonas_GM17_pacbio_PROKKA_01543	RecName: Full=4-carboxymuconolactone decarboxylase;Short=CMD	25.432	27.1348	26.235	23.7584	22.7946	22.9089	0.00575133	0.000685308	3.1133	+	+	+
Pseudomonas_GM17_pacbio_PROKKA_01550	RecName: Full=Cell shape-determining protein MreC;AltName: Full=Cell shape protein MreC;AltName: Full=Rod shape-determining protein MreC	30.1171	30.0133	30.3407	29.3533	29.9266	29.8602	0.0966696	0.0163306	0.443666
Pseudomonas_GM17_pacbio_PROKKA_01560	RecName: Full=Fumarate hydratase class II;Short=Fumarase C;AltName: Full=Aerobic fumarase;AltName: Full=Iron-independent fumarase	36.5072	36.5608	36.6689	35.2649	35.0988	35.3262	8.35366e-05	0	1.349	+	+	+
Pseudomonas_GM17_pacbio_PROKKA_01561	---NA---	27.4774	27.9462	27.7567	24.1896	23.1625	24.0439	0.000353186	0.000116576	3.9281	+	+	+
Pseudomonas_GM17_pacbio_PROKKA_01562	RecName: Full=Superoxide dismutase [Mn]	34.5788	34.3257	34.8423	33.6908	34.2777	33.9356	0.0533002	0.00795888	0.614234
Pseudomonas_GM17_pacbio_PROKKA_01567	RecName: Full=Ribosome hibernation promotion factor;Short=HPF	33.8396	33.6981	33.8885	32.4575	30.4803	32.6081	0.0464279	0.00650354	1.9601	+	+	+
Pseudomonas_GM17_pacbio_PROKKA_01575	RecName: Full=Intermembrane phospholipid transport system permease protein MlaE	29.531	30.1755	29.9664	27.6666	27.4512	26.9691	0.000835947	9.24188e-05	2.52867	+	+	+
Pseudomonas_GM17_pacbio_PROKKA_01585	RecName: Full=GTP cyclohydrolase 1 type 2 homolog	31.0933	31.0308	30.3216	30.4556	30.8403	30.2788	0.384881	0.194265	0.290333
Pseudomonas_GM17_pacbio_PROKKA_01589	RecName: Full=Phosphate acetyltransferase;AltName: Full=Phosphotransacetylase	32.1975	32.4662	32.4008	30.1754	30.2441	30.8803	0.00128937	8.2634e-05	1.92157	+	+	+
Pseudomonas_GM17_pacbio_PROKKA_01591	RecName: Full=Glutathione peroxidase homolog BsaA	33.8842	33.9454	34.0098	33.8689	34.1785	33.8961	0.758533	0.895099	-0.0346998
Pseudomonas_GM17_pacbio_PROKKA_01604	RecName: Full=Blue-light-activated histidine kinase	26.7438	25.1686	26.647	30.1243	30.8651	30.465	0.00147532	0.000161209	-4.29833	+	+	+
Pseudomonas_GM17_pacbio_PROKKA_01613	RecName: Full=Uncharacterized protein PA3922;Flags: Precursor	33.8855	33.1728	34.1848	33.9162	33.1797	33.8061	0.778419	0.907454	0.113701
Pseudomonas_GM17_pacbio_PROKKA_01616	RecName: Full=HTH-type transcriptional repressor AllR;AltName: Full=Negative regulator of allantoin and glyoxylate utilization operons	30.0754	30.3844	30.1188	30.0759	30.3584	30.148	0.992797	0.997353	-0.00123405
Pseudomonas_GM17_pacbio_PROKKA_01617	RecName: Full=Homogentisate 1,2-dioxygenase;Short=HGDO;AltName: Full=Homogentisate oxygenase;AltName: Full=Homogentisic acid oxidase;AltName: Full=Homogentisicase	36.3681	36.2449	36.387	35.4368	35.7535	35.6372	0.00213011	0.000224719	0.724167	+
Pseudomonas_GM17_pacbio_PROKKA_01618	RecName: Full=Ureidoglycolate lyase;Short=UGL;AltName: Full=Ureidoglycolase;AltName: Full=Ureidoglycolatase;AltName: Full=Ureidoglycolate hydrolase	36.0815	36.1189	36.2223	35.5544	35.5871	35.5555	0.000188125	0	0.575233	+
Pseudomonas_GM17_pacbio_PROKKA_01640	---NA---	25.8645	26.4649	26.9763	25.2594	27.5409	29.3814	0.480852	0.397008	-0.958666
Pseudomonas_GM17_pacbio_PROKKA_01642	RecName: Full=D-alanyl-D-alanine carboxypeptidase DacB;Short=DD-carboxypeptidase;Short=DD-peptidase;AltName: Full=D-alanyl-D-alanine endopeptidase;Short=DD-endopeptidase;AltName: Full=Penicillin-binding protein 4;Short=PBP-4;Flags: Precursor	29.5585	29.523	29.7248	28.0841	28.6116	28.3836	0.00166313	0.000157345	1.24233	+	+	+
Pseudomonas_GM17_pacbio_PROKKA_01653	RecName: Full=NADP-dependent 3-hydroxy acid dehydrogenase YdfG;AltName: Full=L-allo-threonine dehydrogenase;AltName: Full=Malonic semialdehyde reductase	31.4191	31.1179	31.2285	27.9375	27.4794	28.1327	8.89339e-05	0	3.4053	+	+	+
Pseudomonas_GM17_pacbio_PROKKA_01655	---NA---	30.6908	30.4849	30.3708	33.1537	30.9237	33.1726	0.064874	0.0103385	-1.90117		+
Pseudomonas_GM17_pacbio_PROKKA_01673	RecName: Full=PhoH-like protein	31.5288	31.7237	31.6566	32.0212	32.121	31.7121	0.0809978	0.0132112	-0.315065
Pseudomonas_GM17_pacbio_PROKKA_01678	RecName: Full=Molybdopterin synthase catalytic subunit;AltName: Full=MPT synthase subunit 2;AltName: Full=Molybdenum cofactor biosynthesis protein E;AltName: Full=Molybdopterin-converting factor large subunit;AltName: Full=Molybdopterin-converting factor subunit 2	28.9849	29.0002	28.8918	24.1777	22.8903	23.2433	0.000138093	0	5.52187	+	+	+
Pseudomonas_GM17_pacbio_PROKKA_01688	RecName: Full=Glutamine transport ATP-binding protein GlnQ	33.8885	34.0219	34.1467	29.0571	28.6221	28.821	3.76745e-06	0	5.18563	+	+	+
Pseudomonas_GM17_pacbio_PROKKA_01697	---NA---	31.3333	31.2897	31.2638	30.691	31.1401	29.0875	0.187634	0.0417048	0.9894
Pseudomonas_GM17_pacbio_PROKKA_01724	RecName: Full=Uncharacterized Nudix hydrolase NudL	29.2692	29.4969	29.5722	24.488	22.1019	22.415	0.00102957	8.76712e-05	6.44447	+	+	+
Pseudomonas_GM17_pacbio_PROKKA_01725	RecName: Full=Carnitine operon protein CaiE	30.8149	30.8708	30.7377	29.2756	29.5913	29.0983	0.000571449	0.000101426	1.48607	+	+	+
Pseudomonas_GM17_pacbio_PROKKA_01743	RecName: Full=Threonine synthase;Short=TS	31.9136	32.04	31.7239	26.9961	26.391	27.1691	3.75339e-05	0	5.04043	+	+	+
Pseudomonas_GM17_pacbio_PROKKA_01761	RecName: Full=Gamma-aminobutyraldehyde dehydrogenase;Short=ABALDH;AltName: Full=1-pyrroline dehydrogenase;AltName: Full=4-aminobutanal dehydrogenase;AltName: Full=5-aminopentanal dehydrogenase	34.533	34.4008	34.6606	32.7449	33.003	32.9128	0.000102671	0	1.64457	+	+	+
Pseudomonas_GM17_pacbio_PROKKA_01768	RecName: Full=Inner membrane protein YebE	34.9459	35.0421	34.9201	34.0863	34.4672	34.4108	0.00647075	0.000676028	0.647933	+
Pseudomonas_GM17_pacbio_PROKKA_01769	RecName: Full=Methyl-accepting chemotaxis protein McpB;AltName: Full=H3	33.2112	33.5288	33.333	33.4287	33.7322	33.3302	0.411898	0.239187	-0.139366
Pseudomonas_GM17_pacbio_PROKKA_01771	RecName: Full=Chemotaxis protein methyltransferase	28.9049	29.8185	29.0038	28.3584	28.3328	28.8621	0.0978663	0.0165377	0.724633
Pseudomonas_GM17_pacbio_PROKKA_01782	---NA---	28.7292	28.9441	29.0633	22.9013	21.9641	23.9118	0.000467289	0.000107383	5.98647	+	+	+
Pseudomonas_GM17_pacbio_PROKKA_01783	RecName: Full=Peptidoglycan-associated lipoprotein;Short=PAL;Flags: Precursor	34.644	34.49	34.6077	32.5241	33.1051	32.8569	0.000554885	0.000102236	1.75187	+	+	+
Pseudomonas_GM17_pacbio_PROKKA_01786	RecName: Full=Phosphoenolpyruvate carboxylase;Short=PEPC;Short=PEPCase	31.2714	31.6172	31.5092	31.1461	31.1461	31.2911	0.0741414	0.0119663	0.271501
Pseudomonas_GM17_pacbio_PROKKA_01788	RecName: Full=tRNA N6-adenosine threonylcarbamoyltransferase;AltName: Full=N6-L-threonylcarbamoyladenine synthase;Short=t(6)A synthase;AltName: Full=t(6)A37 threonylcarbamoyladenosine biosynthesis protein TsaD;AltName: Full=tRNA threonylcarbamoyladenosine biosynthesis protein TsaD	28.6468	28.8245	28.8002	28.2691	28.5993	28.1525	0.0451579	0.00631404	0.416866	+
Pseudomonas_GM17_pacbio_PROKKA_01793	RecName: Full=Ribosomal RNA small subunit methyltransferase J;AltName: Full=16S rRNA m2G1516 methyltransferase;AltName: Full=rRNA (guanine-N(2)-)-methyltransferase	29.9244	29.6312	30.0006	29.7566	29.7814	29.601	0.331524	0.125664	0.139067
Pseudomonas_GM17_pacbio_PROKKA_01798	RecName: Full=Uncharacterized lipoprotein YbaY;Flags: Precursor	33.0638	33.1959	32.764	32.2245	32.6604	32.4173	0.033016	0.00459538	0.573833	+
Pseudomonas_GM17_pacbio_PROKKA_01801	---NA---	30.9876	31.3275	31.2178	29.7787	29.9707	29.6984	0.000451169	0.000108383	1.3617	+	+	+
Pseudomonas_GM17_pacbio_PROKKA_01802	RecName: Full=Trans-aconitate 2-methyltransferase	30.3965	30.2772	30.1363	28.5396	28.8113	28.4394	0.000237672	0.000133056	1.67323	+	+	+
Pseudomonas_GM17_pacbio_PROKKA_01803	RecName: Full=Succinyl-diaminopimelate desuccinylase;Short=SDAP desuccinylase;AltName: Full=N-succinyl-LL-2,6-diaminoheptanedioate amidohydrolase	30.1141	30.0812	30.322	28.6944	29.0477	28.7418	0.000553897	0.000102318	1.34447	+	+	+
Pseudomonas_GM17_pacbio_PROKKA_01843	RecName: Full=Protein-L-isoaspartate O-methyltransferase;AltName: Full=L-isoaspartyl protein carboxyl methyltransferase;AltName: Full=Protein L-isoaspartyl methyltransferase;AltName: Full=Protein-beta-aspartate methyltransferase;Short=PIMT	22.614	23.6945	23.9803	29.576	28.1195	29.4341	0.00083987	9.2219e-05	-5.6136	+	+	+
Pseudomonas_GM17_pacbio_PROKKA_01844	RecName: Full=Murein hydrolase activator NlpD;Flags: Precursor	29.3155	29.9507	30.0281	28.9122	29.5127	29.2756	0.136165	0.0254256	0.531267
Pseudomonas_GM17_pacbio_PROKKA_01845	RecName: Full=RNA polymerase sigma factor RpoS;AltName: Full=Sigma S;AltName: Full=Sigma-38	28.6834	28.5783	28.8964	24.2349	24.0625	23.2627	0.000100923	0	4.866	+	+	+
Pseudomonas_GM17_pacbio_PROKKA_01890	RecName: Full=Pyrimidine/purine nucleotide 5'-monophosphate nucleosidase;AltName: Full=AMP nucleosidase;AltName: Full=CMP nucleosidase;AltName: Full=GMP nucleosidase;AltName: Full=IMP nucleosidase;AltName: Full=UMP nucleosidase;AltName: Full=dTMP nucleosidase	31.3808	30.5653	31.0733	29.0706	28.7583	28.7262	0.00119017	8.45443e-05	2.15477	+	+	+
Pseudomonas_GM17_pacbio_PROKKA_01896	RecName: Full=Uncharacterized HTH-type transcriptional regulator YeiE	25.9362	25.7504	26.7107	23.9849	24.4222	22.9763	0.0108108	0.00172671	2.33797	+	+	+
Pseudomonas_GM17_pacbio_PROKKA_01899	RecName: Full=Uncharacterized protein YehS	31.8543	31.7893	32.011	31.1309	30.4674	31.2085	0.0177321	0.0026391	0.949268	+
Pseudomonas_GM17_pacbio_PROKKA_01903	RecName: Full=Probable potassium transport system protein kup	29.883	29.994	29.8691	29.0643	28.8184	29.0781	0.000569447	0.000101587	0.928433	+
Pseudomonas_GM17_pacbio_PROKKA_01905	RecName: Full=Lysylphosphatidylglycerol biosynthesis bifunctional protein LysX;Includes: RecName: Full=Lysine--tRNA ligase;AltName: Full=Lysyl-tRNA synthetase;Short=LysRS;Includes: RecName: Full=Phosphatidylglycerol lysyltransferase;AltName: Full=Lysylphosphatidylglycerol synthetase;Short=LPG synthetase	29.7735	29.7038	29.3048	29.0559	29.3452	29.0388	0.0644662	0.0102116	0.4474
Pseudomonas_GM17_pacbio_PROKKA_01918	RecName: Full=Histidine transport ATP-binding protein HisP	35.1222	35.0178	35.2334	28.4478	30.9645	32.5186	0.0195573	0.00277046	4.48083	+	+	+
Pseudomonas_GM17_pacbio_PROKKA_01922	RecName: Full=Histidine-binding periplasmic protein;Short=HBP;Flags: Precursor	37.4166	37.5436	37.5087	36.2715	36.2924	36.1339	3.60812e-05	0	1.25703	+	+	+
Pseudomonas_GM17_pacbio_PROKKA_01924	RecName: Full=Glutathione S-transferase GstB	28.9227	28.8067	21.7318	27.7603	28.3832	28.2012	0.53239	0.543505	-1.62783		+
Pseudomonas_GM17_pacbio_PROKKA_01929	---NA---	30.5638	30.9872	30.738	29.4758	29.4456	29.7428	0.00145956	0.000161514	1.20827	+	+	+
Pseudomonas_GM17_pacbio_PROKKA_01930	RecName: Full=Outer membrane protein A;AltName: Full=Outer membrane porin A;Flags: Precursor	36.7759	36.6251	36.6231	36.8776	36.8822	36.8829	0.0151907	0.00229015	-0.2062	+
Pseudomonas_GM17_pacbio_PROKKA_01931	RecName: Full=Outer membrane protein A;AltName: Full=Outer membrane porin A;Flags: Precursor	35.2972	35.1737	35.234	35.0001	35.2658	34.9822	0.196614	0.0448651	0.152266
Pseudomonas_GM17_pacbio_PROKKA_01936	RecName: Full=Beta-agarase B	28.5699	28.2571	27.542	31.2391	31.5257	31.299	0.000518339	0.000104235	-3.2316	+	+	+
Pseudomonas_GM17_pacbio_PROKKA_01946	---NA---	28.9183	27.5971	28.8611	28.7933	28.8756	28.9302	0.399913	0.218848	-0.407534
Pseudomonas_GM17_pacbio_PROKKA_01953	RecName: Full=Lipopolysaccharide export system ATP-binding protein LptB	32.3816	32.6416	32.4323	30.4566	31.3648	30.3723	0.00586582	0.000682532	1.75393	+	+	+
Pseudomonas_GM17_pacbio_PROKKA_01954	RecName: Full=Spermidine/putrescine import ATP-binding protein PotA	33.5889	33.8756	33.6054	29.7426	23.8082	29.1545	0.0317094	0.00441888	6.12153	+	+	+
Pseudomonas_GM17_pacbio_PROKKA_01955	RecName: Full=High-affinity branched-chain amino acid transport system permease protein LivH;AltName: Full=LIV-I protein H	32.5034	32.2984	31.768	29.2421	22.2985	29.3315	0.0889888	0.0147517	5.23257		+
Pseudomonas_GM17_pacbio_PROKKA_01973	RecName: Full=Cholesterol ring-cleaving hydrolase IpdB subunit;AltName: Full=(3E)-2-(2-carboxylatoethyl)-3-methyl-6-oxocyclohex-1-ene-1-carboxyl-CoA hydrolase beta subunit;Short=COCHEA-CoA hydrolase beta subunit	29.6124	28.966	29.5736	26.7634	27.2644	27.2577	0.00101808	8.78518e-05	2.28883	+	+	+
Pseudomonas_GM17_pacbio_PROKKA_01984	RecName: Full=Multidrug resistance protein MdtB;AltName: Full=Multidrug transporter MdtB	32.7236	32.7296	32.6227	31.823	32.1439	31.7855	0.00286747	0.000427844	0.774499	+
Pseudomonas_GM17_pacbio_PROKKA_02004	RecName: Full=Protein LemA	33.063	33.0059	32.9196	30.957	31.393	31.2154	0.000170983	0	1.8077	+	+	+
Pseudomonas_GM17_pacbio_PROKKA_02020	RecName: Full=HTH-type transcriptional regulator SinR	29.4933	29.4432	29.4707	22.97	21.7898	21.6357	6.40437e-05	0	7.33723	+	+	+
Pseudomonas_GM17_pacbio_PROKKA_02032	---NA---	35.1436	35.1186	35.2366	35.9191	36.0535	36.0194	0.000103988	0	-0.831069	+
Pseudomonas_GM17_pacbio_PROKKA_02066	RecName: Full=UPF0065 protein YflP;Flags: Precursor	33.2911	33.1521	33.2179	30.7155	30.7278	31.2595	0.000226801	0.000136026	2.31943	+	+	+
Pseudomonas_GM17_pacbio_PROKKA_02068	RecName: Full=Porin-like protein GalP;AltName: Full=Gallate degradation protein P;Flags: Precursor	30.5023	30.2501	30.2735	20.7417	22.9474	23.0138	0.000417243	0.000111015	8.10767	+	+	+
Pseudomonas_GM17_pacbio_PROKKA_02073	RecName: Full=FAD assembly factor SdhE	31.3129	30.9887	31.2607	22.8954	23.675	23.6106	8.4831e-06	0	7.79377	+	+	+
Pseudomonas_GM17_pacbio_PROKKA_02075	RecName: Full=L-aspartate oxidase;Short=LASPO;AltName: Full=Quinolinate synthase B	31.0658	30.8299	29.8462	23.5014	22.7608	21.4819	0.000331118	0.000118519	7.99927	+	+	+
Pseudomonas_GM17_pacbio_PROKKA_02116	---NA---	23.4437	20.9256	22.8013	28.2127	28.1188	28.0735	0.00161338	0.00015871	-5.7448	+	+	+
Pseudomonas_GM17_pacbio_PROKKA_02120	RecName: Full=Polyamine aminopropyltransferase;AltName: Full=Putrescine aminopropyltransferase;Short=PAPT;AltName: Full=Spermidine synthase;Short=SPDS;Short=SPDSY	30.8557	30.8886	30.6839	23.6727	23.7477	22.5813	4.03039e-05	0	7.4755	+	+	+
Pseudomonas_GM17_pacbio_PROKKA_02123	RecName: Full=Tol-Pal system protein TolB;Flags: Precursor	29.548	30.0176	30.0132	23.7133	22.8722	22.7439	3.87035e-05	0	6.7498	+	+	+
Pseudomonas_GM17_pacbio_PROKKA_02129	RecName: Full=5-oxoprolinase subunit A;Short=5-OPase subunit A;AltName: Full=5-oxoprolinase (ATP-hydrolyzing) subunit A	34.014	33.8733	33.706	31.7047	31.7613	31.7125	1.9249e-05	0	2.13827	+	+	+
Pseudomonas_GM17_pacbio_PROKKA_02130	RecName: Full=5-oxoprolinase subunit B;Short=5-OPase subunit B;AltName: Full=5-oxoprolinase (ATP-hydrolyzing) subunit B	27.5796	27.7458	27.6243	28.8736	29.4875	28.6029	0.00736629	0.000790123	-1.3381	+	+	+
Pseudomonas_GM17_pacbio_PROKKA_02131	RecName: Full=5-oxoprolinase subunit C;Short=5-OPase subunit C;AltName: Full=5-oxoprolinase (ATP-hydrolyzing) subunit C	31.1808	30.7424	31.1235	28.7079	28.5304	28.3775	0.000121614	0	2.47697	+	+	+
Pseudomonas_GM17_pacbio_PROKKA_02144	RecName: Full=ECF RNA polymerase sigma-E factor;AltName: Full=RNA polymerase sigma-E factor;AltName: Full=Sigma-24	28.4723	28.2358	28.5933	24.2096	25.0716	24.171	0.000224657	0.000136315	3.94973	+	+	+
Pseudomonas_GM17_pacbio_PROKKA_02166	RecName: Full=Putative carbamate hydrolase RutD;AltName: Full=Aminohydrolase	30.0696	29.9537	30.1679	29.2596	29.5595	29.3194	0.00346823	0.000484581	0.684233	+
Pseudomonas_GM17_pacbio_PROKKA_02167	RecName: Full=HTH-type transcriptional activator AllS	29.2067	28.8806	29.4711	30.4567	30.6345	30.5221	0.00163044	0.000158122	-1.35163	+	+	+
Pseudomonas_GM17_pacbio_PROKKA_02171	RecName: Full=Miniconductance mechanosensitive channel YbdG	28.4235	28.7277	28.6825	21.1765	22.3402	21.9976	4.59898e-05	0	6.77313	+	+	+
Pseudomonas_GM17_pacbio_PROKKA_02199	RecName: Full=Outer membrane protein TolC;AltName: Full=Multidrug efflux pump subunit TolC;Flags: Precursor	37.7908	37.7937	37.7402	37.5769	37.7596	37.5655	0.0969266	0.0164467	0.1409
Pseudomonas_GM17_pacbio_PROKKA_02209	---NA---	30.1341	29.9694	30.0802	30.0473	30.318	30.1043	0.375244	0.179029	-0.0953
Pseudomonas_GM17_pacbio_PROKKA_02238	RecName: Full=Phenylalanine-4-hydroxylase;Short=PAH;AltName: Full=Phe-4-monooxygenase	29.8575	29.4	29.8074	22.3487	21.9213	24.9417	0.00227428	0.000222222	6.61773	+	+	+
Pseudomonas_GM17_pacbio_PROKKA_02249	RecName: Full=UTP--glucose-1-phosphate uridylyltransferase;AltName: Full=Alpha-D-glucosyl-1-phosphate uridylyltransferase;AltName: Full=UDP-glucose pyrophosphorylase;Short=UDPGP;AltName: Full=Uridine diphosphoglucose pyrophosphorylase	31.4013	31.6695	31.1912	23.4325	23.9144	24.223	9.43982e-06	0	7.56403	+	+	+
Pseudomonas_GM17_pacbio_PROKKA_02252	RecName: Full=Ubiquinone biosynthesis O-methyltransferase;AltName: Full=2-polyprenyl-6-hydroxyphenol methylase;AltName: Full=3-demethylubiquinone 3-O-methyltransferase	31.751	32.012	31.7642	30.264	30.8105	30.4672	0.0018216	0.000155907	1.3285	+	+	+
Pseudomonas_GM17_pacbio_PROKKA_02273	---NA---	23.5214	27.4637	26.7779	22.4089	22.3968	23.1088	0.0569541	0.00867048	3.28283		+
Pseudomonas_GM17_pacbio_PROKKA_02276	RecName: Full=DNA-binding transcriptional regulator NtrC;AltName: Full=Nitrogen regulation protein NR(I);AltName: Full=Nitrogen regulator I;Short=NRI	27.7776	28.089	27.8174	22.814	21.633	24.1348	0.00230876	0.000221316	5.03407	+	+	+
Pseudomonas_GM17_pacbio_PROKKA_02283	RecName: Full=STAS-domain containing protein PA14_20770	34.5974	34.3049	34.5196	35.076	35.1147	34.9434	0.00495169	0.000651744	-0.570733	+
Pseudomonas_GM17_pacbio_PROKKA_02296	RecName: Full=Flagellar biosynthesis protein FlhF;AltName: Full=Flagella-associated GTP-binding protein	27.6091	27.7997	27.55	21.7781	22.9021	24.6428	0.00557181	0.000641065	4.54527	+	+	+
Pseudomonas_GM17_pacbio_PROKKA_02298	RecName: Full=RNA polymerase sigma factor FliA;AltName: Full=RNA polymerase sigma factor for flagellar operon;AltName: Full=Sigma F;AltName: Full=Sigma-28	31.7802	31.7794	31.6195	27.0997	26.1718	27.3499	0.000179739	0	4.85257	+	+	+
Pseudomonas_GM17_pacbio_PROKKA_02302	RecName: Full=Protein-glutamate methylesterase/protein-glutamine glutaminase 1	32.165	32.1869	32.221	30.71	30.7068	30.6281	1.11345e-06	0	1.50933	+	+	+
Pseudomonas_GM17_pacbio_PROKKA_02306	---NA---	28.3422	28.4513	28.0286	22.0404	23.6035	23.5336	0.000578037	0.000101186	5.21487	+	+	+
Pseudomonas_GM17_pacbio_PROKKA_02308	---NA---	30.4901	30.0948	30.3997	29.7749	29.5201	29.8354	0.0158584	0.00234106	0.618067	+
Pseudomonas_GM17_pacbio_PROKKA_02317	RecName: Full=Thiol:disulfide interchange protein DsbE;AltName: Full=Cytochrome c biogenesis protein CcmG	27.3404	27.4339	27.3278	28.3872	27.8594	28.1665	0.00794477	0.000902344	-0.770332	+
Pseudomonas_GM17_pacbio_PROKKA_02328	---NA---	30.059	30.3563	30.4025	31.9679	31.1043	31.4214	0.0110901	0.00172264	-1.22527	+	+	+
Pseudomonas_GM17_pacbio_PROKKA_02330	RecName: Full=Thiosulfate-binding protein;Flags: Precursor	33.0244	32.8737	33.0826	32.5853	32.3133	32.5107	0.00687709	0.000670981	0.523799	+
Pseudomonas_GM17_pacbio_PROKKA_02344	RecName: Full=Inosamine-phosphate amidinotransferase 1;AltName: Full=Aminocyclitol amidinotransferase;Short=ADT;AltName: Full=Inosamine-phosphate amidinotransferase I	25.6236	26.4424	26.2535	31.0681	30.7132	30.9383	5.7423e-05	0	-4.80003	+	+	+
Pseudomonas_GM17_pacbio_PROKKA_02349	RecName: Full=Methionyl-tRNA formyltransferase	30.7675	21.537	30.6487	32.3692	32.7225	32.506	0.185765	0.0411754	-4.8815		+
Pseudomonas_GM17_pacbio_PROKKA_02351	RecName: Full=Cysteine/O-acetylserine efflux protein	23.0252	25.6055	23.3739	34.0031	34.0874	33.9816	0.000243916	0.000131417	-10.0225	+	+	+
Pseudomonas_GM17_pacbio_PROKKA_02358	RecName: Full=Inner membrane protein YjcH	29.0298	28.9974	29.3506	26.6364	27.9281	27.095	0.00845213	0.00100291	1.9061	+	+	+
Pseudomonas_GM17_pacbio_PROKKA_02359	RecName: Full=Cation/acetate symporter ActP;AltName: Full=Acetate permease;AltName: Full=Acetate transporter ActP	32.6602	32.3969	32.6575	29.1221	29.637	29.3412	4.9819e-05	0	3.20477	+	+	+
Pseudomonas_GM17_pacbio_PROKKA_02394	RecName: Full=Proofreading thioesterase EntH;AltName: Full=Enterobactin synthase component H	32.4358	32.6227	32.3294	30.8387	31.0409	30.7973	0.000161344	0	1.57033	+	+	+
Pseudomonas_GM17_pacbio_PROKKA_02422	RecName: Full=Probable acyl-CoA dehydrogenase fadE25	35.1365	35.1406	35.153	34.1526	34.0408	33.8673	0.000173822	0	1.12313	+	+	+
Pseudomonas_GM17_pacbio_PROKKA_02429	RecName: Full=Biopolymer transport protein ExbB	26.8455	25.5424	26.2936	22.2757	24.6793	23.8155	0.0298029	0.00397761	2.637	+	+	+
Pseudomonas_GM17_pacbio_PROKKA_02430	RecName: Full=Biopolymer transport protein ExbD	28.4775	28.4279	28.5443	23.5481	22.4422	23.819	0.000247741	0.000130746	5.21347	+	+	+
Pseudomonas_GM17_pacbio_PROKKA_02433	RecName: Full=3-deoxy-manno-octulosonate cytidylyltransferase;AltName: Full=CMP-2-keto-3-deoxyoctulosonic acid synthase;Short=CKS;Short=CMP-KDO synthase	30.709	31.1971	31.0066	28.6923	29.1244	28.46	0.000782099	9.41176e-05	2.212	+	+	+
Pseudomonas_GM17_pacbio_PROKKA_02442	RecName: Full=Pyrophosphatase PpaX	25.651	25.2501	25.6972	23.3477	22.1132	23.6305	0.00679947	0.000671649	2.5023	+	+	+
Pseudomonas_GM17_pacbio_PROKKA_02460	---NA---	32.4873	32.4572	32.2284	30.0762	30.2988	29.8251	0.000128625	0	2.32427	+	+	+
Pseudomonas_GM17_pacbio_PROKKA_02476	---NA---	29.5845	29.4871	29.452	27.8132	28.4518	28.2457	0.0022445	0.000222874	1.33763	+	+	+
Pseudomonas_GM17_pacbio_PROKKA_02480	---NA---	29.2781	28.7562	29.1939	29.3333	29.5854	29.1998	0.207095	0.0494174	-0.296767
Pseudomonas_GM17_pacbio_PROKKA_02492	RecName: Full=Fatty acid oxidation complex subunit alpha;Includes: RecName: Full=Enoyl-CoA hydratase/Delta(3)-cis-Delta(2)-trans-enoyl-CoA isomerase/3-hydroxybutyryl-CoA epimerase;Includes: RecName: Full=3-hydroxyacyl-CoA dehydrogenase	30.9298	31.032	31.2263	31.672	32.0231	30.4798	0.52679	0.527755	-0.328934
Pseudomonas_GM17_pacbio_PROKKA_02537	RecName: Full=Probable periplasmic serine endoprotease DegP-like;AltName: Full=Protease Do;Flags: Precursor	24.5854	21.4359	22.0722	28.1097	28.0312	28.0838	0.00502192	0.000650052	-5.37707	+	+	+
Pseudomonas_GM17_pacbio_PROKKA_02559	RecName: Full=Aconitate hydratase A;Short=ACN;Short=Aconitase;AltName: Full=(2R,3S)-2-methylisocitrate dehydratase;AltName: Full=(2S,3R)-3-hydroxybutane-1,2,3-tricarboxylate dehydratase;AltName: Full=Iron-responsive protein-like;Short=IRP-like;AltName: Full=Probable 2-methyl-cis-aconitate hydratase;AltName: Full=RNA-binding protein	26.8173	24.5486	23.8791	24.021	23.6728	21.6771	0.163993	0.0335728	1.95803		+
Pseudomonas_GM17_pacbio_PROKKA_02560	RecName: Full=Putative isomerase YbhH	32.7293	32.4716	32.6288	30.7204	30.1693	30.5014	0.000264736	0.000126984	2.1462	+	+	+
Pseudomonas_GM17_pacbio_PROKKA_02561	RecName: Full=2-methylcitrate dehydratase;Short=2-MC dehydratase;AltName: Full=Aconitate hydratase;Short=ACN;Short=Aconitase	37.0375	37.0323	37.0975	35.7104	35.8062	35.7129	4.11903e-06	0	1.3126	+	+	+
Pseudomonas_GM17_pacbio_PROKKA_02562	RecName: Full=Putative phosphoenolpyruvate synthase regulatory protein;Short=PEP synthase regulatory protein;Short=PSRP;AltName: Full=Pyruvate, water dikinase regulatory protein	32.4726	32.3187	32.5091	30.8729	30.972	31.1643	0.00015915	0	1.4304	+	+	+
Pseudomonas_GM17_pacbio_PROKKA_02587	RecName: Full=5-methylthioadenosine/S-adenosylhomocysteine deaminase;Short=MTA/SAH deaminase	29.6147	29.3113	29.4846	27.9568	27.4273	27.8954	0.000824457	9.27536e-05	1.71037	+	+	+
Pseudomonas_GM17_pacbio_PROKKA_02591	RecName: Full=Uncharacterized HTH-type transcriptional regulator YdfH	31.1615	31.4041	31.1241	23.664	22.1566	23.4249	6.82627e-05	0	8.14807	+	+	+
Pseudomonas_GM17_pacbio_PROKKA_02606	RecName: Full=Recombination protein RecR	29.8707	30.0084	30.0005	22.8725	22.0624	23.7338	0.000128396	0	7.0703	+	+	+
Pseudomonas_GM17_pacbio_PROKKA_02609	RecName: Full=Fumarate and nitrate reduction regulatory protein	28.5087	29.0957	28.2872	28.6013	28.1449	28.9929	0.889622	0.958619	0.0508334
Pseudomonas_GM17_pacbio_PROKKA_02626	---NA---	30.9319	30.7002	31.0503	27.1919	26.4047	27.3119	0.000203696	0	3.92463	+	+	+
Pseudomonas_GM17_pacbio_PROKKA_02633	RecName: Full=Erythronate-4-phosphate dehydrogenase	30.0939	30.1782	30.0258	33.4925	33.9593	33.4519	3.06095e-05	0	-3.53527	+	+	+
Pseudomonas_GM17_pacbio_PROKKA_02635	RecName: Full=ATP-dependent lipid A-core flippase;AltName: Full=Lipid A export ATP-binding/permease protein MsbA	28.9684	28.8094	29.2977	26.8175	23.6067	26.8306	0.0389587	0.00557509	3.27357	+	+	+
Pseudomonas_GM17_pacbio_PROKKA_02644	---NA---	30.7235	30.2915	30.625	29.5751	29.7961	29.1509	0.010677	0.00166698	1.0393	+	+	+
Pseudomonas_GM17_pacbio_PROKKA_02650	RecName: Full=Biofilm operon icaADBC HTH-type negative transcriptional regulator IcaR;AltName: Full=Intercellular adhesion protein R	31.6701	31.7746	31.6059	28.89	28.4085	28.8549	5.31325e-05	0	2.96573	+	+	+
Pseudomonas_GM17_pacbio_PROKKA_02651	RecName: Full=Beta-hexosaminidase;AltName: Full=Beta-N-acetylhexosaminidase;AltName: Full=N-acetyl-beta-glucosaminidase	30.2872	30.719	30.222	28.5062	28.2676	28.3206	0.000286177	0.000123671	2.0446	+	+	+
Pseudomonas_GM17_pacbio_PROKKA_02654	---NA---	30.8636	28.9225	30.0095	28.3292	22.8428	28.4608	0.154802	0.030396	3.3876		+
Pseudomonas_GM17_pacbio_PROKKA_02663	RecName: Full=Lipoprotein-releasing system ATP-binding protein LolD	30.2389	30.5324	30.1592	29.7069	30.0748	29.8103	0.0474025	0.00674865	0.446166	+
Pseudomonas_GM17_pacbio_PROKKA_02664	RecName: Full=Lipoprotein-releasing system transmembrane protein LolC	29.175	29.3118	29.5446	28.7565	28.2444	29.448	0.22196	0.0551605	0.5275
Pseudomonas_GM17_pacbio_PROKKA_02674	---NA---	32.1495	32.5609	32.3455	30.7153	28.9707	30.685	0.0193461	0.00271893	2.2283	+	+	+
Pseudomonas_GM17_pacbio_PROKKA_02686	RecName: Full=LexA repressor	31.7055	31.4502	31.8265	28.4076	28.5001	28.0431	4.75095e-05	0	3.3438	+	+	+
Pseudomonas_GM17_pacbio_PROKKA_02718	---NA---	29.0991	29.347	29.3435	30.3313	30.6826	30.4132	0.000829947	9.26194e-05	-1.2125	+	+	+
Pseudomonas_GM17_pacbio_PROKKA_02720	---NA---	33.565	33.3396	33.6268	34.0448	34.072	34.0162	0.00384629	0.000544173	-0.533867	+
Pseudomonas_GM17_pacbio_PROKKA_02722	RecName: Full=Antitoxin MqsA	31.6289	31.5797	31.824	30.2494	30.4272	30.3081	0.000121017	0	1.3493	+	+	+
Pseudomonas_GM17_pacbio_PROKKA_02736	---NA---	32.867	33.0107	32.9133	32.2524	32.726	32.6478	0.0636611	0.00995051	0.388266
Pseudomonas_GM17_pacbio_PROKKA_02746	RecName: Full=Molybdenum import ATP-binding protein ModC	30.681	30.7748	30.5288	22.1157	24.7813	23.5232	0.000744953	9.51673e-05	7.18813	+	+	+
Pseudomonas_GM17_pacbio_PROKKA_02750	RecName: Full=Acrylyl-CoA reductase AcuI;AltName: Full=Acryloyl-coenzyme A reductase	32.4615	32.7598	32.8522	30.3972	30.5744	30.6013	8.59439e-05	0	2.16687	+	+	+
Pseudomonas_GM17_pacbio_PROKKA_02755	---NA---	23.642	23.103	22.7478	29.1924	29.1234	29.3803	2.35736e-05	0	-6.06777	+	+	+
Pseudomonas_GM17_pacbio_PROKKA_02759	RecName: Full=Thiosulfate dehydrogenase;AltName: Full=Tetrathionate synthase;Flags: Precursor	29.4541	29.2925	29.4393	23.6047	25.5735	23.1656	0.00206196	0.000226056	5.2807	+	+	+
Pseudomonas_GM17_pacbio_PROKKA_02765	---NA---	29.7418	29.2927	29.1918	28.5058	28.4937	28.4462	0.00550109	0.000642051	0.926867	+
Pseudomonas_GM17_pacbio_PROKKA_02776	RecName: Full=HTH-type transcriptional regulator SarZ;AltName: Full=Staphylococcal accessory regulator Z	24.9716	22.5915	22.5098	27.8133	27.9313	27.6655	0.0053918	0.000645361	-4.44573	+	+	+
Pseudomonas_GM17_pacbio_PROKKA_02781	RecName: Full=Long-chain-fatty-acid--CoA ligase;AltName: Full=Long-chain acyl-CoA synthetase	31.8741	31.8359	32.3303	30.305	30.1448	30.3082	0.000465513	0.000107563	1.76077	+	+	+
Pseudomonas_GM17_pacbio_PROKKA_02782	RecName: Full=Probable galactarate/D-glucarate transporter GudP	29.2209	28.9849	29.36	23.526	23.6552	24.597	0.000120358	0	5.26253	+	+	+
Pseudomonas_GM17_pacbio_PROKKA_02784	RecName: Full=Glycerate kinase	30.0064	29.7331	29.92	25.6539	26.8587	26.2608	0.000527758	0.00010356	3.6287	+	+	+
Pseudomonas_GM17_pacbio_PROKKA_02794	RecName: Full=Uncharacterized protein YpfG;Flags: Precursor	29.5144	29.2694	29.3809	28.8818	29.1169	29.0145	0.0174244	0.00259946	0.383834	+
Pseudomonas_GM17_pacbio_PROKKA_02825	RecName: Full=Signal transduction histidine-protein kinase ArlS	28.1177	28.3699	28.111	26.6004	25.011	26.8111	0.0231006	0.00313135	2.0587	+	+	+
Pseudomonas_GM17_pacbio_PROKKA_02834	---NA---	30.6392	30.9597	30.7152	29.8249	28.7128	29.8711	0.0290743	0.00384138	1.30177	+	+	+
Pseudomonas_GM17_pacbio_PROKKA_02836	RecName: Full=Cardiolipin synthase;Short=CL synthase	31.4703	31.5991	31.4015	30.0505	30.1415	30.0254	3.09128e-05	0	1.41783	+	+	+
Pseudomonas_GM17_pacbio_PROKKA_02838	RecName: Full=Iron uptake system component EfeO;Flags: Precursor	28.9225	29.1516	28.6746	29.0465	29.0723	29.097	0.323844	0.11875	-0.155699
Pseudomonas_GM17_pacbio_PROKKA_02848	RecName: Full=Signal transduction histidine-protein kinase BarA	29.938	30.5876	30.017	29.0982	29.2659	29.1395	0.00860885	0.00106241	1.013	+	+	+
Pseudomonas_GM17_pacbio_PROKKA_02853	RecName: Full=p-hydroxybenzoic acid efflux pump subunit AaeA;Short=pHBA efflux pump protein A	27.9664	28.3341	27.7969	26.3893	26.0122	22.7605	0.0625363	0.00972288	2.97847		+
Pseudomonas_GM17_pacbio_PROKKA_02869	RecName: Full=3-ketoacyl-CoA thiolase;AltName: Full=Acetyl-CoA acyltransferase;AltName: Full=Beta-ketothiolase;AltName: Full=Fatty acid oxidation complex subunit beta	31.9731	31.9213	31.8611	22.3102	22.8936	23.6942	2.41804e-05	0	8.9525	+	+	+
Pseudomonas_GM17_pacbio_PROKKA_02883	RecName: Full=Monodechloroaminopyrrolnitrin halogenase PrnC	35.9216	35.7023	35.9282	35.1169	34.8395	35.2504	0.00530472	0.000645694	0.781766	+
Pseudomonas_GM17_pacbio_PROKKA_02907	RecName: Full=Extracellular serine protease;Flags: Precursor	32.0763	31.9561	32.1623	31.8023	31.9795	32.0052	0.195058	0.0445347	0.135901
Pseudomonas_GM17_pacbio_PROKKA_02908	RecName: Full=Extracellular serine protease;Flags: Precursor	34.6037	34.3242	34.5705	36.1444	35.7693	35.9883	0.000468066	0.000107293	-1.46787	+	+	+
Pseudomonas_GM17_pacbio_PROKKA_02918	RecName: Full=Oxygen regulatory protein NreC;AltName: Full=Nitrogen regulation protein C	32.9222	33.1059	32.5157	31.7047	31.7281	30.9468	0.0110417	0.00172508	1.38807	+	+	+
Pseudomonas_GM17_pacbio_PROKKA_02939	---NA---	32.5548	32.7717	32.8209	32.1877	32.4669	32.2763	0.0250264	0.00327478	0.405501	+
Pseudomonas_GM17_pacbio_PROKKA_02960	RecName: Full=Glutamine synthetase;Short=GS;AltName: Full=Glutamate--ammonia ligase;AltName: Full=Glutamine synthetase I alpha;Short=GSI alpha	31.1855	31.6043	31.3416	30.5437	30.1833	30.1511	0.0034782	0.000484315	1.08443	+	+	+
Pseudomonas_GM17_pacbio_PROKKA_03028	RecName: Full=Lipoprotein E;AltName: Full=Outer membrane protein P4;Short=OMP P4;Flags: Precursor	34.7368	34.8659	34.6892	31.97	32.2475	32.1417	1.05761e-05	0	2.64423	+	+	+
Pseudomonas_GM17_pacbio_PROKKA_03029	RecName: Full=UDP-glucose 4-epimerase;AltName: Full=Galactowaldenase;AltName: Full=UDP-galactose 4-epimerase	29.7588	30.0285	29.7138	24.564	22.3543	22.9327	0.000609348	0.000100471	6.55003	+	+	+
Pseudomonas_GM17_pacbio_PROKKA_03032	---NA---	26.8406	28.1954	28.0129	22.156	21.7803	23.3728	0.00121509	8.39895e-05	5.2466	+	+	+
Pseudomonas_GM17_pacbio_PROKKA_03037	RecName: Full=Phosphinothricin tripeptide synthase PhsC;Short=PTT synthase PhsC;AltName: Full=L-alanine--[L-alanyl-carrier protein] ligase;AltName: Full=Nonribosomal peptide synthase PhsC;AltName: Full=Phosphinothricin tripeptide synthetase II;Short=PTT synthetase II	28.4056	28.6551	28.5683	25.4845	22.3395	21.8024	0.00976578	0.00133397	5.3342	+	+	+
Pseudomonas_GM17_pacbio_PROKKA_03042	---NA---	32.4978	32.6395	32.6209	32.2373	32.3178	32.2912	0.00380177	0.000544764	0.303967	+
Pseudomonas_GM17_pacbio_PROKKA_03044	RecName: Full=Serine hydroxymethyltransferase;Short=SHMT;Short=Serine methylase	30.2197	30.6087	30.6712	28.6017	29.1064	28.7814	0.00122084	8.37696e-05	1.67003	+	+	+
Pseudomonas_GM17_pacbio_PROKKA_03045	RecName: Full=Gramicidin S synthase 2;AltName: Full=Gramicidin S synthase II;Includes: RecName: Full=ATP-dependent proline adenylase;Short=ProA;AltName: Full=Proline activase;Includes: RecName: Full=ATP-dependent valine adenylase;Short=ValA;AltName: Full=Valine activase;Includes: RecName: Full=ATP-dependent ornithine adenylase;Short=OrnA;AltName: Full=Ornithine activase;Includes: RecName: Full=AT…	31.4594	31.6443	31.5043	31.368	31.1396	31.4213	0.0924134	0.0155093	0.226366
Pseudomonas_GM17_pacbio_PROKKA_03047	RecName: Full=Uncharacterized protease YoaZ	33.237	32.8114	33.2265	32.6511	32.7814	32.6574	0.0542309	0.0079754	0.395002
Pseudomonas_GM17_pacbio_PROKKA_03055	---NA---	37.1556	36.9095	37.1822	37.7695	37.8876	37.8881	0.00130326	8.24742e-05	-0.765966	+
Pseudomonas_GM17_pacbio_PROKKA_03057	RecName: Full=Outer membrane protein B;AltName: Full=168 kDa surface-layer protein;AltName: Full=Cell surface antigen 5;Short=Sca5;AltName: Full=Surface protein antigen;AltName: Full=rOmp B;Short=rOmpB;Contains: RecName: Full=120 kDa surface-exposed protein;AltName: Full=120 kDa outer membrane protein OmpB;AltName: Full=Surface protein antigen;AltName: Full=p120;Contains: RecName: Full=32 kDa bet…	30.1292	29.9781	29.6462	31.9272	31.8738	31.7384	0.000229843	0.000135307	-1.92863	+	+	+
Pseudomonas_GM17_pacbio_PROKKA_03096	RecName: Full=L-threonine 3-dehydrogenase;Short=TDH	31.4114	31.5912	31.6672	22.7108	23.9925	22.5513	5.22142e-05	0	8.47173	+	+	+
Pseudomonas_GM17_pacbio_PROKKA_03110	RecName: Full=Undecaprenyl-phosphate 4-deoxy-4-formamido-L-arabinose transferase;AltName: Full=Undecaprenyl-phosphate Ara4FN transferase;Short=Ara4FN transferase	32.0045	31.8722	32.1226	31.0581	29.7695	30.8225	0.0227567	0.00313684	1.44973	+	+	+
Pseudomonas_GM17_pacbio_PROKKA_03113	RecName: Full=Undecaprenyl phosphate-alpha-4-amino-4-deoxy-L-arabinose arabinosyl transferase;AltName: Full=4-amino-4-deoxy-L-arabinose lipid A transferase;AltName: Full=Lipid IV(A) 4-amino-4-deoxy-L-arabinosyltransferase;AltName: Full=Undecaprenyl phosphate-alpha-L-Ara4N transferase	28.3772	27.9534	28.3865	27.2202	26.3376	27.2791	0.0183713	0.00262847	1.2934	+	+	+
Pseudomonas_GM17_pacbio_PROKKA_03125	RecName: Full=Carnitinyl-CoA dehydratase;AltName: Full=Crotonobetainyl-CoA hydratase	33.2203	33.3098	33.4417	31.6124	32.0541	31.928	0.000567167	0.000101668	1.4591	+	+	+
Pseudomonas_GM17_pacbio_PROKKA_03126	RecName: Full=Probable acyl-CoA dehydrogenase fadE25	36.3986	36.2959	36.3999	34.6656	34.6061	34.6781	1.95159e-06	0	1.71487	+	+	+
Pseudomonas_GM17_pacbio_PROKKA_03127	RecName: Full=Carnitinyl-CoA dehydratase;AltName: Full=Crotonobetainyl-CoA hydratase	36.4241	36.4274	36.5138	35.5614	35.761	35.6324	0.000251805	0.000129032	0.803499	+
Pseudomonas_GM17_pacbio_PROKKA_03128	RecName: Full=Probable acyl-CoA dehydrogenase fadE25	35.4059	35.4077	35.564	33.9911	34.247	34.0192	0.000141499	0	1.37343	+	+	+
Pseudomonas_GM17_pacbio_PROKKA_03130	RecName: Full=3-oxoacyl-[acyl-carrier-protein] reductase FabG;AltName: Full=3-ketoacyl-acyl carrier protein reductase;AltName: Full=Beta-Ketoacyl-acyl carrier protein reductase;AltName: Full=Beta-ketoacyl-ACP reductase	34.5957	34.5861	34.5229	32.4828	32.8232	32.6226	4.53016e-05	0	1.92537	+	+	+
Pseudomonas_GM17_pacbio_PROKKA_03131	RecName: Full=Acetyl-coenzyme A synthetase;Short=AcCoA synthetase;Short=Acs;AltName: Full=Acetate--CoA ligase;AltName: Full=Acyl-activating enzyme	35.2391	34.9968	35.1497	33.2686	33.459	33.2445	5.1215e-05	0	1.8045	+	+	+
Pseudomonas_GM17_pacbio_PROKKA_03181	RecName: Full=Transcriptional repressor PaaX	28.8754	29.0219	28.8897	25.512	26.3305	25.9143	0.000235786	0.000133891	3.01007	+	+	+
Pseudomonas_GM17_pacbio_PROKKA_03198	RecName: Full=Na(+)/H(+) antiporter NhaB;AltName: Full=Sodium/proton antiporter NhaB	28.1061	28.0523	27.8342	22.6152	24.2277	21.4607	0.00291854	0.000425915	5.22967	+	+	+
Pseudomonas_GM17_pacbio_PROKKA_03204	RecName: Full=Catecholate siderophore receptor Fiu;AltName: Full=Ferric iron uptake protein;AltName: Full=TonB-dependent receptor Fiu;Flags: Precursor	32.6936	32.7726	32.8867	30.2743	31.0513	30.4742	0.00080295	9.36357e-05	2.18437	+	+	+
Pseudomonas_GM17_pacbio_PROKKA_03231	RecName: Full=2,3-diketo-L-gulonate reductase;Short=2,3-DKG reductase;AltName: Full=3-dehydro-L-gulonate 2-dehydrogenase	32.3391	32.5223	32.2184	30.9666	31.041	30.7832	0.000256943	0.000128257	1.42967	+	+	+
Pseudomonas_GM17_pacbio_PROKKA_03270	RecName: Full=Multidrug resistance protein MdtA;AltName: Full=Multidrug transporter MdtA;Flags: Precursor	28.3148	28.5243	27.846	22.4862	21.957	24.6145	0.00338679	0.000486457	5.20913	+	+	+
Pseudomonas_GM17_pacbio_PROKKA_03324	RecName: Full=Protein MoxR	30.9682	30.6937	30.7187	30.3138	29.6968	30.352	0.0428759	0.00601587	0.672667	+
Pseudomonas_GM17_pacbio_PROKKA_03328	RecName: Full=Photosystem I assembly protein Ycf3	27.5983	27.5916	27.7145	23.7378	23.2761	23.6295	9.42636e-06	0	4.087	+	+	+
Pseudomonas_GM17_pacbio_PROKKA_03329	---NA---	26.8945	27.006	27.905	32.2757	32.906	32.3386	0.000156356	0	-5.23827	+	+	+
Pseudomonas_GM17_pacbio_PROKKA_03349	RecName: Full=Lactose phosphotransferase system repressor	26.7538	26.6649	27.0522	28.8419	28.8961	28.9632	7.0456e-05	0	-2.07677	+	+	+
Pseudomonas_GM17_pacbio_PROKKA_03351	RecName: Full=2-oxo-tetronate isomerase;AltName: Full=2-dehydrotetronate isomerase	32.6296	32.8644	32.783	29.666	28.2469	29.9819	0.003003	0.000424004	3.46073	+	+	+
Pseudomonas_GM17_pacbio_PROKKA_03392	---NA---	28.7527	28.6125	28.6278	29.2629	29.3867	29.3513	0.00031518	0.000119738	-0.669299	+
Pseudomonas_GM17_pacbio_PROKKA_03400	RecName: Full=Vitamin B12 transporter BtuB;AltName: Full=Cobalamin receptor;AltName: Full=Outer membrane cobalamin translocator;Flags: Precursor	28.4641	28.5097	28.5724	21.6052	23.1989	24.6255	0.00353648	0.000482721	5.3722	+	+	+
Pseudomonas_GM17_pacbio_PROKKA_03429	RecName: Full=Multidrug resistance protein MdtC;AltName: Full=Multidrug transporter MdtC	31.6785	32.0923	31.7144	22.2057	22.4042	22.9076	2.95701e-06	0	9.32257	+	+	+
Pseudomonas_GM17_pacbio_PROKKA_03504	RecName: Full=Glyoxylate/hydroxypyruvate reductase B	31.5479	31.6994	31.7354	30.8364	30.3563	30.806	0.00385916	0.000543584	0.994666	+
Pseudomonas_GM17_pacbio_PROKKA_03505	---NA---	30.9406	30.8548	30.9307	30.9415	30.5181	30.4095	0.15754	0.031259	0.285666
Pseudomonas_GM17_pacbio_PROKKA_03506	RecName: Full=3-oxoacyl-[acyl-carrier-protein] reductase FabG;AltName: Full=3-ketoacyl-acyl carrier protein reductase;AltName: Full=Beta-Ketoacyl-acyl carrier protein reductase;AltName: Full=Beta-ketoacyl-ACP reductase	32.4168	32.4894	32.4476	31.9733	32.0591	31.9694	0.000235459	0.000134031	0.450666	+
Pseudomonas_GM17_pacbio_PROKKA_03543	RecName: Full=D-galactose-binding periplasmic protein;Short=GBP;AltName: Full=D-galactose/ D-glucose-binding protein;Short=GGBP;Flags: Precursor	30.2953	30.1418	30.3037	33.8291	33.6966	33.7089	8.29676e-07	0	-3.49793	+	+	+
Pseudomonas_GM17_pacbio_PROKKA_03552	RecName: Full=5-dehydro-2-deoxygluconokinase;AltName: Full=2-deoxy-5-keto-D-gluconate kinase;Short=DKG kinase	33.1031	32.9543	33.1905	32.6554	32.4525	32.6557	0.00688194	0.000670647	0.494766	+
Pseudomonas_GM17_pacbio_PROKKA_03553	RecName: Full=HTH-type transcriptional regulator MurR;AltName: Full=MurPQ operon repressor	30.857	30.8143	30.9312	28.851	29.3154	29.0198	0.0002082	0.000139891	1.80543	+	+	+
Pseudomonas_GM17_pacbio_PROKKA_03556	RecName: Full=Uncharacterized GST-like protein YibF	33.4351	33.4644	33.4644	32.1631	32.2968	32.6362	0.00151772	0.000160804	1.08927	+	+	+
Pseudomonas_GM17_pacbio_PROKKA_03568	RecName: Full=Hydroxyacylglutathione hydrolase;AltName: Full=Glyoxalase II;Short=Glx II	31.0897	30.8346	30.9302	23.927	24.3796	23.0751	5.16363e-05	0	7.1576	+	+	+
Pseudomonas_GM17_pacbio_PROKKA_03569	RecName: Full=Type II NADH:quinone oxidoreductase;AltName: Full=NDH-2	30.819	31.1753	31.1914	29.8829	30.1841	29.7695	0.00299556	0.000424242	1.1164	+	+	+
Pseudomonas_GM17_pacbio_PROKKA_03580	RecName: Full=Type I restriction enyme HindI endonuclease subunit;Short=HindI;Short=R protein;AltName: Full=Type I restriction enzyme HindVIIP endonuclease subunit	29.5342	29.5544	29.4253	33.0017	33.2042	32.9496	2.20171e-06	0	-3.5472	+	+	+
Pseudomonas_GM17_pacbio_PROKKA_03583	RecName: Full=Zorya protein ZorC	22.7151	21.4681	23.2815	26.9442	27.3734	27.4821	0.00103693	8.74317e-05	-4.77833	+	+	+
Pseudomonas_GM17_pacbio_PROKKA_03585	RecName: Full=Zorya protein ZorA	30.5196	30.5292	30.5867	31.5041	31.9054	31.51	0.00123776	8.3442e-05	-1.09467	+	+	+
Pseudomonas_GM17_pacbio_PROKKA_03595	RecName: Full=Leucine--tRNA ligase;AltName: Full=Leucyl-tRNA synthetase;Short=LeuRS	34.8551	34.9379	34.7208	34.8898	35.1466	34.8158	0.395147	0.212016	-0.112801
Pseudomonas_GM17_pacbio_PROKKA_03611	RecName: Full=Copper resistance protein C;Flags: Precursor	30.3704	30.3042	30.3491	22.7418	22.5111	23.5446	1.9086e-05	0	7.40873	+	+	+
Pseudomonas_GM17_pacbio_PROKKA_03620	RecName: Full=Pyruvate dehydrogenase E1 component subunit alpha	35.4613	35.1986	35.5615	34.1583	34.3434	34.2458	0.000659542	9.83103e-05	1.15797	+	+	+
Pseudomonas_GM17_pacbio_PROKKA_03621	RecName: Full=Pyruvate dehydrogenase E1 component subunit beta	35.272	35.1256	35.4053	33.8141	33.8042	33.8483	6.04534e-05	0	1.44543	+	+	+
Pseudomonas_GM17_pacbio_PROKKA_03623	RecName: Full=Dihydrolipoyl dehydrogenase;AltName: Full=Dihydrolipoamide dehydrogenase;AltName: Full=E3 component of pyruvate complex;AltName: Full=Membrane-bound ribosome protein complex 50 kDa subunit	36.5922	36.3793	36.639	34.2765	34.1211	34.3097	2.01614e-05	0	2.30107	+	+	+
Pseudomonas_GM17_pacbio_PROKKA_03636	RecName: Full=Outer membrane protein MIP;AltName: Full=Macrophage infectivity potentiator;AltName: Full=Peptidyl-prolyl cis-trans isomerase;Short=PPIase;AltName: Full=Rotamase;Flags: Precursor	30.4467	30.3536	30.2935	23.485	20.8815	23.2847	0.000734988	9.58801e-05	7.8142	+	+	+
Pseudomonas_GM17_pacbio_PROKKA_03640	RecName: Full=Protein LemA	22.8513	21.2123	23.1442	27.7364	26.9466	25.2866	0.0105915	0.00155608	-4.25393	+	+	+
Pseudomonas_GM17_pacbio_PROKKA_03663	RecName: Full=RNA pyrophosphohydrolase;AltName: Full=(Di)nucleoside polyphosphate hydrolase	29.3281	29.3406	29.3012	29.0462	27.2004	29.09	0.231519	0.059129	0.877767
Pseudomonas_GM17_pacbio_PROKKA_03664	RecName: Full=Tryptophan 2-monooxygenase	33.7406	33.5415	33.7157	34.7604	34.4251	34.7115	0.00137009	0.000163578	-0.966399	+
Pseudomonas_GM17_pacbio_PROKKA_03667	---NA---	34.994	34.96	35.1393	34.693	34.8857	34.7487	0.0323987	0.00446062	0.2553	+
Pseudomonas_GM17_pacbio_PROKKA_03668	RecName: Full=Oxaloacetate decarboxylase	27.9076	28.5566	28.4435	27.3981	27.4697	27.5305	0.0147974	0.00229748	0.836467	+
Pseudomonas_GM17_pacbio_PROKKA_03717	---NA---	30.8834	30.6924	30.9699	32.4696	32.3942	32.6896	0.000158563	0	-1.66923	+	+	+
Pseudomonas_GM17_pacbio_PROKKA_03733	---NA---	29.7188	29.2432	29.3193	23.3301	22.8665	22.8779	7.19895e-06	0	6.40227	+	+	+
Pseudomonas_GM17_pacbio_PROKKA_03740	RecName: Full=ATP-dependent DNA helicase UvrD2	34.9634	34.7377	34.8524	35.2691	35.3558	35.2879	0.00297851	0.000424958	-0.453098	+
Pseudomonas_GM17_pacbio_PROKKA_03758	RecName: Full=Probable succinyl-CoA:3-ketoacid coenzyme A transferase subunit A;AltName: Full=Succinyl-CoA:3-oxoacid CoA-transferase;Short=OXCT A	34.3323	33.9016	34.3862	33.0692	33.0263	33.0222	0.00162666	0.000158318	1.16747	+	+	+
Pseudomonas_GM17_pacbio_PROKKA_03759	RecName: Full=Succinyl-CoA:3-ketoacid coenzyme A transferase subunit B;AltName: Full=OXCT B;AltName: Full=Succinyl-CoA:3-oxoacid CoA-transferase	33.1524	32.7803	33.2362	31.3449	32.3209	31.953	0.0202842	0.00291231	1.18337	+	+	+
Pseudomonas_GM17_pacbio_PROKKA_03760	RecName: Full=Probable acetyl-CoA acyltransferase;AltName: Full=Acetoacetyl-CoA thiolase	35.2813	34.6666	35.2454	32.9676	33.1779	33.0553	0.000661034	9.82348e-05	1.9975	+	+	+
Pseudomonas_GM17_pacbio_PROKKA_03769	RecName: Full=RNA 3'-terminal phosphate cyclase;Short=RNA cyclase;Short=RNA-3'-phosphate cyclase	29.1603	29.3314	29.3524	21.3673	23.1667	23.7498	0.000822289	9.29557e-05	6.5201	+	+	+
Pseudomonas_GM17_pacbio_PROKKA_03772	RecName: Full=RNA-splicing ligase RtcB;AltName: Full=3'-phosphate/5'-hydroxy nucleic acid ligase	32.2769	32.0291	32.3219	26.2614	26.2775	25.9999	1.21442e-06	0	6.0297	+	+	+
Pseudomonas_GM17_pacbio_PROKKA_03802	---NA---	32.6893	32.9456	32.8089	31.8849	31.6238	32.0082	0.00196444	0.000228091	0.975632	+
Pseudomonas_GM17_pacbio_PROKKA_03829	RecName: Full=Arginine N-succinyltransferase;Short=AST;AltName: Full=AOST	29.2716	28.8976	28.9863	30.6657	30.8247	30.6393	0.000197569	0	-1.65807	+	+	+
Pseudomonas_GM17_pacbio_PROKKA_03841	RecName: Full=Peroxiredoxin;AltName: Full=Thioredoxin peroxidase;AltName: Full=Thioredoxin-dependent peroxiredoxin	37.1087	37.2861	37.1815	35.5973	35.6336	35.7562	2.65955e-05	0	1.52973	+	+	+
Pseudomonas_GM17_pacbio_PROKKA_03854	RecName: Full=Nuclease SbcCD subunit C	30.2052	29.9113	30.1961	28.3202	28.7146	28.3818	0.000471023	0.000107023	1.632	+	+	+
Pseudomonas_GM17_pacbio_PROKKA_03862	RecName: Full=Probable transport protein MmpL8	32.7153	32.6096	32.7233	30.2899	30.415	30.3377	1.43462e-06	0	2.3352	+	+	+
Pseudomonas_GM17_pacbio_PROKKA_03875	---NA---	26.319	26.654	26.4558	22.5937	23.4975	22.7408	0.000283994	0.000123911	3.53227	+	+	+
Pseudomonas_GM17_pacbio_PROKKA_03881	RecName: Full=Probable glycerophosphodiester phosphodiesterase 1;Short=Glycerophosphoryl diester phosphodiesterase 1	28.7274	29.1971	28.6638	23.1733	24.586	23.9402	0.000357012	0.000116047	4.96293	+	+	+
Pseudomonas_GM17_pacbio_PROKKA_03921	RecName: Full=Ribonuclease;Flags: Precursor	31.8354	31.4869	32.1363	31.1368	31.7913	32.0666	0.667025	0.813021	0.154633
Pseudomonas_GM17_pacbio_PROKKA_03941	---NA---	29.3662	29.4631	29.4884	24.839	21.3927	24.2132	0.00493749	0.000652763	5.9576	+	+	+
Pseudomonas_GM17_pacbio_PROKKA_03943	RecName: Full=Fatty acid oxidation complex subunit alpha;Includes: RecName: Full=Enoyl-CoA hydratase/Delta(3)-cis-Delta(2)-trans-enoyl-CoA isomerase/3-hydroxybutyryl-CoA epimerase;Includes: RecName: Full=3-hydroxyacyl-CoA dehydrogenase	32.8153	33.1037	32.7697	24.0605	22.2461	24.6388	0.000221596	0.000136898	9.24777	+	+	+
Pseudomonas_GM17_pacbio_PROKKA_03982	RecName: Full=Ribokinase;Short=RK	28.0508	27.9864	26.9431	29.7637	29.9557	29.8246	0.00383489	0.000544469	-2.1879	+	+	+
Pseudomonas_GM17_pacbio_PROKKA_03983	RecName: Full=HTH-type transcriptional repressor PurR;AltName: Full=Pur regulon repressor;AltName: Full=Purine nucleotide synthesis repressor	29.7301	30.0398	29.93	35.0691	35.4319	35.2169	2.74107e-06	0	-5.33933	+	+	+
Pseudomonas_GM17_pacbio_PROKKA_03985	RecName: Full=Ribose import ATP-binding protein RbsA	28.0027	27.7994	28.2655	30.8088	30.953	30.7949	3.9632e-05	0	-2.8297	+	+	+
Pseudomonas_GM17_pacbio_PROKKA_04001	RecName: Full=Probable oxidoreductase OrdL	33.6079	33.588	33.6558	33.5365	33.8179	33.5872	0.753005	0.891118	-0.029967
Pseudomonas_GM17_pacbio_PROKKA_04005	RecName: Full=3-oxoacyl-[acyl-carrier-protein] reductase FabG;AltName: Full=3-ketoacyl-acyl carrier protein reductase;AltName: Full=Beta-Ketoacyl-acyl carrier protein reductase;AltName: Full=Beta-ketoacyl-ACP reductase	29.1845	29.2402	29.1867	21.8803	22.9396	23.4888	0.000168256	0	6.43423	+	+	+
Pseudomonas_GM17_pacbio_PROKKA_04009	RecName: Full=Cell division protein DedD	33.0054	32.9747	33.0137	31.24	30.8485	31.193	0.000104875	0	1.9041	+	+	+
Pseudomonas_GM17_pacbio_PROKKA_04021	RecName: Full=HTH-type transcriptional activator CmpR	31.6265	31.4451	31.609	30.3406	30.671	30.3587	0.000823141	9.28882e-05	1.10343	+	+	+
Pseudomonas_GM17_pacbio_PROKKA_04194	RecName: Full=Autoinducer 2 sensor kinase/phosphatase LuxQ	27.9069	29.574	28.8261	30.3997	28.1422	29.9284	0.438901	0.292104	-0.7211
Pseudomonas_GM17_pacbio_PROKKA_04224	RecName: Full=Arylsulfatase;Short=AS;AltName: Full=Aryl-sulfate sulphohydrolase;Flags: Precursor	38.1774	38.1474	38.1705	37.2699	37.5656	37.3332	0.00101195	8.80936e-05	0.775533	+
Pseudomonas_GM17_pacbio_PROKKA_04235	RecName: Full=CDP-diacylglycerol--glycerol-3-phosphate 3-phosphatidyltransferase;AltName: Full=Phosphatidylglycerophosphate synthase;Short=PGP synthase	23.3945	23.2317	22.6791	27.5498	27.7756	27.7566	3.60243e-05	0	-4.59223	+	+	+
Pseudomonas_GM17_pacbio_PROKKA_04259	RecName: Full=D-threonine aldolase	31.542	31.47	31.3408	30.8817	30.6178	30.6752	0.0018702	0.000154964	0.726033	+
Pseudomonas_GM17_pacbio_PROKKA_04272	RecName: Full=Inner membrane protein YccF	21.5942	25.093	25.0759	28.8255	29.2346	28.9583	0.0121806	0.0018243	-5.0851	+	+	+
Pseudomonas_GM17_pacbio_PROKKA_04299	---NA---	30.7985	30.7207	30.6716	27.5419	27.4783	27.4633	2.06858e-07	0	3.23577	+	+	+
Pseudomonas_GM17_pacbio_PROKKA_04305	---NA---	26.1526	26.3649	26.4027	22.7397	23.8981	23.3787	0.000991436	8.83368e-05	2.9679	+	+	+
Pseudomonas_GM17_pacbio_PROKKA_04357	RecName: Full=Molybdopterin molybdenumtransferase;Short=MPT Mo-transferase	30.7053	30.2972	30.9538	29.0431	29.3618	29.0117	0.00240831	0.000292174	1.51323	+	+	+
Pseudomonas_GM17_pacbio_PROKKA_04360	RecName: Full=Hydrogen peroxide-inducible genes activator	29.9102	30.1085	29.716	28.1856	27.4099	28.3909	0.0038887	0.000541532	1.9161	+	+	+
Pseudomonas_GM17_pacbio_PROKKA_04366	RecName: Full=Protein YdeP	29.178	29.1827	29.3132	22.6956	22.1584	23.6857	0.000143238	0	6.37807	+	+	+
Pseudomonas_GM17_pacbio_PROKKA_04371	RecName: Full=Deferrochelatase;AltName: Full=Peroxidase EfeB;Flags: Precursor	30.6364	30.8543	30.8033	23.0917	24.5647	22.5257	0.00027126	0.000126233	7.37063	+	+	+
Pseudomonas_GM17_pacbio_PROKKA_04424	RecName: Full=Holliday junction ATP-dependent DNA helicase RuvB	26.7823	27.067	26.8385	22.6855	23.8457	23.9665	0.00124212	8.33876e-05	3.3967	+	+	+
Pseudomonas_GM17_pacbio_PROKKA_04426	RecName: Full=DNA translocase FtsK	28.4752	28.4709	28.2761	27.7865	25.7584	26.8903	0.0539545	0.00794581	1.59567		+
Pseudomonas_GM17_pacbio_PROKKA_04428	RecName: Full=Leucyl/phenylalanyl-tRNA--protein transferase;AltName: Full=L/F-transferase;AltName: Full=Leucyltransferase;AltName: Full=Phenyalanyltransferase	28.0045	28.2376	28.0772	23.5036	21.3437	23.5317	0.00187326	0.000154683	5.31343	+	+	+
Pseudomonas_GM17_pacbio_PROKKA_04433	RecName: Full=Cold shock-like protein CspD	32.2781	32.2482	32.3086	33.707	33.474	33.3624	0.000276296	0.000125367	-1.23617	+	+	+
Pseudomonas_GM17_pacbio_PROKKA_04441	RecName: Full=Protein ElaA	30.3539	30.174	30.5054	23.7519	23.2857	24.6456	9.56672e-05	0	6.45003	+	+	+
Pseudomonas_GM17_pacbio_PROKKA_04456	RecName: Full=NADH-quinone oxidoreductase subunit N;AltName: Full=NADH dehydrogenase I subunit N;AltName: Full=NDH-1 subunit N	27.1701	27.2925	26.8154	21.7696	22.8108	23.4108	0.000899349	9.05874e-05	4.42893	+	+	+
Pseudomonas_GM17_pacbio_PROKKA_04471	RecName: Full=UDP-2,3-diacylglucosamine hydrolase;AltName: Full=UDP-2,3-diacylglucosamine diphosphatase	29.2824	29.3871	29.1557	30.5383	29.3492	29.8844	0.137589	0.02563	-0.648899
Pseudomonas_GM17_pacbio_PROKKA_04483	RecName: Full=Nodulation protein D 1	31.5653	31.6882	31.5261	29.7442	29.8313	29.55	4.03961e-05	0	1.8847	+	+	+
Pseudomonas_GM17_pacbio_PROKKA_04484	RecName: Full=HTH-type transcriptional regulator CueR;AltName: Full=Copper efflux regulator;AltName: Full=Copper export regulator	28.576	28.4286	28.8135	30.489	30.4884	30.3495	0.000111154	0	-1.83627	+	+	+
Pseudomonas_GM17_pacbio_PROKKA_04485	RecName: Full=2-isopropylmalate synthase;AltName: Full=Alpha-IPM synthase;AltName: Full=Alpha-isopropylmalate synthase	33.6435	33.7167	33.7084	32.8464	32.8213	31.9084	0.0197367	0.00281067	1.16417	+	+	+
Pseudomonas_GM17_pacbio_PROKKA_04486	RecName: Full=Crotonobetaine/carnitine--CoA ligase	32.2069	32.0878	31.9983	32.464	31.3826	32.4075	0.972736	0.990424	0.0129662
Pseudomonas_GM17_pacbio_PROKKA_04487	RecName: Full=Probable acyl-CoA dehydrogenase fadE25	35.3739	35.5067	35.5862	34.8278	34.4683	34.8319	0.00452553	0.000661384	0.7796	+
Pseudomonas_GM17_pacbio_PROKKA_04488	RecName: Full=Propionyl-CoA carboxylase beta chain;Short=PCCase;AltName: Full=Propanoyl-CoA:carbon dioxide ligase	34.6127	34.5188	34.6801	33.6647	33.5976	33.7317	0.000101928	0	0.9392	+
Pseudomonas_GM17_pacbio_PROKKA_04489	RecName: Full=1,4-dihydroxy-2-naphthoyl-CoA synthase;Short=DHNA-CoA synthase	32.9545	33.0081	33.1618	32.7716	32.8438	32.8106	0.0237499	0.00318182	0.2328	+
Pseudomonas_GM17_pacbio_PROKKA_04491	RecName: Full=HTH-type transcriptional regulator for conjugative element R391;AltName: Full=ORF-96 protein	29.1016	29.5309	29.3948	22.8129	22.5985	23.9581	0.000146247	0	6.21927	+	+	+
Pseudomonas_GM17_pacbio_PROKKA_04516	RecName: Full=Hydrolase YhcX	27.5591	27.6452	27.604	23.1921	22.4457	22.5026	3.4947e-05	0	4.8893	+	+	+
Pseudomonas_GM17_pacbio_PROKKA_04519	---NA---	29.2011	29.211	28.9599	29.669	30.1192	29.0899	0.179567	0.0394199	-0.502033
Pseudomonas_GM17_pacbio_PROKKA_04532	RecName: Full=D-alanyl-D-alanine carboxypeptidase DacA;Short=DD-carboxypeptidase;Short=DD-peptidase;AltName: Full=Penicillin-binding protein 5;Short=PBP-5;Flags: Precursor	27.3946	26.7835	27.122	23.5639	24.1606	23.1722	0.000505186	0.000105263	3.4678	+	+	+
Pseudomonas_GM17_pacbio_PROKKA_04569	RecName: Full=Cytosine deaminase;Short=CD;Short=CDA;Short=CDase;AltName: Full=Cytosine aminohydrolase;AltName: Full=Isoguanine deaminase	31.4879	31.8201	31.8176	30.1095	30.2241	30.1154	0.000180029	0	1.55887	+	+	+
Pseudomonas_GM17_pacbio_PROKKA_04588	RecName: Full=DNA-binding transcriptional activator EvgA	30.2378	30.6968	30.4862	25.3009	22.4394	23.7859	0.00137411	0.000163474	6.63153	+	+	+
Pseudomonas_GM17_pacbio_PROKKA_04627	RecName: Full=Uncharacterized protein YjqA	31.2191	31.2382	31.3195	30.571	30.9812	30.6058	0.016121	0.00233787	0.5396	+
Pseudomonas_GM17_pacbio_PROKKA_04629	RecName: Full=N-acetyl-gamma-glutamyl-phosphate reductase;Short=AGPR;AltName: Full=N-acetyl-glutamate semialdehyde dehydrogenase;Short=NAGSA dehydrogenase	31.1757	31.1068	31.1035	23.0848	25.2037	22.0686	0.00114562	8.55043e-05	7.6763	+	+	+
Pseudomonas_GM17_pacbio_PROKKA_04641	RecName: Full=Autoinducer 2 sensor kinase/phosphatase LuxQ	31.2834	32.16	32.1171	32.0501	32.4793	32.0628	0.340685	0.135743	-0.343901
Pseudomonas_GM17_pacbio_PROKKA_04671	RecName: Full=Multidrug resistance protein MdtA;AltName: Full=Multidrug transporter MdtA;Flags: Precursor	29.8654	30.9239	29.7296	29.5751	29.6073	29.5947	0.198986	0.0460434	0.580601
Pseudomonas_GM17_pacbio_PROKKA_04672	RecName: Full=Macrolide export ATP-binding/permease protein MacB	31.2441	31.7925	30.991	30.3353	29.8997	30.5984	0.027015	0.00346713	1.06473	+	+	+
Pseudomonas_GM17_pacbio_PROKKA_04673	RecName: Full=Multidrug resistance outer membrane protein MdtP;Flags: Precursor	31.2942	31.8018	31.6433	31.146	31.6513	31.2686	0.352669	0.148662	0.224466
Pseudomonas_GM17_pacbio_PROKKA_04674	---NA---	31.5012	31.3355	31.4163	33.5881	33.9887	33.7502	4.76887e-05	0	-2.358	+	+	+
Pseudomonas_GM17_pacbio_PROKKA_04675	RecName: Full=Uncharacterized protein in PQQ-III 3'region;AltName: Full=ORF R	31.9719	32.2638	31.4994	33.4439	33.7177	33.7926	0.00213024	0.000224586	-1.7397	+	+	+
Pseudomonas_GM17_pacbio_PROKKA_04676	RecName: Full=Cysteine desulfurase;AltName: Full=Selenocysteine beta-lyase;Short=SCL;AltName: Full=Selenocysteine lyase;AltName: Full=Selenocysteine reductase	35.1419	34.9194	35.1235	35.4672	33.8117	35.3822	0.76391	0.89859	0.174567
Pseudomonas_GM17_pacbio_PROKKA_04678	---NA---	28.5016	28.2072	29.4044	24.0096	23.3671	24.7265	0.000934022	8.96987e-05	4.67	+	+	+
Pseudomonas_GM17_pacbio_PROKKA_04684	RecName: Full=Mycobactin import ATP-binding/permease protein IrtA	31.0626	31.6381	32.0525	26.3197	27.0522	23.1831	0.00765795	0.000845513	6.06607	+	+	+
Pseudomonas_GM17_pacbio_PROKKA_04710	RecName: Full=Methyl-accepting chemotaxis protein Aer;AltName: Full=Aerotaxis receptor Aer	34.6122	34.6087	34.2913	33.8229	33.2125	33.7856	0.0161545	0.00233575	0.897068	+
Pseudomonas_GM17_pacbio_PROKKA_04718	RecName: Full=DNA-binding transcriptional regulator NtrC;AltName: Full=Nitrogen regulation protein NR(I);AltName: Full=Nitrogen regulator I;Short=NRI	25.4154	23.1555	25.2946	27.1204	28.6593	28.1	0.0178748	0.00263437	-3.33807	+	+	+
Pseudomonas_GM17_pacbio_PROKKA_04739	---NA---	28.2963	28.431	28.0544	27.3256	27.5854	27.3742	0.0036132	0.000480349	0.832167	+
Pseudomonas_GM17_pacbio_PROKKA_04743	RecName: Full=Probable dipeptidase PepE	33.4944	33.6403	33.5554	31.9839	32.3005	31.948	0.000242273	0.000132231	1.4859	+	+	+
Pseudomonas_GM17_pacbio_PROKKA_04744	RecName: Full=Cysteine desulfurase IscS	30.3831	30.8803	30.8772	27.3672	27.308	26.6372	0.000228575	0.000135737	3.6094	+	+	+
Pseudomonas_GM17_pacbio_PROKKA_04753	---NA---	28.6571	28.9702	28.6577	22.6447	23.2191	23.7958	9.11708e-05	0	5.5418	+	+	+
Pseudomonas_GM17_pacbio_PROKKA_04756	---NA---	22.1232	28.5668	27.9152	22.051	23.8228	23.0945	0.20282	0.047197	3.2123		+
Pseudomonas_GM17_pacbio_PROKKA_04760	---NA---	30.9284	31.2013	31.1815	29.749	30.0302	29.6865	0.000735779	9.58084e-05	1.28183	+	+	+
Pseudomonas_GM17_pacbio_PROKKA_04763	RecName: Full=Diaminobutyrate--2-oxoglutarate transaminase;AltName: Full=DABA aminotransferase;AltName: Full=Diaminobutyrate--2-oxoglutarate aminotransferase;AltName: Full=L-2,4-diaminobutyric acid transaminase	31.1482	31.1926	31.3842	26.7876	25.4808	24.0025	0.00196928	0.000227954	5.81803	+	+	+
Pseudomonas_GM17_pacbio_PROKKA_04770	---NA---	29.8647	29.9952	29.9004	32.0476	32.6912	32.1704	0.000290302	0.000123077	-2.38297	+	+	+
Pseudomonas_GM17_pacbio_PROKKA_04779	RecName: Full=Biofilm operon icaADBC HTH-type negative transcriptional regulator IcaR;AltName: Full=Intercellular adhesion protein R	29.2924	29.2504	28.9969	26.9127	27.4095	26.8707	0.000418687	0.000110919	2.1156	+	+	+
Pseudomonas_GM17_pacbio_PROKKA_04788	RecName: Full=Uncharacterized protein YcbX	31.4179	31.5162	31.4908	30.4327	30.5343	30.5468	3.14786e-05	0	0.970367	+
Pseudomonas_GM17_pacbio_PROKKA_04789	RecName: Full=Chemotaxis protein CheW	31.1322	31.1206	31.1312	32.2595	31.9357	31.5271	0.0212452	0.00295545	-0.779432	+
Pseudomonas_GM17_pacbio_PROKKA_04795	RecName: Full=Molybdopterin molybdenumtransferase;Short=MPT Mo-transferase	30.9958	31.4006	31.1068	28.7811	28.8953	28.8469	4.93766e-05	0	2.32663	+	+	+
Pseudomonas_GM17_pacbio_PROKKA_04816	---NA---	31.1631	31.1439	31.1847	26.8371	27.4054	26.8014	2.94402e-05	0	4.14927	+	+	+
Pseudomonas_GM17_pacbio_PROKKA_04819	RecName: Full=Glutathione peroxidase homolog BsaA	33.5724	33.27	33.5633	32.9075	33.1171	32.9283	0.0154966	0.00228597	0.484267	+
Pseudomonas_GM17_pacbio_PROKKA_04820	RecName: Full=Peptide methionine sulfoxide reductase MsrB;AltName: Full=Peptide-methionine (R)-S-oxide reductase	32.8676	32.923	32.9087	31.7265	31.3405	31.7148	0.000517697	0.000104405	1.30583	+	+	+
Pseudomonas_GM17_pacbio_PROKKA_04822	RecName: Full=Protease HtpX;AltName: Full=Heat shock protein HtpX	32.8621	32.9361	33.1021	32.4544	32.7162	32.4279	0.0202133	0.00291489	0.433933	+
Pseudomonas_GM17_pacbio_PROKKA_04828	RecName: Full=Phospho-2-dehydro-3-deoxyheptonate aldolase;AltName: Full=3-deoxy-D-arabino-heptulosonate 7-phosphate synthase;AltName: Full=DAHP synthase;AltName: Full=Phospho-2-keto-3-deoxyheptonate aldolase	31.1865	31.1972	31.1164	28.0604	27.4269	28.117	0.000120851	0	3.2986	+	+	+
Pseudomonas_GM17_pacbio_PROKKA_04848	---NA---	29.0445	29.312	28.6081	23.5592	24.1132	23.7943	3.81382e-05	0	5.16597	+	+	+
Pseudomonas_GM17_pacbio_PROKKA_04854	RecName: Full=Transcription elongation factor GreB;AltName: Full=Transcript cleavage factor GreB	30.313	21.9594	29.1616	28.898	28.6523	29.0413	0.546999	0.586859	-1.7192		+
Pseudomonas_GM17_pacbio_PROKKA_04864	---NA---	34.1987	34.228	34.2791	34.0888	34.2879	34.1979	0.520573	0.51141	0.0437342
Pseudomonas_GM17_pacbio_PROKKA_04865	RecName: Full=NTE family protein RssA	34.1779	33.7067	34.2361	33.3505	33.6249	33.4288	0.0373227	0.00530626	0.572166	+
Pseudomonas_GM17_pacbio_PROKKA_04877	RecName: Full=3-oxoacyl-[acyl-carrier-protein] reductase FabG;AltName: Full=3-ketoacyl-acyl carrier protein reductase;AltName: Full=Beta-Ketoacyl-acyl carrier protein reductase;AltName: Full=Beta-ketoacyl-ACP reductase	30.1382	30.1226	30.1825	22.2955	23.8895	23.6861	0.0001653	0	6.8574	+	+	+
Pseudomonas_GM17_pacbio_PROKKA_04879	RecName: Full=UDP-glucose 4-epimerase;AltName: Full=Galactowaldenase;AltName: Full=UDP-galactose 4-epimerase	28.4889	28.4514	28.5301	24.8999	23.2054	23.1391	0.00119208	8.44327e-05	4.742	+	+	+
Pseudomonas_GM17_pacbio_PROKKA_04888	RecName: Full=dTDP-glucose 4,6-dehydratase	29.8679	30.1104	29.8034	23.5254	22.6061	22.408	3.79936e-05	0	7.08073	+	+	+
Pseudomonas_GM17_pacbio_PROKKA_04890	RecName: Full=Integration host factor subunit beta;Short=IHF-beta	32.1411	31.9652	32.3213	32.277	32.4814	32.3772	0.117314	0.0210206	-0.235999
Pseudomonas_GM17_pacbio_PROKKA_04901	RecName: Full=Ubiquinone biosynthesis O-methyltransferase;AltName: Full=2-polyprenyl-6-hydroxyphenol methylase;AltName: Full=3-demethylubiquinone 3-O-methyltransferase	31.0013	31.4126	31.1715	29.7262	29.6486	29.6021	0.000249379	0.000130081	1.53617	+	+	+
Pseudomonas_GM17_pacbio_PROKKA_04903	RecName: Full=3-oxoacyl-[acyl-carrier-protein] reductase FabG;AltName: Full=3-ketoacyl-acyl carrier protein reductase;AltName: Full=Beta-Ketoacyl-acyl carrier protein reductase;AltName: Full=Beta-ketoacyl-ACP reductase	29.3951	29.9147	29.5736	33.6032	34.0315	33.7453	3.00093e-05	0	-4.16553	+	+	+
Pseudomonas_GM17_pacbio_PROKKA_04905	---NA---	29.0995	28.5189	28.9762	23.1221	22.0785	23.2667	0.000128031	0	6.04243	+	+	+
Pseudomonas_GM17_pacbio_PROKKA_04908	RecName: Full=ClpXP adapter protein SpxH	23.1069	23.3128	23.5936	28.538	28.7272	28.7887	4.77721e-06	0	-5.34687	+	+	+
Pseudomonas_GM17_pacbio_PROKKA_04912	RecName: Full=Fumarate hydratase class II;Short=Fumarase C;AltName: Full=Aerobic fumarase;AltName: Full=Iron-independent fumarase	33.8807	33.9097	34.0303	34.1119	34.5088	34.3737	0.0353477	0.00505942	-0.391234	+
Pseudomonas_GM17_pacbio_PROKKA_04915	RecName: Full=Polyphosphate:AMP phosphotransferase;Short=PAP;AltName: Full=Polyphosphate kinase PPK2	33.4689	33.6131	33.3909	32.495	32.4858	32.6692	0.00043899	0.000109215	0.940965	+
Pseudomonas_GM17_pacbio_PROKKA_04916	RecName: Full=tRNA 5-methylaminomethyl-2-thiouridine biosynthesis bifunctional protein MnmC;Short=tRNA mnm(5)s(2)U biosynthesis bifunctional protein;Includes: RecName: Full=tRNA (mnm(5)s(2)U34)-methyltransferase;Includes: RecName: Full=FAD-dependent cmnm(5)s(2)U34 oxidoreductase	27.8472	27.7682	27.6526	22.8235	23.9413	22.9523	0.000226136	0.00013617	4.51697	+	+	+
Pseudomonas_GM17_pacbio_PROKKA_04921	RecName: Full=UPF0270 protein PFL_4336	31.9653	31.8035	32.011	29.2606	27.53	28.9872	0.00351455	0.000483251	3.334	+	+	+
Pseudomonas_GM17_pacbio_PROKKA_04931	RecName: Full=Enolase-phosphatase E1;AltName: Full=2,3-diketo-5-methylthio-1-phosphopentane phosphatase	27.1888	26.8072	27.1627	23.3919	23.7312	22.8851	0.000173244	0	3.71683	+	+	+
Pseudomonas_GM17_pacbio_PROKKA_04932	RecName: Full=Acireductone dioxygenase;AltName: Full=1,2-dihydroxy-3-keto-5-methylthiopentene dioxygenase;Short=DHK-MTPene dioxygenase;AltName: Full=Acireductone dioxygenase (Fe(2+)-requiring);Short=ARD';Short=Fe-ARD;AltName: Full=Acireductone dioxygenase (Ni(2+)-requiring);Short=ARD;Short=Ni-ARD	28.1842	28.0093	28.4087	22.8333	21.8855	23.4446	0.000304438	0.000121097	5.4796	+	+	+
Pseudomonas_GM17_pacbio_PROKKA_04949	RecName: Full=5-hydroxyisourate hydrolase;Short=HIU hydrolase;Short=HIUHase	31.7915	31.7925	32.1992	30.4721	31.0295	30.634	0.00474347	0.000659294	1.21587	+	+	+
Pseudomonas_GM17_pacbio_PROKKA_04958	RecName: Full=Quercetin 2,3-dioxygenase;Short=Quercetinase;AltName: Full=Pirin-like protein YhhW	25.6534	25.4847	23.6343	23.8231	23.2133	23.1537	0.0884006	0.0147142	1.52743		+
Pseudomonas_GM17_pacbio_PROKKA_04960	RecName: Full=Lipid A biosynthesis lauroyltransferase;AltName: Full=Kdo(2)-lipid IV(A) lauroyltransferase	30.5886	30.2599	30.2772	28.3622	23.0358	28.5677	0.109578	0.0192929	3.72		+
Pseudomonas_GM17_pacbio_PROKKA_04961	RecName: Full=Probable septum site-determining protein MinC	29.7494	30.0304	30.4217	28.8802	29.0918	28.8271	0.00579231	0.000684959	1.13413	+	+	+
Pseudomonas_GM17_pacbio_PROKKA_04971	RecName: Full=Probable ABC transporter periplasmic-binding protein y4fP;Flags: Precursor	35.5444	35.4723	35.5872	34.3395	34.9099	34.8721	0.0115055	0.0017736	0.827466	+
Pseudomonas_GM17_pacbio_PROKKA_04975	RecName: Full=Spermidine/putrescine import ATP-binding protein PotA	30.9831	31.1478	30.9952	27.7097	26.2028	27.3622	0.000998584	8.8215e-05	3.95047	+	+	+
Pseudomonas_GM17_pacbio_PROKKA_04976	RecName: Full=Phosphoserine phosphatase;Short=PSP;Short=PSPase;AltName: Full=O-phosphoserine phosphohydrolase	30.4878	30.6575	30.5827	31.2053	31.3785	31.2428	0.000627098	9.96885e-05	-0.699533	+
Pseudomonas_GM17_pacbio_PROKKA_04977	RecName: Full=Phthioceranic/hydroxyphthioceranic acid synthase;AltName: Full=Polyketide synthase pks2	33.5689	33.7719	33.7449	33.3967	32.4079	33.0418	0.0653106	0.0104563	0.746432
Pseudomonas_GM17_pacbio_PROKKA_04980	---NA---	28.1106	27.9015	27.9041	27.0254	27.4191	23.0352	0.200688	0.046462	2.1455		+
Pseudomonas_GM17_pacbio_PROKKA_04993	RecName: Full=Lysophospholipid transporter LplT	30.5047	30.2894	30.492	32.5691	32.8479	32.8084	3.19941e-05	0	-2.3131	+	+	+
Pseudomonas_GM17_pacbio_PROKKA_04997	RecName: Full=Autoinducer 2 sensor kinase/phosphatase LuxQ	28.8291	28.9131	28.3971	23.1422	23.1848	24.1311	0.000131094	0	5.22707	+	+	+
Pseudomonas_GM17_pacbio_PROKKA_05017	---NA---	34.0123	34.0972	34.045	32.6868	32.4348	32.6883	7.91266e-05	0	1.4482	+	+	+
Pseudomonas_GM17_pacbio_PROKKA_05018	RecName: Full=L-sorbosone dehydrogenase;Short=SNDH	33.1592	33.0459	33.2246	34.8984	35.2141	34.9677	6.60477e-05	0	-1.8835	+	+	+
Pseudomonas_GM17_pacbio_PROKKA_05024	---NA---	32.7723	33.1088	32.6673	30.5106	30.9521	30.605	0.000334832	0.000118299	2.16023	+	+	+
Pseudomonas_GM17_pacbio_PROKKA_05029	RecName: Full=Uncharacterized protein YaiL	28.9759	29.3083	29.0387	25.0389	22.9965	21.8995	0.00331663	0.000487805	5.796	+	+	+
Pseudomonas_GM17_pacbio_PROKKA_05036	RecName: Full=Autoinducer 2 sensor kinase/phosphatase LuxQ	31.6295	31.2129	31.7673	30.9559	30.5966	30.848	0.0204029	0.0029646	0.7364	+
Pseudomonas_GM17_pacbio_PROKKA_05037	RecName: Full=D-lactate dehydrogenase;Short=D-LDH;AltName: Full=D-specific 2-hydroxyacid dehydrogenase	30.8198	30.456	30.64	31.3611	31.4602	31.3738	0.00226887	0.000222352	-0.759767	+
Pseudomonas_GM17_pacbio_PROKKA_05038	---NA---	28.4904	29.1953	29.171	23.3016	21.821	22.166	0.000204671	0	6.5227	+	+	+
Pseudomonas_GM17_pacbio_PROKKA_05041	RecName: Full=Arsenate reductase;AltName: Full=Arsenical pump modifier	30.4784	31.2863	30.5132	23.3617	22.8532	23.7453	3.57972e-05	0	7.43923	+	+	+
Pseudomonas_GM17_pacbio_PROKKA_05044	RecName: Full=DNA-3-methyladenine glycosylase 1;AltName: Full=3-methyladenine-DNA glycosylase I, constitutive;Short=TAG I;AltName: Full=DNA-3-methyladenine glycosidase I;AltName: Full=DNA-3-methyladenine glycosylase I	35.0585	34.4481	35.0469	25.0521	22.7912	22.6744	0.000143302	0	11.3453	+	+	+
Pseudomonas_GM17_pacbio_PROKKA_05056	RecName: Full=Sensor protein kinase WalK	30.8809	31.1735	31.1107	21.7571	22.2738	23.1037	2.73008e-05	0	8.67683	+	+	+
Pseudomonas_GM17_pacbio_PROKKA_05064	RecName: Full=Chemotaxis protein CheW	33.8594	33.8911	33.9405	32.3602	32.483	32.1391	0.000109597	0	1.56957	+	+	+
Pseudomonas_GM17_pacbio_PROKKA_05070	RecName: Full=Glutamine synthetase;Short=GS;AltName: Full=Glutamate--ammonia ligase;AltName: Full=Glutamine synthetase I alpha;Short=GSI alpha	33.9966	33.8234	33.9722	32.7981	32.7741	32.8089	3.25656e-05	0	1.13703	+	+	+
Pseudomonas_GM17_pacbio_PROKKA_05078	RecName: Full=UDP-4-amino-4-deoxy-L-arabinose--oxoglutarate aminotransferase;AltName: Full=UDP-(beta-L-threo-pentapyranosyl-4''-ulose diphosphate) aminotransferase;Short=UDP-Ara4O aminotransferase;AltName: Full=UDP-4-amino-4-deoxy-L-arabinose aminotransferase	28.4377	27.6658	28.5206	21.7727	21.1051	22.8531	0.000401311	0.000112478	6.29773	+	+	+
Pseudomonas_GM17_pacbio_PROKKA_05102	RecName: Full=HTH-type transcriptional activator RhaS;AltName: Full=L-rhamnose operon regulatory protein RhaS	28.9581	29.6966	29.1524	29.8646	29.1242	29.6844	0.409785	0.235553	-0.288701
Pseudomonas_GM17_pacbio_PROKKA_05109	---NA---	30.5055	30.9359	30.6078	23.5819	23.0984	23.1301	3.3619e-06	0	7.41293	+	+	+
Pseudomonas_GM17_pacbio_PROKKA_05131	RecName: Full=Methyl-accepting chemotaxis protein CtpH	34.611	34.6007	34.296	23.5892	22.8083	22.8562	1.95349e-06	0	11.418	+	+	+
Pseudomonas_GM17_pacbio_PROKKA_05135	RecName: Full=Intermembrane transport protein PqiB;AltName: Full=Paraquat-inducible protein B	30.8127	30.1882	30.962	29.7264	30.0112	29.6681	0.0304089	0.00411537	0.8524	+
Pseudomonas_GM17_pacbio_PROKKA_05151	RecName: Full=LL-diaminopimelate aminotransferase;Short=DAP-AT;Short=DAP-aminotransferase;Short=LL-DAP-aminotransferase	32.795	32.4404	32.3895	30.2036	31.2693	31.2199	0.0113015	0.00171859	1.64403	+	+	+
Pseudomonas_GM17_pacbio_PROKKA_05178	---NA---	30.1599	30.1183	28.7064	28.2229	27.9788	27.7792	0.0279943	0.00360794	1.6679	+	+	+
Pseudomonas_GM17_pacbio_PROKKA_05204	RecName: Full=Glucokinase;AltName: Full=Glucose kinase	30.209	30.4276	30.237	32.5936	32.988	32.6252	7.05545e-05	0	-2.4444	+	+	+
Pseudomonas_GM17_pacbio_PROKKA_05210	RecName: Full=Hemoglobin-haptoglobin utilization protein B;Flags: Precursor	34.7282	34.8394	34.922	33.0701	33.4356	33.326	0.000219486	0.000137339	1.55263	+	+	+
Pseudomonas_GM17_pacbio_PROKKA_05230	RecName: Full=Secretin OutD;AltName: Full=General secretion pathway protein D;AltName: Full=Pectic enzymes secretion protein OutD;AltName: Full=Type II secretion system protein D;Short=T2SS protein D;Flags: Precursor	35.0381	34.9563	35.0183	33.5071	33.9953	33.9686	0.00181432	0.000156002	1.18057	+	+	+
Pseudomonas_GM17_pacbio_PROKKA_05255	RecName: Full=Acyl-CoA thioester hydrolase YbgC;Short=Acyl-CoA thioesterase	30.3886	29.8115	30.2378	29.7081	30.0634	29.738	0.209051	0.0502668	0.309467
Pseudomonas_GM17_pacbio_PROKKA_05272	RecName: Full=Thiamine-phosphate synthase;Short=TP synthase;Short=TPS;AltName: Full=Thiamine-phosphate pyrophosphorylase;Short=TMP pyrophosphorylase;Short=TMP-PPase	27.5545	27.7692	28.0891	28.959	28.9005	29.0716	0.00198802	0.000227681	-1.17277	+	+	+
Pseudomonas_GM17_pacbio_PROKKA_05285	RecName: Full=Oligoribonuclease	28.8125	28.9591	28.9198	27.1561	27.6652	26.9188	0.00182314	0.000155718	1.65043	+	+	+
Pseudomonas_GM17_pacbio_PROKKA_05305	RecName: Full=Uncharacterized protein aq_928	27.5161	23.2946	29.3849	31.6215	31.6244	30.8126	0.0641876	0.0101281	-4.62097		+
Pseudomonas_GM17_pacbio_PROKKA_05311	RecName: Full=HTH-type transcriptional activator AmpR	27.9984	27.6973	27.8922	23.0007	22.5918	24.5709	0.00183389	0.00015534	4.47483	+	+	+
Pseudomonas_GM17_pacbio_PROKKA_05312	RecName: Full=Epimerase family protein YfcH	34.9625	34.5699	35.0034	33.88	33.994	34.0298	0.00380134	0.00054506	0.877333	+
Pseudomonas_GM17_pacbio_PROKKA_05314	RecName: Full=HTH-type transcriptional activator TtdR	28.22	28.3482	28.2836	24.5751	23.7017	24.7956	0.000306788	0.000120641	3.92647	+	+	+
Pseudomonas_GM17_pacbio_PROKKA_05341	RecName: Full=UPF0716 protein FxsA;AltName: Full=Suppressor of F exclusion of phage T7	32.4631	33.0164	33.4808	32.817	33.007	33.2164	0.936716	0.977651	-0.0267003
Pseudomonas_GM17_pacbio_PROKKA_05355	RecName: Full=Peptidoglycan-associated lipoprotein;Short=PAL;Flags: Precursor	28.4753	28.9656	28.4072	28.5798	27.5924	28.4198	0.301124	0.100026	0.4187
Pseudomonas_GM17_pacbio_PROKKA_05364	RecName: Full=Ornithine carbamoyltransferase;Short=OTCase	31.821	31.9316	31.8658	29.9736	30.5038	29.8234	0.00105683	8.71341e-05	1.77253	+	+	+
Pseudomonas_GM17_pacbio_PROKKA_05365	RecName: Full=Spermidine/putrescine import ATP-binding protein PotA	29.392	29.2081	29.2936	23.7324	23.4852	23.0426	9.4478e-06	0	5.87783	+	+	+
Pseudomonas_GM17_pacbio_PROKKA_05370	RecName: Full=Glycerol-3-phosphate regulon repressor	28.4801	28.6011	28.1873	27.2501	27.6211	27.1016	0.00510314	0.000648705	1.09857	+	+	+
Pseudomonas_GM17_pacbio_PROKKA_05371	RecName: Full=Aerobic glycerol-3-phosphate dehydrogenase	22.9904	23.3989	22.3492	24.2324	23.3409	24.4351	0.0743673	0.0120112	-1.08997		+
Pseudomonas_GM17_pacbio_PROKKA_05373	RecName: Full=Putative glutamine transport system permease protein GlnP	33.2158	33.2214	33.3721	31.6142	31.563	31.5797	6.00882e-06	0	1.68413	+	+	+
Pseudomonas_GM17_pacbio_PROKKA_05374	RecName: Full=Putative glutamine transport system permease protein GlnP	30.7843	30.9646	30.9236	28.3609	25.2496	27.9558	0.019355	0.00271772	3.70207	+	+	+
Pseudomonas_GM17_pacbio_PROKKA_05377	RecName: Full=DNA-binding transcriptional regulator NtrC;AltName: Full=Nitrogen regulation protein NR(I);AltName: Full=Nitrogen regulator I;Short=NRI	27.4586	27.2332	27.0444	27.5214	27.4682	27.5338	0.096738	0.0163603	-0.262401
Pseudomonas_GM17_pacbio_PROKKA_05407	RecName: Full=Transcriptional regulator YqjI	33.9824	34.3277	33.6647	29.2678	29.6713	29.3896	3.5765e-05	0	4.5487	+	+	+
Pseudomonas_GM17_pacbio_PROKKA_05416	---NA---	31.3445	30.9175	30.8634	22.2273	23.4781	25.0389	0.000837834	9.22855e-05	7.46037	+	+	+
Pseudomonas_GM17_pacbio_PROKKA_05424	RecName: Full=Multicopper oxidase mco	28.0889	28.5604	28.2039	23.193	23.1418	22.9833	4.82961e-06	0	5.17837	+	+	+
Pseudomonas_GM17_pacbio_PROKKA_05441	---NA---	23.4105	23.4908	22.8611	30.4882	28.7909	28.1856	0.00118863	8.46001e-05	-5.90077	+	+	+
Pseudomonas_GM17_pacbio_PROKKA_05480	---NA---	32.12	31.9721	32.1488	31.2297	31.5478	31.3218	0.00283009	0.000428571	0.713866	+
Pseudomonas_GM17_pacbio_PROKKA_05499	RecName: Full=Dibenzothiophene monooxygenase;Short=DBT monooxygenase;Short=DBT-MO	34.2995	34.3421	33.997	28.3164	24.3086	27.8264	0.00429197	0.000665957	7.39573	+	+	+
Pseudomonas_GM17_pacbio_PROKKA_05500	RecName: Full=Putrescine aminotransferase;Short=PAT;Short=PATase;AltName: Full=Cadaverine transaminase;AltName: Full=Diamine transaminase;AltName: Full=Putrescine transaminase;AltName: Full=Putrescine--2-oxoglutaric acid transaminase	29.0088	29.5099	29.0888	22.7105	23.9292	24.1508	0.000292562	0.000122723	5.60567	+	+	+
Pseudomonas_GM17_pacbio_PROKKA_05503	RecName: Full=Putative fatty-acid--CoA ligase fadD21;AltName: Full=Acyl-CoA synthetase	29.1152	29.021	28.5354	21.7782	21.9594	22.5908	2.4177e-05	0	6.78107	+	+	+
Pseudomonas_GM17_pacbio_PROKKA_05504	RecName: Full=Glutamyl-tRNA(Gln) amidotransferase subunit A;Short=Glu-ADT subunit A	32.5062	32.5716	32.5634	30.7343	29.6734	30.9742	0.00645572	0.000676367	2.08643	+	+	+
Pseudomonas_GM17_pacbio_PROKKA_05507	RecName: Full=Serine hydroxymethyltransferase;Short=SHMT;Short=Serine methylase	28.2089	27.6263	28.1026	24.8669	23.4752	23.348	0.00140553	0.000163057	4.08257	+	+	+
Pseudomonas_GM17_pacbio_PROKKA_05510	RecName: Full=7-cyano-7-deazaguanine synthase;AltName: Full=7-cyano-7-carbaguanine synthase;AltName: Full=PreQ(0) synthase;AltName: Full=Queuosine biosynthesis protein QueC	31.4134	31.5446	31.4926	31.5431	31.7114	31.9377	0.109544	0.0193005	-0.2472
Pseudomonas_GM17_pacbio_PROKKA_05536	RecName: Full=D-alanine--D-alanine ligase;AltName: Full=D-Ala-D-Ala ligase;AltName: Full=D-alanylalanine synthetase	31.2843	30.8303	30.1834	30.8351	31.4867	31.3115	0.299896	0.0992429	-0.445101
Pseudomonas_GM17_pacbio_PROKKA_05538	RecName: Full=UDP-N-acetylglucosamine--N-acetylmuramyl-(pentapeptide) pyrophosphoryl-undecaprenol N-acetylglucosamine transferase;AltName: Full=Undecaprenyl-PP-MurNAc-pentapeptide-UDPGlcNAc GlcNAc transferase	34.6005	34.5402	34.531	32.4705	32.5614	32.2527	2.26471e-05	0	2.12903	+	+	+
Pseudomonas_GM17_pacbio_PROKKA_05542	RecName: Full=UDP-N-acetylmuramoyl-tripeptide--D-alanyl-D-alanine ligase;AltName: Full=D-alanyl-D-alanine-adding enzyme;AltName: Full=UDP-MurNAc-pentapeptide synthetase	33.2725	33.2592	33.3867	33.496	33.702	33.2985	0.193174	0.0437429	-0.192699
Pseudomonas_GM17_pacbio_PROKKA_05546	RecName: Full=Ribosomal RNA small subunit methyltransferase H;AltName: Full=16S rRNA m(4)C1402 methyltransferase;AltName: Full=rRNA (cytosine-N(4)-)-methyltransferase RsmH	31.4495	31.5871	31.2486	33.437	33.2987	33.2704	6.72166e-05	0	-1.90697	+	+	+
Pseudomonas_GM17_pacbio_PROKKA_05562	RecName: Full=HTH-type transcriptional activator RhaS;AltName: Full=L-rhamnose operon regulatory protein RhaS	30.2647	30.3125	30.2533	27.6867	28.1583	27.4322	0.000295786	0.000122254	2.51777	+	+	+
Pseudomonas_GM17_pacbio_PROKKA_05565	RecName: Full=Uncharacterized protein RP471	29.8913	30.6615	30.4766	24.7779	22.449	23.3043	0.000683163	9.70432e-05	6.83273	+	+	+
Pseudomonas_GM17_pacbio_PROKKA_05568	RecName: Full=Hydroxyacylglutathione hydrolase;AltName: Full=Glyoxalase II;Short=Glx II	30.7883	30.9093	30.9775	32.7846	33.3927	32.8137	0.000512807	0.000104575	-2.1053	+	+	+
Pseudomonas_GM17_pacbio_PROKKA_05576	---NA---	36.3862	36.3655	36.4349	35.7025	35.4497	35.6611	0.000614032	0.000100235	0.791101	+
Pseudomonas_GM17_pacbio_PROKKA_05577	RecName: Full=2-succinylbenzoate--CoA ligase;AltName: Full=o-succinylbenzoyl-CoA synthetase;Short=OSB-CoA synthetase	34.7032	34.6451	34.8746	34.7609	34.9973	34.7699	0.381604	0.189547	-0.101733
Pseudomonas_GM17_pacbio_PROKKA_05580	RecName: Full=D-3-phosphoglycerate dehydrogenase;Short=PGDH;AltName: Full=2-oxoglutarate reductase	30.5199	30.6283	30.6335	29.8601	30.2564	30.1371	0.0143959	0.00219835	0.509366	+
Pseudomonas_GM17_pacbio_PROKKA_05603	RecName: Full=Epimerase family protein YfcH	31.6282	31.388	31.5713	30.8644	30.725	30.792	0.000892021	9.07801e-05	0.735367	+
Pseudomonas_GM17_pacbio_PROKKA_05604	RecName: Full=4,4'-diapophytoene desaturase (4,4'-diaponeurosporene-forming);AltName: Full=Dehydrosqualene desaturase	31.0231	31.2551	31.1266	30.6808	30.9591	30.7589	0.0346914	0.00492805	0.335334	+
Pseudomonas_GM17_pacbio_PROKKA_05606	RecName: Full=HTH-type transcriptional regulator MlrA;AltName: Full=MerR-like regulator A	30.4282	30.2397	30.966	31.9715	31.7978	31.9557	0.00371409	0.000546543	-1.3637	+	+	+
Pseudomonas_GM17_pacbio_PROKKA_05607	RecName: Full=Deoxyribodipyrimidine photo-lyase;AltName: Full=DNA photolyase;AltName: Full=Photoreactivating enzyme	25.5806	25.3158	25.34	23.4432	23.2946	23.3002	2.93315e-05	0	2.06613	+	+	+
Pseudomonas_GM17_pacbio_PROKKA_05617	RecName: Full=4-diphosphocytidyl-2-C-methyl-D-erythritol kinase;Short=CMK;AltName: Full=4-(cytidine-5'-diphospho)-2-C-methyl-D-erythritol kinase	29.9864	29.2139	29.916	23.7284	22.3913	23.2666	0.000142876	0	6.57667	+	+	+
Pseudomonas_GM17_pacbio_PROKKA_05644	RecName: Full=Phenazine biosynthesis protein PhzB	30.8741	30.5011	31.2056	35.5723	35.6587	35.7346	2.13129e-05	0	-4.79493	+	+	+
Pseudomonas_GM17_pacbio_PROKKA_05660	RecName: Full=D-alanine--D-alanine ligase;AltName: Full=D-Ala-D-Ala ligase;AltName: Full=D-alanylalanine synthetase	31.5587	31.79	31.4011	31.5051	31.6199	31.6365	0.975687	0.990869	-0.00389926
Pseudomonas_GM17_pacbio_PROKKA_05691	RecName: Full=Phospholipase C C;Short=PLC-C;Flags: Precursor	28.478	28.3341	28.2161	23.3026	21.9648	22.8255	0.000144464	0	5.6451	+	+	+
Pseudomonas_GM17_pacbio_PROKKA_05692	---NA---	24.0058	23.629	22.4095	31.8978	32.3499	32.16	6.11815e-05	0	-8.7878	+	+	+
Pseudomonas_GM17_pacbio_PROKKA_05696	---NA---	27.3583	27.328	26.9778	24.503	23.7269	21.4648	0.0122613	0.00182175	3.9898	+	+	+
Pseudomonas_GM17_pacbio_PROKKA_05697	---NA---	28.8379	28.684	28.8614	27.3111	27.7936	27.3279	0.00141785	0.000162437	1.3169	+	+	+
Pseudomonas_GM17_pacbio_PROKKA_05715	RecName: Full=tRNA pseudouridine synthase C;AltName: Full=tRNA pseudouridine(65) synthase;AltName: Full=tRNA pseudouridylate synthase C;AltName: Full=tRNA-uridine isomerase C	28.5574	28.8576	29.0059	29.0149	29.0852	28.825	0.333981	0.127616	-0.168067
Pseudomonas_GM17_pacbio_PROKKA_05717	RecName: Full=Penicillin-binding protein 1A;Short=PBP1a;Includes: RecName: Full=Penicillin-insensitive transglycosylase;AltName: Full=Peptidoglycan TGase;Includes: RecName: Full=Penicillin-sensitive transpeptidase;AltName: Full=DD-transpeptidase	31.384	31.1498	31.3563	30.2379	29.5612	30.3158	0.00739194	0.000788955	1.2584	+	+	+
Pseudomonas_GM17_pacbio_PROKKA_05727	RecName: Full=Sugar fermentation stimulation protein homolog	26.4676	27.7447	27.135	24.5774	22.6239	23.9923	0.00786545	0.00090411	3.38457	+	+	+
Pseudomonas_GM17_pacbio_PROKKA_05740	RecName: Full=Acetyl-coenzyme A synthetase;Short=AcCoA synthetase;Short=Acs;AltName: Full=Acetate--CoA ligase;AltName: Full=Acyl-activating enzyme	36.1786	36.1294	36.1693	33.7902	34.1551	33.8947	3.54733e-05	0	2.21243	+	+	+
Pseudomonas_GM17_pacbio_PROKKA_05742	RecName: Full=Probable acetyl-CoA acyltransferase;AltName: Full=Acetoacetyl-CoA thiolase	35.1331	34.6676	35.0969	32.8515	33.0063	32.9409	0.000200546	0	2.03297	+	+	+
Pseudomonas_GM17_pacbio_PROKKA_05753	---NA---	29.467	29.3464	29.4874	21.3398	22.698	23.8519	0.000727228	9.61683e-05	6.8037	+	+	+
Pseudomonas_GM17_pacbio_PROKKA_05754	RecName: Full=UDP-glucose:undecaprenyl-phosphate glucose-1-phosphate transferase;Short=UDP-Glc:Und-P Glc-1-P transferase;AltName: Full=Glucosyl-P-P-undecaprenol synthase	30.6756	30.632	30.7826	23.7636	22.4856	23.504	4.55146e-05	0	7.44567	+	+	+
Pseudomonas_GM17_pacbio_PROKKA_05755	RecName: Full=Mannose-1-phosphate guanylyltransferase;AltName: Full=GDP-mannose pyrophosphorylase;Short=GMP;Short=GMPP	33.9025	33.9045	33.7394	33.687	34.0114	33.7794	0.846739	0.93978	0.0228666
Pseudomonas_GM17_pacbio_PROKKA_05756	RecName: Full=O antigen biosynthesis rhamnosyltransferase RfbN	30.5799	30.35	30.3803	31.1101	30.8269	30.9311	0.00908573	0.0011767	-0.5193	+
Pseudomonas_GM17_pacbio_PROKKA_05762	RecName: Full=D-inositol 3-phosphate glycosyltransferase;AltName: Full=N-acetylglucosamine-inositol-phosphate N-acetylglucosaminyltransferase;Short=GlcNAc-Ins-P N-acetylglucosaminyltransferase	33.133	33.2385	33.1267	31.9275	32.1315	31.9756	8.58287e-05	0	1.15453	+	+	+
Pseudomonas_GM17_pacbio_PROKKA_05764	RecName: Full=2,3,4,5-tetrahydropyridine-2,6-dicarboxylate N-acetyltransferase;AltName: Full=Tetrahydrodipicolinate N-acetyltransferase;Short=THP acetyltransferase;Short=Tetrahydropicolinate acetylase	33.9444	33.7226	33.8786	32.4047	32.3704	32.3822	2.5333e-05	0	1.46277	+	+	+
Pseudomonas_GM17_pacbio_PROKKA_05782	---NA---	21.7325	21.9991	22.6249	31.2037	31.6084	31.267	6.00932e-06	0	-9.24087	+	+	+
Pseudomonas_GM17_pacbio_PROKKA_05806	---NA---	26.6801	28.7329	28.694	23.0856	23.3526	21.9564	0.00283538	0.000428329	5.23747	+	+	+
Pseudomonas_GM17_pacbio_PROKKA_05814	---NA---	29.7417	29.8171	29.8892	32.0732	32.0277	32.0066	1.1919e-06	0	-2.21983	+	+	+
Pseudomonas_GM17_pacbio_PROKKA_05817	RecName: Full=NADP-specific glutamate dehydrogenase;Short=NADP-GDH	27.9206	27.7203	27.8713	24.1049	20.717	23.9861	0.011609	0.00177194	4.9014	+	+	+
Pseudomonas_GM17_pacbio_PROKKA_05824	RecName: Full=Protein CobW	31.961	31.6744	31.7699	30.3947	29.9819	30.3194	0.000500415	0.000105611	1.56977	+	+	+
Pseudomonas_GM17_pacbio_PROKKA_05834	RecName: Full=Flavodoxin/ferredoxin--NADP reductase;AltName: Full=Ferredoxin (flavodoxin):NADP(+) oxidoreductase;AltName: Full=Ferredoxin--NADP reductase;Short=FNR;AltName: Full=Flavodoxin--NADP reductase;Short=FLDR	30.6703	30.2906	30.7912	22.8843	24.0674	22.1707	0.000192692	0	7.54323	+	+	+
Pseudomonas_GM17_pacbio_PROKKA_05849	RecName: Full=Heme transporter BhuA;Flags: Precursor	30.103	29.3031	30.249	22.9574	24.19	23.0954	0.000187442	0	6.47077	+	+	+
Pseudomonas_GM17_pacbio_PROKKA_05862	RecName: Full=HTH-type transcriptional repressor AllR;AltName: Full=Negative regulator of allantoin and glyoxylate utilization operons	29.2259	29.4165	29.1094	23.3588	21.7418	22.4606	0.00014553	0	6.7302	+	+	+
Pseudomonas_GM17_pacbio_PROKKA_05867	RecName: Full=Uncharacterized protein YpfJ	33.1721	33.0915	33.1887	32.3341	32.5965	32.2814	0.00184954	0.000155152	0.746768	+
Pseudomonas_GM17_pacbio_PROKKA_05877	RecName: Full=Leucine-responsive regulatory protein	30.2899	30.181	30.3669	29.059	29.4983	28.9834	0.00290641	0.000426396	1.09903	+	+	+
Pseudomonas_GM17_pacbio_PROKKA_05916	RecName: Full=Putative DNA repair helicase RadD	29.8195	30.4084	30.1882	23.0954	23.7918	23.574	1.56387e-05	0	6.65163	+	+	+
Pseudomonas_GM17_pacbio_PROKKA_05927	RecName: Full=Acetaldehyde dehydrogenase;AltName: Full=Acetaldehyde dehydrogenase [acetylating]	33.3795	33.1235	33.5831	32.2633	32.5562	32.4377	0.00394467	0.000539205	0.942968	+
Pseudomonas_GM17_pacbio_PROKKA_05928	RecName: Full=4-hydroxy-2-oxovalerate aldolase;Short=HOA;AltName: Full=4-hydroxy-2-keto-pentanoic acid aldolase;AltName: Full=4-hydroxy-2-oxopentanoate aldolase	31.197	30.8493	31.4536	31.5051	30.924	31.5673	0.572351	0.649718	-0.1655
Pseudomonas_GM17_pacbio_PROKKA_05941	RecName: Full=Outer membrane transporter CdiB	27.6417	27.9604	27.6258	21.9285	22.6208	22.9469	8.05976e-05	0	5.2439	+	+	+
Pseudomonas_GM17_pacbio_PROKKA_05952	RecName: Full=4-hydroxy-2-oxovalerate aldolase;Short=HOA;AltName: Full=4-hydroxy-2-keto-pentanoic acid aldolase;AltName: Full=4-hydroxy-2-oxopentanoate aldolase	30.2532	30.4203	30.6227	31.4086	30.924	31.4712	0.0147025	0.00224176	-0.835867	+
Pseudomonas_GM17_pacbio_PROKKA_05959	RecName: Full=Outer membrane transporter CdiB	27.6417	27.9604	27.6258	22.8976	23.4784	24.3086	0.000591597	0.000100708	4.1811	+	+	+
Pseudomonas_GM17_pacbio_PROKKA_05966	RecName: Full=Leucine-responsive regulatory protein	31.234	30.5606	31.1195	22.5881	23.3919	23.3897	2.06108e-05	0	7.84813	+	+	+
Pseudomonas_GM17_pacbio_PROKKA_05970	RecName: Full=Probable acyl-CoA dehydrogenase fadE25	33.1917	33.4085	33.4075	30.07	30.2448	30.5366	3.82572e-05	0	3.0521	+	+	+
Pseudomonas_GM17_pacbio_PROKKA_05973	RecName: Full=Thiamine-phosphate synthase;Short=TP synthase;Short=TPS;AltName: Full=Thiamine-phosphate pyrophosphorylase;Short=TMP pyrophosphorylase;Short=TMP-PPase	30.6979	31.2879	31.2223	28.522	28.2176	28.3842	0.000198651	0	2.69477	+	+	+
Pseudomonas_GM17_pacbio_PROKKA_05988	RecName: Full=Membrane-bound lytic murein transglycosylase B;AltName: Full=35 kDa soluble lytic transglycosylase;AltName: Full=Murein hydrolase B;AltName: Full=Slt35;Flags: Precursor	32.042	31.6626	31.9773	34.4416	34.848	34.4186	0.000125034	0	-2.67543	+	+	+
Pseudomonas_GM17_pacbio_PROKKA_05998	RecName: Full=Ribosomal RNA large subunit methyltransferase H;AltName: Full=23S rRNA (pseudouridine1915-N3)-methyltransferase;AltName: Full=23S rRNA m3Psi1915 methyltransferase;AltName: Full=rRNA (pseudouridine-N3-)-methyltransferase RlmH	28.8881	29.1122	29.331	23.8562	22.8056	24.2932	0.000287733	0.000123195	5.45877	+	+	+
Pseudomonas_GM17_pacbio_PROKKA_06007	RecName: Full=Nodulation protein N	35.6064	35.4709	35.7921	35.4194	35.0882	35.2303	0.0477573	0.00678124	0.377167	+
Pseudomonas_GM17_pacbio_PROKKA_06008	---NA---	28.4767	28.425	28.8959	26.1804	25.5076	26.2169	0.000663143	9.80092e-05	2.6309	+	+	+
Pseudomonas_GM17_pacbio_PROKKA_06009	RecName: Full=Putative NAD(P)-binding protein YraR	34.4437	34.5834	34.3267	33.3475	33.6944	33.4277	0.00170419	0.000156959	0.961399	+
Pseudomonas_GM17_pacbio_PROKKA_06016	RecName: Full=Ethanolamine ammonia-lyase large subunit;Short=EAL large subunit;AltName: Full=Ethanolamine ammonia-lyase alpha subunit;AltName: Full=Ethanolamine ammonia-lyase heavy chain;AltName: Full=Ethanolamine deaminase large subunit	30.4348	30.4387	30.8432	22.5879	21.7607	22.701	1.4652e-05	0	8.22237	+	+	+
Pseudomonas_GM17_pacbio_PROKKA_06017	RecName: Full=Ethanolamine ammonia-lyase small subunit;Short=EAL small subunit	29.6499	30.1735	27.536	23.2469	24.8991	23.3425	0.00544842	0.000643041	5.2903	+	+	+
Pseudomonas_GM17_pacbio_PROKKA_06018	RecName: Full=Uncharacterized N-acetyltransferase YhfO	32.661	32.7251	32.5676	32.1572	31.9184	32.0648	0.00190774	0.000154217	0.604434	+
Pseudomonas_GM17_pacbio_PROKKA_06025	---NA---	30.2771	30.4378	30.6151	30.3541	30.611	30.2817	0.852297	0.941892	0.0277335
Pseudomonas_GM17_pacbio_PROKKA_06028	RecName: Full=Copper-containing nitrite reductase;AltName: Full=Cu-NIR;Flags: Precursor	28.3339	27.5551	28.1348	30.7489	31.0226	28.5638	0.0606894	0.00936919	-2.10383		+
Pseudomonas_GM17_pacbio_PROKKA_06030	RecName: Full=Farnesyl diphosphate synthase;Short=FPP synthase;AltName: Full=(2E,6E)-farnesyl diphosphate synthase;AltName: Full=Geranyltranstransferase	29.9315	30.2061	29.992	22.925	22.3101	23.9629	0.000140644	0	6.9772	+	+	+
Pseudomonas_GM17_pacbio_PROKKA_06035	RecName: Full=GTP cyclohydrolase-2;AltName: Full=GTP cyclohydrolase II	29.2484	29.9845	29.8613	26.3082	27.2217	26.69	0.00106501	8.68975e-05	2.9581	+	+	+
Pseudomonas_GM17_pacbio_PROKKA_06044	RecName: Full=Transcriptional repressor NrdR	30.5711	29.2965	30.1858	34.9433	35.3442	35.1262	0.000203952	0	-5.1201	+	+	+
Pseudomonas_GM17_pacbio_PROKKA_06064	RecName: Full=HTH-type transcriptional activator RhaS;AltName: Full=L-rhamnose operon regulatory protein RhaS	28.8113	28.1606	28.9383	24.0513	22.9273	22.5305	0.000446486	0.000108659	5.46703	+	+	+
Pseudomonas_GM17_pacbio_PROKKA_06067	RecName: Full=Multidrug resistance protein MdtH	29.0414	28.2593	28.8875	28.556	28.8565	28.5049	0.748856	0.888646	0.0902672
Pseudomonas_GM17_pacbio_PROKKA_00016	RecName: Full=3-demethoxyubiquinol 3-hydroxylase;Short=DMQ hydroxylase;AltName: Full=2-nonaprenyl-3-methyl-6-methoxy-1,4-benzoquinol hydroxylase	31.478	31.4296	31.4527	29.4013	29.1361	29.8754	0.000792197	9.39105e-05	1.9825	+	+	+
Pseudomonas_GM17_pacbio_PROKKA_00030	RecName: Full=Spermidine/putrescine-binding periplasmic protein;Short=SPBP;Flags: Precursor	33.1891	33.4791	33.5745	32.6369	32.4867	32.5436	0.00227624	0.000221833	0.8585	+
Pseudomonas_GM17_pacbio_PROKKA_00031	RecName: Full=Spermidine/putrescine import ATP-binding protein PotA	34.6924	36.0882	35.0264	32.1194	32.3703	32.1452	0.00203639	0.000226866	3.05737	+	+	+
Pseudomonas_GM17_pacbio_PROKKA_00043	RecName: Full=Bis(5'-nucleosyl)-tetraphosphatase, symmetrical;AltName: Full=Ap4A hydrolase;AltName: Full=Diadenosine 5',5'''-P1,P4-tetraphosphate pyrophosphohydrolase;AltName: Full=Diadenosine tetraphosphatase	30.6285	30.2078	30.3678	22.3382	23.1285	23.2786	1.89194e-05	0	7.48627	+	+	+
Pseudomonas_GM17_pacbio_PROKKA_00046	RecName: Full=UPF0229 protein PFL_5654	33.1936	33.3411	33.2501	33.7715	33.7395	33.7936	0.000378141	0.00011449	-0.506599	+
Pseudomonas_GM17_pacbio_PROKKA_00047	RecName: Full=Stage V sporulation protein R	33.3144	32.9858	33.2835	33.377	33.5816	33.5226	0.0689604	0.0110995	-0.299165
Pseudomonas_GM17_pacbio_PROKKA_00066	RecName: Full=PqqA binding protein;AltName: Full=Coenzyme PQQ synthesis protein D;AltName: Full=Pyrroloquinoline quinone biosynthesis protein D	27.8062	28.6992	28.4528	23.985	23.3624	22.7158	0.000393489	0.000113074	4.965	+	+	+
Pseudomonas_GM17_pacbio_PROKKA_00090	---NA---	33.4339	33.6289	33.4614	32.4776	32.4359	32.5533	0.000129123	0	1.01913	+	+	+
Pseudomonas_GM17_pacbio_PROKKA_00108	RecName: Full=L-threonine 3-dehydrogenase;Short=TDH	37.4695	37.016	37.4153	35.9323	36.0752	35.9794	0.000938842	8.95731e-05	1.30463	+	+	+
Pseudomonas_GM17_pacbio_PROKKA_00114	RecName: Full=Serine hydroxymethyltransferase 2;Short=SHMT 2;Short=Serine methylase 2	35.1603	35.2214	35.1906	34.8194	34.9722	34.5863	0.0247753	0.00322789	0.398135	+
Pseudomonas_GM17_pacbio_PROKKA_00119	RecName: Full=3-oxoacyl-[acyl-carrier-protein] reductase FabG;AltName: Full=3-ketoacyl-acyl carrier protein reductase;AltName: Full=Beta-Ketoacyl-acyl carrier protein reductase;AltName: Full=Beta-ketoacyl-ACP reductase	31.2528	30.9189	31.5265	29.6269	29.5741	29.6672	0.000823227	9.28209e-05	1.61	+	+	+
Pseudomonas_GM17_pacbio_PROKKA_00133	---NA---	30.5413	30.4599	30.3258	22.7531	23.0106	24.1718	8.54854e-05	0	7.1305	+	+	+
Pseudomonas_GM17_pacbio_PROKKA_00144	RecName: Full=Glycine betaine/carnitine transport binding protein GbuC;Flags: Precursor	33.9884	34.2255	34.397	33.232	33.1598	33.0874	0.00114459	8.55615e-05	1.0439	+	+	+
Pseudomonas_GM17_pacbio_PROKKA_00175	RecName: Full=Membrane-bound lytic murein transglycosylase A;AltName: Full=Mlt38;AltName: Full=Murein hydrolase A;Flags: Precursor	30.0041	29.8139	30.0253	27.0458	27.3455	26.9011	4.18343e-05	0	2.8503	+	+	+
Pseudomonas_GM17_pacbio_PROKKA_00176	---NA---	31.5408	31.4991	31.5629	29.4714	28.5819	29.5156	0.00153465	0.000160301	2.34463	+	+	+
Pseudomonas_GM17_pacbio_PROKKA_00181	RecName: Full=Acyl-CoA thioester hydrolase YciA	31.4087	31.724	31.4469	28.5858	29.3754	29.1995	0.000673327	9.7561e-05	2.47297	+	+	+
Pseudomonas_GM17_pacbio_PROKKA_00227	RecName: Full=Bifunctional methionine biosynthesis protein MetXA/MetW;Includes: RecName: Full=Homoserine O-acetyltransferase;Short=HAT;AltName: Full=Homoserine transacetylase;Short=HTA;Includes: RecName: Full=Protein MetW	30.4735	30.2903	30.2804	23.9844	22.7294	22.797	6.3932e-05	0	7.1778	+	+	+
Pseudomonas_GM17_pacbio_PROKKA_00247	RecName: Full=Biofilm operon icaADBC HTH-type negative transcriptional regulator IcaR;AltName: Full=Intercellular adhesion protein R	29.3232	29.92	29.4619	28.1872	28.3524	28.0971	0.00225491	0.000222743	1.35613	+	+	+
Pseudomonas_GM17_pacbio_PROKKA_00250	RecName: Full=Oxygen-dependent choline dehydrogenase;Short=CDH;Short=CHD;AltName: Full=Betaine aldehyde dehydrogenase;Short=BADH	31.6566	31.4723	31.5043	29.9366	29.9998	30.0553	2.01025e-05	0	1.54717	+	+	+
Pseudomonas_GM17_pacbio_PROKKA_00268	RecName: Full=HTH-type transcriptional regulator CbbR;AltName: Full=RuBisCO operon transcriptional regulator	29.6234	29.2985	29.5957	23.415	23.9563	23.8985	8.83165e-06	0	5.74927	+	+	+
Pseudomonas_GM17_pacbio_PROKKA_00281	RecName: Full=Alkaline phosphatase isozyme conversion protein;Flags: Precursor	27.1347	23.1467	27.0144	29.359	29.6528	29.0789	0.0526811	0.0075949	-3.5983		+
Pseudomonas_GM17_pacbio_PROKKA_00283	RecName: Full=Uncharacterized protein YjiK	29.5401	29.1002	29.2762	29.8517	29.9843	29.7422	0.0190931	0.00272378	-0.5539	+
Pseudomonas_GM17_pacbio_PROKKA_00302	RecName: Full=GMP synthase [glutamine-hydrolyzing];AltName: Full=GMP synthetase;AltName: Full=Glutamine amidotransferase	29.8127	29.5717	29.9744	26.9561	27.6667	22.4833	0.0659939	0.0106914	4.08423		+
Pseudomonas_GM17_pacbio_PROKKA_00319	RecName: Full=Methyl-accepting chemotaxis protein II;Short=MCP-II;AltName: Full=Aspartate chemoreceptor protein	35.3264	35.3754	35.1831	34.1602	33.7648	34.1586	0.000911117	9.0268e-05	1.2671	+	+	+
Pseudomonas_GM17_pacbio_PROKKA_00323	RecName: Full=UDP-4-amino-4-deoxy-L-arabinose--oxoglutarate aminotransferase;AltName: Full=UDP-(beta-L-threo-pentapyranosyl-4''-ulose diphosphate) aminotransferase;Short=UDP-Ara4O aminotransferase;AltName: Full=UDP-4-amino-4-deoxy-L-arabinose aminotransferase	26.3657	27.1753	26.7114	22.5299	21.9692	23.6436	0.00177412	0.000156479	4.03657	+	+	+
Pseudomonas_GM17_pacbio_PROKKA_00334	---NA---	32.0579	32.1373	32.2384	28.0609	26.559	28.5693	0.00188375	0.000154403	4.4148	+	+	+
Pseudomonas_GM17_pacbio_PROKKA_00343	RecName: Full=Alcohol dehydrogenase;Short=ADH	29.9791	29.9456	29.6792	27.4395	27.7234	26.9579	0.000505715	0.000105177	2.49437	+	+	+
Pseudomonas_GM17_pacbio_PROKKA_00350	RecName: Full=HTH-type transcriptional repressor NanR	23.5403	24.532	22.2081	27.4127	27.3963	27.227	0.0044006	0.000664191	-3.91853	+	+	+
Pseudomonas_GM17_pacbio_PROKKA_00373	RecName: Full=Uroporphyrinogen-III synthase;Short=UROS;AltName: Full=Hydroxymethylbilane hydrolyase [cyclizing];AltName: Full=Uroporphyrinogen-III cosynthase	23.2398	21.7762	22.4638	28.5046	27.1364	23.6082	0.0611113	0.00940171	-3.92313		+
Pseudomonas_GM17_pacbio_PROKKA_00377	RecName: Full=Stringent starvation protein A	31.6108	31.5874	31.6122	31.2281	31.2291	31.5032	0.0368059	0.00520796	0.283333	+
Pseudomonas_GM17_pacbio_PROKKA_00381	RecName: Full=Transcription elongation factor GreA;AltName: Full=Transcript cleavage factor GreA	29.168	29.5189	29.3555	24.4957	22.3693	23.3408	0.000672888	9.76354e-05	5.94553	+	+	+
Pseudomonas_GM17_pacbio_PROKKA_00405	---NA---	32.1007	31.8251	31.8776	30.0005	28.7821	30.0084	0.00493685	0.000653104	2.33747	+	+	+
Pseudomonas_GM17_pacbio_PROKKA_00412	RecName: Full=4-hydroxybutyrate coenzyme A transferase	33.4635	33.3141	33.3524	23.3455	27.574	27.1478	0.00543995	0.000643702	7.35423	+	+	+
Pseudomonas_GM17_pacbio_PROKKA_00418	RecName: Full=Leucine-responsive regulatory protein	28.2191	28.3113	28.8209	29.059	28.9543	28.9107	0.0526069	0.00759802	-0.524233
Pseudomonas_GM17_pacbio_PROKKA_00432	RecName: Full=Deoxyuridine 5'-triphosphate nucleotidohydrolase;Short=dUTPase;AltName: Full=dUTP pyrophosphatase	28.3829	28.2904	28.1743	23.0908	22.6325	22.2953	1.93041e-05	0	5.60967	+	+	+
Pseudomonas_GM17_pacbio_PROKKA_00438	RecName: Full=Ribonuclease PH;Short=RNase PH;AltName: Full=tRNA nucleotidyltransferase	27.736	27.97	27.6574	24.6602	20.7053	23.0312	0.0123219	0.0018209	4.9889	+	+	+
Pseudomonas_GM17_pacbio_PROKKA_00450	RecName: Full=ATP-dependent DNA helicase RecG	26.4711	27.023	26.0576	23.6921	21.3298	24.7577	0.0362216	0.00521017	3.25737	+	+	+
Pseudomonas_GM17_pacbio_PROKKA_00452	---NA---	27.1931	28.0995	26.8279	22.8954	22.7803	24.084	0.00184986	0.000155058	4.12027	+	+	+
Pseudomonas_GM17_pacbio_PROKKA_00485	---NA---	35.6669	35.8252	35.7257	35.2294	34.6981	35.1746	0.0157109	0.00228493	0.705233	+
Pseudomonas_GM17_pacbio_PROKKA_00487	RecName: Full=Sensor protein kinase WalK	27.536	27.6325	27.2674	23.7617	23.0483	24.6301	0.00146123	0.000161412	3.66527	+	+	+
Pseudomonas_GM17_pacbio_PROKKA_00500	---NA---	29.1284	29.4056	28.62	27.6731	27.6707	27.2429	0.00492568	0.000653445	1.52243	+	+	+
Pseudomonas_GM17_pacbio_PROKKA_00513	RecName: Full=HTH-type transcriptional repressor AllR;AltName: Full=Negative regulator of allantoin and glyoxylate utilization operons	29.9556	29.6443	29.7448	24.5889	22.5545	21.894	0.00115369	8.52765e-05	6.7691	+	+	+
Pseudomonas_GM17_pacbio_PROKKA_00535	RecName: Full=Uncharacterized N-acetyltransferase YhfO	27.6759	29.2395	29.0677	23.9105	20.5717	22.8697	0.00490478	0.000654127	6.2104	+	+	+
Pseudomonas_GM17_pacbio_PROKKA_00582	RecName: Full=Phosphatidate cytidylyltransferase;AltName: Full=CDP-DAG synthase;AltName: Full=CDP-DG synthase;AltName: Full=CDP-diacylglycerol synthase;Short=CDS;AltName: Full=CDP-diglyceride pyrophosphorylase;AltName: Full=CDP-diglyceride synthase;AltName: Full=CTP:phosphatidate cytidylyltransferase	25.8932	23.3306	25.1862	22.6297	23.835	22.6713	0.110474	0.0194808	1.758		+
Pseudomonas_GM17_pacbio_PROKKA_00591	RecName: Full=GDP-mannose 4,6-dehydratase;AltName: Full=GDP-D-mannose dehydratase	30.5491	30.2783	30.6237	30.7136	30.7712	30.6427	0.112801	0.0199891	-0.225467
Pseudomonas_GM17_pacbio_PROKKA_00593	RecName: Full=Mannose-1-phosphate guanylyltransferase;AltName: Full=GDP-mannose pyrophosphorylase;Short=GMP;Short=GMPP	28.2831	28.032	28.6506	28.5131	28.3672	28.3003	0.72571	0.871362	-0.0716337
Pseudomonas_GM17_pacbio_PROKKA_00606	RecName: Full=S-methyl-5'-thioadenosine phosphorylase;AltName: Full=5'-methylthioadenosine phosphorylase;Short=MTA phosphorylase;Short=MTAP	23.5186	22.1267	23.4515	32.0881	32.5276	32.2428	3.962e-05	0	-9.2539	+	+	+
Pseudomonas_GM17_pacbio_PROKKA_00656	---NA---	29.141	28.8925	29.6207	28.1977	28.2591	29.5001	0.299516	0.0991215	0.565767
Pseudomonas_GM17_pacbio_PROKKA_00661	---NA---	25.9219	26.3067	26.3885	26.8127	25.9794	26.9586	0.325222	0.12009	-0.377867
Pseudomonas_GM17_pacbio_PROKKA_00691	RecName: Full=HTH-type transcriptional activator AmpR	27.4821	26.2985	23.2602	22.8553	23.6986	24.0045	0.172709	0.036959	2.1608		+
Pseudomonas_GM17_pacbio_PROKKA_00700	RecName: Full=Uncharacterized protein YnfD;Flags: Precursor	33.199	33.2924	33.2207	32.9142	32.7086	32.8762	0.00427177	0.000666312	0.404367	+
Pseudomonas_GM17_pacbio_PROKKA_00727	---NA---	25.4615	25.9171	25.8976	22.8889	22.2412	23.9266	0.0059176	0.000682186	2.73983	+	+	+
Pseudomonas_GM17_pacbio_PROKKA_00735	---NA---	30.9416	30.9594	27.7468	31.555	31.0987	31.8794	0.210048	0.0506538	-1.62843		+
Pseudomonas_GM17_pacbio_PROKKA_00738	RecName: Full=Peroxide-responsive repressor PerR	27.7865	28.1399	27.404	31.5135	31.3241	31.5368	7.87249e-05	0	-3.68133	+	+	+
Pseudomonas_GM17_pacbio_PROKKA_00743	RecName: Full=Probable GTP-binding protein EngB	31.9839	31.9134	31.8058	31.6913	31.8252	32.0894	0.812515	0.925507	0.0324001
Pseudomonas_GM17_pacbio_PROKKA_00745	RecName: Full=Cytochrome c4;Flags: Precursor	27.8904	28.4529	28.0745	31.6289	30.1121	31.5567	0.00473843	0.000659642	-2.95997	+	+	+
Pseudomonas_GM17_pacbio_PROKKA_00748	RecName: Full=Diguanylate cyclase DosC;Short=DGC;AltName: Full=Direct oxygen-sensing cyclase	28.1793	28.1151	28.2236	23.3156	22.7013	24.6794	0.0014086	0.000162643	4.60723	+	+	+
Pseudomonas_GM17_pacbio_PROKKA_00749	RecName: Full=1,6-anhydro-N-acetylmuramyl-L-alanine amidase AmpD;AltName: Full=N-acetylmuramoyl-L-alanine amidase	30.5375	30.462	30.5562	28.6207	28.5204	28.7011	5.74605e-06	0	1.9045	+	+	+
Pseudomonas_GM17_pacbio_PROKKA_00755	RecName: Full=Inhibitor of vertebrate lysozyme;Flags: Precursor	31.9701	31.8963	31.7975	29.4383	29.5483	29.2195	2.17377e-05	0	2.48593	+	+	+
Pseudomonas_GM17_pacbio_PROKKA_00759	RecName: Full=Uncharacterized protein bll6063	30.8543	31.0329	30.8955	23.4357	24.6265	22.16	0.000460099	0.000108017	7.52017	+	+	+
Pseudomonas_GM17_pacbio_PROKKA_00775	RecName: Full=NAD(P) transhydrogenase subunit beta;AltName: Full=Nicotinamide nucleotide transhydrogenase subunit beta;AltName: Full=Pyridine nucleotide transhydrogenase subunit beta	31.6389	31.3167	31.6322	23.6031	22.7555	22.9498	7.00893e-06	0	8.42647	+	+	+
Pseudomonas_GM17_pacbio_PROKKA_00815	RecName: Full=Multidrug resistance protein MdtA;AltName: Full=Multidrug transporter MdtA;Flags: Precursor	32.2447	32.3668	32.495	33.0857	33.01	33.0127	0.000946593	8.93855e-05	-0.6673	+
Pseudomonas_GM17_pacbio_PROKKA_00816	RecName: Full=Nodulation protein NolF	29.133	29.2712	29.0369	27.5272	27.6943	27.6413	5.39553e-05	0	1.5261	+	+	+
Pseudomonas_GM17_pacbio_PROKKA_00818	---NA---	22.7122	23.8033	22.4455	30.0105	30.1736	30.0137	7.1835e-05	0	-7.07893	+	+	+
Pseudomonas_GM17_pacbio_PROKKA_00820	---NA---	31.8871	31.9781	31.7155	22.9288	22.5459	21.9525	5.76213e-06	0	9.3845	+	+	+
Pseudomonas_GM17_pacbio_PROKKA_00822	RecName: Full=Nodulation protein NoeE	30.6256	30.5972	30.8842	28.5575	28.7514	28.5343	5.28942e-05	0	2.08793	+	+	+
Pseudomonas_GM17_pacbio_PROKKA_00838	RecName: Full=Multidrug resistance outer membrane protein MdtP;Flags: Precursor	29.2705	26.6468	27.4421	23.8878	23.9646	22.624	0.00849344	0.00106395	4.29433	+	+	+
Pseudomonas_GM17_pacbio_PROKKA_00873	RecName: Full=Transcriptional regulator SirC	29.3692	29.6589	29.0908	28.0499	28.0127	27.9934	0.00119634	8.43215e-05	1.3543	+	+	+
Pseudomonas_GM17_pacbio_PROKKA_00933	RecName: Full=Putative plasmid stability protein y4jJ	28.5458	28.2871	28.2135	24.1127	23.7957	23.1133	0.000115003	0	4.6749	+	+	+
Pseudomonas_GM17_pacbio_PROKKA_00945	RecName: Full=Heat shock protein 15;Short=HSP15	29.4129	29.3927	29.3806	29.208	29.5478	29.4182	0.96934	0.98927	0.0040671
Pseudomonas_GM17_pacbio_PROKKA_00952	RecName: Full=Chitooligosaccharide deacetylase;AltName: Full=Nodulation protein B	30.209	30.0878	30.0857	29.1612	29.4905	29.0007	0.00371091	0.000546841	0.910033	+
Pseudomonas_GM17_pacbio_PROKKA_00962	RecName: Full=RNA pyrophosphohydrolase;AltName: Full=(Di)nucleoside polyphosphate hydrolase	29.198	29.4567	29.0788	29.806	29.89	29.6302	0.017182	0.00249166	-0.5309	+
Pseudomonas_GM17_pacbio_PROKKA_00992	---NA---	32.5344	32.0839	32.1964	33.6579	33.6669	33.728	0.000501095	0.000105523	-1.4127	+	+	+
Pseudomonas_GM17_pacbio_PROKKA_00998	RecName: Full=Histidine transport system permease protein HisM	28.7941	28.6366	28.6575	22.901	20.3211	24.0323	0.00464965	0.000660338	6.27793	+	+	+
Pseudomonas_GM17_pacbio_PROKKA_01011	RecName: Full=L-lactate transporter;AltName: Full=SfMCT	25.6352	26.1292	26.0457	24.153	23.2084	23.4328	0.00193674	0.000153939	2.33863	+	+	+
Pseudomonas_GM17_pacbio_PROKKA_01022	RecName: Full=Thiosulfate sulfurtransferase GlpE	30.6989	31.2408	31.1943	31.1972	30.9726	31.2277	0.669739	0.815868	-0.0878334
Pseudomonas_GM17_pacbio_PROKKA_01028	RecName: Full=DNA-binding transcriptional regulator NtrC;AltName: Full=Nitrogen regulation protein NR(I);AltName: Full=Nitrogen regulator I;Short=NRI	31.7879	31.8541	31.9993	29.8469	29.2459	29.622	0.000242648	0.000131959	2.30883	+	+	+
Pseudomonas_GM17_pacbio_PROKKA_01044	RecName: Full=Glycogen phosphorylase	33.6445	33.3419	33.5128	30.8413	31.1211	31.1534	4.90885e-05	0	2.46113	+	+	+
Pseudomonas_GM17_pacbio_PROKKA_01071	RecName: Full=Glutamine transport ATP-binding protein GlnQ	23.3695	23.6814	22.2849	31.313	27.1979	29.8077	0.0076784	0.000845098	-6.3276	+	+	+
Pseudomonas_GM17_pacbio_PROKKA_01078	RecName: Full=Phosphoribosyl-AMP cyclohydrolase;Short=PRA-CH	28.4424	28.3727	28.5617	28.7719	29.3594	29.0002	0.0312198	0.00432316	-0.5849	+
Pseudomonas_GM17_pacbio_PROKKA_01082	---NA---	21.612	23.1093	21.6842	29.5638	29.9807	29.5164	0.000120481	0	-7.5518	+	+	+
Pseudomonas_GM17_pacbio_PROKKA_01086	RecName: Full=Poly(3-hydroxyalkanoate) polymerase subunit PhaC;Short=PHA polymerase;AltName: Full=PHB synthase subunit PhaC;AltName: Full=Poly(3-hydroxybutyrate) polymerase subunit PhaC;Short=PHB polymerase;Short=Poly-beta-hydroxybutyrate polymerase;AltName: Full=Polyhydroxyalkanoic acid synthase subunit PhaC;Short=PHA synthase	33.1936	33.1481	33.4957	33.9179	34.2083	34.042	0.0048645	0.000655154	-0.776933	+
Pseudomonas_GM17_pacbio_PROKKA_01132	RecName: Full=Acyl carrier protein;Short=ACP	22.4467	23.0922	23.5079	30.6342	30.0515	30.6998	3.6435e-05	0	-7.44623	+	+	+
Pseudomonas_GM17_pacbio_PROKKA_01136	RecName: Full=Sporulation initiation inhibitor protein Soj	32.1201	32.5906	32.2522	31.8636	30.8396	31.6888	0.068393	0.0110258	0.856966
Pseudomonas_GM17_pacbio_PROKKA_01143	RecName: Full=Methyl-accepting chemotaxis protein PcaY;AltName: Full=Aromatic acid chemoreceptor PcaY	34.5549	34.5521	34.2259	23.6967	23.4375	23.3255	2.39587e-07	0	10.9577	+	+	+
Pseudomonas_GM17_pacbio_PROKKA_01189	RecName: Full=UPF0227 protein YcfP	30.3341	30.494	30.593	23.2226	23.2727	23.6956	1.89447e-06	0	7.07673	+	+	+
Pseudomonas_GM17_pacbio_PROKKA_01210	RecName: Full=tRNA threonylcarbamoyladenosine biosynthesis protein TsaE;AltName: Full=t(6)A37 threonylcarbamoyladenosine biosynthesis protein TsaE	26.779	28.4702	28.1693	23.3438	22.9116	23.9201	0.00178628	0.000156384	4.41433	+	+	+
Pseudomonas_GM17_pacbio_PROKKA_01220	RecName: Full=Methyl-accepting chemotaxis protein CtpM	34.6001	34.5985	34.2799	33.7803	33.1131	33.7729	0.0187973	0.00272622	0.937401	+
Pseudomonas_GM17_pacbio_PROKKA_01234	RecName: Full=Uncharacterized protein Mb2599c	30.9749	30.9636	30.9451	22.6156	22.5059	23.6028	2.08777e-05	0	8.0531	+	+	+
Pseudomonas_GM17_pacbio_PROKKA_01238	---NA---	26.6154	27.3704	27.211	26.9321	28.0724	28.4523	0.214654	0.0522469	-0.753333
Pseudomonas_GM17_pacbio_PROKKA_01243	RecName: Full=Nicotinate phosphoribosyltransferase;Short=NAPRTase	29.5196	28.9187	29.9722	24.7185	22.9234	23	0.0008567	9.1888e-05	5.92287	+	+	+
Pseudomonas_GM17_pacbio_PROKKA_01251	RecName: Full=Lipopolysaccharide export system ATP-binding protein LptB	31.3043	31.255	31.2908	33.7642	34.0983	33.7813	1.87974e-05	0	-2.5979	+	+	+
Pseudomonas_GM17_pacbio_PROKKA_01261	RecName: Full=AsmA family protein YhjG	29.9671	29.6447	29.6706	27.6098	27.6636	27.7686	5.20462e-05	0	2.08013	+	+	+
Pseudomonas_GM17_pacbio_PROKKA_01274	RecName: Full=Urease subunit alpha;AltName: Full=Urea amidohydrolase subunit alpha	31.4101	31.2991	31.4975	30.4199	30.7438	30.4098	0.00208984	0.000225653	0.877734	+
Pseudomonas_GM17_pacbio_PROKKA_01275	RecName: Full=Urease subunit beta;AltName: Full=Urea amidohydrolase subunit beta	29.4497	29.6666	29.544	22.5622	25.3511	24.0089	0.00230401	0.000221445	5.57937	+	+	+
Pseudomonas_GM17_pacbio_PROKKA_01277	RecName: Full=Phosphinothricin N-acetyltransferase;Short=PPT N-acetyltransferase;AltName: Full=Phosphinothricin-resistance protein	30.5479	30.2069	30.9092	29.8785	30.4754	30.0842	0.201846	0.0469985	0.408633
Pseudomonas_GM17_pacbio_PROKKA_01278	RecName: Full=Urease subunit gamma;AltName: Full=Urea amidohydrolase subunit gamma	31.1703	30.3423	31.2057	24.2548	22.5261	22.986	0.000202558	0	7.65047	+	+	+
Pseudomonas_GM17_pacbio_PROKKA_01289	---NA---	30.6571	30.266	29.9806	24.6854	21.6072	23.12	0.00140756	0.000162746	7.1637	+	+	+
Pseudomonas_GM17_pacbio_PROKKA_01305	RecName: Full=Signal transduction histidine-protein kinase BarA	29.9194	30.0547	30.0697	32.6443	32.2819	32.6952	5.33472e-05	0	-2.52587	+	+	+
Pseudomonas_GM17_pacbio_PROKKA_01311	RecName: Full=Ribosomal protein L11 methyltransferase;Short=L11 Mtase	22.4409	22.3236	23.6061	23.2833	28.3404	28.4867	0.0901266	0.0148153	-3.91327		+
Pseudomonas_GM17_pacbio_PROKKA_01328	RecName: Full=Ubiquinone biosynthesis O-methyltransferase;AltName: Full=2-polyprenyl-6-hydroxyphenol methylase;AltName: Full=3-demethylubiquinone 3-O-methyltransferase	29.3359	28.3331	28.3443	24.3316	23.0775	24.1827	0.000742645	9.55224e-05	4.80717	+	+	+
Pseudomonas_GM17_pacbio_PROKKA_01339	---NA---	30.8067	31.0091	30.9377	23.1714	23.0521	21.704	6.33163e-05	0	8.27533	+	+	+
Pseudomonas_GM17_pacbio_PROKKA_01346	RecName: Full=Heme/hemopexin transporter protein HuxB;Flags: Precursor	33.0563	32.8413	32.99	31.155	31.3477	31.2219	3.51922e-05	0	1.721	+	+	+
Pseudomonas_GM17_pacbio_PROKKA_01349	RecName: Full=3-hydroxyacyl-thioester dehydratase X;AltName: Full=3-hydroxybutyryl-CoA dehydratase;AltName: Full=Enoyl-CoA hydratase 2	32.1266	32.5865	32.3067	30.3975	30.1524	30.4983	0.000295089	0.000122488	1.99053	+	+	+
Pseudomonas_GM17_pacbio_PROKKA_01350	RecName: Full=3-oxoacyl-[acyl-carrier-protein] reductase FabG;AltName: Full=3-ketoacyl-acyl carrier protein reductase;AltName: Full=Beta-Ketoacyl-acyl carrier protein reductase;AltName: Full=Beta-ketoacyl-ACP reductase	34.1752	34.3555	34.2097	33.3565	33.5794	33.5549	0.00111622	8.59637e-05	0.749868	+
Pseudomonas_GM17_pacbio_PROKKA_01351	RecName: Full=3-ketoacyl-CoA thiolase;AltName: Full=ACSs;AltName: Full=Acetyl-CoA acyltransferase;AltName: Full=Acyl-CoA ligase;AltName: Full=Beta-ketothiolase;AltName: Full=Fatty acid oxidation complex subunit beta	32.8382	32.8273	32.829	31.0664	31.7646	31.3961	0.00213111	0.000224454	1.42247	+	+	+
Pseudomonas_GM17_pacbio_PROKKA_01354	RecName: Full=Copper-exporting P-type ATPase;AltName: Full=Copper-exporting P-type ATPase A;AltName: Full=Cu(+)-exporting ATPase	28.1387	28.2135	28.0356	27.1881	26.7978	27.1381	0.00121718	8.38245e-05	1.08793	+	+	+
Pseudomonas_GM17_pacbio_PROKKA_01375	RecName: Full=HTH-type transcriptional regulator RutR;AltName: Full=Rut operon repressor	29.7008	29.8171	29.813	28.2174	28.8103	28.2097	0.00252988	0.000290657	1.3645	+	+	+
Pseudomonas_GM17_pacbio_PROKKA_01385	RecName: Full=RecBCD enzyme subunit RecC;AltName: Full=Exonuclease V subunit RecC;Short=ExoV subunit RecC;AltName: Full=Helicase/nuclease RecBCD subunit RecC	29.0387	29.196	28.9853	28.9465	27.4507	29.0067	0.303237	0.101296	0.605366
Pseudomonas_GM17_pacbio_PROKKA_01389	RecName: Full=Histidine-binding periplasmic protein;Short=HBP;Flags: Precursor	27.109	27.3188	27.3359	24.6348	22.1574	23.5477	0.0061533	0.000679093	3.80793	+	+	+
Pseudomonas_GM17_pacbio_PROKKA_01406	RecName: Full=Leucine-responsive regulatory protein	27.7074	27.3317	27.7956	23.0159	21.8835	23.4699	0.000610863	0.000100392	4.8218	+	+	+
Pseudomonas_GM17_pacbio_PROKKA_01418	RecName: Full=Bleomycin resistance protein;Short=BRP;AltName: Full=Phleomycin resistance protein	29.1029	28.8106	29.2117	24.1487	21.6257	23.698	0.00170282	0.000157055	5.88427	+	+	+
Pseudomonas_GM17_pacbio_PROKKA_01478	RecName: Full=Ribosome maturation factor RimP	30.6257	30.4062	30.1691	33.0469	33.1344	33.0662	3.72976e-05	0	-2.68217	+	+	+
Pseudomonas_GM17_pacbio_PROKKA_01492	---NA---	22.6249	22.9313	23.3528	26.9595	25.8657	26.6722	0.000822006	9.30233e-05	-3.52947	+	+	+
Pseudomonas_GM17_pacbio_PROKKA_01497	RecName: Full=Methyl-accepting chemotaxis protein McpQ	34.6277	34.6326	34.3238	33.8188	33.1821	33.8145	0.0171152	0.00249503	0.9229	+
Pseudomonas_GM17_pacbio_PROKKA_01524	RecName: Full=Glutathione-binding protein GsiB;Flags: Precursor	30.9478	30.5658	31.0032	31.4589	31.712	31.5668	0.00896649	0.00117897	-0.7403	+
Pseudomonas_GM17_pacbio_PROKKA_01554	RecName: Full=Uncharacterized protein YhdP;Flags: Precursor	31.1424	30.5858	30.9503	28.5383	28.7029	28.3527	0.000251149	0.000129555	2.36153	+	+	+
Pseudomonas_GM17_pacbio_PROKKA_01555	RecName: Full=Deaminated glutathione amidase;Short=dGSH amidase;AltName: Full=Nitrilase homolog 1;Short=syNit1	28.1483	26.6569	28.1535	23.8516	22.4643	23.8527	0.00329785	0.000488075	4.26337	+	+	+
Pseudomonas_GM17_pacbio_PROKKA_01600	RecName: Full=Dihydromonapterin reductase;Short=H(2)-MPt reductase;AltName: Full=Dihydrofolate reductase;Short=DHFR	29.1253	29.1091	29.1302	22.3867	22.9147	22.1699	7.38308e-06	0	6.6311	+	+	+
Pseudomonas_GM17_pacbio_PROKKA_01612	---NA---	34.2517	33.5889	34.2772	33.2494	32.9064	33.4492	0.0383789	0.00548778	0.837601	+
Pseudomonas_GM17_pacbio_PROKKA_01628	RecName: Full=Uncharacterized protein YebG	26.2253	27.0419	26.3099	23.6424	22.1791	22.9341	0.00189472	0.00015431	3.60717	+	+	+
Pseudomonas_GM17_pacbio_PROKKA_01636	RecName: Full=Vitamin B12 transporter BtuB;AltName: Full=Cobalamin receptor;AltName: Full=Outer membrane cobalamin translocator;Flags: Precursor	26.8182	27.1096	26.7332	22.4434	23.3139	22.2085	0.000283772	0.000124031	4.23173	+	+	+
Pseudomonas_GM17_pacbio_PROKKA_01656	---NA---	31.4361	31.4201	31.1631	28.566	23.2651	28.8883	0.0720639	0.0117365	4.4333		+
Pseudomonas_GM17_pacbio_PROKKA_01657	---NA---	32.3292	32.3038	32.2689	30.1619	30.2239	30.2312	1.93588e-07	0	2.09497	+	+	+
Pseudomonas_GM17_pacbio_PROKKA_01672	RecName: Full=Peptidoglycan-N-acetylmuramic acid deacetylase PdaC;Short=Peptidoglycan MurNAc deacetylase;AltName: Full=Polysaccharide deacetylase PdaC	29.3134	29.3122	29.2867	23.4907	22.2066	21.9448	0.000145115	0	6.75673	+	+	+
Pseudomonas_GM17_pacbio_PROKKA_01720	RecName: Full=N-acetylglucosamine-6-phosphate deacetylase;Short=GlcNAc 6-P deacetylase	30.6315	30.7775	30.8528	27.0207	24.2222	27.3349	0.0100275	0.00132698	4.56133	+	+	+
Pseudomonas_GM17_pacbio_PROKKA_01730	RecName: Full=Magnesium and cobalt efflux protein CorC	27.2309	27.533	27.3711	22.9785	23.9072	22.8882	0.000257388	0.000128128	4.12037	+	+	+
Pseudomonas_GM17_pacbio_PROKKA_01754	RecName: Full=NADPH dehydrogenase	34.8633	34.6684	34.8459	33.9759	33.7817	33.9174	0.000443869	0.000108844	0.900867	+
Pseudomonas_GM17_pacbio_PROKKA_01765	RecName: Full=Putrescine-binding periplasmic protein SpuD;Flags: Precursor	35.1073	34.7626	35.1025	32.6888	32.5087	32.6837	5.14701e-05	0	2.36373	+	+	+
Pseudomonas_GM17_pacbio_PROKKA_01775	RecName: Full=Diguanylate cyclase DosC;Short=DGC;AltName: Full=Direct oxygen-sensing cyclase	31.8596	32.0173	31.9112	30.8025	31.3431	31.1541	0.00735743	0.000790514	0.829467	+
Pseudomonas_GM17_pacbio_PROKKA_01785	---NA---	33.0636	32.8057	32.1865	31.9006	31.56	31.6619	0.0248349	0.00322648	0.977766	+
Pseudomonas_GM17_pacbio_PROKKA_01791	RecName: Full=Oxaloacetate decarboxylase	28.4926	28.5953	28.7217	29.1403	28.5325	28.9901	0.217304	0.053539	-0.284433
Pseudomonas_GM17_pacbio_PROKKA_01799	RecName: Full=Glycerol-3-phosphate acyltransferase;Short=GPAT	28.0891	28.0157	28.8614	23.4688	22.2128	24.2081	0.0014392	0.000162025	5.0255	+	+	+
Pseudomonas_GM17_pacbio_PROKKA_01807	RecName: Full=Cysteine desulfurase;AltName: Full=Selenocysteine beta-lyase;Short=SCL;AltName: Full=Selenocysteine lyase;AltName: Full=Selenocysteine reductase	27.8982	28.0757	28.0095	23.7492	22.6446	24.7218	0.00205472	0.000226595	4.28927	+	+	+
Pseudomonas_GM17_pacbio_PROKKA_01812	RecName: Full=Bifunctional uridylyltransferase/uridylyl-removing enzyme;Short=UTase/UR;AltName: Full=Bifunctional [protein-PII] modification enzyme;AltName: Full=Bifunctional nitrogen sensor protein;Includes: RecName: Full=[Protein-PII] uridylyltransferase;Short=PII uridylyltransferase;Short=UTase;Includes: RecName: Full=[Protein-PII]-UMP uridylyl-removing enzyme;Short=UR	28.1817	28.5017	28.4913	32.8634	33.2634	32.8308	1.22989e-05	0	-4.5943	+	+	+
Pseudomonas_GM17_pacbio_PROKKA_01821	RecName: Full=Regulator of sigma E protease;AltName: Full=S2P endopeptidase;AltName: Full=Site-2 protease RseP;Short=S2P protease RseP;AltName: Full=Site-2-type intramembrane protease	23.6798	23.1019	21.8042	30.2772	30.6173	30.214	0.000190006	0	-7.50753	+	+	+
Pseudomonas_GM17_pacbio_PROKKA_01827	RecName: Full=Lipid-A-disaccharide synthase	32.8117	32.7532	32.7007	21.8869	25.8413	24.2627	0.00159402	0.000159303	8.75823	+	+	+
Pseudomonas_GM17_pacbio_PROKKA_01841	RecName: Full=tRNA pseudouridine synthase D;AltName: Full=tRNA pseudouridine(13) synthase;AltName: Full=tRNA pseudouridylate synthase D;AltName: Full=tRNA-uridine isomerase D	27.1329	27.4984	27.0614	22.4994	23.7624	22.4796	0.00063411	9.93789e-05	4.3171	+	+	+
Pseudomonas_GM17_pacbio_PROKKA_01887	RecName: Full=CinA-like protein	30.5714	30.769	30.5867	27.4348	24.3271	27.7349	0.0191516	0.00272257	4.14343	+	+	+
Pseudomonas_GM17_pacbio_PROKKA_01909	---NA---	31.0657	31.3618	31.0154	29.1831	29.2347	29.1152	6.46048e-05	0	1.96997	+	+	+
Pseudomonas_GM17_pacbio_PROKKA_01919	---NA---	27.3198	27.2454	27.3554	28.1176	27.7328	27.4571	0.0760027	0.0123491	-0.4623
Pseudomonas_GM17_pacbio_PROKKA_01947	RecName: Full=Uncharacterized oxidoreductase YxbG	32.1043	31.8712	32.6682	31.401	31.067	31.4505	0.0267368	0.00347013	0.908401	+
Pseudomonas_GM17_pacbio_PROKKA_01978	RecName: Full=Adenylosuccinate lyase;Short=ASL;AltName: Full=Adenylosuccinase;Short=ASase	30.9749	30.5408	30.8647	23.6753	22.1537	24.4837	0.000451835	0.000108291	7.3559	+	+	+
Pseudomonas_GM17_pacbio_PROKKA_01979	RecName: Full=Putative carbamate hydrolase RutD;AltName: Full=Aminohydrolase	28.3005	28.6801	28.5541	22.3812	23.0921	23.2402	4.08458e-05	0	5.60707	+	+	+
Pseudomonas_GM17_pacbio_PROKKA_02034	---NA---	30.2658	30.324	30.4344	26.5925	26.3891	26.6117	1.6026e-06	0	3.8103	+	+	+
Pseudomonas_GM17_pacbio_PROKKA_02053	RecName: Full=Antitoxin HicB 2	26.5993	26.6718	26.718	22.7344	23.1138	24.1088	0.00124442	8.3225e-05	3.34403	+	+	+
Pseudomonas_GM17_pacbio_PROKKA_02061	RecName: Full=Fatty acid oxidation complex subunit alpha;Includes: RecName: Full=Enoyl-CoA hydratase/Delta(3)-cis-Delta(2)-trans-enoyl-CoA isomerase/3-hydroxybutyryl-CoA epimerase;Includes: RecName: Full=3-hydroxyacyl-CoA dehydrogenase	32.8778	32.7832	33.116	31.5228	30.7169	31.4595	0.00363231	0.000479826	1.6926	+	+	+
Pseudomonas_GM17_pacbio_PROKKA_02077	RecName: Full=Anti-sigma-E factor RseA;AltName: Full=Regulator of SigE;AltName: Full=Sigma-E anti-sigma factor RseA;AltName: Full=Sigma-E factor negative regulatory protein	29.2864	29.5691	29.6323	27.2008	26.0848	26.9897	0.00157852	0.000159502	2.7375	+	+	+
Pseudomonas_GM17_pacbio_PROKKA_02125	RecName: Full=Putative glutamine amidotransferase YafJ	28.9679	28.4163	29.0883	25.8585	25.995	25.395	0.00036565	0.000115523	3.07467	+	+	+
Pseudomonas_GM17_pacbio_PROKKA_02126	---NA---	29.6962	29.8143	29.718	28.9979	29.4484	28.9576	0.0196513	0.00276923	0.6082	+
Pseudomonas_GM17_pacbio_PROKKA_02141	RecName: Full=Isocitrate dehydrogenase kinase/phosphatase;Short=IDH kinase/phosphatase;Short=IDHK/P	29.6845	29.9578	29.3196	23.0972	22.6011	23.1665	1.28026e-05	0	6.69903	+	+	+
Pseudomonas_GM17_pacbio_PROKKA_02229	---NA---	24.2436	21.4474	22.9045	31.5021	31.7949	31.6905	0.000411745	0.000111401	-8.79733	+	+	+
Pseudomonas_GM17_pacbio_PROKKA_02251	RecName: Full=dTDP-4-dehydrorhamnose 3,5-epimerase;AltName: Full=Thymidine diphospho-4-keto-rhamnose 3,5-epimerase;AltName: Full=dTDP-4-keto-6-deoxyglucose 3,5-epimerase;AltName: Full=dTDP-6-deoxy-D-xylo-4-hexulose 3,5-epimerase;AltName: Full=dTDP-L-rhamnose synthase	28.2966	28.03	27.9994	24.2122	22.8551	23.1237	0.000378299	0.000114286	4.71167	+	+	+
Pseudomonas_GM17_pacbio_PROKKA_02299	RecName: Full=Chemotaxis protein CheY	31.3593	31.6355	31.4312	23.9766	24.8233	22.9504	0.000159857	0	7.55857	+	+	+
Pseudomonas_GM17_pacbio_PROKKA_02335	RecName: Full=L-threonate dehydrogenase	28.1593	27.7143	28.1261	25.6136	26.3058	25.9074	0.00112426	8.57909e-05	2.05763	+	+	+
Pseudomonas_GM17_pacbio_PROKKA_02339	RecName: Full=HTH-type transcriptional regulator RutR;AltName: Full=Rut operon repressor	27.8726	29.8124	30.1989	28.4358	27.7962	28.0294	0.179722	0.0394413	1.2075		+
Pseudomonas_GM17_pacbio_PROKKA_02340	RecName: Full=Inner membrane protein YedI	29.1546	29.1028	29.4642	27.6364	28.1812	28.052	0.00298981	0.000424719	1.284	+	+	+
Pseudomonas_GM17_pacbio_PROKKA_02348	RecName: Full=Adenosylmethionine-8-amino-7-oxononanoate aminotransferase;AltName: Full=7,8-diamino-pelargonic acid aminotransferase;Short=DAPA AT;Short=DAPA aminotransferase;AltName: Full=7,8-diaminononanoate synthase;Short=DANS;AltName: Full=Diaminopelargonic acid synthase	28.2011	27.0333	28.2968	30.9833	31.2073	30.8453	0.00164889	0.000157538	-3.16823	+	+	+
Pseudomonas_GM17_pacbio_PROKKA_02353	RecName: Full=Intermembrane phospholipid transport system lipoprotein MlaA;Flags: Precursor	28.1567	28.5766	28.0489	22.4548	24.4196	23.2294	0.00118184	8.47121e-05	4.8928	+	+	+
Pseudomonas_GM17_pacbio_PROKKA_02372	---NA---	31.7181	31.0479	31.6141	33.4796	33.2405	33.3735	0.000969864	8.90125e-05	-1.9045	+	+	+
Pseudomonas_GM17_pacbio_PROKKA_02378	RecName: Full=Cystathionine gamma-synthase;Short=CGS;AltName: Full=O-succinylhomoserine (thiol)-lyase	32.7373	33.2284	33.2827	33.4238	34.6884	33.895	0.0871185	0.014258	-0.9196
Pseudomonas_GM17_pacbio_PROKKA_02379	RecName: Full=Cysteine synthase;Short=CSase;AltName: Full=O-acetylserine (thiol)-lyase;Short=OAS-TL;AltName: Full=O-acetylserine sulfhydrylase	34.6843	34.7694	34.7914	34.785	34.6009	34.672	0.376413	0.180813	0.0624008
Pseudomonas_GM17_pacbio_PROKKA_02381	---NA---	30.6396	30.8867	30.9829	27.3676	21.4841	26.7847	0.0399187	0.00560873	5.62427	+	+	+
Pseudomonas_GM17_pacbio_PROKKA_02384	RecName: Full=Methyl-accepting chemotaxis protein PcaY;AltName: Full=Aromatic acid chemoreceptor PcaY	35.0779	35.0557	34.8359	34.4776	33.9413	34.5665	0.0345332	0.00489514	0.661366	+
Pseudomonas_GM17_pacbio_PROKKA_02390	RecName: Full=Glycerol-3-phosphate dehydrogenase [NAD(P)+];AltName: Full=NAD(P)H-dependent glycerol-3-phosphate dehydrogenase	32.8838	32.9076	32.9862	30.2254	30.3274	30.1513	1.44749e-06	0	2.69117	+	+	+
[truncated: 1,010 more rows]

## Sheet: Pantoea sp. YR343
ProteinID	Description	1-1-1_48h_Rep1	1-1-1_48h_Rep2	1-1-1_48h_Rep3	YR343 early-stationary_Rep1	YR343 early-stationary_Rep2	YR343 early-stationary_Rep3	p-value	q-value	Log2FC_1-1-1_48h vs monoculture stationary	p-value significant (<=0.05)	Abs Log2FC>1	Significant (p-value <=0.05 and Absolute Log2FC>1)
[truncated: 2,170 more rows]

[truncated: 1 more sheets: Sphingobium sp. AP49]
