# Supplementary material for: Formation of a constructed microbial community in a nutrient-rich environment indicates bacterial interspecific competition
Source: mSystems. 2024 Mar 12;9(4):e00006-24. doi: 10.1128/msystems.00006-24 (PMC11019790; doi:10.1128/msystems.00006-24)
Supplement: Table S5 — Proteomics summary. [file msystems.00006-24-s0005.xlsx]

## Sheet: Supplementary Table-5
Supplementary Table-5: Summary of the proteins that are uniquely identified in the monocultures at early stationary phase and three-member community with equal initial inoculum ratios (GM17-YR343-AP49 1-1-1) at 48 h in R2A growth medium. Proteins that are identified in both monocultures and community are summarized as shared proteins. A separate excel sheet is provided for unique and shared prote…

## Sheet: GM17_unique_monoculture
ProteinID	Description
Pseudomonas_GM17_pacbio_PROKKA_01915	RecName: Full=Cold shock protein CspA;Short=CSP-A;AltName: Full=7.4 kDa cold shock protein;AltName: Full=CS7.4
Pseudomonas_GM17_pacbio_PROKKA_03041	RecName: Full=Phenyloxazoline synthase MbtB;AltName: Full=Mycobactin synthetase protein B
Pseudomonas_GM17_pacbio_PROKKA_05490	RecName: Full=Levansucrase;AltName: Full=Beta-D-fructofuranosyl transferase;AltName: Full=Sucrose 6-fructosyl transferase
Pseudomonas_GM17_pacbio_PROKKA_00940	RecName: Full=30S ribosomal protein S1
Pseudomonas_GM17_pacbio_PROKKA_02824	RecName: Full=Transcriptional regulatory protein WalR
Pseudomonas_GM17_pacbio_PROKKA_03161	---NA---
Pseudomonas_GM17_pacbio_PROKKA_05454	RecName: Full=2Fe-2S ferredoxin
Pseudomonas_GM17_pacbio_PROKKA_05506	---NA---
Pseudomonas_GM17_pacbio_PROKKA_00468	---NA---
Pseudomonas_GM17_pacbio_PROKKA_00958	RecName: Full=Sulfur carrier protein FdhD
Pseudomonas_GM17_pacbio_PROKKA_02205	RecName: Full=DEAD-box ATP-dependent RNA helicase CshA
Pseudomonas_GM17_pacbio_PROKKA_02257	RecName: Full=O-antigen biosynthesis protein RfbC
Pseudomonas_GM17_pacbio_PROKKA_02443	RecName: Full=Probable protease SohB
Pseudomonas_GM17_pacbio_PROKKA_02812	RecName: Full=5-dehydro-2-deoxygluconokinase;AltName: Full=2-deoxy-5-keto-D-gluconate kinase;Short=DKG kinase
Pseudomonas_GM17_pacbio_PROKKA_02813	---NA---
Pseudomonas_GM17_pacbio_PROKKA_03911	RecName: Full=UPF0441 protein YgiB
Pseudomonas_GM17_pacbio_PROKKA_04882	RecName: Full=O-antigen export system permease protein RfbA
Pseudomonas_GM17_pacbio_PROKKA_05412	RecName: Full=Porin B;AltName: Full=Glucose porin;AltName: Full=Outer membrane protein D1;Flags: Precursor
Pseudomonas_GM17_pacbio_PROKKA_05647	RecName: Full=Anthranilate synthase component 1;Short=AS;Short=ASI
Pseudomonas_GM17_pacbio_PROKKA_00479	---NA---
Pseudomonas_GM17_pacbio_PROKKA_00660	---NA---
Pseudomonas_GM17_pacbio_PROKKA_01373	RecName: Full=Ribose import ATP-binding protein RbsA
Pseudomonas_GM17_pacbio_PROKKA_01537	---NA---
Pseudomonas_GM17_pacbio_PROKKA_01843	RecName: Full=Protein-L-isoaspartate O-methyltransferase;AltName: Full=L-isoaspartyl protein carboxyl methyltransferase;AltName: Full=Protein L-isoaspartyl methyltransferase;AltName: Full=Protein-beta-aspartate methyltransferase;Short=PIMT
Pseudomonas_GM17_pacbio_PROKKA_02116	---NA---
Pseudomonas_GM17_pacbio_PROKKA_02351	RecName: Full=Cysteine/O-acetylserine efflux protein
Pseudomonas_GM17_pacbio_PROKKA_02537	RecName: Full=Probable periplasmic serine endoprotease DegP-like;AltName: Full=Protease Do;Flags: Precursor
Pseudomonas_GM17_pacbio_PROKKA_02755	---NA---
Pseudomonas_GM17_pacbio_PROKKA_02776	RecName: Full=HTH-type transcriptional regulator SarZ;AltName: Full=Staphylococcal accessory regulator Z
Pseudomonas_GM17_pacbio_PROKKA_03640	RecName: Full=Protein LemA
Pseudomonas_GM17_pacbio_PROKKA_04235	RecName: Full=CDP-diacylglycerol--glycerol-3-phosphate 3-phosphatidyltransferase;AltName: Full=Phosphatidylglycerophosphate synthase;Short=PGP synthase
Pseudomonas_GM17_pacbio_PROKKA_04272	RecName: Full=Inner membrane protein YccF
Pseudomonas_GM17_pacbio_PROKKA_04908	RecName: Full=ClpXP adapter protein SpxH
Pseudomonas_GM17_pacbio_PROKKA_05371	RecName: Full=Aerobic glycerol-3-phosphate dehydrogenase
Pseudomonas_GM17_pacbio_PROKKA_05441	---NA---
Pseudomonas_GM17_pacbio_PROKKA_05692	---NA---
Pseudomonas_GM17_pacbio_PROKKA_05782	---NA---
Pseudomonas_GM17_pacbio_PROKKA_00350	RecName: Full=HTH-type transcriptional repressor NanR
Pseudomonas_GM17_pacbio_PROKKA_00373	RecName: Full=Uroporphyrinogen-III synthase;Short=UROS;AltName: Full=Hydroxymethylbilane hydrolyase [cyclizing];AltName: Full=Uroporphyrinogen-III cosynthase
Pseudomonas_GM17_pacbio_PROKKA_00606	RecName: Full=S-methyl-5'-thioadenosine phosphorylase;AltName: Full=5'-methylthioadenosine phosphorylase;Short=MTA phosphorylase;Short=MTAP
Pseudomonas_GM17_pacbio_PROKKA_00818	---NA---
Pseudomonas_GM17_pacbio_PROKKA_01071	RecName: Full=Glutamine transport ATP-binding protein GlnQ
Pseudomonas_GM17_pacbio_PROKKA_01082	---NA---
Pseudomonas_GM17_pacbio_PROKKA_01132	RecName: Full=Acyl carrier protein;Short=ACP
Pseudomonas_GM17_pacbio_PROKKA_01311	RecName: Full=Ribosomal protein L11 methyltransferase;Short=L11 Mtase
Pseudomonas_GM17_pacbio_PROKKA_01492	---NA---
Pseudomonas_GM17_pacbio_PROKKA_01821	RecName: Full=Regulator of sigma E protease;AltName: Full=S2P endopeptidase;AltName: Full=Site-2 protease RseP;Short=S2P protease RseP;AltName: Full=Site-2-type intramembrane protease
Pseudomonas_GM17_pacbio_PROKKA_02229	---NA---
Pseudomonas_GM17_pacbio_PROKKA_02509	---NA---
Pseudomonas_GM17_pacbio_PROKKA_02646	RecName: Full=Protein LemA
Pseudomonas_GM17_pacbio_PROKKA_03546	RecName: Full=Inositol 2-dehydrogenase;AltName: Full=Myo-inositol 2-dehydrogenase;Short=MI 2-dehydrogenase
Pseudomonas_GM17_pacbio_PROKKA_03608	RecName: Full=Dihydroorotate dehydrogenase B (NAD(+)), catalytic subunit;Short=DHOD B;Short=DHODase B;Short=DHOdehase B;AltName: Full=Dihydroorotate oxidase B;AltName: Full=Orotate reductase (NADH)
Pseudomonas_GM17_pacbio_PROKKA_03697	RecName: Full=Adenosylmethionine-8-amino-7-oxononanoate aminotransferase;AltName: Full=7,8-diamino-pelargonic acid aminotransferase;Short=DAPA AT;Short=DAPA aminotransferase;AltName: Full=7,8-diaminononanoate synthase;Short=DANS;AltName: Full=Diaminopelargonic acid synthase
Pseudomonas_GM17_pacbio_PROKKA_03953	RecName: Full=Gramicidin S synthase 2;AltName: Full=Gramicidin S synthase II;Includes: RecName: Full=ATP-dependent proline adenylase;Short=ProA;AltName: Full=Proline activase;Includes: RecName: Full=ATP-dependent valine adenylase;Short=ValA;AltName: Full=Valine activase;Includes: RecName: Full=ATP-dependent ornithine adenylase;Short=OrnA;AltName: Full=Ornithine activase;Includes: RecName: Full=AT…
Pseudomonas_GM17_pacbio_PROKKA_04839	---NA---
Pseudomonas_GM17_pacbio_PROKKA_04840	RecName: Full=Transcription elongation factor GreA;AltName: Full=Transcript cleavage factor GreA
Pseudomonas_GM17_pacbio_PROKKA_05096	---NA---
Pseudomonas_GM17_pacbio_PROKKA_05643	RecName: Full=Phenazine biosynthesis protein PhzA
Pseudomonas_GM17_pacbio_PROKKA_05645	RecName: Full=Probable phospho-2-dehydro-3-deoxyheptonate aldolase;AltName: Full=3-deoxy-D-arabino-heptulosonate 7-phosphate synthase;AltName: Full=DAHP synthase;AltName: Full=Phospho-2-keto-3-deoxyheptonate aldolase
Pseudomonas_GM17_pacbio_PROKKA_00164	---NA---
Pseudomonas_GM17_pacbio_PROKKA_00402	---NA---
Pseudomonas_GM17_pacbio_PROKKA_00826	RecName: Full=L-proline cis-4-hydroxylase;Short=P4H
Pseudomonas_GM17_pacbio_PROKKA_01764	RecName: Full=Spermidine/putrescine import ATP-binding protein PotA
Pseudomonas_GM17_pacbio_PROKKA_02207	RecName: Full=Motility hub protein FimV;Flags: Precursor
Pseudomonas_GM17_pacbio_PROKKA_02225	RecName: Full=Threonylcarbamoyl-AMP synthase;Short=TC-AMP synthase;AltName: Full=L-threonylcarbamoyladenylate synthase;AltName: Full=t(6)A37 threonylcarbamoyladenosine biosynthesis protein TsaC;AltName: Full=tRNA threonylcarbamoyladenosine biosynthesis protein TsaC
Pseudomonas_GM17_pacbio_PROKKA_02315	RecName: Full=Cytochrome c-type biogenesis protein CcmE;AltName: Full=Cytochrome c maturation protein E;AltName: Full=Heme chaperone CcmE
Pseudomonas_GM17_pacbio_PROKKA_02441	RecName: Full=Ribosomal large subunit pseudouridine synthase C;AltName: Full=23S rRNA pseudouridine(955/2504/2580) synthase;AltName: Full=rRNA pseudouridylate synthase C;AltName: Full=rRNA-uridine isomerase C
Pseudomonas_GM17_pacbio_PROKKA_03004	RecName: Full=HTH-type transcriptional activator RhaS;AltName: Full=L-rhamnose operon regulatory protein RhaS
Pseudomonas_GM17_pacbio_PROKKA_03426	RecName: Full=Phospholipase D;Short=PLD;AltName: Full=Choline phosphatase;Flags: Precursor
Pseudomonas_GM17_pacbio_PROKKA_03607	RecName: Full=Ferredoxin--NADP reductase;Short=FNR;Short=Fd-NADP(+) reductase
Pseudomonas_GM17_pacbio_PROKKA_04173	---NA---
Pseudomonas_GM17_pacbio_PROKKA_04213	RecName: Full=Long-chain fatty acid transport protein;AltName: Full=Outer membrane FadL protein;AltName: Full=Outer membrane flp protein;Flags: Precursor
Pseudomonas_GM17_pacbio_PROKKA_04594	RecName: Full=Probable hypoxanthine oxidase XdhD
Pseudomonas_GM17_pacbio_PROKKA_04951	RecName: Full=Uric acid degradation bifunctional protein;Includes: RecName: Full=2-oxo-4-hydroxy-4-carboxy-5-ureidoimidazoline decarboxylase;Short=OHCU decarboxylase;Includes: RecName: Full=Uricase;AltName: Full=Urate oxidase
Pseudomonas_GM17_pacbio_PROKKA_04984	RecName: Full=Uncharacterized protein y4iJ
Pseudomonas_GM17_pacbio_PROKKA_05437	RecName: Full=HTH-type transcriptional regulator CynR;AltName: Full=Cyn operon transcriptional activator
Pseudomonas_GM17_pacbio_PROKKA_00104	RecName: Full=Transcriptional regulatory protein WalR
Pseudomonas_GM17_pacbio_PROKKA_00229	RecName: Full=dITP/XTP pyrophosphatase;AltName: Full=Non-canonical purine NTP pyrophosphatase;AltName: Full=Non-standard purine NTP pyrophosphatase;AltName: Full=Nucleoside-triphosphate diphosphatase;AltName: Full=Nucleoside-triphosphate pyrophosphatase;Short=NTPase
Pseudomonas_GM17_pacbio_PROKKA_00602	RecName: Full=Phosphoglycolate phosphatase;Short=PGP;Short=PGPase
Pseudomonas_GM17_pacbio_PROKKA_00670	RecName: Full=D-glycero-beta-D-manno-heptose-1,7-bisphosphate 7-phosphatase;AltName: Full=D,D-heptose 1,7-bisphosphate phosphatase;Short=HBP phosphatase
Pseudomonas_GM17_pacbio_PROKKA_01029	RecName: Full=Sensory histidine kinase/phosphatase NtrB;AltName: Full=Nitrogen regulation protein NR(II);AltName: Full=Nitrogen regulator II;Short=NRII
Pseudomonas_GM17_pacbio_PROKKA_02204	---NA---
Pseudomonas_GM17_pacbio_PROKKA_03222	RecName: Full=Glycine--tRNA ligase beta subunit;AltName: Full=Glycyl-tRNA synthetase beta subunit;Short=GlyRS
Pseudomonas_GM17_pacbio_PROKKA_03259	RecName: Full=Oligo-1,6-glucosidase;AltName: Full=Dextrin 6-alpha-D-glucanohydrolase;AltName: Full=Oligosaccharide alpha-1,6-glucosidase;AltName: Full=Sucrase-isomaltase;Short=Isomaltase
Pseudomonas_GM17_pacbio_PROKKA_03502	RecName: Full=NADH-quinone oxidoreductase subunit F;AltName: Full=NADH dehydrogenase I subunit F;AltName: Full=NDH-1 subunit F
Pseudomonas_GM17_pacbio_PROKKA_03831	RecName: Full=Uncharacterized protein 4 in cox locus
Pseudomonas_GM17_pacbio_PROKKA_04551	RecName: Full=Histidine transport system permease protein HisM
Pseudomonas_GM17_pacbio_PROKKA_05105	RecName: Full=Histidine transport system permease protein HisM
Pseudomonas_GM17_pacbio_PROKKA_05323	---NA---
Pseudomonas_GM17_pacbio_PROKKA_05400	---NA---
Pseudomonas_GM17_pacbio_PROKKA_05426	RecName: Full=Phosphoenolpyruvate-protein phosphotransferase;AltName: Full=Phosphotransferase system, enzyme I
Pseudomonas_GM17_pacbio_PROKKA_03263	RecName: Full=Methylamine utilization ferredoxin-type protein MauN
Pseudomonas_GM17_pacbio_PROKKA_03542	RecName: Full=Putative ribose/galactose/methyl galactoside import ATP-binding protein
Pseudomonas_GM17_pacbio_PROKKA_00610	RecName: Full=UDP-4-amino-4-deoxy-L-arabinose--oxoglutarate aminotransferase;AltName: Full=UDP-(beta-L-threo-pentapyranosyl-4''-ulose diphosphate) aminotransferase;Short=UDP-Ara4O aminotransferase;AltName: Full=UDP-4-amino-4-deoxy-L-arabinose aminotransferase
Pseudomonas_GM17_pacbio_PROKKA_00612	RecName: Full=UDP-4-amino-4-deoxy-L-arabinose--oxoglutarate aminotransferase;AltName: Full=UDP-(beta-L-threo-pentapyranosyl-4''-ulose diphosphate) aminotransferase;Short=UDP-Ara4O aminotransferase;AltName: Full=UDP-4-amino-4-deoxy-L-arabinose aminotransferase
Pseudomonas_GM17_pacbio_PROKKA_02814	RecName: Full=HTH-type transcriptional repressor PurR;AltName: Full=Pur regulon repressor;AltName: Full=Purine nucleotide synthesis repressor
Pseudomonas_GM17_pacbio_PROKKA_03549	RecName: Full=Malonate-semialdehyde dehydrogenase 2;Short=MSA dehydrogenase 2;AltName: Full=Methylmalonate-semialdehyde dehydrogenase 2;Short=MMSA dehydrogenase 2;Short=MSDH 2
Pseudomonas_GM17_pacbio_PROKKA_04176	RecName: Full=DNase toxin Tse7
Pseudomonas_GM17_pacbio_PROKKA_03487	RecName: Full=Putative glutathione-dependent formaldehyde-activating enzyme
Pseudomonas_GM17_pacbio_PROKKA_00165	---NA---
Pseudomonas_GM17_pacbio_PROKKA_04379	---NA---
Pseudomonas_GM17_pacbio_PROKKA_01074	RecName: Full=Sec-independent protein translocase protein TatC
Pseudomonas_GM17_pacbio_PROKKA_01848	RecName: Full=HTH-type transcriptional regulator PrtR;AltName: Full=Pyocin repressor protein
Pseudomonas_GM17_pacbio_PROKKA_00383	RecName: Full=Lipopeptide;Flags: Precursor
Pseudomonas_GM17_pacbio_PROKKA_02018	RecName: Full=4-hydroxy-tetrahydrodipicolinate synthase;Short=HTPA synthase
Pseudomonas_GM17_pacbio_PROKKA_03984	RecName: Full=Autoinducer 2 import system permease protein LsrC;Short=AI-2 import system permease protein LsrC
Pseudomonas_GM17_pacbio_PROKKA_02119	RecName: Full=Putative HNH nuclease YajD
Pseudomonas_GM17_pacbio_PROKKA_05207	RecName: Full=Methylglyoxal synthase;Short=MGS
Pseudomonas_GM17_pacbio_PROKKA_05051	RecName: Full=Virulence sensor histidine kinase PhoQ;AltName: Full=Sensor histidine protein kinase/phosphatase PhoQ
Pseudomonas_GM17_pacbio_PROKKA_05442	RecName: Full=Aliphatic amidase;AltName: Full=Acylamide amidohydrolase
Pseudomonas_GM17_pacbio_PROKKA_02685	---NA---
Pseudomonas_GM17_pacbio_PROKKA_02223	RecName: Full=Inner membrane-spanning protein YciB
Pseudomonas_GM17_pacbio_PROKKA_00617	---NA---
Pseudomonas_GM17_pacbio_PROKKA_03347	RecName: Full=Antitoxin Xre
Pseudomonas_GM17_pacbio_PROKKA_03550	RecName: Full=5-deoxy-glucuronate isomerase;Short=5DG isomerase
Pseudomonas_GM17_pacbio_PROKKA_01087	RecName: Full=Putative carbamate hydrolase RutD;AltName: Full=Aminohydrolase
Pseudomonas_GM17_pacbio_PROKKA_03795	RecName: Full=Trans-2,3-dihydro-3-hydroxyanthranilate isomerase;AltName: Full=Phenazine/pyocyanine biosynthesis protein PhzF
Pseudomonas_GM17_pacbio_PROKKA_05896	RecName: Full=Acetaldehyde dehydrogenase;AltName: Full=Acetaldehyde dehydrogenase [acetylating]
Pseudomonas_GM17_pacbio_PROKKA_04028	RecName: Full=Putative acyl-CoA thioesterase YneP
Pseudomonas_GM17_pacbio_PROKKA_00416	RecName: Full=3-aminoacrylate deaminase RutC;Short=3-AA deaminase
Pseudomonas_GM17_pacbio_PROKKA_02190	RecName: Full=Hydroxyacylglutathione hydrolase;AltName: Full=Glyoxalase II;Short=Glx II
Pseudomonas_GM17_pacbio_PROKKA_02177	---NA---
Pseudomonas_GM17_pacbio_PROKKA_05201	RecName: Full=Sulfoquinovose isomerase;Short=SQ isomerase
Pseudomonas_GM17_pacbio_PROKKA_00122	---NA---
Pseudomonas_GM17_pacbio_PROKKA_03669	RecName: Full=Putative response regulator NtrX-like
Pseudomonas_GM17_pacbio_PROKKA_00494	RecName: Full=Phosphate transport system permease protein PstA
Pseudomonas_GM17_pacbio_PROKKA_00907	RecName: Full=OLD nuclease;AltName: Full=Exodeoxyribonuclease OLD;AltName: Full=Overcoming lysogenization defect;Short=Old
Pseudomonas_GM17_pacbio_PROKKA_05456	RecName: Full=Co-chaperone protein HscB homolog
Pseudomonas_GM17_pacbio_PROKKA_02215	RecName: Full=HTH-type transcriptional activator RhaS;AltName: Full=L-rhamnose operon regulatory protein RhaS
Pseudomonas_GM17_pacbio_PROKKA_01521	RecName: Full=Glutathione transport system permease protein GsiC
Pseudomonas_GM17_pacbio_PROKKA_05057	RecName: Full=Transcriptional regulatory protein WalR
Pseudomonas_GM17_pacbio_PROKKA_02614	---NA---
Pseudomonas_GM17_pacbio_PROKKA_03166	RecName: Full=HTH-type transcriptional activator TtdR
Pseudomonas_GM17_pacbio_PROKKA_00259	RecName: Full=C4-dicarboxylate transport protein
Pseudomonas_GM17_pacbio_PROKKA_00430	RecName: Full=UPF0758 protein PFL_6051
Pseudomonas_GM17_pacbio_PROKKA_05392	RecName: Full=HTH-type transcriptional regulator MetR
Pseudomonas_GM17_pacbio_PROKKA_05638	RecName: Full=Protein YiiM
Pseudomonas_GM17_pacbio_PROKKA_00724	RecName: Full=Probable cytochrome c oxidase subunit 3;AltName: Full=Cytochrome aa3 subunit 3;AltName: Full=Cytochrome c oxidase polypeptide III
Pseudomonas_GM17_pacbio_PROKKA_04695	RecName: Full=HTH-type transcriptional regulator GbdR;AltName: Full=Glycine betaine/dimethylglycine responsive regulator
Pseudomonas_GM17_pacbio_PROKKA_02438	RecName: Full=Probable xanthine dehydrogenase subunit A;Short=XDHase subunit A
Pseudomonas_GM17_pacbio_PROKKA_05857	RecName: Full=4-hydroxyphenylpyruvate dioxygenase;Short=4HPPD;Short=HPD;Short=HPPDase
Pseudomonas_GM17_pacbio_PROKKA_02265	RecName: Full=Pseudaminic acid synthase;AltName: Full=Pseudaminic acid biosynthesis protein I
Pseudomonas_GM17_pacbio_PROKKA_05199	RecName: Full=sn-glycerol-3-phosphate transport system permease protein UgpA
Pseudomonas_GM17_pacbio_PROKKA_02553	---NA---
Pseudomonas_GM17_pacbio_PROKKA_03508	RecName: Full=Inositol 2-dehydrogenase;AltName: Full=Myo-inositol 2-dehydrogenase;Short=MI 2-dehydrogenase
Pseudomonas_GM17_pacbio_PROKKA_02903	RecName: Full=Alkaline proteinase inhibitor;Flags: Precursor
Pseudomonas_GM17_pacbio_PROKKA_03981	RecName: Full=D-ribose pyranase
Pseudomonas_GM17_pacbio_PROKKA_01912	RecName: Full=Methylated-DNA--protein-cysteine methyltransferase;AltName: Full=6-O-methylguanine-DNA methyltransferase;Short=MGMT;AltName: Full=O-6-methylguanine-DNA-alkyltransferase
Pseudomonas_GM17_pacbio_PROKKA_03587	RecName: Full=Uncharacterized protein YdfG
Pseudomonas_GM17_pacbio_PROKKA_03239	---NA---
Pseudomonas_GM17_pacbio_PROKKA_03167	---NA---
Pseudomonas_GM17_pacbio_PROKKA_01496	---NA---
Pseudomonas_GM17_pacbio_PROKKA_02611	---NA---
Pseudomonas_GM17_pacbio_PROKKA_03776	---NA---
Pseudomonas_GM17_pacbio_PROKKA_02735	---NA---
Pseudomonas_GM17_pacbio_PROKKA_04387	RecName: Full=Methylamine utilization protein MauG;Flags: Precursor
Pseudomonas_GM17_pacbio_PROKKA_03518	RecName: Full=3-sulfinopropanoyl-CoA desulfinase;AltName: Full=3-sulfinopropionyl coenzyme A desulfinase;Short=3-sulfinopropionyl-CoA desulfinase;Short=3SP-CoA desulfinase
Pseudomonas_GM17_pacbio_PROKKA_01707	RecName: Full=Lipopolysaccharide export system permease protein LptG
Pseudomonas_GM17_pacbio_PROKKA_02905	RecName: Full=Leukotoxin secretion protein D
Pseudomonas_GM17_pacbio_PROKKA_04494	RecName: Full=Uncharacterized HTH-type transcriptional regulator YtfH
Pseudomonas_GM17_pacbio_PROKKA_00341	RecName: Full=Probable multidrug ABC transporter permease YbhR
Pseudomonas_GM17_pacbio_PROKKA_03038	RecName: Full=Putative multidrug resistance protein MdtD
Pseudomonas_GM17_pacbio_PROKKA_02267	---NA---
Pseudomonas_GM17_pacbio_PROKKA_03731	RecName: Full=Protein FecR
Pseudomonas_GM17_pacbio_PROKKA_05457	RecName: Full=Iron-binding protein IscA;AltName: Full=Iron-sulfur cluster assembly protein
Pseudomonas_GM17_pacbio_PROKKA_05971	RecName: Full=Autoinducer 2 sensor kinase/phosphatase LuxQ
Pseudomonas_GM17_pacbio_PROKKA_05124	RecName: Full=CTP synthase;AltName: Full=Cytidine 5'-triphosphate synthase;AltName: Full=Cytidine triphosphate synthetase;Short=CTP synthetase;Short=CTPS;AltName: Full=UTP--ammonia ligase
Pseudomonas_GM17_pacbio_PROKKA_00541	RecName: Full=Putative kinase Y4dM
Pseudomonas_GM17_pacbio_PROKKA_04597	RecName: Full=HTH-type transcriptional activator TtdR
Pseudomonas_GM17_pacbio_PROKKA_03255	---NA---
Pseudomonas_GM17_pacbio_PROKKA_05288	---NA---
Pseudomonas_GM17_pacbio_PROKKA_06038	RecName: Full=Thiamine-monophosphate kinase;Short=TMP kinase;Short=Thiamine-phosphate kinase
Pseudomonas_GM17_pacbio_PROKKA_01353	RecName: Full=HTH-type transcriptional regulator CueR;AltName: Full=Copper efflux regulator;AltName: Full=Copper export regulator
Pseudomonas_GM17_pacbio_PROKKA_04016	RecName: Full=Aspartate-semialdehyde dehydrogenase;Short=ASA dehydrogenase;Short=ASADH;AltName: Full=Aspartate-beta-semialdehyde dehydrogenase
Pseudomonas_GM17_pacbio_PROKKA_02470	---NA---
Pseudomonas_GM17_pacbio_PROKKA_04659	RecName: Full=Probable hydrolase YcaC
Pseudomonas_GM17_pacbio_PROKKA_05408	RecName: Full=Mycobactin import ATP-binding/permease protein IrtA
Pseudomonas_GM17_pacbio_PROKKA_06049	---NA---
Pseudomonas_GM17_pacbio_PROKKA_00497	RecName: Full=Putative proline/betaine transporter
Pseudomonas_GM17_pacbio_PROKKA_05671	RecName: Full=3-oxoacyl-[acyl-carrier-protein] reductase FabG;AltName: Full=3-ketoacyl-acyl carrier protein reductase;AltName: Full=Beta-Ketoacyl-acyl carrier protein reductase;AltName: Full=Beta-ketoacyl-ACP reductase
Pseudomonas_GM17_pacbio_PROKKA_02955	RecName: Full=HTH-type transcriptional activator RhaR;AltName: Full=L-rhamnose operon transcriptional activator RhaR
Pseudomonas_GM17_pacbio_PROKKA_00761	RecName: Full=Intermembrane phospholipid transport system permease protein MlaE
Pseudomonas_GM17_pacbio_PROKKA_03602	RecName: Full=Sulfate/thiosulfate import ATP-binding protein CysA;AltName: Full=Sulfate-transporting ATPase
Pseudomonas_GM17_pacbio_PROKKA_05035	RecName: Full=Response regulator MprA;AltName: Full=Mycobacterial persistence regulator A
Pseudomonas_GM17_pacbio_PROKKA_01541	RecName: Full=Altronate dehydratase;AltName: Full=D-altronate hydro-lyase
Pseudomonas_GM17_pacbio_PROKKA_03021	RecName: Full=Cardiolipin synthase A;Short=CL synthase
Pseudomonas_GM17_pacbio_PROKKA_05989	RecName: Full=Murein tetrapeptide carboxypeptidase;AltName: Full=LD-carboxypeptidase A;AltName: Full=Muramoyltetrapeptide carboxypeptidase
Pseudomonas_GM17_pacbio_PROKKA_03729	RecName: Full=HTH-type transcriptional activator AllS
Pseudomonas_GM17_pacbio_PROKKA_03853	RecName: Full=Nuclease SbcCD subunit D
Pseudomonas_GM17_pacbio_PROKKA_05612	RecName: Full=Release factor glutamine methyltransferase;Short=RF MTase;AltName: Full=N5-glutamine methyltransferase PrmC;AltName: Full=Protein-(glutamine-N5) MTase PrmC;AltName: Full=Protein-glutamine N-methyltransferase PrmC
Pseudomonas_GM17_pacbio_PROKKA_04799	RecName: Full=Dual-specificity RNA pseudouridine synthase RluA;AltName: Full=23S rRNA pseudouridine(746) synthase;AltName: Full=Ribosomal large subunit pseudouridine synthase A;AltName: Full=rRNA pseudouridylate synthase A;AltName: Full=rRNA-uridine isomerase A;AltName: Full=tRNA pseudouridine(32) synthase
Pseudomonas_GM17_pacbio_PROKKA_00155	RecName: Full=3-dehydro-bile acid delta(4,6)-reductase
Pseudomonas_GM17_pacbio_PROKKA_05264	RecName: Full=Protein SlyX homolog
Pseudomonas_GM17_pacbio_PROKKA_03796	RecName: Full=Glutathione S-transferase GstB
Pseudomonas_GM17_pacbio_PROKKA_00525	---NA---
Pseudomonas_GM17_pacbio_PROKKA_03598	RecName: Full=Multidrug resistance protein MdtA;AltName: Full=Multidrug transporter MdtA;Flags: Precursor
Pseudomonas_GM17_pacbio_PROKKA_00072	RecName: Full=Acetylornithine aminotransferase;Short=ACOAT
Pseudomonas_GM17_pacbio_PROKKA_03298	RecName: Full=Heme/hemopexin-binding protein;AltName: Full=Heme:hemopexin utilization protein A;Flags: Precursor

## Sheet: YR343_unique_monoculture
ProteinID	Description
Pantoea_YR343_pacbio_PROKKA_00423	RecName: Full=Peptidoglycan-associated lipoprotein;Short=PAL;AltName: Full=16.5 kDa minor OMP;Short=16 kDa OMP;AltName: Full=Minor outer membrane protein Omp16;AltName: Full=Outer membrane lipoprotein Omp16;Flags: Precursor
Pantoea_YR343_pacbio_PROKKA_01483	---NA---
Pantoea_YR343_pacbio_PROKKA_01961	RecName: Full=Elongation factor G;Short=EF-G
Pantoea_YR343_pacbio_PROKKA_02070	RecName: Full=Methyl-accepting chemotaxis protein II;Short=MCP-II;AltName: Full=Aspartate chemoreceptor protein
Pantoea_YR343_pacbio_PROKKA_02076	RecName: Full=Flagellar motor switch protein FliN
Pantoea_YR343_pacbio_PROKKA_02101	RecName: Full=Flagellar hook-associated protein 2;Short=HAP2;AltName: Full=Filament cap protein;AltName: Full=Flagellar cap protein
Pantoea_YR343_pacbio_PROKKA_02804	RecName: Full=Methyl-accepting chemotaxis protein II;Short=MCP-II;AltName: Full=Aspartate chemoreceptor protein
Pantoea_YR343_pacbio_PROKKA_02805	RecName: Full=Methyl-accepting chemotaxis protein II;Short=MCP-II;AltName: Full=Aspartate chemoreceptor protein
Pantoea_YR343_pacbio_PROKKA_02806	RecName: Full=Methyl-accepting chemotaxis protein II;Short=MCP-II;AltName: Full=Aspartate chemoreceptor protein
Pantoea_YR343_pacbio_PROKKA_02939	RecName: Full=Flagellar hook-associated protein 1;Short=HAP1
Pantoea_YR343_pacbio_PROKKA_02950	RecName: Full=Negative regulator of flagellin synthesis;AltName: Full=Anti-sigma-28 factor
Pantoea_YR343_pacbio_PROKKA_03539	RecName: Full=Putative lipoprotein NMB1126/NMB1164;Flags: Precursor
Pantoea_YR343_pacbio_PROKKA_03585	RecName: Full=Methyl-accepting chemotaxis protein II;Short=MCP-II;AltName: Full=Aspartate chemoreceptor protein
Pantoea_YR343_pacbio_PROKKA_03678	RecName: Full=Chaperone protein Skp;Flags: Precursor
Pantoea_YR343_pacbio_PROKKA_03926	RecName: Full=DEAD-box ATP-dependent RNA helicase CshA
Pantoea_YR343_pacbio_PROKKA_04176	RecName: Full=Uncharacterized protein YmdF
Pantoea_YR343_pacbio_PROKKA_04187	RecName: Full=Flagellar hook-associated protein 2;Short=HAP2;AltName: Full=Filament cap protein;AltName: Full=Flagellar cap protein
Pantoea_YR343_pacbio_PROKKA_04567	RecName: Full=HTH-type transcriptional repressor PurR;AltName: Full=Pur regulon repressor;AltName: Full=Purine nucleotide synthesis repressor
Pantoea_YR343_pacbio_PROKKA_00133	RecName: Full=Replicative DNA helicase
Pantoea_YR343_pacbio_PROKKA_00180	RecName: Full=Uncharacterized protein YhhM
Pantoea_YR343_pacbio_PROKKA_00385	RecName: Full=Formate dehydrogenase, cytochrome b556(fdo) subunit;AltName: Full=Aerobic formate dehydrogenase cytochrome b556 subunit;AltName: Full=FDH-Z subunit gamma;AltName: Full=Formate dehydrogenase-O subunit gamma
Pantoea_YR343_pacbio_PROKKA_00462	RecName: Full=4'-phosphopantetheinyl transferase AcpT
Pantoea_YR343_pacbio_PROKKA_00555	RecName: Full=Formamidopyrimidine-DNA glycosylase;Short=Fapy-DNA glycosylase;AltName: Full=DNA-(apurinic or apyrimidinic site) lyase MutM;Short=AP lyase MutM
Pantoea_YR343_pacbio_PROKKA_00572	RecName: Full=Uncharacterized protein YibQ;Flags: Precursor
Pantoea_YR343_pacbio_PROKKA_00595	RecName: Full=Regulator of ribonuclease activity A
Pantoea_YR343_pacbio_PROKKA_00689	RecName: Full=UPF0114 protein YqhA
Pantoea_YR343_pacbio_PROKKA_00727	RecName: Full=Delta-aminolevulinic acid dehydratase;Short=ALAD;Short=ALADH;AltName: Full=Porphobilinogen synthase
Pantoea_YR343_pacbio_PROKKA_00740	RecName: Full=Thiamine-binding periplasmic protein;Flags: Precursor
Pantoea_YR343_pacbio_PROKKA_00811	RecName: Full=Glutathione-regulated potassium-efflux system protein KefB;AltName: Full=K(+)/H(+) antiporter
Pantoea_YR343_pacbio_PROKKA_00863	RecName: Full=DNA topoisomerase 1;AltName: Full=DNA topoisomerase I;AltName: Full=Omega-protein;AltName: Full=Relaxing enzyme;AltName: Full=Swivelase;AltName: Full=Untwisting enzyme
Pantoea_YR343_pacbio_PROKKA_00895	RecName: Full=Ribonuclease G;Short=RNase G
Pantoea_YR343_pacbio_PROKKA_00953	RecName: Full=Methyl-accepting chemotaxis protein II;Short=MCP-II;AltName: Full=Aspartate chemoreceptor protein
Pantoea_YR343_pacbio_PROKKA_00989	RecName: Full=HTH-type transcriptional repressor NanR
Pantoea_YR343_pacbio_PROKKA_01036	RecName: Full=Putative acid--amine ligase YgiC
Pantoea_YR343_pacbio_PROKKA_01067	RecName: Full=Biopolymer transport protein ExbD
Pantoea_YR343_pacbio_PROKKA_01343	RecName: Full=Thymidylate synthase;Short=TS;Short=TSase
Pantoea_YR343_pacbio_PROKKA_01396	RecName: Full=Siroheme synthase;Includes: RecName: Full=Uroporphyrinogen-III C-methyltransferase;Short=Urogen III methylase;AltName: Full=SUMT;AltName: Full=Uroporphyrinogen III methylase;Short=UROM;Includes: RecName: Full=Precorrin-2 dehydrogenase;Includes: RecName: Full=Sirohydrochlorin ferrochelatase
Pantoea_YR343_pacbio_PROKKA_01401	RecName: Full=Cell division protein FtsB
Pantoea_YR343_pacbio_PROKKA_01466	RecName: Full=Ribonucleoside-diphosphate reductase subunit alpha;AltName: Full=Ribonucleotide reductase
Pantoea_YR343_pacbio_PROKKA_01488	---NA---
Pantoea_YR343_pacbio_PROKKA_01595	RecName: Full=Glycine cleavage system transcriptional repressor;AltName: Full=gcv operon repressor
Pantoea_YR343_pacbio_PROKKA_01716	RecName: Full=Uncharacterized protein YfcL
Pantoea_YR343_pacbio_PROKKA_01721	RecName: Full=Thiosulfate sulfurtransferase GlpE
Pantoea_YR343_pacbio_PROKKA_01768	RecName: Full=NADH-quinone oxidoreductase subunit N;AltName: Full=NADH dehydrogenase I subunit N;AltName: Full=NDH-1 subunit N
Pantoea_YR343_pacbio_PROKKA_01814	---NA---
Pantoea_YR343_pacbio_PROKKA_01829	RecName: Full=Lipid A 1-diphosphate synthase;AltName: Full=Kdo(2)-lipid A phosphotransferase;AltName: Full=Undecaprenyl pyrophosphate:lipid A 1-phosphate phosphotransferase
Pantoea_YR343_pacbio_PROKKA_01843	RecName: Full=Hemin import ATP-binding protein HmuV
Pantoea_YR343_pacbio_PROKKA_01980	RecName: Full=HTH-type transcriptional regulator RutR;AltName: Full=Rut operon repressor
Pantoea_YR343_pacbio_PROKKA_02061	RecName: Full=Inner membrane protein YedI
Pantoea_YR343_pacbio_PROKKA_02084	RecName: Full=Flagellar M-ring protein
Pantoea_YR343_pacbio_PROKKA_02097	RecName: Full=Methyl-accepting chemotaxis protein II;Short=MCP-II;AltName: Full=Aspartate chemoreceptor protein
Pantoea_YR343_pacbio_PROKKA_02112	RecName: Full=Putative glutamine transport system permease protein GlnP
Pantoea_YR343_pacbio_PROKKA_02170	---NA---
Pantoea_YR343_pacbio_PROKKA_02203	RecName: Full=Sodium-potassium/proton antiporter ChaA;AltName: Full=Na(+)/H(+) exchanger
Pantoea_YR343_pacbio_PROKKA_02252	RecName: Full=Holliday junction ATP-dependent DNA helicase RuvA
Pantoea_YR343_pacbio_PROKKA_02256	RecName: Full=High-affinity zinc uptake system protein ZnuA;Flags: Precursor
Pantoea_YR343_pacbio_PROKKA_02281	RecName: Full=Free methionine-R-sulfoxide reductase;Short=fRMsr
Pantoea_YR343_pacbio_PROKKA_02329	RecName: Full=Uncharacterized protein YeaC
Pantoea_YR343_pacbio_PROKKA_02336	RecName: Full=Uncharacterized protein YnjH;Flags: Precursor
Pantoea_YR343_pacbio_PROKKA_02364	RecName: Full=UPF0259 membrane protein YciC
Pantoea_YR343_pacbio_PROKKA_02423	RecName: Full=Murein peptide amidase A;AltName: Full=Gamma-D-Glu-Dap amidase;AltName: Full=Zinc metallocarboxypeptidase MpaA
Pantoea_YR343_pacbio_PROKKA_02435	RecName: Full=Uncharacterized protein YdbL;Flags: Precursor
Pantoea_YR343_pacbio_PROKKA_02630	RecName: Full=Protein adenylyltransferase SoFic;AltName: Full=AMPylator SoFic
Pantoea_YR343_pacbio_PROKKA_02661	---NA---
Pantoea_YR343_pacbio_PROKKA_02669	RecName: Full=HTH-type transcriptional repressor NsrR
Pantoea_YR343_pacbio_PROKKA_02725	RecName: Full=Lactoylglutathione lyase;AltName: Full=Aldoketomutase;AltName: Full=Glyoxalase I;Short=Glx I;AltName: Full=Ketone-aldehyde mutase;AltName: Full=Methylglyoxalase;AltName: Full=S-D-lactoylglutathione methylglyoxal lyase
Pantoea_YR343_pacbio_PROKKA_02935	RecName: Full=7-methyl-GTP pyrophosphatase;Short=m(7)GTP pyrophosphatase
Pantoea_YR343_pacbio_PROKKA_02992	RecName: Full=Acyl carrier protein;Short=ACP
Pantoea_YR343_pacbio_PROKKA_03014	RecName: Full=Aromatic amino acid transport protein AroP;AltName: Full=Aromatic amino acid:H(+) symporter AroP;AltName: Full=General aromatic amino acid permease
Pantoea_YR343_pacbio_PROKKA_03081	RecName: Full=Tetraacyldisaccharide 4'-kinase;AltName: Full=Lipid A 4'-kinase
Pantoea_YR343_pacbio_PROKKA_03140	RecName: Full=Methyl-accepting chemotaxis protein II;Short=MCP-II;AltName: Full=Aspartate chemoreceptor protein
Pantoea_YR343_pacbio_PROKKA_03171	RecName: Full=Putative glutamine transport system permease protein GlnP
Pantoea_YR343_pacbio_PROKKA_03185	RecName: Full=Uncharacterized HTH-type transcriptional regulator YegW
Pantoea_YR343_pacbio_PROKKA_03242	RecName: Full=Cyclic pyranopterin monophosphate synthase;AltName: Full=Molybdenum cofactor biosynthesis protein C
Pantoea_YR343_pacbio_PROKKA_03252	RecName: Full=Adenosylmethionine-8-amino-7-oxononanoate aminotransferase;AltName: Full=7,8-diamino-pelargonic acid aminotransferase;Short=DAPA AT;Short=DAPA aminotransferase;AltName: Full=7,8-diaminononanoate synthase;Short=DANS;AltName: Full=Diaminopelargonic acid synthase
Pantoea_YR343_pacbio_PROKKA_03304	RecName: Full=5-oxoprolinase subunit A;Short=5-OPase subunit A;AltName: Full=5-oxoprolinase (ATP-hydrolyzing) subunit A
Pantoea_YR343_pacbio_PROKKA_03337	RecName: Full=Endoribonuclease YbeY
Pantoea_YR343_pacbio_PROKKA_03351	RecName: Full=Peptidoglycan D,D-transpeptidase MrdA;AltName: Full=Penicillin-binding protein 2;Short=PBP-2
Pantoea_YR343_pacbio_PROKKA_03423	RecName: Full=Uncharacterized protein YbcJ
Pantoea_YR343_pacbio_PROKKA_03439	RecName: Full=Copper-exporting P-type ATPase;AltName: Full=Copper-exporting P-type ATPase A;AltName: Full=Cu(+)-exporting ATPase
Pantoea_YR343_pacbio_PROKKA_03453	RecName: Full=Recombination protein RecR
Pantoea_YR343_pacbio_PROKKA_03634	RecName: Full=Glutathione hydrolase proenzyme;AltName: Full=Gamma-glutamyltranspeptidase proenzyme;Contains: RecName: Full=Glutathione hydrolase large chain;Contains: RecName: Full=Glutathione hydrolase small chain;Flags: Precursor
Pantoea_YR343_pacbio_PROKKA_03640	RecName: Full=Fatty acid metabolism regulator protein
Pantoea_YR343_pacbio_PROKKA_03663	RecName: Full=tRNA (adenine(37)-N6)-methyltransferase;AltName: Full=tRNA (m6t6A37) methyltransferase;AltName: Full=tRNA methyltransferase O
Pantoea_YR343_pacbio_PROKKA_03795	RecName: Full=Dihydrofolate reductase
Pantoea_YR343_pacbio_PROKKA_03808	RecName: Full=Na(+)/H(+) antiporter NhaA;AltName: Full=Sodium/proton antiporter NhaA
Pantoea_YR343_pacbio_PROKKA_03826	RecName: Full=Trp operon repressor
Pantoea_YR343_pacbio_PROKKA_03839	RecName: Full=Lactose phosphotransferase system repressor
Pantoea_YR343_pacbio_PROKKA_03871	RecName: Full=Nickel/cobalt homeostasis protein RcnB;Flags: Precursor
Pantoea_YR343_pacbio_PROKKA_03908	RecName: Full=Regulator of ribonuclease activity B
Pantoea_YR343_pacbio_PROKKA_04191	RecName: Full=5-methyltetrahydropteroyltriglutamate--homocysteine methyltransferase;AltName: Full=Cobalamin-independent methionine synthase;AltName: Full=Methionine synthase, vitamin-B12 independent isozyme
Pantoea_YR343_pacbio_PROKKA_04224	RecName: Full=Histidine transport system permease protein HisM
Pantoea_YR343_pacbio_PROKKA_04225	RecName: Full=Glutamine transport ATP-binding protein GlnQ
Pantoea_YR343_pacbio_PROKKA_04230	---NA---
Pantoea_YR343_pacbio_PROKKA_04231	RecName: Full=Uncharacterized protein YxeQ
Pantoea_YR343_pacbio_PROKKA_04284	---NA---
Pantoea_YR343_pacbio_PROKKA_04331	RecName: Full=HTH-type transcriptional repressor ComR;AltName: Full=Copper outer membrane regulator
Pantoea_YR343_pacbio_PROKKA_04578	RecName: Full=Oxygen-dependent choline dehydrogenase;Short=CDH;Short=CHD;AltName: Full=Betaine aldehyde dehydrogenase;Short=BADH
Pantoea_YR343_pacbio_PROKKA_04645	---NA---
Pantoea_YR343_pacbio_PROKKA_04747	RecName: Full=Oxygen-dependent choline dehydrogenase;Short=CDH;Short=CHD;AltName: Full=Betaine aldehyde dehydrogenase;Short=BADH
Pantoea_YR343_pacbio_PROKKA_04755	RecName: Full=Catecholate siderophore receptor Fiu;AltName: Full=Ferric iron uptake protein;AltName: Full=TonB-dependent receptor Fiu;Flags: Precursor
Pantoea_YR343_pacbio_PROKKA_04756	RecName: Full=Murein DD-endopeptidase MepS/Murein LD-carboxypeptidase;AltName: Full=Lipoprotein Spr;AltName: Full=Murein hydrolase MepS;Flags: Precursor
Pantoea_YR343_pacbio_PROKKA_04779	---NA---
Pantoea_YR343_pacbio_PROKKA_04794	RecName: Full=Ribose operon repressor
Pantoea_YR343_pacbio_PROKKA_04858	RecName: Full=Probable RuBisCO transcriptional regulator
Pantoea_YR343_pacbio_PROKKA_00384	RecName: Full=Formate dehydrogenase-O iron-sulfur subunit;AltName: Full=Aerobic formate dehydrogenase iron-sulfur subunit;AltName: Full=FDH-Z subunit beta;AltName: Full=Formate dehydrogenase-O subunit beta
Pantoea_YR343_pacbio_PROKKA_00442	RecName: Full=D-galactonate dehydratase;Short=GalD
Pantoea_YR343_pacbio_PROKKA_01147	---NA---
Pantoea_YR343_pacbio_PROKKA_01322	RecName: Full=HTH-type transcriptional repressor PurR;AltName: Full=Pur regulon repressor;AltName: Full=Purine nucleotide synthesis repressor
Pantoea_YR343_pacbio_PROKKA_01394	---NA---
Pantoea_YR343_pacbio_PROKKA_01414	RecName: Full=N-acetylneuraminate lyase;Short=NAL;Short=Neu5Ac lyase;AltName: Full=N-acetylneuraminate pyruvate-lyase;AltName: Full=N-acetylneuraminic acid aldolase;AltName: Full=Sialate lyase;AltName: Full=Sialic acid aldolase;AltName: Full=Sialic acid lyase
Pantoea_YR343_pacbio_PROKKA_01452	RecName: Full=Putative proline/betaine transporter
Pantoea_YR343_pacbio_PROKKA_01741	RecName: Full=Xylulose kinase;Short=Xylulokinase
Pantoea_YR343_pacbio_PROKKA_01819	RecName: Full=Putative DNA repair helicase RadD
Pantoea_YR343_pacbio_PROKKA_01827	RecName: Full=Probable cyclic di-GMP phosphodiesterase PdeN
Pantoea_YR343_pacbio_PROKKA_01842	RecName: Full=Vitamin B12 import system permease protein BtuC
Pantoea_YR343_pacbio_PROKKA_01896	RecName: Full=Exopolysaccharide production protein ExoY
Pantoea_YR343_pacbio_PROKKA_01906	RecName: Full=Amylovoran biosynthesis protein AmsF;Flags: Precursor
Pantoea_YR343_pacbio_PROKKA_01979	RecName: Full=L-gulono-1,4-lactone dehydrogenase
Pantoea_YR343_pacbio_PROKKA_02041	RecName: Full=Guanine/hypoxanthine permease GhxP
Pantoea_YR343_pacbio_PROKKA_02067	RecName: Full=Uncharacterized protein YodD
Pantoea_YR343_pacbio_PROKKA_02128	RecName: Full=Major exported protein;AltName: Full=Secreted protein hcp
Pantoea_YR343_pacbio_PROKKA_02412	RecName: Full=Phage shock protein B
Pantoea_YR343_pacbio_PROKKA_02733	RecName: Full=Mycolic acid methyltransferase MmaA1;AltName: Full=S-adenosylmethionine-dependent methyltransferase;Short=AdoMet-MT;Short=SAM-MT
Pantoea_YR343_pacbio_PROKKA_02918	RecName: Full=Purine nucleoside phosphoramidase;AltName: Full=Histidine triad nucleotide binding protein HinT;Short=HIT protein
Pantoea_YR343_pacbio_PROKKA_02957	RecName: Full=Glutaredoxin 2;Short=Grx2
Pantoea_YR343_pacbio_PROKKA_03050	RecName: Full=Intermembrane transport protein PqiA
Pantoea_YR343_pacbio_PROKKA_03273	RecName: Full=Nicotinamide riboside transporter PnuC
Pantoea_YR343_pacbio_PROKKA_03359	RecName: Full=Probable Sec-independent protein translocase protein TatE
Pantoea_YR343_pacbio_PROKKA_03531	RecName: Full=5-methyltetrahydropteroyltriglutamate--homocysteine methyltransferase;AltName: Full=Cobalamin-independent methionine synthase;AltName: Full=Methionine synthase, vitamin-B12 independent isozyme
Pantoea_YR343_pacbio_PROKKA_03580	RecName: Full=HTH-type transcriptional regulator CzcR
Pantoea_YR343_pacbio_PROKKA_03728	RecName: Full=4-hydroxy-tetrahydrodipicolinate synthase;Short=HTPA synthase
Pantoea_YR343_pacbio_PROKKA_03913	RecName: Full=Beta-hexosaminidase;AltName: Full=Beta-GlcNAcase;AltName: Full=Beta-N-acetylhexosaminidase;Short=Beta-NAHase;AltName: Full=N-acetyl-beta-glucosaminidase;Flags: Precursor
Pantoea_YR343_pacbio_PROKKA_03963	RecName: Full=Farnesyl diphosphate synthase;Short=FPP synthase;AltName: Full=(2E,6E)-farnesyl diphosphate synthase;AltName: Full=Geranyltranstransferase
Pantoea_YR343_pacbio_PROKKA_04021	---NA---
Pantoea_YR343_pacbio_PROKKA_04205	RecName: Full=Putative proline/betaine transporter
Pantoea_YR343_pacbio_PROKKA_04691	RecName: Full=DNA-binding dual transcriptional regulator OmpR;AltName: Full=Transcriptional regulatory protein OmpR
Pantoea_YR343_pacbio_PROKKA_04852	RecName: Full=Glutathione-binding protein GsiB;Flags: Precursor
Pantoea_YR343_pacbio_PROKKA_01007	RecName: Full=Purine nucleoside phosphorylase YlmD;AltName: Full=Adenosine deaminase YlmD;AltName: Full=S-methyl-5'-thioadenosine phosphorylase YlmD
Pantoea_YR343_pacbio_PROKKA_01070	RecName: Full=Outer membrane usher protein HifC;Flags: Precursor
Pantoea_YR343_pacbio_PROKKA_01347	---NA---
Pantoea_YR343_pacbio_PROKKA_02579	RecName: Full=Galactose-6-phosphate isomerase subunit LacA
Pantoea_YR343_pacbio_PROKKA_02775	RecName: Full=4-deoxy-L-threo-5-hexosulose-uronate ketol-isomerase;AltName: Full=5-keto-4-deoxyuronate isomerase;AltName: Full=DKI isomerase
Pantoea_YR343_pacbio_PROKKA_03002	---NA---
Pantoea_YR343_pacbio_PROKKA_03183	RecName: Full=5-methylthioadenosine/S-adenosylhomocysteine deaminase;Short=MTA/SAH deaminase
Pantoea_YR343_pacbio_PROKKA_03485	RecName: Full=ComE operon protein 1
Pantoea_YR343_pacbio_PROKKA_04099	RecName: Full=3-oxoacyl-[acyl-carrier-protein] reductase FabG;AltName: Full=3-ketoacyl-acyl carrier protein reductase;AltName: Full=Beta-Ketoacyl-acyl carrier protein reductase;AltName: Full=Beta-ketoacyl-ACP reductase
Pantoea_YR343_pacbio_PROKKA_04215	RecName: Full=Uncharacterized protein YmdF
Pantoea_YR343_pacbio_PROKKA_04395	RecName: Full=Long-chain fatty acid transport protein;AltName: Full=Outer membrane FadL protein;AltName: Full=Outer membrane flp protein;Flags: Precursor
Pantoea_YR343_pacbio_PROKKA_01188	RecName: Full=Flavohemoprotein;AltName: Full=Flavohemoglobin;AltName: Full=Hemoglobin-like protein;AltName: Full=Nitric oxide dioxygenase;Short=NO oxygenase;Short=NOD
Pantoea_YR343_pacbio_PROKKA_02182	RecName: Full=HTH-type transcriptional repressor PurR;AltName: Full=Pur regulon repressor;AltName: Full=Purine nucleotide synthesis repressor
Pantoea_YR343_pacbio_PROKKA_02524	RecName: Full=Autoinducer 2 import system permease protein LsrC;Short=AI-2 import system permease protein LsrC
Pantoea_YR343_pacbio_PROKKA_03245	RecName: Full=Putative gluconeogenesis factor
Pantoea_YR343_pacbio_PROKKA_04145	RecName: Full=Glycogen phosphorylase
Pantoea_YR343_pacbio_PROKKA_01737	RecName: Full=Histidine transport system permease protein HisM
Pantoea_YR343_pacbio_PROKKA_04404	---NA---
Pantoea_YR343_pacbio_PROKKA_04018	RecName: Full=6-phosphogluconolactonase;Short=6-P-gluconolactonase
Pantoea_YR343_pacbio_PROKKA_04139	RecName: Full=Maltose/maltodextrin transport system permease protein MalF
Pantoea_YR343_pacbio_PROKKA_04024	---NA---
Pantoea_YR343_pacbio_PROKKA_02679	RecName: Full=PTS system glucose-specific EIICBA component;AltName: Full=EIICBA-Glc;Short=EII-Glc;AltName: Full=EIICBA-Glc 1;Includes: RecName: Full=Glucose permease IIC component;AltName: Full=PTS system glucose-specific EIIC component;Includes: RecName: Full=Glucose-specific phosphotransferase enzyme IIB component;AltName: Full=PTS system glucose-specific EIIB component;Includes: RecName: Full=…
Pantoea_YR343_pacbio_PROKKA_01416	RecName: Full=CinA-like protein
Pantoea_YR343_pacbio_PROKKA_04017	RecName: Full=3-oxoacyl-[acyl-carrier-protein] reductase FabG;AltName: Full=3-ketoacyl-acyl carrier protein reductase;AltName: Full=Beta-Ketoacyl-acyl carrier protein reductase;AltName: Full=Beta-ketoacyl-ACP reductase
Pantoea_YR343_pacbio_PROKKA_04098	RecName: Full=Uncharacterized protein y4mH
Pantoea_YR343_pacbio_PROKKA_01430	RecName: Full=Polyamine export protein
Pantoea_YR343_pacbio_PROKKA_01543	RecName: Full=HTH-type transcriptional regulator IscR
Pantoea_YR343_pacbio_PROKKA_00408	RecName: Full=Xylose import ATP-binding protein XylG
Pantoea_YR343_pacbio_PROKKA_01338	RecName: Full=Uncharacterized lipoprotein YgdR;Flags: Precursor
Pantoea_YR343_pacbio_PROKKA_03173	RecName: Full=Small-conductance mechanosensitive channel
Pantoea_YR343_pacbio_PROKKA_00605	RecName: Full=5,10-methylenetetrahydrofolate reductase
Pantoea_YR343_pacbio_PROKKA_03141	RecName: Full=Glutathione transport system permease protein GsiD
Pantoea_YR343_pacbio_PROKKA_02794	RecName: Full=Autoinducer 2 import system permease protein LsrC;Short=AI-2 import system permease protein LsrC
Pantoea_YR343_pacbio_PROKKA_00322	RecName: Full=C4-dicarboxylate transport protein
Pantoea_YR343_pacbio_PROKKA_02136	RecName: Full=Type VI secretion system component TssM1
Pantoea_YR343_pacbio_PROKKA_01765	RecName: Full=NADH-quinone oxidoreductase subunit K;AltName: Full=NADH dehydrogenase I subunit K;AltName: Full=NDH-1 subunit K
Pantoea_YR343_pacbio_PROKKA_03302	---NA---
Pantoea_YR343_pacbio_PROKKA_04822	RecName: Full=PTS system N,N'-diacetylchitobiose-specific EIIB component;AltName: Full=EIIB-Chb;AltName: Full=IVcel;AltName: Full=N,N'-diacetylchitobiose-specific phosphotransferase enzyme IIB component
Pantoea_YR343_pacbio_PROKKA_04157	---NA---
Pantoea_YR343_pacbio_PROKKA_04108	RecName: Full=Lipid A palmitoyltransferase PagP;AltName: Full=Lipid A acylation protein;Flags: Precursor
Pantoea_YR343_pacbio_PROKKA_01924	RecName: Full=O-acetyltransferase OatA
Pantoea_YR343_pacbio_PROKKA_02521	RecName: Full=Xylulose kinase;Short=Xylulokinase
Pantoea_YR343_pacbio_PROKKA_04019	RecName: Full=Probable RuBisCO transcriptional regulator
Pantoea_YR343_pacbio_PROKKA_02774	---NA---
Pantoea_YR343_pacbio_PROKKA_02047	RecName: Full=Autoinducer 2 import system permease protein LsrC;Short=AI-2 import system permease protein LsrC
Pantoea_YR343_pacbio_PROKKA_03692	---NA---
Pantoea_YR343_pacbio_PROKKA_00733	RecName: Full=Probable cyclic di-GMP phosphodiesterase PdeN
Pantoea_YR343_pacbio_PROKKA_01121	RecName: Full=N-succinylglutamate 5-semialdehyde dehydrogenase;AltName: Full=Succinylglutamic semialdehyde dehydrogenase;Short=SGSD
Pantoea_YR343_pacbio_PROKKA_02475	RecName: Full=HTH-type transcriptional activator RhaS;AltName: Full=L-rhamnose operon regulatory protein RhaS

## Sheet: AP49_unique_monoculture
ProteinID	Description
Sphingobium_AP49_pacbio_PROKKA_00015	RecName: Full=Histidine--tRNA ligase;AltName: Full=Histidyl-tRNA synthetase;Short=HisRS
Sphingobium_AP49_pacbio_PROKKA_00022	---NA---
Sphingobium_AP49_pacbio_PROKKA_00044	RecName: Full=Putative carboxymethylenebutenolidase;AltName: Full=Dienelactone hydrolase;Short=DLH
Sphingobium_AP49_pacbio_PROKKA_00050	RecName: Full=Penicillin-binding protein 1A;Short=PBP1a;Includes: RecName: Full=Penicillin-insensitive transglycosylase;AltName: Full=Peptidoglycan TGase;Includes: RecName: Full=Penicillin-sensitive transpeptidase;AltName: Full=DD-transpeptidase
Sphingobium_AP49_pacbio_PROKKA_00054	RecName: Full=Leucine--tRNA ligase;AltName: Full=Leucyl-tRNA synthetase;Short=LeuRS
Sphingobium_AP49_pacbio_PROKKA_00060	RecName: Full=Pyridoxal phosphate homeostasis protein;Short=PLP homeostasis protein
Sphingobium_AP49_pacbio_PROKKA_00096	RecName: Full=GTP cyclohydrolase-2;AltName: Full=GTP cyclohydrolase II
Sphingobium_AP49_pacbio_PROKKA_00172	RecName: Full=-disulfide oxidoreductase RBE_1288;Flags: Precursor
Sphingobium_AP49_pacbio_PROKKA_00181	RecName: Full=Phosphoribosylamine--glycine ligase;AltName: Full=GARS;AltName: Full=Glycinamide ribonucleotide synthetase;AltName: Full=Phosphoribosylglycinamide synthetase
Sphingobium_AP49_pacbio_PROKKA_00192	RecName: Full=Bacterial leucyl aminopeptidase;Flags: Precursor
Sphingobium_AP49_pacbio_PROKKA_00193	RecName: Full=Probable zinc protease PqqL
Sphingobium_AP49_pacbio_PROKKA_00204	RecName: Full=4-deoxy-L-threo-5-hexosulose-uronate ketol-isomerase;AltName: Full=5-keto-4-deoxyuronate isomerase;AltName: Full=DKI isomerase
Sphingobium_AP49_pacbio_PROKKA_00212	RecName: Full=L-rhamnonate dehydratase;Short=RhamD
Sphingobium_AP49_pacbio_PROKKA_00234	RecName: Full=Zinc metalloprotease ZmpB;Flags: Precursor
Sphingobium_AP49_pacbio_PROKKA_00235	RecName: Full=Biopolymer transport protein ExbD
Sphingobium_AP49_pacbio_PROKKA_00251	RecName: Full=Glutathione hydrolase proenzyme;AltName: Full=Gamma-glutamyltranspeptidase proenzyme;Contains: RecName: Full=Glutathione hydrolase large chain;Contains: RecName: Full=Glutathione hydrolase small chain;Flags: Precursor
Sphingobium_AP49_pacbio_PROKKA_00252	RecName: Full=Dihydroorotate dehydrogenase (quinone);AltName: Full=DHOdehase;Short=DHOD;Short=DHODase;AltName: Full=Dihydroorotate oxidase
Sphingobium_AP49_pacbio_PROKKA_00285	RecName: Full=Uncharacterized protein Mb2599c
Sphingobium_AP49_pacbio_PROKKA_00311	RecName: Full=Aldehyde oxidoreductase molybdenum-binding subunit PaoC
Sphingobium_AP49_pacbio_PROKKA_00518	RecName: Full=2,3,4,5-tetrahydropyridine-2,6-dicarboxylate N-succinyltransferase;AltName: Full=Tetrahydrodipicolinate N-succinyltransferase;Short=THDP succinyltransferase;Short=THP succinyltransferase;Short=Tetrahydropicolinate succinylase
Sphingobium_AP49_pacbio_PROKKA_00524	RecName: Full=ATP phosphoribosyltransferase regulatory subunit
Sphingobium_AP49_pacbio_PROKKA_00532	RecName: Full=Curved DNA-binding protein
Sphingobium_AP49_pacbio_PROKKA_00557	RecName: Full=D-alanine aminotransferase;AltName: Full=D-amino acid aminotransferase;AltName: Full=D-amino acid transaminase;Short=DAAT;AltName: Full=D-aspartate aminotransferase
Sphingobium_AP49_pacbio_PROKKA_00569	RecName: Full=Archaeal-type glutamate synthase [NADPH];AltName: Full=Archaeal-type NADPH-GOGAT
Sphingobium_AP49_pacbio_PROKKA_00572	RecName: Full=dTDP-4-dehydrorhamnose reductase;AltName: Full=dTDP-4-keto-L-rhamnose reductase;AltName: Full=dTDP-6-deoxy-L-lyxo-4-hexulose reductase;AltName: Full=dTDP-6-deoxy-L-mannose dehydrogenase;AltName: Full=dTDP-L-rhamnose synthase
Sphingobium_AP49_pacbio_PROKKA_00589	RecName: Full=Adenine deaminase;Short=Adenase;Short=Adenine aminase
Sphingobium_AP49_pacbio_PROKKA_00643	RecName: Full=30S ribosomal protein S14
Sphingobium_AP49_pacbio_PROKKA_00650	RecName: Full=Protein translocase subunit SecY
Sphingobium_AP49_pacbio_PROKKA_00651	RecName: Full=Adenylate kinase;Short=AK;AltName: Full=ATP-AMP transphosphorylase;AltName: Full=ATP:AMP phosphotransferase;AltName: Full=Adenylate monophosphate kinase
Sphingobium_AP49_pacbio_PROKKA_00740	---NA---
Sphingobium_AP49_pacbio_PROKKA_00754	RecName: Full=L(+)-tartrate dehydratase subunit alpha;Short=L-TTD alpha
Sphingobium_AP49_pacbio_PROKKA_00766	RecName: Full=Probable glycerophosphodiester phosphodiesterase 1;Short=Glycerophosphoryl diester phosphodiesterase 1
Sphingobium_AP49_pacbio_PROKKA_00810	RecName: Full=Small-conductance mechanosensitive channel
Sphingobium_AP49_pacbio_PROKKA_00840	RecName: Full=Adenine deaminase;Short=ADE;AltName: Full=Adenine aminohydrolase;Short=AAH
Sphingobium_AP49_pacbio_PROKKA_00862	RecName: Full=Blue-light-activated histidine kinase
Sphingobium_AP49_pacbio_PROKKA_00869	---NA---
Sphingobium_AP49_pacbio_PROKKA_00872	RecName: Full=Uncharacterized protein ZMO1243
Sphingobium_AP49_pacbio_PROKKA_00931	RecName: Full=23S rRNA (guanosine-2'-O-)-methyltransferase RlmB;AltName: Full=23S rRNA (guanosine2251 2'-O)-methyltransferase;AltName: Full=23S rRNA Gm2251 2'-O-methyltransferase
Sphingobium_AP49_pacbio_PROKKA_00934	RecName: Full=Beta-hexosaminidase;AltName: Full=Beta-N-acetylhexosaminidase;AltName: Full=N-acetyl-beta-glucosaminidase
Sphingobium_AP49_pacbio_PROKKA_00951	RecName: Full=Quinone oxidoreductase;AltName: Full=NADPH:quinone reductase
Sphingobium_AP49_pacbio_PROKKA_00963	RecName: Full=Probable protein kinase UbiB;AltName: Full=Ubiquinone biosynthesis protein UbiB
Sphingobium_AP49_pacbio_PROKKA_00976	RecName: Full=Tryptophan--tRNA ligase;AltName: Full=Tryptophanyl-tRNA synthetase;Short=TrpRS
Sphingobium_AP49_pacbio_PROKKA_00992	RecName: Full=Biotin carboxyl carrier protein of acetyl-CoA carboxylase;Short=BCCP
Sphingobium_AP49_pacbio_PROKKA_01014	RecName: Full=Capsule polysaccharide export inner-membrane protein KpsE
Sphingobium_AP49_pacbio_PROKKA_01025	---NA---
Sphingobium_AP49_pacbio_PROKKA_01027	---NA---
Sphingobium_AP49_pacbio_PROKKA_01028	RecName: Full=D-inositol 3-phosphate glycosyltransferase;AltName: Full=N-acetylglucosamine-inositol-phosphate N-acetylglucosaminyltransferase;Short=GlcNAc-Ins-P N-acetylglucosaminyltransferase
Sphingobium_AP49_pacbio_PROKKA_01036	---NA---
Sphingobium_AP49_pacbio_PROKKA_01039	---NA---
Sphingobium_AP49_pacbio_PROKKA_01057	RecName: Full=Superoxide dismutase [Fe]
Sphingobium_AP49_pacbio_PROKKA_01060	RecName: Full=Signal recognition particle receptor FtsY;Short=SRP receptor
Sphingobium_AP49_pacbio_PROKKA_01065	RecName: Full=L-threonine dehydratase biosynthetic IlvA;AltName: Full=Threonine deaminase
Sphingobium_AP49_pacbio_PROKKA_01084	RecName: Full=Probable ribonuclease HI_0526;Flags: Precursor
Sphingobium_AP49_pacbio_PROKKA_01116	---NA---
Sphingobium_AP49_pacbio_PROKKA_01119	RecName: Full=3-isopropylmalate dehydratase large subunit;AltName: Full=Alpha-IPM isomerase;Short=IPMI;AltName: Full=Isopropylmalate isomerase
Sphingobium_AP49_pacbio_PROKKA_01141	RecName: Full=Ferric aerobactin receptor;AltName: Full=Iron-regulated outer membrane proteins;Short=IROMPs;Flags: Precursor
Sphingobium_AP49_pacbio_PROKKA_01153	RecName: Full=1-pyrroline-5-carboxylate dehydrogenase;Short=P5C dehydrogenase;AltName: Full=L-glutamate gamma-semialdehyde dehydrogenase
Sphingobium_AP49_pacbio_PROKKA_01191	RecName: Full=Outer membrane protein TolC;AltName: Full=Multidrug efflux pump subunit TolC;Flags: Precursor
Sphingobium_AP49_pacbio_PROKKA_01192	RecName: Full=Uncharacterized protein RP225
Sphingobium_AP49_pacbio_PROKKA_01204	RecName: Full=Ancillary SecYEG translocon subunit;AltName: Full=Periplasmic chaperone YfgM
Sphingobium_AP49_pacbio_PROKKA_01213	RecName: Full=Type IV secretion system protein VirB11
Sphingobium_AP49_pacbio_PROKKA_01216	RecName: Full=ATP synthase gamma chain;AltName: Full=ATP synthase F1 sector gamma subunit;AltName: Full=F-ATPase gamma subunit
Sphingobium_AP49_pacbio_PROKKA_01219	RecName: Full=ATP synthase subunit delta;AltName: Full=ATP synthase F(1) sector subunit delta;AltName: Full=F-type ATPase subunit delta;Short=F-ATPase subunit delta
Sphingobium_AP49_pacbio_PROKKA_01291	RecName: Full=Malonyl-[acyl-carrier protein] O-methyltransferase;Short=Malonyl-ACP O-methyltransferase;AltName: Full=Biotin synthesis protein BioC
Sphingobium_AP49_pacbio_PROKKA_01340	RecName: Full=Fumarate reductase iron-sulfur subunit;AltName: Full=Quinol-fumarate reductase iron-sulfur subunit;Short=QFR iron-sulfur subunit
Sphingobium_AP49_pacbio_PROKKA_01372	RecName: Full=50S ribosomal protein L31
Sphingobium_AP49_pacbio_PROKKA_01483	RecName: Full=3-isopropylmalate dehydratase large subunit;AltName: Full=Alpha-IPM isomerase;Short=IPMI;AltName: Full=Isopropylmalate isomerase
Sphingobium_AP49_pacbio_PROKKA_01493	---NA---
Sphingobium_AP49_pacbio_PROKKA_01521	RecName: Full=Probable quinol oxidase subunit 2;AltName: Full=Quinol oxidase polypeptide II;Flags: Precursor
Sphingobium_AP49_pacbio_PROKKA_01603	---NA---
Sphingobium_AP49_pacbio_PROKKA_01619	RecName: Full=Arabinose-proton symporter;AltName: Full=Arabinose transporter
Sphingobium_AP49_pacbio_PROKKA_01659	---NA---
Sphingobium_AP49_pacbio_PROKKA_01674	RecName: Full=Elongation factor P;Short=EF-P
Sphingobium_AP49_pacbio_PROKKA_01677	RecName: Full=NADH-quinone oxidoreductase subunit A;AltName: Full=NADH dehydrogenase I subunit A;AltName: Full=NDH-1 subunit A;AltName: Full=NUO1
Sphingobium_AP49_pacbio_PROKKA_01679	RecName: Full=NADH-quinone oxidoreductase subunit C;AltName: Full=NADH dehydrogenase I subunit C;AltName: Full=NDH-1 subunit C
Sphingobium_AP49_pacbio_PROKKA_01681	RecName: Full=NADH-quinone oxidoreductase subunit E;AltName: Full=NADH dehydrogenase I subunit E;AltName: Full=NDH-1 subunit E
Sphingobium_AP49_pacbio_PROKKA_01688	RecName: Full=NADH-quinone oxidoreductase subunit L;AltName: Full=NADH dehydrogenase I subunit L;AltName: Full=NDH-1 subunit L
Sphingobium_AP49_pacbio_PROKKA_01701	RecName: Full=ATP-dependent zinc metalloprotease FtsH
Sphingobium_AP49_pacbio_PROKKA_01730	RecName: Full=Serine/threonine-protein kinase pkn1
Sphingobium_AP49_pacbio_PROKKA_01765	RecName: Full=ATP synthase subunit b 2;AltName: Full=ATP synthase F(0) sector subunit b 2;AltName: Full=ATPase subunit I 2;AltName: Full=F-type ATPase subunit b 2;Short=F-ATPase subunit b 2
Sphingobium_AP49_pacbio_PROKKA_01776	RecName: Full=3-isopropylmalate dehydrogenase;AltName: Full=3-IPM-DH;AltName: Full=Beta-IPM dehydrogenase;Short=IMDH
Sphingobium_AP49_pacbio_PROKKA_01795	RecName: Full=Phosphoribosylformylglycinamidine synthase subunit PurQ;Short=FGAM synthase;AltName: Full=Formylglycinamide ribonucleotide amidotransferase subunit I;Short=FGAR amidotransferase I;Short=FGAR-AT I;AltName: Full=Glutaminase PurQ;AltName: Full=Phosphoribosylformylglycinamidine synthase subunit I
Sphingobium_AP49_pacbio_PROKKA_01796	RecName: Full=Phosphoribosylformylglycinamidine synthase subunit PurS;Short=FGAM synthase;AltName: Full=Formylglycinamide ribonucleotide amidotransferase subunit III;Short=FGAR amidotransferase III;Short=FGAR-AT III;AltName: Full=Phosphoribosylformylglycinamidine synthase subunit III
Sphingobium_AP49_pacbio_PROKKA_01809	RecName: Full=CCA-adding enzyme;AltName: Full=CCA tRNA nucleotidyltransferase;AltName: Full=tRNA CCA-pyrophosphorylase;AltName: Full=tRNA adenylyl-/cytidylyl- transferase;AltName: Full=tRNA nucleotidyltransferase;AltName: Full=tRNA-NT
Sphingobium_AP49_pacbio_PROKKA_01842	RecName: Full=Transcriptional regulatory protein MucR
Sphingobium_AP49_pacbio_PROKKA_01849	RecName: Full=Protein YhjJ;Flags: Precursor
Sphingobium_AP49_pacbio_PROKKA_01918	---NA---
Sphingobium_AP49_pacbio_PROKKA_01940	RecName: Full=Putative agmatine deiminase;AltName: Full=Agmatine iminohydrolase
Sphingobium_AP49_pacbio_PROKKA_01963	RecName: Full=Beta-lactamase;AltName: Full=Penicillinase;Flags: Precursor
Sphingobium_AP49_pacbio_PROKKA_01979	RecName: Full=Phosphate acetyltransferase;AltName: Full=Phosphotransacetylase
Sphingobium_AP49_pacbio_PROKKA_02177	RecName: Full=Phosphoglucosamine mutase
Sphingobium_AP49_pacbio_PROKKA_02186	RecName: Full=30S ribosomal protein S2
Sphingobium_AP49_pacbio_PROKKA_02232	RecName: Full=Carboxynorspermidine synthase;Short=C-NSPD synthase;AltName: Full=Carboxynorspermidine dehydrogenase;Short=CANSDH
Sphingobium_AP49_pacbio_PROKKA_02251	RecName: Full=Ribonuclease 3;AltName: Full=Ribonuclease III;Short=RNase III
Sphingobium_AP49_pacbio_PROKKA_02265	RecName: Full=Biotin carboxylase;AltName: Full=Acetyl-coenzyme A carboxylase biotin carboxylase subunit A
Sphingobium_AP49_pacbio_PROKKA_02334	RecName: Full=Putative response regulator NtrX-like
Sphingobium_AP49_pacbio_PROKKA_02336	RecName: Full=DNA-binding transcriptional regulator NtrC;AltName: Full=Nitrogen regulation protein NR(I);AltName: Full=Nitrogen regulator I;Short=NRI
Sphingobium_AP49_pacbio_PROKKA_02376	RecName: Full=Cellulose synthase catalytic subunit [UDP-forming]
Sphingobium_AP49_pacbio_PROKKA_02405	---NA---
Sphingobium_AP49_pacbio_PROKKA_02407	---NA---
Sphingobium_AP49_pacbio_PROKKA_02455	RecName: Full=Sensor protein ZraS
Sphingobium_AP49_pacbio_PROKKA_02476	RecName: Full=N5-carboxyaminoimidazole ribonucleotide mutase;Short=N5-CAIR mutase;AltName: Full=5-(carboxyamino)imidazole ribonucleotide mutase
Sphingobium_AP49_pacbio_PROKKA_02519	RecName: Full=Glycogen synthase;AltName: Full=Starch [bacterial glycogen] synthase
Sphingobium_AP49_pacbio_PROKKA_02531	RecName: Full=Aspartyl/glutamyl-tRNA(Asn/Gln) amidotransferase subunit C;Short=Asp/Glu-ADT subunit C
Sphingobium_AP49_pacbio_PROKKA_02549	RecName: Full=2-isopropylmalate synthase;AltName: Full=Alpha-IPM synthase;AltName: Full=Alpha-isopropylmalate synthase
Sphingobium_AP49_pacbio_PROKKA_02590	RecName: Full=Molybdopterin molybdenumtransferase;Short=MPT Mo-transferase
Sphingobium_AP49_pacbio_PROKKA_02601	RecName: Full=Tyrosine--tRNA ligase;AltName: Full=Tyrosyl-tRNA synthetase;Short=TyrRS
Sphingobium_AP49_pacbio_PROKKA_02611	---NA---
Sphingobium_AP49_pacbio_PROKKA_02641	RecName: Full=Protein adenylyltransferase SelO
Sphingobium_AP49_pacbio_PROKKA_02655	RecName: Full=Cocaine esterase
Sphingobium_AP49_pacbio_PROKKA_02691	RecName: Full=L-threonine dehydratase biosynthetic IlvA;AltName: Full=Threonine deaminase
Sphingobium_AP49_pacbio_PROKKA_02717	RecName: Full=Thioredoxin reductase;Short=TRXR
Sphingobium_AP49_pacbio_PROKKA_02773	---NA---
Sphingobium_AP49_pacbio_PROKKA_02799	RecName: Full=30S ribosomal protein S18
Sphingobium_AP49_pacbio_PROKKA_02842	---NA---
Sphingobium_AP49_pacbio_PROKKA_02843	---NA---
Sphingobium_AP49_pacbio_PROKKA_02942	RecName: Full=Adhesin YadA;AltName: Full=Type 5 secretion system autotransporter YadA;Flags: Precursor
Sphingobium_AP49_pacbio_PROKKA_03016	RecName: Full=Uncharacterized protein PA4219
Sphingobium_AP49_pacbio_PROKKA_03154	RecName: Full=50S ribosomal protein L27
Sphingobium_AP49_pacbio_PROKKA_03217	RecName: Full=Sec-independent protein translocase protein TatA
Sphingobium_AP49_pacbio_PROKKA_03232	---NA---
Sphingobium_AP49_pacbio_PROKKA_03233	RecName: Full=Type IV pilus biogenesis and competence protein PilQ;Flags: Precursor
Sphingobium_AP49_pacbio_PROKKA_03235	RecName: Full=Septum site-determining protein MinD;AltName: Full=Cell division inhibitor MinD
Sphingobium_AP49_pacbio_PROKKA_03240	---NA---
Sphingobium_AP49_pacbio_PROKKA_03288	RecName: Full=Probable nitronate monooxygenase;Short=NMO;AltName: Full=Propionate 3-nitronate monooxygenase;Short=P3N monooxygenase
Sphingobium_AP49_pacbio_PROKKA_03290	RecName: Full=Aspartokinase;AltName: Full=Aspartate kinase
Sphingobium_AP49_pacbio_PROKKA_03323	RecName: Full=Signal recognition particle protein;AltName: Full=Fifty-four homolog
Sphingobium_AP49_pacbio_PROKKA_03337	---NA---
Sphingobium_AP49_pacbio_PROKKA_03338	RecName: Full=Argininosuccinate lyase;Short=ASAL;AltName: Full=Arginosuccinase
Sphingobium_AP49_pacbio_PROKKA_03340	RecName: Full=Vitamin B12 transporter BtuB;AltName: Full=Cobalamin receptor;AltName: Full=Outer membrane cobalamin translocator;Flags: Precursor
Sphingobium_AP49_pacbio_PROKKA_03358	RecName: Full=Polyphosphate kinase;AltName: Full=ATP-polyphosphate phosphotransferase;AltName: Full=Polyphosphoric acid kinase
Sphingobium_AP49_pacbio_PROKKA_03390	RecName: Full=Adenine phosphoribosyltransferase;Short=APRT
Sphingobium_AP49_pacbio_PROKKA_03391	RecName: Full=Cytochrome c1;Flags: Precursor
Sphingobium_AP49_pacbio_PROKKA_03392	RecName: Full=Cytochrome b
Sphingobium_AP49_pacbio_PROKKA_03466	RecName: Full=Vitamin B12 transporter BtuB;AltName: Full=Cobalamin receptor;AltName: Full=Outer membrane cobalamin translocator;Flags: Precursor
Sphingobium_AP49_pacbio_PROKKA_03485	---NA---
Sphingobium_AP49_pacbio_PROKKA_03490	RecName: Full=DNA-directed RNA polymerase subunit omega;Short=RNAP omega subunit;AltName: Full=RNA polymerase omega subunit;AltName: Full=Transcriptase subunit omega
Sphingobium_AP49_pacbio_PROKKA_03496	RecName: Full=Acetylornithine deacetylase;Short=AO;Short=Acetylornithinase;AltName: Full=N-acetylornithinase;Short=NAO
Sphingobium_AP49_pacbio_PROKKA_03651	RecName: Full=Fructose dehydrogenase large subunit;AltName: Full=Fructose dehydrogenase subunit I
Sphingobium_AP49_pacbio_PROKKA_03691	RecName: Full=Uncharacterized protein YjgR
Sphingobium_AP49_pacbio_PROKKA_03694	RecName: Full=Cysteine synthase;Short=CSase;AltName: Full=O-acetylserine (thiol)-lyase;Short=OAS-TL;AltName: Full=O-acetylserine sulfhydrylase
Sphingobium_AP49_pacbio_PROKKA_03729	RecName: Full=Extracellular exo-alpha-(1->5)-L-arabinofuranosidase;Flags: Precursor
Sphingobium_AP49_pacbio_PROKKA_03741	RecName: Full=Imidazolonepropionase;AltName: Full=Imidazolone-5-propionate hydrolase
Sphingobium_AP49_pacbio_PROKKA_03819	RecName: Full=Putative lipoprotein Lxx21020;Flags: Precursor
Sphingobium_AP49_pacbio_PROKKA_03825	---NA---
Sphingobium_AP49_pacbio_PROKKA_03832	RecName: Full=1-(5-phosphoribosyl)-5-[(5-phosphoribosylamino)methylideneamino] imidazole-4-carboxamide isomerase;AltName: Full=Phosphoribosylformimino-5-aminoimidazole carboxamide ribotide isomerase
Sphingobium_AP49_pacbio_PROKKA_03845	RecName: Full=Ribosomal large subunit pseudouridine synthase C;AltName: Full=23S rRNA pseudouridine(955/2504/2580) synthase;AltName: Full=rRNA pseudouridylate synthase C;AltName: Full=rRNA-uridine isomerase C
Sphingobium_AP49_pacbio_PROKKA_03862	RecName: Full=Threonine synthase;Short=TS
Sphingobium_AP49_pacbio_PROKKA_03895	RecName: Full=Phosphoenolpyruvate carboxylase;Short=PEPC;Short=PEPCase
Sphingobium_AP49_pacbio_PROKKA_03923	RecName: Full=8-amino-7-oxononanoate synthase;Short=AONS;AltName: Full=7-keto-8-amino-pelargonic acid synthase;Short=7-KAP synthase;Short=KAPA synthase;AltName: Full=8-amino-7-ketopelargonate synthase
Sphingobium_AP49_pacbio_PROKKA_03931	RecName: Full=Histidinol dehydrogenase;Short=HDH
Sphingobium_AP49_pacbio_PROKKA_03950	---NA---
Sphingobium_AP49_pacbio_PROKKA_03966	RecName: Full=Ribosomal RNA small subunit methyltransferase B;AltName: Full=16S rRNA m5C967 methyltransferase;AltName: Full=rRNA (cytosine-C(5)-)-methyltransferase RsmB
Sphingobium_AP49_pacbio_PROKKA_03970	RecName: Full=Tol-Pal system protein TolB;Flags: Precursor
Sphingobium_AP49_pacbio_PROKKA_03977	RecName: Full=Uncharacterized protein YhaP
Sphingobium_AP49_pacbio_PROKKA_03985	RecName: Full=tRNA N6-adenosine threonylcarbamoyltransferase;AltName: Full=N6-L-threonylcarbamoyladenine synthase;Short=t(6)A synthase;AltName: Full=t(6)A37 threonylcarbamoyladenosine biosynthesis protein TsaD;AltName: Full=tRNA threonylcarbamoyladenosine biosynthesis protein TsaD
Sphingobium_AP49_pacbio_PROKKA_03992	RecName: Full=Ribose-phosphate pyrophosphokinase;Short=RPPK;AltName: Full=5-phospho-D-ribosyl alpha-1-diphosphate;AltName: Full=Phosphoribosyl diphosphate synthase;AltName: Full=Phosphoribosyl pyrophosphate synthase;Short=P-Rib-PP synthase;Short=PRPP synthase;Short=PRPPase
Sphingobium_AP49_pacbio_PROKKA_04003	RecName: Full=Phenylalanine--tRNA ligase beta subunit;AltName: Full=Phenylalanyl-tRNA synthetase beta subunit;Short=PheRS
Sphingobium_AP49_pacbio_PROKKA_04032	RecName: Full=Aerobic cobaltochelatase subunit CobT;AltName: Full=Hydrogenobyrinic acid a,c-diamide cobaltochelatase subunit CobT
Sphingobium_AP49_pacbio_PROKKA_04044	---NA---
Sphingobium_AP49_pacbio_PROKKA_04048	RecName: Full=Purine nucleoside phosphorylase YlmD;AltName: Full=Adenosine deaminase YlmD;AltName: Full=S-methyl-5'-thioadenosine phosphorylase YlmD
Sphingobium_AP49_pacbio_PROKKA_00036	---NA---
Sphingobium_AP49_pacbio_PROKKA_00095	RecName: Full=Exodeoxyribonuclease III;Short=EXO III;Short=Exonuclease III;AltName: Full=AP endonuclease VI
Sphingobium_AP49_pacbio_PROKKA_00214	RecName: Full=3-oxoacyl-[acyl-carrier-protein] reductase FabG;AltName: Full=3-ketoacyl-acyl carrier protein reductase;AltName: Full=Beta-Ketoacyl-acyl carrier protein reductase;AltName: Full=Beta-ketoacyl-ACP reductase
Sphingobium_AP49_pacbio_PROKKA_00500	RecName: Full=4-hydroxyphenylpyruvate dioxygenase;Short=4HPPD;Short=HPD;Short=HPPDase
Sphingobium_AP49_pacbio_PROKKA_00520	RecName: Full=Pyrimidine/purine nucleotide 5'-monophosphate nucleosidase;AltName: Full=AMP nucleosidase;AltName: Full=CMP nucleosidase;AltName: Full=GMP nucleosidase;AltName: Full=IMP nucleosidase;AltName: Full=UMP nucleosidase;AltName: Full=dTMP nucleosidase
Sphingobium_AP49_pacbio_PROKKA_00552	---NA---
Sphingobium_AP49_pacbio_PROKKA_00655	RecName: Full=Elongation factor 4;Short=EF-4;AltName: Full=Ribosomal back-translocase LepA
Sphingobium_AP49_pacbio_PROKKA_00752	RecName: Full=Vitamin B12 transporter BtuB;AltName: Full=Cobalamin receptor;AltName: Full=Outer membrane cobalamin translocator;Flags: Precursor
Sphingobium_AP49_pacbio_PROKKA_00756	RecName: Full=Ribonucleoside-diphosphate reductase subunit alpha;AltName: Full=Ribonucleotide reductase
Sphingobium_AP49_pacbio_PROKKA_00788	RecName: Full=LL-diaminopimelate aminotransferase;Short=DAP-AT;Short=DAP-aminotransferase;Short=LL-DAP-aminotransferase
Sphingobium_AP49_pacbio_PROKKA_00815	---NA---
Sphingobium_AP49_pacbio_PROKKA_01069	RecName: Full=Penicillin-binding protein activator LpoA;Short=PBP activator LpoA;Flags: Precursor
Sphingobium_AP49_pacbio_PROKKA_01109	RecName: Full=Methionine synthase;AltName: Full=5-methyltetrahydrofolate--homocysteine methyltransferase;AltName: Full=Methionine synthase, vitamin-B12 dependent;Short=MS
Sphingobium_AP49_pacbio_PROKKA_01250	RecName: Full=Phosphate-binding protein PstS;Short=PBP;Flags: Precursor
Sphingobium_AP49_pacbio_PROKKA_01329	RecName: Full=Probable helicase HelY
Sphingobium_AP49_pacbio_PROKKA_01425	RecName: Full=Ribosome maturation factor RimP
Sphingobium_AP49_pacbio_PROKKA_01594	RecName: Full=Peptidase B;AltName: Full=Aminopeptidase B
Sphingobium_AP49_pacbio_PROKKA_01683	RecName: Full=NADH-quinone oxidoreductase subunit G;AltName: Full=NADH dehydrogenase I subunit G;AltName: Full=NDH-1 subunit G
Sphingobium_AP49_pacbio_PROKKA_01757	RecName: Full=DEAD-box ATP-dependent RNA helicase CshA
Sphingobium_AP49_pacbio_PROKKA_01817	---NA---
Sphingobium_AP49_pacbio_PROKKA_01848	RecName: Full=DEAD-box ATP-dependent RNA helicase CshA
Sphingobium_AP49_pacbio_PROKKA_01973	RecName: Full=Succinyl-diaminopimelate desuccinylase;Short=SDAP desuccinylase;AltName: Full=N-succinyl-LL-2,6-diaminoheptanedioate amidohydrolase
Sphingobium_AP49_pacbio_PROKKA_01999	---NA---
Sphingobium_AP49_pacbio_PROKKA_02024	---NA---
Sphingobium_AP49_pacbio_PROKKA_02202	RecName: Full=3-oxoacyl-[acyl-carrier-protein] reductase FabG;AltName: Full=3-ketoacyl-acyl carrier protein reductase;AltName: Full=Beta-Ketoacyl-acyl carrier protein reductase;AltName: Full=Beta-ketoacyl-ACP reductase
Sphingobium_AP49_pacbio_PROKKA_02281	RecName: Full=Aspartate-semialdehyde dehydrogenase;Short=ASA dehydrogenase;Short=ASADH;AltName: Full=Aspartate-beta-semialdehyde dehydrogenase
Sphingobium_AP49_pacbio_PROKKA_02307	RecName: Full=D-alanyl-D-alanine carboxypeptidase DacA;Short=DD-carboxypeptidase;Short=DD-peptidase;AltName: Full=Penicillin-binding protein 5;Short=PBP-5;Flags: Precursor
Sphingobium_AP49_pacbio_PROKKA_02387	RecName: Full=Vitamin B12 transporter BtuB;AltName: Full=Cobalamin receptor;AltName: Full=Outer membrane cobalamin translocator;Flags: Precursor
Sphingobium_AP49_pacbio_PROKKA_02470	---NA---
Sphingobium_AP49_pacbio_PROKKA_02654	---NA---
Sphingobium_AP49_pacbio_PROKKA_02819	RecName: Full=Fatty acid oxidation complex subunit alpha;Includes: RecName: Full=Enoyl-CoA hydratase/3-hydroxybutyryl-CoA epimerase;Includes: RecName: Full=3-hydroxyacyl-CoA dehydrogenase
Sphingobium_AP49_pacbio_PROKKA_03178	---NA---
Sphingobium_AP49_pacbio_PROKKA_03245	RecName: Full=Acetylglutamate kinase;AltName: Full=N-acetyl-L-glutamate 5-phosphotransferase;AltName: Full=NAG kinase;Short=NAGK
Sphingobium_AP49_pacbio_PROKKA_03289	RecName: Full=Aspartokinase;AltName: Full=Aspartate kinase
Sphingobium_AP49_pacbio_PROKKA_03327	RecName: Full=p-hydroxybenzoic acid efflux pump subunit AaeA;Short=pHBA efflux pump protein A
Sphingobium_AP49_pacbio_PROKKA_03328	RecName: Full=Multidrug resistance outer membrane protein MdtP;Flags: Precursor
Sphingobium_AP49_pacbio_PROKKA_03400	---NA---
Sphingobium_AP49_pacbio_PROKKA_03428	RecName: Full=Glucans biosynthesis protein D;Flags: Precursor
Sphingobium_AP49_pacbio_PROKKA_03623	RecName: Full=4-hydroxy-tetrahydrodipicolinate synthase;Short=HTPA synthase
Sphingobium_AP49_pacbio_PROKKA_03841	---NA---
Sphingobium_AP49_pacbio_PROKKA_03946	RecName: Full=Riboflavin biosynthesis protein RibBA;Includes: RecName: Full=3,4-dihydroxy-2-butanone 4-phosphate synthase;Short=DHBP synthase;Includes: RecName: Full=GTP cyclohydrolase-2;AltName: Full=GTP cyclohydrolase II
Sphingobium_AP49_pacbio_PROKKA_03982	RecName: Full=5-dehydro-2-deoxygluconokinase;AltName: Full=2-deoxy-5-keto-D-gluconate kinase;Short=DKG kinase
Sphingobium_AP49_pacbio_PROKKA_04007	RecName: Full=Peptide chain release factor 3;Short=RF-3
Sphingobium_AP49_pacbio_PROKKA_04177	RecName: Full=Sulfate adenylyltransferase subunit 1;AltName: Full=ATP-sulfurylase large subunit;AltName: Full=Sulfate adenylate transferase;Short=SAT
Sphingobium_AP49_pacbio_PROKKA_00307	RecName: Full=Probable dipeptidase PepE
Sphingobium_AP49_pacbio_PROKKA_01355	RecName: Full=Deaminated glutathione amidase;Short=dGSH amidase;AltName: Full=Nitrilase homolog 1;Short=syNit1
Sphingobium_AP49_pacbio_PROKKA_01422	RecName: Full=Aldose sugar dehydrogenase YliI;Short=Asd;AltName: Full=Soluble aldose sugar dehydrogenase YliI;Flags: Precursor
Sphingobium_AP49_pacbio_PROKKA_02212	RecName: Full=Small heat shock protein IbpA;AltName: Full=16 kDa heat shock protein A
Sphingobium_AP49_pacbio_PROKKA_02273	RecName: Full=Proline--tRNA ligase;AltName: Full=Prolyl-tRNA synthetase;Short=ProRS
Sphingobium_AP49_pacbio_PROKKA_02283	RecName: Full=Fluoroacetate dehalogenase
Sphingobium_AP49_pacbio_PROKKA_02296	RecName: Full=ATP-dependent helicase/nuclease subunit A;AltName: Full=ATP-dependent helicase/nuclease AddA
Sphingobium_AP49_pacbio_PROKKA_02512	RecName: Full=Formyl-CoA:oxalate CoA-transferase;Short=FCOCT;AltName: Full=Formyl-coenzyme A transferase;Short=Formyl-CoA transferase
Sphingobium_AP49_pacbio_PROKKA_02550	RecName: Full=Succinyl-diaminopimelate desuccinylase;Short=SDAP desuccinylase;AltName: Full=N-succinyl-LL-2,6-diaminoheptanedioate amidohydrolase
Sphingobium_AP49_pacbio_PROKKA_03019	RecName: Full=Vitamin B12 transporter BtuB;AltName: Full=Cobalamin receptor;AltName: Full=Outer membrane cobalamin translocator;Flags: Precursor
Sphingobium_AP49_pacbio_PROKKA_03747	RecName: Full=NADP-dependent 3-hydroxy acid dehydrogenase YdfG;AltName: Full=L-allo-threonine dehydrogenase;AltName: Full=Malonic semialdehyde reductase
Sphingobium_AP49_pacbio_PROKKA_03750	RecName: Full=Vitamin B12 transporter BtuB;AltName: Full=Cobalamin receptor;AltName: Full=Outer membrane cobalamin translocator;Flags: Precursor
Sphingobium_AP49_pacbio_PROKKA_03990	RecName: Full=Glutamate--tRNA ligase 1;AltName: Full=Glutamyl-tRNA synthetase 1;Short=GluRS 1
Sphingobium_AP49_pacbio_PROKKA_01145	RecName: Full=Uncharacterized protein HI_1427;Flags: Precursor
Sphingobium_AP49_pacbio_PROKKA_01150	RecName: Full=Pyruvate dehydrogenase complex repressor
Sphingobium_AP49_pacbio_PROKKA_01220	RecName: Full=Probable periplasmic serine endoprotease DegP-like;AltName: Full=Protease Do;Flags: Precursor
Sphingobium_AP49_pacbio_PROKKA_01632	RecName: Full=D-galactonate dehydratase family member RspA;AltName: Full=D-mannonate dehydratase;AltName: Full=Starvation sensing protein RspA homolog
Sphingobium_AP49_pacbio_PROKKA_01724	---NA---
Sphingobium_AP49_pacbio_PROKKA_01951	RecName: Full=Transcriptional repressor NrdR
Sphingobium_AP49_pacbio_PROKKA_02022	RecName: Full=DNA gyrase subunit A
Sphingobium_AP49_pacbio_PROKKA_03360	---NA---
Sphingobium_AP49_pacbio_PROKKA_03628	---NA---
Sphingobium_AP49_pacbio_PROKKA_03657	RecName: Full=Succinyl-CoA:3-ketoacid coenzyme A transferase subunit B;AltName: Full=OXCT B;AltName: Full=Succinyl-CoA:3-oxoacid CoA-transferase
Sphingobium_AP49_pacbio_PROKKA_03678	RecName: Full=FAD:protein FMN transferase;AltName: Full=Flavin transferase;Flags: Precursor
Sphingobium_AP49_pacbio_PROKKA_03754	RecName: Full=Nickel and cobalt resistance protein CnrR;Flags: Precursor
Sphingobium_AP49_pacbio_PROKKA_00994	RecName: Full=Thiazole synthase
Sphingobium_AP49_pacbio_PROKKA_01391	---NA---
Sphingobium_AP49_pacbio_PROKKA_02402	RecName: Full=Alpha-ketoglutarate-dependent sulfate ester dioxygenase;AltName: Full=Type II alkyl sulfatase
Sphingobium_AP49_pacbio_PROKKA_02520	RecName: Full=Glucose-1-phosphate adenylyltransferase;AltName: Full=ADP-glucose pyrophosphorylase;Short=ADPGlc PPase;AltName: Full=ADP-glucose synthase
Sphingobium_AP49_pacbio_PROKKA_02657	RecName: Full=Replicative DNA helicase
Sphingobium_AP49_pacbio_PROKKA_02870	RecName: Full=Catecholate siderophore receptor Fiu;AltName: Full=Ferric iron uptake protein;AltName: Full=TonB-dependent receptor Fiu;Flags: Precursor
Sphingobium_AP49_pacbio_PROKKA_03516	RecName: Full=Acetyl-coenzyme A synthetase;Short=AcCoA synthetase;Short=Acs;AltName: Full=Acetate--CoA ligase;AltName: Full=Acyl-activating enzyme
Sphingobium_AP49_pacbio_PROKKA_03731	RecName: Full=Beta-L-arabinobiosidase;AltName: Full=Arabinofuranosyl(3)-Hyp beta-L-arabinobiosidase;Flags: Precursor
Sphingobium_AP49_pacbio_PROKKA_04219	RecName: Full=4-hydroxybutyrate coenzyme A transferase
Sphingobium_AP49_pacbio_PROKKA_00953	RecName: Full=Threonine--tRNA ligase;AltName: Full=Threonyl-tRNA synthetase;Short=ThrRS
Sphingobium_AP49_pacbio_PROKKA_01040	RecName: Full=UPF0603 protein YgcG;Flags: Precursor
Sphingobium_AP49_pacbio_PROKKA_01079	RecName: Full=Quinolinate synthase
Sphingobium_AP49_pacbio_PROKKA_01144	---NA---
Sphingobium_AP49_pacbio_PROKKA_01203	RecName: Full=Outer membrane protein assembly factor BamB;Flags: Precursor
Sphingobium_AP49_pacbio_PROKKA_01354	RecName: Full=Glutamine--fructose-6-phosphate aminotransferase [isomerizing];AltName: Full=D-fructose-6-phosphate amidotransferase;AltName: Full=GFAT;AltName: Full=Glucosamine-6-phosphate synthase;AltName: Full=Hexosephosphate aminotransferase;AltName: Full=L-glutamine--D-fructose-6-phosphate amidotransferase
Sphingobium_AP49_pacbio_PROKKA_01396	RecName: Full=S-adenosylmethionine:tRNA ribosyltransferase-isomerase;AltName: Full=Queuosine biosynthesis protein QueA
Sphingobium_AP49_pacbio_PROKKA_01729	---NA---
Sphingobium_AP49_pacbio_PROKKA_01767	---NA---
Sphingobium_AP49_pacbio_PROKKA_01799	RecName: Full=Phosphoribosylaminoimidazole-succinocarboxamide synthase;AltName: Full=SAICAR synthetase
Sphingobium_AP49_pacbio_PROKKA_01987	---NA---
Sphingobium_AP49_pacbio_PROKKA_02134	RecName: Full=Transcriptional regulatory protein ZraR
Sphingobium_AP49_pacbio_PROKKA_02213	RecName: Full=Lipoprotein-releasing system transmembrane protein LolC
Sphingobium_AP49_pacbio_PROKKA_02343	RecName: Full=Carbonic anhydrase;AltName: Full=Carbonate dehydratase
Sphingobium_AP49_pacbio_PROKKA_02371	RecName: Full=Urocanate hydratase;Short=Urocanase;AltName: Full=Imidazolonepropionate hydrolase
Sphingobium_AP49_pacbio_PROKKA_02524	RecName: Full=Probable ECF RNA polymerase sigma factor SigI;Short=ECF sigma factor SigI;AltName: Full=Alternative RNA polymerase sigma factor SigI;AltName: Full=RNA polymerase sigma-I factor;Short=Sigma-I factor
Sphingobium_AP49_pacbio_PROKKA_02599	---NA---
Sphingobium_AP49_pacbio_PROKKA_02629	RecName: Full=Putative beta-lactamase HcpE;AltName: Full=Cysteine-rich protein E;Flags: Precursor
Sphingobium_AP49_pacbio_PROKKA_02708	RecName: Full=General secretion pathway protein A
Sphingobium_AP49_pacbio_PROKKA_03107	RecName: Full=Betaine aldehyde dehydrogenase;Short=BADH
Sphingobium_AP49_pacbio_PROKKA_03222	RecName: Full=Arginine--tRNA ligase;AltName: Full=Arginyl-tRNA synthetase;Short=ArgRS
Sphingobium_AP49_pacbio_PROKKA_03283	RecName: Full=NADP-dependent 3-hydroxy acid dehydrogenase YdfG;AltName: Full=L-allo-threonine dehydrogenase;AltName: Full=Malonic semialdehyde reductase
Sphingobium_AP49_pacbio_PROKKA_03477	RecName: Full=Uncharacterized protein R00383;Flags: Precursor
Sphingobium_AP49_pacbio_PROKKA_03661	RecName: Full=3-phenylpropionate/cinnamic acid dioxygenase subunit alpha
Sphingobium_AP49_pacbio_PROKKA_03689	RecName: Full=Protein HflC
Sphingobium_AP49_pacbio_PROKKA_03735	---NA---
Sphingobium_AP49_pacbio_PROKKA_00357	RecName: Full=Molybdopterin-synthase adenylyltransferase;AltName: Full=MoaD protein adenylase;AltName: Full=Molybdopterin-converting factor subunit 1 adenylase;AltName: Full=Sulfur carrier protein MoaD adenylyltransferase
Sphingobium_AP49_pacbio_PROKKA_00503	RecName: Full=Stringent starvation protein A homolog
Sphingobium_AP49_pacbio_PROKKA_00801	---NA---
Sphingobium_AP49_pacbio_PROKKA_01034	RecName: Full=Succinyl-diaminopimelate desuccinylase;Short=SDAP desuccinylase;AltName: Full=N-succinyl-LL-2,6-diaminoheptanedioate amidohydrolase
Sphingobium_AP49_pacbio_PROKKA_01122	---NA---
Sphingobium_AP49_pacbio_PROKKA_01163	RecName: Full=UPF0337 protein PSPTO_1596
Sphingobium_AP49_pacbio_PROKKA_01475	RecName: Full=Urease subunit alpha;AltName: Full=Urea amidohydrolase subunit alpha
Sphingobium_AP49_pacbio_PROKKA_01751	---NA---
Sphingobium_AP49_pacbio_PROKKA_01946	RecName: Full=Bacterial leucyl aminopeptidase;Flags: Precursor
Sphingobium_AP49_pacbio_PROKKA_02272	RecName: Full=Uncharacterized protein Alvin_0064;AltName: Full=ORF4
Sphingobium_AP49_pacbio_PROKKA_02591	RecName: Full=LexA repressor
Sphingobium_AP49_pacbio_PROKKA_03209	RecName: Full=Transcriptional regulator MraZ
Sphingobium_AP49_pacbio_PROKKA_03675	---NA---
Sphingobium_AP49_pacbio_PROKKA_03910	RecName: Full=Probable hydrolase YcaC
Sphingobium_AP49_pacbio_PROKKA_04143	RecName: Full=Probable acyl-CoA dehydrogenase fadE25
Sphingobium_AP49_pacbio_PROKKA_04206	RecName: Full=Multidrug resistance outer membrane protein MdtP;Flags: Precursor
Sphingobium_AP49_pacbio_PROKKA_02750	RecName: Full=Catecholate siderophore receptor Fiu;AltName: Full=Ferric iron uptake protein;AltName: Full=TonB-dependent receptor Fiu;Flags: Precursor
Sphingobium_AP49_pacbio_PROKKA_03887	RecName: Full=Imidazolonepropionase;AltName: Full=Imidazolone-5-propionate hydrolase
Sphingobium_AP49_pacbio_PROKKA_00919	---NA---
Sphingobium_AP49_pacbio_PROKKA_00510	RecName: Full=Vitamin B12 transporter BtuB;AltName: Full=Cobalamin receptor;AltName: Full=Outer membrane cobalamin translocator;Flags: Precursor
Sphingobium_AP49_pacbio_PROKKA_03730	---NA---
Sphingobium_AP49_pacbio_PROKKA_01407	RecName: Full=Biotin carboxylase;AltName: Full=Acetyl-coenzyme A carboxylase biotin carboxylase subunit A
Sphingobium_AP49_pacbio_PROKKA_04214	RecName: Full=Catecholate siderophore receptor Fiu;AltName: Full=Ferric iron uptake protein;AltName: Full=TonB-dependent receptor Fiu;Flags: Precursor
Sphingobium_AP49_pacbio_PROKKA_01066	RecName: Full=Vitamin B12 transporter BtuB;AltName: Full=Cobalamin receptor;AltName: Full=Outer membrane cobalamin translocator;Flags: Precursor
Sphingobium_AP49_pacbio_PROKKA_00230	---NA---
Sphingobium_AP49_pacbio_PROKKA_01081	RecName: Full=Prolyl endopeptidase;AltName: Full=Post-proline cleaving enzyme;AltName: Full=Proline-specific endopeptidase;Short=PE;Short=PSE;Flags: Precursor
Sphingobium_AP49_pacbio_PROKKA_00423	---NA---
Sphingobium_AP49_pacbio_PROKKA_02711	---NA---
Sphingobium_AP49_pacbio_PROKKA_01856	RecName: Full=Multidrug resistance outer membrane protein MdtP;Flags: Precursor
Sphingobium_AP49_pacbio_PROKKA_00213	RecName: Full=Ureidoglycolate lyase;Short=UGL;AltName: Full=Ureidoglycolase;AltName: Full=Ureidoglycolatase;AltName: Full=Ureidoglycolate hydrolase
Sphingobium_AP49_pacbio_PROKKA_01313	RecName: Full=Alkaline phosphatase PhoK;AltName: Full=SPAP protein;Flags: Precursor
Sphingobium_AP49_pacbio_PROKKA_01196	RecName: Full=Valine--tRNA ligase;AltName: Full=Valyl-tRNA synthetase;Short=ValRS
Sphingobium_AP49_pacbio_PROKKA_03372	RecName: Full=DNA polymerase I;Short=POL I
Sphingobium_AP49_pacbio_PROKKA_02528	RecName: Full=Aspartyl/glutamyl-tRNA(Asn/Gln) amidotransferase subunit B;Short=Asp/Glu-ADT subunit B
Sphingobium_AP49_pacbio_PROKKA_00016	---NA---
Sphingobium_AP49_pacbio_PROKKA_01178	RecName: Full=Chaperone SurA;AltName: Full=Peptidyl-prolyl cis-trans isomerase SurA;Short=PPIase SurA;AltName: Full=Rotamase SurA;Flags: Precursor
Sphingobium_AP49_pacbio_PROKKA_00691	RecName: Full=Outer membrane protein assembly factor BamA;Flags: Precursor
Sphingobium_AP49_pacbio_PROKKA_03927	RecName: Full=K(+)-insensitive pyrophosphate-energized proton pump;AltName: Full=Membrane-bound proton-translocating pyrophosphatase;AltName: Full=Pyrophosphate-energized inorganic pyrophosphatase;Short=H(+)-PPase
Sphingobium_AP49_pacbio_PROKKA_01851	RecName: Full=Imidazolonepropionase;AltName: Full=Imidazolone-5-propionate hydrolase
Sphingobium_AP49_pacbio_PROKKA_00035	RecName: Full=Uncharacterized protein bll6063
Sphingobium_AP49_pacbio_PROKKA_03250	RecName: Full=Alanine dehydrogenase 2
Sphingobium_AP49_pacbio_PROKKA_02369	RecName: Full=Histidine ammonia-lyase;Short=Histidase
Sphingobium_AP49_pacbio_PROKKA_00045	RecName: Full=Phthioceranic/hydroxyphthioceranic acid synthase;AltName: Full=Polyketide synthase pks2
Sphingobium_AP49_pacbio_PROKKA_01024	RecName: Full=GDP-mannose 4,6-dehydratase;AltName: Full=GDP-D-mannose dehydratase
Sphingobium_AP49_pacbio_PROKKA_01383	RecName: Full=Bacterioferritin;Short=BFR
Sphingobium_AP49_pacbio_PROKKA_02375	RecName: Full=Cellulose synthase operon protein C;Flags: Precursor
Sphingobium_AP49_pacbio_PROKKA_01527	RecName: Full=Leupeptin-inactivating enzyme 2;Short=LIE2;Flags: Precursor
Sphingobium_AP49_pacbio_PROKKA_03234	---NA---
Sphingobium_AP49_pacbio_PROKKA_02818	RecName: Full=3-ketoacyl-CoA thiolase;AltName: Full=Acetyl-CoA acyltransferase;AltName: Full=Beta-ketothiolase;AltName: Full=Fatty acid oxidation complex subunit beta
Sphingobium_AP49_pacbio_PROKKA_00772	RecName: Full=Phosphate acyltransferase;AltName: Full=Acyl-ACP phosphotransacylase;AltName: Full=Acyl-[acyl-carrier-protein]--phosphate acyltransferase;AltName: Full=Phosphate-acyl-ACP acyltransferase
Sphingobium_AP49_pacbio_PROKKA_03932	RecName: Full=ATP phosphoribosyltransferase;Short=ATP-PRT;Short=ATP-PRTase
Sphingobium_AP49_pacbio_PROKKA_00576	---NA---
Sphingobium_AP49_pacbio_PROKKA_01557	---NA---
Sphingobium_AP49_pacbio_PROKKA_00716	RecName: Full=Ubiquinone biosynthesis O-methyltransferase;AltName: Full=2-polyprenyl-6-hydroxyphenol methylase;AltName: Full=3-demethylubiquinone 3-O-methyltransferase
Sphingobium_AP49_pacbio_PROKKA_03305	RecName: Full=Phosphoenolpyruvate carboxykinase (ATP);Short=PCK;Short=PEP carboxykinase;Short=PEPCK
Sphingobium_AP49_pacbio_PROKKA_00996	RecName: Full=Succinyl-CoA:3-ketoacid coenzyme A transferase subunit A;AltName: Full=Succinyl-CoA:3-oxoacid CoA-transferase;Short=OXCT A
Sphingobium_AP49_pacbio_PROKKA_01781	RecName: Full=HTH-type transcriptional activator AmpR
Sphingobium_AP49_pacbio_PROKKA_01324	---NA---
Sphingobium_AP49_pacbio_PROKKA_02790	RecName: Full=Multidrug resistance outer membrane protein MdtP;Flags: Precursor
Sphingobium_AP49_pacbio_PROKKA_01838	RecName: Full=PhoH-like protein
Sphingobium_AP49_pacbio_PROKKA_03722	RecName: Full=Aldose 1-epimerase;AltName: Full=Galactose mutarotase;AltName: Full=Type-1 mutarotase
Sphingobium_AP49_pacbio_PROKKA_04215	RecName: Full=Alcohol dehydrogenase (quinone), dehydrogenase subunit;Short=ADH;AltName: Full=Alcohol dehydrogenase (quinone), acceptor subunit;AltName: Full=Alcohol dehydrogenase (quinone), subunit I;AltName: Full=Ethanol:Q2 reductase;AltName: Full=G3-ADH subunit I;AltName: Full=Quinohemoprotein alcohol dehydrogenase;AltName: Full=Quinohemoprotein-cytochrome c complex;AltName: Full=Ubiquinol oxid…
Sphingobium_AP49_pacbio_PROKKA_01418	RecName: Full=CTP synthase;AltName: Full=Cytidine 5'-triphosphate synthase;AltName: Full=Cytidine triphosphate synthetase;Short=CTP synthetase;Short=CTPS;AltName: Full=UTP--ammonia ligase
Sphingobium_AP49_pacbio_PROKKA_00745	---NA---
Sphingobium_AP49_pacbio_PROKKA_01499	RecName: Full=2-dehydro-3-deoxygluconokinase;AltName: Full=2-keto-3-deoxygluconokinase;AltName: Full=3-deoxy-2-oxo-D-gluconate kinase;AltName: Full=KDG kinase
Sphingobium_AP49_pacbio_PROKKA_01602	RecName: Full=Serine--tRNA ligase;AltName: Full=Seryl-tRNA synthetase;Short=SerRS;AltName: Full=Seryl-tRNA(Ser/Sec) synthetase
Sphingobium_AP49_pacbio_PROKKA_03925	RecName: Full=Catecholate siderophore receptor Fiu;AltName: Full=Ferric iron uptake protein;AltName: Full=TonB-dependent receptor Fiu;Flags: Precursor
Sphingobium_AP49_pacbio_PROKKA_01111	---NA---
Sphingobium_AP49_pacbio_PROKKA_01133	RecName: Full=Ribonuclease PH;Short=RNase PH;AltName: Full=tRNA nucleotidyltransferase
Sphingobium_AP49_pacbio_PROKKA_01264	---NA---
Sphingobium_AP49_pacbio_PROKKA_03320	RecName: Full=Protein flp;AltName: Full=FmtA-like protein
Sphingobium_AP49_pacbio_PROKKA_03633	RecName: Full=Oligo-1,6-glucosidase;AltName: Full=Dextrin 6-alpha-D-glucanohydrolase;AltName: Full=Oligosaccharide alpha-1,6-glucosidase;AltName: Full=Sucrase-isomaltase;Short=Isomaltase
Sphingobium_AP49_pacbio_PROKKA_01193	RecName: Full=Tol-Pal system protein TolB;Flags: Precursor
Sphingobium_AP49_pacbio_PROKKA_00838	RecName: Full=Peptide chain release factor 2;Short=RF-2
Sphingobium_AP49_pacbio_PROKKA_00969	RecName: Full=Putative peptidyl-prolyl cis-trans isomerase;Short=PPIase;AltName: Full=Rotamase
Sphingobium_AP49_pacbio_PROKKA_01021	RecName: Full=Bifunctional protein GlmU;Includes: RecName: Full=UDP-N-acetylglucosamine pyrophosphorylase;AltName: Full=N-acetylglucosamine-1-phosphate uridyltransferase;Includes: RecName: Full=Glucosamine-1-phosphate N-acetyltransferase
Sphingobium_AP49_pacbio_PROKKA_01463	RecName: Full=ECF RNA polymerase sigma-E factor;AltName: Full=RNA polymerase sigma-E factor;AltName: Full=Sigma-24
Sphingobium_AP49_pacbio_PROKKA_02310	RecName: Full=Methionine--tRNA ligase;AltName: Full=Methionyl-tRNA synthetase;Short=MetRS
Sphingobium_AP49_pacbio_PROKKA_02722	RecName: Full=Putative glutamate--cysteine ligase 2-2;AltName: Full=Gamma-glutamylcysteine synthetase 2-2;Short=GCS 2-2;Short=Gamma-GCS 2-2
Sphingobium_AP49_pacbio_PROKKA_01316	RecName: Full=Multidrug resistance protein MdtA;AltName: Full=Multidrug transporter MdtA;Flags: Precursor
Sphingobium_AP49_pacbio_PROKKA_01953	RecName: Full=Galactose-6-phosphate isomerase subunit LacB
Sphingobium_AP49_pacbio_PROKKA_00676	RecName: Full=Membrane-bound lytic murein transglycosylase F;AltName: Full=Murein lyase F;Flags: Precursor
Sphingobium_AP49_pacbio_PROKKA_02787	RecName: Full=3-oxoacyl-[acyl-carrier-protein] reductase FabG;AltName: Full=3-ketoacyl-acyl carrier protein reductase;AltName: Full=Beta-Ketoacyl-acyl carrier protein reductase;AltName: Full=Beta-ketoacyl-ACP reductase
Sphingobium_AP49_pacbio_PROKKA_01794	RecName: Full=Tyrosine-protein kinase wzc
Sphingobium_AP49_pacbio_PROKKA_00764	RecName: Full=3-aminoacrylate deaminase RutC;Short=3-AA deaminase
Sphingobium_AP49_pacbio_PROKKA_01902	RecName: Full=Acetylornithine deacetylase;Short=AO;Short=Acetylornithinase;AltName: Full=N-acetylornithinase;Short=NAO
Sphingobium_AP49_pacbio_PROKKA_03549	---NA---
Sphingobium_AP49_pacbio_PROKKA_02735	---NA---
Sphingobium_AP49_pacbio_PROKKA_00440	---NA---
Sphingobium_AP49_pacbio_PROKKA_03739	RecName: Full=Imidazolonepropionase;AltName: Full=Imidazolone-5-propionate hydrolase
Sphingobium_AP49_pacbio_PROKKA_01761	RecName: Full=Uncharacterized protein YdbL;Flags: Precursor
Sphingobium_AP49_pacbio_PROKKA_02191	---NA---
Sphingobium_AP49_pacbio_PROKKA_00736	---NA---
Sphingobium_AP49_pacbio_PROKKA_00977	---NA---
Sphingobium_AP49_pacbio_PROKKA_00836	RecName: Full=Penicillin-binding protein 1A;Short=PBP-1a;Short=PBP1a;Includes: RecName: Full=Penicillin-insensitive transglycosylase;AltName: Full=Peptidoglycan TGase;Includes: RecName: Full=Penicillin-sensitive transpeptidase;AltName: Full=DD-transpeptidase
Sphingobium_AP49_pacbio_PROKKA_01107	RecName: Full=5,10-methylenetetrahydrofolate reductase
Sphingobium_AP49_pacbio_PROKKA_00199	RecName: Full=Cation efflux system protein CusC;Flags: Precursor
Sphingobium_AP49_pacbio_PROKKA_00528	RecName: Full=Quinone reductase;AltName: Full=Chromate reductase;Short=CHRR;AltName: Full=NAD(P)H dehydrogenase (quinone)
Sphingobium_AP49_pacbio_PROKKA_01456	RecName: Full=Uncharacterized signaling protein CC_0091
Sphingobium_AP49_pacbio_PROKKA_02490	RecName: Full=ECF RNA polymerase sigma-E factor;AltName: Full=RNA polymerase sigma-E factor;AltName: Full=Sigma-24
Sphingobium_AP49_pacbio_PROKKA_03467	RecName: Full=Putative pit accessory protein
Sphingobium_AP49_pacbio_PROKKA_01607	---NA---
Sphingobium_AP49_pacbio_PROKKA_00748	RecName: Full=Putative methyl-accepting chemotaxis AlkN
Sphingobium_AP49_pacbio_PROKKA_00920	RecName: Full=Inhibitor of g-type lysozyme;Flags: Precursor
Sphingobium_AP49_pacbio_PROKKA_00874	RecName: Full=Glutamyl-tRNA(Gln) amidotransferase subunit A;Short=Glu-ADT subunit A
Sphingobium_AP49_pacbio_PROKKA_01140	RecName: Full=Tryptophan synthase beta chain
Sphingobium_AP49_pacbio_PROKKA_01703	---NA---
Sphingobium_AP49_pacbio_PROKKA_00727	RecName: Full=Leupeptin-inactivating enzyme 1;Short=LIE1;Flags: Precursor
Sphingobium_AP49_pacbio_PROKKA_00403	---NA---
Sphingobium_AP49_pacbio_PROKKA_03505	RecName: Full=Probable peptidyl-prolyl cis-trans isomerase sll0227;Short=PPIase sll0227;AltName: Full=Rotamase sll0227;Flags: Precursor
Sphingobium_AP49_pacbio_PROKKA_00094	RecName: Full=Outer-membrane lipoprotein carrier protein;Flags: Precursor
Sphingobium_AP49_pacbio_PROKKA_03907	RecName: Full=Imidazolonepropionase;AltName: Full=Imidazolone-5-propionate hydrolase
Sphingobium_AP49_pacbio_PROKKA_00128	---NA---
Sphingobium_AP49_pacbio_PROKKA_02478	RecName: Full=Probable protease SohB
Sphingobium_AP49_pacbio_PROKKA_03672	---NA---
Sphingobium_AP49_pacbio_PROKKA_03336	RecName: Full=Diaminopimelate decarboxylase;Short=DAP decarboxylase;Short=DAPDC
Sphingobium_AP49_pacbio_PROKKA_00590	RecName: Full=Carbonic anhydrase;AltName: Full=Carbonate dehydratase
Sphingobium_AP49_pacbio_PROKKA_02214	RecName: Full=Lipoprotein-releasing system ATP-binding protein LolD
Sphingobium_AP49_pacbio_PROKKA_03351	RecName: Full=Retron Vc95 probable ATPase;Short=ORF540
Sphingobium_AP49_pacbio_PROKKA_02791	RecName: Full=UPF0194 membrane protein YbhG;Flags: Precursor
Sphingobium_AP49_pacbio_PROKKA_03212	RecName: Full=Cysteine synthase;Short=CSase;AltName: Full=O-acetylserine (thiol)-lyase;Short=OAS-TL;AltName: Full=O-acetylserine sulfhydrylase
Sphingobium_AP49_pacbio_PROKKA_00908	RecName: Full=Xylose repressor
Sphingobium_AP49_pacbio_PROKKA_02778	RecName: Full=3-phenylpropionate/cinnamic acid dioxygenase ferredoxin--NAD(+) reductase component
Sphingobium_AP49_pacbio_PROKKA_00841	---NA---
Sphingobium_AP49_pacbio_PROKKA_03740	RecName: Full=Acyl-homoserine lactone acylase PvdQ;Short=AHL acylase PvdQ;Short=Acyl-HSL acylase PvdQ;Contains: RecName: Full=Acyl-homoserine lactone acylase PvdQ subunit alpha;Short=Acyl-HSL acylase PvdQ subunit alpha;Contains: RecName: Full=Acyl-homoserine lactone acylase PvdQ subunit beta;Short=Acyl-HSL acylase PvdQ subunit beta;Flags: Precursor
Sphingobium_AP49_pacbio_PROKKA_03175	RecName: Full=Farnesyl diphosphate synthase;Short=FPP synthase;AltName: Full=(2E,6E)-farnesyl diphosphate synthase;AltName: Full=Geranyltranstransferase
Sphingobium_AP49_pacbio_PROKKA_02709	---NA---
Sphingobium_AP49_pacbio_PROKKA_01498	RecName: Full=Sensor protein ZraS
Sphingobium_AP49_pacbio_PROKKA_00501	RecName: Full=Homogentisate 1,2-dioxygenase;Short=HGDO;AltName: Full=Homogentisate oxygenase;AltName: Full=Homogentisic acid oxidase;AltName: Full=Homogentisicase
Sphingobium_AP49_pacbio_PROKKA_00798	RecName: Full=Fructose-1,6-bisphosphatase class 2;Short=FBPase class 2;AltName: Full=D-fructose-1,6-bisphosphate 1-phosphohydrolase class 2
Sphingobium_AP49_pacbio_PROKKA_01332	---NA---
Sphingobium_AP49_pacbio_PROKKA_01442	RecName: Full=DNA ligase;AltName: Full=Polydeoxyribonucleotide synthase [NAD(+)]
Sphingobium_AP49_pacbio_PROKKA_00979	RecName: Full=Succinyl-diaminopimelate desuccinylase;Short=SDAP desuccinylase;AltName: Full=N-succinyl-LL-2,6-diaminoheptanedioate amidohydrolase
Sphingobium_AP49_pacbio_PROKKA_03024	RecName: Full=3-oxoacyl-[acyl-carrier-protein] reductase FabG;AltName: Full=3-ketoacyl-acyl carrier protein reductase;AltName: Full=Beta-Ketoacyl-acyl carrier protein reductase;AltName: Full=Beta-ketoacyl-ACP reductase
Sphingobium_AP49_pacbio_PROKKA_00203	RecName: Full=3-oxoacyl-[acyl-carrier-protein] reductase FabG;AltName: Full=3-ketoacyl-acyl carrier protein reductase;AltName: Full=Beta-Ketoacyl-acyl carrier protein reductase;AltName: Full=Beta-ketoacyl-ACP reductase
Sphingobium_AP49_pacbio_PROKKA_02848	RecName: Full=Delta-aminolevulinic acid dehydratase;Short=ALAD;Short=ALADH;AltName: Full=Porphobilinogen synthase
Sphingobium_AP49_pacbio_PROKKA_00657	RecName: Full=Oleate hydratase;AltName: Full=Fatty acid double bond hydratase;AltName: Full=Fatty acid hydratase
Sphingobium_AP49_pacbio_PROKKA_03686	RecName: Full=Uncharacterized protein YccU
Sphingobium_AP49_pacbio_PROKKA_01325	RecName: Full=RNA polymerase-binding transcription factor CarD
Sphingobium_AP49_pacbio_PROKKA_01093	RecName: Full=Transcriptional regulatory protein LytR;AltName: Full=Sensory transduction protein LytR
Sphingobium_AP49_pacbio_PROKKA_01008	RecName: Full=Glycogen synthase;AltName: Full=Starch [bacterial glycogen] synthase
Sphingobium_AP49_pacbio_PROKKA_02178	RecName: Full=Conjugated bile acid hydrolase;Short=CBAH;AltName: Full=Bile salt hydrolase;Short=BSH;AltName: Full=CBAH-1;AltName: Full=Choloylglycine hydrolase
Sphingobium_AP49_pacbio_PROKKA_00814	RecName: Full=D-inositol 3-phosphate glycosyltransferase;AltName: Full=N-acetylglucosamine-inositol-phosphate N-acetylglucosaminyltransferase;Short=GlcNAc-Ins-P N-acetylglucosaminyltransferase
Sphingobium_AP49_pacbio_PROKKA_00689	---NA---
Sphingobium_AP49_pacbio_PROKKA_00272	RecName: Full=Probable diguanylate cyclase DgcQ;Short=DGC;AltName: Full=Cellulose synthesis regulatory protein
Sphingobium_AP49_pacbio_PROKKA_01672	RecName: Full=Probable L,D-transpeptidase YbiS;Flags: Precursor
Sphingobium_AP49_pacbio_PROKKA_03164	RecName: Full=Uncharacterized membrane protein Rv3479
Sphingobium_AP49_pacbio_PROKKA_03143	RecName: Full=Dihydroorotase;Short=DHOase
Sphingobium_AP49_pacbio_PROKKA_00905	RecName: Full=Uncharacterized glycosidase Rv0584;Flags: Precursor
Sphingobium_AP49_pacbio_PROKKA_03033	RecName: Full=ATPase RavA;AltName: Full=Regulatory ATPase variant A
Sphingobium_AP49_pacbio_PROKKA_00570	RecName: Full=NAD-dependent dihydropyrimidine dehydrogenase subunit PreT;Short=DPD;AltName: Full=Dihydrothymine dehydrogenase;AltName: Full=Dihydrouracil dehydrogenase
Sphingobium_AP49_pacbio_PROKKA_02113	RecName: Full=Colicin I receptor;Flags: Precursor
Sphingobium_AP49_pacbio_PROKKA_01759	---NA---
Sphingobium_AP49_pacbio_PROKKA_02107	RecName: Full=Alpha-xylosidase BoGH31A;AltName: Full=Glycosyl hydrolase family protein 31A;Short=BoGH31A;Flags: Precursor
Sphingobium_AP49_pacbio_PROKKA_03302	---NA---
Sphingobium_AP49_pacbio_PROKKA_02466	RecName: Full=1-deoxy-D-xylulose-5-phosphate synthase;AltName: Full=1-deoxyxylulose-5-phosphate synthase;Short=DXP synthase;Short=DXPS
Sphingobium_AP49_pacbio_PROKKA_03632	RecName: Full=Cyclomaltodextrin glucanotransferase;AltName: Full=Cyclodextrin-glycosyltransferase;Short=CGTase;Flags: Precursor
Sphingobium_AP49_pacbio_PROKKA_00617	RecName: Full=K(+)/H(+) antiporter NhaP2;AltName: Full=Potassium/proton antiporter NhaP2
Sphingobium_AP49_pacbio_PROKKA_04006	RecName: Full=Protein LacX, chromosomal
Sphingobium_AP49_pacbio_PROKKA_02672	RecName: Full=Quercetin 2,3-dioxygenase;Short=Quercetinase;AltName: Full=Pirin-like protein YhhW
Sphingobium_AP49_pacbio_PROKKA_01808	RecName: Full=Cyclic di-GMP phosphodiesterase PdeR
Sphingobium_AP49_pacbio_PROKKA_03876	---NA---
Sphingobium_AP49_pacbio_PROKKA_01489	RecName: Full=Uncharacterized glycosidase Rv0584;Flags: Precursor
Sphingobium_AP49_pacbio_PROKKA_03308	RecName: Full=HPr kinase/phosphorylase;Short=HPrK/P;AltName: Full=HPr(Ser) kinase/phosphorylase
Sphingobium_AP49_pacbio_PROKKA_00935	RecName: Full=Catalase-peroxidase;Short=CP;AltName: Full=Peroxidase/catalase;Flags: Precursor
Sphingobium_AP49_pacbio_PROKKA_01143	---NA---
Sphingobium_AP49_pacbio_PROKKA_02252	RecName: Full=Signal peptidase I;Short=SPase I;AltName: Full=Leader peptidase I
Sphingobium_AP49_pacbio_PROKKA_03355	RecName: Full=Polyamine export protein
Sphingobium_AP49_pacbio_PROKKA_00176	RecName: Full=Metalloprotease TldD homolog
Sphingobium_AP49_pacbio_PROKKA_02274	RecName: Full=Protease 2;AltName: Full=Oligopeptidase B;AltName: Full=Protease II
Sphingobium_AP49_pacbio_PROKKA_01184	RecName: Full=Glutathione S-transferase GstB
Sphingobium_AP49_pacbio_PROKKA_00551	RecName: Full=Metalloprotease TldD homolog
Sphingobium_AP49_pacbio_PROKKA_02944	---NA---
Sphingobium_AP49_pacbio_PROKKA_03836	---NA---
Sphingobium_AP49_pacbio_PROKKA_00972	RecName: Full=Membrane-bound lytic murein transglycosylase A homolog;AltName: Full=Murein hydrolase A
Sphingobium_AP49_pacbio_PROKKA_04017	RecName: Full=Histidinol-phosphate aminotransferase;AltName: Full=Imidazole acetol-phosphate transaminase
Sphingobium_AP49_pacbio_PROKKA_03381	RecName: Full=Phospho-2-dehydro-3-deoxyheptonate aldolase;AltName: Full=3-deoxy-D-arabino-heptulosonate 7-phosphate synthase;AltName: Full=DAHP synthase;AltName: Full=Phospho-2-keto-3-deoxyheptonate aldolase
Sphingobium_AP49_pacbio_PROKKA_01083	RecName: Full=Nicotinate-nucleotide pyrophosphorylase [carboxylating];AltName: Full=Quinolinate phosphoribosyltransferase [decarboxylating];Short=QAPRTase
Sphingobium_AP49_pacbio_PROKKA_00767	RecName: Full=HTH-type transcriptional regulator IscR
Sphingobium_AP49_pacbio_PROKKA_01009	---NA---
Sphingobium_AP49_pacbio_PROKKA_00773	RecName: Full=3-oxoacyl-[acyl-carrier-protein] synthase 3;AltName: Full=3-oxoacyl-[acyl-carrier-protein] synthase III;AltName: Full=Beta-ketoacyl-ACP synthase III;Short=KAS III
Sphingobium_AP49_pacbio_PROKKA_02368	RecName: Full=Imidazolonepropionase;AltName: Full=Imidazolone-5-propionate hydrolase
Sphingobium_AP49_pacbio_PROKKA_01706	RecName: Full=Uncharacterized protein YqeY
Sphingobium_AP49_pacbio_PROKKA_01224	RecName: Full=Peptidoglycan-associated lipoprotein;Short=PAL;Flags: Precursor
Sphingobium_AP49_pacbio_PROKKA_02018	RecName: Full=N-(5'-phosphoribosyl)anthranilate isomerase;Short=PRAI
Sphingobium_AP49_pacbio_PROKKA_01611	RecName: Full=Translocation and assembly module subunit TamB;AltName: Full=Autotransporter assembly factor TamB
Sphingobium_AP49_pacbio_PROKKA_03984	RecName: Full=Glycerol-3-phosphate dehydrogenase [NAD(P)+];AltName: Full=NAD(P)H-dependent glycerol-3-phosphate dehydrogenase
Sphingobium_AP49_pacbio_PROKKA_01148	---NA---
Sphingobium_AP49_pacbio_PROKKA_00530	RecName: Full=C4-dicarboxylate transport protein
Sphingobium_AP49_pacbio_PROKKA_00188	---NA---
Sphingobium_AP49_pacbio_PROKKA_03253	---NA---
Sphingobium_AP49_pacbio_PROKKA_00301	---NA---
Sphingobium_AP49_pacbio_PROKKA_02719	---NA---
Sphingobium_AP49_pacbio_PROKKA_03871	RecName: Full=Orotate phosphoribosyltransferase;Short=OPRT;Short=OPRTase
Sphingobium_AP49_pacbio_PROKKA_01897	RecName: Full=Energy-dependent translational throttle protein EttA;AltName: Full=Translational regulatory factor EttA
Sphingobium_AP49_pacbio_PROKKA_03202	RecName: Full=UDP-N-acetylmuramoylalanine--D-glutamate ligase;AltName: Full=D-glutamic acid-adding enzyme;AltName: Full=UDP-N-acetylmuramoyl-L-alanyl-D-glutamate synthetase
Sphingobium_AP49_pacbio_PROKKA_02231	RecName: Full=Carboxynorspermidine/carboxyspermidine decarboxylase;Short=CANS DC/CAS DC;Short=CANSDC/CASDC
Sphingobium_AP49_pacbio_PROKKA_00439	---NA---
Sphingobium_AP49_pacbio_PROKKA_03142	RecName: Full=Aspartate carbamoyltransferase;AltName: Full=Aspartate transcarbamylase;Short=ATCase
Sphingobium_AP49_pacbio_PROKKA_02661	RecName: Full=dCTP deaminase;AltName: Full=Deoxycytidine triphosphate deaminase
Sphingobium_AP49_pacbio_PROKKA_04023	RecName: Full=Uncharacterized protein RP193
Sphingobium_AP49_pacbio_PROKKA_01317	RecName: Full=Multidrug resistance protein MdtB;AltName: Full=Multidrug transporter MdtB
Sphingobium_AP49_pacbio_PROKKA_03574	RecName: Full=Vitamin B12 transporter BtuB;AltName: Full=Cobalamin receptor;AltName: Full=Outer membrane cobalamin translocator;Flags: Precursor
Sphingobium_AP49_pacbio_PROKKA_03097	---NA---
Sphingobium_AP49_pacbio_PROKKA_00198	RecName: Full=p-hydroxybenzoic acid efflux pump subunit AaeA;Short=pHBA efflux pump protein A
Sphingobium_AP49_pacbio_PROKKA_01096	RecName: Full=GTP pyrophosphokinase;AltName: Full=(p)ppGpp synthase;AltName: Full=ATP:GTP 3'-pyrophosphotransferase;AltName: Full=ppGpp synthase I
Sphingobium_AP49_pacbio_PROKKA_01536	RecName: Full=Bacterial leucyl aminopeptidase;Flags: Precursor
Sphingobium_AP49_pacbio_PROKKA_02216	RecName: Full=Inner membrane protein YohC
Sphingobium_AP49_pacbio_PROKKA_00800	RecName: Full=Homoserine dehydrogenase;Short=HDH
Sphingobium_AP49_pacbio_PROKKA_00704	---NA---
Sphingobium_AP49_pacbio_PROKKA_00208	RecName: Full=Endo-1,4-beta-xylanase B;Short=Xylanase B;AltName: Full=1,4-beta-D-xylan xylanohydrolase B
Sphingobium_AP49_pacbio_PROKKA_01388	---NA---
Sphingobium_AP49_pacbio_PROKKA_00832	RecName: Full=Thiol:disulfide interchange protein DsbA;Flags: Precursor
Sphingobium_AP49_pacbio_PROKKA_04018	RecName: Full=Prephenate dehydrogenase;Short=PDH
Sphingobium_AP49_pacbio_PROKKA_01591	RecName: Full=N-acetyl-gamma-glutamyl-phosphate reductase;Short=AGPR;AltName: Full=N-acetyl-glutamate semialdehyde dehydrogenase;Short=NAGSA dehydrogenase
Sphingobium_AP49_pacbio_PROKKA_01172	RecName: Full=Alkyl hydroperoxide reductase subunit F
Sphingobium_AP49_pacbio_PROKKA_03645	RecName: Full=L-threonate dehydrogenase
Sphingobium_AP49_pacbio_PROKKA_01668	RecName: Full=Thiamine-phosphate synthase;Short=TP synthase;Short=TPS;AltName: Full=Thiamine-phosphate pyrophosphorylase;Short=TMP pyrophosphorylase;Short=TMP-PPase
Sphingobium_AP49_pacbio_PROKKA_01045	RecName: Full=Chemotaxis protein CheA
Sphingobium_AP49_pacbio_PROKKA_03874	RecName: Full=Signal peptidase I;Short=SPase I;AltName: Full=Leader peptidase I
Sphingobium_AP49_pacbio_PROKKA_01890	RecName: Full=CinA-like protein
Sphingobium_AP49_pacbio_PROKKA_03742	RecName: Full=Uncharacterized protein in pqqA 5'region;AltName: Full=ORF X
Sphingobium_AP49_pacbio_PROKKA_00273	RecName: Full=HTH-type transcriptional activator AmpR
Sphingobium_AP49_pacbio_PROKKA_04009	RecName: Full=Vitamin B12 transporter BtuB;AltName: Full=Cobalamin receptor;AltName: Full=Outer membrane cobalamin translocator;Flags: Precursor
Sphingobium_AP49_pacbio_PROKKA_01790	RecName: Full=UDP-N-acetylglucosamine 2-epimerase;AltName: Full=UDP-GlcNAc-2-epimerase
Sphingobium_AP49_pacbio_PROKKA_01123	RecName: Full=Acid stress protein IbaG
Sphingobium_AP49_pacbio_PROKKA_00210	RecName: Full=3-oxoacyl-[acyl-carrier-protein] reductase FabG;AltName: Full=3-ketoacyl-acyl carrier protein reductase;AltName: Full=Beta-Ketoacyl-acyl carrier protein reductase;AltName: Full=Beta-ketoacyl-ACP reductase
Sphingobium_AP49_pacbio_PROKKA_00512	RecName: Full=Nicotinate-nucleotide--dimethylbenzimidazole phosphoribosyltransferase;Short=NN:DBI PRT;AltName: Full=N(1)-alpha-phosphoribosyltransferase
Sphingobium_AP49_pacbio_PROKKA_00011	---NA---
Sphingobium_AP49_pacbio_PROKKA_02215	RecName: Full=Diguanylate cyclase DosC;Short=DGC;AltName: Full=Direct oxygen-sensing cyclase
Sphingobium_AP49_pacbio_PROKKA_00012	---NA---
Sphingobium_AP49_pacbio_PROKKA_03405	RecName: Full=Ornithine carbamoyltransferase;Short=OTCase
Sphingobium_AP49_pacbio_PROKKA_01592	RecName: Full=Probable endopeptidase p60;AltName: Full=Invasion-associated protein p60;Flags: Precursor
Sphingobium_AP49_pacbio_PROKKA_00209	RecName: Full=Probable rhamnogalacturonan acetylesterase YesY;Short=RGAE
Sphingobium_AP49_pacbio_PROKKA_00099	RecName: Full=DNA mismatch repair protein MutS
Sphingobium_AP49_pacbio_PROKKA_02822	RecName: Full=6-phosphogluconolactonase;Short=6PGL
Sphingobium_AP49_pacbio_PROKKA_01760	RecName: Full=Uncharacterized protein YnbE
Sphingobium_AP49_pacbio_PROKKA_03475	RecName: Full=Ribonuclease D;Short=RNase D
Sphingobium_AP49_pacbio_PROKKA_02308	RecName: Full=Thymidylate kinase;AltName: Full=dTMP kinase
Sphingobium_AP49_pacbio_PROKKA_00266	RecName: Full=Low specificity L-threonine aldolase;Short=Low specificity L-TA
Sphingobium_AP49_pacbio_PROKKA_01783	RecName: Full=DNA topoisomerase 4 subunit B;AltName: Full=Topoisomerase IV subunit B
Sphingobium_AP49_pacbio_PROKKA_00670	---NA---
Sphingobium_AP49_pacbio_PROKKA_03441	RecName: Full=Flagellar basal-body rod protein FlgG;AltName: Full=Distal rod protein
Sphingobium_AP49_pacbio_PROKKA_01149	---NA---
Sphingobium_AP49_pacbio_PROKKA_00246	---NA---
Sphingobium_AP49_pacbio_PROKKA_03208	RecName: Full=Ribosomal RNA small subunit methyltransferase H;AltName: Full=16S rRNA m(4)C1402 methyltransferase;AltName: Full=rRNA (cytosine-N(4)-)-methyltransferase RsmH
Sphingobium_AP49_pacbio_PROKKA_01000	RecName: Full=Purine nucleoside phosphoramidase;AltName: Full=Histidine triad nucleotide binding protein HinT;Short=HIT protein
Sphingobium_AP49_pacbio_PROKKA_03044	RecName: Full=Beta-hexosaminidase;AltName: Full=Beta-N-acetylhexosaminidase;AltName: Full=N-acetyl-beta-glucosaminidase
Sphingobium_AP49_pacbio_PROKKA_00277	RecName: Full=Gamma-glutamyl phosphate reductase;Short=GPR;AltName: Full=Glutamate-5-semialdehyde dehydrogenase;AltName: Full=Glutamyl-gamma-semialdehyde dehydrogenase;Short=GSA dehydrogenase
Sphingobium_AP49_pacbio_PROKKA_01862	RecName: Full=4-hydroxy-tetrahydrodipicolinate reductase;Short=HTPA reductase
Sphingobium_AP49_pacbio_PROKKA_01258	RecName: Full=3-oxoacyl-[acyl-carrier-protein] reductase FabG;AltName: Full=3-ketoacyl-acyl carrier protein reductase;AltName: Full=Beta-Ketoacyl-acyl carrier protein reductase;AltName: Full=Beta-ketoacyl-ACP reductase
Sphingobium_AP49_pacbio_PROKKA_03917	RecName: Full=Peptidoglycan-associated lipoprotein;Short=PAL;Flags: Precursor
Sphingobium_AP49_pacbio_PROKKA_04015	RecName: Full=Glyoxylate/hydroxypyruvate reductase B
Sphingobium_AP49_pacbio_PROKKA_01658	---NA---
Sphingobium_AP49_pacbio_PROKKA_02710	RecName: Full=Tyrosine-protein kinase CpsD
Sphingobium_AP49_pacbio_PROKKA_02803	RecName: Full=Inner membrane protein YedI
Sphingobium_AP49_pacbio_PROKKA_02197	RecName: Full=Succinyl-diaminopimelate desuccinylase;Short=SDAP desuccinylase;AltName: Full=N-succinyl-LL-2,6-diaminoheptanedioate amidohydrolase
Sphingobium_AP49_pacbio_PROKKA_02467	---NA---
Sphingobium_AP49_pacbio_PROKKA_02105	RecName: Full=N-acetyldiaminopimelate deacetylase
Sphingobium_AP49_pacbio_PROKKA_01428	RecName: Full=Uncharacterized protein YlxR;AltName: Full=ORF3
Sphingobium_AP49_pacbio_PROKKA_03192	---NA---
Sphingobium_AP49_pacbio_PROKKA_00159	RecName: Full=Holliday junction ATP-dependent DNA helicase RuvB
Sphingobium_AP49_pacbio_PROKKA_01005	RecName: Full=Uncharacterized glycosyltransferase EpsJ
Sphingobium_AP49_pacbio_PROKKA_01903	RecName: Full=Succinyl-diaminopimelate desuccinylase;Short=SDAP desuccinylase;AltName: Full=N-succinyl-LL-2,6-diaminoheptanedioate amidohydrolase
Sphingobium_AP49_pacbio_PROKKA_04188	RecName: Full=Sulfoacetaldehyde acetyltransferase
Sphingobium_AP49_pacbio_PROKKA_01430	RecName: Full=Ribosome-binding factor A
Sphingobium_AP49_pacbio_PROKKA_03940	RecName: Full=Uncharacterized protein YjiN
Sphingobium_AP49_pacbio_PROKKA_03346	RecName: Full=Lon protease;AltName: Full=ATP-dependent protease La
Sphingobium_AP49_pacbio_PROKKA_03377	RecName: Full=Cysteine--tRNA ligase;AltName: Full=Cysteinyl-tRNA synthetase;Short=CysRS
Sphingobium_AP49_pacbio_PROKKA_01642	RecName: Full=Organic hydroperoxide resistance protein-like
Sphingobium_AP49_pacbio_PROKKA_02638	---NA---
Sphingobium_AP49_pacbio_PROKKA_00231	RecName: Full=HTH-type transcriptional repressor AllR;AltName: Full=Negative regulator of allantoin and glyoxylate utilization operons
Sphingobium_AP49_pacbio_PROKKA_03307	RecName: Full=Sensor protein kinase WalK
Sphingobium_AP49_pacbio_PROKKA_00844	RecName: Full=Extracellular exo-alpha-(1->5)-L-arabinofuranosidase;Flags: Precursor
Sphingobium_AP49_pacbio_PROKKA_00286	RecName: Full=Prolyl endopeptidase;AltName: Full=Post-proline cleaving enzyme;AltName: Full=Proline-specific endopeptidase;Short=PE;Short=PSE;Flags: Precursor
Sphingobium_AP49_pacbio_PROKKA_01540	---NA---
Sphingobium_AP49_pacbio_PROKKA_02736	---NA---
Sphingobium_AP49_pacbio_PROKKA_03529	---NA---
Sphingobium_AP49_pacbio_PROKKA_03452	RecName: Full=Sensor histidine kinase EnvZ;AltName: Full=Osmolarity sensor protein EnvZ
Sphingobium_AP49_pacbio_PROKKA_03357	RecName: Full=Guanosine-5'-triphosphate,3'-diphosphate pyrophosphatase;AltName: Full=Guanosine pentaphosphate phosphohydrolase;AltName: Full=pppGpp-5'-phosphohydrolase
Sphingobium_AP49_pacbio_PROKKA_01378	RecName: Full=Acetyl-coenzyme A carboxylase carboxyl transferase subunit alpha;Short=ACCase subunit alpha;Short=Acetyl-CoA carboxylase carboxyltransferase subunit alpha
Sphingobium_AP49_pacbio_PROKKA_02789	RecName: Full=Malonyl CoA-acyl carrier protein transacylase;Short=MCT
Sphingobium_AP49_pacbio_PROKKA_04075	RecName: Full=Multidrug resistance protein MdtA;AltName: Full=Multidrug transporter MdtA;Flags: Precursor
Sphingobium_AP49_pacbio_PROKKA_01023	RecName: Full=GDP-mannose 4,6-dehydratase;AltName: Full=GDP-D-mannose dehydratase
Sphingobium_AP49_pacbio_PROKKA_00260	RecName: Full=Cysteine desulfurase;AltName: Full=Selenocysteine beta-lyase;Short=SCL;AltName: Full=Selenocysteine lyase;AltName: Full=Selenocysteine reductase
Sphingobium_AP49_pacbio_PROKKA_00546	RecName: Full=4,4'-diapophytoene desaturase (4,4'-diaponeurosporene-forming);AltName: Full=Dehydrosqualene desaturase
Sphingobium_AP49_pacbio_PROKKA_01628	RecName: Full=HTH-type transcriptional repressor PurR;AltName: Full=Pur regulon repressor;AltName: Full=Purine nucleotide synthesis repressor
Sphingobium_AP49_pacbio_PROKKA_02693	RecName: Full=Putative amidohydrolase YtcJ
Sphingobium_AP49_pacbio_PROKKA_03880	RecName: Full=Putative D-/L-hydantoinase subunit A;AltName: Full=Hydantoin utilization protein A
Sphingobium_AP49_pacbio_PROKKA_00170	RecName: Full=Chromosome partition protein Smc
Sphingobium_AP49_pacbio_PROKKA_03200	RecName: Full=UDP-N-acetylglucosamine--N-acetylmuramyl-(pentapeptide) pyrophosphoryl-undecaprenol N-acetylglucosamine transferase;AltName: Full=Undecaprenyl-PP-MurNAc-pentapeptide-UDPGlcNAc GlcNAc transferase
Sphingobium_AP49_pacbio_PROKKA_01601	RecName: Full=5'-nucleotidase SurE;AltName: Full=Nucleoside 5'-monophosphate phosphohydrolase
Sphingobium_AP49_pacbio_PROKKA_01078	---NA---
Sphingobium_AP49_pacbio_PROKKA_00221	---NA---
Sphingobium_AP49_pacbio_PROKKA_03221	---NA---
Sphingobium_AP49_pacbio_PROKKA_00257	---NA---
Sphingobium_AP49_pacbio_PROKKA_04042	RecName: Full=RutC family protein aq_364
Sphingobium_AP49_pacbio_PROKKA_03652	---NA---
Sphingobium_AP49_pacbio_PROKKA_00481	RecName: Full=Non-homologous end joining protein Ku
Sphingobium_AP49_pacbio_PROKKA_01941	---NA---
Sphingobium_AP49_pacbio_PROKKA_01243	RecName: Full=Peptide deformylase;Short=PDF;AltName: Full=Polypeptide deformylase
Sphingobium_AP49_pacbio_PROKKA_00911	RecName: Full=Probable mannose-6-phosphate isomerase GmuF;AltName: Full=Glucomannan utilization protein F;AltName: Full=Phosphohexomutase;AltName: Full=Phosphomannose isomerase;Short=PMI
Sphingobium_AP49_pacbio_PROKKA_02569	RecName: Full=Secretin OutD;AltName: Full=General secretion pathway protein D;AltName: Full=Pectic enzymes secretion protein OutD;AltName: Full=Type II secretion system protein D;Short=T2SS protein D;Flags: Precursor
Sphingobium_AP49_pacbio_PROKKA_03459	RecName: Full=Response regulator MprA;AltName: Full=Mycobacterial persistence regulator A
Sphingobium_AP49_pacbio_PROKKA_00239	RecName: Full=Anaerobic nitric oxide reductase transcription regulator NorR
Sphingobium_AP49_pacbio_PROKKA_02541	RecName: Full=Phosphoserine phosphatase;Short=PSP;Short=PSPase;AltName: Full=O-phosphoserine phosphohydrolase
Sphingobium_AP49_pacbio_PROKKA_04050	---NA---
Sphingobium_AP49_pacbio_PROKKA_01275	RecName: Full=Exodeoxyribonuclease III;Short=EXO III;Short=Exonuclease III;AltName: Full=AP endonuclease VI
Sphingobium_AP49_pacbio_PROKKA_01321	RecName: Full=Pyrroline-5-carboxylate reductase;Short=P5C reductase;Short=P5CR;AltName: Full=PCA reductase
Sphingobium_AP49_pacbio_PROKKA_03605	RecName: Full=Vitamin B12 transporter BtuB;AltName: Full=Cobalamin receptor;AltName: Full=Outer membrane cobalamin translocator;Flags: Precursor
Sphingobium_AP49_pacbio_PROKKA_01031	---NA---
Sphingobium_AP49_pacbio_PROKKA_03306	RecName: Full=Transcriptional regulatory protein SrrA;AltName: Full=Staphylococcal respiratory response protein A
Sphingobium_AP49_pacbio_PROKKA_00310	RecName: Full=Vitamin B12 transporter BtuB;AltName: Full=Cobalamin receptor;AltName: Full=Outer membrane cobalamin translocator;Flags: Precursor
Sphingobium_AP49_pacbio_PROKKA_03517	RecName: Full=Vitamin B12 transporter BtuB;AltName: Full=Cobalamin receptor;AltName: Full=Outer membrane cobalamin translocator;Flags: Precursor
Sphingobium_AP49_pacbio_PROKKA_01793	RecName: Full=Putative polysaccharide export protein GfcE;AltName: Full=Group 4 capsule protein E homolog;Flags: Precursor
Sphingobium_AP49_pacbio_PROKKA_02269	RecName: Full=Alanine racemase
Sphingobium_AP49_pacbio_PROKKA_02671	RecName: Full=HTH-type transcriptional activator TtdR
Sphingobium_AP49_pacbio_PROKKA_01159	---NA---
Sphingobium_AP49_pacbio_PROKKA_04173	RecName: Full=3-oxoacyl-[acyl-carrier-protein] reductase FabG;AltName: Full=3-ketoacyl-acyl carrier protein reductase;AltName: Full=Beta-Ketoacyl-acyl carrier protein reductase;AltName: Full=Beta-ketoacyl-ACP reductase
Sphingobium_AP49_pacbio_PROKKA_03119	---NA---
Sphingobium_AP49_pacbio_PROKKA_00284	RecName: Full=Putative glutamate--cysteine ligase 2-2;AltName: Full=Gamma-glutamylcysteine synthetase 2-2;Short=GCS 2-2;Short=Gamma-GCS 2-2
Sphingobium_AP49_pacbio_PROKKA_01205	RecName: Full=3-methyl-2-oxobutanoate hydroxymethyltransferase;AltName: Full=Ketopantoate hydroxymethyltransferase;Short=KPHMT
Sphingobium_AP49_pacbio_PROKKA_00049	---NA---
Sphingobium_AP49_pacbio_PROKKA_01682	RecName: Full=NADH-quinone oxidoreductase subunit F;AltName: Full=NADH dehydrogenase I subunit F;AltName: Full=NDH-1 subunit F
Sphingobium_AP49_pacbio_PROKKA_01885	---NA---
Sphingobium_AP49_pacbio_PROKKA_01813	---NA---
Sphingobium_AP49_pacbio_PROKKA_01610	RecName: Full=Outer membrane protein assembly factor BamA;Flags: Precursor
Sphingobium_AP49_pacbio_PROKKA_02788	RecName: Full=1,4-dihydroxy-2-naphthoyl-CoA synthase;Short=DHNA-CoA synthase
Sphingobium_AP49_pacbio_PROKKA_00789	RecName: Full=Poly(3-hydroxyalkanoate) polymerase subunit PhaC;Short=PHA polymerase;AltName: Full=PHB synthase subunit PhaC;AltName: Full=Poly(3-hydroxybutyrate) polymerase subunit PhaC;Short=PHB polymerase;Short=Poly-beta-hydroxybutyrate polymerase;AltName: Full=Polyhydroxyalkanoic acid synthase subunit PhaC;Short=PHA synthase
Sphingobium_AP49_pacbio_PROKKA_00497	RecName: Full=Phenylalanine-4-hydroxylase;Short=PAH;AltName: Full=Phe-4-monooxygenase
Sphingobium_AP49_pacbio_PROKKA_00182	RecName: Full=Exodeoxyribonuclease 7 large subunit;AltName: Full=Exodeoxyribonuclease VII large subunit;Short=Exonuclease VII large subunit
Sphingobium_AP49_pacbio_PROKKA_01342	RecName: Full=Cell division protein ZapE;AltName: Full=Z ring-associated protein ZapE
Sphingobium_AP49_pacbio_PROKKA_01038	RecName: Full=GDP-mannose pyrophosphatase;AltName: Full=GDP-mannose hydrolase;AltName: Full=GDPMK
Sphingobium_AP49_pacbio_PROKKA_00696	RecName: Full=CRISPR-associated endonuclease Cas9
Sphingobium_AP49_pacbio_PROKKA_03225	RecName: Full=Homoserine kinase;Short=HK;Short=HSK
Sphingobium_AP49_pacbio_PROKKA_02626	RecName: Full=Cell division protein FtsN
Sphingobium_AP49_pacbio_PROKKA_03877	RecName: Full=Outer membrane protein MIP;AltName: Full=Macrophage infectivity potentiator;AltName: Full=Peptidyl-prolyl cis-trans isomerase;Short=PPIase;AltName: Full=Rotamase;Flags: Precursor
Sphingobium_AP49_pacbio_PROKKA_02131	---NA---
Sphingobium_AP49_pacbio_PROKKA_00034	RecName: Full=Methionine import ATP-binding protein MetN
Sphingobium_AP49_pacbio_PROKKA_01108	RecName: Full=Methionine synthase;AltName: Full=5-methyltetrahydrofolate--homocysteine methyltransferase;AltName: Full=Methionine synthase, vitamin-B12 dependent;Short=MS
Sphingobium_AP49_pacbio_PROKKA_03991	RecName: Full=NH(3)-dependent NAD(+) synthetase
Sphingobium_AP49_pacbio_PROKKA_00086	---NA---
Sphingobium_AP49_pacbio_PROKKA_03930	RecName: Full=Transcription antitermination protein NusB;AltName: Full=Antitermination factor NusB
Sphingobium_AP49_pacbio_PROKKA_03196	RecName: Full=D-alanine--D-alanine ligase;AltName: Full=D-Ala-D-Ala ligase;AltName: Full=D-alanylalanine synthetase
Sphingobium_AP49_pacbio_PROKKA_01440	RecName: Full=DNA repair protein RecN;AltName: Full=Recombination protein N
Sphingobium_AP49_pacbio_PROKKA_03478	---NA---
Sphingobium_AP49_pacbio_PROKKA_01678	RecName: Full=NADH-quinone oxidoreductase subunit B;AltName: Full=NADH dehydrogenase I subunit B;AltName: Full=NDH-1 subunit B
Sphingobium_AP49_pacbio_PROKKA_01964	RecName: Full=DNA polymerase III subunit delta'
Sphingobium_AP49_pacbio_PROKKA_02124	RecName: Full=1,5-anhydro-D-fructose reductase;Short=Anhydrofructose reductase;AltName: Full=1,5-anhydro-D-fructose reductase (1,5-anhydro-D-mannitol-forming)
Sphingobium_AP49_pacbio_PROKKA_02005	RecName: Full=Putative glutathione-dependent formaldehyde-activating enzyme
Sphingobium_AP49_pacbio_PROKKA_02543	RecName: Full=Acetolactate synthase large subunit;Short=AHAS;AltName: Full=Acetohydroxy-acid synthase large subunit;Short=ALS
Sphingobium_AP49_pacbio_PROKKA_01472	RecName: Full=Uncharacterized HTH-type transcriptional regulator YegW
Sphingobium_AP49_pacbio_PROKKA_01585	---NA---
Sphingobium_AP49_pacbio_PROKKA_01844	RecName: Full=tRNA N6-adenosine threonylcarbamoyltransferase;AltName: Full=N6-L-threonylcarbamoyladenine synthase;Short=t(6)A synthase;AltName: Full=t(6)A37 threonylcarbamoyladenosine biosynthesis protein TsaD;AltName: Full=tRNA threonylcarbamoyladenosine biosynthesis protein TsaD
Sphingobium_AP49_pacbio_PROKKA_01175	---NA---
Sphingobium_AP49_pacbio_PROKKA_01288	RecName: Full=Diacylglycerol kinase;Short=DAG kinase;Short=DAGK
Sphingobium_AP49_pacbio_PROKKA_00876	RecName: Full=Ribosomal protein L11 methyltransferase;Short=L11 Mtase
Sphingobium_AP49_pacbio_PROKKA_03379	RecName: Full=D-lactate dehydrogenase;Short=D-LDH;AltName: Full=D-specific 2-hydroxyacid dehydrogenase
Sphingobium_AP49_pacbio_PROKKA_01121	RecName: Full=3-isopropylmalate dehydratase small subunit;AltName: Full=Alpha-IPM isomerase;Short=IPMI;AltName: Full=Isopropylmalate isomerase
Sphingobium_AP49_pacbio_PROKKA_03261	---NA---
Sphingobium_AP49_pacbio_PROKKA_02792	RecName: Full=Macrolide export ATP-binding/permease protein MacB
Sphingobium_AP49_pacbio_PROKKA_02811	---NA---
Sphingobium_AP49_pacbio_PROKKA_01917	RecName: Full=Uncharacterized glycosyltransferase EpsJ
Sphingobium_AP49_pacbio_PROKKA_02151	RecName: Full=Sodium, potassium, lithium and rubidium/H(+) antiporter
Sphingobium_AP49_pacbio_PROKKA_01284	RecName: Full=Lipopolysaccharide export system permease protein LptG
Sphingobium_AP49_pacbio_PROKKA_01568	RecName: Full=Superoxide dismutase [Cu-Zn];Flags: Precursor
Sphingobium_AP49_pacbio_PROKKA_02385	RecName: Full=Phosphoenolpyruvate-protein phosphotransferase;AltName: Full=Phosphotransferase system, enzyme I
Sphingobium_AP49_pacbio_PROKKA_00596	RecName: Full=DNA recombination protein RmuC homolog
Sphingobium_AP49_pacbio_PROKKA_00912	RecName: Full=Vitamin B12 transporter BtuB;AltName: Full=Cobalamin receptor;AltName: Full=Outer membrane cobalamin translocator;Flags: Precursor
Sphingobium_AP49_pacbio_PROKKA_01179	RecName: Full=LPS-assembly protein LptD;Flags: Precursor
Sphingobium_AP49_pacbio_PROKKA_00903	RecName: Full=Vitamin B12 transporter BtuB;AltName: Full=Cobalamin receptor;AltName: Full=Outer membrane cobalamin translocator;Flags: Precursor
Sphingobium_AP49_pacbio_PROKKA_03507	RecName: Full=Alcohol dehydrogenase (quinone), dehydrogenase subunit;Short=ADH;AltName: Full=Alcohol dehydrogenase (quinone), acceptor subunit;AltName: Full=Alcohol dehydrogenase (quinone), subunit I;AltName: Full=Ethanol:Q2 reductase;AltName: Full=G3-ADH subunit I;AltName: Full=Quinohemoprotein alcohol dehydrogenase;AltName: Full=Quinohemoprotein-cytochrome c complex;AltName: Full=Ubiquinol oxid…
Sphingobium_AP49_pacbio_PROKKA_03842	---NA---
Sphingobium_AP49_pacbio_PROKKA_02172	RecName: Full=Alkaline phosphatase PhoK;AltName: Full=SPAP protein;Flags: Precursor
Sphingobium_AP49_pacbio_PROKKA_03727	RecName: Full=Intracellular exo-alpha-(1->5)-L-arabinofuranosidase;Short=ABF;AltName: Full=Intracellular arabinan exo-alpha-(1->5)-L-arabinosidase;Short=Arabinosidase
Sphingobium_AP49_pacbio_PROKKA_03988	---NA---
Sphingobium_AP49_pacbio_PROKKA_01496	RecName: Full=Probable nitronate monooxygenase;Short=NMO;AltName: Full=Propionate 3-nitronate monooxygenase;Short=P3N monooxygenase
Sphingobium_AP49_pacbio_PROKKA_03913	---NA---
Sphingobium_AP49_pacbio_PROKKA_00680	RecName: Full=Sensor protein ZraS
Sphingobium_AP49_pacbio_PROKKA_02545	RecName: Full=Acetolactate synthase small subunit;AltName: Full=Acetohydroxy-acid synthase small subunit;Short=AHAS;Short=ALS
Sphingobium_AP49_pacbio_PROKKA_01998	RecName: Full=3-phosphoshikimate 1-carboxyvinyltransferase;AltName: Full=5-enolpyruvylshikimate-3-phosphate synthase;Short=EPSP synthase;Short=EPSPS
Sphingobium_AP49_pacbio_PROKKA_01379	RecName: Full=Beta-barrel assembly-enhancing protease;Flags: Precursor
Sphingobium_AP49_pacbio_PROKKA_02016	RecName: Full=Tryptophan synthase alpha chain
Sphingobium_AP49_pacbio_PROKKA_00053	---NA---
Sphingobium_AP49_pacbio_PROKKA_00886	---NA---
Sphingobium_AP49_pacbio_PROKKA_01623	---NA---
Sphingobium_AP49_pacbio_PROKKA_01680	RecName: Full=NADH-quinone oxidoreductase subunit D;AltName: Full=NADH dehydrogenase I subunit D;AltName: Full=NDH-1 subunit D
Sphingobium_AP49_pacbio_PROKKA_03858	RecName: Full=tRNA-modifying protein YgfZ
Sphingobium_AP49_pacbio_PROKKA_02595	RecName: Full=Adaptive-response sensory-kinase SasA;AltName: Full=Synechococcus adaptive sensor protein A
Sphingobium_AP49_pacbio_PROKKA_02777	RecName: Full=Cell shape-determining protein MreB
Sphingobium_AP49_pacbio_PROKKA_04165	RecName: Full=Acrylyl-CoA reductase AcuI;AltName: Full=Acryloyl-coenzyme A reductase
Sphingobium_AP49_pacbio_PROKKA_03618	RecName: Full=Vitamin B12 transporter BtuB;AltName: Full=Cobalamin receptor;AltName: Full=Outer membrane cobalamin translocator;Flags: Precursor
Sphingobium_AP49_pacbio_PROKKA_03294	RecName: Full=Uncharacterized protein YdeI
Sphingobium_AP49_pacbio_PROKKA_01011	---NA---
Sphingobium_AP49_pacbio_PROKKA_00183	---NA---
Sphingobium_AP49_pacbio_PROKKA_01417	RecName: Full=Probable protein-export membrane protein SecG
Sphingobium_AP49_pacbio_PROKKA_01685	RecName: Full=NADH-quinone oxidoreductase subunit I;AltName: Full=NADH dehydrogenase I subunit I;AltName: Full=NDH-1 subunit I
Sphingobium_AP49_pacbio_PROKKA_01414	RecName: Full=Anthranilate synthase component 1;Short=AS;Short=ASI
Sphingobium_AP49_pacbio_PROKKA_03453	RecName: Full=DNA-binding dual transcriptional regulator OmpR;AltName: Full=Transcriptional regulatory protein OmpR
Sphingobium_AP49_pacbio_PROKKA_01637	RecName: Full=Vitamin B12 transporter BtuB;AltName: Full=Cobalamin receptor;AltName: Full=Outer membrane cobalamin translocator;Flags: Precursor
Sphingobium_AP49_pacbio_PROKKA_01643	RecName: Full=HTH-type transcriptional regulator SarZ;AltName: Full=Staphylococcal accessory regulator Z
Sphingobium_AP49_pacbio_PROKKA_00984	RecName: Full=Uncharacterized protein RP725
Sphingobium_AP49_pacbio_PROKKA_01271	RecName: Full=Thiol peroxidase;Short=Tpx;AltName: Full=Peroxiredoxin tpx;Short=Prx;AltName: Full=Thioredoxin peroxidase;AltName: Full=Thioredoxin-dependent peroxiredoxin
Sphingobium_AP49_pacbio_PROKKA_03951	---NA---
Sphingobium_AP49_pacbio_PROKKA_00962	---NA---
Sphingobium_AP49_pacbio_PROKKA_00987	RecName: Full=Putative fatty-acid--CoA ligase fadD21;AltName: Full=Acyl-CoA synthetase
Sphingobium_AP49_pacbio_PROKKA_01269	RecName: Full=Uncharacterized protein YpfJ
Sphingobium_AP49_pacbio_PROKKA_00531	RecName: Full=Pyridoxine/pyridoxamine 5'-phosphate oxidase;AltName: Full=PNP/PMP oxidase;Short=PNPOx;AltName: Full=Pyridoxal 5'-phosphate synthase
Sphingobium_AP49_pacbio_PROKKA_03114	RecName: Full=2,5-diketo-D-gluconic acid reductase A;Short=2,5-DKG reductase A;Short=2,5-DKGR A;Short=25DKGR-A;AltName: Full=AKR5C
Sphingobium_AP49_pacbio_PROKKA_00047	RecName: Full=UPF0053 inner membrane protein YgdQ
Sphingobium_AP49_pacbio_PROKKA_04227	RecName: Full=HTH-type transcriptional repressor Mb2911
Sphingobium_AP49_pacbio_PROKKA_01018	RecName: Full=D-inositol 3-phosphate glycosyltransferase;AltName: Full=N-acetylglucosamine-inositol-phosphate N-acetylglucosaminyltransferase;Short=GlcNAc-Ins-P N-acetylglucosaminyltransferase
Sphingobium_AP49_pacbio_PROKKA_03236	---NA---
Sphingobium_AP49_pacbio_PROKKA_02496	---NA---
Sphingobium_AP49_pacbio_PROKKA_03980	---NA---
Sphingobium_AP49_pacbio_PROKKA_01780	RecName: Full=Protein ApaG
Sphingobium_AP49_pacbio_PROKKA_01239	---NA---
Sphingobium_AP49_pacbio_PROKKA_02475	RecName: Full=N5-carboxyaminoimidazole ribonucleotide synthase;Short=N5-CAIR synthase;AltName: Full=5-(carboxyamino)imidazole ribonucleotide synthetase
Sphingobium_AP49_pacbio_PROKKA_03899	RecName: Full=Quercetin 2,3-dioxygenase;Short=Quercetinase;AltName: Full=Pirin-like protein YhhW
Sphingobium_AP49_pacbio_PROKKA_02130	RecName: Full=Vitamin B12 transporter BtuB;AltName: Full=Cobalamin receptor;AltName: Full=Outer membrane cobalamin translocator;Flags: Precursor
Sphingobium_AP49_pacbio_PROKKA_01315	RecName: Full=16S/23S rRNA (cytidine-2'-O)-methyltransferase TlyA;AltName: Full=16S rRNA (cytidine1409-2'-O)-methyltransferase;AltName: Full=23S rRNA (cytidine1920-2'-O)-methyltransferase;AltName: Full=Hemolysin TlyA
Sphingobium_AP49_pacbio_PROKKA_01577	---NA---
Sphingobium_AP49_pacbio_PROKKA_01070	RecName: Full=Ribosomal RNA small subunit methyltransferase I;AltName: Full=16S rRNA 2'-O-ribose C1402 methyltransferase;AltName: Full=rRNA (cytidine-2'-O-)-methyltransferase RsmI
Sphingobium_AP49_pacbio_PROKKA_03138	RecName: Full=Xanthine-guanine phosphoribosyltransferase;Short=XGPRT;AltName: Full=Xanthine phosphoribosyltransferase
Sphingobium_AP49_pacbio_PROKKA_00098	RecName: Full=Bifunctional uridylyltransferase/uridylyl-removing enzyme;Short=UTase/UR;AltName: Full=Bifunctional [protein-PII] modification enzyme;AltName: Full=Bifunctional nitrogen sensor protein;Includes: RecName: Full=[Protein-PII] uridylyltransferase;Short=PII uridylyltransferase;Short=UTase;Includes: RecName: Full=[Protein-PII]-UMP uridylyl-removing enzyme;Short=UR
Sphingobium_AP49_pacbio_PROKKA_02111	RecName: Full=Acetylxylan esterase;Flags: Precursor
Sphingobium_AP49_pacbio_PROKKA_01501	RecName: Full=Ubiquinone biosynthesis O-methyltransferase;AltName: Full=2-polyprenyl-6-hydroxyphenol methylase;AltName: Full=3-demethylubiquinone 3-O-methyltransferase
Sphingobium_AP49_pacbio_PROKKA_01792	RecName: Full=UDP-N-acetyl-D-mannosamine dehydrogenase;AltName: Full=UDP-ManNAc 6-dehydrogenase
Sphingobium_AP49_pacbio_PROKKA_04152	RecName: Full=Oxidoreductase UcpA
Sphingobium_AP49_pacbio_PROKKA_03297	RecName: Full=L-lactate dehydrogenase;Short=L-LDH
Sphingobium_AP49_pacbio_PROKKA_00843	---NA---
Sphingobium_AP49_pacbio_PROKKA_04066	---NA---
Sphingobium_AP49_pacbio_PROKKA_01337	---NA---
Sphingobium_AP49_pacbio_PROKKA_02597	---NA---
Sphingobium_AP49_pacbio_PROKKA_01971	RecName: Full=Phosphoribosyl-AMP cyclohydrolase;Short=PRA-CH
Sphingobium_AP49_pacbio_PROKKA_03122	RecName: Full=Multidrug resistance protein MdtC;AltName: Full=Multidrug transporter MdtC
Sphingobium_AP49_pacbio_PROKKA_02660	RecName: Full=Cytidine deaminase;AltName: Full=Cytidine aminohydrolase;Short=CDA
Sphingobium_AP49_pacbio_PROKKA_01326	RecName: Full=Ferredoxin
Sphingobium_AP49_pacbio_PROKKA_03174	RecName: Full=T-protein;Includes: RecName: Full=Chorismate mutase;Short=CM;Includes: RecName: Full=Prephenate dehydrogenase;Short=PDH
Sphingobium_AP49_pacbio_PROKKA_02739	RecName: Full=Antitoxin DinJ
Sphingobium_AP49_pacbio_PROKKA_02341	RecName: Full=Ribosome association toxin RatA
Sphingobium_AP49_pacbio_PROKKA_02166	RecName: Full=Cell shape-determining protein MreC;AltName: Full=Cell shape protein MreC;AltName: Full=Rod shape-determining protein MreC
Sphingobium_AP49_pacbio_PROKKA_01334	RecName: Full=UTP--glucose-1-phosphate uridylyltransferase;AltName: Full=Alpha-D-glucosyl-1-phosphate uridylyltransferase;AltName: Full=UDP-glucose pyrophosphorylase;Short=UDPGP;AltName: Full=Uridine diphosphoglucose pyrophosphorylase
Sphingobium_AP49_pacbio_PROKKA_02628	RecName: Full=Protein virC1
Sphingobium_AP49_pacbio_PROKKA_01183	---NA---
Sphingobium_AP49_pacbio_PROKKA_01587	---NA---
Sphingobium_AP49_pacbio_PROKKA_03162	RecName: Full=DNA repair protein RadA;AltName: Full=Branch migration protein RadA
Sphingobium_AP49_pacbio_PROKKA_03723	RecName: Full=Protein TsgA
Sphingobium_AP49_pacbio_PROKKA_00126	---NA---
Sphingobium_AP49_pacbio_PROKKA_02300	RecName: Full=Arginine biosynthesis bifunctional protein ArgJ;Includes: RecName: Full=Glutamate N-acetyltransferase;AltName: Full=Ornithine acetyltransferase;Short=OATase;AltName: Full=Ornithine transacetylase;Includes: RecName: Full=Amino-acid acetyltransferase;AltName: Full=N-acetylglutamate synthase;Short=AGSase;Contains: RecName: Full=Arginine biosynthesis bifunctional protein ArgJ alpha chai…
Sphingobium_AP49_pacbio_PROKKA_00226	RecName: Full=Beta-galactosidase;Short=Lactase;Flags: Precursor
Sphingobium_AP49_pacbio_PROKKA_01409	RecName: Full=Citrate lyase subunit beta;Short=Citrase beta chain;AltName: Full=Citrate (pro-3S)-lyase subunit beta;AltName: Full=Citryl-CoA lyase subunit
Sphingobium_AP49_pacbio_PROKKA_02865	RecName: Full=Putative aldehyde dehydrogenase
Sphingobium_AP49_pacbio_PROKKA_01236	RecName: Full=Cation/acetate symporter ActP;AltName: Full=Acetate permease;AltName: Full=Acetate transporter ActP
Sphingobium_AP49_pacbio_PROKKA_03635	---NA---
Sphingobium_AP49_pacbio_PROKKA_03386	RecName: Full=C4-dicarboxylate transport protein
Sphingobium_AP49_pacbio_PROKKA_04104	RecName: Full=Blue-light-activated histidine kinase
Sphingobium_AP49_pacbio_PROKKA_00124	---NA---
Sphingobium_AP49_pacbio_PROKKA_02649	---NA---
Sphingobium_AP49_pacbio_PROKKA_01579	---NA---
Sphingobium_AP49_pacbio_PROKKA_00684	RecName: Full=Oxaloacetate decarboxylase
Sphingobium_AP49_pacbio_PROKKA_03479	RecName: Full=2,3-bisphosphoglycerate-dependent phosphoglycerate mutase;Short=BPG-dependent PGAM;Short=PGAM;Short=Phosphoglyceromutase;Short=dPGM
Sphingobium_AP49_pacbio_PROKKA_03621	RecName: Full=Uncharacterized HTH-type transcriptional regulator YdfH
Sphingobium_AP49_pacbio_PROKKA_00535	RecName: Full=Chorismate synthase;Short=CS;AltName: Full=5-enolpyruvylshikimate-3-phosphate phospholyase
Sphingobium_AP49_pacbio_PROKKA_01327	RecName: Full=MltA-interacting protein;Flags: Precursor
Sphingobium_AP49_pacbio_PROKKA_01573	RecName: Full=Glutathione S-transferase GstB
Sphingobium_AP49_pacbio_PROKKA_03579	---NA---
Sphingobium_AP49_pacbio_PROKKA_01605	RecName: Full=RNA polymerase-binding transcription factor DksA
Sphingobium_AP49_pacbio_PROKKA_01525	---NA---
Sphingobium_AP49_pacbio_PROKKA_02311	RecName: Full=3'-5' ssDNA/RNA exonuclease TatD;AltName: Full=DNase TatD
Sphingobium_AP49_pacbio_PROKKA_02473	RecName: Full=Bifunctional riboflavin kinase/FMN adenylyltransferase;AltName: Full=Riboflavin biosynthesis protein RibF;Includes: RecName: Full=Riboflavin kinase;AltName: Full=Flavokinase;Includes: RecName: Full=FMN adenylyltransferase;AltName: Full=FAD pyrophosphorylase;AltName: Full=FAD synthase
Sphingobium_AP49_pacbio_PROKKA_00304	---NA---
Sphingobium_AP49_pacbio_PROKKA_02291	RecName: Full=Cell-division control histidine kinase PdhS
Sphingobium_AP49_pacbio_PROKKA_01702	---NA---
Sphingobium_AP49_pacbio_PROKKA_01478	---NA---
Sphingobium_AP49_pacbio_PROKKA_00102	RecName: Full=Phosphoenolpyruvate transferase;AltName: Full=EPPG:FO PEP transferase
Sphingobium_AP49_pacbio_PROKKA_01050	RecName: Full=1,6-anhydro-N-acetylmuramyl-L-alanine amidase AmpD;AltName: Full=N-acetylmuramoyl-L-alanine amidase
Sphingobium_AP49_pacbio_PROKKA_00988	RecName: Full=Uncharacterized signaling protein PA1727
Sphingobium_AP49_pacbio_PROKKA_02332	RecName: Full=GTPase HflX;AltName: Full=GTP-binding protein HflX
Sphingobium_AP49_pacbio_PROKKA_00043	---NA---
Sphingobium_AP49_pacbio_PROKKA_02426	RecName: Full=Vitamin B12 transporter BtuB;AltName: Full=Cobalamin receptor;AltName: Full=Outer membrane cobalamin translocator;Flags: Precursor
Sphingobium_AP49_pacbio_PROKKA_00964	RecName: Full=Ubiquinone/menaquinone biosynthesis C-methyltransferase UbiE;AltName: Full=2-methoxy-6-polyprenyl-1,4-benzoquinol methylase;AltName: Full=Demethylmenaquinone methyltransferase
Sphingobium_AP49_pacbio_PROKKA_00593	RecName: Full=Oxidoreductase UcpA
Sphingobium_AP49_pacbio_PROKKA_02196	RecName: Full=Arginine N-succinyltransferase;Short=AST;AltName: Full=AOST
Sphingobium_AP49_pacbio_PROKKA_02523	RecName: Full=Putative D-alanyl-D-alanine carboxypeptidase;AltName: Full=DD-carboxypeptidase;Short=DD-CPase
Sphingobium_AP49_pacbio_PROKKA_00084	RecName: Full=Pantothenate synthetase;Short=PS;AltName: Full=Pantoate--beta-alanine ligase;AltName: Full=Pantoate-activating enzyme
Sphingobium_AP49_pacbio_PROKKA_02342	RecName: Full=Lipoyl synthase;AltName: Full=Lip-syn;Short=LS;AltName: Full=Lipoate synthase;AltName: Full=Lipoic acid synthase;AltName: Full=Sulfur insertion protein LipA
Sphingobium_AP49_pacbio_PROKKA_03123	RecName: Full=Multidrug resistance protein MdtA;AltName: Full=Multidrug transporter MdtA;Flags: Precursor
Sphingobium_AP49_pacbio_PROKKA_02199	RecName: Full=RNA pyrophosphohydrolase;AltName: Full=(Di)nucleoside polyphosphate hydrolase
Sphingobium_AP49_pacbio_PROKKA_01147	RecName: Full=Protein TonB
Sphingobium_AP49_pacbio_PROKKA_00966	RecName: Full=Formamidopyrimidine-DNA glycosylase;Short=Fapy-DNA glycosylase;AltName: Full=DNA-(apurinic or apyrimidinic site) lyase MutM;Short=AP lyase MutM
Sphingobium_AP49_pacbio_PROKKA_01785	RecName: Full=Protease HtpX homolog
Sphingobium_AP49_pacbio_PROKKA_03892	---NA---
Sphingobium_AP49_pacbio_PROKKA_03158	RecName: Full=GTPase Obg;AltName: Full=GTP-binding protein Obg
Sphingobium_AP49_pacbio_PROKKA_04145	---NA---
Sphingobium_AP49_pacbio_PROKKA_03473	RecName: Full=Vitamin B12 transporter BtuB;AltName: Full=Cobalamin receptor;AltName: Full=Outer membrane cobalamin translocator;Flags: Precursor
Sphingobium_AP49_pacbio_PROKKA_02665	---NA---
Sphingobium_AP49_pacbio_PROKKA_01152	---NA---
Sphingobium_AP49_pacbio_PROKKA_01247	RecName: Full=Phosphate import ATP-binding protein PstB;AltName: Full=ABC phosphate transporter;AltName: Full=Phosphate-transporting ATPase
Sphingobium_AP49_pacbio_PROKKA_03625	RecName: Full=Probable dipeptidase PepE
Sphingobium_AP49_pacbio_PROKKA_02686	RecName: Full=Protein ZMO0507
Sphingobium_AP49_pacbio_PROKKA_00681	---NA---
Sphingobium_AP49_pacbio_PROKKA_00250	---NA---
Sphingobium_AP49_pacbio_PROKKA_02614	RecName: Full=Uncharacterized signaling protein PA1727
Sphingobium_AP49_pacbio_PROKKA_02489	---NA---
Sphingobium_AP49_pacbio_PROKKA_03566	RecName: Full=Pyrimidine monooxygenase RutA
Sphingobium_AP49_pacbio_PROKKA_01960	RecName: Full=Cysteine desulfurase IscS
Sphingobium_AP49_pacbio_PROKKA_01035	RecName: Full=D-inositol 3-phosphate glycosyltransferase;AltName: Full=N-acetylglucosamine-inositol-phosphate N-acetylglucosaminyltransferase;Short=GlcNAc-Ins-P N-acetylglucosaminyltransferase
Sphingobium_AP49_pacbio_PROKKA_04212	---NA---
Sphingobium_AP49_pacbio_PROKKA_03058	RecName: Full=HTH-type transcriptional regulator TdcA;AltName: Full=Tdc operon transcriptional activator
Sphingobium_AP49_pacbio_PROKKA_02390	RecName: Full=N-acetylglucosamine-6-phosphate deacetylase;Short=GlcNAc 6-P deacetylase
Sphingobium_AP49_pacbio_PROKKA_00775	RecName: Full=Uncharacterized HTH-type transcriptional regulator in himA 3'region
Sphingobium_AP49_pacbio_PROKKA_00930	---NA---
Sphingobium_AP49_pacbio_PROKKA_03591	RecName: Full=Outer membrane protein W;Flags: Precursor
Sphingobium_AP49_pacbio_PROKKA_04002	RecName: Full=Phenylalanine--tRNA ligase alpha subunit;AltName: Full=Phenylalanyl-tRNA synthetase alpha subunit;Short=PheRS
Sphingobium_AP49_pacbio_PROKKA_01380	---NA---
Sphingobium_AP49_pacbio_PROKKA_01834	---NA---
Sphingobium_AP49_pacbio_PROKKA_03986	RecName: Full=Porphobilinogen deaminase;Short=PBG;AltName: Full=Hydroxymethylbilane synthase;Short=HMBS;AltName: Full=Pre-uroporphyrinogen synthase
Sphingobium_AP49_pacbio_PROKKA_02699	---NA---
Sphingobium_AP49_pacbio_PROKKA_03079	RecName: Full=2-keto-4-carboxy-3-hexenedioate hydratase;Short=KCH hydratase
Sphingobium_AP49_pacbio_PROKKA_03279	RecName: Full=Uncharacterized protein YbaA
Sphingobium_AP49_pacbio_PROKKA_01957	---NA---
Sphingobium_AP49_pacbio_PROKKA_01134	---NA---
Sphingobium_AP49_pacbio_PROKKA_02276	RecName: Full=ATP-dependent protease subunit HslV
Sphingobium_AP49_pacbio_PROKKA_03312	RecName: Full=Probable diguanylate cyclase DgcQ;Short=DGC;AltName: Full=Cellulose synthesis regulatory protein
Sphingobium_AP49_pacbio_PROKKA_02306	RecName: Full=Endolytic peptidoglycan transglycosylase RlpA;Flags: Precursor
Sphingobium_AP49_pacbio_PROKKA_01600	RecName: Full=Murein hydrolase activator NlpD;Flags: Precursor
Sphingobium_AP49_pacbio_PROKKA_00867	RecName: Full=UPF0145 protein YbjQ
Sphingobium_AP49_pacbio_PROKKA_02033	RecName: Full=Beta-galactosidase;Short=Beta-gal;AltName: Full=Lactase
Sphingobium_AP49_pacbio_PROKKA_02454	RecName: Full=Penicillin-binding protein 1B;Short=PBP-1b;Short=PBP1b;AltName: Full=Murein polymerase;Includes: RecName: Full=Penicillin-insensitive transglycosylase;AltName: Full=Peptidoglycan TGase;AltName: Full=Peptidoglycan glycosyltransferase;Includes: RecName: Full=Penicillin-sensitive transpeptidase;AltName: Full=DD-transpeptidase
Sphingobium_AP49_pacbio_PROKKA_02952	---NA---
Sphingobium_AP49_pacbio_PROKKA_01997	RecName: Full=Cytidylate kinase;Short=CK;AltName: Full=Cytidine monophosphate kinase;Short=CMP kinase
Sphingobium_AP49_pacbio_PROKKA_02203	RecName: Full=Amidophosphoribosyltransferase;Short=ATase;AltName: Full=Glutamine phosphoribosylpyrophosphate amidotransferase;Short=GPATase;Flags: Precursor
Sphingobium_AP49_pacbio_PROKKA_01294	RecName: Full=Deaminated glutathione amidase;Short=dGSH amidase;AltName: Full=Nitrilase homolog 1;Short=syNit1
Sphingobium_AP49_pacbio_PROKKA_02801	---NA---
Sphingobium_AP49_pacbio_PROKKA_03891	---NA---
Sphingobium_AP49_pacbio_PROKKA_01460	---NA---
Sphingobium_AP49_pacbio_PROKKA_03311	RecName: Full=Phosphocarrier protein HPr;AltName: Full=Histidine-containing protein
Sphingobium_AP49_pacbio_PROKKA_03151	RecName: Full=Glutathione-regulated potassium-efflux system protein KefC;AltName: Full=K(+)/H(+) antiporter
Sphingobium_AP49_pacbio_PROKKA_00974	RecName: Full=Protein-export protein SecB
Sphingobium_AP49_pacbio_PROKKA_01975	---NA---
Sphingobium_AP49_pacbio_PROKKA_01522	RecName: Full=Putative proline/betaine transporter
Sphingobium_AP49_pacbio_PROKKA_02854	RecName: Full=Apolipoprotein N-acyltransferase;Short=ALP N-acyltransferase
Sphingobium_AP49_pacbio_PROKKA_03823	RecName: Full=Guanylate kinase;AltName: Full=GMP kinase
Sphingobium_AP49_pacbio_PROKKA_00582	RecName: Full=Murein hydrolase activator EnvC;AltName: Full=Septal ring factor;Flags: Precursor
Sphingobium_AP49_pacbio_PROKKA_04105	RecName: Full=Heme oxygenase
Sphingobium_AP49_pacbio_PROKKA_03365	RecName: Full=Nod factor export ATP-binding protein I;AltName: Full=Nodulation ATP-binding protein I
Sphingobium_AP49_pacbio_PROKKA_03817	RecName: Full=Chaperone protein DnaJ
Sphingobium_AP49_pacbio_PROKKA_00271	RecName: Full=Stringent starvation protein A homolog
Sphingobium_AP49_pacbio_PROKKA_03076	RecName: Full=Inositol 2-dehydrogenase;AltName: Full=Myo-inositol 2-dehydrogenase;Short=MI 2-dehydrogenase
Sphingobium_AP49_pacbio_PROKKA_01991	RecName: Full=Glutathione-regulated potassium-efflux system protein KefC;AltName: Full=K(+)/H(+) antiporter
Sphingobium_AP49_pacbio_PROKKA_02192	---NA---
Sphingobium_AP49_pacbio_PROKKA_03746	RecName: Full=Multidrug resistance outer membrane protein MdtP;Flags: Precursor
Sphingobium_AP49_pacbio_PROKKA_02241	RecName: Full=Glutamate racemase
Sphingobium_AP49_pacbio_PROKKA_02101	---NA---
Sphingobium_AP49_pacbio_PROKKA_03415	RecName: Full=Flagellar motor switch protein FliN
Sphingobium_AP49_pacbio_PROKKA_02250	RecName: Full=GTPase Era
Sphingobium_AP49_pacbio_PROKKA_00897	---NA---
Sphingobium_AP49_pacbio_PROKKA_00678	RecName: Full=SsrA-binding protein;AltName: Full=Small protein B
Sphingobium_AP49_pacbio_PROKKA_03326	RecName: Full=Multidrug export protein EmrB
Sphingobium_AP49_pacbio_PROKKA_04037	RecName: Full=50S ribosomal protein L33
Sphingobium_AP49_pacbio_PROKKA_02521	RecName: Full=1,4-alpha-glucan branching enzyme GlgB;AltName: Full=1,4-alpha-D-glucan:1,4-alpha-D-glucan 6-glucosyl-transferase;AltName: Full=Alpha-(1->4)-glucan branching enzyme;AltName: Full=Glycogen branching enzyme;Short=BE
Sphingobium_AP49_pacbio_PROKKA_03663	RecName: Full=Muconolactone Delta-isomerase;Short=MIase
Sphingobium_AP49_pacbio_PROKKA_02366	RecName: Full=Putative transcriptional regulator of 2-aminoethylphosphonate degradation operons
Sphingobium_AP49_pacbio_PROKKA_04072	---NA---
Sphingobium_AP49_pacbio_PROKKA_03163	---NA---
Sphingobium_AP49_pacbio_PROKKA_03638	RecName: Full=UPF0259 membrane protein YciC
Sphingobium_AP49_pacbio_PROKKA_03829	RecName: Full=Imidazoleglycerol-phosphate dehydratase;Short=IGPD
Sphingobium_AP49_pacbio_PROKKA_01692	RecName: Full=Type III pantothenate kinase;AltName: Full=PanK-III;AltName: Full=Pantothenic acid kinase
Sphingobium_AP49_pacbio_PROKKA_02460	RecName: Full=Iron-sulfur cluster assembly scaffold protein IscU;AltName: Full=Sulfur acceptor protein IscU
Sphingobium_AP49_pacbio_PROKKA_03964	RecName: Full=Protease HtpX homolog
Sphingobium_AP49_pacbio_PROKKA_02006	---NA---
Sphingobium_AP49_pacbio_PROKKA_01802	RecName: Full=Trehalose-6-phosphate synthase;Short=TPS;AltName: Full=Alpha,alpha-trehalose-phosphate synthase [UDP-forming];AltName: Full=Osmoregulatory trehalose synthesis protein A;Short=OtsA;AltName: Full=UDP-glucose-glucosephosphate glucosyltransferase
Sphingobium_AP49_pacbio_PROKKA_00529	RecName: Full=UPF0187 protein YneE
Sphingobium_AP49_pacbio_PROKKA_03947	RecName: Full=6,7-dimethyl-8-ribityllumazine synthase;Short=DMRL synthase;Short=LS;Short=Lumazine synthase
Sphingobium_AP49_pacbio_PROKKA_00791	RecName: Full=ATP-dependent Clp protease adapter protein ClpS
Sphingobium_AP49_pacbio_PROKKA_04021	RecName: Full=Cell division protein FtsX
Sphingobium_AP49_pacbio_PROKKA_01684	RecName: Full=NADH-quinone oxidoreductase subunit H;AltName: Full=NADH dehydrogenase I subunit H;AltName: Full=NDH-1 subunit H
Sphingobium_AP49_pacbio_PROKKA_04098	RecName: Full=Pyruvate dehydrogenase E1 component subunit beta
Sphingobium_AP49_pacbio_PROKKA_00178	---NA---
Sphingobium_AP49_pacbio_PROKKA_01362	RecName: Full=sn-glycerol-3-phosphate import ATP-binding protein UgpC 3
Sphingobium_AP49_pacbio_PROKKA_03489	RecName: Full=D-alanine--D-alanine ligase;AltName: Full=D-Ala-D-Ala ligase;AltName: Full=D-alanylalanine synthetase
Sphingobium_AP49_pacbio_PROKKA_03285	---NA---
Sphingobium_AP49_pacbio_PROKKA_02555	RecName: Full=Uncharacterized ABC transporter permease YbbP
Sphingobium_AP49_pacbio_PROKKA_04129	RecName: Full=Gamma-resorcylate decarboxylase;Short=Gamma-RSD;AltName: Full=2,6-dihydroxybenzoate decarboxylase;Short=2,6-DHBD
Sphingobium_AP49_pacbio_PROKKA_01486	RecName: Full=Kynurenine formamidase;Short=KFA;Short=KFase;AltName: Full=Arylformamidase;AltName: Full=N-formylkynurenine formamidase;Short=FKF
Sphingobium_AP49_pacbio_PROKKA_02580	RecName: Full=Betaine aldehyde dehydrogenase;Short=BADH
Sphingobium_AP49_pacbio_PROKKA_00369	RecName: Full=Chemotaxis protein CheW
Sphingobium_AP49_pacbio_PROKKA_02632	RecName: Full=Phosphoribosylglycinamide formyltransferase;AltName: Full=5'-phosphoribosylglycinamide transformylase;AltName: Full=GAR transformylase;Short=GART
Sphingobium_AP49_pacbio_PROKKA_04208	RecName: Full=Multidrug resistance protein MdtA;AltName: Full=Multidrug transporter MdtA;Flags: Precursor
Sphingobium_AP49_pacbio_PROKKA_03280	---NA---
Sphingobium_AP49_pacbio_PROKKA_02198	RecName: Full=Uncharacterized protein YdiY;Flags: Precursor
Sphingobium_AP49_pacbio_PROKKA_00491	RecName: Full=Pyridoxal 4-dehydrogenase
Sphingobium_AP49_pacbio_PROKKA_02386	RecName: Full=Beta-hexosaminidase;AltName: Full=Beta-GlcNAcase;AltName: Full=Beta-N-acetylhexosaminidase;Short=Beta-NAHase;AltName: Full=N-acetyl-beta-glucosaminidase;Flags: Precursor
Sphingobium_AP49_pacbio_PROKKA_02559	RecName: Full=Type II secretion system protein N;Short=T2SS protein N;AltName: Full=Cholera toxin secretion protein EpsN;AltName: Full=General secretion pathway protein N
Sphingobium_AP49_pacbio_PROKKA_01044	---NA---
Sphingobium_AP49_pacbio_PROKKA_01882	RecName: Full=Protein phosphotransferase ChpT;AltName: Full=Histidine phosphotransferase
Sphingobium_AP49_pacbio_PROKKA_03100	RecName: Full=Sulfite reductase [NADPH] flavoprotein alpha-component;Short=SiR-FP
Sphingobium_AP49_pacbio_PROKKA_02243	RecName: Full=Glycerol-3-phosphate acyltransferase;AltName: Full=Acyl-PO4 G3P acyltransferase;AltName: Full=Acyl-phosphate--glycerol-3-phosphate acyltransferase;AltName: Full=G3P acyltransferase;Short=GPAT;AltName: Full=Lysophosphatidic acid synthase;Short=LPA synthase
Sphingobium_AP49_pacbio_PROKKA_03725	---NA---
Sphingobium_AP49_pacbio_PROKKA_02119	RecName: Full=3-oxoacyl-[acyl-carrier-protein] reductase FabG;AltName: Full=3-ketoacyl-acyl carrier protein reductase;AltName: Full=Beta-Ketoacyl-acyl carrier protein reductase;AltName: Full=Beta-ketoacyl-ACP reductase
Sphingobium_AP49_pacbio_PROKKA_02389	RecName: Full=Glutamine--fructose-6-phosphate aminotransferase [isomerizing];AltName: Full=D-fructose-6-phosphate amidotransferase;AltName: Full=GFAT;AltName: Full=Glucosamine-6-phosphate synthase;AltName: Full=Hexosephosphate aminotransferase;AltName: Full=L-glutamine--D-fructose-6-phosphate amidotransferase
Sphingobium_AP49_pacbio_PROKKA_03353	RecName: Full=Cytochrome c homolog
Sphingobium_AP49_pacbio_PROKKA_02488	RecName: Full=Oxygen-dependent choline dehydrogenase;Short=CDH;Short=CHD;AltName: Full=Betaine aldehyde dehydrogenase;Short=BADH
Sphingobium_AP49_pacbio_PROKKA_03401	RecName: Full=7-carboxy-7-deazaguanine synthase;Short=CDG synthase;AltName: Full=Queuosine biosynthesis protein QueE
Sphingobium_AP49_pacbio_PROKKA_02373	RecName: Full=Endoglucanase;AltName: Full=Carboxymethylcellulase;Short=CMCase;AltName: Full=Cellulase;AltName: Full=Endo-1,4-beta-glucanase;Flags: Precursor
Sphingobium_AP49_pacbio_PROKKA_03458	RecName: Full=HTH-type transcriptional repressor PurR;AltName: Full=Pur regulon repressor;AltName: Full=Purine nucleotide synthesis repressor
Sphingobium_AP49_pacbio_PROKKA_03894	RecName: Full=Alcohol dehydrogenase;Short=ADH
Sphingobium_AP49_pacbio_PROKKA_01572	RecName: Full=Inner membrane protein YbhL
Sphingobium_AP49_pacbio_PROKKA_01068	RecName: Full=Hemin import ATP-binding protein HmuV
Sphingobium_AP49_pacbio_PROKKA_00774	RecName: Full=Integration host factor subunit alpha;Short=IHF-alpha
Sphingobium_AP49_pacbio_PROKKA_00846	RecName: Full=Sensor histidine kinase EnvZ;AltName: Full=Osmolarity sensor protein EnvZ
Sphingobium_AP49_pacbio_PROKKA_03476	---NA---
Sphingobium_AP49_pacbio_PROKKA_03813	RecName: Full=HTH-type transcriptional regulator CueR;AltName: Full=Copper efflux regulator;AltName: Full=Copper export regulator
Sphingobium_AP49_pacbio_PROKKA_03017	---NA---
Sphingobium_AP49_pacbio_PROKKA_03922	RecName: Full=ATP-dependent dethiobiotin synthetase BioD;AltName: Full=DTB synthetase;Short=DTBS;AltName: Full=Dethiobiotin synthase
Sphingobium_AP49_pacbio_PROKKA_03329	RecName: Full=Nucleoid occlusion factor SlmA
Sphingobium_AP49_pacbio_PROKKA_02183	RecName: Full=Glycine--tRNA ligase alpha subunit;AltName: Full=Glycyl-tRNA synthetase alpha subunit;Short=GlyRS
Sphingobium_AP49_pacbio_PROKKA_03972	---NA---
Sphingobium_AP49_pacbio_PROKKA_03662	RecName: Full=Chlorocatechol 1,2-dioxygenase
Sphingobium_AP49_pacbio_PROKKA_00947	RecName: Full=Probable branched-chain-amino-acid aminotransferase;Short=BCAT
Sphingobium_AP49_pacbio_PROKKA_00813	---NA---
Sphingobium_AP49_pacbio_PROKKA_03659	RecName: Full=Oxidoreductase UcpA
Sphingobium_AP49_pacbio_PROKKA_03291	RecName: Full=Ubiquinone biosynthesis O-methyltransferase;AltName: Full=2-polyprenyl-6-hydroxyphenol methylase;AltName: Full=3-demethylubiquinone 3-O-methyltransferase
Sphingobium_AP49_pacbio_PROKKA_04207	RecName: Full=Multidrug resistance protein MdtF
Sphingobium_AP49_pacbio_PROKKA_03546	RecName: Full=Tol-Pal system protein TolB;Flags: Precursor
Sphingobium_AP49_pacbio_PROKKA_01831	RecName: Full=Acyl-CoA thioester hydrolase YciA
Sphingobium_AP49_pacbio_PROKKA_01638	---NA---
Sphingobium_AP49_pacbio_PROKKA_03090	RecName: Full=Dihydropteroate synthase;Short=DHPS;AltName: Full=Dihydropteroate pyrophosphorylase
Sphingobium_AP49_pacbio_PROKKA_01431	---NA---
Sphingobium_AP49_pacbio_PROKKA_03395	RecName: Full=Oxygen-dependent coproporphyrinogen-III oxidase;Short=CPO;Short=Coprogen oxidase;Short=Coproporphyrinogenase
Sphingobium_AP49_pacbio_PROKKA_00236	RecName: Full=Biopolymer transport protein ExbB
Sphingobium_AP49_pacbio_PROKKA_00917	---NA---
Sphingobium_AP49_pacbio_PROKKA_02442	RecName: Full=3-oxoacyl-[acyl-carrier-protein] reductase FabG;AltName: Full=3-ketoacyl-acyl carrier protein reductase;AltName: Full=Beta-Ketoacyl-acyl carrier protein reductase;AltName: Full=Beta-ketoacyl-ACP reductase
Sphingobium_AP49_pacbio_PROKKA_04157	RecName: Full=3-oxoacyl-[acyl-carrier-protein] reductase FabG;AltName: Full=3-ketoacyl-acyl carrier protein reductase;AltName: Full=Beta-Ketoacyl-acyl carrier protein reductase;AltName: Full=Beta-ketoacyl-ACP reductase
Sphingobium_AP49_pacbio_PROKKA_02721	RecName: Full=Uncharacterized protein Mb2597
Sphingobium_AP49_pacbio_PROKKA_00305	---NA---
Sphingobium_AP49_pacbio_PROKKA_03658	RecName: Full=Succinyl-CoA:3-ketoacid coenzyme A transferase subunit A;AltName: Full=Succinyl-CoA:3-oxoacid CoA-transferase;Short=OXCT A
Sphingobium_AP49_pacbio_PROKKA_01151	RecName: Full=Inositol 2-dehydrogenase;AltName: Full=Myo-inositol 2-dehydrogenase;Short=MI 2-dehydrogenase
Sphingobium_AP49_pacbio_PROKKA_01019	---NA---
Sphingobium_AP49_pacbio_PROKKA_02692	RecName: Full=L-threonate dehydrogenase
Sphingobium_AP49_pacbio_PROKKA_00604	RecName: Full=Polyamine aminopropyltransferase;AltName: Full=Putrescine aminopropyltransferase;Short=PAPT;AltName: Full=Spermidine synthase;Short=SPDS;Short=SPDSY
Sphingobium_AP49_pacbio_PROKKA_01982	RecName: Full=Glutathione S-transferase
Sphingobium_AP49_pacbio_PROKKA_00941	RecName: Full=Protein YceI;Flags: Precursor
Sphingobium_AP49_pacbio_PROKKA_02935	---NA---
Sphingobium_AP49_pacbio_PROKKA_02201	RecName: Full=Ubiquinone biosynthesis O-methyltransferase;AltName: Full=2-polyprenyl-6-hydroxyphenol methylase;AltName: Full=3-demethylubiquinone 3-O-methyltransferase
Sphingobium_AP49_pacbio_PROKKA_01373	RecName: Full=3-dehydroquinate synthase;Short=DHQS
Sphingobium_AP49_pacbio_PROKKA_03669	RecName: Full=Transposon Tn3 resolvase
Sphingobium_AP49_pacbio_PROKKA_01138	RecName: Full=Heat-inducible transcription repressor HrcA
Sphingobium_AP49_pacbio_PROKKA_01645	RecName: Full=Thymidylate synthase;Short=TS;Short=TSase
Sphingobium_AP49_pacbio_PROKKA_02164	RecName: Full=Peptidoglycan D,D-transpeptidase MrdA;AltName: Full=Penicillin-binding protein 2;Short=PBP-2
Sphingobium_AP49_pacbio_PROKKA_01837	RecName: Full=Endoribonuclease YbeY
Sphingobium_AP49_pacbio_PROKKA_04167	RecName: Full=Pesticin receptor;AltName: Full=IPR65;AltName: Full=IRPC;Flags: Precursor
Sphingobium_AP49_pacbio_PROKKA_00833	RecName: Full=Beta-barrel assembly-enhancing protease;Flags: Precursor
Sphingobium_AP49_pacbio_PROKKA_03156	RecName: Full=Uncharacterized N-acetyltransferase YoaA
Sphingobium_AP49_pacbio_PROKKA_02193	---NA---
Sphingobium_AP49_pacbio_PROKKA_02014	RecName: Full=Dihydrofolate synthase/folylpolyglutamate synthase;Short=DHFS / FPGS;AltName: Full=Folylpoly-gamma-glutamate synthetase-dihydrofolate synthetase;AltName: Full=Folylpolyglutamate synthetase;AltName: Full=Tetrahydrofolylpolyglutamate synthase
Sphingobium_AP49_pacbio_PROKKA_02742	RecName: Full=Ribosomal RNA large subunit methyltransferase J;AltName: Full=23S rRNA (adenine(2030)-N6)-methyltransferase;AltName: Full=23S rRNA m6A2030 methyltransferase
Sphingobium_AP49_pacbio_PROKKA_01473	RecName: Full=Putative NAD(P)H nitroreductase YdjA
Sphingobium_AP49_pacbio_PROKKA_02646	---NA---
Sphingobium_AP49_pacbio_PROKKA_02242	RecName: Full=2,3,4,5-tetrahydropyridine-2,6-dicarboxylate N-acetyltransferase;AltName: Full=Tetrahydrodipicolinate N-acetyltransferase;Short=THP acetyltransferase;Short=Tetrahydropicolinate acetylase
Sphingobium_AP49_pacbio_PROKKA_04025	---NA---
Sphingobium_AP49_pacbio_PROKKA_01320	---NA---
Sphingobium_AP49_pacbio_PROKKA_04202	RecName: Full=3-ketoacyl-CoA thiolase;AltName: Full=Acetyl-CoA acyltransferase;AltName: Full=Beta-ketothiolase;AltName: Full=Fatty acid oxidation complex subunit beta
Sphingobium_AP49_pacbio_PROKKA_01606	---NA---
Sphingobium_AP49_pacbio_PROKKA_00985	---NA---
Sphingobium_AP49_pacbio_PROKKA_00189	---NA---
Sphingobium_AP49_pacbio_PROKKA_00355	RecName: Full=Protein YghO
Sphingobium_AP49_pacbio_PROKKA_02647	RecName: Full=N-succinylglutamate 5-semialdehyde dehydrogenase;AltName: Full=Succinylglutamic semialdehyde dehydrogenase;Short=SGSD
Sphingobium_AP49_pacbio_PROKKA_00067	RecName: Full=SCO2-like protein RBE_0699
Sphingobium_AP49_pacbio_PROKKA_03352	RecName: Full=Bifunctional chorismate mutase/prephenate dehydratase;AltName: Full=Chorismate mutase-prephenate dehydratase;AltName: Full=P-protein;Includes: RecName: Full=Chorismate mutase;Short=CM;Includes: RecName: Full=Prephenate dehydratase;Short=PDT
Sphingobium_AP49_pacbio_PROKKA_03615	RecName: Full=Homoserine O-acetyltransferase;Short=HAT;AltName: Full=Homoserine transacetylase;Short=HTA
Sphingobium_AP49_pacbio_PROKKA_00673	RecName: Full=Hydroxyacylglutathione hydrolase;AltName: Full=Glyoxalase II;Short=Glx II
Sphingobium_AP49_pacbio_PROKKA_00077	RecName: Full=Shikimate dehydrogenase (NADP(+));Short=SDH
Sphingobium_AP49_pacbio_PROKKA_00465	---NA---
Sphingobium_AP49_pacbio_PROKKA_02032	---NA---
Sphingobium_AP49_pacbio_PROKKA_01438	RecName: Full=Probable sensor histidine kinase PdtaS
Sphingobium_AP49_pacbio_PROKKA_02486	---NA---
Sphingobium_AP49_pacbio_PROKKA_00090	---NA---
Sphingobium_AP49_pacbio_PROKKA_00395	RecName: Full=Dipeptidyl aminopeptidase 4;AltName: Full=Dipeptidyl aminopeptidase IV;Short=DAP IV;Flags: Precursor
Sphingobium_AP49_pacbio_PROKKA_01052	RecName: Full=Chaperone protein DnaJ
Sphingobium_AP49_pacbio_PROKKA_02225	RecName: Full=4-diphosphocytidyl-2-C-methyl-D-erythritol kinase;Short=CMK;AltName: Full=4-(cytidine-5'-diphospho)-2-C-methyl-D-erythritol kinase
Sphingobium_AP49_pacbio_PROKKA_00153	---NA---
Sphingobium_AP49_pacbio_PROKKA_00517	RecName: Full=Bifunctional adenosylcobalamin biosynthesis protein CobU;AltName: Full=Adenosylcobinamide kinase;AltName: Full=Adenosylcobinamide-phosphate guanylyltransferase
Sphingobium_AP49_pacbio_PROKKA_00827	RecName: Full=Probable GTP-binding protein EngB
Sphingobium_AP49_pacbio_PROKKA_02501	RecName: Full=Probable acyl-CoA dehydrogenase YdiO
Sphingobium_AP49_pacbio_PROKKA_00167	RecName: Full=Cardiolipin synthase A;Short=CL synthase
Sphingobium_AP49_pacbio_PROKKA_03756	RecName: Full=Copper resistance protein C;Flags: Precursor
Sphingobium_AP49_pacbio_PROKKA_02793	RecName: Full=Macrolide export ATP-binding/permease protein MacB
Sphingobium_AP49_pacbio_PROKKA_02587	RecName: Full=Anthranilate phosphoribosyltransferase
Sphingobium_AP49_pacbio_PROKKA_04172	RecName: Full=HTH-type transcriptional activator RhaR;AltName: Full=L-rhamnose operon transcriptional activator RhaR
Sphingobium_AP49_pacbio_PROKKA_03828	---NA---
Sphingobium_AP49_pacbio_PROKKA_02616	RecName: Full=NAD kinase;AltName: Full=ATP-dependent NAD kinase
Sphingobium_AP49_pacbio_PROKKA_01595	---NA---
Sphingobium_AP49_pacbio_PROKKA_00565	RecName: Full=Sulfur carrier protein FdhD
Sphingobium_AP49_pacbio_PROKKA_02959	---NA---
Sphingobium_AP49_pacbio_PROKKA_00550	---NA---
Sphingobium_AP49_pacbio_PROKKA_03228	RecName: Full=UPF0339 protein CC_2965
Sphingobium_AP49_pacbio_PROKKA_01285	RecName: Full=Lipopolysaccharide export system permease protein LptF
Sphingobium_AP49_pacbio_PROKKA_03720	RecName: Full=Histidine protein kinase SaeS;AltName: Full=Sensor protein SaeS;AltName: Full=Staphylococcus exoprotein expression protein S
Sphingobium_AP49_pacbio_PROKKA_01382	RecName: Full=RNA pyrophosphohydrolase;AltName: Full=(Di)nucleoside polyphosphate hydrolase
Sphingobium_AP49_pacbio_PROKKA_01299	---NA---
Sphingobium_AP49_pacbio_PROKKA_01750	RecName: Full=HTH-type transcriptional regulator PcaQ;AltName: Full=Pca operon transcriptional activator
Sphingobium_AP49_pacbio_PROKKA_02670	RecName: Full=Response regulator ArlR
Sphingobium_AP49_pacbio_PROKKA_00364	RecName: Full=Protein-glutamate methylesterase/protein-glutamine glutaminase
Sphingobium_AP49_pacbio_PROKKA_02945	---NA---
Sphingobium_AP49_pacbio_PROKKA_01569	RecName: Full=RNA 2',3'-cyclic phosphodiesterase;Short=RNA 2',3'-CPDase
Sphingobium_AP49_pacbio_PROKKA_02313	RecName: Full=Uncharacterized protein RP867
Sphingobium_AP49_pacbio_PROKKA_04201	RecName: Full=Carnitinyl-CoA dehydratase;AltName: Full=Crotonobetainyl-CoA hydratase
Sphingobium_AP49_pacbio_PROKKA_03334	RecName: Full=Response regulator MprA;AltName: Full=Mycobacterial persistence regulator A
Sphingobium_AP49_pacbio_PROKKA_02468	RecName: Full=Uncharacterized protein YndB
Sphingobium_AP49_pacbio_PROKKA_01209	---NA---
Sphingobium_AP49_pacbio_PROKKA_03833	RecName: Full=Imidazole glycerol phosphate synthase subunit HisF;AltName: Full=IGP synthase cyclase subunit;AltName: Full=IGP synthase subunit HisF;AltName: Full=ImGP synthase subunit HisF;Short=IGPS subunit HisF
Sphingobium_AP49_pacbio_PROKKA_00383	RecName: Full=Probable L,D-transpeptidase YcbB
Sphingobium_AP49_pacbio_PROKKA_00381	RecName: Full=ECF RNA polymerase sigma factor SigK;Short=ECF sigma factor SigK;AltName: Full=Alternative RNA polymerase sigma factor SigK;AltName: Full=RNA polymerase sigma-K factor;Short=Sigma-K factor
Sphingobium_AP49_pacbio_PROKKA_01162	---NA---
Sphingobium_AP49_pacbio_PROKKA_02352	RecName: Full=Precorrin-8X methylmutase;AltName: Full=HBA synthase;AltName: Full=Precorrin isomerase
Sphingobium_AP49_pacbio_PROKKA_03759	---NA---
Sphingobium_AP49_pacbio_PROKKA_03745	RecName: Full=Multidrug resistance protein MdtA;AltName: Full=Multidrug transporter MdtA;Flags: Precursor
Sphingobium_AP49_pacbio_PROKKA_04096	RecName: Full=Alpha-ketoglutarate-dependent sulfate ester dioxygenase;AltName: Full=Type II alkyl sulfatase
Sphingobium_AP49_pacbio_PROKKA_00769	RecName: Full=Hydroxyacylglutathione hydrolase;AltName: Full=Glyoxalase II;Short=Glx II
Sphingobium_AP49_pacbio_PROKKA_02050	RecName: Full=Response regulator SaeR;AltName: Full=Staphylococcus exoprotein expression protein R
Sphingobium_AP49_pacbio_PROKKA_00255	RecName: Full=FeS cluster assembly protein SufB
Sphingobium_AP49_pacbio_PROKKA_03889	RecName: Full=Magnesium transporter MgtE
Sphingobium_AP49_pacbio_PROKKA_00536	RecName: Full=Uncharacterized transporter YfbS
Sphingobium_AP49_pacbio_PROKKA_01763	RecName: Full=ATP synthase subunit a;AltName: Full=ATP synthase F0 sector subunit a;AltName: Full=F-ATPase subunit 6
Sphingobium_AP49_pacbio_PROKKA_02404	RecName: Full=Magnesium transport protein CorA
Sphingobium_AP49_pacbio_PROKKA_02322	RecName: Full=Carnitinyl-CoA dehydratase;AltName: Full=Crotonobetainyl-CoA hydratase
Sphingobium_AP49_pacbio_PROKKA_04124	RecName: Full=Formyl-CoA:oxalate CoA-transferase;Short=FCOCT;AltName: Full=Formyl-coenzyme A transferase;Short=Formyl-CoA transferase
Sphingobium_AP49_pacbio_PROKKA_01335	---NA---
Sphingobium_AP49_pacbio_PROKKA_00247	---NA---
Sphingobium_AP49_pacbio_PROKKA_01769	RecName: Full=UvrABC system protein C;Short=Protein UvrC;AltName: Full=Excinuclease ABC subunit C
Sphingobium_AP49_pacbio_PROKKA_02271	RecName: Full=Poly(3-hydroxyalkanoate) polymerase;Short=PHA polymerase;AltName: Full=PHA synthase;AltName: Full=Polyhydroxyalkanoic acid synthase
Sphingobium_AP49_pacbio_PROKKA_01875	RecName: Full=Biosynthetic peptidoglycan transglycosylase;AltName: Full=Glycan polymerase;AltName: Full=Peptidoglycan glycosyltransferase MtgA;Short=PGT
Sphingobium_AP49_pacbio_PROKKA_01368	RecName: Full=Zinc metalloprotease RasP;AltName: Full=Regulating alternative sigma factor protease;AltName: Full=Regulating anti-sigma-W factor activity protease
Sphingobium_AP49_pacbio_PROKKA_03146	RecName: Full=Protein translocase subunit SecE
Sphingobium_AP49_pacbio_PROKKA_01416	RecName: Full=Triosephosphate isomerase;Short=TIM;Short=TPI;AltName: Full=Triose-phosphate isomerase
Sphingobium_AP49_pacbio_PROKKA_03085	RecName: Full=Inorganic triphosphatase;Short=PPPase;AltName: Full=ORFXE
Sphingobium_AP49_pacbio_PROKKA_02339	RecName: Full=Bifunctional enzyme IspD/IspF;Includes: RecName: Full=2-C-methyl-D-erythritol 4-phosphate cytidylyltransferase;AltName: Full=4-diphosphocytidyl-2C-methyl-D-erythritol synthase;AltName: Full=MEP cytidylyltransferase;Short=MCT;Includes: RecName: Full=2-C-methyl-D-erythritol 2,4-cyclodiphosphate synthase;Short=MECDP-synthase;Short=MECPP-synthase;Short=MECPS
Sphingobium_AP49_pacbio_PROKKA_01251	RecName: Full=Sensor protein kinase WalK
Sphingobium_AP49_pacbio_PROKKA_01302	---NA---
Sphingobium_AP49_pacbio_PROKKA_01201	---NA---
Sphingobium_AP49_pacbio_PROKKA_03229	RecName: Full=N-methyl-L-tryptophan oxidase;Short=MTOX
Sphingobium_AP49_pacbio_PROKKA_02267	RecName: Full=Blue-light-activated histidine kinase
Sphingobium_AP49_pacbio_PROKKA_03861	RecName: Full=Ribosomal RNA large subunit methyltransferase I;AltName: Full=23S rRNA m5C1962 methyltransferase;AltName: Full=rRNA (cytosine-C(5)-)-methyltransferase RlmI
Sphingobium_AP49_pacbio_PROKKA_01811	---NA---
Sphingobium_AP49_pacbio_PROKKA_03752	RecName: Full=Cell division protein FtsP;Flags: Precursor
Sphingobium_AP49_pacbio_PROKKA_00078	RecName: Full=Nucleoside triphosphate pyrophosphatase;AltName: Full=Nucleotide pyrophosphatase;Short=Nucleotide PPase
Sphingobium_AP49_pacbio_PROKKA_01636	RecName: Full=Beta-galactosidase;Short=Beta-gal;AltName: Full=Lactase
Sphingobium_AP49_pacbio_PROKKA_01880	RecName: Full=Ribosomal large subunit pseudouridine synthase D;AltName: Full=23S rRNA pseudouridine(1911/1915/1917) synthase;AltName: Full=rRNA pseudouridylate synthase D;AltName: Full=rRNA-uridine isomerase D
Sphingobium_AP49_pacbio_PROKKA_03416	RecName: Full=Flagellar motor switch protein FliM
Sphingobium_AP49_pacbio_PROKKA_02702	RecName: Full=Amidophosphoribosyltransferase;Short=ATase;AltName: Full=Glutamine phosphoribosylpyrophosphate amidotransferase;Short=GPATase;Flags: Precursor
Sphingobium_AP49_pacbio_PROKKA_01541	RecName: Full=Beta-lactamase HcpA;AltName: Full=Cysteine-rich 28 kDa protein;Flags: Precursor
Sphingobium_AP49_pacbio_PROKKA_01810	RecName: Full=Uncharacterized Nudix hydrolase NudL
Sphingobium_AP49_pacbio_PROKKA_03243	RecName: Full=Uncharacterized protein Atu2659.1
Sphingobium_AP49_pacbio_PROKKA_00826	RecName: Full=Protein YjdM
Sphingobium_AP49_pacbio_PROKKA_03859	---NA---
Sphingobium_AP49_pacbio_PROKKA_00659	---NA---
Sphingobium_AP49_pacbio_PROKKA_02557	RecName: Full=Thioesterase 1/protease 1/lysophospholipase L1;Short=TAP;AltName: Full=Acyl-CoA thioesterase 1;Short=TESA;AltName: Full=Acyl-CoA thioesterase I;AltName: Full=Arylesterase;AltName: Full=Lysophospholipase L1;AltName: Full=Oleoyl-[acyl-carrier-protein] hydrolase;AltName: Full=Phospholipid degradation C;Short=Pldc;AltName: Full=Protease 1;AltName: Full=Protease I;AltName: Full=Thioester…
Sphingobium_AP49_pacbio_PROKKA_02707	RecName: Full=Chitooligosaccharide deacetylase;AltName: Full=Nodulation protein B
Sphingobium_AP49_pacbio_PROKKA_02939	RecName: Full=Transcriptional regulatory protein LytR;AltName: Full=Sensory transduction protein LytR
Sphingobium_AP49_pacbio_PROKKA_03996	RecName: Full=O-acetyl-ADP-ribose deacetylase;AltName: Full=Regulator of RNase III activity
Sphingobium_AP49_pacbio_PROKKA_02312	RecName: Full=Octanoyltransferase;AltName: Full=Lipoate-protein ligase B;AltName: Full=Lipoyl/octanoyl transferase;AltName: Full=Octanoyl-[acyl-carrier-protein]-protein N-octanoyltransferase
Sphingobium_AP49_pacbio_PROKKA_00946	RecName: Full=Anthranilate synthase component 1;Short=AS;Short=ASI
Sphingobium_AP49_pacbio_PROKKA_01177	RecName: Full=4-hydroxythreonine-4-phosphate dehydrogenase;AltName: Full=4-(phosphohydroxy)-L-threonine dehydrogenase
Sphingobium_AP49_pacbio_PROKKA_02210	RecName: Full=Cytochrome c-type biogenesis protein CycH
Sphingobium_AP49_pacbio_PROKKA_00856	RecName: Full=Corrinoid adenosyltransferase;AltName: Full=Cob(II)alamin adenosyltransferase;AltName: Full=Cob(II)yrinic acid a,c-diamide adenosyltransferase;AltName: Full=Cobinamide/cobalamin adenosyltransferase
Sphingobium_AP49_pacbio_PROKKA_02456	RecName: Full=3-dehydro-bile acid delta(4,6)-reductase
Sphingobium_AP49_pacbio_PROKKA_02605	RecName: Full=ATP-dependent DNA helicase RecG
Sphingobium_AP49_pacbio_PROKKA_03026	RecName: Full=HTH-type transcriptional repressor PurR;AltName: Full=Pur regulon repressor;AltName: Full=Purine nucleotide synthesis repressor
Sphingobium_AP49_pacbio_PROKKA_02256	RecName: Full=3-oxoacyl-[acyl-carrier-protein] reductase FabG;AltName: Full=3-ketoacyl-acyl carrier protein reductase;AltName: Full=Beta-Ketoacyl-acyl carrier protein reductase;AltName: Full=Beta-ketoacyl-ACP reductase
Sphingobium_AP49_pacbio_PROKKA_00735	---NA---
Sphingobium_AP49_pacbio_PROKKA_03649	RecName: Full=HTH-type transcriptional activator TtdR
Sphingobium_AP49_pacbio_PROKKA_00663	RecName: Full=Intracellular exo-alpha-(1->5)-L-arabinofuranosidase;Short=ABF;AltName: Full=Intracellular arabinan exo-alpha-(1->5)-L-arabinosidase;Short=Arabinosidase
Sphingobium_AP49_pacbio_PROKKA_00268	RecName: Full=p-hydroxybenzoate hydroxylase;Short=PHBH;AltName: Full=4-hydroxybenzoate 3-monooxygenase
Sphingobium_AP49_pacbio_PROKKA_00026	RecName: Full=HTH-type transcriptional regulator GbdR;AltName: Full=Glycine betaine/dimethylglycine responsive regulator
Sphingobium_AP49_pacbio_PROKKA_02127	RecName: Full=HTH-type transcriptional repressor NanR
Sphingobium_AP49_pacbio_PROKKA_03732	RecName: Full=Putative adenylate cyclase 3;AltName: Full=ATP pyrophosphate-lyase 3;AltName: Full=Adenylyl cyclase 3
Sphingobium_AP49_pacbio_PROKKA_02195	RecName: Full=N-succinylarginine dihydrolase
Sphingobium_AP49_pacbio_PROKKA_03882	RecName: Full=Wide host range VirA protein;Short=WHR VirA
Sphingobium_AP49_pacbio_PROKKA_00595	RecName: Full=HTH-type transcriptional activator RhaS;AltName: Full=L-rhamnose operon regulatory protein RhaS
Sphingobium_AP49_pacbio_PROKKA_01077	RecName: Full=Hydroxyacylglutathione hydrolase;AltName: Full=Glyoxalase II;Short=Glx II
Sphingobium_AP49_pacbio_PROKKA_01715	---NA---
Sphingobium_AP49_pacbio_PROKKA_02849	---NA---
Sphingobium_AP49_pacbio_PROKKA_00603	---NA---
Sphingobium_AP49_pacbio_PROKKA_03821	RecName: Full=Phosphatidylglycerol--prolipoprotein diacylglyceryl transferase
Sphingobium_AP49_pacbio_PROKKA_00496	RecName: Full=Leucine-responsive regulatory protein
Sphingobium_AP49_pacbio_PROKKA_02096	RecName: Full=Haloalkane dehalogenase
Sphingobium_AP49_pacbio_PROKKA_00939	RecName: Full=Energy-dependent translational throttle protein EttA;AltName: Full=Translational regulatory factor EttA
Sphingobium_AP49_pacbio_PROKKA_03968	RecName: Full=Ribulose-phosphate 3-epimerase
Sphingobium_AP49_pacbio_PROKKA_00742	---NA---
Sphingobium_AP49_pacbio_PROKKA_00747	RecName: Full=UPF0173 metal-dependent hydrolase Tlet_1100
Sphingobium_AP49_pacbio_PROKKA_02535	---NA---
Sphingobium_AP49_pacbio_PROKKA_00160	RecName: Full=Holliday junction ATP-dependent DNA helicase RuvA
Sphingobium_AP49_pacbio_PROKKA_00782	---NA---
Sphingobium_AP49_pacbio_PROKKA_03109	RecName: Full=2,5-diketo-D-gluconic acid reductase B;Short=2,5-DKG reductase B;Short=2,5-DKGR B;Short=25DKGR-B;AltName: Full=AKR5D
Sphingobium_AP49_pacbio_PROKKA_01311	RecName: Full=Signal transduction histidine-protein kinase ArlS
Sphingobium_AP49_pacbio_PROKKA_02121	RecName: Full=Beta-galactosidase;Short=Lactase;Flags: Precursor
Sphingobium_AP49_pacbio_PROKKA_04175	RecName: Full=Linear primary-alkylsulfatase;AltName: Full=SDSase;AltName: Full=Type III linear primary-alkylsulfatase
Sphingobium_AP49_pacbio_PROKKA_00900	RecName: Full=N-succinylglutamate 5-semialdehyde dehydrogenase;AltName: Full=Succinylglutamic semialdehyde dehydrogenase;Short=SGSD
Sphingobium_AP49_pacbio_PROKKA_01158	RecName: Full=Heme A synthase;Short=HAS;AltName: Full=Cytochrome aa3-controlling protein
Sphingobium_AP49_pacbio_PROKKA_03197	RecName: Full=UDP-N-acetylenolpyruvoylglucosamine reductase;AltName: Full=UDP-N-acetylmuramate dehydrogenase
Sphingobium_AP49_pacbio_PROKKA_03914	RecName: Full=dTTP/UTP pyrophosphatase;Short=dTTPase/UTPase;AltName: Full=Nucleoside triphosphate pyrophosphatase;AltName: Full=Nucleotide pyrophosphatase;Short=Nucleotide PPase
Sphingobium_AP49_pacbio_PROKKA_02538	RecName: Full=Glutaredoxin 3;Short=Grx3
Sphingobium_AP49_pacbio_PROKKA_03398	RecName: Full=Octanoyltransferase;AltName: Full=Lipoate-protein ligase B;AltName: Full=Lipoyl/octanoyl transferase;AltName: Full=Octanoyl-[acyl-carrier-protein]-protein N-octanoyltransferase
Sphingobium_AP49_pacbio_PROKKA_00072	---NA---
Sphingobium_AP49_pacbio_PROKKA_03553	RecName: Full=Type IV secretion system protein virB8
Sphingobium_AP49_pacbio_PROKKA_02370	---NA---
Sphingobium_AP49_pacbio_PROKKA_02330	RecName: Full=Guanine/hypoxanthine permease GhxP
Sphingobium_AP49_pacbio_PROKKA_01775	RecName: Full=DNA repair protein RecO;AltName: Full=Recombination protein O
Sphingobium_AP49_pacbio_PROKKA_00276	---NA---
Sphingobium_AP49_pacbio_PROKKA_00525	RecName: Full=Carboxylesterase
Sphingobium_AP49_pacbio_PROKKA_01242	RecName: Full=HTH-type transcriptional regulator AcrR;AltName: Full=Potential acrAB operon repressor
Sphingobium_AP49_pacbio_PROKKA_00018	RecName: Full=HTH-type transcriptional regulator NorG
Sphingobium_AP49_pacbio_PROKKA_03640	---NA---
Sphingobium_AP49_pacbio_PROKKA_00163	---NA---
Sphingobium_AP49_pacbio_PROKKA_00042	RecName: Full=tRNA modification GTPase MnmE
Sphingobium_AP49_pacbio_PROKKA_03714	RecName: Full=Transcriptional regulatory protein WalR
Sphingobium_AP49_pacbio_PROKKA_02716	---NA---
Sphingobium_AP49_pacbio_PROKKA_01500	---NA---
Sphingobium_AP49_pacbio_PROKKA_03631	RecName: Full=HTH-type transcriptional repressor PurR;AltName: Full=Pur regulon repressor;AltName: Full=Purine nucleotide synthesis repressor
Sphingobium_AP49_pacbio_PROKKA_02695	---NA---
Sphingobium_AP49_pacbio_PROKKA_03224	RecName: Full=4-hydroxy-3-methylbut-2-enyl diphosphate reductase;Short=HMBPP reductase
Sphingobium_AP49_pacbio_PROKKA_03620	RecName: Full=Aromatic amino acid transport protein AroP;AltName: Full=Aromatic amino acid:H(+) symporter AroP;AltName: Full=General aromatic amino acid permease
Sphingobium_AP49_pacbio_PROKKA_00667	---NA---
Sphingobium_AP49_pacbio_PROKKA_03277	---NA---
Sphingobium_AP49_pacbio_PROKKA_00292	---NA---
Sphingobium_AP49_pacbio_PROKKA_04180	---NA---
Sphingobium_AP49_pacbio_PROKKA_00092	RecName: Full=Peptidyl-lysine N-acetyltransferase YjaB;AltName: Full=KAT
Sphingobium_AP49_pacbio_PROKKA_00597	---NA---
Sphingobium_AP49_pacbio_PROKKA_01032	RecName: Full=Molybdate-binding protein ModA;AltName: Full=Molybdate/tungstate-binding protein ModA;Flags: Precursor
Sphingobium_AP49_pacbio_PROKKA_03830	---NA---
Sphingobium_AP49_pacbio_PROKKA_03255	---NA---
Sphingobium_AP49_pacbio_PROKKA_01870	RecName: Full=Bifunctional apolipoprotein N-acyltransferase/polyprenol monophosphomannose synthase;Includes: RecName: Full=Apolipoprotein N-acyltransferase;Short=ALP N-acyltransferase;Includes: RecName: Full=Polyprenol monophosphomannose synthase;Short=PPM synthase;Short=Polyprenol-P-Man synthase;Short=Ppm1;AltName: Full=Dolichol-phosphate mannose synthase
Sphingobium_AP49_pacbio_PROKKA_00211	RecName: Full=HTH-type transcriptional repressor AllR;AltName: Full=Negative regulator of allantoin and glyoxylate utilization operons
Sphingobium_AP49_pacbio_PROKKA_02802	---NA---
Sphingobium_AP49_pacbio_PROKKA_03944	RecName: Full=Riboflavin biosynthesis protein RibD;Includes: RecName: Full=Diaminohydroxyphosphoribosylaminopyrimidine deaminase;Short=DRAP deaminase;AltName: Full=Riboflavin-specific deaminase;Includes: RecName: Full=5-amino-6-(5-phosphoribosylamino)uracil reductase;AltName: Full=HTP reductase
Sphingobium_AP49_pacbio_PROKKA_01336	---NA---
Sphingobium_AP49_pacbio_PROKKA_04020	RecName: Full=Uncharacterized protein RC1356
Sphingobium_AP49_pacbio_PROKKA_03465	RecName: Full=Uncharacterized HTH-type transcriptional regulator Mb2303c
Sphingobium_AP49_pacbio_PROKKA_03367	RecName: Full=L-aspartate oxidase;Short=LASPO;AltName: Full=Quinolinate synthase B
Sphingobium_AP49_pacbio_PROKKA_03744	RecName: Full=Multidrug resistance protein MdtC;AltName: Full=Multidrug transporter MdtC
Sphingobium_AP49_pacbio_PROKKA_01427	RecName: Full=2-hydroxymuconate tautomerase;AltName: Full=4-oxalocrotonate tautomerase;Short=4-OT
Sphingobium_AP49_pacbio_PROKKA_02957	---NA---
Sphingobium_AP49_pacbio_PROKKA_00249	RecName: Full=Cysteine desulfuration protein SufE
Sphingobium_AP49_pacbio_PROKKA_03020	RecName: Full=Pectate trisaccharide-lyase;AltName: Full=Pectate lyase A;Short=PelA;Flags: Precursor
Sphingobium_AP49_pacbio_PROKKA_00929	RecName: Full=2Fe-2S ferredoxin;AltName: Full=Adrenodoxin-like protein
Sphingobium_AP49_pacbio_PROKKA_00359	---NA---
Sphingobium_AP49_pacbio_PROKKA_02714	RecName: Full=D-alanine--D-alanyl carrier protein ligase;Short=DCL;AltName: Full=D-alanine--poly(phosphoribitol) ligase subunit 1;AltName: Full=D-alanine-activating enzyme;Short=DAE
Sphingobium_AP49_pacbio_PROKKA_03053	RecName: Full=Cytochrome bd-I ubiquinol oxidase subunit 2;AltName: Full=Cytochrome bd-I oxidase subunit II;AltName: Full=Cytochrome d ubiquinol oxidase subunit II
Sphingobium_AP49_pacbio_PROKKA_00697	RecName: Full=Phospholipase A1;AltName: Full=Detergent-resistant phospholipase A;Short=DR-phospholipase A;AltName: Full=Outer membrane phospholipase A;Short=OM PLA;AltName: Full=Phosphatidylcholine 1-acylhydrolase;Flags: Precursor
Sphingobium_AP49_pacbio_PROKKA_01394	RecName: Full=Phosphopantetheine adenylyltransferase;AltName: Full=Dephospho-CoA pyrophosphorylase;AltName: Full=Pantetheine-phosphate adenylyltransferase;Short=PPAT
Sphingobium_AP49_pacbio_PROKKA_04113	RecName: Full=HTH-type transcriptional regulator RutR;AltName: Full=Rut operon repressor
Sphingobium_AP49_pacbio_PROKKA_03552	RecName: Full=Type IV secretion system protein PtlF homolog;Flags: Precursor
Sphingobium_AP49_pacbio_PROKKA_02126	RecName: Full=Gluconate permease
Sphingobium_AP49_pacbio_PROKKA_00664	---NA---
Sphingobium_AP49_pacbio_PROKKA_00190	RecName: Full=Vitamin B12 transporter BtuB;AltName: Full=Cobalamin receptor;AltName: Full=Outer membrane cobalamin translocator;Flags: Precursor
Sphingobium_AP49_pacbio_PROKKA_03724	RecName: Full=Pyruvate dehydrogenase complex repressor
Sphingobium_AP49_pacbio_PROKKA_02681	RecName: Full=Ribosomal large subunit pseudouridine synthase C;AltName: Full=23S rRNA pseudouridine(955/2504/2580) synthase;AltName: Full=rRNA pseudouridylate synthase C;AltName: Full=rRNA-uridine isomerase C
Sphingobium_AP49_pacbio_PROKKA_03664	RecName: Full=Chloromuconate cycloisomerase;AltName: Full=Muconate cycloisomerase II
Sphingobium_AP49_pacbio_PROKKA_00290	---NA---
Sphingobium_AP49_pacbio_PROKKA_04091	RecName: Full=Nucleoid occlusion factor SlmA
Sphingobium_AP49_pacbio_PROKKA_01375	---NA---
Sphingobium_AP49_pacbio_PROKKA_02934	---NA---
Sphingobium_AP49_pacbio_PROKKA_00839	RecName: Full=Ubiquinone/menaquinone biosynthesis C-methyltransferase UbiE;AltName: Full=2-methoxy-6-polyprenyl-1,4-benzoquinol methylase;AltName: Full=Demethylmenaquinone methyltransferase
Sphingobium_AP49_pacbio_PROKKA_03719	RecName: Full=Response regulator MprA;AltName: Full=Mycobacterial persistence regulator A
Sphingobium_AP49_pacbio_PROKKA_03835	RecName: Full=Phosphoribosyl-ATP pyrophosphatase;Short=PRA-PH
Sphingobium_AP49_pacbio_PROKKA_03132	RecName: Full=Multiple antibiotic resistance protein MarR
Sphingobium_AP49_pacbio_PROKKA_01599	RecName: Full=Glutathione-regulated potassium-efflux system protein KefC;AltName: Full=K(+)/H(+) antiporter
Sphingobium_AP49_pacbio_PROKKA_01669	RecName: Full=Disulfide-bond oxidoreductase YfcG;AltName: Full=GSH-dependent disulfide-bond oxidoreductase YfcG;AltName: Full=GST N1-1;AltName: Full=GST-like protein YfcG;AltName: Full=Organic hydroperoxidase
Sphingobium_AP49_pacbio_PROKKA_00730	---NA---
Sphingobium_AP49_pacbio_PROKKA_03655	RecName: Full=Putative carbamate hydrolase RutD;AltName: Full=Aminohydrolase
Sphingobium_AP49_pacbio_PROKKA_03519	RecName: Full=Protein NirF
Sphingobium_AP49_pacbio_PROKKA_01098	---NA---
Sphingobium_AP49_pacbio_PROKKA_02410	---NA---
Sphingobium_AP49_pacbio_PROKKA_00025	---NA---
Sphingobium_AP49_pacbio_PROKKA_00195	RecName: Full=Transcriptional regulator SlyA
Sphingobium_AP49_pacbio_PROKKA_02526	RecName: Full=Pesticin receptor;AltName: Full=IPR65;AltName: Full=IRPC;Flags: Precursor
Sphingobium_AP49_pacbio_PROKKA_00958	RecName: Full=Molybdopterin-synthase adenylyltransferase;AltName: Full=MoaD protein adenylase;AltName: Full=Molybdopterin-converting factor subunit 1 adenylase;AltName: Full=Sulfur carrier protein MoaD adenylyltransferase
Sphingobium_AP49_pacbio_PROKKA_01596	---NA---
Sphingobium_AP49_pacbio_PROKKA_00610	---NA---
Sphingobium_AP49_pacbio_PROKKA_01367	RecName: Full=1-deoxy-D-xylulose 5-phosphate reductoisomerase;Short=DXP reductoisomerase;AltName: Full=1-deoxyxylulose-5-phosphate reductoisomerase;AltName: Full=2-C-methyl-D-erythritol 4-phosphate synthase
Sphingobium_AP49_pacbio_PROKKA_03256	RecName: Full=Ribosomal RNA small subunit methyltransferase B;AltName: Full=16S rRNA m5C967 methyltransferase;AltName: Full=rRNA (cytosine-C(5)-)-methyltransferase RsmB
Sphingobium_AP49_pacbio_PROKKA_03105	RecName: Full=2,5-dichloro-2,5-cyclohexadiene-1,4-diol dehydrogenase LinX;Short=2,5-DDOL dehydrogenase
Sphingobium_AP49_pacbio_PROKKA_01450	RecName: Full=Universal stress protein F
Sphingobium_AP49_pacbio_PROKKA_01968	RecName: Full=Endolytic peptidoglycan transglycosylase RlpA;Flags: Precursor
Sphingobium_AP49_pacbio_PROKKA_01687	RecName: Full=NADH-quinone oxidoreductase subunit K;AltName: Full=NADH dehydrogenase I subunit K;AltName: Full=NDH-1 subunit K
Sphingobium_AP49_pacbio_PROKKA_02381	RecName: Full=HTH-type transcriptional activator RhaR;AltName: Full=L-rhamnose operon transcriptional activator RhaR
Sphingobium_AP49_pacbio_PROKKA_01448	RecName: Full=2-alkyl-3-oxoalkanoate reductase
Sphingobium_AP49_pacbio_PROKKA_03101	RecName: Full=Diacetyl reductase [(S)-acetoin forming];AltName: Full=Acetoin(diacetyl) reductase;Short=AR;AltName: Full=Meso-2,3-butanediol dehydrogenase
Sphingobium_AP49_pacbio_PROKKA_03113	RecName: Full=L-glyceraldehyde 3-phosphate reductase;Short=GAP reductase
Sphingobium_AP49_pacbio_PROKKA_00712	---NA---
Sphingobium_AP49_pacbio_PROKKA_00041	RecName: Full=tRNA uridine 5-carboxymethylaminomethyl modification enzyme MnmG;AltName: Full=Glucose-inhibited division protein A
Sphingobium_AP49_pacbio_PROKKA_03983	---NA---
Sphingobium_AP49_pacbio_PROKKA_02851	---NA---
Sphingobium_AP49_pacbio_PROKKA_03793	---NA---
Sphingobium_AP49_pacbio_PROKKA_02556	RecName: Full=Lipoprotein-releasing system ATP-binding protein LolD
Sphingobium_AP49_pacbio_PROKKA_03796	RecName: Full=Small-conductance mechanosensitive channel
Sphingobium_AP49_pacbio_PROKKA_03087	RecName: Full=HTH-type DNA-binding transcriptional activator EutR;AltName: Full=Ethanolamine operon regulatory protein
Sphingobium_AP49_pacbio_PROKKA_03682	---NA---
Sphingobium_AP49_pacbio_PROKKA_01227	RecName: Full=Uncharacterized protein MexAM1_META1p0181;AltName: Full=ORFB;Flags: Precursor
Sphingobium_AP49_pacbio_PROKKA_02588	RecName: Full=Indole-3-glycerol phosphate synthase;Short=IGPS
Sphingobium_AP49_pacbio_PROKKA_03295	---NA---
Sphingobium_AP49_pacbio_PROKKA_02021	---NA---
Sphingobium_AP49_pacbio_PROKKA_00118	---NA---
Sphingobium_AP49_pacbio_PROKKA_02219	---NA---
Sphingobium_AP49_pacbio_PROKKA_01049	RecName: Full=Chemotaxis protein methyltransferase
Sphingobium_AP49_pacbio_PROKKA_00821	RecName: Full=Peptide transporter CstA;AltName: Full=Carbon starvation protein A homolog
Sphingobium_AP49_pacbio_PROKKA_03753	RecName: Full=ECF RNA polymerase sigma-E factor;AltName: Full=RNA polymerase sigma-E factor;AltName: Full=Sigma-24
Sphingobium_AP49_pacbio_PROKKA_02936	---NA---
Sphingobium_AP49_pacbio_PROKKA_02924	---NA---
Sphingobium_AP49_pacbio_PROKKA_01100	---NA---
Sphingobium_AP49_pacbio_PROKKA_04022	RecName: Full=Cell division ATP-binding protein FtsE
Sphingobium_AP49_pacbio_PROKKA_01030	RecName: Full=Molybdenum transport system permease protein ModB
Sphingobium_AP49_pacbio_PROKKA_03325	RecName: Full=Aromatic amino acid transport protein AroP;AltName: Full=Aromatic amino acid:H(+) symporter AroP;AltName: Full=General aromatic amino acid permease
Sphingobium_AP49_pacbio_PROKKA_00380	---NA---
Sphingobium_AP49_pacbio_PROKKA_00225	RecName: Full=Unsaturated 3S-rhamnoglycuronyl hydrolase;AltName: Full=Ulvan hydrolase;AltName: Full=Unsaturated beta-glucuronyl hydrolase;Short=UGL;Flags: Precursor
Sphingobium_AP49_pacbio_PROKKA_03911	---NA---
Sphingobium_AP49_pacbio_PROKKA_01443	---NA---
Sphingobium_AP49_pacbio_PROKKA_01546	---NA---
Sphingobium_AP49_pacbio_PROKKA_01826	RecName: Full=D-inositol 3-phosphate glycosyltransferase;AltName: Full=N-acetylglucosamine-inositol-phosphate N-acetylglucosaminyltransferase;Short=GlcNAc-Ins-P N-acetylglucosaminyltransferase
Sphingobium_AP49_pacbio_PROKKA_00777	RecName: Full=Uncharacterized protein MT1313
Sphingobium_AP49_pacbio_PROKKA_00063	RecName: Full=tRNA uridine(34) hydroxylase;AltName: Full=tRNA hydroxylation protein O
Sphingobium_AP49_pacbio_PROKKA_04095	RecName: Full=HTH-type transcriptional repressor KstR
Sphingobium_AP49_pacbio_PROKKA_03068	RecName: Full=Acetylxylan esterase;Flags: Precursor
Sphingobium_AP49_pacbio_PROKKA_01497	RecName: Full=Putative carbamate hydrolase RutD;AltName: Full=Aminohydrolase
Sphingobium_AP49_pacbio_PROKKA_04168	RecName: Full=3-oxoacyl-[acyl-carrier-protein] reductase FabG;AltName: Full=3-ketoacyl-acyl carrier protein reductase;AltName: Full=Beta-Ketoacyl-acyl carrier protein reductase;AltName: Full=Beta-ketoacyl-ACP reductase
Sphingobium_AP49_pacbio_PROKKA_00906	---NA---
Sphingobium_AP49_pacbio_PROKKA_01944	RecName: Full=Putative acid--amine ligase YgiC
Sphingobium_AP49_pacbio_PROKKA_00515	RecName: Full=Histidinol-phosphate aminotransferase;AltName: Full=Imidazole acetol-phosphate transaminase
Sphingobium_AP49_pacbio_PROKKA_03751	RecName: Full=Copper resistance protein B;Flags: Precursor
Sphingobium_AP49_pacbio_PROKKA_01630	RecName: Full=Beta-hexosaminidase;AltName: Full=Beta-N-acetylhexosaminidase;AltName: Full=N-acetyl-beta-glucosaminidase
Sphingobium_AP49_pacbio_PROKKA_01457	RecName: Full=Fatty acid oxidation complex subunit alpha;Includes: RecName: Full=Enoyl-CoA hydratase/Delta(3)-cis-Delta(2)-trans-enoyl-CoA isomerase/3-hydroxybutyryl-CoA epimerase;Includes: RecName: Full=3-hydroxyacyl-CoA dehydrogenase
Sphingobium_AP49_pacbio_PROKKA_01339	---NA---
Sphingobium_AP49_pacbio_PROKKA_00177	RecName: Full=Nus factor SuhB;AltName: Full=Inositol-1-monophosphatase;Short=I-1-Pase;Short=IMPase;Short=Inositol-1-phosphatase
Sphingobium_AP49_pacbio_PROKKA_02461	RecName: Full=Glutathione-regulated potassium-efflux system protein KefC;AltName: Full=K(+)/H(+) antiporter
Sphingobium_AP49_pacbio_PROKKA_00542	RecName: Full=Zinc transporter ZitB
Sphingobium_AP49_pacbio_PROKKA_00490	---NA---
Sphingobium_AP49_pacbio_PROKKA_03363	---NA---
Sphingobium_AP49_pacbio_PROKKA_03310	RecName: Full=PTS system mannose-specific EIIAB component;AltName: Full=EIIAB-Man;AltName: Full=EIII-Man;Includes: RecName: Full=Mannose-specific phosphotransferase enzyme IIA component;AltName: Full=PTS system mannose-specific EIIA component;Includes: RecName: Full=Mannose-specific phosphotransferase enzyme IIB component;AltName: Full=PTS system mannose-specific EIIB component
Sphingobium_AP49_pacbio_PROKKA_02947	---NA---
Sphingobium_AP49_pacbio_PROKKA_00922	---NA---
Sphingobium_AP49_pacbio_PROKKA_02108	---NA---
Sphingobium_AP49_pacbio_PROKKA_00902	RecName: Full=Beta-galactosidase;Short=Beta-gal;AltName: Full=Lactase
Sphingobium_AP49_pacbio_PROKKA_00868	RecName: Full=UPF0335 protein pRhico085
Sphingobium_AP49_pacbio_PROKKA_03204	RecName: Full=UDP-N-acetylmuramoyl-tripeptide--D-alanyl-D-alanine ligase;AltName: Full=D-alanyl-D-alanine-adding enzyme;AltName: Full=UDP-MurNAc-pentapeptide synthetase
Sphingobium_AP49_pacbio_PROKKA_00875	RecName: Full=Putative carboxymethylenebutenolidase;AltName: Full=Dienelactone hydrolase;Short=DLH
Sphingobium_AP49_pacbio_PROKKA_03266	---NA---
Sphingobium_AP49_pacbio_PROKKA_03619	RecName: Full=Adenine deaminase;Short=Adenase;Short=Adenine aminase
Sphingobium_AP49_pacbio_PROKKA_02981	---NA---
Sphingobium_AP49_pacbio_PROKKA_01281	RecName: Full=Bacterial ceramide synthase
Sphingobium_AP49_pacbio_PROKKA_02857	RecName: Full=tRNA (guanine-N(7)-)-methyltransferase;AltName: Full=tRNA (guanine(46)-N(7))-methyltransferase;AltName: Full=tRNA(m7G46)-methyltransferase
Sphingobium_AP49_pacbio_PROKKA_01852	RecName: Full=D-inositol 3-phosphate glycosyltransferase;AltName: Full=N-acetylglucosamine-inositol-phosphate N-acetylglucosaminyltransferase;Short=GlcNAc-Ins-P N-acetylglucosaminyltransferase
Sphingobium_AP49_pacbio_PROKKA_00313	RecName: Full=Aldehyde oxidoreductase iron-sulfur-binding subunit PaoA;Flags: Precursor
Sphingobium_AP49_pacbio_PROKKA_03627	RecName: Full=Non-reducing end beta-L-arabinofuranosidase;AltName: Full=Beta-L-arabinofuranosidase;Short=Beta-AFase
Sphingobium_AP49_pacbio_PROKKA_03273	RecName: Full=Leupeptin-inactivating enzyme 2;Short=LIE2;Flags: Precursor
Sphingobium_AP49_pacbio_PROKKA_02656	---NA---
Sphingobium_AP49_pacbio_PROKKA_01289	RecName: Full=Glycerophosphodiester phosphodiesterase GpdQ;Short=GDPD;Short=Glycerophosphoryl diester phosphodiesterase;AltName: Full=Glycerophosphodiesterase;AltName: Full=Glycerophosphorylethanolamine phosphodiesterase;Short=GPE phosphodiesterase
Sphingobium_AP49_pacbio_PROKKA_01393	RecName: Full=Farnesyl diphosphate synthase;Short=FPP synthase;AltName: Full=(2E,6E)-farnesyl diphosphate synthase;AltName: Full=Geranyltranstransferase
Sphingobium_AP49_pacbio_PROKKA_01235	RecName: Full=Recombination protein RecR
Sphingobium_AP49_pacbio_PROKKA_01154	RecName: Full=Dihydroxy-acid dehydratase;Short=DAD
Sphingobium_AP49_pacbio_PROKKA_03330	RecName: Full=Response regulator SaeR;AltName: Full=Staphylococcus exoprotein expression protein R
Sphingobium_AP49_pacbio_PROKKA_00345	RecName: Full=Oxygen regulatory protein NreC;AltName: Full=Nitrogen regulation protein C
Sphingobium_AP49_pacbio_PROKKA_00494	RecName: Full=Ribosomal large subunit pseudouridine synthase E;AltName: Full=rRNA pseudouridylate synthase E;AltName: Full=rRNA-uridine isomerase E
Sphingobium_AP49_pacbio_PROKKA_02009	RecName: Full=Ribosomal RNA small subunit methyltransferase D;AltName: Full=16S rRNA m2G966 methyltransferase;AltName: Full=rRNA (guanine-N(2)-)-methyltransferase
Sphingobium_AP49_pacbio_PROKKA_03639	---NA---
Sphingobium_AP49_pacbio_PROKKA_02584	RecName: Full=Anthranilate synthase component 2;Short=AS;Short=ASII;AltName: Full=Anthranilate synthase, GATase component;AltName: Full=Anthranilate synthase, glutamine amidotransferase component
Sphingobium_AP49_pacbio_PROKKA_00388	RecName: Full=Putative aldehyde dehydrogenase
Sphingobium_AP49_pacbio_PROKKA_03414	---NA---
Sphingobium_AP49_pacbio_PROKKA_00495	---NA---
Sphingobium_AP49_pacbio_PROKKA_00835	RecName: Full=Probable cell wall amidase LytH;Flags: Precursor
Sphingobium_AP49_pacbio_PROKKA_03218	RecName: Full=Segregation and condensation protein B
Sphingobium_AP49_pacbio_PROKKA_02354	RecName: Full=Siroheme synthase;Includes: RecName: Full=Uroporphyrinogen-III C-methyltransferase;Short=Urogen III methylase;AltName: Full=SUMT;AltName: Full=Uroporphyrinogen III methylase;Short=UROM;Includes: RecName: Full=Precorrin-2 dehydrogenase;Includes: RecName: Full=Sirohydrochlorin ferrochelatase
Sphingobium_AP49_pacbio_PROKKA_01927	---NA---
Sphingobium_AP49_pacbio_PROKKA_01246	RecName: Full=Phosphate-specific transport system accessory protein PhoU homolog;Short=Pst system accessory protein PhoU homolog
Sphingobium_AP49_pacbio_PROKKA_04195	RecName: Full=3-oxoacyl-[acyl-carrier-protein] reductase FabG;AltName: Full=3-ketoacyl-acyl carrier protein reductase;AltName: Full=Beta-Ketoacyl-acyl carrier protein reductase;AltName: Full=Beta-ketoacyl-ACP reductase
Sphingobium_AP49_pacbio_PROKKA_01187	---NA---
Sphingobium_AP49_pacbio_PROKKA_02102	RecName: Full=Imidazolonepropionase;AltName: Full=Imidazolone-5-propionate hydrolase
Sphingobium_AP49_pacbio_PROKKA_00671	RecName: Full=Oxygen-dependent choline dehydrogenase;Short=CDH;Short=CHD;AltName: Full=Betaine aldehyde dehydrogenase;Short=BADH
Sphingobium_AP49_pacbio_PROKKA_03268	---NA---
Sphingobium_AP49_pacbio_PROKKA_02412	---NA---
Sphingobium_AP49_pacbio_PROKKA_02388	RecName: Full=Uncharacterized HTH-type transcriptional regulator YegW
Sphingobium_AP49_pacbio_PROKKA_03389	RecName: Full=Phospholipase C;AltName: Full=Beta-hemolysin;AltName: Full=Beta-toxin;AltName: Full=Sphingomyelinase;Short=SMase;Flags: Precursor
Sphingobium_AP49_pacbio_PROKKA_01955	---NA---
Sphingobium_AP49_pacbio_PROKKA_01270	RecName: Full=Bifunctional glutamine synthetase adenylyltransferase/adenylyl-removing enzyme;AltName: Full=ATP:glutamine synthetase adenylyltransferase;AltName: Full=ATase;Includes: RecName: Full=Glutamine synthetase adenylyl-L-tyrosine phosphorylase;AltName: Full=Adenylyl removase;Short=AR;Short=AT-N;Includes: RecName: Full=Glutamine synthetase adenylyl transferase;AltName: Full=Adenylyl transfe…
Sphingobium_AP49_pacbio_PROKKA_01297	RecName: Full=Prolyl endopeptidase;AltName: Full=Post-proline cleaving enzyme;AltName: Full=Proline-specific endopeptidase;Short=PE;Short=PSE;Flags: Precursor
Sphingobium_AP49_pacbio_PROKKA_03056	RecName: Full=ATP-dependent lipid A-core flippase;AltName: Full=Lipid A export ATP-binding/permease protein MsbA
Sphingobium_AP49_pacbio_PROKKA_03313	RecName: Full=23S rRNA (guanosine-2'-O-)-methyltransferase RlmB;AltName: Full=23S rRNA (guanosine2251 2'-O)-methyltransferase;AltName: Full=23S rRNA Gm2251 2'-O-methyltransferase
Sphingobium_AP49_pacbio_PROKKA_02511	RecName: Full=Alkanal monooxygenase alpha chain;AltName: Full=Bacterial luciferase alpha chain
Sphingobium_AP49_pacbio_PROKKA_03809	RecName: Full=Uncharacterized protein Cbei_0202;AltName: Full=ORF1
Sphingobium_AP49_pacbio_PROKKA_01746	RecName: Full=Acetolactate synthase large subunit;Short=AHAS;AltName: Full=Acetohydroxy-acid synthase large subunit;Short=ALS
Sphingobium_AP49_pacbio_PROKKA_01828	RecName: Full=Protein YiiM
Sphingobium_AP49_pacbio_PROKKA_03116	RecName: Full=HTH-type transcriptional activator TtdR
Sphingobium_AP49_pacbio_PROKKA_00882	RecName: Full=3-phenylpropionate/cinnamic acid dioxygenase ferredoxin subunit
Sphingobium_AP49_pacbio_PROKKA_03797	---NA---
Sphingobium_AP49_pacbio_PROKKA_04158	---NA---
Sphingobium_AP49_pacbio_PROKKA_01762	RecName: Full=ATP synthase protein I
Sphingobium_AP49_pacbio_PROKKA_04153	RecName: Full=Probable acyl-CoA dehydrogenase fadE25
Sphingobium_AP49_pacbio_PROKKA_00165	RecName: Full=Ribosomal RNA small subunit methyltransferase E;AltName: Full=16S rRNA m3U1498 methyltransferase
Sphingobium_AP49_pacbio_PROKKA_01003	RecName: Full=Capsule polysaccharide modification protein LipB
Sphingobium_AP49_pacbio_PROKKA_01578	RecName: Full=Phthioceranic/hydroxyphthioceranic acid synthase;AltName: Full=Polyketide synthase pks2
Sphingobium_AP49_pacbio_PROKKA_03654	RecName: Full=Probable acetyl-CoA acyltransferase;AltName: Full=Acetoacetyl-CoA thiolase
Sphingobium_AP49_pacbio_PROKKA_02170	RecName: Full=Bifunctional protein PaaZ;Includes: RecName: Full=2-oxepin-2(3H)-ylideneacetyl-CoA hydrolase;AltName: Full=Oxepin-CoA hydrolase;Includes: RecName: Full=3-oxo-5,6-dehydrosuberyl-CoA semialdehyde dehydrogenase
Sphingobium_AP49_pacbio_PROKKA_03445	RecName: Full=Flagellar P-ring protein;AltName: Full=Basal body P-ring protein;Flags: Precursor
Sphingobium_AP49_pacbio_PROKKA_00724	RecName: Full=Uncharacterized signaling protein CC_0091
Sphingobium_AP49_pacbio_PROKKA_03997	RecName: Full=Protein YjdN

## Sheet: GM17_unique_community
ProteinID	Description
Pseudomonas_GM17_pacbio_PROKKA_00059	RecName: Full=Alcohol dehydrogenase (quinone), dehydrogenase subunit;Short=ADH;AltName: Full=Alcohol dehydrogenase (quinone), acceptor subunit;AltName: Full=Alcohol dehydrogenase (quinone), subunit I;AltName: Full=Ethanol:Q2 reductase;AltName: Full=G3-ADH subunit I;AltName: Full=Quinohemoprotein alcohol dehydrogenase;AltName: Full=Quinohemoprotein-cytochrome c complex;AltName: Full=Ubiquinol oxid…
Pseudomonas_GM17_pacbio_PROKKA_04811	RecName: Full=Hemolysin;Flags: Precursor
Pseudomonas_GM17_pacbio_PROKKA_05049	RecName: Full=C4-dicarboxylate transport protein
Pseudomonas_GM17_pacbio_PROKKA_05451	RecName: Full=Dual-specificity RNA methyltransferase RlmN;AltName: Full=23S rRNA (adenine(2503)-C(2))-methyltransferase;AltName: Full=23S rRNA m2A2503 methyltransferase;AltName: Full=Ribosomal RNA large subunit methyltransferase N;AltName: Full=tRNA (adenine(37)-C(2))-methyltransferase;AltName: Full=tRNA m2A37 methyltransferase
Pseudomonas_GM17_pacbio_PROKKA_06069	RecName: Full=Bacterioferritin;Short=BFR
Pseudomonas_GM17_pacbio_PROKKA_00018	RecName: Full=CRP-like protein Clp;AltName: Full=Catabolite activation-like protein;Short=CAP-like
Pseudomonas_GM17_pacbio_PROKKA_00052	RecName: Full=tRNA N6-adenosine threonylcarbamoyltransferase;AltName: Full=N6-L-threonylcarbamoyladenine synthase;Short=t(6)A synthase;AltName: Full=t(6)A37 threonylcarbamoyladenosine biosynthesis protein TsaD;AltName: Full=tRNA threonylcarbamoyladenosine biosynthesis protein TsaD
Pseudomonas_GM17_pacbio_PROKKA_00347	RecName: Full=3-octaprenyl-4-hydroxybenzoate carboxy-lyase;AltName: Full=Polyprenyl p-hydroxybenzoate decarboxylase
Pseudomonas_GM17_pacbio_PROKKA_00635	RecName: Full=Chromosome partitioning protein ParA
Pseudomonas_GM17_pacbio_PROKKA_00961	RecName: Full=GMP/IMP nucleotidase YrfG
Pseudomonas_GM17_pacbio_PROKKA_01231	RecName: Full=Replicative DNA helicase
Pseudomonas_GM17_pacbio_PROKKA_01290	RecName: Full=Hemin receptor;Flags: Precursor
Pseudomonas_GM17_pacbio_PROKKA_01629	RecName: Full=Protein PsiE
Pseudomonas_GM17_pacbio_PROKKA_01735	RecName: Full=tRNA (guanine-N(1)-)-methyltransferase;AltName: Full=M1G-methyltransferase;AltName: Full=tRNA [GM37] methyltransferase
Pseudomonas_GM17_pacbio_PROKKA_01818	RecName: Full=Ditrans,polycis-undecaprenyl-diphosphate synthase ((2E,6E)-farnesyl-diphosphate specific);AltName: Full=Ditrans,polycis-undecaprenylcistransferase;AltName: Full=Undecaprenyl diphosphate synthase;Short=UDS;AltName: Full=Undecaprenyl pyrophosphate synthase;Short=UPP synthase
Pseudomonas_GM17_pacbio_PROKKA_01868	RecName: Full=Mu-like prophage FluMu tail sheath protein
Pseudomonas_GM17_pacbio_PROKKA_01902	RecName: Full=Ribosomal protein S12 methylthiotransferase RimO;Short=S12 MTTase;Short=S12 methylthiotransferase;AltName: Full=Ribosomal protein S12 (aspartate-C(3))-methylthiotransferase;AltName: Full=Ribosome maturation factor RimO
Pseudomonas_GM17_pacbio_PROKKA_02175	RecName: Full=Hemolysin;Flags: Precursor
Pseudomonas_GM17_pacbio_PROKKA_02391	---NA---
Pseudomonas_GM17_pacbio_PROKKA_02649	RecName: Full=LexA repressor
Pseudomonas_GM17_pacbio_PROKKA_02808	RecName: Full=Methyl-accepting chemotaxis protein PcaY;AltName: Full=Aromatic acid chemoreceptor PcaY
Pseudomonas_GM17_pacbio_PROKKA_03010	RecName: Full=GDSL-like esterase Rv1075c;AltName: Full=Acetylesterase;Flags: Precursor
Pseudomonas_GM17_pacbio_PROKKA_03578	RecName: Full=Type I restriction enzyme EcoprrI methylase subunit;Short=M protein;AltName: Full=Type I methyltransferase M.EcoprrI;Short=M.EcoprrI
Pseudomonas_GM17_pacbio_PROKKA_04610	---NA---
Pseudomonas_GM17_pacbio_PROKKA_04803	RecName: Full=Glutathione-regulated potassium-efflux system protein KefB;AltName: Full=K(+)/H(+) antiporter
Pseudomonas_GM17_pacbio_PROKKA_05045	RecName: Full=tRNA-cytidine(32) 2-sulfurtransferase;AltName: Full=Two-thiocytidine biosynthesis protein A;AltName: Full=tRNA 2-thiocytidine biosynthesis protein TtcA
Pseudomonas_GM17_pacbio_PROKKA_05990	RecName: Full=Lipoyl synthase;AltName: Full=Lip-syn;Short=LS;AltName: Full=Lipoate synthase;AltName: Full=Lipoic acid synthase;AltName: Full=Sulfur insertion protein LipA
Pseudomonas_GM17_pacbio_PROKKA_06015	RecName: Full=Aromatic amino acid transport protein AroP;AltName: Full=Aromatic amino acid:H(+) symporter AroP;AltName: Full=General aromatic amino acid permease
Pseudomonas_GM17_pacbio_PROKKA_06019	RecName: Full=Inner membrane protein YghB
Pseudomonas_GM17_pacbio_PROKKA_00064	RecName: Full=Coenzyme PQQ synthesis protein B;AltName: Full=Pyrroloquinoline quinone biosynthesis protein B
Pseudomonas_GM17_pacbio_PROKKA_00216	RecName: Full=Bifunctional protein PyrR;Includes: RecName: Full=Pyrimidine operon regulatory protein;Includes: RecName: Full=Uracil phosphoribosyltransferase;Short=UPRTase
Pseudomonas_GM17_pacbio_PROKKA_00253	RecName: Full=Formamidopyrimidine-DNA glycosylase;Short=Fapy-DNA glycosylase;AltName: Full=DNA-(apurinic or apyrimidinic site) lyase MutM;Short=AP lyase MutM
Pseudomonas_GM17_pacbio_PROKKA_00254	RecName: Full=Uncharacterized protein TP_0073
Pseudomonas_GM17_pacbio_PROKKA_00374	RecName: Full=Porphobilinogen deaminase;Short=PBG;AltName: Full=Hydroxymethylbilane synthase;Short=HMBS;AltName: Full=Pre-uroporphyrinogen synthase
Pseudomonas_GM17_pacbio_PROKKA_00420	RecName: Full=Probable oxidoreductase OrdL
Pseudomonas_GM17_pacbio_PROKKA_00445	RecName: Full=Protein YeeZ;Flags: Precursor
Pseudomonas_GM17_pacbio_PROKKA_00457	RecName: Full=Type VI secretion system spike protein VgrG2
Pseudomonas_GM17_pacbio_PROKKA_00461	RecName: Full=Type VI secretion system spike protein VgrG2
Pseudomonas_GM17_pacbio_PROKKA_00504	RecName: Full=HTH-type transcriptional activator CmpR
Pseudomonas_GM17_pacbio_PROKKA_00676	RecName: Full=TPR repeat-containing protein PA0015
Pseudomonas_GM17_pacbio_PROKKA_00827	---NA---
Pseudomonas_GM17_pacbio_PROKKA_01020	RecName: Full=Murein hydrolase activator NlpD;Flags: Precursor
Pseudomonas_GM17_pacbio_PROKKA_01151	RecName: Full=Uncharacterized signaling protein PA3311
Pseudomonas_GM17_pacbio_PROKKA_01158	RecName: Full=Lipopolysaccharide core heptose(I) kinase RfaP
Pseudomonas_GM17_pacbio_PROKKA_01194	---NA---
Pseudomonas_GM17_pacbio_PROKKA_01450	RecName: Full=Glycolate oxidase subunit GlcD;AltName: Full=Glycolate dehydrogenase subunit GlcD
Pseudomonas_GM17_pacbio_PROKKA_01453	RecName: Full=Lactate utilization protein A
Pseudomonas_GM17_pacbio_PROKKA_01471	RecName: Full=Ribosomal RNA large subunit methyltransferase E;AltName: Full=23S rRNA Um2552 methyltransferase;AltName: Full=rRNA (uridine-2'-O-)-methyltransferase
Pseudomonas_GM17_pacbio_PROKKA_01569	RecName: Full=Sulfate/thiosulfate import ATP-binding protein CysA;AltName: Full=Sulfate-transporting ATPase
Pseudomonas_GM17_pacbio_PROKKA_01595	RecName: Full=Thioredoxin reductase;Short=TRXR
Pseudomonas_GM17_pacbio_PROKKA_01596	---NA---
Pseudomonas_GM17_pacbio_PROKKA_01646	RecName: Full=HTH-type transcriptional activator TtdR
Pseudomonas_GM17_pacbio_PROKKA_01647	RecName: Full=Multidrug resistance outer membrane protein MdtP;Flags: Precursor
Pseudomonas_GM17_pacbio_PROKKA_01684	RecName: Full=Carboxylesterase 1;AltName: Full=Esterase I
Pseudomonas_GM17_pacbio_PROKKA_01703	---NA---
Pseudomonas_GM17_pacbio_PROKKA_01794	RecName: Full=Biofilm operon icaADBC HTH-type negative transcriptional regulator IcaR;AltName: Full=Intercellular adhesion protein R
Pseudomonas_GM17_pacbio_PROKKA_01809	RecName: Full=Global transcriptional regulator Spx
Pseudomonas_GM17_pacbio_PROKKA_01858	RecName: Full=Putative prophage major tail sheath protein
Pseudomonas_GM17_pacbio_PROKKA_01945	RecName: Full=Uncharacterized protein Cbei_0202;AltName: Full=ORF1
Pseudomonas_GM17_pacbio_PROKKA_02083	RecName: Full=Putative peroxiredoxin bcp;AltName: Full=Bacterioferritin comigratory protein;AltName: Full=Thioredoxin peroxidase;AltName: Full=Thioredoxin-dependent peroxiredoxin Bcp
Pseudomonas_GM17_pacbio_PROKKA_02118	RecName: Full=23S rRNA (guanosine-2'-O-)-methyltransferase RlmB;AltName: Full=23S rRNA (guanosine2251 2'-O)-methyltransferase;AltName: Full=23S rRNA Gm2251 2'-O-methyltransferase
Pseudomonas_GM17_pacbio_PROKKA_02243	RecName: Full=Flagellar P-ring protein;AltName: Full=Basal body P-ring protein;Flags: Precursor
Pseudomonas_GM17_pacbio_PROKKA_02245	RecName: Full=Flagellar hook-associated protein 1;Short=HAP1
Pseudomonas_GM17_pacbio_PROKKA_02279	RecName: Full=Flagellar motor switch protein FliG
Pseudomonas_GM17_pacbio_PROKKA_02305	RecName: Full=Sporulation initiation inhibitor protein Soj
Pseudomonas_GM17_pacbio_PROKKA_02316	RecName: Full=Cytochrome c-type biogenesis protein CcmF
Pseudomonas_GM17_pacbio_PROKKA_02437	RecName: Full=Probable hypoxanthine oxidase XdhD
Pseudomonas_GM17_pacbio_PROKKA_02471	RecName: Full=Alcohol dehydrogenase;Short=ADH
Pseudomonas_GM17_pacbio_PROKKA_02996	RecName: Full=HTH-type transcriptional regulator CzcR
Pseudomonas_GM17_pacbio_PROKKA_03142	RecName: Full=Porin-like protein NicP;AltName: Full=Nicotinate degradation protein P;Flags: Precursor
Pseudomonas_GM17_pacbio_PROKKA_03256	RecName: Full=Uncharacterized protein YbhP
Pseudomonas_GM17_pacbio_PROKKA_03468	RecName: Full=NADPH-dependent FMN reductase ArsH;AltName: Full=Arsenical resistance operon protein ArsH
Pseudomonas_GM17_pacbio_PROKKA_03492	RecName: Full=tRNA 2-(methylsulfanyl)-N(6)-isopentenyladenosine(37) hydroxylase;AltName: Full=2-methylthio-N6-isopentenyladenosine(37)-tRNA monooxygenase;AltName: Full=tRNA-(ms[2]io[6]A37)-hydroxylase
Pseudomonas_GM17_pacbio_PROKKA_03567	RecName: Full=Transcriptional regulatory protein ZraR
Pseudomonas_GM17_pacbio_PROKKA_03689	RecName: Full=3-aminoacrylate deaminase RutC;Short=3-AA deaminase
Pseudomonas_GM17_pacbio_PROKKA_03867	RecName: Full=Uncharacterized protein YeaC
Pseudomonas_GM17_pacbio_PROKKA_04083	RecName: Full=GTP 3',8-cyclase;AltName: Full=Molybdenum cofactor biosynthesis protein A
Pseudomonas_GM17_pacbio_PROKKA_04291	RecName: Full=Magnesium-chelatase 38 kDa subunit;AltName: Full=Mg-protoporphyrin IX chelatase
Pseudomonas_GM17_pacbio_PROKKA_04420	RecName: Full=Glutathionyl-hydroquinone reductase YqjG;Short=GS-HQR
Pseudomonas_GM17_pacbio_PROKKA_04438	RecName: Full=High frequency lysogenization protein HflD homolog
Pseudomonas_GM17_pacbio_PROKKA_04455	RecName: Full=NADH-quinone oxidoreductase subunit M;AltName: Full=NADH dehydrogenase I subunit M;AltName: Full=NDH-1 subunit M
Pseudomonas_GM17_pacbio_PROKKA_04781	RecName: Full=3-oxoacyl-[acyl-carrier-protein] reductase FabG;AltName: Full=3-ketoacyl-acyl carrier protein reductase;AltName: Full=Beta-Ketoacyl-acyl carrier protein reductase;AltName: Full=Beta-ketoacyl-ACP reductase
Pseudomonas_GM17_pacbio_PROKKA_04853	RecName: Full=Uncharacterized ABC transporter permease YbbP
Pseudomonas_GM17_pacbio_PROKKA_04859	RecName: Full=3'-5' ssDNA/RNA exonuclease TatD;AltName: Full=DNase TatD
Pseudomonas_GM17_pacbio_PROKKA_05053	---NA---
Pseudomonas_GM17_pacbio_PROKKA_05186	---NA---
Pseudomonas_GM17_pacbio_PROKKA_05223	RecName: Full=Glycine cleavage system H protein
Pseudomonas_GM17_pacbio_PROKKA_05283	RecName: Full=Methionyl-tRNA formyltransferase
Pseudomonas_GM17_pacbio_PROKKA_05321	RecName: Full=dTDP-glucose 4,6-dehydratase
Pseudomonas_GM17_pacbio_PROKKA_05417	RecName: Full=Uncharacterized signaling protein PA1727
Pseudomonas_GM17_pacbio_PROKKA_05443	RecName: Full=Probable aspartate/prephenate aminotransferase;Short=AspAT / PAT;AltName: Full=Transaminase A
Pseudomonas_GM17_pacbio_PROKKA_05471	RecName: Full=GDP-polyphosphate phosphotransferase;AltName: Full=Polyphosphate kinase PPK2
Pseudomonas_GM17_pacbio_PROKKA_05554	RecName: Full=Stringent starvation protein A homolog
Pseudomonas_GM17_pacbio_PROKKA_05611	RecName: Full=Molybdopterin-synthase adenylyltransferase;AltName: Full=MoaD protein adenylase;AltName: Full=Molybdopterin-converting factor subunit 1 adenylase;AltName: Full=Sulfur carrier protein MoaD adenylyltransferase
Pseudomonas_GM17_pacbio_PROKKA_05614	RecName: Full=Glutamyl-tRNA reductase;Short=GluTR
Pseudomonas_GM17_pacbio_PROKKA_05615	RecName: Full=Cellulose synthase operon protein C;Flags: Precursor
Pseudomonas_GM17_pacbio_PROKKA_05616	RecName: Full=Outer-membrane lipoprotein LolB;Flags: Precursor
Pseudomonas_GM17_pacbio_PROKKA_05749	RecName: Full=Dephospho-CoA kinase;AltName: Full=Dephosphocoenzyme A kinase
Pseudomonas_GM17_pacbio_PROKKA_05835	RecName: Full=Ribosomal RNA large subunit methyltransferase G;AltName: Full=23S rRNA m2G1835 methyltransferase;AltName: Full=rRNA (guanine-N(2)-)-methyltransferase RlmG
Pseudomonas_GM17_pacbio_PROKKA_05892	RecName: Full=HTH-type transcriptional regulator AcrR;AltName: Full=Potential acrAB operon repressor
Pseudomonas_GM17_pacbio_PROKKA_05910	RecName: Full=Leukotoxin translocation ATP-binding protein LktB
Pseudomonas_GM17_pacbio_PROKKA_05949	RecName: Full=2-hydroxy-6-oxononadienedioate/2-hydroxy-6-oxononatrienedioate hydrolase;AltName: Full=2-hydroxy-6-ketonona-2,4-diene-1,9-dioic acid 5,6-hydrolase;AltName: Full=2-hydroxy-6-oxonona-2,4,7-triene-1,9-dioic acid 5,6-hydrolase;AltName: Full=2-hydroxy-6-oxonona-2,4-diene-1,9-dioic acid 5,6-hydrolase
Pseudomonas_GM17_pacbio_PROKKA_06059	RecName: Full=UPF0294 protein VC0395_A1830/VC395_2354
Pseudomonas_GM17_pacbio_PROKKA_00013	---NA---
Pseudomonas_GM17_pacbio_PROKKA_00014	RecName: Full=Probable oxidoreductase EphD
Pseudomonas_GM17_pacbio_PROKKA_00019	RecName: Full=Octanoyl-[GcvH]:protein N-octanoyltransferase;AltName: Full=Octanoyl-[GcvH]:E2 amidotransferase
Pseudomonas_GM17_pacbio_PROKKA_00035	RecName: Full=Co-chaperone protein DjlA
Pseudomonas_GM17_pacbio_PROKKA_00088	RecName: Full=Stress response kinase A;AltName: Full=Serine/threonine-protein kinase SrkA
Pseudomonas_GM17_pacbio_PROKKA_00093	RecName: Full=Inosine-5'-monophosphate dehydrogenase;Short=IMP dehydrogenase;Short=IMPD;Short=IMPDH
Pseudomonas_GM17_pacbio_PROKKA_00211	RecName: Full=Transcriptional regulatory protein WalR
Pseudomonas_GM17_pacbio_PROKKA_00234	RecName: Full=Thiazole synthase
Pseudomonas_GM17_pacbio_PROKKA_00270	RecName: Full=Mercuric resistance operon regulatory protein
Pseudomonas_GM17_pacbio_PROKKA_00288	RecName: Full=Glutamine-binding periplasmic protein;Short=GlnBP;Flags: Precursor
Pseudomonas_GM17_pacbio_PROKKA_00304	RecName: Full=Uncharacterized HTH-type transcriptional regulator HI_0893
Pseudomonas_GM17_pacbio_PROKKA_00314	RecName: Full=Acetylornithine deacetylase;Short=AO;Short=Acetylornithinase;AltName: Full=N-acetylornithinase;Short=NAO
Pseudomonas_GM17_pacbio_PROKKA_00364	RecName: Full=Small-conductance mechanosensitive channel
Pseudomonas_GM17_pacbio_PROKKA_00390	RecName: Full=UPF0047 protein YjbQ
Pseudomonas_GM17_pacbio_PROKKA_00414	RecName: Full=HTH-type transcriptional regulator PuuR
Pseudomonas_GM17_pacbio_PROKKA_00481	RecName: Full=Nitric oxide reductase FlRd-NAD(+) reductase;AltName: Full=Flavorubredoxin reductase;Short=FlRd-reductase;Short=FlavoRb reductase
Pseudomonas_GM17_pacbio_PROKKA_00586	RecName: Full=Ubiquinone biosynthesis O-methyltransferase;AltName: Full=2-polyprenyl-6-hydroxyphenol methylase;AltName: Full=3-demethylubiquinone 3-O-methyltransferase
Pseudomonas_GM17_pacbio_PROKKA_00592	RecName: Full=GDP-mannose 4,6-dehydratase;AltName: Full=GDP-D-mannose dehydratase
Pseudomonas_GM17_pacbio_PROKKA_00624	RecName: Full=Lactose phosphotransferase system repressor
Pseudomonas_GM17_pacbio_PROKKA_00651	RecName: Full=Outer membrane transporter CdiB
Pseudomonas_GM17_pacbio_PROKKA_00674	RecName: Full=Lipid A biosynthesis lauroyltransferase;AltName: Full=Kdo(2)-lipid IV(A) lauroyltransferase
Pseudomonas_GM17_pacbio_PROKKA_00684	RecName: Full=Threonylcarbamoyl-AMP synthase;Short=TC-AMP synthase;AltName: Full=L-threonylcarbamoyladenylate synthase;AltName: Full=t(6)A37 threonylcarbamoyladenosine biosynthesis protein TsaC;AltName: Full=tRNA threonylcarbamoyladenosine biosynthesis protein TsaC
Pseudomonas_GM17_pacbio_PROKKA_00760	RecName: Full=Methionine import ATP-binding protein MetN
Pseudomonas_GM17_pacbio_PROKKA_00780	RecName: Full=Formyl-CoA:oxalate CoA-transferase;Short=FCOCT;AltName: Full=Formyl-coenzyme A transferase;Short=Formyl-CoA transferase
Pseudomonas_GM17_pacbio_PROKKA_00939	RecName: Full=Acyl-coenzyme A thioesterase PaaI;AltName: Full=Phenylacetic acid degradation protein PaaI
Pseudomonas_GM17_pacbio_PROKKA_00965	RecName: Full=DNA-binding transcriptional regulator NtrC;AltName: Full=Nitrogen regulation protein NR(I);AltName: Full=Nitrogen regulator I;Short=NRI
Pseudomonas_GM17_pacbio_PROKKA_00973	RecName: Full=Catecholate siderophore receptor Fiu;AltName: Full=Ferric iron uptake protein;AltName: Full=TonB-dependent receptor Fiu;Flags: Precursor
Pseudomonas_GM17_pacbio_PROKKA_01070	RecName: Full=Putative glutamine transport system permease protein GlnP
Pseudomonas_GM17_pacbio_PROKKA_01091	RecName: Full=ATP-dependent protease subunit HslV
Pseudomonas_GM17_pacbio_PROKKA_01130	RecName: Full=D-alanine--D-alanyl carrier protein ligase;Short=DCL;AltName: Full=D-alanine--poly(phosphoribitol) ligase subunit 1;AltName: Full=D-alanine-activating enzyme;Short=DAE
Pseudomonas_GM17_pacbio_PROKKA_01162	---NA---
Pseudomonas_GM17_pacbio_PROKKA_01167	---NA---
Pseudomonas_GM17_pacbio_PROKKA_01170	---NA---
Pseudomonas_GM17_pacbio_PROKKA_01181	RecName: Full=3-deoxy-D-manno-octulosonic acid transferase;Short=Kdo transferase;AltName: Full=Lipid IV(A) 3-deoxy-D-manno-octulosonic acid transferase
Pseudomonas_GM17_pacbio_PROKKA_01314	RecName: Full=3-dehydroquinate dehydratase;Short=3-dehydroquinase;AltName: Full=Type II DHQase
Pseudomonas_GM17_pacbio_PROKKA_01388	RecName: Full=Glutamine transport ATP-binding protein GlnQ
Pseudomonas_GM17_pacbio_PROKKA_01398	---NA---
Pseudomonas_GM17_pacbio_PROKKA_01454	RecName: Full=L-lactate permease
Pseudomonas_GM17_pacbio_PROKKA_01461	RecName: Full=DNA repair protein RecN;AltName: Full=Recombination protein N
Pseudomonas_GM17_pacbio_PROKKA_01507	RecName: Full=PKHD-type hydroxylase Pfl01_0799
Pseudomonas_GM17_pacbio_PROKKA_01519	RecName: Full=Dipeptide transport ATP-binding protein DppD
Pseudomonas_GM17_pacbio_PROKKA_01543	RecName: Full=4-carboxymuconolactone decarboxylase;Short=CMD
Pseudomonas_GM17_pacbio_PROKKA_01561	---NA---
Pseudomonas_GM17_pacbio_PROKKA_01678	RecName: Full=Molybdopterin synthase catalytic subunit;AltName: Full=MPT synthase subunit 2;AltName: Full=Molybdenum cofactor biosynthesis protein E;AltName: Full=Molybdopterin-converting factor large subunit;AltName: Full=Molybdopterin-converting factor subunit 2
Pseudomonas_GM17_pacbio_PROKKA_01724	RecName: Full=Uncharacterized Nudix hydrolase NudL
Pseudomonas_GM17_pacbio_PROKKA_01782	---NA---
Pseudomonas_GM17_pacbio_PROKKA_01845	RecName: Full=RNA polymerase sigma factor RpoS;AltName: Full=Sigma S;AltName: Full=Sigma-38
Pseudomonas_GM17_pacbio_PROKKA_01896	RecName: Full=Uncharacterized HTH-type transcriptional regulator YeiE
Pseudomonas_GM17_pacbio_PROKKA_02020	RecName: Full=HTH-type transcriptional regulator SinR
Pseudomonas_GM17_pacbio_PROKKA_02068	RecName: Full=Porin-like protein GalP;AltName: Full=Gallate degradation protein P;Flags: Precursor
Pseudomonas_GM17_pacbio_PROKKA_02073	RecName: Full=FAD assembly factor SdhE
Pseudomonas_GM17_pacbio_PROKKA_02075	RecName: Full=L-aspartate oxidase;Short=LASPO;AltName: Full=Quinolinate synthase B
Pseudomonas_GM17_pacbio_PROKKA_02120	RecName: Full=Polyamine aminopropyltransferase;AltName: Full=Putrescine aminopropyltransferase;Short=PAPT;AltName: Full=Spermidine synthase;Short=SPDS;Short=SPDSY
Pseudomonas_GM17_pacbio_PROKKA_02123	RecName: Full=Tol-Pal system protein TolB;Flags: Precursor
Pseudomonas_GM17_pacbio_PROKKA_02144	RecName: Full=ECF RNA polymerase sigma-E factor;AltName: Full=RNA polymerase sigma-E factor;AltName: Full=Sigma-24
Pseudomonas_GM17_pacbio_PROKKA_02171	RecName: Full=Miniconductance mechanosensitive channel YbdG
Pseudomonas_GM17_pacbio_PROKKA_02238	RecName: Full=Phenylalanine-4-hydroxylase;Short=PAH;AltName: Full=Phe-4-monooxygenase
Pseudomonas_GM17_pacbio_PROKKA_02249	RecName: Full=UTP--glucose-1-phosphate uridylyltransferase;AltName: Full=Alpha-D-glucosyl-1-phosphate uridylyltransferase;AltName: Full=UDP-glucose pyrophosphorylase;Short=UDPGP;AltName: Full=Uridine diphosphoglucose pyrophosphorylase
Pseudomonas_GM17_pacbio_PROKKA_02273	---NA---
Pseudomonas_GM17_pacbio_PROKKA_02276	RecName: Full=DNA-binding transcriptional regulator NtrC;AltName: Full=Nitrogen regulation protein NR(I);AltName: Full=Nitrogen regulator I;Short=NRI
Pseudomonas_GM17_pacbio_PROKKA_02296	RecName: Full=Flagellar biosynthesis protein FlhF;AltName: Full=Flagella-associated GTP-binding protein
Pseudomonas_GM17_pacbio_PROKKA_02306	---NA---
Pseudomonas_GM17_pacbio_PROKKA_02429	RecName: Full=Biopolymer transport protein ExbB
Pseudomonas_GM17_pacbio_PROKKA_02430	RecName: Full=Biopolymer transport protein ExbD
Pseudomonas_GM17_pacbio_PROKKA_02442	RecName: Full=Pyrophosphatase PpaX
Pseudomonas_GM17_pacbio_PROKKA_02559	RecName: Full=Aconitate hydratase A;Short=ACN;Short=Aconitase;AltName: Full=(2R,3S)-2-methylisocitrate dehydratase;AltName: Full=(2S,3R)-3-hydroxybutane-1,2,3-tricarboxylate dehydratase;AltName: Full=Iron-responsive protein-like;Short=IRP-like;AltName: Full=Probable 2-methyl-cis-aconitate hydratase;AltName: Full=RNA-binding protein
Pseudomonas_GM17_pacbio_PROKKA_02591	RecName: Full=Uncharacterized HTH-type transcriptional regulator YdfH
Pseudomonas_GM17_pacbio_PROKKA_02606	RecName: Full=Recombination protein RecR
Pseudomonas_GM17_pacbio_PROKKA_02746	RecName: Full=Molybdenum import ATP-binding protein ModC
Pseudomonas_GM17_pacbio_PROKKA_02759	RecName: Full=Thiosulfate dehydrogenase;AltName: Full=Tetrathionate synthase;Flags: Precursor
Pseudomonas_GM17_pacbio_PROKKA_02782	RecName: Full=Probable galactarate/D-glucarate transporter GudP
Pseudomonas_GM17_pacbio_PROKKA_02869	RecName: Full=3-ketoacyl-CoA thiolase;AltName: Full=Acetyl-CoA acyltransferase;AltName: Full=Beta-ketothiolase;AltName: Full=Fatty acid oxidation complex subunit beta
Pseudomonas_GM17_pacbio_PROKKA_03029	RecName: Full=UDP-glucose 4-epimerase;AltName: Full=Galactowaldenase;AltName: Full=UDP-galactose 4-epimerase
Pseudomonas_GM17_pacbio_PROKKA_03032	---NA---
Pseudomonas_GM17_pacbio_PROKKA_03037	RecName: Full=Phosphinothricin tripeptide synthase PhsC;Short=PTT synthase PhsC;AltName: Full=L-alanine--[L-alanyl-carrier protein] ligase;AltName: Full=Nonribosomal peptide synthase PhsC;AltName: Full=Phosphinothricin tripeptide synthetase II;Short=PTT synthetase II
Pseudomonas_GM17_pacbio_PROKKA_03096	RecName: Full=L-threonine 3-dehydrogenase;Short=TDH
Pseudomonas_GM17_pacbio_PROKKA_03198	RecName: Full=Na(+)/H(+) antiporter NhaB;AltName: Full=Sodium/proton antiporter NhaB
Pseudomonas_GM17_pacbio_PROKKA_03270	RecName: Full=Multidrug resistance protein MdtA;AltName: Full=Multidrug transporter MdtA;Flags: Precursor
Pseudomonas_GM17_pacbio_PROKKA_03328	RecName: Full=Photosystem I assembly protein Ycf3
Pseudomonas_GM17_pacbio_PROKKA_03400	RecName: Full=Vitamin B12 transporter BtuB;AltName: Full=Cobalamin receptor;AltName: Full=Outer membrane cobalamin translocator;Flags: Precursor
Pseudomonas_GM17_pacbio_PROKKA_03429	RecName: Full=Multidrug resistance protein MdtC;AltName: Full=Multidrug transporter MdtC
Pseudomonas_GM17_pacbio_PROKKA_03568	RecName: Full=Hydroxyacylglutathione hydrolase;AltName: Full=Glyoxalase II;Short=Glx II
Pseudomonas_GM17_pacbio_PROKKA_03611	RecName: Full=Copper resistance protein C;Flags: Precursor
Pseudomonas_GM17_pacbio_PROKKA_03636	RecName: Full=Outer membrane protein MIP;AltName: Full=Macrophage infectivity potentiator;AltName: Full=Peptidyl-prolyl cis-trans isomerase;Short=PPIase;AltName: Full=Rotamase;Flags: Precursor
Pseudomonas_GM17_pacbio_PROKKA_03733	---NA---
Pseudomonas_GM17_pacbio_PROKKA_03769	RecName: Full=RNA 3'-terminal phosphate cyclase;Short=RNA cyclase;Short=RNA-3'-phosphate cyclase
Pseudomonas_GM17_pacbio_PROKKA_03875	---NA---
Pseudomonas_GM17_pacbio_PROKKA_03881	RecName: Full=Probable glycerophosphodiester phosphodiesterase 1;Short=Glycerophosphoryl diester phosphodiesterase 1
Pseudomonas_GM17_pacbio_PROKKA_03941	---NA---
Pseudomonas_GM17_pacbio_PROKKA_03943	RecName: Full=Fatty acid oxidation complex subunit alpha;Includes: RecName: Full=Enoyl-CoA hydratase/Delta(3)-cis-Delta(2)-trans-enoyl-CoA isomerase/3-hydroxybutyryl-CoA epimerase;Includes: RecName: Full=3-hydroxyacyl-CoA dehydrogenase
Pseudomonas_GM17_pacbio_PROKKA_04005	RecName: Full=3-oxoacyl-[acyl-carrier-protein] reductase FabG;AltName: Full=3-ketoacyl-acyl carrier protein reductase;AltName: Full=Beta-Ketoacyl-acyl carrier protein reductase;AltName: Full=Beta-ketoacyl-ACP reductase
Pseudomonas_GM17_pacbio_PROKKA_04305	---NA---
Pseudomonas_GM17_pacbio_PROKKA_04366	RecName: Full=Protein YdeP
Pseudomonas_GM17_pacbio_PROKKA_04371	RecName: Full=Deferrochelatase;AltName: Full=Peroxidase EfeB;Flags: Precursor
Pseudomonas_GM17_pacbio_PROKKA_04424	RecName: Full=Holliday junction ATP-dependent DNA helicase RuvB
Pseudomonas_GM17_pacbio_PROKKA_04428	RecName: Full=Leucyl/phenylalanyl-tRNA--protein transferase;AltName: Full=L/F-transferase;AltName: Full=Leucyltransferase;AltName: Full=Phenyalanyltransferase
Pseudomonas_GM17_pacbio_PROKKA_04441	RecName: Full=Protein ElaA
Pseudomonas_GM17_pacbio_PROKKA_04456	RecName: Full=NADH-quinone oxidoreductase subunit N;AltName: Full=NADH dehydrogenase I subunit N;AltName: Full=NDH-1 subunit N
Pseudomonas_GM17_pacbio_PROKKA_04491	RecName: Full=HTH-type transcriptional regulator for conjugative element R391;AltName: Full=ORF-96 protein
Pseudomonas_GM17_pacbio_PROKKA_04516	RecName: Full=Hydrolase YhcX
Pseudomonas_GM17_pacbio_PROKKA_04532	RecName: Full=D-alanyl-D-alanine carboxypeptidase DacA;Short=DD-carboxypeptidase;Short=DD-peptidase;AltName: Full=Penicillin-binding protein 5;Short=PBP-5;Flags: Precursor
Pseudomonas_GM17_pacbio_PROKKA_04588	RecName: Full=DNA-binding transcriptional activator EvgA
Pseudomonas_GM17_pacbio_PROKKA_04629	RecName: Full=N-acetyl-gamma-glutamyl-phosphate reductase;Short=AGPR;AltName: Full=N-acetyl-glutamate semialdehyde dehydrogenase;Short=NAGSA dehydrogenase
Pseudomonas_GM17_pacbio_PROKKA_04678	---NA---
Pseudomonas_GM17_pacbio_PROKKA_04753	---NA---
Pseudomonas_GM17_pacbio_PROKKA_04756	---NA---
Pseudomonas_GM17_pacbio_PROKKA_04848	---NA---
Pseudomonas_GM17_pacbio_PROKKA_04877	RecName: Full=3-oxoacyl-[acyl-carrier-protein] reductase FabG;AltName: Full=3-ketoacyl-acyl carrier protein reductase;AltName: Full=Beta-Ketoacyl-acyl carrier protein reductase;AltName: Full=Beta-ketoacyl-ACP reductase
Pseudomonas_GM17_pacbio_PROKKA_04879	RecName: Full=UDP-glucose 4-epimerase;AltName: Full=Galactowaldenase;AltName: Full=UDP-galactose 4-epimerase
Pseudomonas_GM17_pacbio_PROKKA_04888	RecName: Full=dTDP-glucose 4,6-dehydratase
Pseudomonas_GM17_pacbio_PROKKA_04905	---NA---
Pseudomonas_GM17_pacbio_PROKKA_04916	RecName: Full=tRNA 5-methylaminomethyl-2-thiouridine biosynthesis bifunctional protein MnmC;Short=tRNA mnm(5)s(2)U biosynthesis bifunctional protein;Includes: RecName: Full=tRNA (mnm(5)s(2)U34)-methyltransferase;Includes: RecName: Full=FAD-dependent cmnm(5)s(2)U34 oxidoreductase
Pseudomonas_GM17_pacbio_PROKKA_04931	RecName: Full=Enolase-phosphatase E1;AltName: Full=2,3-diketo-5-methylthio-1-phosphopentane phosphatase
Pseudomonas_GM17_pacbio_PROKKA_04932	RecName: Full=Acireductone dioxygenase;AltName: Full=1,2-dihydroxy-3-keto-5-methylthiopentene dioxygenase;Short=DHK-MTPene dioxygenase;AltName: Full=Acireductone dioxygenase (Fe(2+)-requiring);Short=ARD';Short=Fe-ARD;AltName: Full=Acireductone dioxygenase (Ni(2+)-requiring);Short=ARD;Short=Ni-ARD
Pseudomonas_GM17_pacbio_PROKKA_04958	RecName: Full=Quercetin 2,3-dioxygenase;Short=Quercetinase;AltName: Full=Pirin-like protein YhhW
Pseudomonas_GM17_pacbio_PROKKA_04997	RecName: Full=Autoinducer 2 sensor kinase/phosphatase LuxQ
Pseudomonas_GM17_pacbio_PROKKA_05029	RecName: Full=Uncharacterized protein YaiL
Pseudomonas_GM17_pacbio_PROKKA_05038	---NA---
Pseudomonas_GM17_pacbio_PROKKA_05041	RecName: Full=Arsenate reductase;AltName: Full=Arsenical pump modifier
Pseudomonas_GM17_pacbio_PROKKA_05044	RecName: Full=DNA-3-methyladenine glycosylase 1;AltName: Full=3-methyladenine-DNA glycosylase I, constitutive;Short=TAG I;AltName: Full=DNA-3-methyladenine glycosidase I;AltName: Full=DNA-3-methyladenine glycosylase I
Pseudomonas_GM17_pacbio_PROKKA_05056	RecName: Full=Sensor protein kinase WalK
Pseudomonas_GM17_pacbio_PROKKA_05078	RecName: Full=UDP-4-amino-4-deoxy-L-arabinose--oxoglutarate aminotransferase;AltName: Full=UDP-(beta-L-threo-pentapyranosyl-4''-ulose diphosphate) aminotransferase;Short=UDP-Ara4O aminotransferase;AltName: Full=UDP-4-amino-4-deoxy-L-arabinose aminotransferase
Pseudomonas_GM17_pacbio_PROKKA_05109	---NA---
Pseudomonas_GM17_pacbio_PROKKA_05131	RecName: Full=Methyl-accepting chemotaxis protein CtpH
Pseudomonas_GM17_pacbio_PROKKA_05311	RecName: Full=HTH-type transcriptional activator AmpR
Pseudomonas_GM17_pacbio_PROKKA_05314	RecName: Full=HTH-type transcriptional activator TtdR
Pseudomonas_GM17_pacbio_PROKKA_05365	RecName: Full=Spermidine/putrescine import ATP-binding protein PotA
Pseudomonas_GM17_pacbio_PROKKA_05416	---NA---
Pseudomonas_GM17_pacbio_PROKKA_05424	RecName: Full=Multicopper oxidase mco
Pseudomonas_GM17_pacbio_PROKKA_05500	RecName: Full=Putrescine aminotransferase;Short=PAT;Short=PATase;AltName: Full=Cadaverine transaminase;AltName: Full=Diamine transaminase;AltName: Full=Putrescine transaminase;AltName: Full=Putrescine--2-oxoglutaric acid transaminase
Pseudomonas_GM17_pacbio_PROKKA_05503	RecName: Full=Putative fatty-acid--CoA ligase fadD21;AltName: Full=Acyl-CoA synthetase
Pseudomonas_GM17_pacbio_PROKKA_05507	RecName: Full=Serine hydroxymethyltransferase;Short=SHMT;Short=Serine methylase
Pseudomonas_GM17_pacbio_PROKKA_05565	RecName: Full=Uncharacterized protein RP471
Pseudomonas_GM17_pacbio_PROKKA_05607	RecName: Full=Deoxyribodipyrimidine photo-lyase;AltName: Full=DNA photolyase;AltName: Full=Photoreactivating enzyme
Pseudomonas_GM17_pacbio_PROKKA_05617	RecName: Full=4-diphosphocytidyl-2-C-methyl-D-erythritol kinase;Short=CMK;AltName: Full=4-(cytidine-5'-diphospho)-2-C-methyl-D-erythritol kinase
Pseudomonas_GM17_pacbio_PROKKA_05691	RecName: Full=Phospholipase C C;Short=PLC-C;Flags: Precursor
Pseudomonas_GM17_pacbio_PROKKA_05696	---NA---
Pseudomonas_GM17_pacbio_PROKKA_05727	RecName: Full=Sugar fermentation stimulation protein homolog
Pseudomonas_GM17_pacbio_PROKKA_05753	---NA---
Pseudomonas_GM17_pacbio_PROKKA_05754	RecName: Full=UDP-glucose:undecaprenyl-phosphate glucose-1-phosphate transferase;Short=UDP-Glc:Und-P Glc-1-P transferase;AltName: Full=Glucosyl-P-P-undecaprenol synthase
Pseudomonas_GM17_pacbio_PROKKA_05806	---NA---
Pseudomonas_GM17_pacbio_PROKKA_05817	RecName: Full=NADP-specific glutamate dehydrogenase;Short=NADP-GDH
Pseudomonas_GM17_pacbio_PROKKA_05834	RecName: Full=Flavodoxin/ferredoxin--NADP reductase;AltName: Full=Ferredoxin (flavodoxin):NADP(+) oxidoreductase;AltName: Full=Ferredoxin--NADP reductase;Short=FNR;AltName: Full=Flavodoxin--NADP reductase;Short=FLDR
Pseudomonas_GM17_pacbio_PROKKA_05849	RecName: Full=Heme transporter BhuA;Flags: Precursor
Pseudomonas_GM17_pacbio_PROKKA_05862	RecName: Full=HTH-type transcriptional repressor AllR;AltName: Full=Negative regulator of allantoin and glyoxylate utilization operons
Pseudomonas_GM17_pacbio_PROKKA_05916	RecName: Full=Putative DNA repair helicase RadD
Pseudomonas_GM17_pacbio_PROKKA_05941	RecName: Full=Outer membrane transporter CdiB
Pseudomonas_GM17_pacbio_PROKKA_05959	RecName: Full=Outer membrane transporter CdiB
Pseudomonas_GM17_pacbio_PROKKA_05966	RecName: Full=Leucine-responsive regulatory protein
Pseudomonas_GM17_pacbio_PROKKA_05998	RecName: Full=Ribosomal RNA large subunit methyltransferase H;AltName: Full=23S rRNA (pseudouridine1915-N3)-methyltransferase;AltName: Full=23S rRNA m3Psi1915 methyltransferase;AltName: Full=rRNA (pseudouridine-N3-)-methyltransferase RlmH
Pseudomonas_GM17_pacbio_PROKKA_06016	RecName: Full=Ethanolamine ammonia-lyase large subunit;Short=EAL large subunit;AltName: Full=Ethanolamine ammonia-lyase alpha subunit;AltName: Full=Ethanolamine ammonia-lyase heavy chain;AltName: Full=Ethanolamine deaminase large subunit
Pseudomonas_GM17_pacbio_PROKKA_06017	RecName: Full=Ethanolamine ammonia-lyase small subunit;Short=EAL small subunit
Pseudomonas_GM17_pacbio_PROKKA_06030	RecName: Full=Farnesyl diphosphate synthase;Short=FPP synthase;AltName: Full=(2E,6E)-farnesyl diphosphate synthase;AltName: Full=Geranyltranstransferase
Pseudomonas_GM17_pacbio_PROKKA_06064	RecName: Full=HTH-type transcriptional activator RhaS;AltName: Full=L-rhamnose operon regulatory protein RhaS
Pseudomonas_GM17_pacbio_PROKKA_00043	RecName: Full=Bis(5'-nucleosyl)-tetraphosphatase, symmetrical;AltName: Full=Ap4A hydrolase;AltName: Full=Diadenosine 5',5'''-P1,P4-tetraphosphate pyrophosphohydrolase;AltName: Full=Diadenosine tetraphosphatase
Pseudomonas_GM17_pacbio_PROKKA_00066	RecName: Full=PqqA binding protein;AltName: Full=Coenzyme PQQ synthesis protein D;AltName: Full=Pyrroloquinoline quinone biosynthesis protein D
Pseudomonas_GM17_pacbio_PROKKA_00133	---NA---
Pseudomonas_GM17_pacbio_PROKKA_00227	RecName: Full=Bifunctional methionine biosynthesis protein MetXA/MetW;Includes: RecName: Full=Homoserine O-acetyltransferase;Short=HAT;AltName: Full=Homoserine transacetylase;Short=HTA;Includes: RecName: Full=Protein MetW
Pseudomonas_GM17_pacbio_PROKKA_00268	RecName: Full=HTH-type transcriptional regulator CbbR;AltName: Full=RuBisCO operon transcriptional regulator
Pseudomonas_GM17_pacbio_PROKKA_00323	RecName: Full=UDP-4-amino-4-deoxy-L-arabinose--oxoglutarate aminotransferase;AltName: Full=UDP-(beta-L-threo-pentapyranosyl-4''-ulose diphosphate) aminotransferase;Short=UDP-Ara4O aminotransferase;AltName: Full=UDP-4-amino-4-deoxy-L-arabinose aminotransferase
Pseudomonas_GM17_pacbio_PROKKA_00381	RecName: Full=Transcription elongation factor GreA;AltName: Full=Transcript cleavage factor GreA
Pseudomonas_GM17_pacbio_PROKKA_00432	RecName: Full=Deoxyuridine 5'-triphosphate nucleotidohydrolase;Short=dUTPase;AltName: Full=dUTP pyrophosphatase
Pseudomonas_GM17_pacbio_PROKKA_00438	RecName: Full=Ribonuclease PH;Short=RNase PH;AltName: Full=tRNA nucleotidyltransferase
Pseudomonas_GM17_pacbio_PROKKA_00450	RecName: Full=ATP-dependent DNA helicase RecG
Pseudomonas_GM17_pacbio_PROKKA_00452	---NA---
Pseudomonas_GM17_pacbio_PROKKA_00487	RecName: Full=Sensor protein kinase WalK
Pseudomonas_GM17_pacbio_PROKKA_00513	RecName: Full=HTH-type transcriptional repressor AllR;AltName: Full=Negative regulator of allantoin and glyoxylate utilization operons
Pseudomonas_GM17_pacbio_PROKKA_00535	RecName: Full=Uncharacterized N-acetyltransferase YhfO
Pseudomonas_GM17_pacbio_PROKKA_00582	RecName: Full=Phosphatidate cytidylyltransferase;AltName: Full=CDP-DAG synthase;AltName: Full=CDP-DG synthase;AltName: Full=CDP-diacylglycerol synthase;Short=CDS;AltName: Full=CDP-diglyceride pyrophosphorylase;AltName: Full=CDP-diglyceride synthase;AltName: Full=CTP:phosphatidate cytidylyltransferase
Pseudomonas_GM17_pacbio_PROKKA_00691	RecName: Full=HTH-type transcriptional activator AmpR
Pseudomonas_GM17_pacbio_PROKKA_00727	---NA---
Pseudomonas_GM17_pacbio_PROKKA_00748	RecName: Full=Diguanylate cyclase DosC;Short=DGC;AltName: Full=Direct oxygen-sensing cyclase
Pseudomonas_GM17_pacbio_PROKKA_00759	RecName: Full=Uncharacterized protein bll6063
Pseudomonas_GM17_pacbio_PROKKA_00775	RecName: Full=NAD(P) transhydrogenase subunit beta;AltName: Full=Nicotinamide nucleotide transhydrogenase subunit beta;AltName: Full=Pyridine nucleotide transhydrogenase subunit beta
Pseudomonas_GM17_pacbio_PROKKA_00820	---NA---
Pseudomonas_GM17_pacbio_PROKKA_00838	RecName: Full=Multidrug resistance outer membrane protein MdtP;Flags: Precursor
Pseudomonas_GM17_pacbio_PROKKA_00933	RecName: Full=Putative plasmid stability protein y4jJ
Pseudomonas_GM17_pacbio_PROKKA_00998	RecName: Full=Histidine transport system permease protein HisM
Pseudomonas_GM17_pacbio_PROKKA_01011	RecName: Full=L-lactate transporter;AltName: Full=SfMCT
Pseudomonas_GM17_pacbio_PROKKA_01143	RecName: Full=Methyl-accepting chemotaxis protein PcaY;AltName: Full=Aromatic acid chemoreceptor PcaY
Pseudomonas_GM17_pacbio_PROKKA_01189	RecName: Full=UPF0227 protein YcfP
Pseudomonas_GM17_pacbio_PROKKA_01210	RecName: Full=tRNA threonylcarbamoyladenosine biosynthesis protein TsaE;AltName: Full=t(6)A37 threonylcarbamoyladenosine biosynthesis protein TsaE
Pseudomonas_GM17_pacbio_PROKKA_01234	RecName: Full=Uncharacterized protein Mb2599c
Pseudomonas_GM17_pacbio_PROKKA_01243	RecName: Full=Nicotinate phosphoribosyltransferase;Short=NAPRTase
Pseudomonas_GM17_pacbio_PROKKA_01275	RecName: Full=Urease subunit beta;AltName: Full=Urea amidohydrolase subunit beta
Pseudomonas_GM17_pacbio_PROKKA_01278	RecName: Full=Urease subunit gamma;AltName: Full=Urea amidohydrolase subunit gamma
Pseudomonas_GM17_pacbio_PROKKA_01289	---NA---
Pseudomonas_GM17_pacbio_PROKKA_01328	RecName: Full=Ubiquinone biosynthesis O-methyltransferase;AltName: Full=2-polyprenyl-6-hydroxyphenol methylase;AltName: Full=3-demethylubiquinone 3-O-methyltransferase
Pseudomonas_GM17_pacbio_PROKKA_01339	---NA---
Pseudomonas_GM17_pacbio_PROKKA_01389	RecName: Full=Histidine-binding periplasmic protein;Short=HBP;Flags: Precursor
Pseudomonas_GM17_pacbio_PROKKA_01406	RecName: Full=Leucine-responsive regulatory protein
Pseudomonas_GM17_pacbio_PROKKA_01418	RecName: Full=Bleomycin resistance protein;Short=BRP;AltName: Full=Phleomycin resistance protein
Pseudomonas_GM17_pacbio_PROKKA_01555	RecName: Full=Deaminated glutathione amidase;Short=dGSH amidase;AltName: Full=Nitrilase homolog 1;Short=syNit1
Pseudomonas_GM17_pacbio_PROKKA_01600	RecName: Full=Dihydromonapterin reductase;Short=H(2)-MPt reductase;AltName: Full=Dihydrofolate reductase;Short=DHFR
Pseudomonas_GM17_pacbio_PROKKA_01628	RecName: Full=Uncharacterized protein YebG
Pseudomonas_GM17_pacbio_PROKKA_01636	RecName: Full=Vitamin B12 transporter BtuB;AltName: Full=Cobalamin receptor;AltName: Full=Outer membrane cobalamin translocator;Flags: Precursor
Pseudomonas_GM17_pacbio_PROKKA_01672	RecName: Full=Peptidoglycan-N-acetylmuramic acid deacetylase PdaC;Short=Peptidoglycan MurNAc deacetylase;AltName: Full=Polysaccharide deacetylase PdaC
Pseudomonas_GM17_pacbio_PROKKA_01730	RecName: Full=Magnesium and cobalt efflux protein CorC
Pseudomonas_GM17_pacbio_PROKKA_01799	RecName: Full=Glycerol-3-phosphate acyltransferase;Short=GPAT
Pseudomonas_GM17_pacbio_PROKKA_01807	RecName: Full=Cysteine desulfurase;AltName: Full=Selenocysteine beta-lyase;Short=SCL;AltName: Full=Selenocysteine lyase;AltName: Full=Selenocysteine reductase
Pseudomonas_GM17_pacbio_PROKKA_01827	RecName: Full=Lipid-A-disaccharide synthase
Pseudomonas_GM17_pacbio_PROKKA_01841	RecName: Full=tRNA pseudouridine synthase D;AltName: Full=tRNA pseudouridine(13) synthase;AltName: Full=tRNA pseudouridylate synthase D;AltName: Full=tRNA-uridine isomerase D
Pseudomonas_GM17_pacbio_PROKKA_01978	RecName: Full=Adenylosuccinate lyase;Short=ASL;AltName: Full=Adenylosuccinase;Short=ASase
Pseudomonas_GM17_pacbio_PROKKA_01979	RecName: Full=Putative carbamate hydrolase RutD;AltName: Full=Aminohydrolase
Pseudomonas_GM17_pacbio_PROKKA_02053	RecName: Full=Antitoxin HicB 2
Pseudomonas_GM17_pacbio_PROKKA_02141	RecName: Full=Isocitrate dehydrogenase kinase/phosphatase;Short=IDH kinase/phosphatase;Short=IDHK/P
Pseudomonas_GM17_pacbio_PROKKA_02251	RecName: Full=dTDP-4-dehydrorhamnose 3,5-epimerase;AltName: Full=Thymidine diphospho-4-keto-rhamnose 3,5-epimerase;AltName: Full=dTDP-4-keto-6-deoxyglucose 3,5-epimerase;AltName: Full=dTDP-6-deoxy-D-xylo-4-hexulose 3,5-epimerase;AltName: Full=dTDP-L-rhamnose synthase
Pseudomonas_GM17_pacbio_PROKKA_02299	RecName: Full=Chemotaxis protein CheY
Pseudomonas_GM17_pacbio_PROKKA_02353	RecName: Full=Intermembrane phospholipid transport system lipoprotein MlaA;Flags: Precursor
Pseudomonas_GM17_pacbio_PROKKA_02396	RecName: Full=Putative carbamate hydrolase RutD;AltName: Full=Aminohydrolase
Pseudomonas_GM17_pacbio_PROKKA_02398	RecName: Full=Uncharacterized protein PA1624;Flags: Precursor
Pseudomonas_GM17_pacbio_PROKKA_02463	RecName: Full=ADP-ribosyl-[dinitrogen reductase] glycohydrolase;Short=ADP-ribosylglycohydrolase;AltName: Full=Dinitrogenase reductase-activating glycohydrolase;AltName: Full=Mono-ADP-ribosylhydrolase
Pseudomonas_GM17_pacbio_PROKKA_02548	RecName: Full=Hydantoin racemase
Pseudomonas_GM17_pacbio_PROKKA_02590	RecName: Full=Carbon monoxide dehydrogenase small chain;Short=CO dehydrogenase subunit S;Short=CO-DH S
Pseudomonas_GM17_pacbio_PROKKA_02752	RecName: Full=Methylated-DNA--protein-cysteine methyltransferase;AltName: Full=6-O-methylguanine-DNA methyltransferase;Short=MGMT;AltName: Full=O-6-methylguanine-DNA-alkyltransferase
Pseudomonas_GM17_pacbio_PROKKA_02901	RecName: Full=Beta-peptidyl aminopeptidase BapA;Contains: RecName: Full=Beta-peptidyl aminopeptidase BapA alpha subunit;Contains: RecName: Full=Beta-peptidyl aminopeptidase BapA beta subunit;Flags: Precursor
Pseudomonas_GM17_pacbio_PROKKA_02926	RecName: Full=Probable oxidoreductase
Pseudomonas_GM17_pacbio_PROKKA_03030	RecName: Full=Uncharacterized protein TM_1410
Pseudomonas_GM17_pacbio_PROKKA_03269	RecName: Full=Multidrug resistance protein MdtB;AltName: Full=Multidrug transporter MdtB
Pseudomonas_GM17_pacbio_PROKKA_03284	RecName: Full=Spermidine N(1)-acetyltransferase;Short=SAT;AltName: Full=Spermidine/spermine N(1)-acetyltransferase;Short=SSAT
Pseudomonas_GM17_pacbio_PROKKA_03322	RecName: Full=N-methyl-L-tryptophan oxidase;Short=MTOX
Pseudomonas_GM17_pacbio_PROKKA_03327	RecName: Full=UPF0353 protein NFA_34780
Pseudomonas_GM17_pacbio_PROKKA_03389	RecName: Full=Probable 3'-5' exonuclease KapD
Pseudomonas_GM17_pacbio_PROKKA_03424	RecName: Full=HTH-type transcriptional regulator Hpr;AltName: Full=Protease production regulatory protein Hpr
Pseudomonas_GM17_pacbio_PROKKA_03530	RecName: Full=Catecholate siderophore receptor Fiu;AltName: Full=Ferric iron uptake protein;AltName: Full=TonB-dependent receptor Fiu;Flags: Precursor
Pseudomonas_GM17_pacbio_PROKKA_03584	RecName: Full=Zorya protein ZorB
Pseudomonas_GM17_pacbio_PROKKA_03638	---NA---
Pseudomonas_GM17_pacbio_PROKKA_03742	RecName: Full=D-amino acid dehydrogenase
Pseudomonas_GM17_pacbio_PROKKA_03745	RecName: Full=GMP synthase [glutamine-hydrolyzing];AltName: Full=GMP synthetase;AltName: Full=Glutamine amidotransferase
Pseudomonas_GM17_pacbio_PROKKA_03771	---NA---
Pseudomonas_GM17_pacbio_PROKKA_03810	RecName: Full=Glycolate oxidase subunit GlcD;AltName: Full=Glycolate dehydrogenase subunit GlcD
Pseudomonas_GM17_pacbio_PROKKA_03890	RecName: Full=Glutathione import ATP-binding protein GsiA
Pseudomonas_GM17_pacbio_PROKKA_03990	RecName: Full=Extracellular deoxyribonuclease;Short=DNase;Flags: Precursor
Pseudomonas_GM17_pacbio_PROKKA_03991	---NA---
Pseudomonas_GM17_pacbio_PROKKA_04010	RecName: Full=Dihydrofolate synthase/folylpolyglutamate synthase;Short=DHFS / FPGS;AltName: Full=Folylpoly-gamma-glutamate synthetase-dihydrofolate synthetase;AltName: Full=Folylpolyglutamate synthetase;AltName: Full=Tetrahydrofolylpolyglutamate synthase
Pseudomonas_GM17_pacbio_PROKKA_04030	RecName: Full=HTH-type transcriptional regulator AcrR;AltName: Full=Potential acrAB operon repressor
Pseudomonas_GM17_pacbio_PROKKA_04117	---NA---
Pseudomonas_GM17_pacbio_PROKKA_04206	---NA---
Pseudomonas_GM17_pacbio_PROKKA_04260	RecName: Full=HTH-type transcriptional repressor AllR;AltName: Full=Negative regulator of allantoin and glyoxylate utilization operons
Pseudomonas_GM17_pacbio_PROKKA_04429	RecName: Full=Aspartate/glutamate leucyltransferase
Pseudomonas_GM17_pacbio_PROKKA_04510	RecName: Full=HTH-type transcriptional activator CmpR
Pseudomonas_GM17_pacbio_PROKKA_04704	---NA---
Pseudomonas_GM17_pacbio_PROKKA_04713	RecName: Full=Putative aldehyde dehydrogenase AldA
Pseudomonas_GM17_pacbio_PROKKA_04754	---NA---
Pseudomonas_GM17_pacbio_PROKKA_04823	RecName: Full=Thiopurine S-methyltransferase;AltName: Full=Thiopurine methyltransferase
Pseudomonas_GM17_pacbio_PROKKA_04863	---NA---
Pseudomonas_GM17_pacbio_PROKKA_04889	RecName: Full=dTDP-rhamnosyl transferase RfbG
Pseudomonas_GM17_pacbio_PROKKA_04923	RecName: Full=3-oxoacyl-[acyl-carrier-protein] reductase FabG;AltName: Full=3-ketoacyl-acyl carrier protein reductase;AltName: Full=Beta-Ketoacyl-acyl carrier protein reductase;AltName: Full=Beta-ketoacyl-ACP reductase
Pseudomonas_GM17_pacbio_PROKKA_04959	RecName: Full=cGAMP-activated phospholipase;AltName: Full=3',3'-cGAMP receptor CapV;AltName: Full=Patatin-like phospholipase
Pseudomonas_GM17_pacbio_PROKKA_04985	RecName: Full=Uncharacterized protein y4iL
Pseudomonas_GM17_pacbio_PROKKA_05016	RecName: Full=Corrinoid adenosyltransferase;AltName: Full=Cob(II)alamin adenosyltransferase;AltName: Full=Cob(II)yrinic acid a,c-diamide adenosyltransferase;AltName: Full=Cobinamide/cobalamin adenosyltransferase
Pseudomonas_GM17_pacbio_PROKKA_05039	---NA---
Pseudomonas_GM17_pacbio_PROKKA_05073	RecName: Full=Adaptive-response sensory-kinase SasA;AltName: Full=Synechococcus adaptive sensor protein A
Pseudomonas_GM17_pacbio_PROKKA_05138	RecName: Full=Nucleoid occlusion factor SlmA
Pseudomonas_GM17_pacbio_PROKKA_05214	RecName: Full=Formyl-CoA:oxalate CoA-transferase;Short=FCOCT;AltName: Full=Formyl-coenzyme A transferase;Short=Formyl-CoA transferase
Pseudomonas_GM17_pacbio_PROKKA_05290	RecName: Full=Holliday junction ATP-dependent DNA helicase RuvB
Pseudomonas_GM17_pacbio_PROKKA_05317	RecName: Full=3-(3-hydroxy-phenyl)propionate/3-hydroxycinnamic acid hydroxylase;Short=3-HCI hydroxylase;Short=3-HPP hydroxylase
Pseudomonas_GM17_pacbio_PROKKA_05326	RecName: Full=Uncharacterized signaling protein PA1727
Pseudomonas_GM17_pacbio_PROKKA_05439	RecName: Full=Glycyl-glycine endopeptidase LytM;AltName: Full=Autolysin LytM;Flags: Precursor
Pseudomonas_GM17_pacbio_PROKKA_05487	RecName: Full=Acetylornithine aminotransferase;Short=ACOAT
Pseudomonas_GM17_pacbio_PROKKA_05497	RecName: Full=Flavohemoprotein;AltName: Full=Flavohemoglobin;AltName: Full=Hemoglobin-like protein;AltName: Full=Nitric oxide dioxygenase;Short=NO oxygenase;Short=NOD
Pseudomonas_GM17_pacbio_PROKKA_05721	RecName: Full=cAMP-activated global transcriptional regulator CRP;AltName: Full=Catabolite activator protein;Short=CAP;AltName: Full=Catabolite gene activator;AltName: Full=cAMP receptor protein;Short=CRP;AltName: Full=cAMP regulatory protein
Pseudomonas_GM17_pacbio_PROKKA_05856	RecName: Full=HTH-type transcriptional regulator RutR;AltName: Full=Rut operon repressor
Pseudomonas_GM17_pacbio_PROKKA_05899	RecName: Full=Uncharacterized HTH-type transcriptional regulator MT1294
Pseudomonas_GM17_pacbio_PROKKA_05932	RecName: Full=Hydrogen peroxide-inducible genes activator;AltName: Full=Morphology and auto-aggregation control protein
Pseudomonas_GM17_pacbio_PROKKA_06115	---NA---
Pseudomonas_GM17_pacbio_PROKKA_00028	RecName: Full=Spermidine/putrescine transport system permease protein PotC
Pseudomonas_GM17_pacbio_PROKKA_00029	RecName: Full=Spermidine/putrescine transport system permease protein PotB
Pseudomonas_GM17_pacbio_PROKKA_00054	RecName: Full=DNA primase
Pseudomonas_GM17_pacbio_PROKKA_00106	RecName: Full=Probable acyltransferase YihG
Pseudomonas_GM17_pacbio_PROKKA_00124	RecName: Full=Electron transfer flavoprotein subunit beta;Short=Beta-ETF;AltName: Full=Electron transfer flavoprotein small subunit;Short=ETFSS
Pseudomonas_GM17_pacbio_PROKKA_00125	RecName: Full=Protein FixB
Pseudomonas_GM17_pacbio_PROKKA_00135	RecName: Full=Glycine betaine/carnitine transport binding protein GbuC;Flags: Precursor
Pseudomonas_GM17_pacbio_PROKKA_00138	RecName: Full=L-carnitine dehydrogenase;Short=CDH;Short=L-CDH
Pseudomonas_GM17_pacbio_PROKKA_00255	RecName: Full=Ribosomal RNA large subunit methyltransferase I;AltName: Full=23S rRNA m5C1962 methyltransferase;AltName: Full=rRNA (cytosine-C(5)-)-methyltransferase RlmI
Pseudomonas_GM17_pacbio_PROKKA_00258	RecName: Full=Phosphorylcholine phosphatase;Short=PChP;AltName: Full=Phosphoethanolamine/phosphocholine phosphatase;Flags: Precursor
Pseudomonas_GM17_pacbio_PROKKA_00274	---NA---
Pseudomonas_GM17_pacbio_PROKKA_00292	RecName: Full=Monoacylglycerol lipase;Short=MGL
Pseudomonas_GM17_pacbio_PROKKA_00346	RecName: Full=NAD(P)H-flavin reductase;AltName: Full=NAD(P)H:flavin oxidoreductase
Pseudomonas_GM17_pacbio_PROKKA_00378	---NA---
Pseudomonas_GM17_pacbio_PROKKA_00451	RecName: Full=Uncharacterized protein TP_0073
Pseudomonas_GM17_pacbio_PROKKA_00488	RecName: Full=Polyamine export protein
Pseudomonas_GM17_pacbio_PROKKA_00508	RecName: Full=Riboflavin-binding protein RibY;Flags: Precursor
Pseudomonas_GM17_pacbio_PROKKA_00510	RecName: Full=3-oxoacyl-[acyl-carrier-protein] reductase FabG;AltName: Full=3-ketoacyl-acyl carrier protein reductase;AltName: Full=Beta-Ketoacyl-acyl carrier protein reductase;AltName: Full=Beta-ketoacyl-ACP reductase
Pseudomonas_GM17_pacbio_PROKKA_00518	RecName: Full=Metapyrocatechase 2;Short=MPC;AltName: Full=CatO2ase;AltName: Full=Catechol 2,3-dioxygenase II
Pseudomonas_GM17_pacbio_PROKKA_00522	RecName: Full=3-ketosteroid-9-alpha-monooxygenase, oxygenase component;AltName: Full=3-ketosteroid-9-alpha-hydroxylase, oxygenase component;Short=KSH;AltName: Full=Androsta-1,4-diene-3,17-dione 9-alpha-hydroxylase;AltName: Full=Rieske-type oxygenase;Short=RO
Pseudomonas_GM17_pacbio_PROKKA_00531	RecName: Full=Spermidine/putrescine-binding periplasmic protein;Short=SPBP;Flags: Precursor
Pseudomonas_GM17_pacbio_PROKKA_00575	RecName: Full=Protein HflC
Pseudomonas_GM17_pacbio_PROKKA_00579	RecName: Full=Uncharacterized protein YnbD
Pseudomonas_GM17_pacbio_PROKKA_00639	RecName: Full=tRNA modification GTPase MnmE
Pseudomonas_GM17_pacbio_PROKKA_00667	---NA---
Pseudomonas_GM17_pacbio_PROKKA_00681	RecName: Full=Phage-like element PBSX protein XkdP
Pseudomonas_GM17_pacbio_PROKKA_00751	RecName: Full=Sensor protein kinase WalK
Pseudomonas_GM17_pacbio_PROKKA_00763	RecName: Full=Coenzyme PQQ synthesis protein F;AltName: Full=Pyrroloquinoline quinone biosynthesis protein F
Pseudomonas_GM17_pacbio_PROKKA_00796	RecName: Full=Thioesterase TesA
Pseudomonas_GM17_pacbio_PROKKA_00823	---NA---
Pseudomonas_GM17_pacbio_PROKKA_00908	RecName: Full=Multidrug resistance protein MdtA;AltName: Full=Multidrug transporter MdtA;Flags: Precursor
Pseudomonas_GM17_pacbio_PROKKA_00964	RecName: Full=Probable acyltransferase FabY
Pseudomonas_GM17_pacbio_PROKKA_00966	RecName: Full=C4-dicarboxylate transport sensor protein DctB
Pseudomonas_GM17_pacbio_PROKKA_01094	RecName: Full=Primosomal protein N';AltName: Full=ATP-dependent helicase PriA
Pseudomonas_GM17_pacbio_PROKKA_01138	RecName: Full=mRNA interferase HigB;AltName: Full=Endoribonuclease HigB;AltName: Full=Toxin HigB
Pseudomonas_GM17_pacbio_PROKKA_01142	RecName: Full=K(+)/H(+) antiporter NhaP2;AltName: Full=Potassium/proton antiporter NhaP2
Pseudomonas_GM17_pacbio_PROKKA_01165	---NA---
Pseudomonas_GM17_pacbio_PROKKA_01272	RecName: Full=Chaperone modulatory protein CbpM
Pseudomonas_GM17_pacbio_PROKKA_01273	RecName: Full=Sensor protein SrrB;AltName: Full=Staphylococcal respiratory response protein B
Pseudomonas_GM17_pacbio_PROKKA_01276	RecName: Full=Acetyltransferase;AltName: Full=Tabtoxin resistance protein
Pseudomonas_GM17_pacbio_PROKKA_01332	RecName: Full=Sensor protein FixL
Pseudomonas_GM17_pacbio_PROKKA_01334	---NA---
Pseudomonas_GM17_pacbio_PROKKA_01341	---NA---
Pseudomonas_GM17_pacbio_PROKKA_01344	RecName: Full=Polar-differentiation response regulator DivK
Pseudomonas_GM17_pacbio_PROKKA_01386	RecName: Full=RecBCD enzyme subunit RecB;AltName: Full=Exonuclease V subunit RecB;Short=ExoV subunit RecB;AltName: Full=Helicase/nuclease RecBCD subunit RecB
Pseudomonas_GM17_pacbio_PROKKA_01400	RecName: Full=Tryptophan 2,3-dioxygenase;Short=TDO;AltName: Full=Tryptamin 2,3-dioxygenase;AltName: Full=Tryptophan oxygenase;Short=TO;Short=TRPO;AltName: Full=Tryptophan pyrrolase;AltName: Full=Tryptophanase
Pseudomonas_GM17_pacbio_PROKKA_01413	RecName: Full=HTH-type transcriptional activator TtdR
Pseudomonas_GM17_pacbio_PROKKA_01442	RecName: Full=Spermidine/putrescine-binding periplasmic protein;Short=SPBP;Flags: Precursor
Pseudomonas_GM17_pacbio_PROKKA_01490	RecName: Full=Agmatine deiminase;AltName: Full=Agmatine iminohydrolase
Pseudomonas_GM17_pacbio_PROKKA_01588	RecName: Full=Probable acyltransferase YihG
Pseudomonas_GM17_pacbio_PROKKA_01594	RecName: Full=Sulfate transporter CysZ
Pseudomonas_GM17_pacbio_PROKKA_01623	RecName: Full=UPF0162 protein YchA;AltName: Full=Protein SirB1
Pseudomonas_GM17_pacbio_PROKKA_01681	RecName: Full=N-methyl-L-tryptophan oxidase;Short=MTOX
Pseudomonas_GM17_pacbio_PROKKA_01716	RecName: Full=GTP cyclohydrolase 1 type 2 homolog
Pseudomonas_GM17_pacbio_PROKKA_01718	RecName: Full=Phosphoenolpyruvate-protein phosphotransferase;AltName: Full=Phosphotransferase system, enzyme I
Pseudomonas_GM17_pacbio_PROKKA_01737	RecName: Full=Acyl-CoA thioester hydrolase YciA
Pseudomonas_GM17_pacbio_PROKKA_01738	RecName: Full=K(+)/H(+) antiporter NhaP2;AltName: Full=Potassium/proton antiporter NhaP2
Pseudomonas_GM17_pacbio_PROKKA_01747	RecName: Full=Oxygen regulatory protein NreC;AltName: Full=Nitrogen regulation protein C
Pseudomonas_GM17_pacbio_PROKKA_01774	RecName: Full=Protein-glutamate methylesterase/protein-glutamine glutaminase 2
Pseudomonas_GM17_pacbio_PROKKA_01779	---NA---
Pseudomonas_GM17_pacbio_PROKKA_01869	---NA---
Pseudomonas_GM17_pacbio_PROKKA_01900	RecName: Full=Ribosomal small subunit pseudouridine synthase A;AltName: Full=16S pseudouridylate 516 synthase;AltName: Full=16S rRNA pseudouridine(516) synthase;AltName: Full=rRNA pseudouridylate synthase A;AltName: Full=rRNA-uridine isomerase A
Pseudomonas_GM17_pacbio_PROKKA_01908	RecName: Full=DNA polymerase IV;Short=Pol IV
Pseudomonas_GM17_pacbio_PROKKA_01961	RecName: Full=Uncharacterized signaling protein PA3311
Pseudomonas_GM17_pacbio_PROKKA_01974	RecName: Full=Beta-ketoadipyl-CoA thiolase;AltName: Full=3-oxoadipyl-CoA thiolase
Pseudomonas_GM17_pacbio_PROKKA_02005	RecName: Full=UPF0603 protein YgcG;Flags: Precursor
Pseudomonas_GM17_pacbio_PROKKA_02027	---NA---
Pseudomonas_GM17_pacbio_PROKKA_02039	RecName: Full=4-hydroxyproline 2-epimerase;Short=4Hyp 2-epimerase;Short=4HypE
Pseudomonas_GM17_pacbio_PROKKA_02040	RecName: Full=4-hydroxy-tetrahydrodipicolinate synthase;Short=HTPA synthase
Pseudomonas_GM17_pacbio_PROKKA_02042	RecName: Full=N-succinylglutamate 5-semialdehyde dehydrogenase;AltName: Full=Succinylglutamic semialdehyde dehydrogenase;Short=SGSD
Pseudomonas_GM17_pacbio_PROKKA_02062	RecName: Full=Uracil-DNA glycosylase;Short=UDG
Pseudomonas_GM17_pacbio_PROKKA_02100	RecName: Full=Nodulation protein D 1
Pseudomonas_GM17_pacbio_PROKKA_02194	RecName: Full=Agmatinase;AltName: Full=Agmatine ureohydrolase;Short=AUH
Pseudomonas_GM17_pacbio_PROKKA_02195	RecName: Full=Probable hydrogen peroxide-inducible genes activator
Pseudomonas_GM17_pacbio_PROKKA_02264	RecName: Full=UDP-N-acetylglucosamine--N-acetylmuramyl-(pentapeptide) pyrophosphoryl-undecaprenol N-acetylglucosamine transferase;AltName: Full=Undecaprenyl-PP-MurNAc-pentapeptide-UDPGlcNAc GlcNAc transferase
Pseudomonas_GM17_pacbio_PROKKA_02281	RecName: Full=Flagellum-specific ATP synthase
Pseudomonas_GM17_pacbio_PROKKA_02304	RecName: Full=Motility protein B;AltName: Full=Chemotaxis protein MotB
Pseudomonas_GM17_pacbio_PROKKA_02318	RecName: Full=Cytochrome c-type biogenesis protein CcmH;AltName: Full=Cytochrome c-type biogenesis protein CycL;Flags: Precursor
Pseudomonas_GM17_pacbio_PROKKA_02320	---NA---
Pseudomonas_GM17_pacbio_PROKKA_02324	RecName: Full=1-deoxypentalenic acid 11-beta-hydroxylase;AltName: Full=Neopentalenolactone biosynthesis protein H
Pseudomonas_GM17_pacbio_PROKKA_02333	RecName: Full=Pyruvate kinase;Short=PK
Pseudomonas_GM17_pacbio_PROKKA_02337	RecName: Full=Acetolactate synthase large subunit;Short=AHAS;AltName: Full=Acetohydroxy-acid synthase large subunit;Short=ALS
Pseudomonas_GM17_pacbio_PROKKA_02380	RecName: Full=Quercetin 2,3-dioxygenase;Short=Quercetinase;AltName: Full=Pirin-like protein YhhW
Pseudomonas_GM17_pacbio_PROKKA_02393	RecName: Full=3-[(3aS,4S,7aS)-7a-methyl-1,5-dioxo-octahydro-1H-inden-4-yl]propanoyl:CoA ligase;Short=HIP:CoA ligase
Pseudomonas_GM17_pacbio_PROKKA_02415	RecName: Full=Autoinducer 2 sensor kinase/phosphatase LuxQ
Pseudomonas_GM17_pacbio_PROKKA_02421	---NA---
Pseudomonas_GM17_pacbio_PROKKA_02456	RecName: Full=3'-5' ssDNA/RNA exonuclease TatD;AltName: Full=DNase TatD
Pseudomonas_GM17_pacbio_PROKKA_02479	RecName: Full=HTH-type transcriptional regulator NorG
Pseudomonas_GM17_pacbio_PROKKA_02488	RecName: Full=Fatty acid oxidation complex subunit alpha;Includes: RecName: Full=Enoyl-CoA hydratase/3-hydroxybutyryl-CoA epimerase;Includes: RecName: Full=3-hydroxyacyl-CoA dehydrogenase
Pseudomonas_GM17_pacbio_PROKKA_02541	---NA---
Pseudomonas_GM17_pacbio_PROKKA_02569	RecName: Full=ECF RNA polymerase sigma factor SigG;Short=ECF sigma factor SigG;AltName: Full=Alternative RNA polymerase sigma factor SigG;AltName: Full=RNA polymerase sigma-G factor;Short=Sigma-g factor
Pseudomonas_GM17_pacbio_PROKKA_02582	RecName: Full=Diguanylate cyclase DgcP
Pseudomonas_GM17_pacbio_PROKKA_02652	RecName: Full=S-methyl-5'-thioadenosine phosphorylase;AltName: Full=5'-methylthioadenosine phosphorylase;Short=MTA phosphorylase;Short=MTAP
Pseudomonas_GM17_pacbio_PROKKA_02658	RecName: Full=FAD:protein FMN transferase;AltName: Full=Flavin transferase;Flags: Precursor
Pseudomonas_GM17_pacbio_PROKKA_02661	---NA---
Pseudomonas_GM17_pacbio_PROKKA_02673	RecName: Full=Transcriptional regulatory protein ZraR
Pseudomonas_GM17_pacbio_PROKKA_02786	RecName: Full=2-keto-4-pentenoate hydratase;AltName: Full=2-hydroxypentadienoic acid hydratase
Pseudomonas_GM17_pacbio_PROKKA_02790	RecName: Full=Betaine aldehyde dehydrogenase;Short=BADH
Pseudomonas_GM17_pacbio_PROKKA_02791	RecName: Full=Ureidoglycolate lyase;Short=UGL;AltName: Full=Ureidoglycolase;AltName: Full=Ureidoglycolatase;AltName: Full=Ureidoglycolate hydrolase
Pseudomonas_GM17_pacbio_PROKKA_02792	RecName: Full=Ureidoglycolate lyase;Short=UGL;AltName: Full=Ureidoglycolase;AltName: Full=Ureidoglycolatase;AltName: Full=Ureidoglycolate hydrolase
Pseudomonas_GM17_pacbio_PROKKA_02849	RecName: Full=Sensor histidine kinase RcsC
Pseudomonas_GM17_pacbio_PROKKA_02864	RecName: Full=Spermidine/putrescine-binding periplasmic protein;Short=SPBP;Flags: Precursor
Pseudomonas_GM17_pacbio_PROKKA_02887	RecName: Full=Flavin-dependent monooxygenase, reductase subunit HsaB;AltName: Full=3-hydroxy-9,10-secoandrosta-1,3,5(10)-triene-9,17-dione 4-hydroxylase, reductase subunit;AltName: Full=Flavin:NADH reductase
Pseudomonas_GM17_pacbio_PROKKA_02895	RecName: Full=Betaine aldehyde dehydrogenase;Short=BADH
Pseudomonas_GM17_pacbio_PROKKA_02912	---NA---
Pseudomonas_GM17_pacbio_PROKKA_02916	RecName: Full=HTH-type transcriptional repressor ComR;AltName: Full=Copper outer membrane regulator
Pseudomonas_GM17_pacbio_PROKKA_02944	RecName: Full=Universal stress protein E
Pseudomonas_GM17_pacbio_PROKKA_02966	RecName: Full=Catecholate siderophore receptor Fiu;AltName: Full=Ferric iron uptake protein;AltName: Full=TonB-dependent receptor Fiu;Flags: Precursor
Pseudomonas_GM17_pacbio_PROKKA_03097	RecName: Full=Universal stress protein E
Pseudomonas_GM17_pacbio_PROKKA_03112	RecName: Full=Probable 4-deoxy-4-formamido-L-arabinose-phosphoundecaprenol deformylase ArnD
Pseudomonas_GM17_pacbio_PROKKA_03134	RecName: Full=sn-glycerol-3-phosphate-binding periplasmic protein UgpB;Flags: Precursor
Pseudomonas_GM17_pacbio_PROKKA_03153	RecName: Full=Methionine aminopeptidase;Short=MAP;Short=MetAP;AltName: Full=Peptidase M
Pseudomonas_GM17_pacbio_PROKKA_03182	RecName: Full=Carnitine operon protein CaiE
Pseudomonas_GM17_pacbio_PROKKA_03184	RecName: Full=Carnitinyl-CoA dehydratase;AltName: Full=Crotonobetainyl-CoA hydratase
Pseudomonas_GM17_pacbio_PROKKA_03185	RecName: Full=Fatty acid oxidation complex subunit alpha;Includes: RecName: Full=Enoyl-CoA hydratase/3-hydroxybutyryl-CoA epimerase;Includes: RecName: Full=3-hydroxyacyl-CoA dehydrogenase
Pseudomonas_GM17_pacbio_PROKKA_03188	RecName: Full=Phenylacetate-coenzyme A ligase;AltName: Full=Phenylacetyl-CoA ligase;Short=PA-CoA ligase
Pseudomonas_GM17_pacbio_PROKKA_03196	RecName: Full=Porin-like protein NicP;AltName: Full=Nicotinate degradation protein P;Flags: Precursor
Pseudomonas_GM17_pacbio_PROKKA_03226	RecName: Full=Formamidase;AltName: Full=Formamide amidohydrolase
Pseudomonas_GM17_pacbio_PROKKA_03250	RecName: Full=1,4-alpha-glucan branching enzyme GlgB;AltName: Full=1,4-alpha-D-glucan:1,4-alpha-D-glucan 6-glucosyl-transferase;AltName: Full=Alpha-(1->4)-glucan branching enzyme;AltName: Full=Glycogen branching enzyme;Short=BE
Pseudomonas_GM17_pacbio_PROKKA_03335	RecName: Full=Methionyl-tRNA formyltransferase
Pseudomonas_GM17_pacbio_PROKKA_03359	---NA---
Pseudomonas_GM17_pacbio_PROKKA_03370	RecName: Full=Probable acyl-CoA dehydrogenase fadE25
Pseudomonas_GM17_pacbio_PROKKA_03381	---NA---
Pseudomonas_GM17_pacbio_PROKKA_03385	RecName: Full=p-hydroxybenzoic acid efflux pump subunit AaeA;Short=pHBA efflux pump protein A
Pseudomonas_GM17_pacbio_PROKKA_03476	RecName: Full=C4-dicarboxylate-binding periplasmic protein DctP;Flags: Precursor
Pseudomonas_GM17_pacbio_PROKKA_03479	RecName: Full=Citrate lyase subunit beta;Short=Citrase beta chain;AltName: Full=Citrate (pro-3S)-lyase subunit beta;AltName: Full=Citryl-CoA lyase subunit
Pseudomonas_GM17_pacbio_PROKKA_03480	RecName: Full=Formyl-CoA:oxalate CoA-transferase;Short=FCOCT;AltName: Full=Formyl-coenzyme A transferase;Short=Formyl-CoA transferase
Pseudomonas_GM17_pacbio_PROKKA_03481	RecName: Full=2-methylcitrate dehydratase 2;Short=2-MC dehydratase;AltName: Full=Aconitate hydratase;Short=ACN;Short=Aconitase
Pseudomonas_GM17_pacbio_PROKKA_03482	RecName: Full=Crotonobetainyl-CoA reductase;AltName: Full=Crotonobetainyl-CoA dehydrogenase
Pseudomonas_GM17_pacbio_PROKKA_03483	RecName: Full=Mesaconyl-C(4)-CoA hydratase;AltName: Full=3-methylfumaryl-CoA hydratase
Pseudomonas_GM17_pacbio_PROKKA_03501	RecName: Full=Nitrate reductase
Pseudomonas_GM17_pacbio_PROKKA_03522	RecName: Full=Putative antiporter subunit mnhA2;AltName: Full=Mrp complex subunit A2;AltName: Full=Putative NADH-ubiquinone oxidoreductase subunit mnhA2
Pseudomonas_GM17_pacbio_PROKKA_03618	RecName: Full=Ribonuclease Y;Short=RNase Y
Pseudomonas_GM17_pacbio_PROKKA_03705	RecName: Full=Putative carboxymethylenebutenolidase;AltName: Full=Dienelactone hydrolase;Short=DLH
Pseudomonas_GM17_pacbio_PROKKA_03751	RecName: Full=Antitoxin ParD4
Pseudomonas_GM17_pacbio_PROKKA_03788	RecName: Full=Diguanylate cyclase DosC;Short=DGC;AltName: Full=Direct oxygen-sensing cyclase
Pseudomonas_GM17_pacbio_PROKKA_03790	---NA---
Pseudomonas_GM17_pacbio_PROKKA_03799	RecName: Full=tRNA 2-selenouridine synthase
Pseudomonas_GM17_pacbio_PROKKA_03811	RecName: Full=Lactate utilization protein A
Pseudomonas_GM17_pacbio_PROKKA_03818	---NA---
Pseudomonas_GM17_pacbio_PROKKA_03863	RecName: Full=Photosystem II assembly lipoprotein Ycf48;Flags: Precursor
Pseudomonas_GM17_pacbio_PROKKA_03876	RecName: Full=Hydrogen peroxide-inducible genes activator
Pseudomonas_GM17_pacbio_PROKKA_03878	RecName: Full=Arginine decarboxylase
Pseudomonas_GM17_pacbio_PROKKA_03887	RecName: Full=HTH-type transcriptional regulator SgrR
Pseudomonas_GM17_pacbio_PROKKA_03889	RecName: Full=Nickel import system permease protein NikC
Pseudomonas_GM17_pacbio_PROKKA_03891	RecName: Full=Deoxynogalonate monooxygenase;AltName: Full=12-deoxy-nogalonic acid oxygenase;AltName: Full=Cofactor-independent monooxygenase SnoaB
Pseudomonas_GM17_pacbio_PROKKA_03897	---NA---
Pseudomonas_GM17_pacbio_PROKKA_03926	RecName: Full=Probable oxidoreductase OrdL
Pseudomonas_GM17_pacbio_PROKKA_03928	RecName: Full=Oxygen sensor protein DosP;AltName: Full=Direct oxygen-sensing phosphodiesterase;Short=Direct oxygen sensor protein;AltName: Full=Ec DOS;AltName: Full=Heme-regulated cyclic di-GMP phosphodiesterase
Pseudomonas_GM17_pacbio_PROKKA_04019	RecName: Full=3-isopropylmalate dehydratase small subunit;AltName: Full=Alpha-IPM isomerase;Short=IPMI;AltName: Full=Isopropylmalate isomerase
Pseudomonas_GM17_pacbio_PROKKA_04047	RecName: Full=Arylamine N-acetyltransferase;Short=NAT
Pseudomonas_GM17_pacbio_PROKKA_04151	RecName: Full=Lipoprotein-releasing system transmembrane protein LolC
Pseudomonas_GM17_pacbio_PROKKA_04155	---NA---
Pseudomonas_GM17_pacbio_PROKKA_04181	RecName: Full=Imidazolonepropionase;AltName: Full=Imidazolone-5-propionate hydrolase
Pseudomonas_GM17_pacbio_PROKKA_04209	---NA---
Pseudomonas_GM17_pacbio_PROKKA_04216	RecName: Full=Protein YdeP
Pseudomonas_GM17_pacbio_PROKKA_04228	RecName: Full=Putative transport protein YdiK
Pseudomonas_GM17_pacbio_PROKKA_04229	RecName: Full=HTH-type transcriptional regulator GadX
Pseudomonas_GM17_pacbio_PROKKA_04231	RecName: Full=Antitoxin ParD
Pseudomonas_GM17_pacbio_PROKKA_04278	RecName: Full=Cytotoxin-L;AltName: Full=Lethal toxin;Short=LT;Contains: RecName: Full=Glucosyltransferase TcsL
Pseudomonas_GM17_pacbio_PROKKA_04302	RecName: Full=HTH-type transcriptional repressor PurR;AltName: Full=Pur regulon repressor;AltName: Full=Purine nucleotide synthesis repressor
Pseudomonas_GM17_pacbio_PROKKA_04332	---NA---
Pseudomonas_GM17_pacbio_PROKKA_04415	RecName: Full=Sulfurtransferase TusD;AltName: Full=tRNA 2-thiouridine synthesizing protein D
Pseudomonas_GM17_pacbio_PROKKA_04464	RecName: Full=sn-glycerol-3-phosphate import ATP-binding protein UgpC
Pseudomonas_GM17_pacbio_PROKKA_04465	RecName: Full=Transcriptional regulatory protein ZraR
Pseudomonas_GM17_pacbio_PROKKA_04478	---NA---
Pseudomonas_GM17_pacbio_PROKKA_04542	---NA---
Pseudomonas_GM17_pacbio_PROKKA_04565	RecName: Full=Haloalkane dehalogenase
Pseudomonas_GM17_pacbio_PROKKA_04571	RecName: Full=Diaminopimelate epimerase;Short=DAP epimerase;AltName: Full=PLP-independent amino acid racemase
Pseudomonas_GM17_pacbio_PROKKA_04603	RecName: Full=Demethylmenaquinone methyltransferase
Pseudomonas_GM17_pacbio_PROKKA_04649	RecName: Full=Trans-2,3-dihydro-3-hydroxyanthranilate isomerase;AltName: Full=Phenazine/pyocyanine biosynthesis protein PhzF
Pseudomonas_GM17_pacbio_PROKKA_04651	RecName: Full=HTH-type transcriptional activator AmpR
Pseudomonas_GM17_pacbio_PROKKA_04658	RecName: Full=Small-conductance mechanosensitive channel
Pseudomonas_GM17_pacbio_PROKKA_04716	RecName: Full=Alkaline protease;Flags: Precursor
Pseudomonas_GM17_pacbio_PROKKA_04722	RecName: Full=Acetoin utilization protein AcuC
Pseudomonas_GM17_pacbio_PROKKA_04724	RecName: Full=Putative proline/betaine transporter
Pseudomonas_GM17_pacbio_PROKKA_04727	RecName: Full=L-fuculose phosphate aldolase;AltName: Full=L-fuculose-1-phosphate aldolase
Pseudomonas_GM17_pacbio_PROKKA_04757	RecName: Full=Metal ABC transporter substrate-binding lipoprotein;Flags: Precursor
Pseudomonas_GM17_pacbio_PROKKA_04782	RecName: Full=Propionyl-CoA carboxylase beta chain;Short=PCCase;AltName: Full=Propanoyl-CoA:carbon dioxide ligase
Pseudomonas_GM17_pacbio_PROKKA_04810	RecName: Full=Outer membrane transporter CdiB
Pseudomonas_GM17_pacbio_PROKKA_04862	RecName: Full=Acyl-CoA thioesterase 2;AltName: Full=Thioesterase II;Short=TEII
Pseudomonas_GM17_pacbio_PROKKA_04867	RecName: Full=Sensor protein kinase WalK
Pseudomonas_GM17_pacbio_PROKKA_04930	---NA---
Pseudomonas_GM17_pacbio_PROKKA_04936	RecName: Full=Esterase EstD;Flags: Precursor
Pseudomonas_GM17_pacbio_PROKKA_04950	RecName: Full=Peptidoglycan deacetylase;Short=PG deacetylase;AltName: Full=Acetylxylan esterase
Pseudomonas_GM17_pacbio_PROKKA_04981	---NA---
Pseudomonas_GM17_pacbio_PROKKA_05003	RecName: Full=Glutathione peroxidase homolog BsaA
Pseudomonas_GM17_pacbio_PROKKA_05011	RecName: Full=Cobyric acid synthase
Pseudomonas_GM17_pacbio_PROKKA_05052	RecName: Full=Virulence transcriptional regulatory protein PhoP
Pseudomonas_GM17_pacbio_PROKKA_05060	RecName: Full=Basal-body rod modification protein FlgD
Pseudomonas_GM17_pacbio_PROKKA_05106	RecName: Full=Histidine transport system permease protein HisM
Pseudomonas_GM17_pacbio_PROKKA_05144	---NA---
Pseudomonas_GM17_pacbio_PROKKA_05177	RecName: Full=UPF0337 protein PP_4561
Pseudomonas_GM17_pacbio_PROKKA_05181	RecName: Full=Monoacylglycerol lipase;Short=MGL
Pseudomonas_GM17_pacbio_PROKKA_05222	RecName: Full=Anaerobic nitric oxide reductase transcription regulator NorR
Pseudomonas_GM17_pacbio_PROKKA_05225	RecName: Full=L-serine dehydratase;Short=SDH;AltName: Full=L-serine deaminase;Short=L-SD
Pseudomonas_GM17_pacbio_PROKKA_05247	RecName: Full=7-cyano-7-deazaguanine synthase;AltName: Full=7-cyano-7-carbaguanine synthase;AltName: Full=PreQ(0) synthase;AltName: Full=Queuosine biosynthesis protein QueC
Pseudomonas_GM17_pacbio_PROKKA_05271	RecName: Full=Corrinoid adenosyltransferase;AltName: Full=Cob(II)alamin adenosyltransferase;AltName: Full=Cob(II)yrinic acid a,c-diamide adenosyltransferase;AltName: Full=Cobinamide/cobalamin adenosyltransferase
Pseudomonas_GM17_pacbio_PROKKA_05316	RecName: Full=HTH-type transcriptional activator RhaS;AltName: Full=L-rhamnose operon regulatory protein RhaS
Pseudomonas_GM17_pacbio_PROKKA_05332	RecName: Full=Multidrug resistance protein MdtB;AltName: Full=Multidrug transporter MdtB
Pseudomonas_GM17_pacbio_PROKKA_05388	RecName: Full=Sensor protein ZraS
Pseudomonas_GM17_pacbio_PROKKA_05423	RecName: Full=tRNA-specific adenosine deaminase
Pseudomonas_GM17_pacbio_PROKKA_05438	RecName: Full=Exodeoxyribonuclease 7 large subunit;AltName: Full=Exodeoxyribonuclease VII large subunit;Short=Exonuclease VII large subunit
Pseudomonas_GM17_pacbio_PROKKA_05581	RecName: Full=Ribosomal RNA small subunit methyltransferase C;AltName: Full=16S rRNA m2G1207 methyltransferase;AltName: Full=rRNA (guanine-N(2)-)-methyltransferase RsmC
Pseudomonas_GM17_pacbio_PROKKA_05655	RecName: Full=Antitoxin HigA
Pseudomonas_GM17_pacbio_PROKKA_05661	RecName: Full=Acetyltransferase PA2578;AltName: Full=GCN5-related N-acetyltransferase;Short=GNAT
Pseudomonas_GM17_pacbio_PROKKA_05808	---NA---
Pseudomonas_GM17_pacbio_PROKKA_05832	RecName: Full=Catalase
Pseudomonas_GM17_pacbio_PROKKA_05869	RecName: Full=Pyrophosphatase PpaX
Pseudomonas_GM17_pacbio_PROKKA_05875	---NA---
Pseudomonas_GM17_pacbio_PROKKA_05889	RecName: Full=Crotonobetaine/carnitine--CoA ligase
Pseudomonas_GM17_pacbio_PROKKA_05890	RecName: Full=Ureidoglycolate lyase;Short=UGL;AltName: Full=Ureidoglycolase;AltName: Full=Ureidoglycolatase;AltName: Full=Ureidoglycolate hydrolase
Pseudomonas_GM17_pacbio_PROKKA_05912	RecName: Full=DNA-binding dual transcriptional regulator OmpR;AltName: Full=Transcriptional regulatory protein OmpR
Pseudomonas_GM17_pacbio_PROKKA_05926	RecName: Full=2-keto-4-pentenoate hydratase;AltName: Full=2-hydroxypentadienoic acid hydratase
Pseudomonas_GM17_pacbio_PROKKA_05950	RecName: Full=2-keto-4-pentenoate hydratase;AltName: Full=2-hydroxypentadienoic acid hydratase
Pseudomonas_GM17_pacbio_PROKKA_05958	RecName: Full=Outer membrane transporter CdiB
Pseudomonas_GM17_pacbio_PROKKA_05979	RecName: Full=Endoribonuclease YbeY
Pseudomonas_GM17_pacbio_PROKKA_06000	RecName: Full=Probable nicotinate-nucleotide adenylyltransferase;AltName: Full=Deamido-NAD(+) diphosphorylase;AltName: Full=Deamido-NAD(+) pyrophosphorylase;AltName: Full=Nicotinate mononucleotide adenylyltransferase;Short=NaMN adenylyltransferase
Pseudomonas_GM17_pacbio_PROKKA_06002	RecName: Full=Putative 3-methyladenine DNA glycosylase
Pseudomonas_GM17_pacbio_PROKKA_06004	RecName: Full=Lon protease;AltName: Full=ATP-dependent protease La
Pseudomonas_GM17_pacbio_PROKKA_06056	RecName: Full=DEAD-box ATP-dependent RNA helicase CshA
Pseudomonas_GM17_pacbio_PROKKA_00026	RecName: Full=Ribulose-phosphate 3-epimerase
Pseudomonas_GM17_pacbio_PROKKA_00097	RecName: Full=Catecholate siderophore receptor Fiu;AltName: Full=Ferric iron uptake protein;AltName: Full=TonB-dependent receptor Fiu;Flags: Precursor
Pseudomonas_GM17_pacbio_PROKKA_00170	RecName: Full=Biofilm growth-associated repressor
Pseudomonas_GM17_pacbio_PROKKA_00318	RecName: Full=Type IV pilus assembly ATPase PilB
Pseudomonas_GM17_pacbio_PROKKA_00391	RecName: Full=Ammonium transporter;AltName: Full=Ammonia channel;AltName: Full=Ammonium channel
Pseudomonas_GM17_pacbio_PROKKA_00395	RecName: Full=Adenylyl-sulfate kinase;AltName: Full=APS kinase;AltName: Full=ATP adenosine-5'-phosphosulfate 3'-phosphotransferase;AltName: Full=Adenosine-5'-phosphosulfate kinase
Pseudomonas_GM17_pacbio_PROKKA_00400	RecName: Full=Bifunctional protein GlmU;Includes: RecName: Full=UDP-N-acetylglucosamine pyrophosphorylase;AltName: Full=N-acetylglucosamine-1-phosphate uridyltransferase;Includes: RecName: Full=Glucosamine-1-phosphate N-acetyltransferase
Pseudomonas_GM17_pacbio_PROKKA_00553	RecName: Full=Acyl-CoA thioester hydrolase YciA
Pseudomonas_GM17_pacbio_PROKKA_00601	RecName: Full=HTH-type transcriptional activator TtdR
Pseudomonas_GM17_pacbio_PROKKA_00704	---NA---
Pseudomonas_GM17_pacbio_PROKKA_00737	RecName: Full=Zinc import ATP-binding protein ZnuC
Pseudomonas_GM17_pacbio_PROKKA_00768	---NA---
Pseudomonas_GM17_pacbio_PROKKA_00867	RecName: Full=Sulfate-binding protein;Flags: Precursor
Pseudomonas_GM17_pacbio_PROKKA_00894	RecName: Full=tRNA-specific adenosine deaminase
Pseudomonas_GM17_pacbio_PROKKA_00934	RecName: Full=Alpha-ketoglutarate-dependent sulfate ester dioxygenase;AltName: Full=Type II alkyl sulfatase
Pseudomonas_GM17_pacbio_PROKKA_00944	RecName: Full=Probable alpha-L-glutamate ligase
Pseudomonas_GM17_pacbio_PROKKA_00986	RecName: Full=NAD(P)H dehydrogenase (quinone);AltName: Full=Flavoprotein WrbA;AltName: Full=NAD(P)H:quinone oxidoreductase;Short=NQO
Pseudomonas_GM17_pacbio_PROKKA_01073	RecName: Full=Ribosomal RNA small subunit methyltransferase E;AltName: Full=16S rRNA m3U1498 methyltransferase
Pseudomonas_GM17_pacbio_PROKKA_01075	RecName: Full=Sec-independent protein translocase protein TatB
Pseudomonas_GM17_pacbio_PROKKA_01104	RecName: Full=Shikimate kinase;Short=SK
Pseudomonas_GM17_pacbio_PROKKA_01236	RecName: Full=Protein-glutamine gamma-glutamyltransferase;AltName: Full=Transglutaminase protein A;Short=TGase A
Pseudomonas_GM17_pacbio_PROKKA_01279	RecName: Full=Urease accessory protein UreD
Pseudomonas_GM17_pacbio_PROKKA_01364	RecName: Full=Isopenicillin N synthase;Short=IPNS
Pseudomonas_GM17_pacbio_PROKKA_01455	RecName: Full=Pyruvate dehydrogenase complex repressor
Pseudomonas_GM17_pacbio_PROKKA_01495	RecName: Full=1,6-anhydro-N-acetylmuramyl-L-alanine amidase AmpD;AltName: Full=N-acetylmuramoyl-L-alanine amidase
Pseudomonas_GM17_pacbio_PROKKA_01687	RecName: Full=Putative glutamine transport system permease protein GlnP
Pseudomonas_GM17_pacbio_PROKKA_01755	RecName: Full=Glucans biosynthesis protein D;Flags: Precursor
Pseudomonas_GM17_pacbio_PROKKA_01784	---NA---
Pseudomonas_GM17_pacbio_PROKKA_01839	RecName: Full=S-formylglutathione hydrolase YeiG;Short=FGH
Pseudomonas_GM17_pacbio_PROKKA_01937	RecName: Full=Protein flp;AltName: Full=FmtA-like protein
Pseudomonas_GM17_pacbio_PROKKA_01997	RecName: Full=N-acetyldiaminopimelate deacetylase
Pseudomonas_GM17_pacbio_PROKKA_02145	---NA---
Pseudomonas_GM17_pacbio_PROKKA_02218	RecName: Full=Signal transduction histidine-protein kinase ArlS
Pseudomonas_GM17_pacbio_PROKKA_02220	RecName: Full=Response regulator MprA;AltName: Full=Mycobacterial persistence regulator A
Pseudomonas_GM17_pacbio_PROKKA_02325	RecName: Full=N-acetyldiaminopimelate deacetylase
Pseudomonas_GM17_pacbio_PROKKA_02397	RecName: Full=Glutathione S-transferase GstB
Pseudomonas_GM17_pacbio_PROKKA_02399	RecName: Full=Putative transport protein YdiK
Pseudomonas_GM17_pacbio_PROKKA_02453	RecName: Full=Endolytic murein transglycosylase;AltName: Full=Peptidoglycan polymerization terminase
Pseudomonas_GM17_pacbio_PROKKA_02455	RecName: Full=DNA polymerase III subunit delta'
Pseudomonas_GM17_pacbio_PROKKA_02551	RecName: Full=Phosphoserine phosphatase;Short=PSP;Short=PSPase;AltName: Full=O-phosphoserine phosphohydrolase
Pseudomonas_GM17_pacbio_PROKKA_02739	---NA---
Pseudomonas_GM17_pacbio_PROKKA_02785	RecName: Full=4-hydroxy-2-oxo-heptane-1,7-dioate aldolase;AltName: Full=2,4-dihydroxyhept-2-ene-1,7-dioic acid aldolase;Short=HHED aldolase;AltName: Full=4-hydroxy-2-ketoheptane-1,7-dioate aldolase;Short=HKHD aldolase
Pseudomonas_GM17_pacbio_PROKKA_02789	RecName: Full=3,4-dihydroxyphenylacetate 2,3-dioxygenase;AltName: Full=Homoprotocatechuate 2,3-dioxygenase;Short=HPC dioxygenase
Pseudomonas_GM17_pacbio_PROKKA_02796	RecName: Full=Oxygen-dependent choline dehydrogenase;Short=CDH;Short=CHD;AltName: Full=Betaine aldehyde dehydrogenase;Short=BADH
Pseudomonas_GM17_pacbio_PROKKA_02798	RecName: Full=L-threonine 3-dehydrogenase;Short=TDH
Pseudomonas_GM17_pacbio_PROKKA_02942	RecName: Full=Nitrate/nitrite binding protein NrtA;Flags: Precursor
Pseudomonas_GM17_pacbio_PROKKA_02992	RecName: Full=Uncharacterized protein YmdF
Pseudomonas_GM17_pacbio_PROKKA_03008	RecName: Full=Hypoxic response protein 1;Short=HRP1
Pseudomonas_GM17_pacbio_PROKKA_03108	---NA---
Pseudomonas_GM17_pacbio_PROKKA_03133	RecName: Full=Catecholate siderophore receptor Fiu;AltName: Full=Ferric iron uptake protein;AltName: Full=TonB-dependent receptor Fiu;Flags: Precursor
Pseudomonas_GM17_pacbio_PROKKA_03157	RecName: Full=Aldose sugar dehydrogenase YliI;Short=Asd;AltName: Full=Soluble aldose sugar dehydrogenase YliI;Flags: Precursor
Pseudomonas_GM17_pacbio_PROKKA_03158	---NA---
Pseudomonas_GM17_pacbio_PROKKA_03215	---NA---
Pseudomonas_GM17_pacbio_PROKKA_03281	---NA---
Pseudomonas_GM17_pacbio_PROKKA_03344	---NA---
Pseudomonas_GM17_pacbio_PROKKA_03360	---NA---
Pseudomonas_GM17_pacbio_PROKKA_03376	RecName: Full=HTH-type transcriptional regulator BetI
Pseudomonas_GM17_pacbio_PROKKA_03475	RecName: Full=C4-dicarboxylate TRAP transporter small permease protein DctQ
Pseudomonas_GM17_pacbio_PROKKA_03725	RecName: Full=Colicin-E7 immunity protein;AltName: Full=ImmE7;AltName: Full=Microcin-E7 immunity protein
Pseudomonas_GM17_pacbio_PROKKA_03779	RecName: Full=Metallothiol transferase FosB;AltName: Full=Fosfomycin resistance protein
Pseudomonas_GM17_pacbio_PROKKA_03840	RecName: Full=Lipoprotein-releasing system ATP-binding protein LolD
Pseudomonas_GM17_pacbio_PROKKA_03869	RecName: Full=Bis(5'-nucleosyl)-tetraphosphatase PrpE [asymmetrical];AltName: Full=Ap4A hydrolase;AltName: Full=Diadenosine 5',5'''-P1,P4-tetraphosphate asymmetrical hydrolase;Short=Diadenosine tetraphosphatase
Pseudomonas_GM17_pacbio_PROKKA_03942	RecName: Full=HTH-type transcriptional regulator GadX
Pseudomonas_GM17_pacbio_PROKKA_04013	RecName: Full=tRNA pseudouridine synthase A;AltName: Full=tRNA pseudouridine(38-40) synthase;AltName: Full=tRNA pseudouridylate synthase I;AltName: Full=tRNA-uridine isomerase I
Pseudomonas_GM17_pacbio_PROKKA_04246	RecName: Full=Glutathione-binding protein GsiB;Flags: Precursor
Pseudomonas_GM17_pacbio_PROKKA_04274	RecName: Full=Transcriptional regulatory protein WalR
Pseudomonas_GM17_pacbio_PROKKA_04312	RecName: Full=Putative binding protein BRA0576/BS1330_II0571;Flags: Precursor
Pseudomonas_GM17_pacbio_PROKKA_04378	RecName: Full=Bleomycin resistance protein;Short=BRP;AltName: Full=Bleomycin-binding protein
Pseudomonas_GM17_pacbio_PROKKA_04382	RecName: Full=Probable L,D-transpeptidase YcbB
Pseudomonas_GM17_pacbio_PROKKA_04401	RecName: Full=Oxygen-dependent choline dehydrogenase;Short=CDH;Short=CHD;AltName: Full=Betaine aldehyde dehydrogenase;Short=BADH
Pseudomonas_GM17_pacbio_PROKKA_04403	RecName: Full=3-oxoacyl-[acyl-carrier-protein] reductase FabG;AltName: Full=3-ketoacyl-acyl carrier protein reductase;AltName: Full=Beta-Ketoacyl-acyl carrier protein reductase;AltName: Full=Beta-ketoacyl-ACP reductase
Pseudomonas_GM17_pacbio_PROKKA_04458	RecName: Full=Antitoxin HigA-2
Pseudomonas_GM17_pacbio_PROKKA_04537	RecName: Full=HTH-type transcriptional regulator CzcR
Pseudomonas_GM17_pacbio_PROKKA_04620	RecName: Full=Hydroxyquinol 1,2-dioxygenase
Pseudomonas_GM17_pacbio_PROKKA_04643	RecName: Full=Stringent starvation protein A homolog
Pseudomonas_GM17_pacbio_PROKKA_04723	RecName: Full=N-carbamoyl-L-amino-acid hydrolase;AltName: Full=Hydantoin utilization protein C;AltName: Full=L-N-carbamoylase
Pseudomonas_GM17_pacbio_PROKKA_04765	RecName: Full=Response regulator MprA;AltName: Full=Mycobacterial persistence regulator A
Pseudomonas_GM17_pacbio_PROKKA_04784	RecName: Full=Carnitinyl-CoA dehydratase;AltName: Full=Crotonobetainyl-CoA hydratase
Pseudomonas_GM17_pacbio_PROKKA_04790	---NA---
Pseudomonas_GM17_pacbio_PROKKA_04793	RecName: Full=Probable lipid kinase YegS-like
Pseudomonas_GM17_pacbio_PROKKA_04852	RecName: Full=Lipoprotein-releasing system ATP-binding protein LolD
Pseudomonas_GM17_pacbio_PROKKA_04941	RecName: Full=UPF0115 protein YfcN
Pseudomonas_GM17_pacbio_PROKKA_05203	RecName: Full=DNA-binding dual transcriptional regulator OmpR;AltName: Full=Transcriptional regulatory protein OmpR
Pseudomonas_GM17_pacbio_PROKKA_05259	RecName: Full=Probable transcriptional regulatory protein Pfl01_4410
Pseudomonas_GM17_pacbio_PROKKA_05300	RecName: Full=DNA-binding transcriptional regulator NtrC;AltName: Full=Nitrogen regulation protein NR(I);AltName: Full=Nitrogen regulator I;Short=NRI
Pseudomonas_GM17_pacbio_PROKKA_05376	RecName: Full=C4-dicarboxylate transport sensor protein DctB
Pseudomonas_GM17_pacbio_PROKKA_05410	RecName: Full=DNA-binding protein VF_0530
Pseudomonas_GM17_pacbio_PROKKA_05683	RecName: Full=Zinc transporter ZitB
Pseudomonas_GM17_pacbio_PROKKA_05722	---NA---
Pseudomonas_GM17_pacbio_PROKKA_05855	RecName: Full=HTH-type transcriptional regulator NorG
Pseudomonas_GM17_pacbio_PROKKA_05882	---NA---
Pseudomonas_GM17_pacbio_PROKKA_05921	RecName: Full=Gamma-resorcylate decarboxylase;Short=Gamma-RSD;AltName: Full=2,6-dihydroxybenzoate decarboxylase;Short=2,6-DHBD
Pseudomonas_GM17_pacbio_PROKKA_05922	RecName: Full=Uncharacterized HTH-type transcriptional regulator YhgD
Pseudomonas_GM17_pacbio_PROKKA_06011	RecName: Full=Flavin prenyltransferase UbiX
Pseudomonas_GM17_pacbio_PROKKA_06013	RecName: Full=DNA-binding transcriptional regulator NtrC;AltName: Full=Nitrogen regulation protein NR(I);AltName: Full=Nitrogen regulator I;Short=NRI
Pseudomonas_GM17_pacbio_PROKKA_00082	RecName: Full=Pimeloyl-[acyl-carrier protein] methyl ester esterase;AltName: Full=Biotin synthesis protein BioH;AltName: Full=Carboxylesterase BioH
Pseudomonas_GM17_pacbio_PROKKA_00102	RecName: Full=Inner membrane protein CreD
Pseudomonas_GM17_pacbio_PROKKA_00103	RecName: Full=Sensor histidine kinase CusS
Pseudomonas_GM17_pacbio_PROKKA_00128	---NA---
Pseudomonas_GM17_pacbio_PROKKA_00156	RecName: Full=Inner membrane protein YccS
Pseudomonas_GM17_pacbio_PROKKA_00209	RecName: Full=Chemotaxis protein CheW
Pseudomonas_GM17_pacbio_PROKKA_00222	RecName: Full=Pyridoxal phosphate homeostasis protein;Short=PLP homeostasis protein
Pseudomonas_GM17_pacbio_PROKKA_00296	RecName: Full=Spermidine/putrescine transport system permease protein PotB
Pseudomonas_GM17_pacbio_PROKKA_00734	RecName: Full=Catalase
Pseudomonas_GM17_pacbio_PROKKA_00884	---NA---
Pseudomonas_GM17_pacbio_PROKKA_00954	RecName: Full=Fatty acid oxidation complex subunit alpha;Includes: RecName: Full=Enoyl-CoA hydratase/3-hydroxybutyryl-CoA epimerase;Includes: RecName: Full=3-hydroxyacyl-CoA dehydrogenase
Pseudomonas_GM17_pacbio_PROKKA_00975	---NA---
Pseudomonas_GM17_pacbio_PROKKA_01058	RecName: Full=Glycine betaine/proline betaine transport system permease protein ProW
Pseudomonas_GM17_pacbio_PROKKA_01192	RecName: Full=Uncharacterized protein in cobV 5'region;AltName: Full=ORF1
Pseudomonas_GM17_pacbio_PROKKA_01213	RecName: Full=tRNA dimethylallyltransferase;AltName: Full=Dimethylallyl diphosphate:tRNA dimethylallyltransferase;Short=DMAPP:tRNA dimethylallyltransferase;Short=DMATase;AltName: Full=Isopentenyl-diphosphate:tRNA isopentenyltransferase;Short=IPP transferase;Short=IPPT;Short=IPTase
Pseudomonas_GM17_pacbio_PROKKA_01298	RecName: Full=Precorrin-6Y C(5,15)-methyltransferase [decarboxylating];Short=Precorrin-6 methyltransferase;Short=Precorrin-6Y methylase
Pseudomonas_GM17_pacbio_PROKKA_01302	RecName: Full=Siroheme synthase;Includes: RecName: Full=Uroporphyrinogen-III C-methyltransferase;Short=Urogen III methylase;AltName: Full=SUMT;AltName: Full=Uroporphyrinogen III methylase;Short=UROM;Includes: RecName: Full=Precorrin-2 dehydrogenase;Includes: RecName: Full=Sirohydrochlorin ferrochelatase
Pseudomonas_GM17_pacbio_PROKKA_01331	---NA---
Pseudomonas_GM17_pacbio_PROKKA_01504	RecName: Full=Alkaline phosphatase D;Short=APaseD;Flags: Precursor
Pseudomonas_GM17_pacbio_PROKKA_01530	RecName: Full=Sensor protein ZraS
Pseudomonas_GM17_pacbio_PROKKA_01756	---NA---
Pseudomonas_GM17_pacbio_PROKKA_01837	RecName: Full=HTH-type transcriptional activator TtdR
Pseudomonas_GM17_pacbio_PROKKA_01873	---NA---
Pseudomonas_GM17_pacbio_PROKKA_01921	RecName: Full=Putative glutamine transport system permease protein GlnP
Pseudomonas_GM17_pacbio_PROKKA_01986	RecName: Full=HTH-type transcriptional regulator AcrR;AltName: Full=Potential acrAB operon repressor
Pseudomonas_GM17_pacbio_PROKKA_01999	RecName: Full=Glutamyl-tRNA(Gln) amidotransferase subunit A;Short=Glu-ADT subunit A
Pseudomonas_GM17_pacbio_PROKKA_02007	---NA---
Pseudomonas_GM17_pacbio_PROKKA_02070	RecName: Full=Signal transduction histidine-protein kinase/phosphatase MprB;AltName: Full=Mycobacterial persistence regulator B
Pseudomonas_GM17_pacbio_PROKKA_02101	RecName: Full=5-carboxymethyl-2-hydroxymuconate Delta-isomerase;AltName: Full=5-carboxymethyl-2-hydroxymuconic acid isomerase;Short=CHM isomerase;Short=CHMI
Pseudomonas_GM17_pacbio_PROKKA_02371	---NA---
Pseudomonas_GM17_pacbio_PROKKA_02401	RecName: Full=DNA-binding dual transcriptional regulator OmpR;AltName: Full=Transcriptional regulatory protein OmpR
Pseudomonas_GM17_pacbio_PROKKA_02597	RecName: Full=HTH-type transcriptional regulator CzcR
Pseudomonas_GM17_pacbio_PROKKA_02879	RecName: Full=Sarcosine oxidase subunit beta;Short=Sarcosine oxidase subunit B
Pseudomonas_GM17_pacbio_PROKKA_02969	RecName: Full=Diaminopimelate decarboxylase;Short=DAP decarboxylase;Short=DAPDC
Pseudomonas_GM17_pacbio_PROKKA_02986	RecName: Full=Uncharacterized protein Mb1539
Pseudomonas_GM17_pacbio_PROKKA_02990	RecName: Full=3-phenylpropionate/cinnamic acid dioxygenase ferredoxin--NAD(+) reductase component
Pseudomonas_GM17_pacbio_PROKKA_03090	RecName: Full=Alcohol dehydrogenase;Short=ADH
Pseudomonas_GM17_pacbio_PROKKA_03159	RecName: Full=Non-homologous end joining protein Ku
Pseudomonas_GM17_pacbio_PROKKA_03191	RecName: Full=1,2-phenylacetyl-CoA epoxidase, subunit C;AltName: Full=1,2-phenylacetyl-CoA epoxidase, structural subunit beta;AltName: Full=1,2-phenylacetyl-CoA monooxygenase, subunit C
Pseudomonas_GM17_pacbio_PROKKA_03210	---NA---
Pseudomonas_GM17_pacbio_PROKKA_03397	RecName: Full=Bicarbonate transporter BicA
Pseudomonas_GM17_pacbio_PROKKA_03566	RecName: Full=Response regulator protein VraR
Pseudomonas_GM17_pacbio_PROKKA_03681	---NA---
Pseudomonas_GM17_pacbio_PROKKA_03763	RecName: Full=HTH-type transcriptional regulator CysB;AltName: Full=Cys regulon transcriptional activator
Pseudomonas_GM17_pacbio_PROKKA_03849	---NA---
Pseudomonas_GM17_pacbio_PROKKA_03895	RecName: Full=Aldehyde oxidoreductase molybdenum-binding subunit PaoC
Pseudomonas_GM17_pacbio_PROKKA_03929	RecName: Full=HTH-type transcriptional activator TtdR
Pseudomonas_GM17_pacbio_PROKKA_03930	RecName: Full=Oxygen-dependent choline dehydrogenase;Short=CDH;Short=CHD;AltName: Full=Betaine aldehyde dehydrogenase;Short=BADH
Pseudomonas_GM17_pacbio_PROKKA_03978	---NA---
Pseudomonas_GM17_pacbio_PROKKA_04012	RecName: Full=N-(5'-phosphoribosyl)anthranilate isomerase;Short=PRAI
Pseudomonas_GM17_pacbio_PROKKA_04121	RecName: Full=Catecholate siderophore receptor Fiu;AltName: Full=Ferric iron uptake protein;AltName: Full=TonB-dependent receptor Fiu;Flags: Precursor
Pseudomonas_GM17_pacbio_PROKKA_04178	---NA---
Pseudomonas_GM17_pacbio_PROKKA_04202	RecName: Full=Multidrug resistance protein MdtF
Pseudomonas_GM17_pacbio_PROKKA_04261	RecName: Full=3-aminoacrylate deaminase RutC;Short=3-AA deaminase
Pseudomonas_GM17_pacbio_PROKKA_04295	---NA---
Pseudomonas_GM17_pacbio_PROKKA_04321	RecName: Full=HTH-type transcriptional repressor NanR
Pseudomonas_GM17_pacbio_PROKKA_04331	RecName: Full=Nodulation protein D 1
Pseudomonas_GM17_pacbio_PROKKA_04365	RecName: Full=GTP 3',8-cyclase;AltName: Full=Molybdenum cofactor biosynthesis protein A
Pseudomonas_GM17_pacbio_PROKKA_04393	RecName: Full=Uncharacterized protein PA3922;Flags: Precursor
Pseudomonas_GM17_pacbio_PROKKA_04419	RecName: Full=Anthranilate phosphoribosyltransferase
Pseudomonas_GM17_pacbio_PROKKA_04547	RecName: Full=Putative transport protein YdiK
Pseudomonas_GM17_pacbio_PROKKA_04589	RecName: Full=Toxin subunit YenC2
Pseudomonas_GM17_pacbio_PROKKA_04590	RecName: Full=Toxin subunit YenC2
Pseudomonas_GM17_pacbio_PROKKA_04613	RecName: Full=3-oxoacyl-[acyl-carrier-protein] reductase FabG;AltName: Full=3-ketoacyl-acyl carrier protein reductase;AltName: Full=Beta-Ketoacyl-acyl carrier protein reductase;AltName: Full=Beta-ketoacyl-ACP reductase
Pseudomonas_GM17_pacbio_PROKKA_04622	RecName: Full=Chloromuconate cycloisomerase;AltName: Full=Muconate cycloisomerase II
Pseudomonas_GM17_pacbio_PROKKA_04660	RecName: Full=Probable hydrolase YcaC
Pseudomonas_GM17_pacbio_PROKKA_04717	RecName: Full=ATP-dependent lipid A-core flippase;AltName: Full=Lipid A export ATP-binding/permease protein MsbA
Pseudomonas_GM17_pacbio_PROKKA_04764	RecName: Full=Sensor protein QseC
Pseudomonas_GM17_pacbio_PROKKA_04786	RecName: Full=DNA polymerase III PolC-type;Short=PolIII
Pseudomonas_GM17_pacbio_PROKKA_04996	RecName: Full=Uncharacterized HTH-type transcriptional regulator Mb1581
Pseudomonas_GM17_pacbio_PROKKA_05079	RecName: Full=Methionyl-tRNA formyltransferase
Pseudomonas_GM17_pacbio_PROKKA_05291	RecName: Full=Uncharacterized protein YeaD
Pseudomonas_GM17_pacbio_PROKKA_05501	RecName: Full=Phenolphthiocerol/phthiocerol polyketide synthase subunit A;AltName: Full=(Phenol)carboxyphthiodiolenone synthase subunit A;AltName: Full=Beta-ketoacyl-acyl-carrier-protein synthase I;AltName: Full=Phthiocerol synthesis polyketide synthase type I PpsA
Pseudomonas_GM17_pacbio_PROKKA_05694	---NA---
Pseudomonas_GM17_pacbio_PROKKA_05871	RecName: Full=Acetyltransferase PA3944;AltName: Full=GCN5-related N-acetyltransferase;Short=GNAT
Pseudomonas_GM17_pacbio_PROKKA_05891	RecName: Full=Metapyrocatechase 2;Short=MPC;AltName: Full=CatO2ase;AltName: Full=Catechol 2,3-dioxygenase II
Pseudomonas_GM17_pacbio_PROKKA_05929	RecName: Full=Putative isomerase YbhH
Pseudomonas_GM17_pacbio_PROKKA_05965	---NA---
Pseudomonas_GM17_pacbio_PROKKA_06046	RecName: Full=Ribosomal protein L11 methyltransferase;Short=L11 Mtase
Pseudomonas_GM17_pacbio_PROKKA_06065	RecName: Full=Streptothricin hydrolase
Pseudomonas_GM17_pacbio_PROKKA_06117	RecName: Full=Bifunctional ligase/repressor BirA;AltName: Full=Biotin operon repressor;AltName: Full=Biotin--[acetyl-CoA-carboxylase] ligase;AltName: Full=Biotin--protein ligase;AltName: Full=Biotin-[acetyl-CoA carboxylase] synthetase

## Sheet: YR343_unique_community
ProteinID	Description
Pantoea_YR343_pacbio_PROKKA_00305	RecName: Full=Glucose-1-phosphate thymidylyltransferase;AltName: Full=dTDP-glucose pyrophosphorylase;AltName: Full=dTDP-glucose synthase
Pantoea_YR343_pacbio_PROKKA_00310	RecName: Full=Phospho-N-acetylmuramoyl-pentapeptide-transferase;AltName: Full=UDP-MurNAc-pentapeptide phosphotransferase
Pantoea_YR343_pacbio_PROKKA_00438	RecName: Full=Small heat shock protein IbpA;AltName: Full=16 kDa heat shock protein A
Pantoea_YR343_pacbio_PROKKA_00713	RecName: Full=Probable low-affinity inorganic phosphate transporter
Pantoea_YR343_pacbio_PROKKA_01404	RecName: Full=tRNA pseudouridine synthase D;AltName: Full=tRNA pseudouridine(13) synthase;AltName: Full=tRNA pseudouridylate synthase D;AltName: Full=tRNA-uridine isomerase D
Pantoea_YR343_pacbio_PROKKA_01870	RecName: Full=Hydroxyethylthiazole kinase;AltName: Full=4-methyl-5-beta-hydroxyethylthiazole kinase;Short=TH kinase;Short=Thz kinase
Pantoea_YR343_pacbio_PROKKA_02808	RecName: Full=Chemotaxis protein CheA
Pantoea_YR343_pacbio_PROKKA_03159	RecName: Full=Energy-dependent translational throttle protein EttA;AltName: Full=Translational regulatory factor EttA
Pantoea_YR343_pacbio_PROKKA_03524	RecName: Full=S-adenosylmethionine:tRNA ribosyltransferase-isomerase;AltName: Full=Queuosine biosynthesis protein QueA
Pantoea_YR343_pacbio_PROKKA_03699	RecName: Full=Iron-sulfur cluster insertion protein ErpA
Pantoea_YR343_pacbio_PROKKA_03767	RecName: Full=UDP-N-acetylmuramoyl-L-alanyl-D-glutamate--2,6-diaminopimelate ligase;AltName: Full=Meso-A2pm-adding enzyme;AltName: Full=Meso-diaminopimelate-adding enzyme;AltName: Full=UDP-MurNAc-L-Ala-D-Glu:meso-diaminopimelate ligase;AltName: Full=UDP-MurNAc-tripeptide synthetase;AltName: Full=UDP-N-acetylmuramyl-tripeptide synthetase
Pantoea_YR343_pacbio_PROKKA_04409	RecName: Full=Diaminobutyrate--2-oxoglutarate transaminase;AltName: Full=DABA aminotransferase;AltName: Full=Diaminobutyrate--2-oxoglutarate aminotransferase;AltName: Full=L-2,4-diaminobutyric acid transaminase
Pantoea_YR343_pacbio_PROKKA_04476	RecName: Full=HTH-type transcriptional activator TtdR
Pantoea_YR343_pacbio_PROKKA_00061	RecName: Full=3-isopropylmalate dehydrogenase;AltName: Full=3-IPM-DH;AltName: Full=Beta-IPM dehydrogenase;Short=IMDH
Pantoea_YR343_pacbio_PROKKA_00090	RecName: Full=Peptide antibiotic transporter SbmA
Pantoea_YR343_pacbio_PROKKA_00132	RecName: Full=Leucine-responsive regulatory protein
Pantoea_YR343_pacbio_PROKKA_00219	RecName: Full=Uroporphyrinogen decarboxylase;Short=UPD;Short=URO-D
Pantoea_YR343_pacbio_PROKKA_00225	RecName: Full=HTH-type transcriptional regulator NorG
Pantoea_YR343_pacbio_PROKKA_00241	RecName: Full=Pantothenate kinase;AltName: Full=Pantothenic acid kinase
Pantoea_YR343_pacbio_PROKKA_00242	RecName: Full=Bifunctional ligase/repressor BirA;AltName: Full=Biotin operon repressor;AltName: Full=Biotin--[acetyl-CoA-carboxylase] ligase;AltName: Full=Biotin--protein ligase;AltName: Full=Biotin-[acetyl-CoA carboxylase] synthetase
Pantoea_YR343_pacbio_PROKKA_00243	RecName: Full=UDP-N-acetylenolpyruvoylglucosamine reductase;AltName: Full=UDP-N-acetylmuramate dehydrogenase
Pantoea_YR343_pacbio_PROKKA_00256	RecName: Full=3-octaprenyl-4-hydroxybenzoate carboxy-lyase;AltName: Full=Polyprenyl p-hydroxybenzoate decarboxylase
Pantoea_YR343_pacbio_PROKKA_00257	RecName: Full=Peptidase E;AltName: Full=Alpha-aspartyl dipeptidase;AltName: Full=Asp-specific dipeptidase;AltName: Full=Dipeptidase E
Pantoea_YR343_pacbio_PROKKA_00259	RecName: Full=3'-5' ssDNA/RNA exonuclease TatD;AltName: Full=DNase TatD
Pantoea_YR343_pacbio_PROKKA_00263	RecName: Full=Probable protein kinase UbiB;AltName: Full=Ubiquinone biosynthesis protein UbiB
Pantoea_YR343_pacbio_PROKKA_00264	RecName: Full=Ubiquinone biosynthesis accessory factor UbiJ
Pantoea_YR343_pacbio_PROKKA_00266	RecName: Full=DNA recombination protein RmuC homolog
Pantoea_YR343_pacbio_PROKKA_00285	RecName: Full=Phosphoserine phosphatase;Short=PSP
Pantoea_YR343_pacbio_PROKKA_00292	RecName: Full=Uroporphyrinogen-III synthase;Short=UROS;AltName: Full=Hydroxymethylbilane hydrolyase [cyclizing];AltName: Full=Uroporphyrinogen-III cosynthase
Pantoea_YR343_pacbio_PROKKA_00299	RecName: Full=UDP-N-acetyl-D-mannosaminuronic acid transferase;Short=UDP-ManNAcA transferase
Pantoea_YR343_pacbio_PROKKA_00323	RecName: Full=Probable cyclic di-GMP phosphodiesterase PdeK
Pantoea_YR343_pacbio_PROKKA_00326	RecName: Full=Cellulose biosynthesis protein BcsG
Pantoea_YR343_pacbio_PROKKA_00328	RecName: Full=Cyclic di-GMP binding protein BcsE;AltName: Full=Cellulose biosynthesis protein BcsE
Pantoea_YR343_pacbio_PROKKA_00335	RecName: Full=Uncharacterized HTH-type transcriptional regulator YiaG
Pantoea_YR343_pacbio_PROKKA_00342	---NA---
Pantoea_YR343_pacbio_PROKKA_00381	RecName: Full=Sulfur carrier protein FdhD
Pantoea_YR343_pacbio_PROKKA_00386	RecName: Full=Protein FdhE
Pantoea_YR343_pacbio_PROKKA_00393	RecName: Full=Glycine--tRNA ligase alpha subunit;AltName: Full=Glycyl-tRNA synthetase alpha subunit;Short=GlyRS
Pantoea_YR343_pacbio_PROKKA_00416	RecName: Full=Catabolite control protein A
Pantoea_YR343_pacbio_PROKKA_00425	RecName: Full=HTH-type transcriptional repressor PurR;AltName: Full=Pur regulon repressor;AltName: Full=Purine nucleotide synthesis repressor
Pantoea_YR343_pacbio_PROKKA_00431	RecName: Full=HTH-type transcriptional regulator NorG
Pantoea_YR343_pacbio_PROKKA_00445	RecName: Full=HTH-type transcriptional repressor NanR
Pantoea_YR343_pacbio_PROKKA_00455	RecName: Full=Chromosomal replication initiator protein DnaA
Pantoea_YR343_pacbio_PROKKA_00463	RecName: Full=Guanine/hypoxanthine permease GhxP
Pantoea_YR343_pacbio_PROKKA_00464	RecName: Full=Phosphoglycolate phosphatase;Short=PGP;Short=PGPase
Pantoea_YR343_pacbio_PROKKA_00465	RecName: Full=Sialic acid transporter NanT;AltName: Full=Sialic acid permease;AltName: Full=Sialic acid/H(+) symporter
Pantoea_YR343_pacbio_PROKKA_00491	RecName: Full=Low affinity potassium transport system protein kup;AltName: Full=Kup system potassium uptake protein
Pantoea_YR343_pacbio_PROKKA_00496	RecName: Full=Ribose import ATP-binding protein RbsA
Pantoea_YR343_pacbio_PROKKA_00499	RecName: Full=Ribokinase;Short=RK
Pantoea_YR343_pacbio_PROKKA_00546	RecName: Full=Nucleoside permease NupC;AltName: Full=Nucleoside-transport system protein NupC
Pantoea_YR343_pacbio_PROKKA_00556	RecName: Full=Phosphopantetheine adenylyltransferase;AltName: Full=Dephospho-CoA pyrophosphorylase;AltName: Full=Pantetheine-phosphate adenylyltransferase;Short=PPAT
Pantoea_YR343_pacbio_PROKKA_00558	RecName: Full=3-deoxy-D-manno-octulosonic acid transferase;Short=Kdo transferase;AltName: Full=Lipid IV(A) 3-deoxy-D-manno-octulosonic acid transferase
Pantoea_YR343_pacbio_PROKKA_00561	RecName: Full=Poly-beta-1,6-N-acetyl-D-glucosamine synthase;Short=PGA synthase;Short=Poly-beta-1,6-GlcNAc synthase;AltName: Full=Biofilm PGA synthesis protein PgaC;AltName: Full=N-acetylglucosaminyltransferase PgaC
Pantoea_YR343_pacbio_PROKKA_00564	---NA---
Pantoea_YR343_pacbio_PROKKA_00565	RecName: Full=ADP-heptose--LPS heptosyltransferase 2;AltName: Full=ADP-heptose--LPS heptosyltransferase II
Pantoea_YR343_pacbio_PROKKA_00578	RecName: Full=Serine acetyltransferase;Short=SAT
Pantoea_YR343_pacbio_PROKKA_00585	RecName: Full=Sulfate-binding protein;Flags: Precursor
Pantoea_YR343_pacbio_PROKKA_00599	RecName: Full=HTH-type transcriptional repressor PurR;AltName: Full=Pur regulon repressor;AltName: Full=Purine nucleotide synthesis repressor
Pantoea_YR343_pacbio_PROKKA_00618	RecName: Full=Glutamate racemase
Pantoea_YR343_pacbio_PROKKA_00640	RecName: Full=HTH-type transcriptional activator TtdR
Pantoea_YR343_pacbio_PROKKA_00648	RecName: Full=Probable malate:quinone oxidoreductase;AltName: Full=MQO;AltName: Full=Malate dehydrogenase [quinone]
Pantoea_YR343_pacbio_PROKKA_00666	RecName: Full=Uncharacterized protein in PQQ-III 3'region;AltName: Full=ORF R
Pantoea_YR343_pacbio_PROKKA_00680	RecName: Full=Spermidine N(1)-acetyltransferase;Short=SAT;AltName: Full=Spermidine/spermine N(1)-acetyltransferase;Short=SSAT
Pantoea_YR343_pacbio_PROKKA_00718	RecName: Full=Multiple antibiotic resistance protein MarA
Pantoea_YR343_pacbio_PROKKA_00754	RecName: Full=Lactose phosphotransferase system repressor
Pantoea_YR343_pacbio_PROKKA_00759	RecName: Full=Pimeloyl-[acyl-carrier protein] methyl ester esterase;AltName: Full=Biotin synthesis protein BioH;AltName: Full=Carboxylesterase BioH
Pantoea_YR343_pacbio_PROKKA_00768	RecName: Full=Heat shock protein 15;Short=HSP15
Pantoea_YR343_pacbio_PROKKA_00771	RecName: Full=ADP compounds hydrolase NudE
Pantoea_YR343_pacbio_PROKKA_00781	RecName: Full=DNA adenine methylase;AltName: Full=DNA adenine methyltransferase;AltName: Full=Deoxyadenosyl-methyltransferase;AltName: Full=Orphan methyltransferase M.SmaII;Short=M.SmaII
Pantoea_YR343_pacbio_PROKKA_00786	RecName: Full=Siroheme synthase;Includes: RecName: Full=Uroporphyrinogen-III C-methyltransferase;Short=Urogen III methylase;AltName: Full=SUMT;AltName: Full=Uroporphyrinogen III methylase;Short=UROM;Includes: RecName: Full=Precorrin-2 dehydrogenase;Includes: RecName: Full=Sirohydrochlorin ferrochelatase
Pantoea_YR343_pacbio_PROKKA_00800	RecName: Full=Phosphoribulokinase;Short=PRK;Short=PRKase;AltName: Full=Phosphopentokinase
Pantoea_YR343_pacbio_PROKKA_00812	RecName: Full=Uncharacterized protein YheV
Pantoea_YR343_pacbio_PROKKA_00857	RecName: Full=Glutathione-regulated potassium-efflux system protein KefB;AltName: Full=K(+)/H(+) antiporter
Pantoea_YR343_pacbio_PROKKA_00864	RecName: Full=Threonylcarbamoyl-AMP synthase;Short=TC-AMP synthase;AltName: Full=L-threonylcarbamoyladenylate synthase;AltName: Full=t(6)A37 threonylcarbamoyladenosine biosynthesis protein TsaC;AltName: Full=tRNA threonylcarbamoyladenosine biosynthesis protein TsaC
Pantoea_YR343_pacbio_PROKKA_00883	RecName: Full=Sodium/proline symporter;AltName: Full=Proline permease
Pantoea_YR343_pacbio_PROKKA_00892	RecName: Full=Cell shape-determining protein MreC;AltName: Full=Cell shape protein MreC;AltName: Full=Rod shape-determining protein MreC
Pantoea_YR343_pacbio_PROKKA_00901	RecName: Full=p-hydroxybenzoic acid efflux pump subunit AaeB;Short=pHBA efflux pump protein B
Pantoea_YR343_pacbio_PROKKA_00911	RecName: Full=Small ribosomal subunit biogenesis GTPase RsgA
Pantoea_YR343_pacbio_PROKKA_00921	RecName: Full=tRNA dimethylallyltransferase;AltName: Full=Dimethylallyl diphosphate:tRNA dimethylallyltransferase;Short=DMAPP:tRNA dimethylallyltransferase;Short=DMATase;AltName: Full=Isopentenyl-diphosphate:tRNA isopentenyltransferase;Short=IPP transferase;Short=IPPT;Short=IPTase
Pantoea_YR343_pacbio_PROKKA_00973	RecName: Full=DnaA initiator-associating protein DiaA
Pantoea_YR343_pacbio_PROKKA_00976	RecName: Full=Ribosomal RNA small subunit methyltransferase I;AltName: Full=16S rRNA 2'-O-ribose C1402 methyltransferase;AltName: Full=rRNA (cytidine-2'-O-)-methyltransferase RsmI
Pantoea_YR343_pacbio_PROKKA_01017	RecName: Full=3-oxoacyl-[acyl-carrier-protein] reductase FabG;AltName: Full=3-ketoacyl-acyl carrier protein reductase;AltName: Full=Beta-Ketoacyl-acyl carrier protein reductase;AltName: Full=Beta-ketoacyl-ACP reductase
Pantoea_YR343_pacbio_PROKKA_01021	RecName: Full=DNA primase
Pantoea_YR343_pacbio_PROKKA_01023	RecName: Full=tRNA N6-adenosine threonylcarbamoyltransferase;AltName: Full=N6-L-threonylcarbamoyladenine synthase;Short=t(6)A synthase;AltName: Full=t(6)A37 threonylcarbamoyladenosine biosynthesis protein TsaD;AltName: Full=tRNA threonylcarbamoyladenosine biosynthesis protein TsaD
Pantoea_YR343_pacbio_PROKKA_01025	RecName: Full=Dihydroneopterin aldolase;Short=DHNA;AltName: Full=7,8-dihydroneopterin 2'-epimerase;AltName: Full=7,8-dihydroneopterin aldolase;AltName: Full=7,8-dihydroneopterin epimerase;AltName: Full=Dihydroneopterin epimerase
Pantoea_YR343_pacbio_PROKKA_01033	RecName: Full=3,4-dihydroxy-2-butanone 4-phosphate synthase;Short=DHBP synthase
Pantoea_YR343_pacbio_PROKKA_01042	RecName: Full=3',5'-cyclic adenosine monophosphate phosphodiesterase CpdA;Short=3',5'-cyclic AMP phosphodiesterase;Short=cAMP phosphodiesterase
Pantoea_YR343_pacbio_PROKKA_01080	RecName: Full=Uncharacterized protein YjlB
Pantoea_YR343_pacbio_PROKKA_01084	---NA---
Pantoea_YR343_pacbio_PROKKA_01099	RecName: Full=Thymidine phosphorylase;AltName: Full=TdRPase
Pantoea_YR343_pacbio_PROKKA_01122	RecName: Full=N-succinylarginine dihydrolase
Pantoea_YR343_pacbio_PROKKA_01136	RecName: Full=Probable glycerophosphodiester phosphodiesterase 1;Short=Glycerophosphoryl diester phosphodiesterase 1
Pantoea_YR343_pacbio_PROKKA_01166	---NA---
Pantoea_YR343_pacbio_PROKKA_01193	RecName: Full=Octopine catabolism/uptake operon regulatory protein OccR
Pantoea_YR343_pacbio_PROKKA_01203	RecName: Full=3-oxoacyl-[acyl-carrier-protein] synthase 2;AltName: Full=3-oxoacyl-[acyl-carrier-protein] synthase II;AltName: Full=Beta-ketoacyl-ACP synthase II;Short=KAS II
Pantoea_YR343_pacbio_PROKKA_01236	RecName: Full=Membrane-bound lytic murein transglycosylase C;AltName: Full=Murein lyase C;Flags: Precursor
Pantoea_YR343_pacbio_PROKKA_01245	RecName: Full=Uncharacterized protein YggT
Pantoea_YR343_pacbio_PROKKA_01246	RecName: Full=Pyridoxal phosphate homeostasis protein;Short=PLP homeostasis protein
Pantoea_YR343_pacbio_PROKKA_01254	RecName: Full=Arabinose-proton symporter;AltName: Full=Arabinose transporter
Pantoea_YR343_pacbio_PROKKA_01291	RecName: Full=UPF0149 protein YgfB
Pantoea_YR343_pacbio_PROKKA_01293	RecName: Full=3-(3-hydroxy-phenyl)propionate/3-hydroxycinnamic acid hydroxylase;Short=3-HCI hydroxylase;Short=3-HPP hydroxylase
Pantoea_YR343_pacbio_PROKKA_01320	RecName: Full=Diaminopimelate decarboxylase;Short=DAP decarboxylase;Short=DAPDC
Pantoea_YR343_pacbio_PROKKA_01340	RecName: Full=RNA pyrophosphohydrolase;AltName: Full=(Di)nucleoside polyphosphate hydrolase
Pantoea_YR343_pacbio_PROKKA_01348	RecName: Full=RecBCD enzyme subunit RecC;AltName: Full=Exonuclease V subunit RecC;Short=ExoV subunit RecC;AltName: Full=Helicase/nuclease RecBCD subunit RecC
Pantoea_YR343_pacbio_PROKKA_01350	RecName: Full=RecBCD enzyme subunit RecB;AltName: Full=Exonuclease V subunit RecB;Short=ExoV subunit RecB;AltName: Full=Helicase/nuclease RecBCD subunit RecB
Pantoea_YR343_pacbio_PROKKA_01351	RecName: Full=RecBCD enzyme subunit RecD;AltName: Full=Exonuclease V subunit RecD;Short=ExoV subunit RecD;AltName: Full=Helicase/nuclease RecBCD subunit RecD
Pantoea_YR343_pacbio_PROKKA_01364	RecName: Full=HTH-type transcriptional activator AmpR
Pantoea_YR343_pacbio_PROKKA_01373	RecName: Full=tRNA pseudouridine synthase C;AltName: Full=tRNA pseudouridine(65) synthase;AltName: Full=tRNA pseudouridylate synthase C;AltName: Full=tRNA-uridine isomerase C
Pantoea_YR343_pacbio_PROKKA_01385	RecName: Full=Nucleoside triphosphate pyrophosphohydrolase;Short=NTP-PPase
Pantoea_YR343_pacbio_PROKKA_01388	RecName: Full=7-carboxy-7-deazaguanine synthase;Short=CDG synthase;AltName: Full=Queuosine biosynthesis protein QueE
Pantoea_YR343_pacbio_PROKKA_01390	RecName: Full=6-carboxy-5,6,7,8-tetrahydropterin synthase;Short=CPH4 synthase;AltName: Full=Queuosine biosynthesis protein QueD
Pantoea_YR343_pacbio_PROKKA_01397	RecName: Full=Sulfate adenylyltransferase subunit 2;AltName: Full=ATP-sulfurylase small subunit;AltName: Full=Sulfate adenylate transferase;Short=SAT
Pantoea_YR343_pacbio_PROKKA_01399	RecName: Full=Adenylyl-sulfate kinase;AltName: Full=APS kinase;AltName: Full=ATP adenosine-5'-phosphosulfate 3'-phosphotransferase;AltName: Full=Adenosine-5'-phosphosulfate kinase
Pantoea_YR343_pacbio_PROKKA_01402	RecName: Full=2-C-methyl-D-erythritol 4-phosphate cytidylyltransferase;AltName: Full=4-diphosphocytidyl-2C-methyl-D-erythritol synthase;AltName: Full=MEP cytidylyltransferase;Short=MCT
Pantoea_YR343_pacbio_PROKKA_01403	RecName: Full=2-C-methyl-D-erythritol 2,4-cyclodiphosphate synthase;Short=MECDP-synthase;Short=MECPP-synthase;Short=MECPS
Pantoea_YR343_pacbio_PROKKA_01405	RecName: Full=5'/3'-nucleotidase SurE;AltName: Full=Exopolyphosphatase;AltName: Full=Nucleoside monophosphate phosphohydrolase
Pantoea_YR343_pacbio_PROKKA_01406	RecName: Full=Protein-L-isoaspartate O-methyltransferase;AltName: Full=L-isoaspartyl protein carboxyl methyltransferase;AltName: Full=Protein L-isoaspartyl methyltransferase;AltName: Full=Protein-beta-aspartate methyltransferase;Short=PIMT
Pantoea_YR343_pacbio_PROKKA_01408	RecName: Full=RNA polymerase sigma factor RpoS;AltName: Full=Sigma S;AltName: Full=Sigma-38
Pantoea_YR343_pacbio_PROKKA_01412	RecName: Full=Membrane-bound lytic murein transglycosylase B;AltName: Full=35 kDa soluble lytic transglycosylase;AltName: Full=Murein hydrolase B;AltName: Full=Slt35;Flags: Precursor
Pantoea_YR343_pacbio_PROKKA_01435	RecName: Full=tRNA (guanine-N(1)-)-methyltransferase;AltName: Full=M1G-methyltransferase;AltName: Full=tRNA [GM37] methyltransferase
Pantoea_YR343_pacbio_PROKKA_01439	RecName: Full=T-protein;Includes: RecName: Full=Chorismate mutase;Short=CM;Includes: RecName: Full=Prephenate dehydrogenase;Short=PDH
Pantoea_YR343_pacbio_PROKKA_01504	RecName: Full=Outer membrane protein assembly factor BamE;Flags: Precursor
Pantoea_YR343_pacbio_PROKKA_01508	RecName: Full=Uracil-DNA glycosylase;Short=UDG
Pantoea_YR343_pacbio_PROKKA_01511	RecName: Full=tRNA1(Val) (adenine(37)-N6)-methyltransferase;AltName: Full=tRNA m6A37 methyltransferase
Pantoea_YR343_pacbio_PROKKA_01522	RecName: Full=Pyridoxine 5'-phosphate synthase;Short=PNP synthase
Pantoea_YR343_pacbio_PROKKA_01523	RecName: Full=Holo-[acyl-carrier-protein] synthase;Short=Holo-ACP synthase;AltName: Full=4'-phosphopantetheinyl transferase AcpS
Pantoea_YR343_pacbio_PROKKA_01532	RecName: Full=DNA-binding transcriptional regulator NtrC;AltName: Full=Nitrogen regulation protein NR(I);AltName: Full=Nitrogen regulator I;Short=NRI
Pantoea_YR343_pacbio_PROKKA_01533	RecName: Full=Nitrogen regulatory protein P-II
Pantoea_YR343_pacbio_PROKKA_01571	RecName: Full=Probable S-adenosyl-L-methionine-dependent methyltransferase TehB;AltName: Full=Tellurite resistance protein TehB homolog
Pantoea_YR343_pacbio_PROKKA_01577	RecName: Full=Phosphoribosylglycinamide formyltransferase;AltName: Full=5'-phosphoribosylglycinamide transformylase;AltName: Full=GAR transformylase;Short=GART
Pantoea_YR343_pacbio_PROKKA_01598	RecName: Full=Phosphoribosylaminoimidazole-succinocarboxamide synthase;AltName: Full=SAICAR synthetase
Pantoea_YR343_pacbio_PROKKA_01604	RecName: Full=Protein YffB
Pantoea_YR343_pacbio_PROKKA_01605	RecName: Full=Multidrug resistance protein MdtF
Pantoea_YR343_pacbio_PROKKA_01630	RecName: Full=Oxygen-dependent coproporphyrinogen-III oxidase;Short=CPO;Short=Coprogen oxidase;Short=Coproporphyrinogenase
Pantoea_YR343_pacbio_PROKKA_01632	RecName: Full=Acetyltransferase YpeA
Pantoea_YR343_pacbio_PROKKA_01641	RecName: Full=Response regulator ArlR
Pantoea_YR343_pacbio_PROKKA_01676	RecName: Full=LL-diaminopimelate aminotransferase;Short=DAP-AT;Short=DAP-aminotransferase;Short=LL-DAP-aminotransferase
Pantoea_YR343_pacbio_PROKKA_01700	RecName: Full=Cytochrome c-type biogenesis protein CycH
Pantoea_YR343_pacbio_PROKKA_01717	RecName: Full=tRNA 5-methylaminomethyl-2-thiouridine biosynthesis bifunctional protein MnmC;Short=tRNA mnm(5)s(2)U biosynthesis bifunctional protein;Includes: RecName: Full=tRNA (mnm(5)s(2)U34)-methyltransferase;Includes: RecName: Full=FAD-dependent cmnm(5)s(2)U34 oxidoreductase
Pantoea_YR343_pacbio_PROKKA_01722	RecName: Full=Flagellar regulator flk;AltName: Full=Fluke
Pantoea_YR343_pacbio_PROKKA_01728	RecName: Full=Inner membrane protein YghB
Pantoea_YR343_pacbio_PROKKA_01730	RecName: Full=Dihydrofolate synthase/folylpolyglutamate synthase;Short=DHFS / FPGS;AltName: Full=Folylpoly-gamma-glutamate synthetase-dihydrofolate synthetase;AltName: Full=Folylpolyglutamate synthetase;AltName: Full=Tetrahydrofolylpolyglutamate synthase
Pantoea_YR343_pacbio_PROKKA_01734	RecName: Full=Flavin prenyltransferase UbiX
Pantoea_YR343_pacbio_PROKKA_01745	RecName: Full=Isopentenyl-diphosphate Delta-isomerase;Short=IPP isomerase;AltName: Full=IPP:DMAPP isomerase;AltName: Full=Isopentenyl pyrophosphate isomerase
Pantoea_YR343_pacbio_PROKKA_01772	RecName: Full=CinA-like protein
Pantoea_YR343_pacbio_PROKKA_01776	RecName: Full=Ubiquinone biosynthesis O-methyltransferase;AltName: Full=2-octaprenyl-6-hydroxyphenol methylase;AltName: Full=3-demethylubiquinone-8 3-O-methyltransferase
Pantoea_YR343_pacbio_PROKKA_01778	RecName: Full=Autoinducer 2 sensor kinase/phosphatase LuxQ
Pantoea_YR343_pacbio_PROKKA_01817	RecName: Full=Nucleoid-associated protein YejK
Pantoea_YR343_pacbio_PROKKA_01830	RecName: Full=Protein CobW
Pantoea_YR343_pacbio_PROKKA_01837	RecName: Full=Probable endonuclease 4;AltName: Full=Endodeoxyribonuclease IV;AltName: Full=Endonuclease IV
Pantoea_YR343_pacbio_PROKKA_01890	RecName: Full=Probable diguanylate cyclase DgcQ;Short=DGC;AltName: Full=Cellulose synthesis regulatory protein
Pantoea_YR343_pacbio_PROKKA_01923	---NA---
Pantoea_YR343_pacbio_PROKKA_01951	RecName: Full=Exodeoxyribonuclease I;Short=ExoI;Short=Exonuclease I;AltName: Full=DNA deoxyribophosphodiesterase;Short=dRPase
Pantoea_YR343_pacbio_PROKKA_01953	RecName: Full=Exodeoxyribonuclease I;Short=ExoI;Short=Exonuclease I;AltName: Full=DNA deoxyribophosphodiesterase;Short=dRPase
Pantoea_YR343_pacbio_PROKKA_02077	RecName: Full=Flagellar motor switch protein FliM
Pantoea_YR343_pacbio_PROKKA_02087	RecName: Full=Blue light- and temperature-regulated antirepressor BluF;Short=Blrp
Pantoea_YR343_pacbio_PROKKA_02088	RecName: Full=HTH-type transcriptional regulator DicA;AltName: Full=Repressor protein of division inhibition gene dicA
Pantoea_YR343_pacbio_PROKKA_02120	RecName: Full=Deferrochelatase;AltName: Full=Peroxidase EfeB;Flags: Precursor
Pantoea_YR343_pacbio_PROKKA_02198	RecName: Full=Peptide chain release factor 1;Short=RF-1
Pantoea_YR343_pacbio_PROKKA_02211	RecName: Full=Type VI secretion system component TssM1
Pantoea_YR343_pacbio_PROKKA_02212	RecName: Full=Motility protein B;AltName: Full=Chemotaxis protein MotB
Pantoea_YR343_pacbio_PROKKA_02233	RecName: Full=Hydrogen peroxide-inducible genes activator;AltName: Full=Morphology and auto-aggregation control protein
Pantoea_YR343_pacbio_PROKKA_02240	RecName: Full=Protein YecM
Pantoea_YR343_pacbio_PROKKA_02242	RecName: Full=PF03932 family protein CutC
Pantoea_YR343_pacbio_PROKKA_02246	RecName: Full=Carboxy-S-adenosyl-L-methionine synthase;Short=Cx-SAM synthase
Pantoea_YR343_pacbio_PROKKA_02255	RecName: Full=Zinc import ATP-binding protein ZnuC
Pantoea_YR343_pacbio_PROKKA_02258	RecName: Full=Lipid A biosynthesis lauroyltransferase;AltName: Full=Kdo(2)-lipid IV(A) lauroyltransferase
Pantoea_YR343_pacbio_PROKKA_02278	RecName: Full=Ribosomal RNA small subunit methyltransferase F;AltName: Full=16S rRNA m5C1407 methyltransferase;AltName: Full=rRNA (cytosine-C(5)-)-methyltransferase RsmF
Pantoea_YR343_pacbio_PROKKA_02295	RecName: Full=Magnesium and cobalt efflux protein CorC
Pantoea_YR343_pacbio_PROKKA_02309	RecName: Full=Probable septum site-determining protein MinC
Pantoea_YR343_pacbio_PROKKA_02310	RecName: Full=Protein YcgL
Pantoea_YR343_pacbio_PROKKA_02324	RecName: Full=MltA-interacting protein;Flags: Precursor
Pantoea_YR343_pacbio_PROKKA_02330	RecName: Full=Ureidoacrylate amidohydrolase RutB
Pantoea_YR343_pacbio_PROKKA_02333	RecName: Full=Putative NAD(P)H nitroreductase YdjA
Pantoea_YR343_pacbio_PROKKA_02337	RecName: Full=Exodeoxyribonuclease III;Short=EXO III;Short=Exonuclease III;AltName: Full=AP endonuclease VI
Pantoea_YR343_pacbio_PROKKA_02346	RecName: Full=UDP-glucose 4-epimerase;AltName: Full=UDP-galactose 4-epimerase;AltName: Full=Uridine diphosphate galactose 4-epimerase
Pantoea_YR343_pacbio_PROKKA_02353	RecName: Full=Glutathione transport system permease protein GsiC
Pantoea_YR343_pacbio_PROKKA_02362	RecName: Full=Acyl-CoA thioester hydrolase YciA
Pantoea_YR343_pacbio_PROKKA_02380	RecName: Full=Probable protease SohB
Pantoea_YR343_pacbio_PROKKA_02388	RecName: Full=Lipopolysaccharide assembly protein B
Pantoea_YR343_pacbio_PROKKA_02401	RecName: Full=HTH-type transcriptional regulator CysB;AltName: Full=Cys regulon transcriptional activator
Pantoea_YR343_pacbio_PROKKA_02415	RecName: Full=Uncharacterized protein YcjX
Pantoea_YR343_pacbio_PROKKA_02416	RecName: Full=UPF0283 membrane protein YcjF
Pantoea_YR343_pacbio_PROKKA_02448	---NA---
Pantoea_YR343_pacbio_PROKKA_02486	RecName: Full=N-acetylglucosamine repressor
Pantoea_YR343_pacbio_PROKKA_02516	RecName: Full=Serine/threonine-protein kinase toxin HipA;Short=Ser/Thr-protein kinase HipA;AltName: Full=Toxin HipA
Pantoea_YR343_pacbio_PROKKA_02546	RecName: Full=DNA-binding protein VF_0530
Pantoea_YR343_pacbio_PROKKA_02555	RecName: Full=Ribosomal large subunit pseudouridine synthase B;AltName: Full=23S rRNA pseudouridine(2605) synthase;AltName: Full=rRNA pseudouridylate synthase B;AltName: Full=rRNA-uridine isomerase B
Pantoea_YR343_pacbio_PROKKA_02573	RecName: Full=Transcriptional regulator LsrR
Pantoea_YR343_pacbio_PROKKA_02649	RecName: Full=Pyrroloquinoline-quinone synthase;AltName: Full=Coenzyme PQQ synthesis protein C;AltName: Full=Pyrroloquinoline quinone biosynthesis protein C
Pantoea_YR343_pacbio_PROKKA_02663	---NA---
Pantoea_YR343_pacbio_PROKKA_02668	RecName: Full=Multidrug resistance protein MdtF
Pantoea_YR343_pacbio_PROKKA_02749	RecName: Full=Glycolate oxidase subunit GlcD;AltName: Full=Glycolate dehydrogenase subunit GlcD
Pantoea_YR343_pacbio_PROKKA_02771	RecName: Full=Putative YfeABCD regulator YfeE
Pantoea_YR343_pacbio_PROKKA_02893	RecName: Full=Phosphatase NudJ
Pantoea_YR343_pacbio_PROKKA_02901	RecName: Full=Spermidine/putrescine import ATP-binding protein PotA
Pantoea_YR343_pacbio_PROKKA_02904	RecName: Full=Spermidine/putrescine-binding periplasmic protein;Short=SPBP;Flags: Precursor
Pantoea_YR343_pacbio_PROKKA_02922	RecName: Full=3'-5' ssDNA/RNA exonuclease TatD;AltName: Full=DNase TatD
Pantoea_YR343_pacbio_PROKKA_02923	RecName: Full=DNA polymerase III subunit delta'
Pantoea_YR343_pacbio_PROKKA_02925	RecName: Full=Endolytic murein transglycosylase;AltName: Full=Peptidoglycan polymerization terminase
Pantoea_YR343_pacbio_PROKKA_02932	RecName: Full=Phosphate acyltransferase;AltName: Full=Acyl-ACP phosphotransacylase;AltName: Full=Acyl-[acyl-carrier-protein]--phosphate acyltransferase;AltName: Full=Phosphate-acyl-ACP acyltransferase
Pantoea_YR343_pacbio_PROKKA_02934	RecName: Full=Large ribosomal RNA subunit accumulation protein YceD;AltName: Full=23S rRNA accumulation protein YceD
Pantoea_YR343_pacbio_PROKKA_02952	RecName: Full=Probable lipid II flippase MurJ
Pantoea_YR343_pacbio_PROKKA_02954	RecName: Full=UPF0502 protein YceH
Pantoea_YR343_pacbio_PROKKA_02963	RecName: Full=N-methyl-L-tryptophan oxidase;Short=MTOX
Pantoea_YR343_pacbio_PROKKA_02967	RecName: Full=Lipid A biosynthesis lauroyltransferase;AltName: Full=Kdo(2)-lipid IV(A) lauroyltransferase
Pantoea_YR343_pacbio_PROKKA_02980	RecName: Full=3-oxoacyl-[acyl-carrier-protein] reductase FabG;AltName: Full=3-ketoacyl-acyl carrier protein reductase;AltName: Full=Beta-Ketoacyl-acyl carrier protein reductase;AltName: Full=Beta-ketoacyl-ACP reductase
Pantoea_YR343_pacbio_PROKKA_02984	---NA---
Pantoea_YR343_pacbio_PROKKA_03031	RecName: Full=Modulator of FtsH protease YccA
Pantoea_YR343_pacbio_PROKKA_03114	RecName: Full=Arginine transport ATP-binding protein ArtP
Pantoea_YR343_pacbio_PROKKA_03131	RecName: Full=Putative transport protein YbjL
Pantoea_YR343_pacbio_PROKKA_03138	RecName: Full=Ribosomal protein S12 methylthiotransferase RimO;Short=S12 MTTase;Short=S12 methylthiotransferase;AltName: Full=Ribosomal protein S12 (aspartate-C(3))-methylthiotransferase;AltName: Full=Ribosome maturation factor RimO
Pantoea_YR343_pacbio_PROKKA_03205	RecName: Full=Mercuric resistance operon regulatory protein
Pantoea_YR343_pacbio_PROKKA_03260	RecName: Full=Molybdate-binding protein ModA;AltName: Full=Molybdate/tungstate-binding protein ModA;Flags: Precursor
Pantoea_YR343_pacbio_PROKKA_03263	RecName: Full=Nod factor export ATP-binding protein I;AltName: Full=Nodulation ATP-binding protein I
Pantoea_YR343_pacbio_PROKKA_03266	RecName: Full=Aldose 1-epimerase;AltName: Full=Galactose mutarotase;AltName: Full=Type-1 mutarotase
Pantoea_YR343_pacbio_PROKKA_03298	RecName: Full=Succinate dehydrogenase cytochrome b556 subunit;Short=Cytochrome b-556
Pantoea_YR343_pacbio_PROKKA_03300	RecName: Full=Endonuclease 8;AltName: Full=DNA glycosylase/AP lyase Nei;AltName: Full=DNA-(apurinic or apyrimidinic site) lyase Nei;AltName: Full=Endonuclease VIII
Pantoea_YR343_pacbio_PROKKA_03306	RecName: Full=5-oxoprolinase subunit B;Short=5-OPase subunit B;AltName: Full=5-oxoprolinase (ATP-hydrolyzing) subunit B
Pantoea_YR343_pacbio_PROKKA_03314	RecName: Full=Putative carbamate hydrolase RutD;AltName: Full=Aminohydrolase
Pantoea_YR343_pacbio_PROKKA_03391	RecName: Full=Argininosuccinate lyase 2;Short=ASAL 2;AltName: Full=Arginosuccinase 2
Pantoea_YR343_pacbio_PROKKA_03394	RecName: Full=Cysteine protease StiP;Flags: Precursor
Pantoea_YR343_pacbio_PROKKA_03419	RecName: Full=Type I restriction enzyme EcoEI specificity subunit;Short=S protein;AltName: Full=Type I specificity subunit S.EcoEI;Short=S.EcoEI;AltName: Full=Type-1 restriction enzyme EcoEI specificity subunit
Pantoea_YR343_pacbio_PROKKA_03429	RecName: Full=N5-carboxyaminoimidazole ribonucleotide synthase;Short=N5-CAIR synthase;AltName: Full=5-(carboxyamino)imidazole ribonucleotide synthetase
Pantoea_YR343_pacbio_PROKKA_03477	RecName: Full=ATP-dependent lipid A-core flippase;AltName: Full=Lipid A export ATP-binding/permease protein MsbA
Pantoea_YR343_pacbio_PROKKA_03497	RecName: Full=Probable quinol oxidase subunit 3;AltName: Full=Quinol oxidase polypeptide III
Pantoea_YR343_pacbio_PROKKA_03505	RecName: Full=2-dehydropantoate 2-reductase;AltName: Full=Ketopantoate reductase;Short=KPR
Pantoea_YR343_pacbio_PROKKA_03507	RecName: Full=tRNA sulfurtransferase;AltName: Full=Sulfur carrier protein ThiS sulfurtransferase;AltName: Full=Thiamine biosynthesis protein ThiI;AltName: Full=tRNA 4-thiouridine synthase
Pantoea_YR343_pacbio_PROKKA_03509	RecName: Full=Farnesyl diphosphate synthase;Short=FPP synthase;AltName: Full=(2E,6E)-farnesyl diphosphate synthase;AltName: Full=Geranyltranstransferase
Pantoea_YR343_pacbio_PROKKA_03512	RecName: Full=Thiamine-monophosphate kinase;Short=TMP kinase;Short=Thiamine-phosphate kinase
Pantoea_YR343_pacbio_PROKKA_03514	RecName: Full=6,7-dimethyl-8-ribityllumazine synthase;Short=DMRL synthase;Short=LS;Short=Lumazine synthase
Pantoea_YR343_pacbio_PROKKA_03516	RecName: Full=Transcriptional repressor NrdR
Pantoea_YR343_pacbio_PROKKA_03527	RecName: Full=Nus factor SuhB;AltName: Full=Inositol-1-monophosphatase;Short=I-1-Pase;Short=IMPase;Short=Inositol-1-phosphatase
Pantoea_YR343_pacbio_PROKKA_03548	---NA---
Pantoea_YR343_pacbio_PROKKA_03554	RecName: Full=UPF0178 protein YaiI
Pantoea_YR343_pacbio_PROKKA_03566	---NA---
Pantoea_YR343_pacbio_PROKKA_03628	RecName: Full=2-aminoethylphosphonate--pyruvate transaminase;AltName: Full=2-aminoethylphosphonate aminotransferase;AltName: Full=AEP transaminase;Short=AEPT
Pantoea_YR343_pacbio_PROKKA_03660	RecName: Full=D-methionine transport system permease protein MetI
Pantoea_YR343_pacbio_PROKKA_03666	RecName: Full=Protein rof
Pantoea_YR343_pacbio_PROKKA_03670	RecName: Full=Arginine decarboxylase
Pantoea_YR343_pacbio_PROKKA_03677	RecName: Full=UDP-3-O-(3-hydroxymyristoyl)glucosamine N-acyltransferase;Short=UDP-3-O-(3-OHC14)-GlcN N-acyltransferase;AltName: Full=UDP-3-O-(3-hydroxytetradecanoyl)glucosamine N-acyltransferase
Pantoea_YR343_pacbio_PROKKA_03681	RecName: Full=Phosphatidate cytidylyltransferase;AltName: Full=CDP-DAG synthase;AltName: Full=CDP-DG synthase;AltName: Full=CDP-diacylglycerol synthase;Short=CDS;AltName: Full=CDP-diglyceride pyrophosphorylase;AltName: Full=CDP-diglyceride synthase;AltName: Full=CTP:phosphatidate cytidylyltransferase
Pantoea_YR343_pacbio_PROKKA_03683	RecName: Full=1-deoxy-D-xylulose 5-phosphate reductoisomerase;Short=DXP reductoisomerase;AltName: Full=1-deoxyxylulose-5-phosphate reductoisomerase;AltName: Full=2-C-methyl-D-erythritol 4-phosphate synthase
Pantoea_YR343_pacbio_PROKKA_03689	RecName: Full=Bifunctional uridylyltransferase/uridylyl-removing enzyme;Short=UTase/UR;AltName: Full=Bifunctional [protein-PII] modification enzyme;AltName: Full=Bifunctional nitrogen sensor protein;Includes: RecName: Full=[Protein-PII] uridylyltransferase;Short=PII uridylyltransferase;Short=UTase;Includes: RecName: Full=[Protein-PII]-UMP uridylyl-removing enzyme;Short=UR
Pantoea_YR343_pacbio_PROKKA_03702	RecName: Full=Iron(3+)-hydroxamate-binding protein FhuD;AltName: Full=Ferric hydroxamate uptake protein D;AltName: Full=Ferrichrome-binding periplasmic protein;AltName: Full=Iron(III)-hydroxamate-binding protein FhuD;Flags: Precursor
Pantoea_YR343_pacbio_PROKKA_03717	RecName: Full=Aspartate 1-decarboxylase;AltName: Full=Aspartate alpha-decarboxylase;Contains: RecName: Full=Aspartate 1-decarboxylase beta chain;Contains: RecName: Full=Aspartate 1-decarboxylase alpha chain;Flags: Precursor
Pantoea_YR343_pacbio_PROKKA_03720	RecName: Full=Hypoxanthine-guanine phosphoribosyltransferase;Short=HGPRT;Short=HGPRTase
Pantoea_YR343_pacbio_PROKKA_03750	RecName: Full=Cell division protein ZapD;AltName: Full=Z ring-associated protein D
Pantoea_YR343_pacbio_PROKKA_03759	RecName: Full=Cell division protein FtsQ
Pantoea_YR343_pacbio_PROKKA_03760	RecName: Full=D-alanine--D-alanine ligase;AltName: Full=D-Ala-D-Ala ligase;AltName: Full=D-alanylalanine synthetase
Pantoea_YR343_pacbio_PROKKA_03765	RecName: Full=Phospho-N-acetylmuramoyl-pentapeptide-transferase;AltName: Full=UDP-MurNAc-pentapeptide phosphotransferase
Pantoea_YR343_pacbio_PROKKA_03769	RecName: Full=Cell division protein FtsL
Pantoea_YR343_pacbio_PROKKA_03775	RecName: Full=2-isopropylmalate synthase;AltName: Full=Alpha-IPM synthase;AltName: Full=Alpha-isopropylmalate synthase
Pantoea_YR343_pacbio_PROKKA_03777	RecName: Full=3-isopropylmalate dehydratase large subunit;AltName: Full=Alpha-IPM isomerase;Short=IPMI;AltName: Full=Isopropylmalate isomerase
Pantoea_YR343_pacbio_PROKKA_03788	RecName: Full=Co-chaperone protein DjlA
Pantoea_YR343_pacbio_PROKKA_03794	RecName: Full=Bis(5'-nucleosyl)-tetraphosphatase, symmetrical;AltName: Full=Ap4A hydrolase;AltName: Full=Diadenosine 5',5'''-P1,P4-tetraphosphate pyrophosphohydrolase;AltName: Full=Diadenosine tetraphosphatase
Pantoea_YR343_pacbio_PROKKA_03796	---NA---
Pantoea_YR343_pacbio_PROKKA_03804	RecName: Full=Bifunctional riboflavin kinase/FMN adenylyltransferase;AltName: Full=Riboflavin biosynthesis protein RibF;Includes: RecName: Full=Riboflavin kinase;AltName: Full=Flavokinase;Includes: RecName: Full=FMN adenylyltransferase;AltName: Full=FAD pyrophosphorylase;AltName: Full=FAD synthase
Pantoea_YR343_pacbio_PROKKA_03822	RecName: Full=Protein CreA;AltName: Full=Catabolite regulation protein A;Flags: Precursor
Pantoea_YR343_pacbio_PROKKA_03823	RecName: Full=Multiple antibiotic resistance protein MarA
Pantoea_YR343_pacbio_PROKKA_03843	RecName: Full=Phosphopantetheine adenylyltransferase;AltName: Full=Dephospho-CoA pyrophosphorylase;AltName: Full=Pantetheine-phosphate adenylyltransferase;Short=PPAT
Pantoea_YR343_pacbio_PROKKA_03846	RecName: Full=Protein Smp;Flags: Precursor
Pantoea_YR343_pacbio_PROKKA_03850	RecName: Full=Ribosomal RNA small subunit methyltransferase C;AltName: Full=16S rRNA m2G1207 methyltransferase;AltName: Full=rRNA (guanine-N(2)-)-methyltransferase RsmC
Pantoea_YR343_pacbio_PROKKA_03875	RecName: Full=Protein translocase subunit SecA
Pantoea_YR343_pacbio_PROKKA_03895	RecName: Full=Alcohol dehydrogenase (quinone), cytochrome c subunit;Short=ADH;AltName: Full=Alcohol dehydrogenase (quinone), subunit II;AltName: Full=Cytochrome c-553;AltName: Full=Cytochrome c553;AltName: Full=Ethanol:Q2 reductase;AltName: Full=G3-ADH subunit II;AltName: Full=Quinohemoprotein-cytochrome c complex;AltName: Full=Ubiquinol oxidase;Flags: Precursor
Pantoea_YR343_pacbio_PROKKA_03901	RecName: Full=Lipopolysaccharide export system permease protein LptG
Pantoea_YR343_pacbio_PROKKA_03923	RecName: Full=Alkanal monooxygenase alpha chain;AltName: Full=Bacterial luciferase alpha chain
Pantoea_YR343_pacbio_PROKKA_03939	RecName: Full=Dihydropteroate synthase;Short=DHPS;AltName: Full=Dihydropteroate pyrophosphorylase
Pantoea_YR343_pacbio_PROKKA_03942	RecName: Full=RNA-binding protein YhbY
Pantoea_YR343_pacbio_PROKKA_03946	RecName: Full=Signal transduction histidine-protein kinase ArlS
Pantoea_YR343_pacbio_PROKKA_03973	RecName: Full=Arabinose 5-phosphate isomerase KdsD;Short=API;Short=L-API
Pantoea_YR343_pacbio_PROKKA_03974	RecName: Full=3-deoxy-D-manno-octulosonate 8-phosphate phosphatase KdsC;AltName: Full=KDO 8-P phosphatase
Pantoea_YR343_pacbio_PROKKA_04008	RecName: Full=Thiol:disulfide interchange protein DsbD;AltName: Full=Protein-disulfide reductase;Short=Disulfide reductase;Flags: Precursor
Pantoea_YR343_pacbio_PROKKA_04015	RecName: Full=Pyruvate dehydrogenase complex repressor
Pantoea_YR343_pacbio_PROKKA_04109	RecName: Full=Thermostable monoacylglycerol lipase;Short=MGLP;Short=bMGL
Pantoea_YR343_pacbio_PROKKA_04131	RecName: Full=Protein TraR
Pantoea_YR343_pacbio_PROKKA_04218	RecName: Full=Bifunctional protein glk;Includes: RecName: Full=Glucokinase;AltName: Full=Glucose kinase;Includes: RecName: Full=Putative HTH-type transcriptional regulator
Pantoea_YR343_pacbio_PROKKA_04236	RecName: Full=Probable aspartate/prephenate aminotransferase;Short=AspAT / PAT;AltName: Full=Transaminase A
Pantoea_YR343_pacbio_PROKKA_04283	RecName: Full=Peptidoglycan-associated lipoprotein;Short=PAL;Flags: Precursor
Pantoea_YR343_pacbio_PROKKA_04288	---NA---
Pantoea_YR343_pacbio_PROKKA_04293	RecName: Full=4-hydroxy-tetrahydrodipicolinate synthase;Short=HTPA synthase
Pantoea_YR343_pacbio_PROKKA_04325	RecName: Full=HTH-type transcriptional activator RhaS;AltName: Full=L-rhamnose operon regulatory protein RhaS
Pantoea_YR343_pacbio_PROKKA_04432	---NA---
Pantoea_YR343_pacbio_PROKKA_04500	RecName: Full=Oxygen regulatory protein NreC;AltName: Full=Nitrogen regulation protein C
Pantoea_YR343_pacbio_PROKKA_04529	RecName: Full=3-oxoacyl-[acyl-carrier-protein] reductase MabA;AltName: Full=3-ketoacyl-acyl carrier protein reductase;AltName: Full=Beta-ketoacyl-ACP reductase;AltName: Full=Beta-ketoacyl-acyl carrier protein reductase
Pantoea_YR343_pacbio_PROKKA_04577	RecName: Full=Betaine aldehyde dehydrogenase;Short=BADH
Pantoea_YR343_pacbio_PROKKA_04749	RecName: Full=HTH-type transcriptional repressor AllR;AltName: Full=Negative regulator of allantoin and glyoxylate utilization operons
Pantoea_YR343_pacbio_PROKKA_04812	RecName: Full=L-threonine 3-dehydrogenase;Short=TDH
Pantoea_YR343_pacbio_PROKKA_04836	RecName: Full=Putative thiamine biosynthesis protein HI_0357
Pantoea_YR343_pacbio_PROKKA_04889	RecName: Full=Beta-carotene hydroxylase
Pantoea_YR343_pacbio_PROKKA_04904	RecName: Full=Uncharacterized protein YnaJ
Pantoea_YR343_pacbio_PROKKA_04946	RecName: Full=Protein SopA;AltName: Full=Plasmid partition protein A
Pantoea_YR343_pacbio_PROKKA_00045	RecName: Full=Protein IolH
Pantoea_YR343_pacbio_PROKKA_00052	RecName: Full=Lipopolysaccharide 1,3-galactosyltransferase;AltName: Full=Lipopolysaccharide 3-alpha-galactosyltransferase
Pantoea_YR343_pacbio_PROKKA_00071	RecName: Full=Inositol 2-dehydrogenase;AltName: Full=Myo-inositol 2-dehydrogenase;Short=MI 2-dehydrogenase
Pantoea_YR343_pacbio_PROKKA_00138	RecName: Full=Peroxide-responsive repressor PerR
Pantoea_YR343_pacbio_PROKKA_00182	RecName: Full=Probable cadmium-transporting ATPase;AltName: Full=Cadmium-efflux ATPase
Pantoea_YR343_pacbio_PROKKA_00199	RecName: Full=Uncharacterized protein GfcC;AltName: Full=Group 4 capsule protein C homolog;Flags: Precursor
Pantoea_YR343_pacbio_PROKKA_00269	RecName: Full=Putative carboxymethylenebutenolidase;AltName: Full=Dienelactone hydrolase;Short=DLH
Pantoea_YR343_pacbio_PROKKA_00320	RecName: Full=Endo-1,4-beta-xylanase B;Short=Xylanase B;AltName: Full=1,4-beta-D-xylan xylanohydrolase B
Pantoea_YR343_pacbio_PROKKA_00330	RecName: Full=Cellulose biosynthesis protein BcsQ
Pantoea_YR343_pacbio_PROKKA_00341	RecName: Full=Septum site-determining protein MinD;AltName: Full=Cell division inhibitor MinD
Pantoea_YR343_pacbio_PROKKA_00363	RecName: Full=Glutathione-binding protein GsiB;Flags: Precursor
Pantoea_YR343_pacbio_PROKKA_00388	RecName: Full=L-seryl-tRNA(Sec) selenium transferase;AltName: Full=Selenocysteine synthase;Short=Sec synthase;AltName: Full=Selenocysteinyl-tRNA(Sec) synthase
Pantoea_YR343_pacbio_PROKKA_00405	RecName: Full=Xylulose kinase;Short=Xylulokinase
Pantoea_YR343_pacbio_PROKKA_00495	RecName: Full=D-ribose pyranase
Pantoea_YR343_pacbio_PROKKA_00500	RecName: Full=HTH-type transcriptional repressor PurR;AltName: Full=Pur regulon repressor;AltName: Full=Purine nucleotide synthesis repressor
Pantoea_YR343_pacbio_PROKKA_00539	---NA---
Pantoea_YR343_pacbio_PROKKA_00600	RecName: Full=Primosomal protein N';AltName: Full=ATP-dependent helicase PriA
Pantoea_YR343_pacbio_PROKKA_00607	RecName: Full=Acetylornithine deacetylase;Short=AO;Short=Acetylornithinase;AltName: Full=N-acetylornithinase;Short=NAO
Pantoea_YR343_pacbio_PROKKA_00660	RecName: Full=D-aminopeptidase
Pantoea_YR343_pacbio_PROKKA_00674	RecName: Full=L-ribulose-5-phosphate 3-epimerase UlaE;AltName: Full=L-ascorbate utilization protein E;AltName: Full=L-xylulose-5-phosphate 3-epimerase
Pantoea_YR343_pacbio_PROKKA_00688	RecName: Full=Sensor protein kinase WalK
Pantoea_YR343_pacbio_PROKKA_00783	RecName: Full=Phosphoglycolate phosphatase;Short=PGP;Short=PGPase
Pantoea_YR343_pacbio_PROKKA_00793	RecName: Full=Uncharacterized protein YhfG
Pantoea_YR343_pacbio_PROKKA_00799	RecName: Full=Protein YhfA
Pantoea_YR343_pacbio_PROKKA_00810	RecName: Full=Glutathione-regulated potassium-efflux system ancillary protein KefG;AltName: Full=Putative quinone oxidoreductase KefG
Pantoea_YR343_pacbio_PROKKA_00890	RecName: Full=RNase E specificity factor CsrD;AltName: Full=Regulator of CsrB and CsrC decay CsrD
Pantoea_YR343_pacbio_PROKKA_00917	RecName: Full=Bifunctional NAD(P)H-hydrate repair enzyme Nnr;AltName: Full=Nicotinamide nucleotide repair protein;Includes: RecName: Full=ADP-dependent (S)-NAD(P)H-hydrate dehydratase;AltName: Full=ADP-dependent NAD(P)HX dehydratase;Includes: RecName: Full=NAD(P)H-hydrate epimerase;AltName: Full=NAD(P)HX epimerase
Pantoea_YR343_pacbio_PROKKA_00918	RecName: Full=tRNA threonylcarbamoyladenosine biosynthesis protein TsaE;AltName: Full=t(6)A37 threonylcarbamoyladenosine biosynthesis protein TsaE
Pantoea_YR343_pacbio_PROKKA_00980	RecName: Full=Alcohol dehydrogenase;Short=ADH
Pantoea_YR343_pacbio_PROKKA_00984	RecName: Full=Inner membrane protein YqjE
Pantoea_YR343_pacbio_PROKKA_01006	RecName: Full=Gluconate permease
Pantoea_YR343_pacbio_PROKKA_01081	RecName: Full=Putative glutamate--cysteine ligase 2-2;AltName: Full=Gamma-glutamylcysteine synthetase 2-2;Short=GCS 2-2;Short=Gamma-GCS 2-2
Pantoea_YR343_pacbio_PROKKA_01187	---NA---
Pantoea_YR343_pacbio_PROKKA_01218	RecName: Full=Putative carboxymethylenebutenolidase;AltName: Full=Dienelactone hydrolase;Short=DLH
Pantoea_YR343_pacbio_PROKKA_01227	---NA---
Pantoea_YR343_pacbio_PROKKA_01232	RecName: Full=Hemin import ATP-binding protein HmuV
Pantoea_YR343_pacbio_PROKKA_01378	RecName: Full=D-galactonate dehydratase;Short=GalD
Pantoea_YR343_pacbio_PROKKA_01426	RecName: Full=Phosphoglycolate phosphatase;Short=PGP;Short=PGPase
Pantoea_YR343_pacbio_PROKKA_01472	RecName: Full=Methionine synthase;AltName: Full=5-methyltetrahydrofolate--homocysteine methyltransferase;AltName: Full=Methionine synthase, vitamin-B12 dependent;Short=MS
Pantoea_YR343_pacbio_PROKKA_01647	RecName: Full=Sulfate transporter CysZ
Pantoea_YR343_pacbio_PROKKA_01659	RecName: Full=Uncharacterized protein YfeC
Pantoea_YR343_pacbio_PROKKA_01679	RecName: Full=HTH-type transcriptional repressor AllR;AltName: Full=Negative regulator of allantoin and glyoxylate utilization operons
Pantoea_YR343_pacbio_PROKKA_01762	RecName: Full=NADH-quinone oxidoreductase subunit H;AltName: Full=NADH dehydrogenase I subunit H;AltName: Full=NDH-1 subunit H
Pantoea_YR343_pacbio_PROKKA_01767	RecName: Full=NADH-quinone oxidoreductase subunit M;AltName: Full=NADH dehydrogenase I subunit M;AltName: Full=NDH-1 subunit M
Pantoea_YR343_pacbio_PROKKA_01823	RecName: Full=Glutathione import ATP-binding protein GsiA
Pantoea_YR343_pacbio_PROKKA_01844	RecName: Full=S-formylglutathione hydrolase YeiG;Short=FGH
Pantoea_YR343_pacbio_PROKKA_01846	RecName: Full=HTH-type transcriptional regulator CzcR
Pantoea_YR343_pacbio_PROKKA_01855	RecName: Full=Protein SanA
Pantoea_YR343_pacbio_PROKKA_01871	RecName: Full=Hydroxymethylpyrimidine/phosphomethylpyrimidine kinase;AltName: Full=Hydroxymethylpyrimidine kinase;Short=HMP kinase;AltName: Full=Hydroxymethylpyrimidine phosphate kinase;Short=HMP-P kinase;Short=HMP-phosphate kinase;Short=HMPP kinase
Pantoea_YR343_pacbio_PROKKA_01878	RecName: Full=1,5-anhydro-D-fructose reductase;Short=Anhydrofructose reductase;AltName: Full=1,5-anhydro-D-fructose reductase (1,5-anhydro-D-mannitol-forming)
Pantoea_YR343_pacbio_PROKKA_01879	RecName: Full=Probable lipid kinase YegS
Pantoea_YR343_pacbio_PROKKA_01882	RecName: Full=Sensor protein kinase WalK
Pantoea_YR343_pacbio_PROKKA_01940	RecName: Full=Glutamine synthetase;Short=GS;AltName: Full=Glutamate--ammonia ligase;AltName: Full=Glutamine synthetase I alpha;Short=GSI alpha
Pantoea_YR343_pacbio_PROKKA_02064	RecName: Full=Probable diguanylate cyclase DgcQ;Short=DGC;AltName: Full=Cellulose synthesis regulatory protein
Pantoea_YR343_pacbio_PROKKA_02124	RecName: Full=Type VI secretion system sheath protein TssC1;AltName: Full=Sheath protein HsiC1
Pantoea_YR343_pacbio_PROKKA_02145	RecName: Full=Glyceraldehyde-3-phosphate dehydrogenase;Short=GAPDH;AltName: Full=NAD-dependent glyceraldehyde-3-phosphate dehydrogenase
Pantoea_YR343_pacbio_PROKKA_02199	RecName: Full=Release factor glutamine methyltransferase;Short=RF MTase;AltName: Full=N5-glutamine methyltransferase PrmC;AltName: Full=Protein-(glutamine-N5) MTase PrmC;AltName: Full=Protein-glutamine N-methyltransferase PrmC
Pantoea_YR343_pacbio_PROKKA_02209	---NA---
Pantoea_YR343_pacbio_PROKKA_02241	RecName: Full=LL-diaminopimelate aminotransferase;Short=DAP-AT;Short=DAP-aminotransferase;Short=LL-DAP-aminotransferase
Pantoea_YR343_pacbio_PROKKA_02313	RecName: Full=Disulfide bond formation protein B;AltName: Full=Disulfide oxidoreductase
Pantoea_YR343_pacbio_PROKKA_02331	RecName: Full=L-asparaginase;Short=L-ASNase;AltName: Full=L-asparagine amidohydrolase
Pantoea_YR343_pacbio_PROKKA_02343	RecName: Full=Chemotaxis protein CheY
Pantoea_YR343_pacbio_PROKKA_02404	RecName: Full=Glutathione import ATP-binding protein GsiA
Pantoea_YR343_pacbio_PROKKA_02413	RecName: Full=Phage shock protein C
Pantoea_YR343_pacbio_PROKKA_02430	RecName: Full=Protein MgtC
Pantoea_YR343_pacbio_PROKKA_02439	RecName: Full=Uncharacterized sugar epimerase YhfK
Pantoea_YR343_pacbio_PROKKA_02443	RecName: Full=Uncharacterized serine protease YdgD;Flags: Precursor
Pantoea_YR343_pacbio_PROKKA_02533	RecName: Full=Protein adenylyltransferase SoFic;AltName: Full=AMPylator SoFic
Pantoea_YR343_pacbio_PROKKA_02643	---NA---
Pantoea_YR343_pacbio_PROKKA_02644	RecName: Full=ATP-dependent 6-phosphofructokinase;Short=ATP-PFK;Short=Phosphofructokinase;AltName: Full=Phosphohexokinase
Pantoea_YR343_pacbio_PROKKA_02659	RecName: Full=HTH-type transcriptional regulator PuuR
Pantoea_YR343_pacbio_PROKKA_02712	RecName: Full=Anhydro-N-acetylmuramic acid kinase;AltName: Full=AnhMurNAc kinase
Pantoea_YR343_pacbio_PROKKA_02770	RecName: Full=Probable ketoamine kinase YniA
Pantoea_YR343_pacbio_PROKKA_02772	RecName: Full=Phosphoglycolate phosphatase;Short=PGP;Short=PGPase
Pantoea_YR343_pacbio_PROKKA_02814	RecName: Full=Trehalose-phosphate phosphatase;Short=TPP;AltName: Full=Trehalose-6-phosphate phosphatase
Pantoea_YR343_pacbio_PROKKA_02850	RecName: Full=Sensor protein SrrB;AltName: Full=Staphylococcal respiratory response protein B
Pantoea_YR343_pacbio_PROKKA_02851	RecName: Full=Transcriptional regulatory protein ZraR
Pantoea_YR343_pacbio_PROKKA_02862	RecName: Full=Tat proofreading chaperone DmsD;AltName: Full=DMSO reductase maturation protein;AltName: Full=Twin-arginine leader-binding protein DmsD
Pantoea_YR343_pacbio_PROKKA_02876	RecName: Full=Transcriptional regulator LsrR
Pantoea_YR343_pacbio_PROKKA_02878	RecName: Full=Murein tetrapeptide carboxypeptidase;AltName: Full=LD-carboxypeptidase A;AltName: Full=Muramoyltetrapeptide carboxypeptidase
Pantoea_YR343_pacbio_PROKKA_02881	---NA---
Pantoea_YR343_pacbio_PROKKA_02906	RecName: Full=Lipoprotein-releasing system transmembrane protein LolC
Pantoea_YR343_pacbio_PROKKA_02969	RecName: Full=Acidic protein MsyB
Pantoea_YR343_pacbio_PROKKA_02974	RecName: Full=Cardiolipin synthase A;Short=CL synthase
Pantoea_YR343_pacbio_PROKKA_03076	RecName: Full=Envelope biogenesis factor ElyC;AltName: Full=Elevated frequency of lysis
Pantoea_YR343_pacbio_PROKKA_03126	RecName: Full=Ribosomal protein S6--L-glutamate ligase;AltName: Full=Poly-alpha-glutamate synthase;AltName: Full=Ribosomal protein S6 modification protein
Pantoea_YR343_pacbio_PROKKA_03209	RecName: Full=Carnitine transport permease protein OpuCB
Pantoea_YR343_pacbio_PROKKA_03235	RecName: Full=Uncharacterized protein YbhP
Pantoea_YR343_pacbio_PROKKA_03272	RecName: Full=Cation-efflux pump FieF
Pantoea_YR343_pacbio_PROKKA_03301	RecName: Full=Pyrrolidone-carboxylate peptidase;AltName: Full=5-oxoprolyl-peptidase;AltName: Full=Pyroglutamyl-peptidase I;Short=PGP-I;Short=Pyrase
Pantoea_YR343_pacbio_PROKKA_03311	RecName: Full=Response regulator ArlR
Pantoea_YR343_pacbio_PROKKA_03338	RecName: Full=Magnesium and cobalt efflux protein CorC
Pantoea_YR343_pacbio_PROKKA_03347	RecName: Full=DNA polymerase III subunit delta
Pantoea_YR343_pacbio_PROKKA_03375	RecName: Full=HMP-PP phosphatase
Pantoea_YR343_pacbio_PROKKA_03380	RecName: Full=Protein CicA
Pantoea_YR343_pacbio_PROKKA_03440	RecName: Full=Uncharacterized protein YbaP
Pantoea_YR343_pacbio_PROKKA_03456	RecName: Full=Adenine phosphoribosyltransferase;Short=APRT
Pantoea_YR343_pacbio_PROKKA_03500	RecName: Full=Multidrug resistance protein MdtH
Pantoea_YR343_pacbio_PROKKA_03529	RecName: Full=Aromatic amino acid transport protein AroP;AltName: Full=Aromatic amino acid:H(+) symporter AroP;AltName: Full=General aromatic amino acid permease
Pantoea_YR343_pacbio_PROKKA_03547	RecName: Full=Protein AroM
Pantoea_YR343_pacbio_PROKKA_03561	RecName: Full=Anti-adapter protein IraP
Pantoea_YR343_pacbio_PROKKA_03593	RecName: Full=Transcriptional regulatory protein HptR
Pantoea_YR343_pacbio_PROKKA_03602	RecName: Full=Uncharacterized HTH-type transcriptional regulator HI_1476
Pantoea_YR343_pacbio_PROKKA_03650	RecName: Full=HTH-type transcriptional activator TtdR
Pantoea_YR343_pacbio_PROKKA_03763	RecName: Full=Probable peptidoglycan glycosyltransferase FtsW;Short=PGT;AltName: Full=Cell division protein FtsW;AltName: Full=Cell wall polymerase;AltName: Full=Peptidoglycan polymerase;Short=PG polymerase
Pantoea_YR343_pacbio_PROKKA_03772	RecName: Full=Catabolite control protein A
Pantoea_YR343_pacbio_PROKKA_03778	RecName: Full=3-isopropylmalate dehydratase small subunit;AltName: Full=Alpha-IPM isomerase;Short=IPMI;AltName: Full=Isopropylmalate isomerase
Pantoea_YR343_pacbio_PROKKA_03791	RecName: Full=4-hydroxythreonine-4-phosphate dehydrogenase;AltName: Full=4-(phosphohydroxy)-L-threonine dehydrogenase
Pantoea_YR343_pacbio_PROKKA_03892	RecName: Full=Uncharacterized protein YdfG
Pantoea_YR343_pacbio_PROKKA_03917	RecName: Full=UPF0306 protein YhbP
Pantoea_YR343_pacbio_PROKKA_03979	RecName: Full=Ribosome hibernation promoting factor;Short=HPF;AltName: Full=Hibernation factor HPF
Pantoea_YR343_pacbio_PROKKA_04037	---NA---
Pantoea_YR343_pacbio_PROKKA_04056	RecName: Full=HTH-type transcriptional activator TtdR
Pantoea_YR343_pacbio_PROKKA_04132	RecName: Full=Long-chain-fatty-acid--luciferin-component ligase;AltName: Full=Acyl-protein synthetase
Pantoea_YR343_pacbio_PROKKA_04179	---NA---
Pantoea_YR343_pacbio_PROKKA_04185	RecName: Full=6-phospho-beta-galactosidase;AltName: Full=Beta-D-phosphogalactoside galactohydrolase;Short=PGALase;AltName: Full=P-beta-Gal;Short=PBG
Pantoea_YR343_pacbio_PROKKA_04212	RecName: Full=3-oxoacyl-[acyl-carrier-protein] reductase FabG;AltName: Full=3-ketoacyl-acyl carrier protein reductase;AltName: Full=Beta-Ketoacyl-acyl carrier protein reductase;AltName: Full=Beta-ketoacyl-ACP reductase
Pantoea_YR343_pacbio_PROKKA_04344	RecName: Full=NADP-dependent 3-hydroxy acid dehydrogenase YdfG;AltName: Full=L-allo-threonine dehydrogenase;AltName: Full=Malonic semialdehyde reductase
Pantoea_YR343_pacbio_PROKKA_04361	RecName: Full=Manganese transport system membrane protein MntC
Pantoea_YR343_pacbio_PROKKA_04428	RecName: Full=HTH-type transcriptional repressor PurR;AltName: Full=Pur regulon repressor;AltName: Full=Purine nucleotide synthesis repressor
Pantoea_YR343_pacbio_PROKKA_04480	RecName: Full=Aldehyde oxidoreductase FAD-binding subunit PaoB
Pantoea_YR343_pacbio_PROKKA_04481	RecName: Full=Aldehyde oxidoreductase molybdenum-binding subunit PaoC
Pantoea_YR343_pacbio_PROKKA_04576	RecName: Full=HTH-type transcriptional regulator BetI
Pantoea_YR343_pacbio_PROKKA_04595	RecName: Full=HTH-type transcriptional activator TtdR
Pantoea_YR343_pacbio_PROKKA_04863	RecName: Full=N-acetylmannosamine kinase;AltName: Full=ManNAc kinase;AltName: Full=N-acetyl-D-mannosamine kinase
Pantoea_YR343_pacbio_PROKKA_04878	RecName: Full=Inositol 2-dehydrogenase;AltName: Full=Myo-inositol 2-dehydrogenase;Short=MI 2-dehydrogenase
Pantoea_YR343_pacbio_PROKKA_04942	RecName: Full=ADP-ribosyl-[dinitrogen reductase] glycohydrolase;Short=ADP-ribosylglycohydrolase;AltName: Full=Dinitrogenase reductase-activating glycohydrolase;AltName: Full=Mono-ADP-ribosylhydrolase
Pantoea_YR343_pacbio_PROKKA_00078	RecName: Full=Response regulator MprA;AltName: Full=Mycobacterial persistence regulator A
Pantoea_YR343_pacbio_PROKKA_00100	RecName: Full=Adhesin BmaC autotransporter;AltName: Full=Brucella monomeric autotransporter;Flags: Precursor
Pantoea_YR343_pacbio_PROKKA_00148	RecName: Full=Putative transcriptional regulator of 2-aminoethylphosphonate degradation operons
Pantoea_YR343_pacbio_PROKKA_00681	RecName: Full=D-galactose-binding periplasmic protein;Short=GBP;AltName: Full=D-galactose/ D-glucose-binding protein;Short=GGBP;Flags: Precursor
Pantoea_YR343_pacbio_PROKKA_00875	RecName: Full=Glutamine transport ATP-binding protein GlnQ
Pantoea_YR343_pacbio_PROKKA_01040	RecName: Full=GDP-mannose pyrophosphatase;AltName: Full=GDP-mannose hydrolase;AltName: Full=GDPMK
Pantoea_YR343_pacbio_PROKKA_01149	---NA---
Pantoea_YR343_pacbio_PROKKA_01206	RecName: Full=Mannonate dehydratase;AltName: Full=D-mannonate hydro-lyase
Pantoea_YR343_pacbio_PROKKA_01289	RecName: Full=5-formyltetrahydrofolate cyclo-ligase;Short=5-FCL;AltName: Full=5,10-methenyltetrahydrofolate synthetase;Short=MTHFS
Pantoea_YR343_pacbio_PROKKA_01382	RecName: Full=Autoinducer 2 sensor kinase/phosphatase LuxQ
Pantoea_YR343_pacbio_PROKKA_01559	RecName: Full=DNA ligase;AltName: Full=Polydeoxyribonucleotide synthase [NAD(+)]
Pantoea_YR343_pacbio_PROKKA_01623	RecName: Full=Autoinducer 2-binding protein LsrB;Short=AI-2-binding protein LsrB;Flags: Precursor
Pantoea_YR343_pacbio_PROKKA_01642	RecName: Full=Sensor histidine kinase CusS
Pantoea_YR343_pacbio_PROKKA_01994	RecName: Full=Autoinducer 2 import system permease protein LsrD;Short=AI-2 import system permease protein LsrD
Pantoea_YR343_pacbio_PROKKA_02037	RecName: Full=D-tagatose-1,6-bisphosphate aldolase subunit GatY;Short=TBPA;Short=TagBP aldolase;AltName: Full=D-tagatose-bisphosphate aldolase class II;AltName: Full=Tagatose-bisphosphate aldolase
Pantoea_YR343_pacbio_PROKKA_02161	RecName: Full=2,5-diketo-D-gluconic acid reductase A;Short=2,5-DKG reductase A;Short=2,5-DKGR A;Short=25DKGR-A;AltName: Full=AKR5C
Pantoea_YR343_pacbio_PROKKA_02172	RecName: Full=HTH-type transcriptional repressor KstR2
Pantoea_YR343_pacbio_PROKKA_02342	RecName: Full=NTE family protein RssA
Pantoea_YR343_pacbio_PROKKA_02358	RecName: Full=Cardiolipin synthase A;Short=CL synthase
Pantoea_YR343_pacbio_PROKKA_02522	---NA---
Pantoea_YR343_pacbio_PROKKA_02613	RecName: Full=Alpha-glucosidase 2;AltName: Full=Alpha-glucosidase II
Pantoea_YR343_pacbio_PROKKA_02614	RecName: Full=Probable galactarate/D-glucarate transporter GudP
Pantoea_YR343_pacbio_PROKKA_02616	RecName: Full=Uronate isomerase;AltName: Full=Glucuronate isomerase;AltName: Full=Uronic isomerase
Pantoea_YR343_pacbio_PROKKA_02641	RecName: Full=D-tagatose-1,6-bisphosphate aldolase subunit KbaY;Short=TBPA;Short=TagBP aldolase;AltName: Full=D-tagatose-bisphosphate aldolase class II;AltName: Full=Ketose 1,6-bisphosphate aldolase class II;AltName: Full=Tagatose-bisphosphate aldolase
Pantoea_YR343_pacbio_PROKKA_02726	RecName: Full=Ribonuclease T;AltName: Full=Exoribonuclease T;Short=RNase T
Pantoea_YR343_pacbio_PROKKA_02848	RecName: Full=Uncharacterized protein YddH
Pantoea_YR343_pacbio_PROKKA_02898	RecName: Full=Virulence sensor histidine kinase PhoQ;AltName: Full=Sensor histidine protein kinase/phosphatase PhoQ
Pantoea_YR343_pacbio_PROKKA_02975	---NA---
Pantoea_YR343_pacbio_PROKKA_02996	RecName: Full=Multidrug resistance outer membrane protein MdtP;Flags: Precursor
Pantoea_YR343_pacbio_PROKKA_03101	RecName: Full=ATP-dependent lipid A-core flippase;AltName: Full=Lipid A export ATP-binding/permease protein MsbA
Pantoea_YR343_pacbio_PROKKA_03168	RecName: Full=Threonine/homoserine exporter RhtA
Pantoea_YR343_pacbio_PROKKA_03181	---NA---
Pantoea_YR343_pacbio_PROKKA_03341	RecName: Full=Putative glutamine transport system permease protein GlnP
Pantoea_YR343_pacbio_PROKKA_03342	RecName: Full=Putative glutamine transport system permease protein GlnP
Pantoea_YR343_pacbio_PROKKA_03371	RecName: Full=2,3-diketo-L-gulonate reductase;Short=2,3-DKG reductase;AltName: Full=3-dehydro-L-gulonate 2-dehydrogenase
Pantoea_YR343_pacbio_PROKKA_03443	RecName: Full=HTH-type transcriptional activator AllS
Pantoea_YR343_pacbio_PROKKA_03484	RecName: Full=Acyl-CoA thioester hydrolase YbgC;Short=Acyl-CoA thioesterase
Pantoea_YR343_pacbio_PROKKA_03860	RecName: Full=HTH-type transcriptional repressor PurR;AltName: Full=Pur regulon repressor;AltName: Full=Purine nucleotide synthesis repressor
Pantoea_YR343_pacbio_PROKKA_03948	RecName: Full=Iron(III) enterobactin esterase;AltName: Full=Enterochelin esterase;AltName: Full=Ferric enterobactin esterase
Pantoea_YR343_pacbio_PROKKA_04393	RecName: Full=Diguanylate cyclase DosC;Short=DGC;AltName: Full=Direct oxygen-sensing cyclase
Pantoea_YR343_pacbio_PROKKA_04406	RecName: Full=Low conductance mechanosensitive channel YnaI
Pantoea_YR343_pacbio_PROKKA_04527	RecName: Full=Glutathione import ATP-binding protein GsiA
Pantoea_YR343_pacbio_PROKKA_04530	---NA---
Pantoea_YR343_pacbio_PROKKA_04617	RecName: Full=Uncharacterized 31.7 kDa protein in traX-finO intergenic region;Short=ORFC
Pantoea_YR343_pacbio_PROKKA_04699	---NA---
Pantoea_YR343_pacbio_PROKKA_04806	---NA---
Pantoea_YR343_pacbio_PROKKA_04867	RecName: Full=sn-glycerol-3-phosphate-binding periplasmic protein UgpB;Flags: Precursor
Pantoea_YR343_pacbio_PROKKA_04905	RecName: Full=Alcohol dehydrogenase;Short=ADH
Pantoea_YR343_pacbio_PROKKA_04907	---NA---
Pantoea_YR343_pacbio_PROKKA_04961	RecName: Full=3-hydroxy-D-aspartate aldolase;AltName: Full=beta-hydroxyaspartate aldolase
Pantoea_YR343_pacbio_PROKKA_04967	RecName: Full=HTH-type transcriptional repressor AllR;AltName: Full=Negative regulator of allantoin and glyoxylate utilization operons
Pantoea_YR343_pacbio_PROKKA_00271	RecName: Full=HTH-type transcriptional regulator MetR
Pantoea_YR343_pacbio_PROKKA_00467	RecName: Full=Phosphate import ATP-binding protein PstB;AltName: Full=ABC phosphate transporter;AltName: Full=Phosphate-transporting ATPase
Pantoea_YR343_pacbio_PROKKA_00797	RecName: Full=Inner membrane protein YccS
Pantoea_YR343_pacbio_PROKKA_01115	RecName: Full=Octopine catabolism/uptake operon regulatory protein OccR
Pantoea_YR343_pacbio_PROKKA_01602	RecName: Full=UPF0370 protein YpfN
Pantoea_YR343_pacbio_PROKKA_02059	RecName: Full=DNA mismatch endonuclease Vsr;AltName: Full=Type II nicking enzyme;AltName: Full=V.EcoKDcm;AltName: Full=Very short patch repair protein;AltName: Full=Vsr mismatch endonuclease
Pantoea_YR343_pacbio_PROKKA_02072	RecName: Full=Flagellar biosynthetic protein FliR
Pantoea_YR343_pacbio_PROKKA_03405	RecName: Full=Type VI secretion system component TssM1
Pantoea_YR343_pacbio_PROKKA_03595	RecName: Full=Sulfate transport system permease protein CysW
Pantoea_YR343_pacbio_PROKKA_04342	---NA---
Pantoea_YR343_pacbio_PROKKA_04602	---NA---
Pantoea_YR343_pacbio_PROKKA_04825	RecName: Full=PTS system lactose-specific EIIA component;AltName: Full=EIIA-Lac;AltName: Full=EIII-Lac;AltName: Full=Lactose-specific phosphotransferase enzyme IIA component
Pantoea_YR343_pacbio_PROKKA_04962	RecName: Full=Glutamine transport ATP-binding protein GlnQ
Pantoea_YR343_pacbio_PROKKA_00043	RecName: Full=Catabolite control protein A
Pantoea_YR343_pacbio_PROKKA_00069	RecName: Full=Xylose repressor
Pantoea_YR343_pacbio_PROKKA_00070	RecName: Full=Glucosamine kinase GspK;AltName: Full=GlcN kinase
Pantoea_YR343_pacbio_PROKKA_00081	RecName: Full=Protein YjdN
Pantoea_YR343_pacbio_PROKKA_00301	RecName: Full=TDP-N-acetylfucosamine:lipid II N-acetylfucosaminyltransferase;AltName: Full=4-alpha-L-fucosyltransferase;AltName: Full=TDP-Fuc4NAc:lipid II Fuc4NAc transferase;Short=Fuc4NAc transferase
Pantoea_YR343_pacbio_PROKKA_00528	RecName: Full=Uncharacterized HTH-type transcriptional regulator YxaD
Pantoea_YR343_pacbio_PROKKA_00654	RecName: Full=Glutathione-binding protein GsiB;Flags: Precursor
Pantoea_YR343_pacbio_PROKKA_00658	RecName: Full=D-aminopeptidase
Pantoea_YR343_pacbio_PROKKA_00760	RecName: Full=Glucosylglycerate phosphorylase;Short=GGa phosphorylase;Short=GGaP
Pantoea_YR343_pacbio_PROKKA_01019	RecName: Full=G/U mismatch-specific DNA glycosylase;AltName: Full=Double-strand-specific uracil glycosylase;AltName: Full=Mismatch-specific uracil DNA-glycosylase;Short=MUG
Pantoea_YR343_pacbio_PROKKA_01083	RecName: Full=Protein-glutamine gamma-glutamyltransferase;AltName: Full=Transglutaminase protein A;Short=TGase A
Pantoea_YR343_pacbio_PROKKA_01226	RecName: Full=Transcriptional regulator YqjI
Pantoea_YR343_pacbio_PROKKA_01580	RecName: Full=Xanthine permease XanP
Pantoea_YR343_pacbio_PROKKA_01582	RecName: Full=Arsenate reductase;AltName: Full=Arsenical pump modifier
Pantoea_YR343_pacbio_PROKKA_01601	RecName: Full=Esterase YpfH
Pantoea_YR343_pacbio_PROKKA_01858	RecName: Full=Antiholin-like protein LrgB
Pantoea_YR343_pacbio_PROKKA_01895	RecName: Full=Polyamine export protein
Pantoea_YR343_pacbio_PROKKA_01916	RecName: Full=D-inositol 3-phosphate glycosyltransferase;AltName: Full=N-acetylglucosamine-inositol-phosphate N-acetylglucosaminyltransferase;Short=GlcNAc-Ins-P N-acetylglucosaminyltransferase
Pantoea_YR343_pacbio_PROKKA_02206	RecName: Full=Serine/threonine-protein kinase PknB
Pantoea_YR343_pacbio_PROKKA_02300	RecName: Full=UPF0181 protein YoaH
Pantoea_YR343_pacbio_PROKKA_02405	RecName: Full=Peptide transport system ATP-binding protein SapD
Pantoea_YR343_pacbio_PROKKA_02410	RecName: Full=Nif-specific regulatory protein
Pantoea_YR343_pacbio_PROKKA_02463	RecName: Full=Probable aspartate/prephenate aminotransferase;Short=AspAT / PAT;AltName: Full=Transaminase A
Pantoea_YR343_pacbio_PROKKA_02501	RecName: Full=Probable hypoxanthine oxidase XdhD
Pantoea_YR343_pacbio_PROKKA_02673	RecName: Full=ECF RNA polymerase sigma factor SigK;Short=ECF sigma factor SigK;AltName: Full=Alternative RNA polymerase sigma factor SigK;AltName: Full=RNA polymerase sigma-K factor;Short=Sigma-K factor
Pantoea_YR343_pacbio_PROKKA_03048	RecName: Full=Intermembrane transport lipoprotein PqiC;Flags: Precursor
Pantoea_YR343_pacbio_PROKKA_03194	RecName: Full=Glycerol dehydrogenase;Short=GDH;Short=GLDH
Pantoea_YR343_pacbio_PROKKA_03222	RecName: Full=Inner membrane protein YohC
Pantoea_YR343_pacbio_PROKKA_03542	RecName: Full=Amicoumacin kinase;AltName: Full=Kinase AmiN
Pantoea_YR343_pacbio_PROKKA_03563	RecName: Full=Beta-galactosidase;Short=Beta-gal;AltName: Full=Lactase
Pantoea_YR343_pacbio_PROKKA_03633	RecName: Full=Bifunctional protein glk;Includes: RecName: Full=Glucokinase;AltName: Full=Glucose kinase;Includes: RecName: Full=Putative HTH-type transcriptional regulator
Pantoea_YR343_pacbio_PROKKA_04446	RecName: Full=HTH-type transcriptional activator CmpR
Pantoea_YR343_pacbio_PROKKA_04477	---NA---
Pantoea_YR343_pacbio_PROKKA_04607	RecName: Full=Uncharacterized protein YbaA
Pantoea_YR343_pacbio_PROKKA_04608	---NA---
Pantoea_YR343_pacbio_PROKKA_04641	RecName: Full=ATP-dependent Clp protease proteolytic subunit;AltName: Full=Endopeptidase Clp
Pantoea_YR343_pacbio_PROKKA_04692	RecName: Full=Sensor protein kinase WalK
Pantoea_YR343_pacbio_PROKKA_04719	RecName: Full=Abasic site processing protein YedK
Pantoea_YR343_pacbio_PROKKA_04769	RecName: Full=p-hydroxybenzoic acid efflux pump subunit AaeA;Short=pHBA efflux pump protein A
Pantoea_YR343_pacbio_PROKKA_04883	RecName: Full=Glyoxylate/hydroxypyruvate reductase B
Pantoea_YR343_pacbio_PROKKA_04886	RecName: Full=Lycopene beta-cyclase;AltName: Full=Lycopene cyclase
Pantoea_YR343_pacbio_PROKKA_04926	RecName: Full=HTH-type transcriptional regulator GbdR;AltName: Full=Glycine betaine/dimethylglycine responsive regulator
Pantoea_YR343_pacbio_PROKKA_00067	RecName: Full=Mycothiol acetyltransferase;Short=MSH acetyltransferase;AltName: Full=Mycothiol synthase
Pantoea_YR343_pacbio_PROKKA_00497	RecName: Full=Ribose import permease protein RbsC
Pantoea_YR343_pacbio_PROKKA_01158	---NA---
Pantoea_YR343_pacbio_PROKKA_01219	RecName: Full=Cytochrome bd-I ubiquinol oxidase subunit 1;AltName: Full=Cytochrome bd-I oxidase subunit I;AltName: Full=Cytochrome d ubiquinol oxidase subunit I
Pantoea_YR343_pacbio_PROKKA_01530	RecName: Full=Heme sensor protein HssS
Pantoea_YR343_pacbio_PROKKA_01821	RecName: Full=Multidrug resistance protein MdtL
Pantoea_YR343_pacbio_PROKKA_02002	RecName: Full=(S)-2-haloacid dehalogenase 4A;AltName: Full=2-haloalkanoic acid dehalogenase IVA;AltName: Full=Halocarboxylic acid halidohydrolase IVA;AltName: Full=L-2-haloacid dehalogenase IVA
Pantoea_YR343_pacbio_PROKKA_02074	RecName: Full=Flagellar biosynthetic protein FliP
Pantoea_YR343_pacbio_PROKKA_02144	RecName: Full=Alkaline phosphatase;Short=APase;Flags: Precursor
Pantoea_YR343_pacbio_PROKKA_02436	RecName: Full=HTH-type transcriptional activator TtdR
Pantoea_YR343_pacbio_PROKKA_03111	RecName: Full=1,6-anhydro-N-acetylmuramyl-L-alanine amidase AmpD;AltName: Full=N-acetylmuramoyl-L-alanine amidase
Pantoea_YR343_pacbio_PROKKA_03176	RecName: Full=Histidine ammonia-lyase;Short=Histidase
Pantoea_YR343_pacbio_PROKKA_03427	RecName: Full=UDP-2,3-diacylglucosamine hydrolase;AltName: Full=UDP-2,3-diacylglucosamine diphosphatase
Pantoea_YR343_pacbio_PROKKA_03693	RecName: Full=Carbohydrate diacid regulator;AltName: Full=Sugar diacid regulator
Pantoea_YR343_pacbio_PROKKA_03807	RecName: Full=Transcriptional activator protein NhaR;AltName: Full=Na(+)/H(+) antiporter regulatory protein
Pantoea_YR343_pacbio_PROKKA_04049	---NA---
Pantoea_YR343_pacbio_PROKKA_04115	RecName: Full=Putative transport protein YhhT
Pantoea_YR343_pacbio_PROKKA_04119	RecName: Full=Magnesium-transporting ATPase, P-type 1;AltName: Full=Mg(2+) transport ATPase, P-type 1
Pantoea_YR343_pacbio_PROKKA_04276	RecName: Full=Nodulation protein D 1
Pantoea_YR343_pacbio_PROKKA_04360	RecName: Full=Manganese transport system membrane protein MntC
Pantoea_YR343_pacbio_PROKKA_04705	RecName: Full=LexA repressor
Pantoea_YR343_pacbio_PROKKA_00614	RecName: Full=HTH-type transcriptional repressor FabR
Pantoea_YR343_pacbio_PROKKA_00876	RecName: Full=Putative glutamine transport system permease protein GlnP
Pantoea_YR343_pacbio_PROKKA_01068	RecName: Full=Putative proline/betaine transporter
Pantoea_YR343_pacbio_PROKKA_02185	RecName: Full=Xylose isomerase
Pantoea_YR343_pacbio_PROKKA_02489	RecName: Full=Sulfate/thiosulfate import ATP-binding protein CysA;AltName: Full=Sulfate-transporting ATPase
Pantoea_YR343_pacbio_PROKKA_02796	---NA---
Pantoea_YR343_pacbio_PROKKA_03035	RecName: Full=Heat shock protein HspQ
Pantoea_YR343_pacbio_PROKKA_03116	RecName: Full=Arginine ABC transporter permease protein ArtM
Pantoea_YR343_pacbio_PROKKA_03526	RecName: Full=Miniconductance mechanosensitive channel YbdG
Pantoea_YR343_pacbio_PROKKA_03710	RecName: Full=Sugar fermentation stimulation protein A
Pantoea_YR343_pacbio_PROKKA_04311	RecName: Full=Glutamine-binding periplasmic protein;Short=GlnBP;Flags: Precursor
Pantoea_YR343_pacbio_PROKKA_04485	RecName: Full=Aldo-keto reductase IolS;AltName: Full=AKR11A;AltName: Full=Vegetative protein 147;Short=VEG147
Pantoea_YR343_pacbio_PROKKA_04584	RecName: Full=HTH-type transcriptional activator TtdR
Pantoea_YR343_pacbio_PROKKA_04618	RecName: Full=HTH-type transcriptional activator TtdR
Pantoea_YR343_pacbio_PROKKA_04838	RecName: Full=Aliphatic sulfonates import ATP-binding protein SsuB

## Sheet: AP49_unique_community
ProteinID	Description
Sphingobium_AP49_pacbio_PROKKA_00389	RecName: Full=Mercuric reductase;AltName: Full=Hg(II) reductase
Sphingobium_AP49_pacbio_PROKKA_00790	RecName: Full=Iron-regulated protein FrpC
Sphingobium_AP49_pacbio_PROKKA_02483	---NA---
Sphingobium_AP49_pacbio_PROKKA_02540	---NA---
Sphingobium_AP49_pacbio_PROKKA_03717	RecName: Full=Poly-beta-1,6-N-acetyl-D-glucosamine synthase;Short=PNAG synthase;Short=Poly-beta-1,6-GlcNAc synthase;AltName: Full=Biofilm polysaccharide intercellular adhesin synthesis protein IcaA;Short=Biofilm PIA synthesis protein IcaA;AltName: Full=Intercellular adhesion protein A;AltName: Full=N-acetylglucosaminyltransferase IcaA
Sphingobium_AP49_pacbio_PROKKA_02425	RecName: Full=UDP-glucose 6-dehydrogenase;Short=UDP-Glc dehydrogenase;Short=UDP-GlcDH;Short=UDPGDH
Sphingobium_AP49_pacbio_PROKKA_03082	RecName: Full=Putative 4-hydroxy-4-methyl-2-oxoglutarate aldolase;Short=HMG aldolase;AltName: Full=Oxaloacetate decarboxylase;Short=OAA decarboxylase;AltName: Full=Regulator of ribonuclease activity homolog;AltName: Full=RraA-like protein
Sphingobium_AP49_pacbio_PROKKA_03510	RecName: Full=Type II NADH:quinone oxidoreductase;AltName: Full=NDH-2
Sphingobium_AP49_pacbio_PROKKA_03524	RecName: Full=Autoinducer 2 sensor kinase/phosphatase LuxQ
Sphingobium_AP49_pacbio_PROKKA_03581	RecName: Full=Tol-Pal system protein TolB;Flags: Precursor
Sphingobium_AP49_pacbio_PROKKA_00561	RecName: Full=Alpha-ketoglutarate-dependent sulfate ester dioxygenase;AltName: Full=Type II alkyl sulfatase
Sphingobium_AP49_pacbio_PROKKA_00471	RecName: Full=L-sorbosone dehydrogenase;Short=SNDH
Sphingobium_AP49_pacbio_PROKKA_00807	RecName: Full=ATP-dependent lipid A-core flippase;AltName: Full=Lipid A export ATP-binding/permease protein MsbA
Sphingobium_AP49_pacbio_PROKKA_00312	RecName: Full=Aldehyde oxidoreductase FAD-binding subunit PaoB
Sphingobium_AP49_pacbio_PROKKA_01330	RecName: Full=Glycyl-glycine endopeptidase LytM;AltName: Full=Autolysin LytM;Flags: Precursor
Sphingobium_AP49_pacbio_PROKKA_00052	RecName: Full=Uncharacterized protein RP189
Sphingobium_AP49_pacbio_PROKKA_00242	---NA---
Sphingobium_AP49_pacbio_PROKKA_00467	RecName: Full=Probable diguanylate cyclase DgcT;Short=DGC
Sphingobium_AP49_pacbio_PROKKA_01495	---NA---
Sphingobium_AP49_pacbio_PROKKA_01655	RecName: Full=Aquaporin Z
Sphingobium_AP49_pacbio_PROKKA_01829	---NA---
Sphingobium_AP49_pacbio_PROKKA_02484	RecName: Full=Beta-galactosidase;Short=Beta-gal;AltName: Full=Lactase
Sphingobium_AP49_pacbio_PROKKA_04053	RecName: Full=Conjugal transfer protein TraD
Sphingobium_AP49_pacbio_PROKKA_04115	RecName: Full=3-oxoacyl-[acyl-carrier-protein] reductase FabG;AltName: Full=3-ketoacyl-acyl carrier protein reductase;AltName: Full=Beta-Ketoacyl-acyl carrier protein reductase;AltName: Full=Beta-ketoacyl-ACP reductase
Sphingobium_AP49_pacbio_PROKKA_02294	RecName: Full=UTP--glucose-1-phosphate uridylyltransferase;AltName: Full=Alpha-D-glucosyl-1-phosphate uridylyltransferase;AltName: Full=UDP-glucose pyrophosphorylase;Short=UDPGP;AltName: Full=Uridine diphosphoglucose pyrophosphorylase
Sphingobium_AP49_pacbio_PROKKA_02344	---NA---
Sphingobium_AP49_pacbio_PROKKA_02899	---NA---
Sphingobium_AP49_pacbio_PROKKA_03191	RecName: Full=Deoxyguanosinetriphosphate triphosphohydrolase-like protein
Sphingobium_AP49_pacbio_PROKKA_03831	RecName: Full=Imidazole glycerol phosphate synthase subunit HisH;AltName: Full=IGP synthase glutaminase subunit;AltName: Full=IGP synthase subunit HisH;AltName: Full=ImGP synthase subunit HisH;Short=IGPS subunit HisH
Sphingobium_AP49_pacbio_PROKKA_00110	---NA---
Sphingobium_AP49_pacbio_PROKKA_00259	RecName: Full=FeS cluster assembly protein SufB
Sphingobium_AP49_pacbio_PROKKA_00486	RecName: Full=Tyrosine recombinase XerC
Sphingobium_AP49_pacbio_PROKKA_00763	---NA---
Sphingobium_AP49_pacbio_PROKKA_00898	RecName: Full=Vitamin B12 transporter BtuB;AltName: Full=Cobalamin receptor;AltName: Full=Outer membrane cobalamin translocator;Flags: Precursor
Sphingobium_AP49_pacbio_PROKKA_01106	RecName: Full=Malonyl-[acyl-carrier protein] O-methyltransferase;Short=Malonyl-ACP O-methyltransferase;AltName: Full=Biotin synthesis protein BioC
Sphingobium_AP49_pacbio_PROKKA_01446	RecName: Full=Acyltransferase MdmB
Sphingobium_AP49_pacbio_PROKKA_01459	RecName: Full=Probable sensor histidine kinase PdtaS
Sphingobium_AP49_pacbio_PROKKA_01621	RecName: Full=Dihydroanticapsin 7-dehydrogenase;AltName: Full=Bacilysin biosynthesis oxidoreductase BacC
Sphingobium_AP49_pacbio_PROKKA_01740	RecName: Full=Response regulator ArlR
Sphingobium_AP49_pacbio_PROKKA_01990	RecName: Full=Glutaminase
Sphingobium_AP49_pacbio_PROKKA_02061	RecName: Full=HTH-type transcriptional activator TtdR
Sphingobium_AP49_pacbio_PROKKA_02070	RecName: Full=HTH-type transcriptional regulator BetI
Sphingobium_AP49_pacbio_PROKKA_02112	RecName: Full=HTH-type transcriptional repressor AllR;AltName: Full=Negative regulator of allantoin and glyoxylate utilization operons
Sphingobium_AP49_pacbio_PROKKA_02140	RecName: Full=Hydrogen peroxide-inducible genes activator
Sphingobium_AP49_pacbio_PROKKA_02288	RecName: Full=UPF0301 protein Saro_0683
Sphingobium_AP49_pacbio_PROKKA_02335	RecName: Full=Sensor protein kinase WalK
Sphingobium_AP49_pacbio_PROKKA_02443	RecName: Full=1,4-dihydroxy-2-naphthoyl-CoA synthase;Short=DHNA-CoA synthase
Sphingobium_AP49_pacbio_PROKKA_02504	RecName: Full=Alcohol dehydrogenase (quinone), dehydrogenase subunit;Short=ADH;AltName: Full=Alcohol dehydrogenase (quinone), acceptor subunit;AltName: Full=Alcohol dehydrogenase (quinone), subunit I;AltName: Full=Ethanol:Q2 reductase;AltName: Full=G3-ADH subunit I;AltName: Full=Quinohemoprotein alcohol dehydrogenase;AltName: Full=Quinohemoprotein-cytochrome c complex;AltName: Full=Ubiquinol oxid…
Sphingobium_AP49_pacbio_PROKKA_02518	RecName: Full=Glycogen debranching enzyme;AltName: Full=Limit dextrin alpha-1,6-maltotetraose-hydrolase
Sphingobium_AP49_pacbio_PROKKA_02525	---NA---
Sphingobium_AP49_pacbio_PROKKA_03051	---NA---
Sphingobium_AP49_pacbio_PROKKA_03108	---NA---
Sphingobium_AP49_pacbio_PROKKA_03461	RecName: Full=Vitamin B12 transporter BtuB;AltName: Full=Cobalamin receptor;AltName: Full=Outer membrane cobalamin translocator;Flags: Precursor
Sphingobium_AP49_pacbio_PROKKA_03547	RecName: Full=Pesticin receptor;AltName: Full=IPR65;AltName: Full=IRPC;Flags: Precursor
Sphingobium_AP49_pacbio_PROKKA_03665	RecName: Full=HTH-type transcriptional regulator TtuA;AltName: Full=Tartrate utilization transcriptional regulator
Sphingobium_AP49_pacbio_PROKKA_03760	RecName: Full=Vitamin B12 transporter BtuB;AltName: Full=Cobalamin receptor;AltName: Full=Outer membrane cobalamin translocator;Flags: Precursor
Sphingobium_AP49_pacbio_PROKKA_04031	---NA---
Sphingobium_AP49_pacbio_PROKKA_04074	RecName: Full=Cation efflux system protein CusC;Flags: Precursor
Sphingobium_AP49_pacbio_PROKKA_04118	RecName: Full=Pesticin receptor;AltName: Full=IPR65;AltName: Full=IRPC;Flags: Precursor

## Sheet: GM17_shared proteins
ProteinID	Description
Pseudomonas_GM17_pacbio_PROKKA_00006	RecName: Full=Tyrosine--tRNA ligase;AltName: Full=Tyrosyl-tRNA synthetase;Short=TyrRS
Pseudomonas_GM17_pacbio_PROKKA_00034	---NA---
Pseudomonas_GM17_pacbio_PROKKA_00038	RecName: Full=LPS-assembly protein LptD;Flags: Precursor
Pseudomonas_GM17_pacbio_PROKKA_00039	RecName: Full=Chaperone SurA;AltName: Full=Peptidyl-prolyl cis-trans isomerase SurA;Short=PPIase SurA;AltName: Full=Rotamase SurA;Flags: Precursor
Pseudomonas_GM17_pacbio_PROKKA_00045	RecName: Full=Protein PrkA
Pseudomonas_GM17_pacbio_PROKKA_00053	RecName: Full=30S ribosomal protein S21
Pseudomonas_GM17_pacbio_PROKKA_00055	RecName: Full=RNA polymerase sigma factor RpoD;AltName: Full=Sigma-70
Pseudomonas_GM17_pacbio_PROKKA_00076	RecName: Full=Probable acyl-CoA dehydrogenase fadE25
Pseudomonas_GM17_pacbio_PROKKA_00078	RecName: Full=Probable acyl-CoA dehydrogenase fadE25
Pseudomonas_GM17_pacbio_PROKKA_00123	---NA---
Pseudomonas_GM17_pacbio_PROKKA_00169	RecName: Full=Transketolase 2;Short=TK 2
Pseudomonas_GM17_pacbio_PROKKA_00182	RecName: Full=Adenosylhomocysteinase;AltName: Full=S-adenosyl-L-homocysteine hydrolase;Short=AdoHcyase
Pseudomonas_GM17_pacbio_PROKKA_00186	RecName: Full=ATP-dependent RNA helicase RhlB
Pseudomonas_GM17_pacbio_PROKKA_00187	RecName: Full=Protein YceI;Flags: Precursor
Pseudomonas_GM17_pacbio_PROKKA_00191	RecName: Full=Histidine-binding periplasmic protein;Short=HBP;Flags: Precursor
Pseudomonas_GM17_pacbio_PROKKA_00217	RecName: Full=Aspartate carbamoyltransferase;AltName: Full=Aspartate transcarbamylase;Short=ATCase
Pseudomonas_GM17_pacbio_PROKKA_00223	RecName: Full=Pyrroline-5-carboxylate reductase;Short=P5C reductase;Short=P5CR;AltName: Full=PCA reductase
Pseudomonas_GM17_pacbio_PROKKA_00312	RecName: Full=Porin-like protein GalP;AltName: Full=Gallate degradation protein P;Flags: Precursor
Pseudomonas_GM17_pacbio_PROKKA_00324	---NA---
Pseudomonas_GM17_pacbio_PROKKA_00335	RecName: Full=Cell division protein ZapA;AltName: Full=Z ring-associated protein ZapA
Pseudomonas_GM17_pacbio_PROKKA_00348	RecName: Full=Transcription termination factor Rho;AltName: Full=ATP-dependent helicase Rho
Pseudomonas_GM17_pacbio_PROKKA_00349	RecName: Full=Thioredoxin;Short=Trx
Pseudomonas_GM17_pacbio_PROKKA_00356	RecName: Full=Polyphosphate kinase;AltName: Full=ATP-polyphosphate phosphotransferase;AltName: Full=Polyphosphoric acid kinase
Pseudomonas_GM17_pacbio_PROKKA_00365	RecName: Full=Energy-dependent translational throttle protein EttA;AltName: Full=Translational regulatory factor EttA
Pseudomonas_GM17_pacbio_PROKKA_00367	RecName: Full=Transcriptional regulatory protein AlgP;AltName: Full=Alginate regulatory protein AlgR3
Pseudomonas_GM17_pacbio_PROKKA_00376	RecName: Full=Argininosuccinate lyase;Short=ASAL;AltName: Full=Arginosuccinase
Pseudomonas_GM17_pacbio_PROKKA_00389	RecName: Full=Transcriptional regulator SutA;AltName: Full=Survival under transitions A
Pseudomonas_GM17_pacbio_PROKKA_00413	RecName: Full=Cytochrome c5
Pseudomonas_GM17_pacbio_PROKKA_00417	RecName: Full=D-amino acid dehydrogenase
Pseudomonas_GM17_pacbio_PROKKA_00427	RecName: Full=50S ribosomal protein L33
Pseudomonas_GM17_pacbio_PROKKA_00428	RecName: Full=50S ribosomal protein L28
Pseudomonas_GM17_pacbio_PROKKA_00443	RecName: Full=2-iminobutanoate/2-iminopropanoate deaminase;AltName: Full=Enamine/imine deaminase
Pseudomonas_GM17_pacbio_PROKKA_00471	RecName: Full=Chaperone protein ClpB
Pseudomonas_GM17_pacbio_PROKKA_00477	RecName: Full=Type VI secretion system sheath protein TssC1;AltName: Full=Sheath protein HsiC1
Pseudomonas_GM17_pacbio_PROKKA_00478	RecName: Full=Type VI secretion system sheath protein TssB1;AltName: Full=Sheath protein HsiB1
Pseudomonas_GM17_pacbio_PROKKA_00491	RecName: Full=Chemotaxis protein CheY
Pseudomonas_GM17_pacbio_PROKKA_00505	RecName: Full=Aspartate ammonia-lyase;Short=Aspartase
Pseudomonas_GM17_pacbio_PROKKA_00626	RecName: Full=ATP synthase epsilon chain;AltName: Full=ATP synthase F1 sector epsilon subunit;AltName: Full=F-ATPase epsilon subunit
Pseudomonas_GM17_pacbio_PROKKA_00627	RecName: Full=ATP synthase subunit beta;AltName: Full=ATP synthase F1 sector subunit beta;AltName: Full=F-ATPase subunit beta
Pseudomonas_GM17_pacbio_PROKKA_00629	RecName: Full=ATP synthase subunit alpha;AltName: Full=ATP synthase F1 sector subunit alpha;AltName: Full=F-ATPase subunit alpha
Pseudomonas_GM17_pacbio_PROKKA_00631	RecName: Full=ATP synthase subunit b;AltName: Full=ATP synthase F(0) sector subunit b;AltName: Full=ATPase subunit I;AltName: Full=F-type ATPase subunit b;Short=F-ATPase subunit b
Pseudomonas_GM17_pacbio_PROKKA_00643	RecName: Full=Beta sliding clamp;Short=Beta clamp;Short=Sliding clamp;AltName: Full=Beta-clamp processivity factor;AltName: Full=DNA polymerase III beta sliding clamp subunit;AltName: Full=DNA polymerase III subunit beta
Pseudomonas_GM17_pacbio_PROKKA_00650	---NA---
Pseudomonas_GM17_pacbio_PROKKA_00671	RecName: Full=Glycine--tRNA ligase beta subunit;AltName: Full=Glycyl-tRNA synthetase beta subunit;Short=GlyRS
Pseudomonas_GM17_pacbio_PROKKA_00695	RecName: Full=Tryptophan synthase alpha chain
Pseudomonas_GM17_pacbio_PROKKA_00742	RecName: Full=DNA polymerase I;Short=POL I
Pseudomonas_GM17_pacbio_PROKKA_00746	RecName: Full=Thiol:disulfide interchange protein DsbA;Flags: Precursor
Pseudomonas_GM17_pacbio_PROKKA_00791	RecName: Full=Methyl-accepting chemotaxis protein McpA
Pseudomonas_GM17_pacbio_PROKKA_00861	RecName: Full=Acetylornithine/succinyldiaminopimelate aminotransferase;Short=ACOAT;Short=DapATase;Short=Succinyldiaminopimelate transferase
Pseudomonas_GM17_pacbio_PROKKA_00960	RecName: Full=Potassium binding protein Kbp;Short=K(+) binding protein Kbp
Pseudomonas_GM17_pacbio_PROKKA_00976	RecName: Full=Porin D;AltName: Full=Imipenem/basic amino acid-specific outer membrane pore;AltName: Full=Outer membrane protein D2;Flags: Precursor
Pseudomonas_GM17_pacbio_PROKKA_01021	RecName: Full=2,3-bisphosphoglycerate-independent phosphoglycerate mutase;Short=BPG-independent PGAM;Short=Phosphoglyceromutase;Short=iPGM
Pseudomonas_GM17_pacbio_PROKKA_01024	RecName: Full=Protein-export protein SecB
Pseudomonas_GM17_pacbio_PROKKA_01040	RecName: Full=Glutamine synthetase;Short=GS;AltName: Full=Glutamate--ammonia ligase;AltName: Full=Glutamine synthetase I beta;Short=GSI beta
Pseudomonas_GM17_pacbio_PROKKA_01042	RecName: Full=50S ribosomal subunit assembly factor BipA;AltName: Full=GTP-binding protein BipA
Pseudomonas_GM17_pacbio_PROKKA_01083	---NA---
Pseudomonas_GM17_pacbio_PROKKA_01084	---NA---
Pseudomonas_GM17_pacbio_PROKKA_01092	RecName: Full=Cell division protein FtsN
Pseudomonas_GM17_pacbio_PROKKA_01097	RecName: Full=NAD-dependent malic enzyme;Short=NAD-ME
Pseudomonas_GM17_pacbio_PROKKA_01152	RecName: Full=Dihydrolipoyllysine-residue acetyltransferase component of pyruvate dehydrogenase complex;AltName: Full=Dihydrolipoamide acetyltransferase component of pyruvate dehydrogenase complex;AltName: Full=E2
Pseudomonas_GM17_pacbio_PROKKA_01153	RecName: Full=Pyruvate dehydrogenase E1 component;Short=PDH E1 component
Pseudomonas_GM17_pacbio_PROKKA_01155	RecName: Full=ADP-heptose--LPS heptosyltransferase 2;AltName: Full=ADP-heptose--LPS heptosyltransferase II
Pseudomonas_GM17_pacbio_PROKKA_01163	RecName: Full=Nodulation protein U
Pseudomonas_GM17_pacbio_PROKKA_01175	RecName: Full=Bifunctional protein HldE;Includes: RecName: Full=D-beta-D-heptose 7-phosphate kinase;AltName: Full=D-beta-D-heptose 7-phosphotransferase;AltName: Full=D-glycero-beta-D-manno-heptose-7-phosphate kinase;Includes: RecName: Full=D-beta-D-heptose 1-phosphate adenylyltransferase;AltName: Full=D-glycero-beta-D-manno-heptose 1-phosphate adenylyltransferase
Pseudomonas_GM17_pacbio_PROKKA_01214	RecName: Full=RNA-binding protein Hfq
Pseudomonas_GM17_pacbio_PROKKA_01216	RecName: Full=Protein HflK
Pseudomonas_GM17_pacbio_PROKKA_01219	RecName: Full=Adenylosuccinate synthetase;Short=AMPSase;Short=AdSS;AltName: Full=IMP--aspartate ligase
Pseudomonas_GM17_pacbio_PROKKA_01225	RecName: Full=Ribonuclease R;Short=RNase R;AltName: Full=VacB protein homolog
Pseudomonas_GM17_pacbio_PROKKA_01227	RecName: Full=30S ribosomal protein S6
Pseudomonas_GM17_pacbio_PROKKA_01228	RecName: Full=30S ribosomal protein S18
Pseudomonas_GM17_pacbio_PROKKA_01230	RecName: Full=50S ribosomal protein L9
Pseudomonas_GM17_pacbio_PROKKA_01250	RecName: Full=Sulfate/thiosulfate import ATP-binding protein CysA;AltName: Full=Sulfate-transporting ATPase
Pseudomonas_GM17_pacbio_PROKKA_01268	RecName: Full=Phosphate starvation-inducible protein PsiF;Flags: Precursor
Pseudomonas_GM17_pacbio_PROKKA_01271	RecName: Full=Curved DNA-binding protein
Pseudomonas_GM17_pacbio_PROKKA_01312	RecName: Full=Biotin carboxylase;AltName: Full=Acetyl-coenzyme A carboxylase biotin carboxylase subunit A
Pseudomonas_GM17_pacbio_PROKKA_01313	RecName: Full=Biotin carboxyl carrier protein of acetyl-CoA carboxylase;Short=BCCP
Pseudomonas_GM17_pacbio_PROKKA_01462	RecName: Full=Protein GrpE;AltName: Full=HSP-70 cofactor
Pseudomonas_GM17_pacbio_PROKKA_01463	RecName: Full=Chaperone protein DnaK;AltName: Full=HSP70;AltName: Full=Heat shock 70 kDa protein;AltName: Full=Heat shock protein 70
Pseudomonas_GM17_pacbio_PROKKA_01464	RecName: Full=Chaperone protein DnaJ
Pseudomonas_GM17_pacbio_PROKKA_01468	RecName: Full=Transcription elongation factor GreA;AltName: Full=Transcript cleavage factor GreA
Pseudomonas_GM17_pacbio_PROKKA_01470	RecName: Full=RNA-binding protein YhbY
Pseudomonas_GM17_pacbio_PROKKA_01472	RecName: Full=ATP-dependent zinc metalloprotease FtsH
Pseudomonas_GM17_pacbio_PROKKA_01475	RecName: Full=Triosephosphate isomerase;Short=TIM;Short=TPI;AltName: Full=Triose-phosphate isomerase
Pseudomonas_GM17_pacbio_PROKKA_01479	RecName: Full=Transcription termination/antitermination protein NusA
Pseudomonas_GM17_pacbio_PROKKA_01480	RecName: Full=Translation initiation factor IF-2
Pseudomonas_GM17_pacbio_PROKKA_01481	RecName: Full=Ribosome-binding factor A
Pseudomonas_GM17_pacbio_PROKKA_01482	RecName: Full=tRNA pseudouridine synthase B;AltName: Full=tRNA pseudouridine(55) synthase;Short=Psi55 synthase;AltName: Full=tRNA pseudouridylate synthase;AltName: Full=tRNA-uridine isomerase
Pseudomonas_GM17_pacbio_PROKKA_01483	RecName: Full=30S ribosomal protein S15
Pseudomonas_GM17_pacbio_PROKKA_01484	RecName: Full=Polyribonucleotide nucleotidyltransferase;AltName: Full=Polynucleotide phosphorylase;Short=PNPase
Pseudomonas_GM17_pacbio_PROKKA_01547	RecName: Full=Glutamyl-tRNA(Gln) amidotransferase subunit A;Short=Glu-ADT subunit A
Pseudomonas_GM17_pacbio_PROKKA_01549	RecName: Full=Chaperone protein DnaK;AltName: Full=HSP70;AltName: Full=Heat shock 70 kDa protein;AltName: Full=Heat shock protein 70
Pseudomonas_GM17_pacbio_PROKKA_01619	RecName: Full=Stringent starvation protein A homolog
Pseudomonas_GM17_pacbio_PROKKA_01700	RecName: Full=DNA-binding protein HU
Pseudomonas_GM17_pacbio_PROKKA_01702	RecName: Full=Valine--tRNA ligase;AltName: Full=Valyl-tRNA synthetase;Short=ValRS
Pseudomonas_GM17_pacbio_PROKKA_01705	RecName: Full=Probable cytosol aminopeptidase;AltName: Full=Leucine aminopeptidase;Short=LAP;AltName: Full=Leucyl aminopeptidase
Pseudomonas_GM17_pacbio_PROKKA_01715	RecName: Full=Phosphoribosylformylglycinamidine synthase;Short=FGAM synthase;Short=FGAMS;AltName: Full=Formylglycinamide ribonucleotide amidotransferase;Short=FGAR amidotransferase;Short=FGAR-AT
Pseudomonas_GM17_pacbio_PROKKA_01728	RecName: Full=Formate-dependent phosphoribosylglycinamide formyltransferase;AltName: Full=5'-phosphoribosylglycinamide transformylase 2;AltName: Full=Formate-dependent GAR transformylase;AltName: Full=GAR transformylase 2;Short=GART 2;AltName: Full=Non-folate glycinamide ribonucleotide transformylase;AltName: Full=Phosphoribosylglycinamide formyltransferase 2
Pseudomonas_GM17_pacbio_PROKKA_01733	RecName: Full=30S ribosomal protein S16
Pseudomonas_GM17_pacbio_PROKKA_01736	RecName: Full=50S ribosomal protein L19
Pseudomonas_GM17_pacbio_PROKKA_01776	RecName: Full=Peptide chain release factor 2;Short=RF-2
Pseudomonas_GM17_pacbio_PROKKA_01777	RecName: Full=Lysine--tRNA ligase;AltName: Full=Lysyl-tRNA synthetase;Short=LysRS
Pseudomonas_GM17_pacbio_PROKKA_01787	RecName: Full=Adenylate kinase;Short=AK;AltName: Full=ATP-AMP transphosphorylase;AltName: Full=ATP:AMP phosphotransferase;AltName: Full=Adenylate monophosphate kinase
Pseudomonas_GM17_pacbio_PROKKA_01814	RecName: Full=30S ribosomal protein S2
Pseudomonas_GM17_pacbio_PROKKA_01815	RecName: Full=Elongation factor Ts;Short=EF-Ts
Pseudomonas_GM17_pacbio_PROKKA_01823	RecName: Full=Chaperone protein Skp;Flags: Precursor
Pseudomonas_GM17_pacbio_PROKKA_01825	RecName: Full=3-hydroxyacyl-[acyl-carrier-protein] dehydratase FabZ;AltName: Full=(3R)-hydroxymyristoyl-[acyl-carrier-protein] dehydratase;Short=(3R)-hydroxymyristoyl-ACP dehydrase;AltName: Full=Beta-hydroxyacyl-ACP dehydratase
Pseudomonas_GM17_pacbio_PROKKA_01830	RecName: Full=Acetyl-coenzyme A carboxylase carboxyl transferase subunit alpha;Short=ACCase subunit alpha;Short=Acetyl-CoA carboxylase carboxyltransferase subunit alpha
Pseudomonas_GM17_pacbio_PROKKA_01832	RecName: Full=CTP synthase;AltName: Full=Cytidine 5'-triphosphate synthase;AltName: Full=Cytidine triphosphate synthetase;Short=CTP synthetase;Short=CTPS;AltName: Full=UTP--ammonia ligase
Pseudomonas_GM17_pacbio_PROKKA_01834	RecName: Full=Enolase;AltName: Full=2-phospho-D-glycerate hydro-lyase;AltName: Full=2-phosphoglycerate dehydratase
Pseudomonas_GM17_pacbio_PROKKA_01838	RecName: Full=S-(hydroxymethyl)glutathione dehydrogenase;AltName: Full=Alcohol dehydrogenase class-3;AltName: Full=Alcohol dehydrogenase class-III;AltName: Full=Glutathione-dependent formaldehyde dehydrogenase;Short=FALDH;Short=FDH;Short=GSH-FDH
Pseudomonas_GM17_pacbio_PROKKA_01888	RecName: Full=Protein RecA;AltName: Full=Recombinase A
Pseudomonas_GM17_pacbio_PROKKA_01892	---NA---
Pseudomonas_GM17_pacbio_PROKKA_01910	RecName: Full=Proline--tRNA ligase;AltName: Full=Prolyl-tRNA synthetase;Short=ProRS
Pseudomonas_GM17_pacbio_PROKKA_01916	RecName: Full=dCTP deaminase;AltName: Full=Deoxycytidine triphosphate deaminase
Pseudomonas_GM17_pacbio_PROKKA_01938	RecName: Full=Outer membrane protein A;AltName: Full=Outer membrane porin A;Flags: Precursor
Pseudomonas_GM17_pacbio_PROKKA_01941	RecName: Full=Outer membrane lipoprotein SlyB;Flags: Precursor
Pseudomonas_GM17_pacbio_PROKKA_01957	RecName: Full=Leu/Ile/Val-binding protein;Short=LIV-BP;Flags: Precursor
Pseudomonas_GM17_pacbio_PROKKA_01985	RecName: Full=Multidrug resistance protein MdtA;AltName: Full=Multidrug transporter MdtA;Flags: Precursor
Pseudomonas_GM17_pacbio_PROKKA_02017	RecName: Full=UPF0339 protein YegP
Pseudomonas_GM17_pacbio_PROKKA_02085	RecName: Full=4-hydroxy-tetrahydrodipicolinate synthase;Short=HTPA synthase
Pseudomonas_GM17_pacbio_PROKKA_02086	RecName: Full=Outer membrane protein assembly factor BamC;Flags: Precursor
Pseudomonas_GM17_pacbio_PROKKA_02088	RecName: Full=Phosphoribosylaminoimidazole-succinocarboxamide synthase;AltName: Full=SAICAR synthetase
Pseudomonas_GM17_pacbio_PROKKA_02217	RecName: Full=Putative NAD(P)H nitroreductase YdjA
Pseudomonas_GM17_pacbio_PROKKA_02228	RecName: Full=Ribosomal large subunit pseudouridine synthase B;AltName: Full=23S rRNA pseudouridine(2605) synthase;AltName: Full=rRNA pseudouridylate synthase B;AltName: Full=rRNA-uridine isomerase B
Pseudomonas_GM17_pacbio_PROKKA_02236	RecName: Full=Aspartate aminotransferase;Short=AspAT;AltName: Full=Transaminase A
Pseudomonas_GM17_pacbio_PROKKA_02266	RecName: Full=3-oxoacyl-[acyl-carrier-protein] synthase 3;AltName: Full=3-oxoacyl-[acyl-carrier-protein] synthase III;AltName: Full=Beta-ketoacyl-ACP synthase III;Short=KAS III
Pseudomonas_GM17_pacbio_PROKKA_02269	RecName: Full=Flagellin
Pseudomonas_GM17_pacbio_PROKKA_02307	RecName: Full=Chemotaxis protein CheW
Pseudomonas_GM17_pacbio_PROKKA_02342	---NA---
Pseudomonas_GM17_pacbio_PROKKA_02363	RecName: Full=Succinate dehydrogenase flavoprotein subunit
Pseudomonas_GM17_pacbio_PROKKA_02364	RecName: Full=Fumarate reductase iron-sulfur subunit;AltName: Full=Quinol-fumarate reductase iron-sulfur subunit;Short=QFR iron-sulfur subunit
Pseudomonas_GM17_pacbio_PROKKA_02365	RecName: Full=2-oxoglutarate dehydrogenase E1 component;AltName: Full=Alpha-ketoglutarate dehydrogenase
Pseudomonas_GM17_pacbio_PROKKA_02366	RecName: Full=Dihydrolipoyllysine-residue succinyltransferase component of 2-oxoglutarate dehydrogenase complex;AltName: Full=2-oxoglutarate dehydrogenase complex component E2;Short=OGDC-E2;AltName: Full=Dihydrolipoamide succinyltransferase component of 2-oxoglutarate dehydrogenase complex
Pseudomonas_GM17_pacbio_PROKKA_02367	RecName: Full=Dihydrolipoyl dehydrogenase;AltName: Full=Dihydrolipoamide dehydrogenase;AltName: Full=E3 component of 2-oxoglutarate dehydrogenase complex
Pseudomonas_GM17_pacbio_PROKKA_02368	RecName: Full=Succinate--CoA ligase [ADP-forming] subunit beta;AltName: Full=Succinyl-CoA synthetase subunit beta;Short=SCS-beta
Pseudomonas_GM17_pacbio_PROKKA_02369	RecName: Full=Succinate--CoA ligase [ADP-forming] subunit alpha;AltName: Full=Succinyl-CoA synthetase subunit alpha;Short=SCS-alpha
Pseudomonas_GM17_pacbio_PROKKA_02373	---NA---
Pseudomonas_GM17_pacbio_PROKKA_02376	RecName: Full=Chaperone protein HtpG;AltName: Full=Heat shock protein HtpG;AltName: Full=High temperature protein G
Pseudomonas_GM17_pacbio_PROKKA_02385	RecName: Full=3-oxoacyl-[acyl-carrier-protein] synthase 2;AltName: Full=3-oxoacyl-[acyl-carrier-protein] synthase II;AltName: Full=Beta-ketoacyl-ACP synthase II;Short=KAS II
Pseudomonas_GM17_pacbio_PROKKA_02440	RecName: Full=Ribonuclease E;Short=RNase E
Pseudomonas_GM17_pacbio_PROKKA_02446	RecName: Full=50S ribosomal protein L32
Pseudomonas_GM17_pacbio_PROKKA_02448	RecName: Full=Malonyl CoA-acyl carrier protein transacylase;Short=MCT
Pseudomonas_GM17_pacbio_PROKKA_02449	RecName: Full=3-oxoacyl-[acyl-carrier-protein] reductase FabG;AltName: Full=3-ketoacyl-acyl carrier protein reductase;AltName: Full=Beta-Ketoacyl-acyl carrier protein reductase;AltName: Full=Beta-ketoacyl-ACP reductase
Pseudomonas_GM17_pacbio_PROKKA_02450	RecName: Full=Acyl carrier protein;Short=ACP
Pseudomonas_GM17_pacbio_PROKKA_02474	RecName: Full=Electron transfer flavoprotein subunit beta;Short=Beta-ETF;AltName: Full=Electron transfer flavoprotein small subunit;Short=ETFSS
Pseudomonas_GM17_pacbio_PROKKA_02475	RecName: Full=Electron transfer flavoprotein subunit alpha;Short=Alpha-ETF;AltName: Full=Electron transfer flavoprotein large subunit;Short=ETFLS
Pseudomonas_GM17_pacbio_PROKKA_02570	RecName: Full=Outer membrane protein A;AltName: Full=Outer membrane porin A;Flags: Precursor
Pseudomonas_GM17_pacbio_PROKKA_02604	RecName: Full=Nucleoid-associated protein PFL_1905
Pseudomonas_GM17_pacbio_PROKKA_02640	RecName: Full=Fatty acid oxidation complex subunit alpha;Includes: RecName: Full=Enoyl-CoA hydratase/Delta(3)-cis-Delta(2)-trans-enoyl-CoA isomerase/3-hydroxybutyryl-CoA epimerase;Includes: RecName: Full=3-hydroxyacyl-CoA dehydrogenase
Pseudomonas_GM17_pacbio_PROKKA_02656	RecName: Full=Glyceraldehyde-3-phosphate dehydrogenase;Short=GAPDH;AltName: Full=NAD-dependent glyceraldehyde-3-phosphate dehydrogenase
Pseudomonas_GM17_pacbio_PROKKA_02675	RecName: Full=Transaldolase
Pseudomonas_GM17_pacbio_PROKKA_02763	RecName: Full=UTP--glucose-1-phosphate uridylyltransferase;AltName: Full=Alpha-D-glucosyl-1-phosphate uridylyltransferase;AltName: Full=UDP-glucose pyrophosphorylase;Short=UDPGP;AltName: Full=Uridine diphosphoglucose pyrophosphorylase
Pseudomonas_GM17_pacbio_PROKKA_02767	RecName: Full=Alkyl hydroperoxide reductase C;AltName: Full=Peroxiredoxin;AltName: Full=Thioredoxin peroxidase
Pseudomonas_GM17_pacbio_PROKKA_02771	---NA---
Pseudomonas_GM17_pacbio_PROKKA_02845	RecName: Full=Autoinducer 2 sensor kinase/phosphatase LuxQ
Pseudomonas_GM17_pacbio_PROKKA_02867	RecName: Full=Chitinase;AltName: Full=EfChi18A;Flags: Precursor
Pseudomonas_GM17_pacbio_PROKKA_03019	---NA---
Pseudomonas_GM17_pacbio_PROKKA_03072	---NA---
Pseudomonas_GM17_pacbio_PROKKA_03129	RecName: Full=Probable acetyl-CoA acyltransferase;AltName: Full=Acetoacetyl-CoA thiolase
Pseudomonas_GM17_pacbio_PROKKA_03162	RecName: Full=Energy-dependent translational throttle protein EttA;AltName: Full=Translational regulatory factor EttA
Pseudomonas_GM17_pacbio_PROKKA_03201	RecName: Full=6-phosphogluconate dehydrogenase, decarboxylating
Pseudomonas_GM17_pacbio_PROKKA_03271	RecName: Full=Thiol peroxidase;Short=Tpx;AltName: Full=Peroxiredoxin tpx;Short=Prx;AltName: Full=Thioredoxin peroxidase;AltName: Full=Thioredoxin-dependent peroxiredoxin
Pseudomonas_GM17_pacbio_PROKKA_03273	RecName: Full=Uncharacterized lipoprotein YdcL;Flags: Precursor
Pseudomonas_GM17_pacbio_PROKKA_03495	RecName: Full=3-isopropylmalate dehydratase large subunit;AltName: Full=Alpha-IPM isomerase;Short=IPMI;AltName: Full=Isopropylmalate isomerase
Pseudomonas_GM17_pacbio_PROKKA_03622	RecName: Full=Dihydrolipoyllysine-residue acetyltransferase component of pyruvate dehydrogenase complex;AltName: Full=Dihydrolipoamide acetyltransferase component of pyruvate dehydrogenase complex;AltName: Full=E2
Pseudomonas_GM17_pacbio_PROKKA_03624	RecName: Full=Probable branched-chain-amino-acid aminotransferase;Short=BCAT
Pseudomonas_GM17_pacbio_PROKKA_03837	---NA---
Pseudomonas_GM17_pacbio_PROKKA_03865	RecName: Full=Aminopeptidase N;AltName: Full=Alanine aminopeptidase;AltName: Full=Lysyl aminopeptidase;Short=Lys-AP
Pseudomonas_GM17_pacbio_PROKKA_03905	RecName: Full=Uncharacterized protein YjfI
Pseudomonas_GM17_pacbio_PROKKA_03925	RecName: Full=Enoyl-[acyl-carrier-protein] reductase [NADH];Short=ENR
Pseudomonas_GM17_pacbio_PROKKA_03970	RecName: Full=Phenylalanine--tRNA ligase alpha subunit;AltName: Full=Phenylalanyl-tRNA synthetase alpha subunit;Short=PheRS
Pseudomonas_GM17_pacbio_PROKKA_03971	RecName: Full=50S ribosomal protein L20
Pseudomonas_GM17_pacbio_PROKKA_03972	RecName: Full=50S ribosomal protein L35
Pseudomonas_GM17_pacbio_PROKKA_03973	RecName: Full=Translation initiation factor IF-3
Pseudomonas_GM17_pacbio_PROKKA_03974	RecName: Full=Threonine--tRNA ligase;AltName: Full=Threonyl-tRNA synthetase;Short=ThrRS
Pseudomonas_GM17_pacbio_PROKKA_03976	RecName: Full=Cold shock protein CspA;Short=CSP-A;AltName: Full=7.4 kDa cold shock protein;AltName: Full=CS7.4
Pseudomonas_GM17_pacbio_PROKKA_03986	RecName: Full=Ribose import binding protein RbsB;Flags: Precursor
Pseudomonas_GM17_pacbio_PROKKA_03988	RecName: Full=L-asparaginase;Short=L-ASNase;AltName: Full=L-asparagine amidohydrolase
Pseudomonas_GM17_pacbio_PROKKA_03995	RecName: Full=Chitinase;AltName: Full=EfChi18A;Flags: Precursor
Pseudomonas_GM17_pacbio_PROKKA_03996	RecName: Full=GlcNAc-binding protein A;Flags: Precursor
Pseudomonas_GM17_pacbio_PROKKA_04007	RecName: Full=Amidophosphoribosyltransferase;Short=ATase;AltName: Full=Glutamine phosphoribosylpyrophosphate amidotransferase;Short=GPATase;Flags: Precursor
Pseudomonas_GM17_pacbio_PROKKA_04011	RecName: Full=Acetyl-coenzyme A carboxylase carboxyl transferase subunit beta;Short=ACCase subunit beta;Short=Acetyl-CoA carboxylase carboxyltransferase subunit beta
Pseudomonas_GM17_pacbio_PROKKA_04039	RecName: Full=Aspartate aminotransferase;Short=AspAT;AltName: Full=Transaminase A
Pseudomonas_GM17_pacbio_PROKKA_04293	RecName: Full=Protein CobW
Pseudomonas_GM17_pacbio_PROKKA_04298	RecName: Full=Fe/S biogenesis protein NfuA
Pseudomonas_GM17_pacbio_PROKKA_04409	RecName: Full=Probable malate:quinone oxidoreductase;AltName: Full=MQO;AltName: Full=Malate dehydrogenase [quinone]
Pseudomonas_GM17_pacbio_PROKKA_04430	RecName: Full=Translation initiation factor IF-1
Pseudomonas_GM17_pacbio_PROKKA_04434	RecName: Full=Isocitrate dehydrogenase [NADP];Short=IDH;AltName: Full=IDP;AltName: Full=NADP(+)-specific ICDH;AltName: Full=Oxalosuccinate decarboxylase
Pseudomonas_GM17_pacbio_PROKKA_04435	RecName: Full=Isocitrate dehydrogenase [NADP];Short=IDH;AltName: Full=Oxalosuccinate decarboxylase
Pseudomonas_GM17_pacbio_PROKKA_04439	RecName: Full=Adenylosuccinate lyase;Short=ASL;AltName: Full=Adenylosuccinase;Short=ASase
Pseudomonas_GM17_pacbio_PROKKA_04443	RecName: Full=Isocitrate lyase;Short=ICL;AltName: Full=Isocitrase;AltName: Full=Isocitratase
Pseudomonas_GM17_pacbio_PROKKA_04451	RecName: Full=NADH-quinone oxidoreductase subunit I;AltName: Full=NADH dehydrogenase I subunit I;AltName: Full=NDH-1 subunit I
Pseudomonas_GM17_pacbio_PROKKA_04469	RecName: Full=Glutamine--tRNA ligase;AltName: Full=Glutaminyl-tRNA synthetase;Short=GlnRS
Pseudomonas_GM17_pacbio_PROKKA_04470	RecName: Full=Putative peptidyl-prolyl cis-trans isomerase;Short=PPIase;AltName: Full=Rotamase
Pseudomonas_GM17_pacbio_PROKKA_04509	RecName: Full=Probable transcriptional regulatory protein PFL_3960
Pseudomonas_GM17_pacbio_PROKKA_04522	RecName: Full=Chaperone SurA;AltName: Full=Peptidyl-prolyl cis-trans isomerase SurA;Short=PPIase SurA;AltName: Full=Rotamase SurA;Flags: Precursor
Pseudomonas_GM17_pacbio_PROKKA_04525	RecName: Full=ATP-dependent Clp protease ATP-binding subunit ClpX
Pseudomonas_GM17_pacbio_PROKKA_04527	RecName: Full=Trigger factor;Short=TF;AltName: Full=PPIase
Pseudomonas_GM17_pacbio_PROKKA_04677	RecName: Full=Serine/threonine-protein kinase pkn1
Pseudomonas_GM17_pacbio_PROKKA_04825	RecName: Full=DEAD-box ATP-dependent RNA helicase CshA
Pseudomonas_GM17_pacbio_PROKKA_04837	RecName: Full=Elongation factor P;Short=EF-P
Pseudomonas_GM17_pacbio_PROKKA_04883	RecName: Full=Glucose-1-phosphate thymidylyltransferase;AltName: Full=dTDP-glucose pyrophosphorylase;AltName: Full=dTDP-glucose synthase
Pseudomonas_GM17_pacbio_PROKKA_04885	RecName: Full=dTDP-glucose 4,6-dehydratase
Pseudomonas_GM17_pacbio_PROKKA_04892	RecName: Full=30S ribosomal protein S1
Pseudomonas_GM17_pacbio_PROKKA_04894	RecName: Full=3-phosphoshikimate 1-carboxyvinyltransferase;AltName: Full=5-enolpyruvylshikimate-3-phosphate synthase;Short=EPSP synthase;Short=EPSPS
Pseudomonas_GM17_pacbio_PROKKA_04896	RecName: Full=Prephenate dehydratase;Short=PDT
Pseudomonas_GM17_pacbio_PROKKA_04911	---NA---
Pseudomonas_GM17_pacbio_PROKKA_04914	RecName: Full=3-ketoacyl-CoA thiolase;AltName: Full=Acetyl-CoA acyltransferase;AltName: Full=Beta-ketothiolase;AltName: Full=Fatty acid oxidation complex subunit beta
Pseudomonas_GM17_pacbio_PROKKA_04983	RecName: Full=Outer membrane protein MIP;AltName: Full=Macrophage infectivity potentiator;AltName: Full=Peptidyl-prolyl cis-trans isomerase;Short=PPIase;AltName: Full=Rotamase;Flags: Precursor
Pseudomonas_GM17_pacbio_PROKKA_05002	RecName: Full=Long-chain fatty acid transport protein;AltName: Full=Outer membrane FadL protein;AltName: Full=Outer membrane flp protein;Flags: Precursor
Pseudomonas_GM17_pacbio_PROKKA_05025	RecName: Full=Phosphoribosylformylglycinamidine cyclo-ligase;AltName: Full=AIR synthase;AltName: Full=AIRS;AltName: Full=Phosphoribosyl-aminoimidazole synthetase
Pseudomonas_GM17_pacbio_PROKKA_05033	RecName: Full=Cysteine synthase;Short=CSase;AltName: Full=O-acetylserine (thiol)-lyase;Short=OAS-TL;AltName: Full=O-acetylserine sulfhydrylase
Pseudomonas_GM17_pacbio_PROKKA_05058	RecName: Full=Ribonucleoside-diphosphate reductase subunit alpha;AltName: Full=Ribonucleotide reductase
Pseudomonas_GM17_pacbio_PROKKA_05090	RecName: Full=Translational regulator CsrA;AltName: Full=Carbon storage regulator
Pseudomonas_GM17_pacbio_PROKKA_05091	RecName: Full=Aspartokinase;AltName: Full=Aspartate kinase
Pseudomonas_GM17_pacbio_PROKKA_05092	RecName: Full=Alanine--tRNA ligase;AltName: Full=Alanyl-tRNA synthetase;Short=AlaRS
Pseudomonas_GM17_pacbio_PROKKA_05097	RecName: Full=N-succinylarginine dihydrolase
Pseudomonas_GM17_pacbio_PROKKA_05107	RecName: Full=Histidine-binding periplasmic protein;Short=HBP;Flags: Precursor
Pseudomonas_GM17_pacbio_PROKKA_05110	RecName: Full=Ribonucleoside-diphosphate reductase subunit beta;AltName: Full=Ribonucleotide reductase small subunit
Pseudomonas_GM17_pacbio_PROKKA_05189	RecName: Full=KHG/KDPG aldolase;Includes: RecName: Full=4-hydroxy-2-oxoglutarate aldolase;AltName: Full=2-keto-4-hydroxyglutarate aldolase;Short=KHG-aldolase;Includes: RecName: Full=2-dehydro-3-deoxy-phosphogluconate aldolase;AltName: Full=2-keto-3-deoxy-6-phosphogluconate aldolase;Short=KDPG-aldolase;AltName: Full=Phospho-2-dehydro-3-deoxygluconate aldolase;AltName: Full=Phospho-2-keto-3-deoxygl…
Pseudomonas_GM17_pacbio_PROKKA_05196	RecName: Full=Porin B;AltName: Full=Glucose porin;AltName: Full=Outer membrane protein D1;Flags: Precursor
Pseudomonas_GM17_pacbio_PROKKA_05200	RecName: Full=Probable sugar-binding periplasmic protein;Flags: Precursor
Pseudomonas_GM17_pacbio_PROKKA_05206	RecName: Full=D-erythrose-4-phosphate dehydrogenase;Short=E4PDH
Pseudomonas_GM17_pacbio_PROKKA_05220	RecName: Full=Carbamate kinase
Pseudomonas_GM17_pacbio_PROKKA_05227	RecName: Full=Cold shock protein CspA;Short=CSP-A;AltName: Full=7.4 kDa cold shock protein;AltName: Full=CS7.4
Pseudomonas_GM17_pacbio_PROKKA_05250	RecName: Full=Peptidoglycan-associated lipoprotein;Short=PAL;Flags: Precursor
Pseudomonas_GM17_pacbio_PROKKA_05251	RecName: Full=Tol-Pal system protein TolB;Flags: Precursor
Pseudomonas_GM17_pacbio_PROKKA_05260	RecName: Full=Aspartate--tRNA(Asp/Asn) ligase;AltName: Full=Aspartyl-tRNA synthetase;Short=AspRS;AltName: Full=Non-discriminating aspartyl-tRNA synthetase;Short=ND-AspRS
Pseudomonas_GM17_pacbio_PROKKA_05262	RecName: Full=DNA protection during starvation protein
Pseudomonas_GM17_pacbio_PROKKA_05266	RecName: Full=Porin D;AltName: Full=Imipenem/basic amino acid-specific outer membrane pore;AltName: Full=Outer membrane protein D2;Flags: Precursor
Pseudomonas_GM17_pacbio_PROKKA_05268	RecName: Full=UPF0234 protein PFL_4775
Pseudomonas_GM17_pacbio_PROKKA_05277	RecName: Full=Uncharacterized protein YjgR
Pseudomonas_GM17_pacbio_PROKKA_05284	---NA---
Pseudomonas_GM17_pacbio_PROKKA_05294	RecName: Full=Pyruvate kinase;Short=PK
Pseudomonas_GM17_pacbio_PROKKA_05325	RecName: Full=Superoxide dismutase [Fe]
Pseudomonas_GM17_pacbio_PROKKA_05327	RecName: Full=Iron-regulated protein A;Flags: Precursor
Pseudomonas_GM17_pacbio_PROKKA_05339	RecName: Full=Chaperonin GroEL;AltName: Full=60 kDa chaperonin;AltName: Full=Chaperonin-60;Short=Cpn60
Pseudomonas_GM17_pacbio_PROKKA_05340	RecName: Full=Co-chaperonin GroES;AltName: Full=10 kDa chaperonin;AltName: Full=Chaperonin-10;Short=Cpn10
Pseudomonas_GM17_pacbio_PROKKA_05358	RecName: Full=Alkyl hydroperoxide reductase C;AltName: Full=Peroxiredoxin;AltName: Full=Thioredoxin peroxidase
Pseudomonas_GM17_pacbio_PROKKA_05372	RecName: Full=Glutamine-binding periplasmic protein;Short=GlnBP;Flags: Precursor
Pseudomonas_GM17_pacbio_PROKKA_05414	RecName: Full=Alcohol dehydrogenase (quinone), dehydrogenase subunit;Short=ADH;AltName: Full=Alcohol dehydrogenase (quinone), acceptor subunit;AltName: Full=Alcohol dehydrogenase (quinone), subunit I;AltName: Full=Ethanol:Q2 reductase;AltName: Full=G3-ADH subunit I;AltName: Full=Quinohemoprotein alcohol dehydrogenase;AltName: Full=Quinohemoprotein-cytochrome c complex;AltName: Full=Ubiquinol oxid…
Pseudomonas_GM17_pacbio_PROKKA_05433	RecName: Full=GMP synthase [glutamine-hydrolyzing];AltName: Full=GMP synthetase;AltName: Full=Glutamine amidotransferase
Pseudomonas_GM17_pacbio_PROKKA_05434	RecName: Full=Inosine-5'-monophosphate dehydrogenase;Short=IMP dehydrogenase;Short=IMPD;Short=IMPDH
Pseudomonas_GM17_pacbio_PROKKA_05446	RecName: Full=Ancillary SecYEG translocon subunit;AltName: Full=Periplasmic chaperone YfgM
Pseudomonas_GM17_pacbio_PROKKA_05447	RecName: Full=Histidine--tRNA ligase;AltName: Full=Histidyl-tRNA synthetase;Short=HisRS
Pseudomonas_GM17_pacbio_PROKKA_05448	RecName: Full=4-hydroxy-3-methylbut-2-en-1-yl diphosphate synthase (flavodoxin);AltName: Full=1-hydroxy-2-methyl-2-(E)-butenyl 4-diphosphate synthase
Pseudomonas_GM17_pacbio_PROKKA_05452	RecName: Full=Nucleoside diphosphate kinase;Short=NDK;Short=NDP kinase;AltName: Full=Nucleoside-2-P kinase
Pseudomonas_GM17_pacbio_PROKKA_05459	RecName: Full=Cysteine desulfurase IscS
Pseudomonas_GM17_pacbio_PROKKA_05463	RecName: Full=Nus factor SuhB;AltName: Full=Inositol-1-monophosphatase;Short=I-1-Pase;Short=IMPase;Short=Inositol-1-phosphatase
Pseudomonas_GM17_pacbio_PROKKA_05469	RecName: Full=S-adenosylmethionine:tRNA ribosyltransferase-isomerase;AltName: Full=Queuosine biosynthesis protein QueA
Pseudomonas_GM17_pacbio_PROKKA_05532	RecName: Full=UDP-3-O-acyl-N-acetylglucosamine deacetylase;Short=UDP-3-O-acyl-GlcNAc deacetylase;AltName: Full=UDP-3-O-[R-3-hydroxymyristoyl]-N-acetylglucosamine deacetylase
Pseudomonas_GM17_pacbio_PROKKA_05533	RecName: Full=Cell division protein FtsZ
Pseudomonas_GM17_pacbio_PROKKA_05537	RecName: Full=UDP-N-acetylmuramate--L-alanine ligase;AltName: Full=UDP-N-acetylmuramoyl-L-alanine synthetase
Pseudomonas_GM17_pacbio_PROKKA_05551	RecName: Full=Phosphoheptose isomerase;AltName: Full=Sedoheptulose 7-phosphate isomerase
Pseudomonas_GM17_pacbio_PROKKA_05552	RecName: Full=Osmotically-inducible protein Y;Flags: Precursor
Pseudomonas_GM17_pacbio_PROKKA_05555	RecName: Full=Cytochrome c1;Flags: Precursor
Pseudomonas_GM17_pacbio_PROKKA_05557	RecName: Full=Ubiquinol-cytochrome c reductase iron-sulfur subunit;AltName: Full=Rieske iron-sulfur protein;Short=RISP
Pseudomonas_GM17_pacbio_PROKKA_05558	RecName: Full=30S ribosomal protein S9
Pseudomonas_GM17_pacbio_PROKKA_05559	RecName: Full=50S ribosomal protein L13
Pseudomonas_GM17_pacbio_PROKKA_05566	RecName: Full=Putative cytochrome d ubiquinol oxidase subunit 3;AltName: Full=Cytochrome bd-I oxidase subunit III
Pseudomonas_GM17_pacbio_PROKKA_05575	RecName: Full=Uncharacterized protein PA3922;Flags: Precursor
Pseudomonas_GM17_pacbio_PROKKA_05591	---NA---
Pseudomonas_GM17_pacbio_PROKKA_05600	RecName: Full=Uracil phosphoribosyltransferase;AltName: Full=UMP pyrophosphorylase;AltName: Full=UPRTase
Pseudomonas_GM17_pacbio_PROKKA_05620	RecName: Full=50S ribosomal protein L25;AltName: Full=General stress protein CTC
Pseudomonas_GM17_pacbio_PROKKA_05650	RecName: Full=Amidophosphoribosyltransferase;Short=ATase;AltName: Full=Glutamine phosphoribosylpyrophosphate amidotransferase;Short=GPATase;Flags: Precursor
Pseudomonas_GM17_pacbio_PROKKA_05711	RecName: Full=Ketol-acid reductoisomerase (NADP(+));Short=KARI;AltName: Full=Acetohydroxy-acid isomeroreductase;Short=AHIR;AltName: Full=Alpha-keto-beta-hydroxylacyl reductoisomerase;AltName: Full=Ketol-acid reductoisomerase type 1;AltName: Full=Ketol-acid reductoisomerase type I
Pseudomonas_GM17_pacbio_PROKKA_05778	RecName: Full=Chaperone protein ClpB
Pseudomonas_GM17_pacbio_PROKKA_05795	RecName: Full=Isoleucine--tRNA ligase;AltName: Full=Isoleucyl-tRNA synthetase;Short=IleRS
Pseudomonas_GM17_pacbio_PROKKA_05801	RecName: Full=GTPase Obg;AltName: Full=GTP-binding protein Obg
Pseudomonas_GM17_pacbio_PROKKA_05802	RecName: Full=50S ribosomal protein L27
Pseudomonas_GM17_pacbio_PROKKA_05803	RecName: Full=50S ribosomal protein L21
[truncated: 1,711 more rows]

## Sheet: YR343_shared proteins
ProteinID	Description
[truncated: 1,422 more rows]

## Sheet: AP49_shared proteins
ProteinID	Description
[truncated: 491 more rows]
