# Supplementary material for: Formation of a constructed microbial community in a nutrient-rich environment indicates bacterial interspecific competition
Source: mSystems. 2024 Mar 12;9(4):e00006-24. doi: 10.1128/msystems.00006-24 (PMC11019790; doi:10.1128/msystems.00006-24)
Supplement: Table S6 — Metaproteomics summary. [file msystems.00006-24-s0006.xlsx]

## Sheet: Supplemental Table S6
Supplementary Table S6: Summary of enzymes/proteins predicted to be involved in interspecies exchanges using the dFBA models for three-member community. Each excel sheet summarizes the proteins identified and significantly differentially abundant in the pairwise comparisons for bacterial proteomes in community (1:1:1 YR343-GM17-AP49 at 48 h) compared to their monocultures at early-stationary phas…

## Sheet: Pseudomonas sp. GM17
	Enzymes predicted in dFBA analysis		Proteins from metaproteomics analysis
	Description	EC	ProteinID	Description	Significant	Log2FC_111_48h minus R2A_ES	Up in community	down in community	EC
Putrescine	Gamma-glutamyl-putrescine oxidase	EC 1.4.3.-
	N-carbamoylputrescine amidase	EC 3.5.1.53
	Putrescine ABC transporter putrescine-binding protein PotF	TC 3.A.1.11.2
	Putrescine transport ATP-binding protein PotG	TC 3.A.1.11.2
	Putrescine transport system permease protein PotH	TC 3.A.1.11.2
	Putrescine transport system permease protein PotI	TC 3.A.1.11.2
	Putrescine utilization regulator
	Spermidine/putrescine import ABC transporter ATP-binding protein PotA	TC 3.A.1.11.1	Pseudomonas_GM17_pacbio_PROKKA_01954	RecName: Full=Spermidine/putrescine import ATP-binding protein PotA	+	6.12153	+		EC 7
			Pseudomonas_GM17_pacbio_PROKKA_04975	RecName: Full=Spermidine/putrescine import ATP-binding protein PotA	+	3.95047	+		EC 7.6.2.11;EC 3.6.1.15
			Pseudomonas_GM17_pacbio_PROKKA_00031	RecName: Full=Spermidine/putrescine import ATP-binding protein PotA	+	3.05737	+		0
			Pseudomonas_GM17_pacbio_PROKKA_03746	RecName: Full=Spermidine/putrescine import ATP-binding protein PotA	+	2.0186	+		EC 7.6.2.11
			Pseudomonas_GM17_pacbio_PROKKA_00297	RecName: Full=Spermidine/putrescine import ATP-binding protein PotA	+	1.4265	+		EC 7.6.2.11
			Pseudomonas_GM17_pacbio_PROKKA_01764	RecName: Full=Spermidine/putrescine import ATP-binding protein PotA	+	-5.094		+	0
			Pseudomonas_GM17_pacbio_PROKKA_00146	RecName: Full=Spermidine/putrescine import ATP-binding protein PotA		0.8638			EC 7.6.2.11;EC 3.6.1.15;EC 7.6.2.9
			Pseudomonas_GM17_pacbio_PROKKA_05365	RecName: Full=Spermidine/putrescine import ATP-binding protein PotA	+	5.87783	+		0
	Spermidine/putrescine import ABC transporter permease protein PotB	TC 3.A.1.11.1	Pseudomonas_GM17_pacbio_PROKKA_00296	RecName: Full=Spermidine/putrescine transport system permease protein PotB	+	6.16553	+		EC 7.6.2.11
			Pseudomonas_GM17_pacbio_PROKKA_00029	RecName: Full=Spermidine/putrescine transport system permease protein PotB	+	4.72573	+		EC 7.6.2.11
	Spermidine/putrescine import ABC transporter permease protein PotC	TC 3.A.1.11.1	Pseudomonas_GM17_pacbio_PROKKA_00028	RecName: Full=Spermidine/putrescine transport system permease protein PotC	+	7.40013	+		EC 7.6.2.11
			Pseudomonas_GM17_pacbio_PROKKA_00295	RecName: Full=Spermidine/putrescine transport system permease protein PotC		0.738234			EC 7.6.2.11
	Spermidine/putrescine import ABC transporter substrate-binding protein PotD	TC 3.A.1.11.1
XAN(xanthine)	Xanthine and CO dehydrogenases maturation factor, XdhC/CoxF family
	Xanthine dehydrogenase iron-sulfur subunit ;Xanthine dehydrogenase, FAD binding subunit	EC 1.17.1.4
	Xanthine dehydrogenase, molybdenum binding subunit	EC 1.17.1.4	Pseudomonas_GM17_pacbio_PROKKA_02438	RecName: Full=Probable xanthine dehydrogenase subunit A;Short=XDHase subunit A	+	-2.87487		+	0
	Xanthine permease
	Xanthine phosphoribosyltransferase	EC 2.4.2.22	Pseudomonas_GM17_pacbio_PROKKA_00411	RecName: Full=Xanthine phosphoribosyltransferase;Short=XPRTase		-0.177167			EC 2.4.2.22
	Xanthine/uracil/thiamine/ascorbate permease family protein
ocdca(octadecanoic acid)	Octanoate-[acyl-carrier-protein]-protein-N-octanoyltransferase	EC 2.3.1.181	Pseudomonas_GM17_pacbio_PROKKA_05991	RecName: Full=Octanoyltransferase;AltName: Full=Lipoate-protein ligase B;AltName: Full=Lipoyl/octanoyl transferase;AltName: Full=Octanoyl-[acyl-carrier-protein]-protein N-octanoyltransferase		0.805233			EC 2.3.1.181
glycerol	Acyl carrier protein		Pseudomonas_GM17_pacbio_PROKKA_02450	RecName: Full=Acyl carrier protein;Short=ACP	+	1.41587	+		0
			Pseudomonas_GM17_pacbio_PROKKA_01132	RecName: Full=Acyl carrier protein;Short=ACP	+	-7.44623		+	0
	Acyl-CoA:1-acyl-sn-glycerol-3-phosphate acyltransferase	EC 2.3.1.51	Pseudomonas_GM17_pacbio_PROKKA_00669	RecName: Full=1-acyl-sn-glycerol-3-phosphate acyltransferase;Short=1-AGP acyltransferase;Short=1-AGPAT;AltName: Full=Lysophosphatidic acid acyltransferase;Short=LPAAT		0.4094			0
	Acyl-CoA:1-acyl-sn-glycerol-3-phosphate acyltransferase	EC 2.3.1.51	Pseudomonas_GM17_pacbio_PROKKA_00581	RecName: Full=1-acyl-sn-glycerol-3-phosphate acyltransferase;Short=1-AGP acyltransferase;Short=1-AGPAT;AltName: Full=Lysophosphatidic acid acyltransferase;Short=LPAAT		-2.56293			0
	Acyl-ACP:1-acyl-sn-glycerol-3-phosphate acyltransferase	EC 2.3.1.n4
	Acyl-phosphate:glycerol-3-phosphate O-acyltransferase PlsY	EC 2.3.1.n3
	Aerobic glycerol-3-phosphate dehydrogenase	EC 1.1.5.3	Pseudomonas_GM17_pacbio_PROKKA_05371	RecName: Full=Aerobic glycerol-3-phosphate dehydrogenase		-1.08997			EC 1.1.5.3
	Alanylphosphatidylglycerol hydrolase, periplasmic
	Alanylphosphatidylglycerol synthase	EC 2.3.2.11
	CDP-diacylglycerol--glycerol-3-phosphate 3-phosphatidyltransferase	EC 2.7.8.5	Pseudomonas_GM17_pacbio_PROKKA_04235	RecName: Full=CDP-diacylglycerol--glycerol-3-phosphate 3-phosphatidyltransferase;AltName: Full=Phosphatidylglycerophosphate synthase;Short=PGP synthase	+	-4.59223		+	EC 2.7.8.5
	CDP-diacylglycerol--serine O-phosphatidyltransferase	EC 2.7.8.8	Pseudomonas_GM17_pacbio_PROKKA_02836	RecName: Full=Cardiolipin synthase;Short=CL synthase	+	1.41783	+		EC 2.7.8.8
	Diacylglycerol kinase	EC 2.7.1.107
	Diacylglycerol kinase-related protein
	FIG018329: 1-acyl-sn-glycerol-3-phosphate acyltransferase
	Glycerol ABC transporter, ATP-binding protein GlpS
	Glycerol ABC transporter, ATP-binding protein GlpT
	Glycerol ABC transporter, permease protein GlpP
	Glycerol ABC transporter, permease protein GlpQ
	Glycerol ABC transporter, substrate-binding protein GlpV
	Glycerol kinase	EC 2.7.1.30	Pseudomonas_GM17_pacbio_PROKKA_05369	RecName: Full=Glycerol kinase;AltName: Full=ATP:glycerol 3-phosphotransferase;AltName: Full=Glycerokinase;Short=GK		-0.00933393			EC 2.7.1.30
	Glycerol transport-related protein GlpU
	Glycerol uptake facilitator protein
	Glycerol-3-phosphate O-acyltransferase
	Glycerol-3-phosphate acyltransferase	EC 2.3.1.15	Pseudomonas_GM17_pacbio_PROKKA_01799	RecName: Full=Glycerol-3-phosphate acyltransferase;Short=GPAT	+	5.0255	+		EC 2.3.1.15
	Glycerol-3-phosphate dehydrogenase [NAD(P+]	EC 1.1.1.94	Pseudomonas_GM17_pacbio_PROKKA_02390	RecName: Full=Glycerol-3-phosphate dehydrogenase [NAD(P)+];AltName: Full=NAD(P)H-dependent glycerol-3-phosphate dehydrogenase	+	2.69117	+		EC 1.1.1.8;EC 1.1.1.94
	Glycerol-3-phosphate regulon repressor GlpR		Pseudomonas_GM17_pacbio_PROKKA_05370	RecName: Full=Glycerol-3-phosphate regulon repressor	+	1.09857	+		0
	Glycerol-3-phosphate transporter
	Imidazole glycerol phosphate synthase amidotransferase subunit HisH		Pseudomonas_GM17_pacbio_PROKKA_01013	RecName: Full=Imidazole glycerol phosphate synthase subunit HisH;AltName: Full=IGP synthase glutaminase subunit;AltName: Full=IGP synthase subunit HisH;AltName: Full=ImGP synthase subunit HisH;Short=IGPS subunit HisH	+	2.2541	+		EC 3.5.1.2;EC 2.4.2;EC 4
	Imidazole glycerol phosphate synthase cyclase subunit		Pseudomonas_GM17_pacbio_PROKKA_01016	RecName: Full=Imidazole glycerol phosphate synthase subunit HisF;AltName: Full=IGP synthase cyclase subunit;AltName: Full=IGP synthase subunit HisF;AltName: Full=ImGP synthase subunit HisF;Short=IGPS subunit HisF	+	1.28517	+		EC 2.4.2;EC 4
	Imidazoleglycerol-phosphate dehydratase	EC 4.2.1.19	Pseudomonas_GM17_pacbio_PROKKA_01012	RecName: Full=Imidazoleglycerol-phosphate dehydratase;Short=IGPD		-0.669233			EC 4.2.1.19
	Indole-3-glycerol phosphate synthase	EC 4.1.1.48	Pseudomonas_GM17_pacbio_PROKKA_00020	RecName: Full=Indole-3-glycerol phosphate synthase;Short=IGPS		-0.0973002			EC 4.1.1.48;EC 5.3.1.24
Arginine and Proline Metabolism		EC 6.3.4.5	Pseudomonas_GM17_pacbio_PROKKA_05354	RecName: Full=Argininosuccinate synthase;AltName: Full=Citrulline--aspartate ligase	+	1.5402	+		EC 6.3.4.5
		EC 4.3.2.1	Pseudomonas_GM17_pacbio_PROKKA_00376	RecName: Full=Argininosuccinate lyase;Short=ASAL;AltName: Full=Arginosuccinase		0.799433			EC 4.3.2.1
		EC 3.5.3.6	Pseudomonas_GM17_pacbio_PROKKA_05218	RecName: Full=Arginine deiminase;Short=ADI;AltName: Full=Arginine dihydrolase;Short=AD		0.944968			EC 3.5.3.6
		EC 3.5.1.16	Pseudomonas_GM17_pacbio_PROKKA_00314	RecName: Full=Acetylornithine deacetylase;Short=AO;Short=Acetylornithinase;AltName: Full=N-acetylornithinase;Short=NAO	+	7.88993	+		EC 3.5.1.16
		EC 2.1.3.3	Pseudomonas_GM17_pacbio_PROKKA_05364	RecName: Full=Ornithine carbamoyltransferase;Short=OTCase	+	1.77253	+		EC 2.1.3.3
			Pseudomonas_GM17_pacbio_PROKKA_05219	RecName: Full=Ornithine carbamoyltransferase;Short=OTCase	+	1.0442	+		EC 2.1.3.3
		EC 3.5.3.1
		EC 3.5.4.1	Pseudomonas_GM17_pacbio_PROKKA_04569	RecName: Full=Cytosine deaminase;Short=CD;Short=CDA;Short=CDase;AltName: Full=Cytosine aminohydrolase;AltName: Full=Isoguanine deaminase	+	1.55887	+		EC 3.5.4.1
		EC 3.5.4.21
		EC 3.5.1.14
		EC 2.3.1.35	Pseudomonas_GM17_pacbio_PROKKA_00313	RecName: Full=Amino-acid acetyltransferase;AltName: Full=N-acetylglutamate synthase;Short=AGS;Short=NAGS		0.225534			EC 2.3.1.1;EC 2.3.1.35
			Pseudomonas_GM17_pacbio_PROKKA_05274	RecName: Full=Arginine biosynthesis bifunctional protein ArgJ;Includes: RecName: Full=Glutamate N-acetyltransferase;AltName: Full=Ornithine acetyltransferase;Short=OATase;AltName: Full=Ornithine transacetylase;Includes: RecName: Full=Amino-acid acetyltransferase;AltName: Full=N-acetylglutamate synthase;Short=AGSase;Contains: RecName: Full=Arginine biosynthesis bifunctional protein ArgJ alpha chai…		0.0303014			EC 2.3.1.1;EC 2.3.1.35
		EC 2.6.1.11	Pseudomonas_GM17_pacbio_PROKKA_05487	RecName: Full=Acetylornithine aminotransferase;Short=ACOAT	+	6.3868	+		EC 2.6.1.11;EC 2.6.1.19;EC 2.6.1.48
			Pseudomonas_GM17_pacbio_PROKKA_00861	RecName: Full=Acetylornithine/succinyldiaminopimelate aminotransferase;Short=ACOAT;Short=DapATase;Short=Succinyldiaminopimelate transferase	+	1.2458	+		EC 2.6.1.11;EC 2.6.1.19;EC 2.6.1.48
			Pseudomonas_GM17_pacbio_PROKKA_00072	RecName: Full=Acetylornithine aminotransferase;Short=ACOAT	+	-8.11477		+	EC 2.6.1.11
			Pseudomonas_GM17_pacbio_PROKKA_05101	RecName: Full=Succinylornithine transaminase;AltName: Full=Succinylornithine aminotransferase		0.149835			EC 2.6.1.11;EC 2.6.1.81;EC 2.6.1.17
		EC 1.2.1.38	Pseudomonas_GM17_pacbio_PROKKA_04629	RecName: Full=N-acetyl-gamma-glutamyl-phosphate reductase;Short=AGPR;AltName: Full=N-acetyl-glutamate semialdehyde dehydrogenase;Short=NAGSA dehydrogenase	+	7.6763	+		EC 1.2.1.38
			Pseudomonas_GM17_pacbio_PROKKA_00010	RecName: Full=N-acetyl-gamma-glutamyl-phosphate reductase;Short=AGPR;AltName: Full=N-acetyl-glutamate semialdehyde dehydrogenase;Short=NAGSA dehydrogenase	+	1.60477	+		EC 1.2.1.38
		EC 2.7.2.8	Pseudomonas_GM17_pacbio_PROKKA_00434	RecName: Full=Acetylglutamate kinase;AltName: Full=N-acetyl-L-glutamate 5-phosphotransferase;AltName: Full=NAG kinase;Short=NAGK		0.215665			EC 2.7.2.8
		EC 2.3.1.1	Pseudomonas_GM17_pacbio_PROKKA_00313	RecName: Full=Amino-acid acetyltransferase;AltName: Full=N-acetylglutamate synthase;Short=AGS;Short=NAGS		0.225534			EC 2.3.1.1;EC 2.3.1.35
			Pseudomonas_GM17_pacbio_PROKKA_05274	RecName: Full=Arginine biosynthesis bifunctional protein ArgJ;Includes: RecName: Full=Glutamate N-acetyltransferase;AltName: Full=Ornithine acetyltransferase;Short=OATase;AltName: Full=Ornithine transacetylase;Includes: RecName: Full=Amino-acid acetyltransferase;AltName: Full=N-acetylglutamate synthase;Short=AGSase;Contains: RecName: Full=Arginine biosynthesis bifunctional protein ArgJ alpha chai…		0.0303014			EC 2.3.1.1;EC 2.3.1.35
		EC 3.5.1.2	Pseudomonas_GM17_pacbio_PROKKA_01013	RecName: Full=Imidazole glycerol phosphate synthase subunit HisH;AltName: Full=IGP synthase glutaminase subunit;AltName: Full=IGP synthase subunit HisH;AltName: Full=ImGP synthase subunit HisH;Short=IGPS subunit HisH	+	2.2541	+		EC 3.5.1.2;EC 2.4.2;EC 4
			Pseudomonas_GM17_pacbio_PROKKA_03988	RecName: Full=L-asparaginase;Short=L-ASNase;AltName: Full=L-asparagine amidohydrolase	+	1.5443	+		EC 3.5.1.2;EC 3.5.1.1;EC 3.5.1.38
			Pseudomonas_GM17_pacbio_PROKKA_01242	RecName: Full=NH(3)-dependent NAD(+) synthetase	+	1.36383	+		EC 3.5.1.2;EC 6.3.1.5;EC 6.3.5.1
			Pseudomonas_GM17_pacbio_PROKKA_01832	RecName: Full=CTP synthase;AltName: Full=Cytidine 5'-triphosphate synthase;AltName: Full=Cytidine triphosphate synthetase;Short=CTP synthetase;Short=CTPS;AltName: Full=UTP--ammonia ligase		-0.607666			EC 3.5.1.2;EC 6.3.4.2
		EC 3.5.1.38	Pseudomonas_GM17_pacbio_PROKKA_03988	RecName: Full=L-asparaginase;Short=L-ASNase;AltName: Full=L-asparagine amidohydrolase	+	1.5443	+		EC 3.5.1.2;EC 3.5.1.1;EC 3.5.1.38
		EC 6.3.1.2	Pseudomonas_GM17_pacbio_PROKKA_01040	RecName: Full=Glutamine synthetase;Short=GS;AltName: Full=Glutamate--ammonia ligase;AltName: Full=Glutamine synthetase I beta;Short=GSI beta	+	1.04503	+		EC 6.3.1.2;EC 5.4.4.3
		EC 2.7.2.2	Pseudomonas_GM17_pacbio_PROKKA_05220	RecName: Full=Carbamate kinase		-0.795968			EC 2.7.2.2
		EC 6.3.4.16	Pseudomonas_GM17_pacbio_PROKKA_01467	RecName: Full=Carbamoyl-phosphate synthase large chain;AltName: Full=Carbamoyl-phosphate synthetase ammonia chain		0.475199			EC 6.3.5.5;EC 6.3.4.16
		EC 1.4.1.2	Pseudomonas_GM17_pacbio_PROKKA_05817	RecName: Full=NADP-specific glutamate dehydrogenase;Short=NADP-GDH	+	4.9014	+		EC 1.4.1.3;EC 1.4.1.2;EC 1.4.1.4
			Pseudomonas_GM17_pacbio_PROKKA_03319	RecName: Full=NAD-specific glutamate dehydrogenase;Short=NAD-GDH;AltName: Full=NAD(+)-dependent glutamate dehydrogenase	+	-1.15517		+	EC 1.4.1.3;EC 1.4.1.2
		EC 1.4.1.3	Pseudomonas_GM17_pacbio_PROKKA_05817	RecName: Full=NADP-specific glutamate dehydrogenase;Short=NADP-GDH	+	4.9014	+		EC 1.4.1.3;EC 1.4.1.2;EC 1.4.1.4
			Pseudomonas_GM17_pacbio_PROKKA_03319	RecName: Full=NAD-specific glutamate dehydrogenase;Short=NAD-GDH;AltName: Full=NAD(+)-dependent glutamate dehydrogenase	+	-1.15517		+	EC 1.4.1.3;EC 1.4.1.2
		EC 1.4.1.4	Pseudomonas_GM17_pacbio_PROKKA_05817	RecName: Full=NADP-specific glutamate dehydrogenase;Short=NADP-GDH	+	4.9014	+		EC 1.4.1.3;EC 1.4.1.2;EC 1.4.1.4
		EC 1.2.1.88	Pseudomonas_GM17_pacbio_PROKKA_01147	RecName: Full=1-pyrroline-5-carboxylate dehydrogenase;Short=P5C dehydrogenase;AltName: Full=L-glutamate gamma-semialdehyde dehydrogenase	+	1.6578	+		EC 1.5.3;EC 1.2.1.88;EC 1.5.5.2
		EC 2.7.2.11	Pseudomonas_GM17_pacbio_PROKKA_05800	RecName: Full=Glutamate 5-kinase;AltName: Full=Gamma-glutamyl kinase;Short=GK		0.585934			EC 2.7.2.11
		EC 1.2.1.41	Pseudomonas_GM17_pacbio_PROKKA_06001	RecName: Full=Gamma-glutamyl phosphate reductase;Short=GPR;AltName: Full=Glutamate-5-semialdehyde dehydrogenase;AltName: Full=Glutamyl-gamma-semialdehyde dehydrogenase;Short=GSA dehydrogenase	+	1.71033	+		EC 1.2.1.41
		EC 3.5.1.54
		EC 3.5.1.5	Pseudomonas_GM17_pacbio_PROKKA_01278	RecName: Full=Urease subunit gamma;AltName: Full=Urea amidohydrolase subunit gamma	+	7.65047	+		EC 3.5.1.5
			Pseudomonas_GM17_pacbio_PROKKA_01275	RecName: Full=Urease subunit beta;AltName: Full=Urea amidohydrolase subunit beta	+	5.57937	+		EC 3.5.1.5
			Pseudomonas_GM17_pacbio_PROKKA_01274	RecName: Full=Urease subunit alpha;AltName: Full=Urea amidohydrolase subunit alpha		0.877734			EC 3.5.1.5
		EC 4.3.1.12
		EC 2.3.1.109	Pseudomonas_GM17_pacbio_PROKKA_05099	RecName: Full=Arginine N-succinyltransferase;Short=AST;AltName: Full=AOST	+	1.18787	+		EC 2.3.1.109
			Pseudomonas_GM17_pacbio_PROKKA_05100	RecName: Full=Arginine N-succinyltransferase;Short=AST;AltName: Full=AOST		0.829201			EC 2.3.1.109
		EC 4.1.1.19	Pseudomonas_GM17_pacbio_PROKKA_03878	RecName: Full=Arginine decarboxylase	+	5.93737	+		EC 4.1.1.18;EC 4.1.1.19
			Pseudomonas_GM17_pacbio_PROKKA_01322	RecName: Full=Biosynthetic arginine decarboxylase;Short=ADC		0.641034			EC 4.1.1.19
			Pseudomonas_GM17_pacbio_PROKKA_01321	RecName: Full=Biosynthetic arginine decarboxylase;Short=ADC		-0.508434			EC 4.1.1.19
		EC 3.5.1.4
		EC 1.4.3.3
		EC 1.5.1.2	Pseudomonas_GM17_pacbio_PROKKA_00223	RecName: Full=Pyrroline-5-carboxylate reductase;Short=P5C reductase;Short=P5CR;AltName: Full=PCA reductase		0.962134			EC 1.5.1.2
		EC 3.5.4.22
		EC 5.1.1.8	Pseudomonas_GM17_pacbio_PROKKA_02039	RecName: Full=4-hydroxyproline 2-epimerase;Short=4Hyp 2-epimerase;Short=4HypE	+	4.6059	+		EC 5.1.1.8;EC 5.1.1.10
		EC 4.1.3.16	Pseudomonas_GM17_pacbio_PROKKA_05189	RecName: Full=KHG/KDPG aldolase;Includes: RecName: Full=4-hydroxy-2-oxoglutarate aldolase;AltName: Full=2-keto-4-hydroxyglutarate aldolase;Short=KHG-aldolase;Includes: RecName: Full=2-dehydro-3-deoxy-phosphogluconate aldolase;AltName: Full=2-keto-3-deoxy-6-phosphogluconate aldolase;Short=KDPG-aldolase;AltName: Full=Phospho-2-dehydro-3-deoxygluconate aldolase;AltName: Full=Phospho-2-keto-3-deoxygl…		-0.624799			EC 4.1.2.14;EC 4.1.3.16;EC 4.1.1.112;EC 1.1.1.38;EC 4.1.3.42;EC 1.1.1.40
		EC 4.1.1.17
		EC 3.5.1.96	Pseudomonas_GM17_pacbio_PROKKA_05095	RecName: Full=Succinylglutamate desuccinylase		0.656334			EC 3.5.1.96;EC 3.1
		EC 1.2.1.71	Pseudomonas_GM17_pacbio_PROKKA_05098	RecName: Full=N-succinylglutamate 5-semialdehyde dehydrogenase;AltName: Full=Succinylglutamic semialdehyde dehydrogenase;Short=SGSD		0.852568			EC 1.2.1.71
		EC 2.6.1.81	Pseudomonas_GM17_pacbio_PROKKA_05101	RecName: Full=Succinylornithine transaminase;AltName: Full=Succinylornithine aminotransferase		0.149835			EC 2.6.1.11;EC 2.6.1.81;EC 2.6.1.17
		EC 3.5.3.23	Pseudomonas_GM17_pacbio_PROKKA_05097	RecName: Full=N-succinylarginine dihydrolase		0.836402			EC 3.5.3.23
		EC 3.5.3.12	Pseudomonas_GM17_pacbio_PROKKA_00971	RecName: Full=Agmatine deiminase;AltName: Full=Agmatine iminohydrolase	+	3.0423	+		EC 3.5.3.12;EC 3.5.3.15
		EC 3.5.1.53
		EC 3.5.1.94	Pseudomonas_GM17_pacbio_PROKKA_03745	RecName: Full=GMP synthase [glutamine-hydrolyzing];AltName: Full=GMP synthetase;AltName: Full=Glutamine amidotransferase	+	6.071	+		EC 3.5.1.94
			Pseudomonas_GM17_pacbio_PROKKA_00302	RecName: Full=GMP synthase [glutamine-hydrolyzing];AltName: Full=GMP synthetase;AltName: Full=Glutamine amidotransferase		4.08423			EC 3.5.1.94
		EC 1.2.1.19	Pseudomonas_GM17_pacbio_PROKKA_01766	RecName: Full=Gamma-aminobutyraldehyde dehydrogenase;Short=ABALDH;AltName: Full=1-pyrroline dehydrogenase;AltName: Full=4-aminobutanal dehydrogenase;AltName: Full=5-aminopentanal dehydrogenase	+	3.10573	+		EC 1.2.1.5;EC 1.2.1.19;EC 1.2.1.3
			Pseudomonas_GM17_pacbio_PROKKA_01761	RecName: Full=Gamma-aminobutyraldehyde dehydrogenase;Short=ABALDH;AltName: Full=1-pyrroline dehydrogenase;AltName: Full=4-aminobutanal dehydrogenase;AltName: Full=5-aminopentanal dehydrogenase	+	1.64457	+		EC 1.2.1.5;EC 1.2.1.19;EC 1.2.1.3
		EC 1.5.1.43
		EC 4.1.1.96
		EC 2.5.1.16
		EC 3.5.3.7	Pseudomonas_GM17_pacbio_PROKKA_02194	RecName: Full=Agmatinase;AltName: Full=Agmatine ureohydrolase;Short=AUH	+	5.21457	+		EC 3.5.3.11;EC 3.5.3.7
Purine metabolism		EC 3.6.1.13
		EC 2.7.6.1	Pseudomonas_GM17_pacbio_PROKKA_05619	RecName: Full=Ribose-phosphate pyrophosphokinase;Short=RPPK;AltName: Full=5-phospho-D-ribosyl alpha-1-diphosphate;AltName: Full=Phosphoribosyl diphosphate synthase;AltName: Full=Phosphoribosyl pyrophosphate synthase;Short=P-Rib-PP synthase;Short=PRPP synthase;Short=PRPPase	+	1.64133	+		EC 2.7.6.1
		EC 2.4.2.14	Pseudomonas_GM17_pacbio_PROKKA_04007	RecName: Full=Amidophosphoribosyltransferase;Short=ATase;AltName: Full=Glutamine phosphoribosylpyrophosphate amidotransferase;Short=GPATase;Flags: Precursor	+	1.51537	+		EC 2.4.2.14
		EC 6.3.4.13	Pseudomonas_GM17_pacbio_PROKKA_01306	RecName: Full=Phosphoribosylamine--glycine ligase;AltName: Full=GARS;AltName: Full=Glycinamide ribonucleotide synthetase;AltName: Full=Phosphoribosylglycinamide synthetase	+	1.1696	+		EC 6.3.4.13;EC 3.6.1.15
			Pseudomonas_GM17_pacbio_PROKKA_05025	RecName: Full=Phosphoribosylformylglycinamidine cyclo-ligase;AltName: Full=AIR synthase;AltName: Full=AIRS;AltName: Full=Phosphoribosyl-aminoimidazole synthetase		0.690567			EC 6.3.4.13;EC 6.3.3.1
		EC 2.1.2.2	Pseudomonas_GM17_pacbio_PROKKA_01728	RecName: Full=Formate-dependent phosphoribosylglycinamide formyltransferase;AltName: Full=5'-phosphoribosylglycinamide transformylase 2;AltName: Full=Formate-dependent GAR transformylase;AltName: Full=GAR transformylase 2;Short=GART 2;AltName: Full=Non-folate glycinamide ribonucleotide transformylase;AltName: Full=Phosphoribosylglycinamide formyltransferase 2	+	1.3089	+		EC 2.1.2.2;EC 6
			Pseudomonas_GM17_pacbio_PROKKA_05026	RecName: Full=Phosphoribosylglycinamide formyltransferase;AltName: Full=5'-phosphoribosylglycinamide transformylase;AltName: Full=GAR transformylase;Short=GART		-0.202434			EC 2.1.2.2;EC 3
		EC 6.3.5.3	Pseudomonas_GM17_pacbio_PROKKA_01715	RecName: Full=Phosphoribosylformylglycinamidine synthase;Short=FGAM synthase;Short=FGAMS;AltName: Full=Formylglycinamide ribonucleotide amidotransferase;Short=FGAR amidotransferase;Short=FGAR-AT	+	2.34777	+		EC 6.3.5.3
		EC 6.3.3.1	Pseudomonas_GM17_pacbio_PROKKA_05025	RecName: Full=Phosphoribosylformylglycinamidine cyclo-ligase;AltName: Full=AIR synthase;AltName: Full=AIRS;AltName: Full=Phosphoribosyl-aminoimidazole synthetase		0.690567			EC 6.3.4.13;EC 6.3.3.1
		EC 6.3.4.18	Pseudomonas_GM17_pacbio_PROKKA_00502	RecName: Full=N5-carboxyaminoimidazole ribonucleotide synthase;Short=N5-CAIR synthase;AltName: Full=5-(carboxyamino)imidazole ribonucleotide synthetase	+	1.4852	+		EC 6.3.4.18;EC 4.1.1.21
		EC 5.4.99.18	Pseudomonas_GM17_pacbio_PROKKA_00503	RecName: Full=N5-carboxyaminoimidazole ribonucleotide mutase;Short=N5-CAIR mutase;AltName: Full=5-(carboxyamino)imidazole ribonucleotide mutase	+	1.03803	+		EC 5.4.99.18
		EC 6.3.2.6	Pseudomonas_GM17_pacbio_PROKKA_02088	RecName: Full=Phosphoribosylaminoimidazole-succinocarboxamide synthase;AltName: Full=SAICAR synthetase		0.182799			EC 6.3.2.6
		EC 4.3.2.2	Pseudomonas_GM17_pacbio_PROKKA_04439	RecName: Full=Adenylosuccinate lyase;Short=ASL;AltName: Full=Adenylosuccinase;Short=ASase		0.389567			EC 4.3.2.2
		EC 2.1.2.3	Pseudomonas_GM17_pacbio_PROKKA_01307	RecName: Full=Bifunctional purine biosynthesis protein PurH;Includes: RecName: Full=Phosphoribosylaminoimidazolecarboxamide formyltransferase;AltName: Full=AICAR transformylase;Includes: RecName: Full=IMP cyclohydrolase;AltName: Full=ATIC;AltName: Full=IMP synthase;AltName: Full=Inosinicase		0.8029			EC 3.5.4.10;EC 2.1.2.3
		EC 3.5.4.10	Pseudomonas_GM17_pacbio_PROKKA_01307	RecName: Full=Bifunctional purine biosynthesis protein PurH;Includes: RecName: Full=Phosphoribosylaminoimidazolecarboxamide formyltransferase;AltName: Full=AICAR transformylase;Includes: RecName: Full=IMP cyclohydrolase;AltName: Full=ATIC;AltName: Full=IMP synthase;AltName: Full=Inosinicase		0.8029			EC 3.5.4.10;EC 2.1.2.3
		EC 3.6.1.41	Pseudomonas_GM17_pacbio_PROKKA_00043	RecName: Full=Bis(5'-nucleosyl)-tetraphosphatase, symmetrical;AltName: Full=Ap4A hydrolase;AltName: Full=Diadenosine 5',5'''-P1,P4-tetraphosphate pyrophosphohydrolase;AltName: Full=Diadenosine tetraphosphatase	+	7.48627	+		EC 3.6.1.41;EC 3.1.3
		EC 2.7.1.25	Pseudomonas_GM17_pacbio_PROKKA_01587	RecName: Full=Sulfate adenylyltransferase subunit 1;AltName: Full=ATP-sulfurylase large subunit;AltName: Full=Sulfate adenylate transferase;Short=SAT		0.371833			EC 2.7.7.4;EC 3.6.1.15;EC 2.7.1.25
		EC 2.7.7.4	Pseudomonas_GM17_pacbio_PROKKA_01586	RecName: Full=Sulfate adenylyltransferase subunit 2;AltName: Full=ATP-sulfurylase small subunit;AltName: Full=Sulfate adenylate transferase;Short=SAT	+	2.5243	+		EC 2.7.7.4
			Pseudomonas_GM17_pacbio_PROKKA_01587	RecName: Full=Sulfate adenylyltransferase subunit 1;AltName: Full=ATP-sulfurylase large subunit;AltName: Full=Sulfate adenylate transferase;Short=SAT		0.371833			EC 2.7.7.4;EC 3.6.1.15;EC 2.7.1.25
		EC 3.1.7.2	Pseudomonas_GM17_pacbio_PROKKA_05031	RecName: Full=GTP pyrophosphokinase;AltName: Full=(p)ppGpp synthase;AltName: Full=ATP:GTP 3'-pyrophosphotransferase;AltName: Full=ppGpp synthase I		0.695667			EC 2.7.6.5;EC 3.1.7.2
			Pseudomonas_GM17_pacbio_PROKKA_00442	RecName: Full=GTP pyrophosphokinase;AltName: Full=(p)ppGpp synthase;AltName: Full=ATP:GTP 3'-pyrophosphotransferase;AltName: Full=ppGpp synthase I		0.0473671			EC 2.7.6.5;EC 3.1.7.2
		EC 2.7.4.6	Pseudomonas_GM17_pacbio_PROKKA_02369	RecName: Full=Succinate--CoA ligase [ADP-forming] subunit alpha;AltName: Full=Succinyl-CoA synthetase subunit alpha;Short=SCS-alpha		0.895433			EC 2.7.4.6;EC 6.2.1.5;EC 6.2.1.4
			Pseudomonas_GM17_pacbio_PROKKA_01787	RecName: Full=Adenylate kinase;Short=AK;AltName: Full=ATP-AMP transphosphorylase;AltName: Full=ATP:AMP phosphotransferase;AltName: Full=Adenylate monophosphate kinase		0.827799			EC 2.7.4.4;EC 2.7.4.3;EC 2.7.4.6
			Pseudomonas_GM17_pacbio_PROKKA_05452	RecName: Full=Nucleoside diphosphate kinase;Short=NDK;Short=NDP kinase;AltName: Full=Nucleoside-2-P kinase		0.537666			EC 2.7.4.6
			Pseudomonas_GM17_pacbio_PROKKA_02368	RecName: Full=Succinate--CoA ligase [ADP-forming] subunit beta;AltName: Full=Succinyl-CoA synthetase subunit beta;Short=SCS-beta		0.2784			EC 2.7.4.6;EC 6.2.1.5
		EC 6.3.4.4	Pseudomonas_GM17_pacbio_PROKKA_01219	RecName: Full=Adenylosuccinate synthetase;Short=AMPSase;Short=AdSS;AltName: Full=IMP--aspartate ligase	+	1.3462	+		EC 6.3.4.4
		EC 3.6.1.8
		EC 3.1.4.17
		EC 3.1.4.53
		EC 2.7.6.5	Pseudomonas_GM17_pacbio_PROKKA_05031	RecName: Full=GTP pyrophosphokinase;AltName: Full=(p)ppGpp synthase;AltName: Full=ATP:GTP 3'-pyrophosphotransferase;AltName: Full=ppGpp synthase I		0.695667			EC 2.7.6.5;EC 3.1.7.2
			Pseudomonas_GM17_pacbio_PROKKA_00442	RecName: Full=GTP pyrophosphokinase;AltName: Full=(p)ppGpp synthase;AltName: Full=ATP:GTP 3'-pyrophosphotransferase;AltName: Full=ppGpp synthase I		0.0473671			EC 2.7.6.5;EC 3.1.7.2
		EC 3.6.1.5
		EC 3.6.1.6
		EC 6.3.5.2	Pseudomonas_GM17_pacbio_PROKKA_05433	RecName: Full=GMP synthase [glutamine-hydrolyzing];AltName: Full=GMP synthetase;AltName: Full=Glutamine amidotransferase	+	1.624	+		EC 3.6.1;EC 6.3.5.2
		EC 1.1.1.205	Pseudomonas_GM17_pacbio_PROKKA_05434	RecName: Full=Inosine-5'-monophosphate dehydrogenase;Short=IMP dehydrogenase;Short=IMPD;Short=IMPDH	+	1.4045	+		EC 1.1.1.205
		EC 2.7.4.3	Pseudomonas_GM17_pacbio_PROKKA_01787	RecName: Full=Adenylate kinase;Short=AK;AltName: Full=ATP-AMP transphosphorylase;AltName: Full=ATP:AMP phosphotransferase;AltName: Full=Adenylate monophosphate kinase		0.827799			EC 2.7.4.4;EC 2.7.4.3;EC 2.7.4.6
		EC 4.6.1.1	Pseudomonas_GM17_pacbio_PROKKA_02200	RecName: Full=Bifunctional hemolysin/adenylate cyclase;AltName: Full=AC-HLY;AltName: Full=ACT;AltName: Full=Cyclolysin;Contains: RecName: Full=Calmodulin-sensitive adenylate cyclase;AltName: Full=ATP pyrophosphate-lyase;AltName: Full=Adenylyl cyclase;Contains: RecName: Full=Hemolysin;Flags: Precursor	+	-1.95637		+	EC 4.6.1.1
		EC 1.17.4.2
		EC 2.7.1.40	Pseudomonas_GM17_pacbio_PROKKA_05294	RecName: Full=Pyruvate kinase;Short=PK		0.213			EC 2.7.1.40
		EC 2.7.4.8	Pseudomonas_GM17_pacbio_PROKKA_00440	RecName: Full=Guanylate kinase;AltName: Full=GMP kinase		0.599566			EC 2.7.4.4;EC 2.7.4.8
		EC 3.5.4.3	Pseudomonas_GM17_pacbio_PROKKA_02587	RecName: Full=5-methylthioadenosine/S-adenosylhomocysteine deaminase;Short=MTA/SAH deaminase	+	1.71037	+		EC 3.5.3;EC 3.5.4.3
		EC 3.6.1.19
		EC 3.6.1.66	Pseudomonas_GM17_pacbio_PROKKA_00229	RecName: Full=dITP/XTP pyrophosphatase;AltName: Full=Non-canonical purine NTP pyrophosphatase;AltName: Full=Non-standard purine NTP pyrophosphatase;AltName: Full=Nucleoside-triphosphate diphosphatase;AltName: Full=Nucleoside-triphosphate pyrophosphatase;Short=NTPase	+	-6.46337		+	EC 3.6.1.66;EC 3.6.1.9;EC 3.6.1.15
		EC 1.17.1.7
		EC 3.5.2.17	Pseudomonas_GM17_pacbio_PROKKA_04949	RecName: Full=5-hydroxyisourate hydrolase;Short=HIU hydrolase;Short=HIUHase	+	1.21587	+		EC 3.5.2.17
		EC 2.4.2.8
		EC 2.4.2.22	Pseudomonas_GM17_pacbio_PROKKA_00411	RecName: Full=Xanthine phosphoribosyltransferase;Short=XPRTase		-0.177167			EC 2.4.2.22
		EC 1.17.1.4
		EC 3.2.2.2
		EC 3.2.2.8	Pseudomonas_GM17_pacbio_PROKKA_03980	RecName: Full=Pyrimidine-specific ribonucleoside hydrolase RihA;AltName: Full=Cytidine/uridine-specific hydrolase	+	-1.21987		+	EC 3.2.2.8;EC 3.2.2.3
		EC 3.2.2.1	Pseudomonas_GM17_pacbio_PROKKA_00961	RecName: Full=GMP/IMP nucleotidase YrfG	+	1.77937	+		EC 3.2.2.1;EC 3.1.3.5
		EC 3.5.4.4	Pseudomonas_GM17_pacbio_PROKKA_05423	RecName: Full=tRNA-specific adenosine deaminase	+	4.92807	+		EC 3.5.4.4
			Pseudomonas_GM17_pacbio_PROKKA_00894	RecName: Full=tRNA-specific adenosine deaminase		1.9788			EC 3.5.4.4
		EC 3.2.2.4	Pseudomonas_GM17_pacbio_PROKKA_05969	RecName: Full=AMP nucleosidase	+	1.54873	+		EC 3.2.2.4
			Pseudomonas_GM17_pacbio_PROKKA_01239	RecName: Full=Cytokinin riboside 5'-monophosphate phosphoribohydrolase;AltName: Full=Protein LONELY GUY homolog;Short=LOG homolog	+	1.44473	+		EC 3.2.2.4
			Pseudomonas_GM17_pacbio_PROKKA_03671	RecName: Full=Pyrimidine/purine nucleotide 5'-monophosphate nucleosidase;AltName: Full=AMP nucleosidase;AltName: Full=CMP nucleosidase;AltName: Full=GMP nucleosidase;AltName: Full=IMP nucleosidase;AltName: Full=UMP nucleosidase;AltName: Full=dTMP nucleosidase	+	1.4139	+		EC 3.2.2.10;EC 3.2.2.12;EC 3.2.2.4
		EC 3.5.3.4	Pseudomonas_GM17_pacbio_PROKKA_04952	RecName: Full=Probable allantoicase;AltName: Full=Allantoate amidinohydrolase	+	1.43277	+		EC 3.5.3.4
		EC 3.5.1.5	Pseudomonas_GM17_pacbio_PROKKA_01278	RecName: Full=Urease subunit gamma;AltName: Full=Urea amidohydrolase subunit gamma	+	7.65047	+		EC 3.5.1.5
			Pseudomonas_GM17_pacbio_PROKKA_01275	RecName: Full=Urease subunit beta;AltName: Full=Urea amidohydrolase subunit beta	+	5.57937	+		EC 3.5.1.5
			Pseudomonas_GM17_pacbio_PROKKA_01274	RecName: Full=Urease subunit alpha;AltName: Full=Urea amidohydrolase subunit alpha		0.877734			EC 3.5.1.5
		EC 4.3.2.3
		EC 2.4.2.7	Pseudomonas_GM17_pacbio_PROKKA_02608	RecName: Full=Adenine phosphoribosyltransferase;Short=APRT	+	2.08047	+		EC 2.4.2.7
		EC 3.1.3.5	Pseudomonas_GM17_pacbio_PROKKA_00388	RecName: Full=Pyrophosphatase PpaX	+	2.16927	+		EC 3.1.3.5
			Pseudomonas_GM17_pacbio_PROKKA_00961	RecName: Full=GMP/IMP nucleotidase YrfG	+	1.77937	+		EC 3.2.2.1;EC 3.1.3.5
		EC 1.17.4.1	Pseudomonas_GM17_pacbio_PROKKA_05058	RecName: Full=Ribonucleoside-diphosphate reductase subunit alpha;AltName: Full=Ribonucleotide reductase		0.0171331			EC 1.17.4.1
		EC 2.7.4.11
		EC 2.7.1.76
		EC 2.7.2.2	Pseudomonas_GM17_pacbio_PROKKA_05220	RecName: Full=Carbamate kinase		-0.795968			EC 2.7.2.2
fatty acid biosynthesis		EC 2.3.1.85	Pseudomonas_GM17_pacbio_PROKKA_02546	RecName: Full=3-oxoacyl-[acyl-carrier-protein] reductase FabG;AltName: Full=3-ketoacyl-acyl carrier protein reductase;AltName: Full=Beta-Ketoacyl-acyl carrier protein reductase;AltName: Full=Beta-ketoacyl-ACP reductase	+	2.22607	+		EC 2.3.1.85;EC 1.1.1.100
			Pseudomonas_GM17_pacbio_PROKKA_02451	RecName: Full=3-oxoacyl-[acyl-carrier-protein] synthase 2;AltName: Full=3-oxoacyl-[acyl-carrier-protein] synthase II;AltName: Full=Beta-ketoacyl-ACP synthase II;Short=KAS II	+	1.89267	+		EC 2.3.1.41;EC 2.3.1.85
			Pseudomonas_GM17_pacbio_PROKKA_05343	RecName: Full=3-oxoacyl-[acyl-carrier-protein] reductase FabG;AltName: Full=3-ketoacyl-acyl carrier protein reductase;AltName: Full=Beta-Ketoacyl-acyl carrier protein reductase;AltName: Full=Beta-ketoacyl-ACP reductase	+	1.8695	+		EC 2.3.1.85;EC 1.1.1.100
			Pseudomonas_GM17_pacbio_PROKKA_01825	RecName: Full=3-hydroxyacyl-[acyl-carrier-protein] dehydratase FabZ;AltName: Full=(3R)-hydroxymyristoyl-[acyl-carrier-protein] dehydratase;Short=(3R)-hydroxymyristoyl-ACP dehydrase;AltName: Full=Beta-hydroxyacyl-ACP dehydratase	+	1.41753	+		EC 2.3.1.85;EC 4.2.1.59
			Pseudomonas_GM17_pacbio_PROKKA_01117	RecName: Full=3-oxoacyl-[acyl-carrier-protein] reductase FabG;AltName: Full=3-ketoacyl-acyl carrier protein reductase;AltName: Full=Beta-Ketoacyl-acyl carrier protein reductase;AltName: Full=Beta-ketoacyl-ACP reductase	+	1.39557	+		EC 2.3.1.85;EC 1.1.1.100
			Pseudomonas_GM17_pacbio_PROKKA_02449	RecName: Full=3-oxoacyl-[acyl-carrier-protein] reductase FabG;AltName: Full=3-ketoacyl-acyl carrier protein reductase;AltName: Full=Beta-Ketoacyl-acyl carrier protein reductase;AltName: Full=Beta-ketoacyl-ACP reductase	+	1.04177	+		EC 2.3.1.85;EC 1.1.1.100
			Pseudomonas_GM17_pacbio_PROKKA_05671	RecName: Full=3-oxoacyl-[acyl-carrier-protein] reductase FabG;AltName: Full=3-ketoacyl-acyl carrier protein reductase;AltName: Full=Beta-Ketoacyl-acyl carrier protein reductase;AltName: Full=Beta-ketoacyl-ACP reductase	+	-8.2714		+	EC 2.3.1.85;EC 1.1.1
			Pseudomonas_GM17_pacbio_PROKKA_02143	RecName: Full=3-oxoacyl-[acyl-carrier-protein] synthase 3;AltName: Full=3-oxoacyl-[acyl-carrier-protein] synthase III;AltName: Full=Beta-ketoacyl-ACP synthase III;Short=KAS III		0.938934			EC 2.3.1.41;EC 2.3.1.85;EC 2.3.1.181
			Pseudomonas_GM17_pacbio_PROKKA_01350	RecName: Full=3-oxoacyl-[acyl-carrier-protein] reductase FabG;AltName: Full=3-ketoacyl-acyl carrier protein reductase;AltName: Full=Beta-Ketoacyl-acyl carrier protein reductase;AltName: Full=Beta-ketoacyl-ACP reductase		0.749868			EC 2.3.1.85;EC 1.1.1.100
			Pseudomonas_GM17_pacbio_PROKKA_02386	RecName: Full=3-hydroxydecanoyl-[acyl-carrier-protein] dehydratase;AltName: Full=3-hydroxyacyl-[acyl-carrier-protein] dehydratase FabA;AltName: Full=Beta-hydroxydecanoyl thioester dehydrase;AltName: Full=Trans-2-decenoyl-[acyl-carrier-protein] isomerase		0.645598			EC 2.3.1.85;EC 4.2.1.59;EC 5.3.3.14
			Pseudomonas_GM17_pacbio_PROKKA_02385	RecName: Full=3-oxoacyl-[acyl-carrier-protein] synthase 2;AltName: Full=3-oxoacyl-[acyl-carrier-protein] synthase II;AltName: Full=Beta-ketoacyl-ACP synthase II;Short=KAS II		0.468369			EC 2.3.1.41;EC 2.3.1.85
			Pseudomonas_GM17_pacbio_PROKKA_03925	RecName: Full=Enoyl-[acyl-carrier-protein] reductase [NADH];Short=ENR		0.417767			EC 2.3.1.85;EC 1.3.1.9;EC 1.3.1.44
			Pseudomonas_GM17_pacbio_PROKKA_03951	RecName: Full=3-oxoacyl-[acyl-carrier-protein] synthase 2;AltName: Full=3-oxoacyl-[acyl-carrier-protein] synthase II;AltName: Full=Beta-ketoacyl-ACP synthase II;Short=KAS II		0.359734			EC 2.3.1.41;EC 2.3.1.85
			Pseudomonas_GM17_pacbio_PROKKA_02448	RecName: Full=Malonyl CoA-acyl carrier protein transacylase;Short=MCT		0.0477002			EC 2.3.1.85;EC 2.3.1.39
		EC 2.3.1.86
		EC 2.3.1.41	Pseudomonas_GM17_pacbio_PROKKA_02451	RecName: Full=3-oxoacyl-[acyl-carrier-protein] synthase 2;AltName: Full=3-oxoacyl-[acyl-carrier-protein] synthase II;AltName: Full=Beta-ketoacyl-ACP synthase II;Short=KAS II	+	1.89267	+		EC 2.3.1.41;EC 2.3.1.85
			Pseudomonas_GM17_pacbio_PROKKA_02143	RecName: Full=3-oxoacyl-[acyl-carrier-protein] synthase 3;AltName: Full=3-oxoacyl-[acyl-carrier-protein] synthase III;AltName: Full=Beta-ketoacyl-ACP synthase III;Short=KAS III		0.938934			EC 2.3.1.41;EC 2.3.1.85;EC 2.3.1.181
			Pseudomonas_GM17_pacbio_PROKKA_02385	RecName: Full=3-oxoacyl-[acyl-carrier-protein] synthase 2;AltName: Full=3-oxoacyl-[acyl-carrier-protein] synthase II;AltName: Full=Beta-ketoacyl-ACP synthase II;Short=KAS II		0.468369			EC 2.3.1.41;EC 2.3.1.85
			Pseudomonas_GM17_pacbio_PROKKA_03951	RecName: Full=3-oxoacyl-[acyl-carrier-protein] synthase 2;AltName: Full=3-oxoacyl-[acyl-carrier-protein] synthase II;AltName: Full=Beta-ketoacyl-ACP synthase II;Short=KAS II		0.359734			EC 2.3.1.41;EC 2.3.1.85
		EC 2.3.1.179
		EC 1.1.1.100	Pseudomonas_GM17_pacbio_PROKKA_02546	RecName: Full=3-oxoacyl-[acyl-carrier-protein] reductase FabG;AltName: Full=3-ketoacyl-acyl carrier protein reductase;AltName: Full=Beta-Ketoacyl-acyl carrier protein reductase;AltName: Full=Beta-ketoacyl-ACP reductase	+	2.22607	+		EC 2.3.1.85;EC 1.1.1.100
			Pseudomonas_GM17_pacbio_PROKKA_05343	RecName: Full=3-oxoacyl-[acyl-carrier-protein] reductase FabG;AltName: Full=3-ketoacyl-acyl carrier protein reductase;AltName: Full=Beta-Ketoacyl-acyl carrier protein reductase;AltName: Full=Beta-ketoacyl-ACP reductase	+	1.8695	+		EC 2.3.1.85;EC 1.1.1.100
			Pseudomonas_GM17_pacbio_PROKKA_01117	RecName: Full=3-oxoacyl-[acyl-carrier-protein] reductase FabG;AltName: Full=3-ketoacyl-acyl carrier protein reductase;AltName: Full=Beta-Ketoacyl-acyl carrier protein reductase;AltName: Full=Beta-ketoacyl-ACP reductase	+	1.39557	+		EC 2.3.1.85;EC 1.1.1.100
			Pseudomonas_GM17_pacbio_PROKKA_02449	RecName: Full=3-oxoacyl-[acyl-carrier-protein] reductase FabG;AltName: Full=3-ketoacyl-acyl carrier protein reductase;AltName: Full=Beta-Ketoacyl-acyl carrier protein reductase;AltName: Full=Beta-ketoacyl-ACP reductase	+	1.04177	+		EC 2.3.1.85;EC 1.1.1.100
			Pseudomonas_GM17_pacbio_PROKKA_01350	RecName: Full=3-oxoacyl-[acyl-carrier-protein] reductase FabG;AltName: Full=3-ketoacyl-acyl carrier protein reductase;AltName: Full=Beta-Ketoacyl-acyl carrier protein reductase;AltName: Full=Beta-ketoacyl-ACP reductase		0.749868			EC 2.3.1.85;EC 1.1.1.100
		EC 4.2.1.59	Pseudomonas_GM17_pacbio_PROKKA_01130	RecName: Full=D-alanine--D-alanyl carrier protein ligase;Short=DCL;AltName: Full=D-alanine--poly(phosphoribitol) ligase subunit 1;AltName: Full=D-alanine-activating enzyme;Short=DAE	+	2.813	+		EC 4.2.1.59
			Pseudomonas_GM17_pacbio_PROKKA_01825	RecName: Full=3-hydroxyacyl-[acyl-carrier-protein] dehydratase FabZ;AltName: Full=(3R)-hydroxymyristoyl-[acyl-carrier-protein] dehydratase;Short=(3R)-hydroxymyristoyl-ACP dehydrase;AltName: Full=Beta-hydroxyacyl-ACP dehydratase	+	1.41753	+		EC 2.3.1.85;EC 4.2.1.59
			Pseudomonas_GM17_pacbio_PROKKA_02386	RecName: Full=3-hydroxydecanoyl-[acyl-carrier-protein] dehydratase;AltName: Full=3-hydroxyacyl-[acyl-carrier-protein] dehydratase FabA;AltName: Full=Beta-hydroxydecanoyl thioester dehydrase;AltName: Full=Trans-2-decenoyl-[acyl-carrier-protein] isomerase		0.645598			EC 2.3.1.85;EC 4.2.1.59;EC 5.3.3.14
		EC 1.3.1.9	Pseudomonas_GM17_pacbio_PROKKA_03925	RecName: Full=Enoyl-[acyl-carrier-protein] reductase [NADH];Short=ENR		0.417767			EC 2.3.1.85;EC 1.3.1.9;EC 1.3.1.44
		EC 6.4.1.2	Pseudomonas_GM17_pacbio_PROKKA_01313	RecName: Full=Biotin carboxyl carrier protein of acetyl-CoA carboxylase;Short=BCCP	+	1.34163	+		EC 6.4.1.2
			Pseudomonas_GM17_pacbio_PROKKA_04490	RecName: Full=Biotin carboxylase;AltName: Full=Acetyl-coenzyme A carboxylase biotin carboxylase subunit A	+	1.1457	+		EC 6.4.1.3;EC 6.4.1.2;EC 6.3.4.14
			Pseudomonas_GM17_pacbio_PROKKA_04011	RecName: Full=Acetyl-coenzyme A carboxylase carboxyl transferase subunit beta;Short=ACCase subunit beta;Short=Acetyl-CoA carboxylase carboxyltransferase subunit beta	+	1.1446	+		EC 6.4.1.2;EC 2.1.3
			Pseudomonas_GM17_pacbio_PROKKA_00543	RecName: Full=Biotin carboxylase;AltName: Full=Acetyl-coenzyme A carboxylase biotin carboxylase subunit A		0.732899			EC 6.4.1.3;EC 6.4.1.1;EC 6.4.1.2;EC 6.3.4.14
			Pseudomonas_GM17_pacbio_PROKKA_01830	RecName: Full=Acetyl-coenzyme A carboxylase carboxyl transferase subunit alpha;Short=ACCase subunit alpha;Short=Acetyl-CoA carboxylase carboxyltransferase subunit alpha		0.597165			EC 6.4.1.2;EC 2.1.3
			Pseudomonas_GM17_pacbio_PROKKA_01312	RecName: Full=Biotin carboxylase;AltName: Full=Acetyl-coenzyme A carboxylase biotin carboxylase subunit A		-0.119666			EC 6.4.1.3;EC 6.4.1.2;EC 6.3.4.14
		EC 2.3.1.39	Pseudomonas_GM17_pacbio_PROKKA_02448	RecName: Full=Malonyl CoA-acyl carrier protein transacylase;Short=MCT		0.0477002			EC 2.3.1.85;EC 2.3.1.39
		EC 5.3.3.14	Pseudomonas_GM17_pacbio_PROKKA_02386	RecName: Full=3-hydroxydecanoyl-[acyl-carrier-protein] dehydratase;AltName: Full=3-hydroxyacyl-[acyl-carrier-protein] dehydratase FabA;AltName: Full=Beta-hydroxydecanoyl thioester dehydrase;AltName: Full=Trans-2-decenoyl-[acyl-carrier-protein] isomerase		0.645598			EC 2.3.1.85;EC 4.2.1.59;EC 5.3.3.14
		EC 6.2.1.3	Pseudomonas_GM17_pacbio_PROKKA_05179	RecName: Full=Long-chain-fatty-acid--CoA ligase;AltName: Full=Long-chain acyl-CoA synthetase	+	3.09197	+		EC 6.2.1.3;EC 6.2.1.2
			Pseudomonas_GM17_pacbio_PROKKA_05180	RecName: Full=Long-chain-fatty-acid--CoA ligase;AltName: Full=Long-chain acyl-CoA synthetase	+	1.67613	+		EC 6.2.1.3;EC 6.2.1.2
fatty acid elongation		EC 2.3.1.16	Pseudomonas_GM17_pacbio_PROKKA_01974	RecName: Full=Beta-ketoadipyl-CoA thiolase;AltName: Full=3-oxoadipyl-CoA thiolase	+	4.3422	+		EC 2.3.1.174;EC 2.3.1.16;EC 2.3.1.9
			Pseudomonas_GM17_pacbio_PROKKA_02641	RecName: Full=3-ketoacyl-CoA thiolase;AltName: Full=Acetyl-CoA acyltransferase;AltName: Full=Beta-ketothiolase;AltName: Full=Fatty acid oxidation complex subunit beta	+	2.3027	+		EC 2.3.1.16
			Pseudomonas_GM17_pacbio_PROKKA_03129	RecName: Full=Probable acetyl-CoA acyltransferase;AltName: Full=Acetoacetyl-CoA thiolase	+	2.03773	+		EC 2.3.1.16;EC 2.3.1.9
			Pseudomonas_GM17_pacbio_PROKKA_05742	RecName: Full=Probable acetyl-CoA acyltransferase;AltName: Full=Acetoacetyl-CoA thiolase	+	2.03297	+		EC 2.3.1.16;EC 2.3.1.9
			Pseudomonas_GM17_pacbio_PROKKA_03760	RecName: Full=Probable acetyl-CoA acyltransferase;AltName: Full=Acetoacetyl-CoA thiolase	+	1.9975	+		EC 2.3.1.16;EC 2.3.1.9
			Pseudomonas_GM17_pacbio_PROKKA_04914	RecName: Full=3-ketoacyl-CoA thiolase;AltName: Full=Acetyl-CoA acyltransferase;AltName: Full=Beta-ketothiolase;AltName: Full=Fatty acid oxidation complex subunit beta	+	1.36797	+		EC 2.3.1.16
		EC 1.1.1.35	Pseudomonas_GM17_pacbio_PROKKA_03943	RecName: Full=Fatty acid oxidation complex subunit alpha;Includes: RecName: Full=Enoyl-CoA hydratase/Delta(3)-cis-Delta(2)-trans-enoyl-CoA isomerase/3-hydroxybutyryl-CoA epimerase;Includes: RecName: Full=3-hydroxyacyl-CoA dehydrogenase	+	9.24777	+		EC 1.1.1.35;EC 1.1.1.157
			Pseudomonas_GM17_pacbio_PROKKA_00954	RecName: Full=Fatty acid oxidation complex subunit alpha;Includes: RecName: Full=Enoyl-CoA hydratase/3-hydroxybutyryl-CoA epimerase;Includes: RecName: Full=3-hydroxyacyl-CoA dehydrogenase	+	6.7852	+		EC 1.1.1.35;EC 4
			Pseudomonas_GM17_pacbio_PROKKA_02488	RecName: Full=Fatty acid oxidation complex subunit alpha;Includes: RecName: Full=Enoyl-CoA hydratase/3-hydroxybutyryl-CoA epimerase;Includes: RecName: Full=3-hydroxyacyl-CoA dehydrogenase	+	6.39057	+		EC 1.1.1.35;EC 4
			Pseudomonas_GM17_pacbio_PROKKA_03185	RecName: Full=Fatty acid oxidation complex subunit alpha;Includes: RecName: Full=Enoyl-CoA hydratase/3-hydroxybutyryl-CoA epimerase;Includes: RecName: Full=3-hydroxyacyl-CoA dehydrogenase	+	5.1535	+		EC 1.1.1.35;EC 1.1.1.157
			Pseudomonas_GM17_pacbio_PROKKA_01035	RecName: Full=Fatty acid oxidation complex subunit alpha;Includes: RecName: Full=Enoyl-CoA hydratase/3-hydroxybutyryl-CoA epimerase;Includes: RecName: Full=3-hydroxyacyl-CoA dehydrogenase		0.968999			EC 1.1.1.35;EC 1.1.1.157
			Pseudomonas_GM17_pacbio_PROKKA_02640	RecName: Full=Fatty acid oxidation complex subunit alpha;Includes: RecName: Full=Enoyl-CoA hydratase/Delta(3)-cis-Delta(2)-trans-enoyl-CoA isomerase/3-hydroxybutyryl-CoA epimerase;Includes: RecName: Full=3-hydroxyacyl-CoA dehydrogenase		0.249067			EC 1.1.1.35;EC 1.1.1.211;EC 5.3.3.8;EC 4.2.1.17;EC 5.1.2.3
		EC 1.1.1.211	Pseudomonas_GM17_pacbio_PROKKA_02640	RecName: Full=Fatty acid oxidation complex subunit alpha;Includes: RecName: Full=Enoyl-CoA hydratase/Delta(3)-cis-Delta(2)-trans-enoyl-CoA isomerase/3-hydroxybutyryl-CoA epimerase;Includes: RecName: Full=3-hydroxyacyl-CoA dehydrogenase		0.249067			EC 1.1.1.35;EC 1.1.1.211;EC 5.3.3.8;EC 4.2.1.17;EC 5.1.2.3
		EC 4.2.1.17	Pseudomonas_GM17_pacbio_PROKKA_03184	RecName: Full=Carnitinyl-CoA dehydratase;AltName: Full=Crotonobetainyl-CoA hydratase	+	9.84147	+		EC 3;EC 5;EC 4.2.1.17
			Pseudomonas_GM17_pacbio_PROKKA_03197	RecName: Full=Putative aldehyde dehydrogenase	+	8.8256	+		EC 3.3.2;EC 3.7.1;EC 1.17.1;EC 1.2.1.5;EC 4.2.1.17;EC 1.2.1.3
			Pseudomonas_GM17_pacbio_PROKKA_03127	RecName: Full=Carnitinyl-CoA dehydratase;AltName: Full=Crotonobetainyl-CoA hydratase		0.803499			EC 5.1.2;EC 4.2.1.17
			Pseudomonas_GM17_pacbio_PROKKA_06007	RecName: Full=Nodulation protein N		0.377167			EC 1;EC 3;EC 4.2.1.17
			Pseudomonas_GM17_pacbio_PROKKA_02640	RecName: Full=Fatty acid oxidation complex subunit alpha;Includes: RecName: Full=Enoyl-CoA hydratase/Delta(3)-cis-Delta(2)-trans-enoyl-CoA isomerase/3-hydroxybutyryl-CoA epimerase;Includes: RecName: Full=3-hydroxyacyl-CoA dehydrogenase		0.249067			EC 1.1.1.35;EC 1.1.1.211;EC 5.3.3.8;EC 4.2.1.17;EC 5.1.2.3
		EC 4.2.1.74
		EC 3.1.2.22
fatty acid degradation		EC 1.3.3.6
		EC 1.3.8.7
		EC 1.3.8.8
		EC 1.3.8.9
		EC 4.2.1.17	Pseudomonas_GM17_pacbio_PROKKA_03184	RecName: Full=Carnitinyl-CoA dehydratase;AltName: Full=Crotonobetainyl-CoA hydratase	+	9.84147	+		EC 3;EC 5;EC 4.2.1.17
			Pseudomonas_GM17_pacbio_PROKKA_03197	RecName: Full=Putative aldehyde dehydrogenase	+	8.8256	+		EC 3.3.2;EC 3.7.1;EC 1.17.1;EC 1.2.1.5;EC 4.2.1.17;EC 1.2.1.3
			Pseudomonas_GM17_pacbio_PROKKA_03127	RecName: Full=Carnitinyl-CoA dehydratase;AltName: Full=Crotonobetainyl-CoA hydratase		0.803499			EC 5.1.2;EC 4.2.1.17
			Pseudomonas_GM17_pacbio_PROKKA_06007	RecName: Full=Nodulation protein N		0.377167			EC 1;EC 3;EC 4.2.1.17
			Pseudomonas_GM17_pacbio_PROKKA_02640	RecName: Full=Fatty acid oxidation complex subunit alpha;Includes: RecName: Full=Enoyl-CoA hydratase/Delta(3)-cis-Delta(2)-trans-enoyl-CoA isomerase/3-hydroxybutyryl-CoA epimerase;Includes: RecName: Full=3-hydroxyacyl-CoA dehydrogenase		0.249067			EC 1.1.1.35;EC 1.1.1.211;EC 5.3.3.8;EC 4.2.1.17;EC 5.1.2.3
		EC 4.2.1.74
		EC 2.3.1.16	Pseudomonas_GM17_pacbio_PROKKA_01974	RecName: Full=Beta-ketoadipyl-CoA thiolase;AltName: Full=3-oxoadipyl-CoA thiolase	+	4.3422	+		EC 2.3.1.174;EC 2.3.1.16;EC 2.3.1.9
			Pseudomonas_GM17_pacbio_PROKKA_02641	RecName: Full=3-ketoacyl-CoA thiolase;AltName: Full=Acetyl-CoA acyltransferase;AltName: Full=Beta-ketothiolase;AltName: Full=Fatty acid oxidation complex subunit beta	+	2.3027	+		EC 2.3.1.16
			Pseudomonas_GM17_pacbio_PROKKA_03129	RecName: Full=Probable acetyl-CoA acyltransferase;AltName: Full=Acetoacetyl-CoA thiolase	+	2.03773	+		EC 2.3.1.16;EC 2.3.1.9
			Pseudomonas_GM17_pacbio_PROKKA_05742	RecName: Full=Probable acetyl-CoA acyltransferase;AltName: Full=Acetoacetyl-CoA thiolase	+	2.03297	+		EC 2.3.1.16;EC 2.3.1.9
			Pseudomonas_GM17_pacbio_PROKKA_03760	RecName: Full=Probable acetyl-CoA acyltransferase;AltName: Full=Acetoacetyl-CoA thiolase	+	1.9975	+		EC 2.3.1.16;EC 2.3.1.9
			Pseudomonas_GM17_pacbio_PROKKA_04914	RecName: Full=3-ketoacyl-CoA thiolase;AltName: Full=Acetyl-CoA acyltransferase;AltName: Full=Beta-ketothiolase;AltName: Full=Fatty acid oxidation complex subunit beta	+	1.36797	+		EC 2.3.1.16
		EC 1.3.8.1
		EC 1.1.1.35	Pseudomonas_GM17_pacbio_PROKKA_03943	RecName: Full=Fatty acid oxidation complex subunit alpha;Includes: RecName: Full=Enoyl-CoA hydratase/Delta(3)-cis-Delta(2)-trans-enoyl-CoA isomerase/3-hydroxybutyryl-CoA epimerase;Includes: RecName: Full=3-hydroxyacyl-CoA dehydrogenase	+	9.24777	+		EC 1.1.1.35;EC 1.1.1.157
			Pseudomonas_GM17_pacbio_PROKKA_00954	RecName: Full=Fatty acid oxidation complex subunit alpha;Includes: RecName: Full=Enoyl-CoA hydratase/3-hydroxybutyryl-CoA epimerase;Includes: RecName: Full=3-hydroxyacyl-CoA dehydrogenase	+	6.7852	+		EC 1.1.1.35;EC 4
			Pseudomonas_GM17_pacbio_PROKKA_02488	RecName: Full=Fatty acid oxidation complex subunit alpha;Includes: RecName: Full=Enoyl-CoA hydratase/3-hydroxybutyryl-CoA epimerase;Includes: RecName: Full=3-hydroxyacyl-CoA dehydrogenase	+	6.39057	+		EC 1.1.1.35;EC 4
			Pseudomonas_GM17_pacbio_PROKKA_03185	RecName: Full=Fatty acid oxidation complex subunit alpha;Includes: RecName: Full=Enoyl-CoA hydratase/3-hydroxybutyryl-CoA epimerase;Includes: RecName: Full=3-hydroxyacyl-CoA dehydrogenase	+	5.1535	+		EC 1.1.1.35;EC 1.1.1.157
			Pseudomonas_GM17_pacbio_PROKKA_01035	RecName: Full=Fatty acid oxidation complex subunit alpha;Includes: RecName: Full=Enoyl-CoA hydratase/3-hydroxybutyryl-CoA epimerase;Includes: RecName: Full=3-hydroxyacyl-CoA dehydrogenase		0.968999			EC 1.1.1.35;EC 1.1.1.157
			Pseudomonas_GM17_pacbio_PROKKA_02640	RecName: Full=Fatty acid oxidation complex subunit alpha;Includes: RecName: Full=Enoyl-CoA hydratase/Delta(3)-cis-Delta(2)-trans-enoyl-CoA isomerase/3-hydroxybutyryl-CoA epimerase;Includes: RecName: Full=3-hydroxyacyl-CoA dehydrogenase		0.249067			EC 1.1.1.35;EC 1.1.1.211;EC 5.3.3.8;EC 4.2.1.17;EC 5.1.2.3
		EC 1.1.1.211	Pseudomonas_GM17_pacbio_PROKKA_02640	RecName: Full=Fatty acid oxidation complex subunit alpha;Includes: RecName: Full=Enoyl-CoA hydratase/Delta(3)-cis-Delta(2)-trans-enoyl-CoA isomerase/3-hydroxybutyryl-CoA epimerase;Includes: RecName: Full=3-hydroxyacyl-CoA dehydrogenase		0.249067			EC 1.1.1.35;EC 1.1.1.211;EC 5.3.3.8;EC 4.2.1.17;EC 5.1.2.3
		EC 2.3.1.9	Pseudomonas_GM17_pacbio_PROKKA_03129	RecName: Full=Probable acetyl-CoA acyltransferase;AltName: Full=Acetoacetyl-CoA thiolase	+	2.03773	+		EC 2.3.1.16;EC 2.3.1.9
			Pseudomonas_GM17_pacbio_PROKKA_05742	RecName: Full=Probable acetyl-CoA acyltransferase;AltName: Full=Acetoacetyl-CoA thiolase	+	2.03297	+		EC 2.3.1.16;EC 2.3.1.9
			Pseudomonas_GM17_pacbio_PROKKA_03760	RecName: Full=Probable acetyl-CoA acyltransferase;AltName: Full=Acetoacetyl-CoA thiolase	+	1.9975	+		EC 2.3.1.16;EC 2.3.1.9
			Pseudomonas_GM17_pacbio_PROKKA_01974	RecName: Full=Beta-ketoadipyl-CoA thiolase;AltName: Full=3-oxoadipyl-CoA thiolase	+	4.3422	+		EC 2.3.1.174;EC 2.3.1.16;EC 2.3.1.9
		EC 1.3.8.6
		EC 5.1.2.3	Pseudomonas_GM17_pacbio_PROKKA_02640	RecName: Full=Fatty acid oxidation complex subunit alpha;Includes: RecName: Full=Enoyl-CoA hydratase/Delta(3)-cis-Delta(2)-trans-enoyl-CoA isomerase/3-hydroxybutyryl-CoA epimerase;Includes: RecName: Full=3-hydroxyacyl-CoA dehydrogenase		0.249067			EC 1.1.1.35;EC 1.1.1.211;EC 5.3.3.8;EC 4.2.1.17;EC 5.1.2.3
glycerolipid metabolism		EC 2.7.1.31
		EC 1.2.1.3	Pseudomonas_GM17_pacbio_PROKKA_03197	RecName: Full=Putative aldehyde dehydrogenase	+	8.8256	+		EC 3.3.2;EC 3.7.1;EC 1.17.1;EC 1.2.1.5;EC 4.2.1.17;EC 1.2.1.3
			Pseudomonas_GM17_pacbio_PROKKA_03096	RecName: Full=L-threonine 3-dehydrogenase;Short=TDH	+	8.47173	+		EC 1.1.1.4;EC 1.2.1.5;EC 1.2.1.3;EC 1.1.1.1;EC 1.1.1.71
			Pseudomonas_GM17_pacbio_PROKKA_01766	RecName: Full=Gamma-aminobutyraldehyde dehydrogenase;Short=ABALDH;AltName: Full=1-pyrroline dehydrogenase;AltName: Full=4-aminobutanal dehydrogenase;AltName: Full=5-aminopentanal dehydrogenase	+	3.10573	+		EC 1.2.1.5;EC 1.2.1.19;EC 1.2.1.3
			Pseudomonas_GM17_pacbio_PROKKA_06014	RecName: Full=Putative aldehyde dehydrogenase AldA	+	2.70457	+		EC 1.2.1.48;EC 1.2.1.69;EC 1.2.1.5;EC 1.2.1.3
			Pseudomonas_GM17_pacbio_PROKKA_00425	RecName: Full=Betaine aldehyde dehydrogenase;Short=BADH	+	1.83933	+		EC 1.2.1.48;EC 1.2.1.5;EC 1.2.1.3
			Pseudomonas_GM17_pacbio_PROKKA_00860	RecName: Full=Putative aldehyde dehydrogenase	+	1.73237	+		EC 1.2.1.16;EC 1.2.1.26;EC 1.2.1.24;EC 1.2.1.79;EC 1.2.1.22;EC 1.2.1.21;EC 1.2.1.20;EC 1.2.1.5;EC 1.2.1.3
			Pseudomonas_GM17_pacbio_PROKKA_01761	RecName: Full=Gamma-aminobutyraldehyde dehydrogenase;Short=ABALDH;AltName: Full=1-pyrroline dehydrogenase;AltName: Full=4-aminobutanal dehydrogenase;AltName: Full=5-aminopentanal dehydrogenase	+	1.64457	+		EC 1.2.1.5;EC 1.2.1.19;EC 1.2.1.3
			Pseudomonas_GM17_pacbio_PROKKA_00108	RecName: Full=L-threonine 3-dehydrogenase;Short=TDH	+	1.30463	+		EC 1.2.1.46;EC 1.1.1;EC 1.2.1.5;EC 1.2.98.1;EC 1.2.1.3
			Pseudomonas_GM17_pacbio_PROKKA_04355	RecName: Full=Malonate-semialdehyde dehydrogenase;Short=MSA dehydrogenase;AltName: Full=Methylmalonate-semialdehyde dehydrogenase;Short=MMSA dehydrogenase;Short=MSDH	+	-1.15813		+	EC 1.2.1.5;EC 1.2.1.3
			Pseudomonas_GM17_pacbio_PROKKA_00150	RecName: Full=Oxygen-dependent choline dehydrogenase;Short=CDH;Short=CHD;AltName: Full=Betaine aldehyde dehydrogenase;Short=BADH		0.8968			EC 1.2.1.8;EC 1.2.1.5;EC 1.2.1.3;EC 1.1.99.1
			Pseudomonas_GM17_pacbio_PROKKA_00248	RecName: Full=Putative aldehyde dehydrogenase		0.550433			EC 1.2.1.68;EC 1.2.1.5;EC 1.2.1.3
			Pseudomonas_GM17_pacbio_PROKKA_00149	RecName: Full=Betaine aldehyde dehydrogenase;Short=BADH		-0.191166			EC 1.2.1.8;EC 1.2.1.5;EC 1.2.1.3
		EC 1.1.1.72
		EC 1.1.1.21
		EC 2.7.1.30	Pseudomonas_GM17_pacbio_PROKKA_05369	RecName: Full=Glycerol kinase;AltName: Full=ATP:glycerol 3-phosphotransferase;AltName: Full=Glycerokinase;Short=GK		-0.00933393			EC 2.7.1.30

## Sheet: Pantoea sp. YR343
	Enzymes predicted in dFBA analysis		Proteins from metaproteomics analysis
	Description	EC	ProteinID	Description	Significant	Log2FC_111_48h minus R2A_ES	Up in community	down in community	EC
Putrescine	Gamma-glutamyl-putrescine oxidase	EC 1.4.3.
	Gamma-glutamyl-putrescine synthetase	EC 6.3.1.11	Pantoea_YR343_pacbio_PROKKA_01940	RecName: Full=Glutamine synthetase;Short=GS;AltName: Full=Glutamate--ammonia ligase;AltName: Full=Glutamine synthetase I alpha;Short=GSI alpha		5.54497			EC 6.3.1.2;EC 6.3.1.11
	Low-affinity putrescine importer PlaP
	Putrescine ABC transporter putrescine-binding protein PotF	TC 3.A.1.11.2
	Putrescine transport ATP-binding protein PotA	TC 3.A.1.11.1
	Putrescine transport ATP-binding protein PotG	TC 3.A.1.11.2
	Putrescine transport system permease protein PotH	TC 3.A.1.11.2
	Putrescine transport system permease protein PotI	TC 3.A.1.11.2
	Putrescine utilization regulator
	Spermidine/putrescine import ABC transporter ATP-binding protein PotA	TC 3.A.1.11.1	Pantoea_YR343_pacbio_PROKKA_02901	RecName: Full=Spermidine/putrescine import ATP-binding protein PotA	+	6.52193	+		EC 7.6.2.11;EC 3.6.1.15;EC 7.6.2.16
			Pantoea_YR343_pacbio_PROKKA_03123	RecName: Full=Spermidine/putrescine import ATP-binding protein PotA	+	3.75903	+		EC 7.6.2.11;EC 7.6.2.16
			Pantoea_YR343_pacbio_PROKKA_00169	RecName: Full=Spermidine/putrescine import ATP-binding protein PotA		5.1831			EC 7
			Pantoea_YR343_pacbio_PROKKA_03596	RecName: Full=Spermidine/putrescine import ATP-binding protein PotA		0.238299			EC 7.6.2.11;EC 3.6.1.15
	Spermidine/putrescine import ABC transporter permease protein PotB	TC 3.A.1.11.1	Pantoea_YR343_pacbio_PROKKA_03122	RecName: Full=Spermidine/putrescine transport system permease protein PotB		2.34967			EC 7.6.2.11
	Spermidine/putrescine import ABC transporter permease protein PotC	TC 3.A.1.11.1
	Spermidine/putrescine import ABC transporter substrate-binding protein PotD	TC 3.A.1.11.1
			Pantoea_YR343_pacbio_PROKKA_03124	RecName: Full=Spermidine/putrescine-binding periplasmic protein;Short=SPBP;Flags: Precursor		1.58117			0
			Pantoea_YR343_pacbio_PROKKA_02904	RecName: Full=Spermidine/putrescine-binding periplasmic protein;Short=SPBP;Flags: Precursor	+	7.5641	+		0
XAN (Xanthine)	Xanthine and CO dehydrogenases maturation factor, XdhC/CoxF family
	Xanthine dehydrogenase iron-sulfur subunit;Xanthine dehydrogenase, FAD binding subunit	EC 1.17.1.4
	Xanthine dehydrogenase, molybdenum binding subunit	EC 1.17.1.4
	Xanthine permease;Xanthine:proton symporter XanP		Pantoea_YR343_pacbio_PROKKA_01580	RecName: Full=Xanthine permease XanP		5.16533			0
	Xanthine-guanine phosphoribosyltransferase	EC 2.4.2.22	Pantoea_YR343_pacbio_PROKKA_03608	RecName: Full=Xanthine-guanine phosphoribosyltransferase;Short=XGPRT;AltName: Full=Xanthine phosphoribosyltransferase	+	2.772	+		EC 2.4.2.8;EC 2.4.2.22
	Xanthine-uracil permease
	Xanthine/uracil/thiamine/ascorbate permease family protein
ocdca(octadecanoic	Octanoate-[acyl-carrier-protein]-protein-N-octanoyltransferase	EC 2.3.1.181
	Octaprenyl diphosphate synthase	EC 2.5.1.90	Pantoea_YR343_pacbio_PROKKA_03963	RecName: Full=Farnesyl diphosphate synthase;Short=FPP synthase;AltName: Full=(2E,6E)-farnesyl diphosphate synthase;AltName: Full=Geranyltranstransferase	+	-6.82433		+	EC 2.5.1.90
Glycerol	Acyl carrier protein		Pantoea_YR343_pacbio_PROKKA_02992	RecName: Full=Acyl carrier protein;Short=ACP		-5.23563			0
	Acyl-ACP:glycerol-3-phosphate O-acyltransferase	EC 2.3.1.n5
	Acyl-CoA:1-acyl-sn-glycerol-3-phosphate acyltransferase	EC 2.3.1.51	Pantoea_YR343_pacbio_PROKKA_01060	RecName: Full=1-acyl-sn-glycerol-3-phosphate acyltransferase;Short=1-AGP acyltransferase;Short=1-AGPAT;AltName: Full=Lysophosphatidic acid acyltransferase;Short=LPAAT		0.111167			EC 2.3.1.51
	Acyl-CoA:1-acyl-sn-glycerol-3-phosphate acyltransferase	EC 2.3.1.51	Pantoea_YR343_pacbio_PROKKA_01060	RecName: Full=1-acyl-sn-glycerol-3-phosphate acyltransferase;Short=1-AGP acyltransferase;Short=1-AGPAT;AltName: Full=Lysophosphatidic acid acyltransferase;Short=LPAAT		0.111167			EC 2.3.1.51
	Acyl-ACP:1-acyl-sn-glycerol-3-phosphate acyltransferase	EC 2.3.1.n4
	Aerobic glycerol-3-phosphate dehydrogenase	EC 1.1.5.3	Pantoea_YR343_pacbio_PROKKA_00751	RecName: Full=Aerobic glycerol-3-phosphate dehydrogenase		4.07223			EC 1.1.5.3
	CDP-diacylglycerol pyrophosphatase	EC 3.6.1.26	Pantoea_YR343_pacbio_PROKKA_00586	RecName: Full=CDP-diacylglycerol pyrophosphatase;AltName: Full=CDP-diacylglycerol phosphatidylhydrolase;AltName: Full=CDP-diglyceride hydrolase		6.08583			EC 3.6.1.26
	CDP-diacylglycerol--glycerol-3-phosphate 3-phosphatidyltransferase	EC 2.7.8.5	Pantoea_YR343_pacbio_PROKKA_01454	RecName: Full=CDP-diacylglycerol--serine O-phosphatidyltransferase;AltName: Full=Phosphatidylserine synthase		4.77707			EC 2.7.8.5;EC 2.7.8.8
	CDP-diacylglycerol--serine O-phosphatidyltransferase	EC 2.7.8.8	Pantoea_YR343_pacbio_PROKKA_01454	RecName: Full=CDP-diacylglycerol--serine O-phosphatidyltransferase;AltName: Full=Phosphatidylserine synthase		4.77707			EC 2.7.8.5;EC 2.7.8.8
	Diacylglycerol kinase	EC 2.7.1.107	Pantoea_YR343_pacbio_PROKKA_00143	RecName: Full=Diacylglycerol kinase;Short=DAGK;AltName: Full=Diglyceride kinase;Short=DGK		-0.607633			EC 2.7.1.107
	FIG018329: 1-acyl-sn-glycerol-3-phosphate acyltransferase
	Glycerol dehydrogenase	EC 1.1.1.6	Pantoea_YR343_pacbio_PROKKA_03194	RecName: Full=Glycerol dehydrogenase;Short=GDH;Short=GLDH	+	5.50073	+		EC 1.1.1.6;EC 1.1.1.75
	Glycerol kinase	EC 2.7.1.30	Pantoea_YR343_pacbio_PROKKA_00592	RecName: Full=Glycerol kinase;AltName: Full=ATP:glycerol 3-phosphotransferase;AltName: Full=Glycerokinase;Short=GK		1.18913			EC 2.7.1.30
	Glycerol uptake facilitator protein
	Glycerol-3-phosphate ABC transporter, ATP-binding protein UgpC	TC 3.A.1.1.3
	Glycerol-3-phosphate ABC transporter, permease protein UgpA	TC 3.A.1.1.3
	Glycerol-3-phosphate ABC transporter, permease protein UgpE	TC 3.A.1.1.3
	Glycerol-3-phosphate ABC transporter, substrate-binding protein UgpB		Pantoea_YR343_pacbio_PROKKA_00065	RecName: Full=sn-glycerol-3-phosphate-binding periplasmic protein UgpB;Flags: Precursor	+	5.8952	+		0
			Pantoea_YR343_pacbio_PROKKA_04867	RecName: Full=sn-glycerol-3-phosphate-binding periplasmic protein UgpB;Flags: Precursor	+	5.5296	+		0
			Pantoea_YR343_pacbio_PROKKA_04140	RecName: Full=sn-glycerol-3-phosphate-binding periplasmic protein UgpB;Flags: Precursor	+	-3.87587		+	0
	Glycerol-3-phosphate acyltransferase	EC 2.3.1.15	Pantoea_YR343_pacbio_PROKKA_01024	RecName: Full=Glycerol-3-phosphate acyltransferase;AltName: Full=G3P acyltransferase;Short=GPAT;AltName: Full=Lysophosphatidic acid synthase;Short=LPA synthase	+	-1.25677		+	EC 2.3.1.15
			Pantoea_YR343_pacbio_PROKKA_00144	RecName: Full=Glycerol-3-phosphate acyltransferase;Short=GPAT		-0.128899			EC 2.3.1.15
	Glycerol-3-phosphate dehydrogenase	EC 1.1.5.3	Pantoea_YR343_pacbio_PROKKA_00751	RecName: Full=Aerobic glycerol-3-phosphate dehydrogenase		4.07223			EC 1.1.5.3
	Glycerol-3-phosphate dehydrogenase [NAD(P+]	EC 1.1.1.94	Pantoea_YR343_pacbio_PROKKA_00577	RecName: Full=Glycerol-3-phosphate dehydrogenase [NAD(P)+];AltName: Full=NAD(P)H-dependent glycerol-3-phosphate dehydrogenase		4.81857			EC 1.1.1.8;EC 1.1.1.94
	Glycerol-3-phosphate regulon repressor GlpR
	Glycerol-3-phosphate responsive antiterminator (mRNA-binding
	Histidinol-phosphatase	EC 3.1.3.15	Pantoea_YR343_pacbio_PROKKA_01932	RecName: Full=Histidine biosynthesis bifunctional protein HisB;Includes: RecName: Full=Histidinol-phosphatase;Includes: RecName: Full=Imidazoleglycerol-phosphate dehydratase;Short=IGPD		3.31153			EC 3.1.3.15;EC 4.2.1.19
	Imidazoleglycerol-phosphate dehydratase	EC 4.2.1.19	Pantoea_YR343_pacbio_PROKKA_01932	RecName: Full=Histidine biosynthesis bifunctional protein HisB;Includes: RecName: Full=Histidinol-phosphatase;Includes: RecName: Full=Imidazoleglycerol-phosphate dehydratase;Short=IGPD		3.31153			EC 3.1.3.15;EC 4.2.1.19
	Imidazole glycerol phosphate synthase amidotransferase subunit HisH		Pantoea_YR343_pacbio_PROKKA_01931	RecName: Full=Imidazole glycerol phosphate synthase subunit HisH;AltName: Full=IGP synthase glutaminase subunit;AltName: Full=IGP synthase subunit HisH;AltName: Full=ImGP synthase subunit HisH;Short=IGPS subunit HisH		1.19703			EC 3.5.1.2;EC 2.4.2;EC 4
	Imidazole glycerol phosphate synthase cyclase subunit		Pantoea_YR343_pacbio_PROKKA_01929	RecName: Full=Imidazole glycerol phosphate synthase subunit HisF;AltName: Full=IGP synthase cyclase subunit;AltName: Full=IGP synthase subunit HisF;AltName: Full=ImGP synthase subunit HisF;Short=IGPS subunit HisF		5.82303			EC 2.4.2;EC 4
	Indole-3-glycerol phosphate synthase	EC 4.1.1.48	Pantoea_YR343_pacbio_PROKKA_02370	RecName: Full=Tryptophan biosynthesis protein TrpCF;Includes: RecName: Full=Indole-3-glycerol phosphate synthase;Short=IGPS;Includes: RecName: Full=N-(5'-phospho-ribosyl)anthranilate isomerase;Short=PRAI		1.10327			EC 4.1.1.48;EC 5.3.1.24
	Phosphoribosylanthranilate isomerase	EC 5.3.1.24	Pantoea_YR343_pacbio_PROKKA_02370	RecName: Full=Tryptophan biosynthesis protein TrpCF;Includes: RecName: Full=Indole-3-glycerol phosphate synthase;Short=IGPS;Includes: RecName: Full=N-(5'-phospho-ribosyl)anthranilate isomerase;Short=PRAI		1.10327			EC 4.1.1.48;EC 5.3.1.24
	Phosphatidylglycerol--membrane-oligosaccharide glycerophosphotransferase	EC 2.7.8.20
Arginine and Proline Metabolism		EC 3.5.1.38
		EC 6.3.1.2	Pantoea_YR343_pacbio_PROKKA_01940	RecName: Full=Glutamine synthetase;Short=GS;AltName: Full=Glutamate--ammonia ligase;AltName: Full=Glutamine synthetase I alpha;Short=GSI alpha		5.54497			EC 6.3.1.2;EC 6.3.1.11
			Pantoea_YR343_pacbio_PROKKA_00518	RecName: Full=Glutamine synthetase;Short=GS;AltName: Full=Glutamate--ammonia ligase;AltName: Full=Glutamine synthetase I beta;Short=GSI beta		0.900234			EC 6.3.1.2;EC 5.4.4.3
		EC 6.3.4.16	Pantoea_YR343_pacbio_PROKKA_03797	RecName: Full=Carbamoyl-phosphate synthase large chain;AltName: Full=Carbamoyl-phosphate synthetase ammonia chain		1.23993			EC 6.3.5.5;EC 6.3.4.16
		EC 1.4.1.2	Pantoea_YR343_pacbio_PROKKA_04861	RecName: Full=NAD-specific glutamate dehydrogenase;Short=NAD-GDH		3.38243			EC 1.4.1.3;EC 1.4.1.2
		EC 1.4.1.3	Pantoea_YR343_pacbio_PROKKA_04861	RecName: Full=NAD-specific glutamate dehydrogenase;Short=NAD-GDH		3.38243			EC 1.4.1.3;EC 1.4.1.2
		EC 1.4.1.4
		EC 2.3.1.1	Pantoea_YR343_pacbio_PROKKA_01353	RecName: Full=Amino-acid acetyltransferase;AltName: Full=N-acetylglutamate synthase;Short=AGS;Short=NAGS	+	1.35577	+		EC 2.3.1.1;EC 2.3.1.35
		EC 2.7.2.8	Pantoea_YR343_pacbio_PROKKA_00609	RecName: Full=Acetylglutamate kinase;AltName: Full=N-acetyl-L-glutamate 5-phosphotransferase;AltName: Full=NAG kinase;Short=NAGK		-1.50583			EC 2.7.2.8
		EC 1.2.1.88	Pantoea_YR343_pacbio_PROKKA_02116	RecName: Full=1-pyrroline-5-carboxylate dehydrogenase;Short=P5C dehydrogenase;AltName: Full=L-glutamate gamma-semialdehyde dehydrogenase		0.825334			EC 1.5.3;EC 1.2.1.88;EC 1.5.5.2
		EC 2.7.2.11	Pantoea_YR343_pacbio_PROKKA_03604	RecName: Full=Glutamate 5-kinase;AltName: Full=Gamma-glutamyl kinase;Short=GK		-0.377034			EC 2.7.2.11
		EC 1.2.1.41	Pantoea_YR343_pacbio_PROKKA_03603	RecName: Full=Gamma-glutamyl phosphate reductase;Short=GPR;AltName: Full=Glutamate-5-semialdehyde dehydrogenase;AltName: Full=Glutamyl-gamma-semialdehyde dehydrogenase;Short=GSA dehydrogenase	+	2.3277	+		EC 1.2.1.41
		EC 1.2.1.38	Pantoea_YR343_pacbio_PROKKA_00608	RecName: Full=N-acetyl-gamma-glutamyl-phosphate reductase;Short=AGPR;AltName: Full=N-acetyl-glutamate semialdehyde dehydrogenase;Short=NAGSA dehydrogenase		5.28403			EC 1.2.1.38
		EC 2.6.1.11	Pantoea_YR343_pacbio_PROKKA_02790	RecName: Full=Succinylornithine transaminase;AltName: Full=Succinylornithine aminotransferase	+	4.06923	+		EC 2.6.1.11;EC 2.6.1.81
			Pantoea_YR343_pacbio_PROKKA_00796	RecName: Full=Acetylornithine/succinyldiaminopimelate aminotransferase;Short=ACOAT;Short=DapATase;Short=Succinyldiaminopimelate transferase	+	1.71283	+		EC 2.6.1.11;EC 2.6.1.81;EC 2.6.1.17
			Pantoea_YR343_pacbio_PROKKA_01746	RecName: Full=Acetylornithine/succinyldiaminopimelate aminotransferase;Short=ACOAT;Short=DapATase;Short=Succinyldiaminopimelate transferase		0.984533			EC 2.6.1.11;EC 2.6.1.19;EC 2.6.1.48
		EC 3.5.1.14
		EC 3.5.1.16	Pantoea_YR343_pacbio_PROKKA_00607	RecName: Full=Acetylornithine deacetylase;Short=AO;Short=Acetylornithinase;AltName: Full=N-acetylornithinase;Short=NAO	+	9.00353	+		EC 3.5.1.16
		EC 2.1.3.3
		EC 6.3.4.5	Pantoea_YR343_pacbio_PROKKA_00610	RecName: Full=Argininosuccinate synthase;AltName: Full=Citrulline--aspartate ligase		0.518033			EC 6.3.4.5
		EC 4.3.2.1	Pantoea_YR343_pacbio_PROKKA_00611	RecName: Full=Argininosuccinate lyase;Short=ASAL;AltName: Full=Arginosuccinase		-0.613733			EC 4.3.2.1
		EC 4.3.1.12
		EC 1.5.1.2	Pantoea_YR343_pacbio_PROKKA_03555	RecName: Full=Pyrroline-5-carboxylate reductase;Short=P5C reductase;Short=P5CR;AltName: Full=PCA reductase		-0.123901			EC 1.5.1.2
		EC 3.5.1.54
		EC 3.5.4.1	Pantoea_YR343_pacbio_PROKKA_00790	RecName: Full=Cytosine deaminase;Short=CD;Short=CDA;Short=CDase;AltName: Full=Cytosine aminohydrolase;AltName: Full=Isoguanine deaminase	+	5.70103	+		EC 3.5.4.1
		EC 3.5.4.21
		EC 3.5.2.14
		EC 2.3.1.109	Pantoea_YR343_pacbio_PROKKA_02789	RecName: Full=Arginine N-succinyltransferase;Short=AST;AltName: Full=AOST		5.42503			EC 2.3.1.109
		EC 4.1.1.19	Pantoea_YR343_pacbio_PROKKA_01256	RecName: Full=Biosynthetic arginine decarboxylase;Short=ADC		-0.161268			EC 4.1.1.19
		EC 3.5.1.96	Pantoea_YR343_pacbio_PROKKA_02786	RecName: Full=Succinylglutamate desuccinylase		3.19283			EC 3.5.1.96
		EC 6.3.1.11	Pantoea_YR343_pacbio_PROKKA_01940	RecName: Full=Glutamine synthetase;Short=GS;AltName: Full=Glutamate--ammonia ligase;AltName: Full=Glutamine synthetase I alpha;Short=GSI alpha		5.54497			EC 6.3.1.2;EC 6.3.1.11
		EC 3.5.1.94	Pantoea_YR343_pacbio_PROKKA_01939	RecName: Full=CTP synthase;AltName: Full=Cytidine 5'-triphosphate synthase;AltName: Full=Cytidine triphosphate synthetase;Short=CTP synthetase;Short=CTPS;AltName: Full=UTP--ammonia ligase		5.07023			EC 3.5.1.94
		EC 4.1.1.17	Pantoea_YR343_pacbio_PROKKA_01235	RecName: Full=Arginine decarboxylase		4.3429			EC 4.1.1.17
		EC 1.2.1.19
		EC 1.2.1.71	Pantoea_YR343_pacbio_PROKKA_02788	RecName: Full=N-succinylglutamate 5-semialdehyde dehydrogenase;AltName: Full=Succinylglutamic semialdehyde dehydrogenase;Short=SGSD	+	-1.1207		+	EC 1.2.1.16;EC 1.2.1.24;EC 1.2.1.71;EC 1.2.1.5;EC 1.2.1.3
			Pantoea_YR343_pacbio_PROKKA_01121	RecName: Full=N-succinylglutamate 5-semialdehyde dehydrogenase;AltName: Full=Succinylglutamic semialdehyde dehydrogenase;Short=SGSD	+	-10.1288		+	EC 1.2.1.16;EC 1.2.1.24;EC 1.2.1.71;EC 1.2.1.5;EC 1.2.1.3
		EC 2.6.1.81	Pantoea_YR343_pacbio_PROKKA_02790	RecName: Full=Succinylornithine transaminase;AltName: Full=Succinylornithine aminotransferase	+	4.06923	+		EC 2.6.1.11;EC 2.6.1.81
			Pantoea_YR343_pacbio_PROKKA_00796	RecName: Full=Acetylornithine/succinyldiaminopimelate aminotransferase;Short=ACOAT;Short=DapATase;Short=Succinyldiaminopimelate transferase	+	1.71283	+		EC 2.6.1.11;EC 2.6.1.81;EC 2.6.1.17
		EC 4.1.1.50
		EC 2.5.1.16
		EC 4.1.3.16	Pantoea_YR343_pacbio_PROKKA_02263	RecName: Full=KHG/KDPG aldolase;Includes: RecName: Full=4-hydroxy-2-oxoglutarate aldolase;AltName: Full=2-keto-4-hydroxyglutarate aldolase;Short=KHG-aldolase;Includes: RecName: Full=2-dehydro-3-deoxy-phosphogluconate aldolase;AltName: Full=2-keto-3-deoxy-6-phosphogluconate aldolase;Short=KDPG-aldolase;AltName: Full=Phospho-2-dehydro-3-deoxygluconate aldolase;AltName: Full=Phospho-2-keto-3-deoxygl…	+	1.00287	+		EC 4.1.2.14;EC 4.1.3.16;EC 4.1.1.112;EC 1.1.1.38;EC 4.1.3.42;EC 1.1.1.40
		EC 3.5.3.23	Pantoea_YR343_pacbio_PROKKA_01122	RecName: Full=N-succinylarginine dihydrolase	+	6.10273	+		EC 3.5.3.23
			Pantoea_YR343_pacbio_PROKKA_02787	RecName: Full=N-succinylarginine dihydrolase	+	2.7553	+		EC 3.5.3.23
		EC 3.5.3.7
		EC 3.5.3.11	Pantoea_YR343_pacbio_PROKKA_01273	RecName: Full=Agmatinase;AltName: Full=Agmatine ureohydrolase;Short=AUH		6.16473			EC 3.5.3.11
		EC 3.5.1.4	Pantoea_YR343_pacbio_PROKKA_02423	RecName: Full=Murein peptide amidase A;AltName: Full=Gamma-D-Glu-Dap amidase;AltName: Full=Zinc metallocarboxypeptidase MpaA	+	-7.9033		+	EC 3.5.1.4;EC 3.4.17
Purine Metabolism		EC 5.4.2.7	Pantoea_YR343_pacbio_PROKKA_01100	RecName: Full=Phosphopentomutase;AltName: Full=Phosphodeoxyribomutase	+	1.21773	+		EC 5.4.2.7
		EC 5.4.2.2	Pantoea_YR343_pacbio_PROKKA_03312	RecName: Full=Phosphoglucosamine mutase		0.424566			EC 5.4.2.2
		EC 3.6.1.13	Pantoea_YR343_pacbio_PROKKA_00771	RecName: Full=ADP compounds hydrolase NudE	+	9.1382	+		EC 3.6.1.13;EC 3.6.1.21
			Pantoea_YR343_pacbio_PROKKA_01040	RecName: Full=GDP-mannose pyrophosphatase;AltName: Full=GDP-mannose hydrolase;AltName: Full=GDPMK	+	6.8032	+		EC 3.6.1.13;EC 3.6.1.21
		EC 2.7.6.1	Pantoea_YR343_pacbio_PROKKA_02194	RecName: Full=Ribose-phosphate pyrophosphokinase;Short=RPPK;AltName: Full=5-phospho-D-ribosyl alpha-1-diphosphate;AltName: Full=Phosphoribosyl diphosphate synthase;AltName: Full=Phosphoribosyl pyrophosphate synthase;Short=P-Rib-PP synthase;Short=PRPP synthase;Short=PRPPase	+	2.3575	+		EC 2.7.6.1
		EC 6.3.4.13	Pantoea_YR343_pacbio_PROKKA_01578	RecName: Full=Phosphoribosylformylglycinamidine cyclo-ligase;AltName: Full=AIR synthase;AltName: Full=AIRS;AltName: Full=Phosphoribosyl-aminoimidazole synthetase		1.7842			EC 6.3.4.13;EC 6.3.3.1
			Pantoea_YR343_pacbio_PROKKA_00213	RecName: Full=Phosphoribosylamine--glycine ligase;AltName: Full=GARS;AltName: Full=Glycinamide ribonucleotide synthetase;AltName: Full=Phosphoribosylglycinamide synthetase		1.0702			EC 6.3.4.13;EC 3.6.1.15
		EC 2.1.2.2	Pantoea_YR343_pacbio_PROKKA_01577	RecName: Full=Phosphoribosylglycinamide formyltransferase;AltName: Full=5'-phosphoribosylglycinamide transformylase;AltName: Full=GAR transformylase;Short=GART	+	7.52217	+		EC 2.1.2.2;EC 3
			Pantoea_YR343_pacbio_PROKKA_02340	RecName: Full=Phosphoribosylglycinamide formyltransferase;AltName: Full=5'-phosphoribosylglycinamide transformylase;AltName: Full=GAR transformylase;Short=GART		1.80167			EC 3.5.1.10;EC 2.1.2.2
			Pantoea_YR343_pacbio_PROKKA_02264	RecName: Full=Formate-dependent phosphoribosylglycinamide formyltransferase;AltName: Full=5'-phosphoribosylglycinamide transformylase 2;AltName: Full=Formate-dependent GAR transformylase;AltName: Full=GAR transformylase 2;Short=GART 2;AltName: Full=Non-folate glycinamide ribonucleotide transformylase;AltName: Full=Phosphoribosylglycinamide formyltransferase 2		0.286666			EC 2.1.2.2;EC 6;EC 2.7.2.1
		EC 6.3.5.3	Pantoea_YR343_pacbio_PROKKA_01529	RecName: Full=Phosphoribosylformylglycinamidine synthase;Short=FGAM synthase;Short=FGAMS;AltName: Full=Formylglycinamide ribonucleotide amidotransferase;Short=FGAR amidotransferase;Short=FGAR-AT	+	1.94857	+		EC 6.3.5.3;EC 3.6.1.15
		EC 6.3.3.1	Pantoea_YR343_pacbio_PROKKA_01578	RecName: Full=Phosphoribosylformylglycinamidine cyclo-ligase;AltName: Full=AIR synthase;AltName: Full=AIRS;AltName: Full=Phosphoribosyl-aminoimidazole synthetase		1.7842			EC 6.3.4.13;EC 6.3.3.1
		EC 6.3.4.18	Pantoea_YR343_pacbio_PROKKA_03429	RecName: Full=N5-carboxyaminoimidazole ribonucleotide synthase;Short=N5-CAIR synthase;AltName: Full=5-(carboxyamino)imidazole ribonucleotide synthetase	+	8.93293	+		EC 6.3.4.18;EC 4.1.1.21
		EC 5.4.99.18	Pantoea_YR343_pacbio_PROKKA_03428	RecName: Full=N5-carboxyaminoimidazole ribonucleotide mutase;Short=N5-CAIR mutase;AltName: Full=5-(carboxyamino)imidazole ribonucleotide mutase	+	1.85867	+		EC 5.4.99.18
		EC 6.3.2.6	Pantoea_YR343_pacbio_PROKKA_01598	RecName: Full=Phosphoribosylaminoimidazole-succinocarboxamide synthase;AltName: Full=SAICAR synthetase	+	10.0961	+		EC 6.3.2.6
		EC 3.6.1.41	Pantoea_YR343_pacbio_PROKKA_03794	RecName: Full=Bis(5'-nucleosyl)-tetraphosphatase, symmetrical;AltName: Full=Ap4A hydrolase;AltName: Full=Diadenosine 5',5'''-P1,P4-tetraphosphate pyrophosphohydrolase;AltName: Full=Diadenosine tetraphosphatase	+	6.39327	+		EC 3.6.1.41;EC 3.1.3
		EC 2.7.1.25	Pantoea_YR343_pacbio_PROKKA_01399	RecName: Full=Adenylyl-sulfate kinase;AltName: Full=APS kinase;AltName: Full=ATP adenosine-5'-phosphosulfate 3'-phosphotransferase;AltName: Full=Adenosine-5'-phosphosulfate kinase	+	4.84117	+		EC 2.7.1.25
		EC 2.7.7.4	Pantoea_YR343_pacbio_PROKKA_01397	RecName: Full=Sulfate adenylyltransferase subunit 2;AltName: Full=ATP-sulfurylase small subunit;AltName: Full=Sulfate adenylate transferase;Short=SAT	+	7.7739	+		EC 2.7.7.4
			Pantoea_YR343_pacbio_PROKKA_01398	RecName: Full=Sulfate adenylyltransferase subunit 1;AltName: Full=ATP-sulfurylase large subunit;AltName: Full=Sulfate adenylate transferase;Short=SAT	+	1.76	+		EC 2.7.7.4;EC 3.6.1.15
		EC 2.7.6.5	Pantoea_YR343_pacbio_PROKKA_01384	RecName: Full=GTP pyrophosphokinase;AltName: Full=(p)ppGpp synthase;AltName: Full=ATP:GTP 3'-pyrophosphotransferase;AltName: Full=ppGpp synthase I	+	4.43657	+		EC 2.7.6.5;EC 3.1.7.2
			Pantoea_YR343_pacbio_PROKKA_00531	RecName: Full=GTP pyrophosphokinase;AltName: Full=(p)ppGpp synthase;AltName: Full=ATP:GTP 3'-pyrophosphotransferase;AltName: Full=ppGpp synthase I	+	2.20547	+		EC 2.7.6.5;EC 3.1.7.2
		EC 3.6.1.11	Pantoea_YR343_pacbio_PROKKA_01405	RecName: Full=5'/3'-nucleotidase SurE;AltName: Full=Exopolyphosphatase;AltName: Full=Nucleoside monophosphate phosphohydrolase	+	5.76667	+		EC 3.6.1.11;EC 3.1.3.6;EC 3.1.3.5
			Pantoea_YR343_pacbio_PROKKA_01572	RecName: Full=Guanosine-5'-triphosphate,3'-diphosphate pyrophosphatase;AltName: Full=Guanosine pentaphosphate phosphohydrolase;AltName: Full=pppGpp-5'-phosphohydrolase		1.39597			EC 3.6.1.11
			Pantoea_YR343_pacbio_PROKKA_00314	RecName: Full=Guanosine-5'-triphosphate,3'-diphosphate pyrophosphatase;AltName: Full=Guanosine pentaphosphate phosphohydrolase;AltName: Full=pppGpp-5'-phosphohydrolase		-0.203134			EC 3.6.1.11;EC 3.6.1.40
		EC 3.6.1.40	Pantoea_YR343_pacbio_PROKKA_00314	RecName: Full=Guanosine-5'-triphosphate,3'-diphosphate pyrophosphatase;AltName: Full=Guanosine pentaphosphate phosphohydrolase;AltName: Full=pppGpp-5'-phosphohydrolase		-0.203134			EC 3.6.1.11;EC 3.6.1.40
		EC 3.1.7.2	Pantoea_YR343_pacbio_PROKKA_01384	RecName: Full=GTP pyrophosphokinase;AltName: Full=(p)ppGpp synthase;AltName: Full=ATP:GTP 3'-pyrophosphotransferase;AltName: Full=ppGpp synthase I	+	4.43657	+		EC 2.7.6.5;EC 3.1.7.2
			Pantoea_YR343_pacbio_PROKKA_00531	RecName: Full=GTP pyrophosphokinase;AltName: Full=(p)ppGpp synthase;AltName: Full=ATP:GTP 3'-pyrophosphotransferase;AltName: Full=ppGpp synthase I	+	2.20547	+		EC 2.7.6.5;EC 3.1.7.2
		EC 3.1.5.1	Pantoea_YR343_pacbio_PROKKA_03695	RecName: Full=Deoxyguanosinetriphosphate triphosphohydrolase;Short=dGTP triphosphohydrolase;Short=dGTPase		3.75673			EC 3.1.5.1;EC 3.6.1.15
		EC 2.4.2.14	Pantoea_YR343_pacbio_PROKKA_01733	RecName: Full=Amidophosphoribosyltransferase;Short=ATase;AltName: Full=Glutamine phosphoribosylpyrophosphate amidotransferase;Short=GPATase;Flags: Precursor		4.25843			EC 2.4.2.14
		EC 3.6.1.6	Pantoea_YR343_pacbio_PROKKA_02893	RecName: Full=Phosphatase NudJ	+	5.5037	+		EC 3.6.1.15;EC 3.6.1.6
		EC 2.7.4.8	Pantoea_YR343_pacbio_PROKKA_00533	RecName: Full=Guanylate kinase;AltName: Full=GMP kinase		4.12337			EC 2.7.4.4;EC 2.7.4.8
		EC 2.7.1.73
		EC 3.5.4.3
		EC 6.3.5.2	Pantoea_YR343_pacbio_PROKKA_01565	RecName: Full=GMP synthase [glutamine-hydrolyzing];AltName: Full=GMP synthetase;AltName: Full=Glutamine amidotransferase	+	1.95613	+		EC 3.6.1;EC 6.3.5.2
		EC 3.6.1.66	Pantoea_YR343_pacbio_PROKKA_01244	RecName: Full=dITP/XTP pyrophosphatase;AltName: Full=Non-canonical purine NTP pyrophosphatase;AltName: Full=Non-standard purine NTP pyrophosphatase;AltName: Full=Nucleoside-triphosphate diphosphatase;AltName: Full=Nucleoside-triphosphate pyrophosphatase;Short=NTPase	+	-2.1719		+	EC 3.6.1.66;EC 3.6.1.9;EC 3.6.1.15
		EC 2.4.2.22	Pantoea_YR343_pacbio_PROKKA_03608	RecName: Full=Xanthine-guanine phosphoribosyltransferase;Short=XGPRT;AltName: Full=Xanthine phosphoribosyltransferase	+	2.772	+		EC 2.4.2.8;EC 2.4.2.22
		EC 3.5.2.17
		EC 1.17.1.4
		EC 5.1.99.3
		EC 3.6.1.19
		EC 3.6.1.5
		EC 1.7.1.7	Pantoea_YR343_pacbio_PROKKA_03748	RecName: Full=GMP reductase;AltName: Full=Guanosine 5'-monophosphate oxidoreductase;Short=Guanosine monophosphate reductase		0.141201			EC 1.7.1.7
		EC 1.1.1.205	Pantoea_YR343_pacbio_PROKKA_01564	RecName: Full=Inosine-5'-monophosphate dehydrogenase;Short=IMP dehydrogenase;Short=IMPD;Short=IMPDH		0.7749			EC 1.1.1.205
		EC 2.4.2.8	Pantoea_YR343_pacbio_PROKKA_03720	RecName: Full=Hypoxanthine-guanine phosphoribosyltransferase;Short=HGPRT;Short=HGPRTase	+	8.1809	+		EC 6;EC 2.4.2.8
			Pantoea_YR343_pacbio_PROKKA_03608	RecName: Full=Xanthine-guanine phosphoribosyltransferase;Short=XGPRT;AltName: Full=Xanthine phosphoribosyltransferase	+	2.772	+		EC 2.4.2.8;EC 2.4.2.22
		EC 2.4.2.15	Pantoea_YR343_pacbio_PROKKA_03546	RecName: Full=Pyrimidine/purine nucleoside phosphorylase;AltName: Full=Adenosine phosphorylase;AltName: Full=Cytidine phosphorylase;AltName: Full=Guanosine phosphorylase;AltName: Full=Inosine phosphorylase;AltName: Full=Thymidine phosphorylase;AltName: Full=Uridine phosphorylase;AltName: Full=Xanthosine phosphorylase		5.01263			EC 2.4.2.15;EC 2.4.2.3;EC 2.4.2.2;EC 2.4.2.4
			Pantoea_YR343_pacbio_PROKKA_01101	RecName: Full=Purine nucleoside phosphorylase DeoD-type;Short=PNP		2.60553			EC 2.4.2.15
		EC 2.1.2.3	Pantoea_YR343_pacbio_PROKKA_00212	RecName: Full=Bifunctional purine biosynthesis protein PurH;Includes: RecName: Full=Phosphoribosylaminoimidazolecarboxamide formyltransferase;AltName: Full=AICAR transformylase;Includes: RecName: Full=IMP cyclohydrolase;AltName: Full=ATIC;AltName: Full=IMP synthase;AltName: Full=Inosinicase		0.501367			EC 3.5.4.10;EC 2.1.2.3
		EC 3.5.4.10	Pantoea_YR343_pacbio_PROKKA_00212	RecName: Full=Bifunctional purine biosynthesis protein PurH;Includes: RecName: Full=Phosphoribosylaminoimidazolecarboxamide formyltransferase;AltName: Full=AICAR transformylase;Includes: RecName: Full=IMP cyclohydrolase;AltName: Full=ATIC;AltName: Full=IMP synthase;AltName: Full=Inosinicase		0.501367			EC 3.5.4.10;EC 2.1.2.3
		EC 6.3.4.4	Pantoea_YR343_pacbio_PROKKA_00927	RecName: Full=Adenylosuccinate synthetase;Short=AMPSase;Short=AdSS;AltName: Full=IMP--aspartate ligase		1.76777			EC 6.3.4.4
		EC 4.3.2.2	Pantoea_YR343_pacbio_PROKKA_02896	RecName: Full=Adenylosuccinate lyase;Short=ASL;AltName: Full=Adenylosuccinase;Short=ASase		1.66813			EC 4.3.2.2
		EC 2.7.1.97
		EC 3.2.2.2
		EC 3.2.2.8
		EC 3.2.2.1
		EC 3.1.4.16	Pantoea_YR343_pacbio_PROKKA_00942	RecName: Full=2',3'-cyclic-nucleotide 2'-phosphodiesterase/3'-nucleotidase;Flags: Precursor		2.8035			EC 3.1.4.16;EC 3.1.3.6
		EC 2.4.2.1
		EC 3.6.1.8	Pantoea_YR343_pacbio_PROKKA_01385	RecName: Full=Nucleoside triphosphate pyrophosphohydrolase;Short=NTP-PPase	+	6.41317	+		EC 3.6.1.55;EC 3.6.1.8;EC 3.6.1.9
			Pantoea_YR343_pacbio_PROKKA_03089	RecName: Full=Ribosomal protein S12 methylthiotransferase accessory factor YcaO		0.602035			EC 3.6.1.8;EC 3.6.1.9
		EC 3.2.2.4	Pantoea_YR343_pacbio_PROKKA_02043	RecName: Full=AMP nucleosidase		1.69713			EC 3.2.2.4
			Pantoea_YR343_pacbio_PROKKA_01368	RecName: Full=Pyrimidine/purine nucleotide 5'-monophosphate nucleosidase;AltName: Full=AMP nucleosidase;AltName: Full=CMP nucleosidase;AltName: Full=GMP nucleosidase;AltName: Full=IMP nucleosidase;AltName: Full=UMP nucleosidase;AltName: Full=dTMP nucleosidase		1.58303			EC 3.2.2.10;EC 3.2.2.12;EC 3.2.2.4
		EC 2.4.2.7	Pantoea_YR343_pacbio_PROKKA_03456	RecName: Full=Adenine phosphoribosyltransferase;Short=APRT	+	5.87593	+		EC 2.4.2.7
		EC 2.7.4.3	Pantoea_YR343_pacbio_PROKKA_03449	RecName: Full=Adenylate kinase;Short=AK;AltName: Full=ATP-AMP transphosphorylase;AltName: Full=ATP:AMP phosphotransferase;AltName: Full=Adenylate monophosphate kinase		0.713935			EC 2.7.4.4;EC 2.7.4.3;EC 2.7.4.6
		EC 1.17.4.1	Pantoea_YR343_pacbio_PROKKA_01775	RecName: Full=Ribonucleoside-diphosphate reductase subunit alpha;AltName: Full=Ribonucleotide reductase	+	1.208	+		EC 1.17.4.1
			Pantoea_YR343_pacbio_PROKKA_01774	RecName: Full=Ribonucleoside-diphosphate reductase subunit beta;AltName: Full=Ribonucleotide reductase small subunit		3.44733			EC 1.17.4.1
			Pantoea_YR343_pacbio_PROKKA_01466	RecName: Full=Ribonucleoside-diphosphate reductase subunit alpha;AltName: Full=Ribonucleotide reductase		-5.4454			EC 1.17.4.1
		EC 2.7.4.11
		EC 3.1.3.5	Pantoea_YR343_pacbio_PROKKA_01405	RecName: Full=5'/3'-nucleotidase SurE;AltName: Full=Exopolyphosphatase;AltName: Full=Nucleoside monophosphate phosphohydrolase	+	5.76667	+		EC 3.6.1.11;EC 3.1.3.6;EC 3.1.3.5
			Pantoea_YR343_pacbio_PROKKA_03325	RecName: Full=Acid sugar phosphatase	+	5.19243	+		EC 3.1.3.5
			Pantoea_YR343_pacbio_PROKKA_03445	RecName: Full=2',3'-cyclic-nucleotide 2'-phosphodiesterase/3'-nucleotidase;Flags: Precursor		-0.185233			EC 3.6.1.45;EC 3.1.3.5
		EC 2.7.1.40	Pantoea_YR343_pacbio_PROKKA_02739	RecName: Full=Pyruvate kinase;Short=PK		0.577568			EC 2.7.1.40
			Pantoea_YR343_pacbio_PROKKA_02260	RecName: Full=Pyruvate kinase;Short=PK		0.352166			EC 2.7.1.40
		EC 2.7.4.6	Pantoea_YR343_pacbio_PROKKA_03449	RecName: Full=Adenylate kinase;Short=AK;AltName: Full=ATP-AMP transphosphorylase;AltName: Full=ATP:AMP phosphotransferase;AltName: Full=Adenylate monophosphate kinase		0.713935			EC 2.7.4.4;EC 2.7.4.3;EC 2.7.4.6
			Pantoea_YR343_pacbio_PROKKA_01550	RecName: Full=Nucleoside diphosphate kinase;Short=NDK;Short=NDP kinase;AltName: Full=Nucleoside-2-P kinase		0.704334			EC 2.7.4.6
			Pantoea_YR343_pacbio_PROKKA_03291	RecName: Full=Succinate--CoA ligase [ADP-forming] subunit alpha;AltName: Full=Succinyl-CoA synthetase subunit alpha;Short=SCS-alpha		0.6923			EC 2.7.4.6;EC 6.2.1.5;EC 6.2.1.4
		EC 3.5.4.4	Pantoea_YR343_pacbio_PROKKA_02681	RecName: Full=Adenosine deaminase;AltName: Full=Adenosine aminohydrolase		2.8881			EC 3.5.4.4
			Pantoea_YR343_pacbio_PROKKA_04487	RecName: Full=tRNA-specific adenosine deaminase		-0.854333			EC 3.5.4.4
		EC 2.1.3.5
		EC 1.17.4.2
		EC 4.6.1.1
		EC 3.1.4.17	Pantoea_YR343_pacbio_PROKKA_01042	RecName: Full=3',5'-cyclic adenosine monophosphate phosphodiesterase CpdA;Short=3',5'-cyclic AMP phosphodiesterase;Short=cAMP phosphodiesterase	+	7.13207	+		EC 3.1.4.17;EC 3.1.4.53
		EC 3.1.4.53	Pantoea_YR343_pacbio_PROKKA_01042	RecName: Full=3',5'-cyclic adenosine monophosphate phosphodiesterase CpdA;Short=3',5'-cyclic AMP phosphodiesterase;Short=cAMP phosphodiesterase	+	7.13207	+		EC 3.1.4.17;EC 3.1.4.53
fatty acid biosynthesis		EC 2.3.1.85	Pantoea_YR343_pacbio_PROKKA_01203	RecName: Full=3-oxoacyl-[acyl-carrier-protein] synthase 2;AltName: Full=3-oxoacyl-[acyl-carrier-protein] synthase II;AltName: Full=Beta-ketoacyl-ACP synthase II;Short=KAS II	+	8.67133	+		EC 2.3.1.41;EC 2.3.1.85
			Pantoea_YR343_pacbio_PROKKA_02980	RecName: Full=3-oxoacyl-[acyl-carrier-protein] reductase FabG;AltName: Full=3-ketoacyl-acyl carrier protein reductase;AltName: Full=Beta-Ketoacyl-acyl carrier protein reductase;AltName: Full=Beta-ketoacyl-ACP reductase	+	7.4231	+		EC 2.3.1.85;EC 1.1.1.100
			Pantoea_YR343_pacbio_PROKKA_03676	RecName: Full=3-hydroxyacyl-[acyl-carrier-protein] dehydratase FabZ;AltName: Full=(3R)-hydroxymyristoyl-[acyl-carrier-protein] dehydratase;Short=(3R)-hydroxymyristoyl-ACP dehydrase;AltName: Full=Beta-hydroxyacyl-ACP dehydratase	+	2.4111	+		EC 2.3.1.85;EC 4.2.1.59
			Pantoea_YR343_pacbio_PROKKA_02927	RecName: Full=3-oxoacyl-[acyl-carrier-protein] synthase 2;AltName: Full=3-oxoacyl-[acyl-carrier-protein] synthase II;AltName: Full=Beta-ketoacyl-ACP synthase II;Short=KAS II	+	1.74363	+		EC 2.3.1.41;EC 2.3.1.85
			Pantoea_YR343_pacbio_PROKKA_02930	RecName: Full=Malonyl CoA-acyl carrier protein transacylase;Short=MCT	+	-2.2508		+	EC 2.3.1.85;EC 2.3.1.39
			Pantoea_YR343_pacbio_PROKKA_02931	RecName: Full=3-oxoacyl-[acyl-carrier-protein] synthase 3;AltName: Full=3-oxoacyl-[acyl-carrier-protein] synthase III;AltName: Full=Beta-ketoacyl-ACP synthase III;Short=KAS III		5.65453			EC 2.3.1.41;EC 2.3.1.85;EC 2.3.1.180
			Pantoea_YR343_pacbio_PROKKA_01718	RecName: Full=3-oxoacyl-[acyl-carrier-protein] synthase 2;AltName: Full=3-oxoacyl-[acyl-carrier-protein] synthase II;AltName: Full=Beta-ketoacyl-ACP synthase II;Short=KAS II		0.523567			EC 2.3.1.41;EC 2.3.1.85
			Pantoea_YR343_pacbio_PROKKA_02403	RecName: Full=Enoyl-[acyl-carrier-protein] reductase [NADH] FabI;Short=ENR;AltName: Full=NADH-dependent enoyl-ACP reductase		0.209234			EC 2.3.1.85;EC 1.3.1.9;EC 1.3.1.39
			Pantoea_YR343_pacbio_PROKKA_03047	RecName: Full=3-hydroxydecanoyl-[acyl-carrier-protein] dehydratase;AltName: Full=3-hydroxyacyl-[acyl-carrier-protein] dehydratase FabA;AltName: Full=Beta-hydroxydecanoyl thioester dehydrase;AltName: Full=Trans-2-decenoyl-[acyl-carrier-protein] isomerase		-0.109233			EC 2.3.1.85;EC 4.2.1.59;EC 5.3.3.14
			Pantoea_YR343_pacbio_PROKKA_02929	RecName: Full=3-oxoacyl-[acyl-carrier-protein] reductase FabG;AltName: Full=3-ketoacyl-acyl carrier protein reductase;AltName: Full=Beta-Ketoacyl-acyl carrier protein reductase;AltName: Full=Beta-ketoacyl-ACP reductase		-0.936166			EC 2.3.1.85;EC 1.1.1.100
			Pantoea_YR343_pacbio_PROKKA_04017	RecName: Full=3-oxoacyl-[acyl-carrier-protein] reductase FabG;AltName: Full=3-ketoacyl-acyl carrier protein reductase;AltName: Full=Beta-Ketoacyl-acyl carrier protein reductase;AltName: Full=Beta-ketoacyl-ACP reductase		-5.2644			EC 2.3.1.85;EC 1.1.1.36;EC 1.1.1.100
		EC 2.3.1.86
		EC 6.4.1.2	Pantoea_YR343_pacbio_PROKKA_00886	RecName: Full=Biotin carboxyl carrier protein of acetyl-CoA carboxylase;Short=BCCP	+	2.08453	+		EC 6.4.1.2
			Pantoea_YR343_pacbio_PROKKA_03671	RecName: Full=Acetyl-coenzyme A carboxylase carboxyl transferase subunit alpha;Short=ACCase subunit alpha;Short=Acetyl-CoA carboxylase carboxyltransferase subunit alpha		5.55797			EC 6.4.1.2;EC 2.1.3
			Pantoea_YR343_pacbio_PROKKA_01729	RecName: Full=Acetyl-coenzyme A carboxylase carboxyl transferase subunit beta;Short=ACCase subunit beta;Short=Acetyl-CoA carboxylase carboxyltransferase subunit beta		1.55497			EC 6.4.1.2;EC 2.1.3
			Pantoea_YR343_pacbio_PROKKA_00885	RecName: Full=Biotin carboxylase;AltName: Full=Acetyl-coenzyme A carboxylase biotin carboxylase subunit A		1.12607			EC 6.4.1.3;EC 6.4.1.2;EC 6.3.4.14
		EC 2.3.1.39	Pantoea_YR343_pacbio_PROKKA_02930	RecName: Full=Malonyl CoA-acyl carrier protein transacylase;Short=MCT	+	-2.2508		+	EC 2.3.1.85;EC 2.3.1.39
		EC 2.3.1.41	Pantoea_YR343_pacbio_PROKKA_01203	RecName: Full=3-oxoacyl-[acyl-carrier-protein] synthase 2;AltName: Full=3-oxoacyl-[acyl-carrier-protein] synthase II;AltName: Full=Beta-ketoacyl-ACP synthase II;Short=KAS II	+	8.67133	+		EC 2.3.1.41;EC 2.3.1.85
			Pantoea_YR343_pacbio_PROKKA_02927	RecName: Full=3-oxoacyl-[acyl-carrier-protein] synthase 2;AltName: Full=3-oxoacyl-[acyl-carrier-protein] synthase II;AltName: Full=Beta-ketoacyl-ACP synthase II;Short=KAS II	+	1.74363	+		EC 2.3.1.41;EC 2.3.1.85
			Pantoea_YR343_pacbio_PROKKA_02931	RecName: Full=3-oxoacyl-[acyl-carrier-protein] synthase 3;AltName: Full=3-oxoacyl-[acyl-carrier-protein] synthase III;AltName: Full=Beta-ketoacyl-ACP synthase III;Short=KAS III		5.65453			EC 2.3.1.41;EC 2.3.1.85;EC 2.3.1.180
			Pantoea_YR343_pacbio_PROKKA_01718	RecName: Full=3-oxoacyl-[acyl-carrier-protein] synthase 2;AltName: Full=3-oxoacyl-[acyl-carrier-protein] synthase II;AltName: Full=Beta-ketoacyl-ACP synthase II;Short=KAS II		0.523567			EC 2.3.1.41;EC 2.3.1.85
		EC 2.3.1.179
		EC 1.1.1.100	Pantoea_YR343_pacbio_PROKKA_02980	RecName: Full=3-oxoacyl-[acyl-carrier-protein] reductase FabG;AltName: Full=3-ketoacyl-acyl carrier protein reductase;AltName: Full=Beta-Ketoacyl-acyl carrier protein reductase;AltName: Full=Beta-ketoacyl-ACP reductase	+	7.4231	+		EC 2.3.1.85;EC 1.1.1.100
			Pantoea_YR343_pacbio_PROKKA_02929	RecName: Full=3-oxoacyl-[acyl-carrier-protein] reductase FabG;AltName: Full=3-ketoacyl-acyl carrier protein reductase;AltName: Full=Beta-Ketoacyl-acyl carrier protein reductase;AltName: Full=Beta-ketoacyl-ACP reductase		-0.936166			EC 2.3.1.85;EC 1.1.1.100
			Pantoea_YR343_pacbio_PROKKA_04017	RecName: Full=3-oxoacyl-[acyl-carrier-protein] reductase FabG;AltName: Full=3-ketoacyl-acyl carrier protein reductase;AltName: Full=Beta-Ketoacyl-acyl carrier protein reductase;AltName: Full=Beta-ketoacyl-ACP reductase		-5.2644			EC 2.3.1.85;EC 1.1.1.36;EC 1.1.1.100
		EC 4.2.1.59	Pantoea_YR343_pacbio_PROKKA_03676	RecName: Full=3-hydroxyacyl-[acyl-carrier-protein] dehydratase FabZ;AltName: Full=(3R)-hydroxymyristoyl-[acyl-carrier-protein] dehydratase;Short=(3R)-hydroxymyristoyl-ACP dehydrase;AltName: Full=Beta-hydroxyacyl-ACP dehydratase	+	2.4111	+		EC 2.3.1.85;EC 4.2.1.59
			Pantoea_YR343_pacbio_PROKKA_03047	RecName: Full=3-hydroxydecanoyl-[acyl-carrier-protein] dehydratase;AltName: Full=3-hydroxyacyl-[acyl-carrier-protein] dehydratase FabA;AltName: Full=Beta-hydroxydecanoyl thioester dehydrase;AltName: Full=Trans-2-decenoyl-[acyl-carrier-protein] isomerase		-0.109233			EC 2.3.1.85;EC 4.2.1.59;EC 5.3.3.14
		EC 1.3.1.9	Pantoea_YR343_pacbio_PROKKA_02403	RecName: Full=Enoyl-[acyl-carrier-protein] reductase [NADH] FabI;Short=ENR;AltName: Full=NADH-dependent enoyl-ACP reductase		0.209234			EC 2.3.1.85;EC 1.3.1.9;EC 1.3.1.39
		EC 5.3.3.14	Pantoea_YR343_pacbio_PROKKA_03047	RecName: Full=3-hydroxydecanoyl-[acyl-carrier-protein] dehydratase;AltName: Full=3-hydroxyacyl-[acyl-carrier-protein] dehydratase FabA;AltName: Full=Beta-hydroxydecanoyl thioester dehydrase;AltName: Full=Trans-2-decenoyl-[acyl-carrier-protein] isomerase		-0.109233			EC 2.3.1.85;EC 4.2.1.59;EC 5.3.3.14
		EC 6.2.1.3	Pantoea_YR343_pacbio_PROKKA_02305	RecName: Full=2-succinylbenzoate--CoA ligase;AltName: Full=o-succinylbenzoyl-CoA synthetase;Short=OSB-CoA synthetase	+	2.2679	+		EC 6.2.1.3;EC 6.2.1.2
			Pantoea_YR343_pacbio_PROKKA_01335	RecName: Full=Bifunctional protein Aas;Includes: RecName: Full=2-acylglycerophosphoethanolamine acyltransferase;AltName: Full=2-acyl-GPE acyltransferase;AltName: Full=Acyl-[acyl-carrier-protein]--phospholipid O-acyltransferase;Includes: RecName: Full=Acyl-[acyl-carrier-protein] synthetase;AltName: Full=Acyl-ACP synthetase;AltName: Full=Long-chain-fatty-acid--[acyl-carrier-protein] ligase		1.7794			EC 2.3.1.40;EC 6.2.1.20;EC 6.2.1.3
fatty acid elongation		EC 2.3.1.16	Pantoea_YR343_pacbio_PROKKA_03775	RecName: Full=2-isopropylmalate synthase;AltName: Full=Alpha-IPM synthase;AltName: Full=Alpha-isopropylmalate synthase	+	8.0792	+		EC 2.3.1.16;EC 2.3.1.9;EC 2.3.3.13
			Pantoea_YR343_pacbio_PROKKA_00254	RecName: Full=3-ketoacyl-CoA thiolase;AltName: Full=Acetyl-CoA acyltransferase;AltName: Full=Beta-ketothiolase;AltName: Full=Fatty acid oxidation complex subunit beta	+	6.0208	+		EC 2.3.1.16
			Pantoea_YR343_pacbio_PROKKA_01706	RecName: Full=3-ketoacyl-CoA thiolase;AltName: Full=ACSs;AltName: Full=Acetyl-CoA acyltransferase;AltName: Full=Acyl-CoA ligase;AltName: Full=Beta-ketothiolase;AltName: Full=Fatty acid oxidation complex subunit beta	+	3.00487	+		EC 1.1.1.35;EC 2.3.1.16;EC 2.3.1.9;EC 4.2.1.17
		EC 1.1.1.35	Pantoea_YR343_pacbio_PROKKA_01707	RecName: Full=Fatty acid oxidation complex subunit alpha;Includes: RecName: Full=Enoyl-CoA hydratase/3-hydroxybutyryl-CoA epimerase;Includes: RecName: Full=3-hydroxyacyl-CoA dehydrogenase	+	4.1921	+		EC 1.1.1.35;EC 4.2.1.17;EC 5.1.2.3
			Pantoea_YR343_pacbio_PROKKA_01706	RecName: Full=3-ketoacyl-CoA thiolase;AltName: Full=ACSs;AltName: Full=Acetyl-CoA acyltransferase;AltName: Full=Acyl-CoA ligase;AltName: Full=Beta-ketothiolase;AltName: Full=Fatty acid oxidation complex subunit beta	+	3.00487	+		EC 1.1.1.35;EC 2.3.1.16;EC 2.3.1.9;EC 4.2.1.17
			Pantoea_YR343_pacbio_PROKKA_00253	RecName: Full=Fatty acid oxidation complex subunit alpha;Includes: RecName: Full=Enoyl-CoA hydratase/Delta(3)-cis-Delta(2)-trans-enoyl-CoA isomerase/3-hydroxybutyryl-CoA epimerase;Includes: RecName: Full=3-hydroxyacyl-CoA dehydrogenase		3.9147			EC 1.1.1.35;EC 1.1.1.211;EC 5.3.3.8;EC 4.2.1.17;EC 5.1.2.3
		EC 1.1.1.211	Pantoea_YR343_pacbio_PROKKA_00253	RecName: Full=Fatty acid oxidation complex subunit alpha;Includes: RecName: Full=Enoyl-CoA hydratase/Delta(3)-cis-Delta(2)-trans-enoyl-CoA isomerase/3-hydroxybutyryl-CoA epimerase;Includes: RecName: Full=3-hydroxyacyl-CoA dehydrogenase		3.9147			EC 1.1.1.35;EC 1.1.1.211;EC 5.3.3.8;EC 4.2.1.17;EC 5.1.2.3
		EC 4.2.1.17	Pantoea_YR343_pacbio_PROKKA_01707	RecName: Full=Fatty acid oxidation complex subunit alpha;Includes: RecName: Full=Enoyl-CoA hydratase/3-hydroxybutyryl-CoA epimerase;Includes: RecName: Full=3-hydroxyacyl-CoA dehydrogenase	+	4.1921	+		EC 1.1.1.35;EC 4.2.1.17;EC 5.1.2.3
			Pantoea_YR343_pacbio_PROKKA_01706	RecName: Full=3-ketoacyl-CoA thiolase;AltName: Full=ACSs;AltName: Full=Acetyl-CoA acyltransferase;AltName: Full=Acyl-CoA ligase;AltName: Full=Beta-ketothiolase;AltName: Full=Fatty acid oxidation complex subunit beta	+	3.00487	+		EC 1.1.1.35;EC 2.3.1.16;EC 2.3.1.9;EC 4.2.1.17
			Pantoea_YR343_pacbio_PROKKA_00253	RecName: Full=Fatty acid oxidation complex subunit alpha;Includes: RecName: Full=Enoyl-CoA hydratase/Delta(3)-cis-Delta(2)-trans-enoyl-CoA isomerase/3-hydroxybutyryl-CoA epimerase;Includes: RecName: Full=3-hydroxyacyl-CoA dehydrogenase		3.9147			EC 1.1.1.35;EC 1.1.1.211;EC 5.3.3.8;EC 4.2.1.17;EC 5.1.2.3
		EC 4.2.1.74
		EC 3.1.2.22
fatty acid degradation		EC 6.2.1.3	Pantoea_YR343_pacbio_PROKKA_02305	RecName: Full=2-succinylbenzoate--CoA ligase;AltName: Full=o-succinylbenzoyl-CoA synthetase;Short=OSB-CoA synthetase	+	2.2679	+		EC 6.2.1.3;EC 6.2.1.2
			Pantoea_YR343_pacbio_PROKKA_01335	RecName: Full=Bifunctional protein Aas;Includes: RecName: Full=2-acylglycerophosphoethanolamine acyltransferase;AltName: Full=2-acyl-GPE acyltransferase;AltName: Full=Acyl-[acyl-carrier-protein]--phospholipid O-acyltransferase;Includes: RecName: Full=Acyl-[acyl-carrier-protein] synthetase;AltName: Full=Acyl-ACP synthetase;AltName: Full=Long-chain-fatty-acid--[acyl-carrier-protein] ligase		1.7794			EC 2.3.1.40;EC 6.2.1.20;EC 6.2.1.3
		EC 1.3.3.6
		EC 1.3.8.7	Pantoea_YR343_pacbio_PROKKA_03615	RecName: Full=Acyl-coenzyme A dehydrogenase;Short=ACDH;Short=Acyl-CoA dehydrogenase		2.14973			EC 1.3.8.7;EC 1.3.8.8
		EC 1.3.8.8	Pantoea_YR343_pacbio_PROKKA_03615	RecName: Full=Acyl-coenzyme A dehydrogenase;Short=ACDH;Short=Acyl-CoA dehydrogenase		2.14973			EC 1.3.8.7;EC 1.3.8.8
		EC 1.3.8.9
		EC 4.2.1.17	Pantoea_YR343_pacbio_PROKKA_01707	RecName: Full=Fatty acid oxidation complex subunit alpha;Includes: RecName: Full=Enoyl-CoA hydratase/3-hydroxybutyryl-CoA epimerase;Includes: RecName: Full=3-hydroxyacyl-CoA dehydrogenase	+	4.1921	+		EC 1.1.1.35;EC 4.2.1.17;EC 5.1.2.3
			Pantoea_YR343_pacbio_PROKKA_01706	RecName: Full=3-ketoacyl-CoA thiolase;AltName: Full=ACSs;AltName: Full=Acetyl-CoA acyltransferase;AltName: Full=Acyl-CoA ligase;AltName: Full=Beta-ketothiolase;AltName: Full=Fatty acid oxidation complex subunit beta	+	3.00487	+		EC 1.1.1.35;EC 2.3.1.16;EC 2.3.1.9;EC 4.2.1.17
			Pantoea_YR343_pacbio_PROKKA_00253	RecName: Full=Fatty acid oxidation complex subunit alpha;Includes: RecName: Full=Enoyl-CoA hydratase/Delta(3)-cis-Delta(2)-trans-enoyl-CoA isomerase/3-hydroxybutyryl-CoA epimerase;Includes: RecName: Full=3-hydroxyacyl-CoA dehydrogenase		3.9147			EC 1.1.1.35;EC 1.1.1.211;EC 5.3.3.8;EC 4.2.1.17;EC 5.1.2.3
		EC 4.2.1.74
		EC 2.3.1.16	Pantoea_YR343_pacbio_PROKKA_03775	RecName: Full=2-isopropylmalate synthase;AltName: Full=Alpha-IPM synthase;AltName: Full=Alpha-isopropylmalate synthase	+	8.0792	+		EC 2.3.1.16;EC 2.3.1.9;EC 2.3.3.13
			Pantoea_YR343_pacbio_PROKKA_00254	RecName: Full=3-ketoacyl-CoA thiolase;AltName: Full=Acetyl-CoA acyltransferase;AltName: Full=Beta-ketothiolase;AltName: Full=Fatty acid oxidation complex subunit beta	+	6.0208	+		EC 2.3.1.16
			Pantoea_YR343_pacbio_PROKKA_01706	RecName: Full=3-ketoacyl-CoA thiolase;AltName: Full=ACSs;AltName: Full=Acetyl-CoA acyltransferase;AltName: Full=Acyl-CoA ligase;AltName: Full=Beta-ketothiolase;AltName: Full=Fatty acid oxidation complex subunit beta	+	3.00487	+		EC 1.1.1.35;EC 2.3.1.16;EC 2.3.1.9;EC 4.2.1.17
		EC 5.1.2.3	Pantoea_YR343_pacbio_PROKKA_01707	RecName: Full=Fatty acid oxidation complex subunit alpha;Includes: RecName: Full=Enoyl-CoA hydratase/3-hydroxybutyryl-CoA epimerase;Includes: RecName: Full=3-hydroxyacyl-CoA dehydrogenase	+	4.1921	+		EC 1.1.1.35;EC 4.2.1.17;EC 5.1.2.3
			Pantoea_YR343_pacbio_PROKKA_00253	RecName: Full=Fatty acid oxidation complex subunit alpha;Includes: RecName: Full=Enoyl-CoA hydratase/Delta(3)-cis-Delta(2)-trans-enoyl-CoA isomerase/3-hydroxybutyryl-CoA epimerase;Includes: RecName: Full=3-hydroxyacyl-CoA dehydrogenase		3.9147			EC 1.1.1.35;EC 1.1.1.211;EC 5.3.3.8;EC 4.2.1.17;EC 5.1.2.3
		EC 1.3.8.1
		EC 1.1.1.35	Pantoea_YR343_pacbio_PROKKA_01707	RecName: Full=Fatty acid oxidation complex subunit alpha;Includes: RecName: Full=Enoyl-CoA hydratase/3-hydroxybutyryl-CoA epimerase;Includes: RecName: Full=3-hydroxyacyl-CoA dehydrogenase	+	4.1921	+		EC 1.1.1.35;EC 4.2.1.17;EC 5.1.2.3
			Pantoea_YR343_pacbio_PROKKA_01706	RecName: Full=3-ketoacyl-CoA thiolase;AltName: Full=ACSs;AltName: Full=Acetyl-CoA acyltransferase;AltName: Full=Acyl-CoA ligase;AltName: Full=Beta-ketothiolase;AltName: Full=Fatty acid oxidation complex subunit beta	+	3.00487	+		EC 1.1.1.35;EC 2.3.1.16;EC 2.3.1.9;EC 4.2.1.17
			Pantoea_YR343_pacbio_PROKKA_00253	RecName: Full=Fatty acid oxidation complex subunit alpha;Includes: RecName: Full=Enoyl-CoA hydratase/Delta(3)-cis-Delta(2)-trans-enoyl-CoA isomerase/3-hydroxybutyryl-CoA epimerase;Includes: RecName: Full=3-hydroxyacyl-CoA dehydrogenase		3.9147			EC 1.1.1.35;EC 1.1.1.211;EC 5.3.3.8;EC 4.2.1.17;EC 5.1.2.3
		EC 1.1.1.211	Pantoea_YR343_pacbio_PROKKA_00253	RecName: Full=Fatty acid oxidation complex subunit alpha;Includes: RecName: Full=Enoyl-CoA hydratase/Delta(3)-cis-Delta(2)-trans-enoyl-CoA isomerase/3-hydroxybutyryl-CoA epimerase;Includes: RecName: Full=3-hydroxyacyl-CoA dehydrogenase		3.9147			EC 1.1.1.35;EC 1.1.1.211;EC 5.3.3.8;EC 4.2.1.17;EC 5.1.2.3
		EC 2.3.1.9	Pantoea_YR343_pacbio_PROKKA_03775	RecName: Full=2-isopropylmalate synthase;AltName: Full=Alpha-IPM synthase;AltName: Full=Alpha-isopropylmalate synthase	+	8.0792	+		EC 2.3.1.16;EC 2.3.1.9;EC 2.3.3.13
			Pantoea_YR343_pacbio_PROKKA_01706	RecName: Full=3-ketoacyl-CoA thiolase;AltName: Full=ACSs;AltName: Full=Acetyl-CoA acyltransferase;AltName: Full=Acyl-CoA ligase;AltName: Full=Beta-ketothiolase;AltName: Full=Fatty acid oxidation complex subunit beta	+	3.00487	+		EC 1.1.1.35;EC 2.3.1.16;EC 2.3.1.9;EC 4.2.1.17
		EC 1.3.8.6
glycerolipid metabolism		EC 2.7.1.31
		EC 1.2.1.3	Pantoea_YR343_pacbio_PROKKA_03502	RecName: Full=Putative aldehyde dehydrogenase AldA	+	8.12277	+		EC 1.2.1.48;EC 1.2.1.69;EC 1.2.1.5;EC 1.2.1.3
			Pantoea_YR343_pacbio_PROKKA_04577	RecName: Full=Betaine aldehyde dehydrogenase;Short=BADH	+	7.72247	+		EC 1.2.1.8;EC 1.2.1.5;EC 1.2.1.3
			Pantoea_YR343_pacbio_PROKKA_02857	RecName: Full=Putative aldehyde dehydrogenase AldA	+	4.90194	+		EC 1.2.1.48;EC 1.2.1.69;EC 1.2.1.5;EC 1.2.1.3
			Pantoea_YR343_pacbio_PROKKA_02788	RecName: Full=N-succinylglutamate 5-semialdehyde dehydrogenase;AltName: Full=Succinylglutamic semialdehyde dehydrogenase;Short=SGSD	+	-1.1207		+	EC 1.2.1.16;EC 1.2.1.24;EC 1.2.1.71;EC 1.2.1.5;EC 1.2.1.3
			Pantoea_YR343_pacbio_PROKKA_01121	RecName: Full=N-succinylglutamate 5-semialdehyde dehydrogenase;AltName: Full=Succinylglutamic semialdehyde dehydrogenase;Short=SGSD	+	-10.1288		+	EC 1.2.1.16;EC 1.2.1.24;EC 1.2.1.71;EC 1.2.1.5;EC 1.2.1.3
			Pantoea_YR343_pacbio_PROKKA_04746	RecName: Full=Betaine aldehyde dehydrogenase;Short=BADH		0.666267			EC 1.2.1.8;EC 1.2.1.5;EC 1.2.1.3
			Pantoea_YR343_pacbio_PROKKA_03157	RecName: Full=Betaine aldehyde dehydrogenase;Short=BADH		-0.639434			EC 1.2.1.16;EC 1.2.1.26;EC 1.2.1.24;EC 1.2.1.79;EC 1.2.1.22;EC 1.2.1.21;EC 1.2.1.20;EC 1.2.1.5;EC 1.2.1.3
			Pantoea_YR343_pacbio_PROKKA_04578	RecName: Full=Oxygen-dependent choline dehydrogenase;Short=CDH;Short=CHD;AltName: Full=Betaine aldehyde dehydrogenase;Short=BADH		-3.44197			EC 1.2.1.8;EC 1.2.1.5;EC 1.2.1.3;EC 1.1.99.1
			Pantoea_YR343_pacbio_PROKKA_04747	RecName: Full=Oxygen-dependent choline dehydrogenase;Short=CDH;Short=CHD;AltName: Full=Betaine aldehyde dehydrogenase;Short=BADH		-3.5315			EC 1.2.1.8;EC 1.2.1.5;EC 1.2.1.3;EC 1.1.99.1
		EC 1.1.1.72
		EC 1.1.1.21	Pantoea_YR343_pacbio_PROKKA_01062	RecName: Full=2,5-diketo-D-gluconic acid reductase A;Short=2,5-DKG reductase A;Short=2,5-DKGR A;Short=25DKGR-A;AltName: Full=AKR5C		0.300368			EC 1.1.1.21;EC 1.1.1.274
		EC 2.7.1.29	Pantoea_YR343_pacbio_PROKKA_02577	RecName: Full=L-erythrulose kinase		-0.5466			EC 2.7.1.29;EC 2.7.1.121
		EC 1.1.1.6	Pantoea_YR343_pacbio_PROKKA_03194	RecName: Full=Glycerol dehydrogenase;Short=GDH;Short=GLDH	+	5.50073	+		EC 1.1.1.6;EC 1.1.1.75
			Pantoea_YR343_pacbio_PROKKA_02798	RecName: Full=3-oxoacyl-[acyl-carrier-protein] reductase FabG;AltName: Full=3-ketoacyl-acyl carrier protein reductase;AltName: Full=Beta-Ketoacyl-acyl carrier protein reductase;AltName: Full=Beta-ketoacyl-ACP reductase		5.36347			EC 1.1.1.6;EC 1.1.1.162
		EC 2.7.1.30	Pantoea_YR343_pacbio_PROKKA_00592	RecName: Full=Glycerol kinase;AltName: Full=ATP:glycerol 3-phosphotransferase;AltName: Full=Glycerokinase;Short=GK		1.18913			EC 2.7.1.30

## Sheet: Sphingobium sp. AP49
	Enzymes predicted in dFBA analysis		Proteins from metaproteomics analysis
	Description	EC	ProteinID	Description	Significant	Log2FC_111_48h minus R2A_ES	Up in community	down in community	EC
Putrescine	N-carbamoylputrescine amidase	EC 3.5.1.53
XAN(xanthine)	Xanthine-guanine phosphoribosyltransferase	EC 2.4.2.22	Sphingobium_AP49_pacbio_PROKKA_03138	RecName: Full=Xanthine-guanine phosphoribosyltransferase;Short=XGPRT;AltName: Full=Xanthine phosphoribosyltransferase	+	-6.87323		+	0
	Xanthine/uracil/thiamine/ascorbate permease family protein
ocdca(octadecanoic acid)	Octanoate-[acyl-carrier-protein]-protein-N-octanoyltransferase	EC 2.3.1.181	Sphingobium_AP49_pacbio_PROKKA_03398	RecName: Full=Octanoyltransferase;AltName: Full=Lipoate-protein ligase B;AltName: Full=Lipoyl/octanoyl transferase;AltName: Full=Octanoyl-[acyl-carrier-protein]-protein N-octanoyltransferase	+	-7.63043		+	EC 2.3.1.181
glycerol	Imidazoleglycerol-phosphate dehydratase	EC 4.2.1.19	Sphingobium_AP49_pacbio_PROKKA_03829	RecName: Full=Imidazoleglycerol-phosphate dehydratase;Short=IGPD	+	-3.52033		+	EC 4.2.1.19
	Indole-3-glycerol phosphate synthase	EC 4.1.1.48	Sphingobium_AP49_pacbio_PROKKA_02588	RecName: Full=Indole-3-glycerol phosphate synthase;Short=IGPS	+	-3.79137		+	EC 4.1.1.48; EC 5.3.1.24
	Glycerol-3-phosphate dehydrogenase [NADP+]	EC 1.1.1.94	Sphingobium_AP49_pacbio_PROKKA_03984	RecName: Full=Glycerol-3-phosphate dehydrogenase [NAD(P)+];AltName: Full=NAD(P)H-dependent glycerol-3-phosphate dehydrogenase	+	-8.5108		+	EC 1.1.1.8; EC 1.1.1.94
	Acyl-CoA:1-acyl-sn-glycerol-3-phosphate acyltransferase	EC 2.3.1.51
	Acyl-phosphate:glycerol-3-phosphate O-acyltransferase PlsY	EC 2.3.1.n3	Sphingobium_AP49_pacbio_PROKKA_02243	RecName: Full=Glycerol-3-phosphate acyltransferase;AltName: Full=Acyl-PO4 G3P acyltransferase;AltName: Full=Acyl-phosphate--glycerol-3-phosphate acyltransferase;AltName: Full=G3P acyltransferase;Short=GPAT;AltName: Full=Lysophosphatidic acid synthase;Short=LPA synthase	+	-7.3852		+	EC 2
	Aerobic glycerol-3-phosphate dehydrogenase	EC 1.1.5.3
	Broad-specificity glycerol dehydrogenase subunit SldA	EC 1.1.99.22
	CDP-diacylglycerol--glycerol-3-phosphate 3-phosphatidyltransferase	EC 2.7.8.5
	CDP-diacylglycerol--serine O-phosphatidyltransferase	EC 2.7.8.8
	Archaetidylserine synthase	EC 2.7.8.38
	Glycerol kinase	EC 2.7.1.30
	Imidazole glycerol phosphate synthase amidotransferase subunit HisH		Sphingobium_AP49_pacbio_PROKKA_03831	RecName: Full=Imidazole glycerol phosphate synthase subunit HisH;AltName: Full=IGP synthase glutaminase subunit;AltName: Full=IGP synthase subunit HisH;AltName: Full=ImGP synthase subunit HisH;Short=IGPS subunit HisH	+	4.7565	+		EC 2.4.2; EC 3
	Imidazole glycerol phosphate synthase cyclase subunit		Sphingobium_AP49_pacbio_PROKKA_03833	RecName: Full=Imidazole glycerol phosphate synthase subunit HisF;AltName: Full=IGP synthase cyclase subunit;AltName: Full=IGP synthase subunit HisF;AltName: Full=ImGP synthase subunit HisF;Short=IGPS subunit HisF		-2.36713			EC 2.4.2; EC 4
	S-adenosylmethionine:diacylglycerol 3-amino-3-carboxypropyl transferase, BtaA protein
	Sphingosine kinase and enzymes related to eukaryotic diacylglycerol kinase
	Transcription regulator [contains diacylglycerol kinase catalytic domain]		Sphingobium_AP49_pacbio_PROKKA_01288	RecName: Full=Diacylglycerol kinase;Short=DAG kinase;Short=DAGK	+	-6.7611		+	0
	Acyl carrier protein		Sphingobium_AP49_pacbio_PROKKA_02784	RecName: Full=Acyl carrier protein;Short=ACP	+	-2.94447		+	0
Arginine and Proline Metabolism		EC 3.5.1.2	Sphingobium_AP49_pacbio_PROKKA_01990	RecName: Full=Glutaminase	+	2.89003	+		EC 3.5.1.2
			Sphingobium_AP49_pacbio_PROKKA_01418	RecName: Full=CTP synthase;AltName: Full=Cytidine 5'-triphosphate synthase;AltName: Full=Cytidine triphosphate synthetase;Short=CTP synthetase;Short=CTPS;AltName: Full=UTP--ammonia ligase	+	-8.1619		+	EC 3.5.1.2; EC 6.3.4.2
			Sphingobium_AP49_pacbio_PROKKA_01795	RecName: Full=Phosphoribosylformylglycinamidine synthase subunit PurQ;Short=FGAM synthase;AltName: Full=Formylglycinamide ribonucleotide amidotransferase subunit I;Short=FGAR amidotransferase I;Short=FGAR-AT I;AltName: Full=Glutaminase PurQ;AltName: Full=Phosphoribosylformylglycinamidine synthase subunit I	+	-9.90873		+	EC 3.5.1.2; EC 6.3.5.3
		EC 6.3.1.2	Sphingobium_AP49_pacbio_PROKKA_01886	RecName: Full=Glutamine synthetase;Short=GS;AltName: Full=Glutamate--ammonia ligase;AltName: Full=Glutamine synthetase I beta;Short=GSI beta	+	-1.40457		+	EC 6.3.1.2; EC 5.4.4.3
		EC 1.4.1.3	Sphingobium_AP49_pacbio_PROKKA_03612	RecName: Full=NAD-specific glutamate dehydrogenase;Short=NAD-GDH	+	2.56973	+		EC 1.4.1.3
		EC 2.7.2.8	Sphingobium_AP49_pacbio_PROKKA_03245	RecName: Full=Acetylglutamate kinase;AltName: Full=N-acetyl-L-glutamate 5-phosphotransferase;AltName: Full=NAG kinase;Short=NAGK	+	-6.93263		+	EC 2.7.2.8
		EC 2.6.1.11	Sphingobium_AP49_pacbio_PROKKA_03406	RecName: Full=Acetylornithine aminotransferase;Short=ACOAT	+	-2.69213		+	EC 2.6.1.11
		EC 1.2.1.41	Sphingobium_AP49_pacbio_PROKKA_00277	RecName: Full=Gamma-glutamyl phosphate reductase;Short=GPR;AltName: Full=Glutamate-5-semialdehyde dehydrogenase;AltName: Full=Glutamyl-gamma-semialdehyde dehydrogenase;Short=GSA dehydrogenase	+	-6.9375		+	EC 1.2.1.41
		EC 2.1.3.3	Sphingobium_AP49_pacbio_PROKKA_03405	RecName: Full=Ornithine carbamoyltransferase;Short=OTCase	+	-4.9785		+	EC 2.1.3.3
		EC 6.3.4.5	Sphingobium_AP49_pacbio_PROKKA_03455	RecName: Full=Argininosuccinate synthase;AltName: Full=Citrulline--aspartate ligase	+	1.7088	+		EC 6.3.4.5
		EC 4.3.2.1	Sphingobium_AP49_pacbio_PROKKA_03338	RecName: Full=Argininosuccinate lyase;Short=ASAL;AltName: Full=Arginosuccinase	+	-9.45503		+	EC 4.3.2.1
		EC 3.5.3.23	Sphingobium_AP49_pacbio_PROKKA_02195	RecName: Full=N-succinylarginine dihydrolase	+	-3.86053		+	EC 3.5.3.23
		EC 1.2.1.71	Sphingobium_AP49_pacbio_PROKKA_02647	RecName: Full=N-succinylglutamate 5-semialdehyde dehydrogenase;AltName: Full=Succinylglutamic semialdehyde dehydrogenase;Short=SGSD		-1.47413			EC 1.2.1.71; EC 1.2.1.5; EC 1.2.1.3
		EC 6.3.4.16	Sphingobium_AP49_pacbio_PROKKA_01710	RecName: Full=Carbamoyl-phosphate synthase large chain;AltName: Full=Carbamoyl-phosphate synthetase ammonia chain		0.235631			EC 6.3.5.5; EC 6.3.4.16
		EC 1.2.1.88	Sphingobium_AP49_pacbio_PROKKA_01641	RecName: Full=1-pyrroline-5-carboxylate dehydrogenase;Short=P5C dehydrogenase;AltName: Full=L-glutamate gamma-semialdehyde dehydrogenase	+	-5.03233		+	EC 1.5.3; EC 1.2.1.88; EC 1.5.5.2
		EC 4.1.3.16	Sphingobium_AP49_pacbio_PROKKA_03082	RecName: Full=Putative 4-hydroxy-4-methyl-2-oxoglutarate aldolase;Short=HMG aldolase;AltName: Full=Oxaloacetate decarboxylase;Short=OAA decarboxylase;AltName: Full=Regulator of ribonuclease activity homolog;AltName: Full=RraA-like protein	+	9.16537	+		EC 4.1.2; EC 4.1.3.17; EC 4.1.3.16; EC 4.1.1.112; EC 1.1.1.38; EC 1.1.1.40
			Sphingobium_AP49_pacbio_PROKKA_02841	RecName: Full=KHG/KDPG aldolase;Includes: RecName: Full=4-hydroxy-2-oxoglutarate aldolase;AltName: Full=2-keto-4-hydroxyglutarate aldolase;Short=KHG-aldolase;Includes: RecName: Full=2-dehydro-3-deoxy-phosphogluconate aldolase;AltName: Full=2-keto-3-deoxy-6-phosphogluconate aldolase;Short=KDPG-aldolase;AltName: Full=Phospho-2-dehydro-3-deoxygluconate aldolase;AltName: Full=Phospho-2-keto-3-deoxygl…	+	-2.9592		+	EC 4.1.2.14; EC 4.1.3.16; EC 4.1.1.112; EC 1.1.1.38; EC 4.1.3.42; EC 1.1.1.40
		EC 3.5.1.38
		EC 1.4.1.2
		EC 1.4.1.4
		EC 2.3.1.1
		EC 2.7.2.11
		EC 1.2.1.38
		EC 3.5.4.22
		EC 4.1.1.17
		EC 3.5.1.14
		EC 3.5.1.16
		EC 2.3.1.35
		EC 1.5.1.2
		EC 5.1.1.8
		EC 1.14.11.2
		EC 3.5.2.14
		EC 2.3.1.109
		EC 1.2.1.19
		EC 1.5.1.43
		EC 4.1.1.96
		EC 2.5.1.16
		EC 3.5.1.53
		EC 3.5.3.12
Purine metabolism		EC 2.7.6.1	Sphingobium_AP49_pacbio_PROKKA_03992	RecName: Full=Ribose-phosphate pyrophosphokinase;Short=RPPK;AltName: Full=5-phospho-D-ribosyl alpha-1-diphosphate;AltName: Full=Phosphoribosyl diphosphate synthase;AltName: Full=Phosphoribosyl pyrophosphate synthase;Short=P-Rib-PP synthase;Short=PRPP synthase;Short=PRPPase	+	-10.0886		+	EC 2.7.6.1
		EC 2.4.2.14	Sphingobium_AP49_pacbio_PROKKA_02203	RecName: Full=Amidophosphoribosyltransferase;Short=ATase;AltName: Full=Glutamine phosphoribosylpyrophosphate amidotransferase;Short=GPATase;Flags: Precursor	+	-3.29637		+	EC 2.4.2.14
		EC 6.3.4.13	Sphingobium_AP49_pacbio_PROKKA_00181	RecName: Full=Phosphoribosylamine--glycine ligase;AltName: Full=GARS;AltName: Full=Glycinamide ribonucleotide synthetase;AltName: Full=Phosphoribosylglycinamide synthetase	+	-7.11173		+	EC 6.3.4.13; EC 3.6.1.15
		EC 6.3.5.3	Sphingobium_AP49_pacbio_PROKKA_01390	RecName: Full=Phosphoribosylformylglycinamidine synthase subunit PurL;Short=FGAM synthase;AltName: Full=Formylglycinamide ribonucleotide amidotransferase subunit II;Short=FGAR amidotransferase II;Short=FGAR-AT II;AltName: Full=Glutamine amidotransferase PurL;AltName: Full=Phosphoribosylformylglycinamidine synthase subunit II	+	-2.63837		+	EC 6.3.5.3
			Sphingobium_AP49_pacbio_PROKKA_01795	RecName: Full=Phosphoribosylformylglycinamidine synthase subunit PurQ;Short=FGAM synthase;AltName: Full=Formylglycinamide ribonucleotide amidotransferase subunit I;Short=FGAR amidotransferase I;Short=FGAR-AT I;AltName: Full=Glutaminase PurQ;AltName: Full=Phosphoribosylformylglycinamidine synthase subunit I	+	-9.90873		+	EC 3.5.1.2; EC 6.3.5.3
		EC 6.3.3.1	Sphingobium_AP49_pacbio_PROKKA_03361	RecName: Full=Phosphoribosylformylglycinamidine cyclo-ligase;AltName: Full=AIR synthase;AltName: Full=AIRS;AltName: Full=Phosphoribosyl-aminoimidazole synthetase	+	-8.0653		+	EC 6.3.3.1
		EC 5.4.99.18	Sphingobium_AP49_pacbio_PROKKA_02476	RecName: Full=N5-carboxyaminoimidazole ribonucleotide mutase;Short=N5-CAIR mutase;AltName: Full=5-(carboxyamino)imidazole ribonucleotide mutase	+	-9.18		+	EC 5.4.99.18
		EC 6.3.2.6	Sphingobium_AP49_pacbio_PROKKA_01799	RecName: Full=Phosphoribosylaminoimidazole-succinocarboxamide synthase;AltName: Full=SAICAR synthetase	+	-10.0848		+	EC 6.3.2.6
		EC 2.7.6.5	Sphingobium_AP49_pacbio_PROKKA_01096	RecName: Full=GTP pyrophosphokinase;AltName: Full=(p)ppGpp synthase;AltName: Full=ATP:GTP 3'-pyrophosphotransferase;AltName: Full=ppGpp synthase I	+	-7.08013		+	EC 2.7.6.5; EC 3.1.7.2
		EC 1.1.1.205	Sphingobium_AP49_pacbio_PROKKA_03257	RecName: Full=Inosine-5'-monophosphate dehydrogenase;Short=IMP dehydrogenase;Short=IMPD;Short=IMPDH		0.807199			EC 1.1.1.205
		EC 3.5.4.10	Sphingobium_AP49_pacbio_PROKKA_03971	RecName: Full=Bifunctional purine biosynthesis protein PurH;Includes: RecName: Full=Phosphoribosylaminoimidazolecarboxamide formyltransferase;AltName: Full=AICAR transformylase;Includes: RecName: Full=IMP cyclohydrolase;AltName: Full=ATIC;AltName: Full=IMP synthase;AltName: Full=Inosinicase	+	-1.4362		+	EC 3.5.4.10; EC 2.1.2.3
		EC 6.3.4.4	Sphingobium_AP49_pacbio_PROKKA_00526	RecName: Full=Adenylosuccinate synthetase;Short=AMPSase;Short=AdSS;AltName: Full=IMP--aspartate ligase	+	1.28523	+		EC 6.3.4.4
		EC 4.3.2.2	Sphingobium_AP49_pacbio_PROKKA_01625	RecName: Full=Adenylosuccinate lyase;Short=ASL;AltName: Full=Adenylosuccinase;Short=ASase	+	-1.90697		+	EC 4.3.2.2
		EC 3.2.2.4	Sphingobium_AP49_pacbio_PROKKA_02286	RecName: Full=AMP nucleosidase	+	2.07317	+		EC 3.2.2.4
		EC 2.7.4.6	Sphingobium_AP49_pacbio_PROKKA_01182	RecName: Full=Nucleoside diphosphate kinase;Short=NDK;Short=NDP kinase;AltName: Full=Nucleoside-2-P kinase	+	-3.55997		+	EC 2.7.4.6
			Sphingobium_AP49_pacbio_PROKKA_01344	RecName: Full=Succinate--CoA ligase [ADP-forming] subunit alpha;AltName: Full=Succinyl-CoA synthetase subunit alpha;Short=SCS-alpha		-0.0683339			EC 2.7.4.6; EC 6.2.1.5; EC 6.2.1.4
		EC 3.1.3.5	Sphingobium_AP49_pacbio_PROKKA_01601	RecName: Full=5'-nucleotidase SurE;AltName: Full=Nucleoside 5'-monophosphate phosphohydrolase	+	-6.23477		+	EC 3.1.3.5
		EC 2.7.1.25	Sphingobium_AP49_pacbio_PROKKA_04177	RecName: Full=Sulfate adenylyltransferase subunit 1;AltName: Full=ATP-sulfurylase large subunit;AltName: Full=Sulfate adenylate transferase;Short=SAT	+	-2.94087		+	EC 2.7.7; EC 2.7.1.25
		EC 3.1.7.2	Sphingobium_AP49_pacbio_PROKKA_01096	RecName: Full=GTP pyrophosphokinase;AltName: Full=(p)ppGpp synthase;AltName: Full=ATP:GTP 3'-pyrophosphotransferase;AltName: Full=ppGpp synthase I	+	-7.08013		+	EC 2.7.6.5; EC 3.1.7.2
		EC 2.7.4.8	Sphingobium_AP49_pacbio_PROKKA_03823	RecName: Full=Guanylate kinase;AltName: Full=GMP kinase	+	-4.2429		+	EC 2.7.4.4; EC 2.7.4.8
		EC 6.3.5.2	Sphingobium_AP49_pacbio_PROKKA_00587	RecName: Full=GMP synthase [glutamine-hydrolyzing];AltName: Full=GMP synthetase;AltName: Full=Glutamine amidotransferase	+	-3.83043		+	EC 3.6.1; EC 6.3.5.2
		EC 2.1.2.3	Sphingobium_AP49_pacbio_PROKKA_03971	RecName: Full=Bifunctional purine biosynthesis protein PurH;Includes: RecName: Full=Phosphoribosylaminoimidazolecarboxamide formyltransferase;AltName: Full=AICAR transformylase;Includes: RecName: Full=IMP cyclohydrolase;AltName: Full=ATIC;AltName: Full=IMP synthase;AltName: Full=Inosinicase	+	-1.4362		+	EC 3.5.4.10; EC 2.1.2.3
		EC 2.7.4.3	Sphingobium_AP49_pacbio_PROKKA_01450	RecName: Full=Universal stress protein F	+	-4.0375		+	EC 2.7.4.4; EC 2.7.4.3
			Sphingobium_AP49_pacbio_PROKKA_00651	RecName: Full=Adenylate kinase;Short=AK;AltName: Full=ATP-AMP transphosphorylase;AltName: Full=ATP:AMP phosphotransferase;AltName: Full=Adenylate monophosphate kinase	+	-9.73027		+	EC 2.7.4.4; EC 2.7.4.3
		EC 3.6.1.13
		EC 2.1.2.2
		EC 6.3.4.18
		EC 2.7.7.4
		EC 3.1.5.1
		EC 3.5.4.3
		EC 3.6.1.66
		EC 2.4.2.8
		EC 2.4.2.22
		EC 1.17.1.4
		EC 3.6.1.19
		EC 3.2.2.2
		EC 3.2.2.8
		EC 3.2.2.1
		EC 3.6.1.8
		EC 2.4.2.7
		EC 1.17.4.1
		EC 2.7.4.11
		EC 2.7.1.40
		EC 3.5.4.4
		EC 4.6.1.1
fatty acid biosynthesis		EC 2.3.1.85	Sphingobium_AP49_pacbio_PROKKA_01371	RecName: Full=3-hydroxyacyl-[acyl-carrier-protein] dehydratase FabZ;AltName: Full=(3R)-hydroxymyristoyl-[acyl-carrier-protein] dehydratase;Short=(3R)-hydroxymyristoyl-ACP dehydrase;AltName: Full=Beta-hydroxyacyl-ACP dehydratase	+	-2.62227		+	EC 2.3.1.85; EC 4.2.1.59
			Sphingobium_AP49_pacbio_PROKKA_00534	RecName: Full=Enoyl-[acyl-carrier-protein] reductase [NADH] FabI;Short=ENR;AltName: Full=NADH-dependent enoyl-ACP reductase	+	-3.62277		+	EC 2.3.1.85; EC 1.3.1.9; EC 1.3.1.39
			Sphingobium_AP49_pacbio_PROKKA_02783	RecName: Full=3-oxoacyl-[acyl-carrier-protein] synthase 2;AltName: Full=3-oxoacyl-[acyl-carrier-protein] synthase II;AltName: Full=Beta-ketoacyl-ACP synthase II;Short=KAS II	+	-4.89663		+	EC 2.3.1.41; EC 2.3.1.85
			Sphingobium_AP49_pacbio_PROKKA_00773	RecName: Full=3-oxoacyl-[acyl-carrier-protein] synthase 3;AltName: Full=3-oxoacyl-[acyl-carrier-protein] synthase III;AltName: Full=Beta-ketoacyl-ACP synthase III;Short=KAS III	+	-5.931		+	EC 2.3.1.41; EC 2.3.1.85; EC 2.3.1.180
			Sphingobium_AP49_pacbio_PROKKA_00203	RecName: Full=3-oxoacyl-[acyl-carrier-protein] reductase FabG;AltName: Full=3-ketoacyl-acyl carrier protein reductase;AltName: Full=Beta-Ketoacyl-acyl carrier protein reductase;AltName: Full=Beta-ketoacyl-ACP reductase	+	-6.07893		+	EC 2.3.1.85; EC 1.1.1.69; EC 1.1.1.127; EC 1.1.1.125; EC 1.1.1.100
			Sphingobium_AP49_pacbio_PROKKA_00214	RecName: Full=3-oxoacyl-[acyl-carrier-protein] reductase FabG;AltName: Full=3-ketoacyl-acyl carrier protein reductase;AltName: Full=Beta-Ketoacyl-acyl carrier protein reductase;AltName: Full=Beta-ketoacyl-ACP reductase	+	-8.21513		+	EC 2.3.1.85; EC 1.1.1.100
			Sphingobium_AP49_pacbio_PROKKA_02789	RecName: Full=Malonyl CoA-acyl carrier protein transacylase;Short=MCT	+	-9.95827		+	EC 2.3.1.85; EC 2.3.1.39
			Sphingobium_AP49_pacbio_PROKKA_02787	RecName: Full=3-oxoacyl-[acyl-carrier-protein] reductase FabG;AltName: Full=3-ketoacyl-acyl carrier protein reductase;AltName: Full=Beta-Ketoacyl-acyl carrier protein reductase;AltName: Full=Beta-ketoacyl-ACP reductase	+	-10.2942		+	EC 2.3.1.85; EC 1.1.1.100
			Sphingobium_AP49_pacbio_PROKKA_04195	RecName: Full=3-oxoacyl-[acyl-carrier-protein] reductase FabG;AltName: Full=3-ketoacyl-acyl carrier protein reductase;AltName: Full=Beta-Ketoacyl-acyl carrier protein reductase;AltName: Full=Beta-ketoacyl-ACP reductase	+	-10.8125		+	EC 2.3.1.85; EC 1.1.1
			Sphingobium_AP49_pacbio_PROKKA_03683	RecName: Full=3-oxoacyl-[acyl-carrier-protein] reductase FabG;AltName: Full=3-ketoacyl-acyl carrier protein reductase;AltName: Full=Beta-Ketoacyl-acyl carrier protein reductase;AltName: Full=Beta-ketoacyl-ACP reductase		-0.858467			EC 2.3.1.85; EC 1.1.1.100
		EC 6.4.1.2	Sphingobium_AP49_pacbio_PROKKA_02260	RecName: Full=Propionyl-CoA carboxylase beta chain;Short=PCCase;AltName: Full=Propanoyl-CoA:carbon dioxide ligase	+	-2.7565		+	EC 4.1.1; EC 6.4.1.3; EC 2; EC 6.4.1.2
			Sphingobium_AP49_pacbio_PROKKA_00991	RecName: Full=Biotin carboxylase;AltName: Full=Acetyl-coenzyme A carboxylase biotin carboxylase subunit A	+	-5.19007		+	EC 6.4.1.3; EC 6.4.1.2; EC 6.3.4.14
			Sphingobium_AP49_pacbio_PROKKA_01378	RecName: Full=Acetyl-coenzyme A carboxylase carboxyl transferase subunit alpha;Short=ACCase subunit alpha;Short=Acetyl-CoA carboxylase carboxyltransferase subunit alpha	+	-6.55203		+	EC 6.4.1.2; EC 2.1.3
			Sphingobium_AP49_pacbio_PROKKA_00992	RecName: Full=Biotin carboxyl carrier protein of acetyl-CoA carboxylase;Short=BCCP	+	-7.20707		+	EC 6.4.1.2
			Sphingobium_AP49_pacbio_PROKKA_02265	RecName: Full=Biotin carboxylase;AltName: Full=Acetyl-coenzyme A carboxylase biotin carboxylase subunit A	+	-10.2692		+	EC 6.4.1.3; EC 6.4.1.2; EC 6.3.4.14
			Sphingobium_AP49_pacbio_PROKKA_01407	RecName: Full=Biotin carboxylase;AltName: Full=Acetyl-coenzyme A carboxylase biotin carboxylase subunit A	+	-11.1532		+	EC 6.4.1.3; EC 6.4.1.2; EC 6.3.4.14
			Sphingobium_AP49_pacbio_PROKKA_02015	RecName: Full=Acetyl-coenzyme A carboxylase carboxyl transferase subunit beta;Short=ACCase subunit beta;Short=Acetyl-CoA carboxylase carboxyltransferase subunit beta		0.945833			EC 6.4.1.2; EC 2.1.3
		EC 2.3.1.41	Sphingobium_AP49_pacbio_PROKKA_02783	RecName: Full=3-oxoacyl-[acyl-carrier-protein] synthase 2;AltName: Full=3-oxoacyl-[acyl-carrier-protein] synthase II;AltName: Full=Beta-ketoacyl-ACP synthase II;Short=KAS II	+	-4.89663		+	EC 2.3.1.41; EC 2.3.1.85
			Sphingobium_AP49_pacbio_PROKKA_00773	RecName: Full=3-oxoacyl-[acyl-carrier-protein] synthase 3;AltName: Full=3-oxoacyl-[acyl-carrier-protein] synthase III;AltName: Full=Beta-ketoacyl-ACP synthase III;Short=KAS III	+	-5.931		+	EC 2.3.1.41; EC 2.3.1.85; EC 2.3.1.180
		EC 2.3.1.39	Sphingobium_AP49_pacbio_PROKKA_02789	RecName: Full=Malonyl CoA-acyl carrier protein transacylase;Short=MCT	+	-9.95827		+	EC 2.3.1.85; EC 2.3.1.39
		EC 1.1.1.100	Sphingobium_AP49_pacbio_PROKKA_00203	RecName: Full=3-oxoacyl-[acyl-carrier-protein] reductase FabG;AltName: Full=3-ketoacyl-acyl carrier protein reductase;AltName: Full=Beta-Ketoacyl-acyl carrier protein reductase;AltName: Full=Beta-ketoacyl-ACP reductase	+	-6.07893		+	EC 2.3.1.85; EC 1.1.1.69; EC 1.1.1.127; EC 1.1.1.125; EC 1.1.1.100
			Sphingobium_AP49_pacbio_PROKKA_00214	RecName: Full=3-oxoacyl-[acyl-carrier-protein] reductase FabG;AltName: Full=3-ketoacyl-acyl carrier protein reductase;AltName: Full=Beta-Ketoacyl-acyl carrier protein reductase;AltName: Full=Beta-ketoacyl-ACP reductase	+	-8.21513		+	EC 2.3.1.85; EC 1.1.1.100
			Sphingobium_AP49_pacbio_PROKKA_02787	RecName: Full=3-oxoacyl-[acyl-carrier-protein] reductase FabG;AltName: Full=3-ketoacyl-acyl carrier protein reductase;AltName: Full=Beta-Ketoacyl-acyl carrier protein reductase;AltName: Full=Beta-ketoacyl-ACP reductase	+	-10.2942		+	EC 2.3.1.85; EC 1.1.1.100
			Sphingobium_AP49_pacbio_PROKKA_03683	RecName: Full=3-oxoacyl-[acyl-carrier-protein] reductase FabG;AltName: Full=3-ketoacyl-acyl carrier protein reductase;AltName: Full=Beta-Ketoacyl-acyl carrier protein reductase;AltName: Full=Beta-ketoacyl-ACP reductase		-0.858467			EC 2.3.1.85; EC 1.1.1.100
		EC 4.2.1.59	Sphingobium_AP49_pacbio_PROKKA_01371	RecName: Full=3-hydroxyacyl-[acyl-carrier-protein] dehydratase FabZ;AltName: Full=(3R)-hydroxymyristoyl-[acyl-carrier-protein] dehydratase;Short=(3R)-hydroxymyristoyl-ACP dehydrase;AltName: Full=Beta-hydroxyacyl-ACP dehydratase	+	-2.62227		+	EC 2.3.1.85; EC 4.2.1.59
		EC 1.3.1.9	Sphingobium_AP49_pacbio_PROKKA_00534	RecName: Full=Enoyl-[acyl-carrier-protein] reductase [NADH] FabI;Short=ENR;AltName: Full=NADH-dependent enoyl-ACP reductase	+	-3.62277		+	EC 2.3.1.85; EC 1.3.1.9; EC 1.3.1.39
		EC 2.3.1.86
		EC 2.3.1.179
		EC 6.2.1.3
fatty acid elongation		EC 2.3.1.16	Sphingobium_AP49_pacbio_PROKKA_02270	RecName: Full=Probable acetyl-CoA acyltransferase;AltName: Full=Acetoacetyl-CoA thiolase	+	-2.19813		+	EC 2.3.1.16; EC 2.3.1.9
			Sphingobium_AP49_pacbio_PROKKA_04199	RecName: Full=Probable acetyl-CoA acyltransferase;AltName: Full=Acetoacetyl-CoA thiolase	+	-3.91417		+	EC 2.3.1.16; EC 2.3.1.9
			Sphingobium_AP49_pacbio_PROKKA_03654	RecName: Full=Probable acetyl-CoA acyltransferase;AltName: Full=Acetoacetyl-CoA thiolase	+	-4.33607		+	EC 2.3.1.174; EC 2.3.1.16
			Sphingobium_AP49_pacbio_PROKKA_02818	RecName: Full=3-ketoacyl-CoA thiolase;AltName: Full=Acetyl-CoA acyltransferase;AltName: Full=Beta-ketothiolase;AltName: Full=Fatty acid oxidation complex subunit beta	+	-9.73067		+	EC 2.3.1.16; EC 2.3.1.9
		EC 1.1.1.35	Sphingobium_AP49_pacbio_PROKKA_02505	RecName: Full=Fatty acid oxidation complex subunit alpha;Includes: RecName: Full=Enoyl-CoA hydratase/3-hydroxybutyryl-CoA epimerase;Includes: RecName: Full=3-hydroxyacyl-CoA dehydrogenase	+	2.7365	+		EC 1.1.1.35; EC 4
			Sphingobium_AP49_pacbio_PROKKA_00238	RecName: Full=Fatty acid oxidation complex subunit alpha;Includes: RecName: Full=Enoyl-CoA hydratase/Delta(3)-cis-Delta(2)-trans-enoyl-CoA isomerase/3-hydroxybutyryl-CoA epimerase;Includes: RecName: Full=3-hydroxyacyl-CoA dehydrogenase	+	-2.99643		+	EC 1.1.1.35; EC 1.1.1.157
		EC 4.2.1.17	Sphingobium_AP49_pacbio_PROKKA_01457	RecName: Full=Fatty acid oxidation complex subunit alpha;Includes: RecName: Full=Enoyl-CoA hydratase/Delta(3)-cis-Delta(2)-trans-enoyl-CoA isomerase/3-hydroxybutyryl-CoA epimerase;Includes: RecName: Full=3-hydroxyacyl-CoA dehydrogenase	+	-5.65873		+	EC 1.1.1; EC 4.2.1.17
			Sphingobium_AP49_pacbio_PROKKA_02812	RecName: Full=Carnitinyl-CoA dehydratase;AltName: Full=Crotonobetainyl-CoA hydratase		0.688566			EC 5.1.2; EC 4.2.1.17
		EC 1.1.1.211
		EC 4.2.1.74
fatty acid degradation		EC 2.3.1.16	Sphingobium_AP49_pacbio_PROKKA_02270	RecName: Full=Probable acetyl-CoA acyltransferase;AltName: Full=Acetoacetyl-CoA thiolase	+	-2.19813		+	EC 2.3.1.16; EC 2.3.1.9
			Sphingobium_AP49_pacbio_PROKKA_04199	RecName: Full=Probable acetyl-CoA acyltransferase;AltName: Full=Acetoacetyl-CoA thiolase	+	-3.91417		+	EC 2.3.1.16; EC 2.3.1.9
			Sphingobium_AP49_pacbio_PROKKA_03654	RecName: Full=Probable acetyl-CoA acyltransferase;AltName: Full=Acetoacetyl-CoA thiolase	+	-4.33607		+	EC 2.3.1.174; EC 2.3.1.16
			Sphingobium_AP49_pacbio_PROKKA_02818	RecName: Full=3-ketoacyl-CoA thiolase;AltName: Full=Acetyl-CoA acyltransferase;AltName: Full=Beta-ketothiolase;AltName: Full=Fatty acid oxidation complex subunit beta	+	-9.73067		+	EC 2.3.1.16; EC 2.3.1.9
		EC 1.1.1.35	Sphingobium_AP49_pacbio_PROKKA_02505	RecName: Full=Fatty acid oxidation complex subunit alpha;Includes: RecName: Full=Enoyl-CoA hydratase/3-hydroxybutyryl-CoA epimerase;Includes: RecName: Full=3-hydroxyacyl-CoA dehydrogenase	+	2.7365	+		EC 1.1.1.35; EC 4
			Sphingobium_AP49_pacbio_PROKKA_00238	RecName: Full=Fatty acid oxidation complex subunit alpha;Includes: RecName: Full=Enoyl-CoA hydratase/Delta(3)-cis-Delta(2)-trans-enoyl-CoA isomerase/3-hydroxybutyryl-CoA epimerase;Includes: RecName: Full=3-hydroxyacyl-CoA dehydrogenase	+	-2.99643		+	EC 1.1.1.35; EC 1.1.1.157
		EC 4.2.1.17	Sphingobium_AP49_pacbio_PROKKA_01457	RecName: Full=Fatty acid oxidation complex subunit alpha;Includes: RecName: Full=Enoyl-CoA hydratase/Delta(3)-cis-Delta(2)-trans-enoyl-CoA isomerase/3-hydroxybutyryl-CoA epimerase;Includes: RecName: Full=3-hydroxyacyl-CoA dehydrogenase	+	-5.65873		+	EC 1.1.1; EC 4.2.1.17
			Sphingobium_AP49_pacbio_PROKKA_02812	RecName: Full=Carnitinyl-CoA dehydratase;AltName: Full=Crotonobetainyl-CoA hydratase		0.688566			EC 5.1.2; EC 4.2.1.17
		EC 2.3.1.9	Sphingobium_AP49_pacbio_PROKKA_02270	RecName: Full=Probable acetyl-CoA acyltransferase;AltName: Full=Acetoacetyl-CoA thiolase	+	-2.19813		+	EC 2.3.1.16; EC 2.3.1.9
			Sphingobium_AP49_pacbio_PROKKA_04199	RecName: Full=Probable acetyl-CoA acyltransferase;AltName: Full=Acetoacetyl-CoA thiolase	+	-3.91417		+	EC 2.3.1.16; EC 2.3.1.9
			Sphingobium_AP49_pacbio_PROKKA_02818	RecName: Full=3-ketoacyl-CoA thiolase;AltName: Full=Acetyl-CoA acyltransferase;AltName: Full=Beta-ketothiolase;AltName: Full=Fatty acid oxidation complex subunit beta	+	-9.73067		+	EC 2.3.1.16; EC 2.3.1.9
		EC 6.2.1.3
		EC 1.3.3.6
		EC 1.3.8.7
		EC 1.3.8.8
		EC 1.3.8.9
		EC 4.2.1.74
		EC 5.1.2.3
		EC 1.3.8.1
		EC 1.1.1.211
		EC 1.3.8.6
glycerolipid metabolism		EC 1.2.1.3	Sphingobium_AP49_pacbio_PROKKA_03528	RecName: Full=Putative aldehyde dehydrogenase AldA	+	5.09023	+		EC 1.2.1.48; EC 1.2.1.69; EC 1.2.1.5; EC 1.2.1.3
			Sphingobium_AP49_pacbio_PROKKA_04193	RecName: Full=Betaine aldehyde dehydrogenase;Short=BADH	+	-1.1136		+	EC 1.2.1.16; EC 1.2.1.26; EC 1.2.1.24; EC 1.2.1.79; EC 1.2.1.22; EC 1.2.1.21; EC 1.2.1.20; EC 1.2.1.5; EC 1.2.1.3
			Sphingobium_AP49_pacbio_PROKKA_00900	RecName: Full=N-succinylglutamate 5-semialdehyde dehydrogenase;AltName: Full=Succinylglutamic semialdehyde dehydrogenase;Short=SGSD	+	-3.94793		+	EC 1.2.1.5; EC 1.2.1.3
			Sphingobium_AP49_pacbio_PROKKA_04156	RecName: Full=Putative aldehyde dehydrogenase		0.4785			EC 1.2.1.5; EC 1.2.1.3
			Sphingobium_AP49_pacbio_PROKKA_02647	RecName: Full=N-succinylglutamate 5-semialdehyde dehydrogenase;AltName: Full=Succinylglutamic semialdehyde dehydrogenase;Short=SGSD		-1.47413			EC 1.2.1.71; EC 1.2.1.5; EC 1.2.1.3
		EC 1.1.1.72
		EC 1.1.1.21
		EC 2.7.1.30
