# Supplementary material for: Formation of a constructed microbial community in a nutrient-rich environment indicates bacterial interspecific competition
Source: mSystems. 2024 Mar 12;9(4):e00006-24. doi: 10.1128/msystems.00006-24 (PMC11019790; doi:10.1128/msystems.00006-24)
Supplement: Table S7 — Uptake rates for Pseudomonas. [file msystems.00006-24-s0007.xlsx]

## Sheet: Amino Acids
Pseudomonas sp. GM17
Amino Acids
	GM17-YR343-AP49
	1:1:1	1:1:0.001	1:0.001:1	0.001:1:1	1:0.001:0.001	0.001:1:0.001	0.001:0.001:1	1:0.126:0.013
Uptake rate for glucose and amino acids (mmol/gDW/h)	10	10	10	10	10	10	10	10
Glutamate	Normalized flux: Uptake rate or secretion rate divided by uptake rate of glucose
	GM17-YR343-AP49										Glycine											Alanine
Time (h)	1:1:1	1:1:0.001	1:0.001:1	0.001:1:1	1:0.001:0.001	0.001:1:0.001	0.001:0.001:1	1:0.126:0.013			Time (h)	1:1:1	1:1:0.001	1:0.001:1	0.001:1:1	1:0.001:0.001	0.001:1:0.001	0.001:0.001:1	1:0.126:0.013			Time (h)	1:1:1	1:1:0.001	1:0.001:1	0.001:1:1	1:0.001:0.001	0.001:1:0.001	0.001:0.001:1	1:0.126:0.013
1	-0.04664	-0.0466415	-0.0466405	-0.0466426	-0.046642	-0.0466436	-0.0466429	-0.0466419			1	-0.0869553	-0.0869566	-0.0869557	-0.0869591	-0.086957	-0.08696	-0.0869594	-0.086957			1	3.50233	3.50234	3.50233	3.50236	3.50235	3.50237	3.50237	3.50235
2	-0.0466339	-0.0466376	-0.0466351	-0.0466407	-0.0466388	-0.046643	-0.0466415	-0.0466386			2	-0.0869471	-0.0869505	-0.0869482	-0.0869574	-0.0869516	-0.0869595	-0.0869581	-0.0869514			2	3.50226	3.50229	3.50227	3.50235	3.5023	3.50237	3.50236	3.5023
3	-0.0466247	-0.0466316	-0.0466268	-0.0466383	-0.0466339	-0.0466423	-0.0466396	-0.0466334			3	-0.0869347	-0.086941	-0.0869367	-0.0869552	-0.0869431	-0.0869589	-0.0869564	-0.0869427			3	3.50215	3.5022	3.50217	3.50233	3.50222	3.50236	3.50234	3.50222
4	-0.0466107	-0.0466223	-0.0466142	-0.0466352	-0.0466261	-0.0466414	-0.0466372	-0.0466253			4	-0.0869158	-0.0869264	-0.0869189	-0.0869523	-0.0869298	-0.0869581	-0.0869541	-0.0869291			4	3.50198	3.50207	3.50201	3.5023	3.50211	3.50235	3.50232	3.5021
5	-0.0465896	-0.046608	-0.0465949	-0.046631	-0.0466139	-0.0466403	-0.0466339	-0.0466126			5	-0.0868867	-0.0869036	-0.0868916	-0.0869485	-0.086909	-0.086957	-0.0869511	-0.0869077			5	3.50172	3.50187	3.50177	3.50227	3.50192	3.50234	3.50229	3.50191
6	-0.0465575	-0.0465859	-0.0465654	-0.0466255	-0.0465947	-0.0466387	-0.0466295	-0.0465926			6	-0.0868422	-0.0868682	-0.0868494	-0.0869434	-0.0868763	-0.0869555	-0.0869471	-0.0868743			6	3.50133	3.50156	3.50139	3.50222	3.50163	3.50233	3.50226	3.50161
7	-0.0465089	-0.0465518	-0.0465202	-0.0466184	-0.0465647	-0.0466366	-0.0466238	-0.0465615			7	-0.0867738	-0.0868131	-0.0867842	-0.0869369	-0.086825	-0.0869536	-0.0869418	-0.0868219			7	3.50072	3.50107	3.50082	3.50217	3.50118	3.50231	3.50221	3.50115
8	-0.0464348	-0.0464989	-0.046451	-0.046609	-0.0465178	-0.0466339	-0.0466161	-0.0465126			8	-0.0866687	-0.0867275	-0.0866836	-0.0869282	-0.0867447	-0.0869511	-0.0869347	-0.0867399			8	3.49979	3.50032	3.49993	3.50209	3.50047	3.50229	3.50215	3.50043
9	-0.0463222	-0.0464171	-0.046345	-0.0465967	-0.0464442	-0.0466304	-0.046606	-0.0464363			9	-0.0865072	-0.0865941	-0.0865281	-0.0869169	-0.086619	-0.0869477	-0.0869254	-0.0866115			9	3.49837	3.49914	3.49855	3.50199	3.49936	3.50226	3.50206	3.49929
10	-0.0461506	-0.0462904	-0.0461824	-0.0465806	-0.0463292	-0.0466257	-0.0465925	-0.0463169			10	-0.0862588	-0.0863867	-0.0862879	-0.086902	-0.0864223	-0.0869433	-0.086913	-0.0864107			10	3.49617	3.4973	3.49643	3.50186	3.49762	3.50222	3.50195	3.49752
11	-0.0458894	-0.0460943	-0.0459334	-0.0465595	-0.0461494	-0.0466195	-0.0465747	-0.0461305			11	-0.0858768	-0.0860643	-0.0859172	-0.0868825	-0.0861149	-0.0869375	-0.0868964	-0.086097			11	3.49279	3.49446	3.49315	3.50168	3.49491	3.50217	3.50181	3.49475
12	-0.0454919	-0.0457912	-0.0455525	-0.0465317	-0.0458693	-0.0466113	-0.046551	-0.04584			12	-0.08529	-0.0855637	-0.0853456	-0.0868568	-0.0856353	-0.0869298	-0.0868745	-0.0856077			12	3.4876	3.49003	3.4881	3.50145	3.49067	3.5021	3.50161	3.49043
13	-0.0448884	-0.0453239	-0.0449712	-0.0464953	-0.0454341	-0.0466004	-0.0465196	-0.0453891			13	-0.0843905	-0.0847885	-0.0844665	-0.086823	-0.0848896	-0.0869195	-0.0868453	-0.0848468			13	3.47965	3.48318	3.48033	3.50115	3.48409	3.50201	3.50135	3.48371
14	-0.043976	-0.0446069	-0.0440882	-0.0464474	-0.0447617	-0.0465861	-0.0464778	-0.0446925			14	-0.0830173	-0.0835934	-0.0831202	-0.0867786	-0.0837353	-0.0869058	-0.0868065	-0.0836693			14	3.4675	3.47261	3.46843	3.50076	3.47388	3.50189	3.50101	3.4733
15	-0.0426064	-0.0435154	-0.042757	-0.0463845	-0.0437315	-0.0465671	-0.0464223	-0.0436259			15	-0.0809346	-0.0817635	-0.0810727	-0.08672	-0.0819615	-0.0868875	-0.0867547	-0.08186			15	3.44908	3.45643	3.45032	3.50023	3.4582	3.50172	3.50055	3.4573
16	-0.0405746	-0.0418742	-0.0407742	-0.0463019	-0.0421734	-0.0465418	-0.0463486	-0.042014			16	-0.0778101	-0.078993	-0.077993	-0.0866429	-0.0792669	-0.0868629	-0.0866857	-0.0791118			16	3.42142	3.4319	3.42306	3.49955	3.43435	3.5015	3.49994	3.43298
17	-0.0376168	-0.0394549	-0.0378766	-0.0461931	-0.039864	-0.0465081	-0.0462504	-0.0396278			17	-0.0732029	-0.0748715	-0.073441	-0.086541	-0.0752457	-0.0868299	-0.0865936	-0.0750112			17	3.38059	3.39536	3.38272	3.49864	3.39871	3.50121	3.49912	3.39665
18	-0.0334599	-0.0359953	-0.0337947	-0.0460499	-0.0365454	-0.0464631	-0.0461198	-0.0362055			18	-0.066591	-0.0689054	-0.0668942	-0.0864063	-0.069408	-0.0867853	-0.0864704	-0.0690593			18	3.32192	3.34234	3.32464	3.49744	3.34682	3.50081	3.49802	3.3438
19	-0.0280204	-0.0312716	-0.028451	-0.0458612	-0.0319941	-0.0464029	-0.0459457	-0.0315268			19	-0.0574983	-0.0606248	-0.0578745	-0.086228	-0.061284	-0.0867248	-0.0863055	-0.0607786			19	3.24121	3.26837	3.24466	3.49585	3.27428	3.50027	3.49656	3.27002
20	-0.0214834	-0.0252481	-0.0220382	-0.0456123	-0.0261687	-0.0463219	-0.0457134	-0.0255678			20	-0.0457801	-0.0498467	-0.0462347	-0.0859915	-0.0506857	-0.0866423	-0.0860843	-0.0499709			20	3.15043	3.17122	3.15391	3.49375	3.17884	3.49953	3.4946	3.17315
21	-0.0145005	-0.0182852	-0.0152186	-0.0452835	-0.019417	-0.0462126	-0.0454032	-0.0187106			21	-0.0321025	-0.0370794	-0.0326429	-0.0856772	-0.0381115	-0.0865292	-0.085787	-0.0371984			21	3.06764	3.08621	3.07195	3.49095	3.09265	3.49852	3.49196	3.08856
22	-0.00819803	-0.0112626	-0.00903842	-0.0448486	-0.0125989	-0.0460645	-0.0449884	-0.011855			22	-0.0189746	-0.0238452	-0.019678	-0.0852583	-0.0250767	-0.0863733	-0.0853865	-0.0240829			22	2.96826	2.9943	2.97464	3.48722	3.00399	3.49713	3.4884	2.99771
23	-0.00374606	-0.00562122	-0.00443938	-0.0442725	-0.0068503	-0.0458631	-0.0444329	-0.00622429			23	-0.00885742	-0.0123534	-0.00977386	-0.0846986	-0.0137982	-0.0861571	-0.0848457	-0.0128653			23	2.87428	2.89405	2.88202	3.48225	2.90576	3.4952	3.4836	2.89916
24	-0.00131452	-0.00216383	-0.00172707	-0.0435081	-0.00297416	-0.0455878	-0.0436879	-0.00257739			24	-0.0031295	-0.0047962	-0.00382801	-0.0839486	-0.00603947	-0.0858552	-0.0841134	-0.00537029			24	2.81219	2.82423	2.81814	3.47558	2.83356	3.4925	3.47711	2.8286
25	-0.000336931	-0.000600574	-0.00050696	-0.0424922	-0.000973603	-0.0452095	-0.0426872	-0.000792161			25	-0.00080439	-0.00133645	-0.00112712	-0.0829405	-0.00198549	-0.085431	-0.0831193	-0.00165717			25	0.596932	0.79505	0.986404	3.46662	2.7955	3.48872	3.46829	2.7937
26	-7.70414e-05	-0.000128143	-0.000112315	-0.0411401	-0.000230777	-0.0446874	-0.0413415	-0.000179947			26	-0.000166071	-0.000283515	-0.000249959	-0.0815814	-0.000470266	-0.0848314	-0.081766	-0.000373285			26	0.125269	0.170343	0.260493	3.45455	0.379162	3.48338	3.45629	0.280093
27	-1.84445e-05	-2.52678e-05	-2.65538e-05	-0.0393384	-4.68235e-05	-0.0439634	-0.0395301	-3.70822e-05			27	-3.2228e-05	-5.5344e-05	-4.93381e-05	-0.0797441	-9.42767e-05	-0.0839791	-0.0799197	-7.38875e-05			27	0.0243437	0.033322	0.0516026	3.43823	0.0764003	3.4758	3.43993	0.0556461
28	-4.36811e-06	-4.89837e-06	-6.51301e-06	-0.036937	-9.14628e-06	-0.0429561	-0.0370917	-7.43476e-06			28	-6.17568e-06	-1.06179e-05	-9.48647e-06	-0.0772552	-1.81846e-05	-0.0827621	-0.0773968	-1.42151e-05			28	0.00466451	0.00639509	0.00992695	3.41616	0.0147516	3.46498	3.41759	0.0107132
29	-1.0323e-06	-9.46456e-07	-1.59058e-06	-0.0337395	-1.77316e-06	-0.0415517	-0.0338138	-1.4826e-06			29	-1.18052e-06	-2.03021e-06	-1.81464e-06	-0.0738811	-3.48074e-06	-0.0810192	-0.073949	-2.71956e-06			29	0.000891232	0.00122276	0.0018986	3.38626	0.00282416	3.44951	3.38709	0.00204978
30	-2.43862e-07	-1.82757e-07	-3.88119e-07	-0.0294958	-3.43258e-07	-0.039595	-0.0294224	-2.95344e-07			30	-2.25559e-07	-3.87939e-07	-3.46776e-07	-0.0693135	-6.65271e-07	-0.078523	-0.0692465	-5.19734e-07			30	0.000170166	0.000233621	0.00036269	3.34585	0.000539793	3.42736	3.34552	0.000391724
31	-5.76034e-08	-3.52853e-08	-9.46905e-08	-0.0239272	-6.64313e-08	-0.036882	-0.0237057	-5.8823e-08			31	-4.30931e-08	-7.41195e-08	-6.6256e-08	-0.0631598	-1.27117e-07	-0.0749618	-0.0628709	-9.93058e-08			31	3.24792e-05	4.46283e-05	6.92627e-05	3.29152	0.00010314	3.3958	3.28948	7.48433e-05
32	-1.36065e-08	-6.81246e-09	-2.31012e-08	-0.0175351	-1.28559e-08	-0.0331823	-0.0175767	-1.17152e-08			32	-8.23279e-09	-1.41609e-08	-1.26586e-08	-0.054974	-2.42875e-08	-0.0699314	-0.0543872	-1.89737e-08			32	6.19697e-06	8.52467e-06	1.32247e-05	3.22634	1.97062e-05	3.35126	3.23297	1.4299e-05
33	-3.21397e-09	-1.31526e-09	-5.63585e-09	-0.0110305	-2.48786e-09	-0.0282673	-0.0118346	-2.33319e-09			33	-1.57284e-09	-2.7055e-09	-2.41848e-09	-0.044394	-4.64043e-09	-0.0629609	-0.0434904	-3.62513e-09			33	1.18179e-06	1.62823e-06	2.5246e-06	3.173	3.76507e-06	3.28966	3.18181	2.73183e-06
34	-7.59167e-10	-2.53934e-10	-1.37494e-09	-0.00552097	-4.81448e-10	-0.0219956	-0.0071311	-4.64674e-10			34	-3.00486e-10	-5.16897e-10	-4.6206e-10	-0.0313038	-8.86611e-10	-0.0536089	-0.0301799	-6.92622e-10			34	2.25213e-07	3.10972e-07	4.81839e-07	3.10667	7.19352e-07	3.20717	3.11656	5.21914e-07
35	-1.79322e-10	-4.90262e-11	-3.35436e-10	-0.00226184	-9.31694e-11	-0.0144644	-0.00381156	-9.25438e-11			35	-5.74066e-11	-9.87554e-11	-8.82786e-11	-0.0168822	-1.69398e-10	-0.0416812	-0.0166989	-1.32333e-10			35	4.28753e-08	5.93856e-08	9.19358e-08	3.02321	1.37439e-07	3.12158	3.04323	9.97115e-08
36	-4.23574e-11	-9.46533e-12	-8.1834e-11	-0.000734121	-1.803e-11	-0.00658404	-0.00179917	-1.84309e-11			36	-1.09673e-11	-1.88676e-11	-1.6866e-11	-0.00602813	-3.23655e-11	-0.0276826	-0.00799724	-2.52837e-11			36	8.14987e-09	1.13391e-08	1.75355e-08	2.9425	2.62598e-08	3.03652	2.9806	1.90497e-08
37	-1.00052e-11	-1.82744e-12	-1.99645e-11	-0.000183796	-3.48915e-12	-0.00209328	-0.000744242	-3.67066e-12			37	-2.09526e-12	-3.60474e-12	-3.22231e-12	-0.00152171	-6.18383e-12	-0.0132744	-0.0033329	-4.83073e-12			37	1.54545e-09	2.16374e-09	3.34306e-09	0.570967	5.01694e-09	1.63203	2.91249	3.63948e-09
38	-2.36331e-12	-3.52819e-13	-4.87061e-12	-3.81215e-05	-6.75217e-13	-0.000483548	-0.000265497	-7.31044e-13			38	-4.00291e-13	-6.887e-13	-6.15636e-13	-0.000316318	-1.1815e-12	-0.00326866	-0.00119303	-9.22965e-13			38	2.88854e-10	4.09597e-10	6.31008e-10	0.10411	9.50015e-10	0.277121	2.85132	6.89262e-10
39	-5.58235e-13	-6.81176e-14	-1.18825e-12	-7.40778e-06	-1.30667e-13	-0.000102337	-7.97028e-05	-1.45594e-13			39	-7.64739e-14	-1.31579e-13	-1.1762e-13	-6.14957e-05	-2.25739e-13	-0.000672335	-0.000358632	-1.76343e-13			39	4.96139e-11	7.26369e-11	1.13573e-10	0.0206118	1.8073e-10	0.0463174	2.80445	1.24106e-10
40	-1.3186e-13	-1.31513e-14	-2.8989e-13	-1.41993e-06	-2.52866e-14	-2.09824e-05	-1.98445e-05	-2.89962e-14			40	-1.461e-14	-2.51387e-14	-2.24718e-14	-1.17886e-05	-4.31302e-14	-0.000133519	-8.93314e-05	-3.36922e-14			40	7.5009e-12	1.04538e-11	2.04053e-11	0.00403824	3.12511e-11	0.00931717	0.736271	2.24768e-11
41	-3.11465e-14	-2.53907e-15	-7.07225e-14	-2.71454e-07	-4.89343e-15	-4.27518e-06	-4.26865e-06	-5.77484e-15			41	-2.79119e-15	-4.80285e-15	-4.29332e-15	-2.25372e-06	-8.24055e-15	-2.63518e-05	-1.92178e-05	-6.43727e-15			41	7.60957e-12	7.58742e-12	8.03228e-12	0.000820103	8.08029e-12	0.00180704	0.286532	7.68785e-12
42	-7.35707e-15	-4.90211e-16	-1.72537e-14	-5.18686e-08	-9.46972e-16	-8.70017e-07	-8.48318e-07	-1.15011e-15			42	-5.33246e-16	-9.17604e-16	-8.20257e-16	-4.30636e-07	-1.57446e-15	-5.19881e-06	-3.81929e-06	-1.22991e-15			42	5.66654e-12	7.60685e-12	7.28787e-12	0.000168009	8.08029e-12	0.000249506	0.0686485	7.62722e-12
43	-1.7378e-15	-9.46436e-17	-4.20927e-15	-9.90993e-09	-1.83257e-16	-1.77011e-07	-1.63433e-07	-2.29054e-16			43	-1.01874e-16	-1.75312e-16	-1.56713e-16	-8.22767e-08	-3.00819e-16	-1.02638e-06	-7.35809e-07	-2.34988e-16			43	0	7.45663e-12	4.44458e-12	3.98253e-05	7.90536e-12	4.75568e-05	0.0132428	7.02835e-12
44	-4.10484e-16	-1.82725e-17	-1.02691e-15	-1.89334e-09	-3.54637e-17	-3.60126e-08	-3.12757e-08	-4.5618e-17			44	-1.94627e-17	-3.34941e-17	-2.99407e-17	-1.57194e-08	-5.74752e-17	-2.02824e-07	-1.4081e-07	-4.48971e-17			44	0	7.29041e-12	0	7.60882e-06	7.71543e-12	9.06253e-06	0.00253479	6.49336e-12
45	-9.696e-17	-3.52782e-18	-2.50528e-16	-3.61731e-10	-6.86289e-18	-7.32663e-09	-5.97742e-09	-9.08521e-18			45	-3.71827e-18	-6.39918e-18	-5.7203e-18	-3.00325e-09	-1.09813e-17	-4.01191e-08	-2.69117e-08	-8.5781e-18			45	0	7.14644e-12	0	1.4537e-06	7.53006e-12	1.72665e-06	0.000484429	5.87306e-12
46	-2.29028e-17	-6.81106e-19	-6.11197e-17	-6.91102e-11	-1.3281e-18	-1.49058e-09	-1.14213e-09	-1.8094e-18			46	-7.10361e-19	-1.22259e-18	-1.09289e-18	-5.73784e-10	-2.09812e-18	-7.94334e-09	-5.1421e-09	-1.63894e-18			46	0	7.00532e-12	0	2.77735e-07	7.34915e-12	3.2891e-07	9.25399e-05	5.42601e-12
47	-5.40984e-18	-1.31499e-19	-1.4911e-17	-1.32038e-11	-2.57012e-19	-3.03252e-10	-2.1822e-10	-3.60357e-19			47	-1.35712e-19	-2.33581e-19	-2.088e-19	-1.09624e-10	-4.00871e-19	-1.57425e-09	-9.82473e-10	-3.13138e-19			47	0	6.86698e-12	0	5.30621e-08	7.15396e-12	6.26412e-08	1.76699e-05	5.01299e-12
48	-0.0421763	-0.0421763	-0.0421763	-0.0421763	-0.0421763	-0.0421763	-0.0421763	-0.0421763			48	-0.0789509	-0.0789509	-0.0789509	-0.0789509	-0.0789509	-0.0789509	-0.0789509	-0.0789509			48	3.42149	3.42041	3.41912	3.43501	3.41883	3.43604	3.42481	3.41857
49	-0.0357968	-0.0358036	-0.035235	-0.0386941	-0.0351641	-0.038649	-0.036659	-0.0353532			49	-0.0686231	-0.0680598	-0.067516	-0.0746595	-0.0666881	-0.0738836	-0.0712699	-0.0671813			49	3.33101	3.32529	3.31917	3.3969	3.31045	3.39086	3.35712	3.31597
50	-0.027739	-0.0277713	-0.0266997	-0.0340086	-0.0265819	-0.0338259	-0.0294008	-0.0269184			50	-0.055017	-0.0539557	-0.0527488	-0.0687056	-0.0512429	-0.0667432	-0.0608205	-0.0521584			50	3.21118	3.20094	3.18941	3.34401	3.1768	3.3271	3.26488	3.18395
51	-0.0188323	-0.0188242	-0.0176579	-0.0278449	-0.0174804	-0.0275604	-0.0207294	-0.0178299			51	-0.0388997	-0.0377484	-0.0358611	-0.060612	-0.0343213	-0.0570717	-0.0474204	-0.0353762			51	3.10307	3.09054	3.08453	3.27206	3.06829	3.2401	3.16516	3.0764
52	-0.010537	-0.010431	-0.00974613	-0.0202513	-0.00953317	-0.0199818	-0.012559	-0.00972819			52	-0.0228363	-0.022007	-0.0201511	-0.0499806	-0.0190371	-0.0447554	-0.0317853	-0.0198666			52	2.99293	2.97875	2.97043	3.18333	2.95322	3.14101	3.0743	2.96171
53	-0.0046257	-0.00448045	-0.00428441	-0.0123546	-0.00409518	-0.0117064	-0.00632655	-0.00415954			53	-0.0103646	-0.00976579	-0.00896668	-0.0367983	-0.00827048	-0.030493	-0.0167076	-0.00862429			53	2.88233	2.87055	2.86694	3.10749	2.85459	3.0517	2.96466	2.85946
54	-0.00151662	-0.00141137	-0.00142557	-0.00562412	-0.0013073	-0.00473843	-0.00257092	-0.00131383			54	-0.00342549	-0.00309947	-0.00300289	-0.021912	-0.00265577	-0.0163128	-0.00688777	-0.00274136			54	2.81388	2.80887	2.80712	3.01144	2.80246	2.93882	2.87111	2.80424
55	-0.000359429	-0.000322381	-0.000345018	-0.00196183	-0.000302775	-0.00138029	-0.000809089	-0.000302377			55	-0.000814284	-0.000706777	-0.000728568	-0.00904203	-0.000613946	-0.00519562	-0.00218094	-0.000628194			55	0.387059	0.296052	0.439238	2.91084	0.325372	0.947752	2.80962	0.30801
56	-8.05402e-05	-6.46967e-05	-7.77554e-05	-0.00050752	-6.10983e-05	-0.000305699	-0.000193073	-6.21676e-05			56	-0.000163562	-0.000140306	-0.000147289	-0.00236482	-0.000122297	-0.00113716	-0.00052157	-0.000124868			56	0.0780856	0.0589627	0.0893011	0.622358	0.0650686	0.202664	0.470785	0.0614436
57	-1.77367e-05	-1.25999e-05	-1.74323e-05	-0.000105444	-1.19318e-05	-6.38483e-05	-3.93072e-05	-1.23957e-05			57	-3.15621e-05	-2.701e-05	-2.84595e-05	-0.000492832	-2.35594e-05	-0.000223559	-0.000106243	-2.40443e-05			57	0.0150774	0.0113574	0.0172707	0.123767	0.0125446	0.036284	0.109306	0.0118392
58	-3.87793e-06	-2.43942e-06	-3.87662e-06	-2.76601e-05	-2.3151e-06	-1.30586e-05	-7.61194e-06	-2.45671e-06			58	-6.04198e-06	-5.16821e-06	-5.44947e-06	-9.58414e-05	-4.50858e-06	-4.29531e-05	-2.05765e-05	-4.60098e-06			58	0.00288574	0.00217325	0.00330685	0.0195062	0.00240098	0.0059094	0.021203	0.00226562
59	-8.46684e-07	-4.71749e-07	-8.60737e-07	-7.56502e-06	-4.48633e-07	-2.65987e-06	-1.45818e-06	-4.8633e-07			59	-1.15485e-06	-9.87757e-07	-1.04165e-06	-1.83749e-05	-8.61713e-07	-8.21578e-06	-3.94181e-06	-8.79358e-07			59	0.000551345	0.000415316	0.000631923	0.00375346	0.000458896	0.00113005	0.00406272	0.000432988
60	-1.84811e-07	-9.12097e-08	-1.91055e-07	-2.06474e-06	-8.69181e-08	-5.41356e-07	-2.78751e-07	-9.62524e-08			60	-2.2067e-07	-1.8874e-07	-1.99043e-07	-3.51317e-06	-1.64657e-07	-1.57011e-06	-7.53536e-07	-1.68028e-07			60	0.000105295	7.9347e-05	0.000120707	0.000717076	8.76847e-05	0.0002159	0.000776557	8.27281e-05
61	-4.03376e-08	-1.76341e-08	-4.24052e-08	-5.63309e-07	-1.68387e-08	-1.10164e-07	-5.32659e-08	-1.9049e-08			61	-4.21635e-08	-3.60627e-08	-3.80314e-08	-6.71341e-07	-3.14612e-08	-3.00011e-07	-1.43991e-07	-3.21053e-08			61	2.01052e-05	1.51582e-05	2.30538e-05	0.000136867	1.67537e-05	4.12406e-05	0.000148345	1.58054e-05
62	-8.80418e-09	-3.40928e-09	-9.41189e-09	-1.53672e-07	-3.26215e-09	-2.24174e-08	-1.01777e-08	-3.76991e-09			62	-8.0561e-09	-6.89049e-09	-7.26663e-09	-1.28275e-07	-6.0113e-09	-5.73234e-08	-2.75128e-08	-6.13436e-09			62	3.83825e-06	2.89561e-06	4.40269e-06	2.61072e-05	3.20106e-06	7.87721e-06	2.83285e-05	3.01961e-06
63	-1.92162e-09	-6.59129e-10	-2.08897e-09	-4.19214e-08	-6.31973e-10	-4.5617e-09	-1.94465e-09	-7.46086e-10			63	-1.53926e-09	-1.31656e-09	-1.38843e-09	-2.45095e-08	-1.14858e-09	-1.09528e-08	-5.25688e-09	-1.17209e-09			63	7.32589e-07	5.53103e-07	8.40732e-07	4.97619e-06	6.11611e-07	1.50455e-06	5.40721e-06	5.7689e-07
64	-4.19416e-10	-1.27432e-10	-4.63649e-10	-1.14361e-08	-1.22431e-10	-9.28257e-10	-3.71562e-10	-1.47654e-10			64	-2.94104e-10	-2.51554e-10	-2.65285e-10	-4.68301e-09	-2.19458e-10	-2.09274e-09	-1.00443e-09	-2.23951e-10			64	1.39785e-07	1.05643e-07	1.6053e-07	9.47491e-07	1.16857e-07	2.87365e-07	1.03126e-06	1.10213e-07
65	-9.15425e-11	-2.46369e-11	-1.02907e-10	-3.11972e-09	-2.37185e-11	-1.8889e-10	-7.09942e-11	-2.92216e-11			65	-5.61938e-11	-4.80642e-11	-5.06876e-11	-8.94778e-10	-4.19318e-11	-3.99859e-10	-1.91916e-10	-4.27902e-11			65	2.66617e-08	2.01759e-08	3.06487e-08	1.80135e-07	2.23272e-08	5.48837e-08	1.96397e-07	2.10555e-08
66	-1.99802e-11	-4.76315e-12	-2.28403e-11	-8.51052e-10	-4.59496e-12	-3.84371e-11	-1.35648e-11	-5.7831e-12			66	-1.07368e-11	-9.18359e-12	-9.68481e-12	-1.70964e-10	-8.01189e-12	-7.6401e-11	-3.66692e-11	-8.17591e-12			66	5.08297e-09	3.85322e-09	5.85044e-09	3.41725e-08	4.26591e-09	1.04824e-08	3.73043e-08	4.02249e-09
67	-4.36092e-12	-9.20878e-13	-5.06941e-12	-2.32164e-10	-8.90176e-13	-7.82154e-12	-2.59182e-12	-1.14451e-12			67	-2.05146e-12	-1.7547e-12	-1.85046e-12	-3.26659e-11	-1.53083e-12	-1.45979e-11	-7.00635e-12	-1.56217e-12			67	9.59102e-10	7.28531e-10	1.10652e-09	6.46232e-09	8.08058e-10	2.002e-09	7.05273e-09	7.61451e-10
68	-9.51823e-13	-1.78037e-13	-1.12516e-12	-6.33338e-11	-1.72453e-13	-1.5916e-12	-4.95217e-13	-2.26504e-13			68	-3.91968e-13	-3.35269e-13	-3.53565e-13	-6.24144e-12	-2.92495e-13	-2.78921e-12	-1.3387e-12	-2.98483e-13			68	1.81903e-10	1.31031e-10	2.10843e-10	1.21588e-09	1.53337e-10	3.78217e-10	1.32144e-09	1.4462e-10
69	-2.07747e-13	-3.44206e-14	-2.49729e-13	-1.72773e-11	-3.34091e-14	-3.23873e-13	-9.46208e-14	-4.48263e-14			69	-7.48925e-14	-6.40596e-14	-6.75552e-14	-1.19254e-12	-5.58869e-14	-5.32934e-13	-2.55784e-13	-5.7031e-14			69	3.10426e-11	2.40214e-11	3.67862e-11	2.2478e-10	2.68863e-11	6.58889e-11	2.40754e-10	2.55173e-11
70	-4.53432e-14	-6.65466e-15	-5.54275e-14	-4.71319e-12	-6.4723e-15	-6.59047e-14	-1.80791e-14	-8.87137e-15			70	-1.43096e-14	-1.22398e-14	-1.29077e-14	-2.27858e-13	-1.06783e-14	-1.01827e-13	-4.88725e-14	-1.08969e-14			70	7.83731e-12	7.65991e-12	7.97225e-12	3.62952e-11	7.8967e-12	1.26427e-11	3.9336e-11	7.84196e-12
71	-9.89668e-15	-1.28657e-15	-1.23022e-14	-1.28575e-12	-1.25387e-15	-1.34109e-14	-3.45437e-15	-1.75569e-15			71	-2.7341e-15	-2.33865e-15	-2.46625e-15	-4.35366e-14	-2.0403e-15	-1.94561e-14	-9.33804e-15	-2.08206e-15			71	7.67695e-12	7.75563e-12	7.70512e-12	4.75525e-12	7.8967e-12	5.79065e-12	5.50447e-12	7.84196e-12
72	-2.16007e-15	-2.48738e-16	-2.73047e-15	-3.50748e-13	-2.42911e-16	-2.72898e-15	-6.60023e-16	-3.4746e-16			72	-5.22398e-16	-4.46844e-16	-4.71224e-16	-8.31848e-15	-3.89838e-16	-3.71747e-15	-1.78421e-15	-3.97819e-16			72	6.26469e-12	7.58363e-12	5.9752e-12	5.42179e-12	7.69164e-12	5.61091e-12	7.01252e-12	7.3146e-12
73	-4.71461e-16	-4.80895e-17	-6.06029e-16	-9.5683e-14	-4.70589e-17	-5.55317e-16	-1.2611e-16	-6.87643e-17			73	-9.98134e-17	-8.53782e-17	-9.00361e-17	-1.5894e-15	-7.44863e-17	-7.10296e-16	-3.40909e-16	-7.60112e-17			73	4.75016e-12	7.41545e-12	4.47977e-12	5.65976e-12	7.49191e-12	5.61091e-12	-9.5266e-13	6.84047e-12
74	-1.02902e-16	-9.29732e-18	-1.34508e-16	-2.6102e-14	-9.11667e-18	-1.13001e-16	-2.40958e-17	-1.36088e-17			74	-1.90711e-17	-1.63131e-17	-1.72031e-17	-3.03685e-16	-1.42321e-17	-1.35716e-16	-6.51372e-17	-1.45234e-17			74	0	7.23217e-12	0	5.61091e-12	7.27842e-12	5.61091e-12	-2.0183e-13	6.39708e-12
75	-2.24596e-17	-1.79749e-18	-2.98542e-17	-7.12056e-15	-1.76616e-18	-2.29945e-17	-4.60397e-18	-2.69326e-18			75	-3.64388e-18	-3.11694e-18	-3.28697e-18	-5.80248e-17	-2.71932e-18	-2.59312e-17	-1.24457e-17	-2.77498e-18			75	0	7.07178e-12	0	5.61091e-12	7.08942e-12	5.61091e-12	-1.66856e-13	5.85674e-12
76	-4.90206e-18	-3.47515e-19	-6.62615e-18	-1.94247e-15	-3.42156e-19	-4.67913e-18	-8.79677e-19	-5.33009e-19			76	-6.96229e-19	-5.9555e-19	-6.28036e-19	-1.10867e-17	-5.19579e-19	-4.95466e-18	-2.37799e-18	-5.30215e-19			76	0	6.91494e-12	0	5.61091e-12	6.90533e-12	5.61091e-12	0	5.47711e-12
77	-1.06993e-18	-6.71865e-20	-1.47068e-18	-5.299e-16	-6.62856e-20	-9.52153e-19	-1.68079e-19	-1.05485e-19			77	-1.33027e-19	-1.13791e-19	-1.19998e-19	-2.11833e-18	-9.92757e-20	-9.46685e-19	-4.54362e-19	-1.01308e-19			77	0	6.76159e-12	0	5.61091e-12	6.72601e-12	5.61091e-12	0	5.12208e-12
78	-2.33526e-19	-1.29894e-20	-3.26417e-19	-1.44555e-16	-1.28414e-20	-1.93753e-19	-3.21148e-20	-2.08761e-20			78	-2.54172e-20	-2.1742e-20	-2.29279e-20	-4.04747e-19	-1.89686e-20	-1.80883e-19	-8.68146e-20	-1.93569e-20			78	0	6.61164e-12	0	5.61091e-12	6.55136e-12	5.61091e-12	0	4.79007e-12
79	-5.09698e-20	-2.51129e-21	-7.24485e-20	-3.94343e-17	-2.48775e-21	-3.94266e-20	-6.13615e-21	-4.13149e-21			79	-4.8564e-21	-4.15423e-21	-4.3808e-21	-7.73344e-20	-3.62432e-21	-3.45612e-20	-1.65876e-20	-3.69851e-21			79	0	6.46501e-12	0	5.61091e-12	6.38124e-12	5.61091e-12	0	4.47958e-12
80	-1.11248e-20	-4.85518e-22	-1.608e-20	-1.07576e-17	-4.8195e-22	-8.02289e-21	-1.17243e-21	-8.17644e-22			80	-9.27902e-22	-7.93745e-22	-8.37033e-22	-1.47762e-20	-6.92497e-22	-6.60359e-21	-3.16938e-21	-7.06673e-22			80	0	6.32163e-12	0	5.61091e-12	6.21553e-12	5.61091e-12	0	0
81	-2.42811e-21	-9.38671e-23	-3.56896e-21	-2.93463e-18	-9.33676e-23	-1.63257e-21	-2.24015e-22	-1.61816e-22			81	-1.77292e-22	-1.5166e-22	-1.59931e-22	-2.82327e-21	-1.32315e-22	-1.26174e-21	-6.05572e-22	-1.35024e-22			81	0	6.18144e-12	0	5.61091e-12	5.92695e-12	5.61091e-12	0	0
82	-5.29964e-22	-1.81477e-23	-7.92131e-22	-8.00559e-19	-1.8088e-23	-3.32211e-22	-4.28025e-23	-3.20243e-23			82	-3.38749e-23	-2.89776e-23	-3.05577e-23	-5.39439e-22	-2.52814e-23	-2.41081e-22	-1.15706e-22	-2.57989e-23			82	0	5.91737e-12	0	5.61091e-12	5.77304e-12	5.61091e-12	0	0
83	-1.15671e-22	-3.50857e-24	-1.75814e-22	-2.1839e-19	-3.50417e-24	-6.76014e-23	-8.17824e-24	-6.33777e-24			83	-6.4724e-24	-5.53672e-24	-5.83862e-24	-1.0307e-22	-4.83051e-24	-4.60632e-23	-2.21079e-23	-4.92939e-24			83	0	5.78614e-12	0	5.61091e-12	5.62313e-12	5.61091e-12	0	0
84	-2.52465e-23	-6.78324e-25	-3.9022e-23	-5.95762e-20	-6.78858e-25	-1.37561e-23	-1.56261e-24	-1.25428e-24			84	-1.23667e-24	-1.0579e-24	-1.11558e-24	-1.96935e-23	-9.22963e-25	-8.80128e-24	-4.22414e-24	-9.41857e-25			84	0	5.65782e-12	0	5.61091e-12	5.47711e-12	5.61091e-12	0	0
85	-5.51036e-24	-1.31143e-25	-8.66094e-24	-1.62522e-20	-1.31514e-25	-2.79923e-24	-2.98567e-25	-2.48228e-25			85	-2.36287e-25	-2.02131e-25	-2.13152e-25	-3.76281e-24	-1.7635e-25	-1.68166e-24	-8.07104e-25	-1.7996e-25			85	0	5.53234e-12	0	5.61091e-12	5.33488e-12	5.61091e-12	0	0
86	-1.2027e-24	-2.53544e-26	-1.9223e-24	-4.43356e-21	-2.54781e-26	-5.69613e-25	-5.7047e-26	-4.91257e-26			86	-4.51469e-26	-3.86211e-26	-4.07267e-26	-7.18955e-25	-3.36952e-26	-3.21314e-25	-1.54213e-25	-3.43849e-26			86	0	5.40965e-12	0	5.61091e-12	5.19635e-12	5.61091e-12	0	0
87	-2.62504e-25	-4.90187e-27	-4.26655e-25	-1.20946e-21	-4.93585e-27	-1.1591e-25	-1.08999e-26	-9.72223e-27			87	-8.62612e-27	-7.3793e-27	-7.78159e-27	-1.3737e-25	-6.43812e-27	-6.13932e-26	-2.94653e-26	-6.56992e-27			87	0	5.28968e-12	0	5.61091e-12	5.06141e-12	5.61091e-12	0	0
88	-5.72945e-26	-9.47697e-28	-9.46964e-26	-3.29938e-22	-9.56216e-28	-2.35865e-26	-2.08264e-27	-1.92408e-27			88	-1.64817e-27	-1.40996e-27	-1.48682e-27	-2.62471e-26	-1.23013e-27	-1.17304e-26	-5.62992e-27	-1.25531e-27			88	0	5.17237e-12	0	5.61091e-12	4.92998e-12	5.61091e-12	0	0
89	-1.25052e-26	-1.83222e-28	-2.10179e-26	-9.00061e-23	-1.85247e-28	-4.79959e-27	-3.97929e-28	-3.80786e-28			89	-3.14913e-28	-2.69399e-28	-2.84084e-28	-5.01501e-27	-2.3504e-28	-2.24132e-27	-1.07571e-27	-2.39852e-28			89	0	5.05766e-12	0	5.61091e-12	4.80196e-12	5.61091e-12	0	0
90	-2.72941e-27	-3.5423e-29	-4.66493e-27	-2.45534e-23	-3.58876e-29	-9.76665e-28	-7.6032e-29	-7.53595e-29			90	-6.01698e-29	-5.14739e-29	-5.42796e-29	-9.58211e-28	-4.49091e-29	-4.28248e-28	-2.05534e-28	-4.58284e-29			90	0	4.94549e-12	0	5.61091e-12	4.67727e-12	5.61091e-12	0	0
91	-5.95726e-28	-6.84847e-30	-1.03538e-27	-6.6981e-24	-6.95247e-30	-1.98741e-28	-1.45274e-29	-1.4914e-29			91	-1.14965e-29	-9.83507e-30	-1.03711e-29	-1.83084e-28	-8.58076e-30	-8.18251e-29	-3.92713e-29	-8.75641e-30			91	0	4.83582e-12	0	5.61091e-12	4.55581e-12	5.61091e-12	0	0
92	-1.30024e-28	-1.32404e-30	-2.29804e-28	-1.82722e-24	-1.34689e-30	-4.04416e-29	-2.77574e-30	-2.95157e-30			92	-2.19661e-30	-1.87918e-30	-1.9816e-30	-3.49817e-29	-1.63952e-30	-1.56343e-29	-7.50354e-30	-1.67308e-30			92	0	4.72857e-12	0	5.61091e-12	4.43751e-12	5.61091e-12	0	0
93	-2.83794e-29	-2.55982e-31	-5.10051e-29	-4.98461e-25	-2.60932e-31	-8.22943e-30	-5.30358e-31	-5.84131e-31			93	-4.19702e-31	-3.59053e-31	-3.78621e-31	-6.68391e-30	-3.13263e-31	-2.98724e-30	-1.4337e-30	-3.19676e-31			93	0	4.6237e-12	0	5.61091e-12	4.32228e-12	5.61091e-12	0	0
94	-6.19413e-30	-4.949e-32	-1.13206e-29	-1.35979e-25	-5.05501e-32	-1.6746e-30	-1.01335e-31	-1.15603e-31			94	-8.01916e-32	-6.8604e-32	-7.23426e-32	-1.27709e-30	-5.9855e-32	-5.7077e-31	-2.73935e-31	-6.10803e-32			94	0	4.52116e-12	0	5.61091e-12	0	5.61091e-12	0	0
95	-1.35194e-30	-9.56809e-33	-2.51261e-30	-3.70946e-26	-9.79301e-33	-3.40763e-31	-1.93621e-32	-2.28784e-32			95	-1.5322e-32	-1.31081e-32	-1.38224e-32	-2.44012e-31	-1.14365e-32	-1.09057e-31	-5.23406e-32	-1.16706e-32			95	0	4.42089e-12	0	5.61091e-12	0	5.61091e-12	0	0
96	-0.0421763	-0.0421763	-0.0421763	-0.0421763	-0.0421763	-0.0421763	-0.0421763	-0.0421763			96	-0.0789509	-0.0789509	-0.0789509	-0.0789509	-0.0789509	-0.0789509	-0.0789509	-0.0789509			96	3.42164	3.42125	3.41935	3.43088	3.41886	3.42978	3.42265	3.41992
97	-0.035764	-0.0357735	-0.0352217	-0.0380557	-0.0351777	-0.0377758	-0.0361205	-0.0353906			97	-0.0683296	-0.0679964	-0.0672229	-0.0730588	-0.0667229	-0.072134	-0.0694409	-0.0672513			97	3.32856	3.32543	3.31681	3.37859	3.31197	3.36922	3.33914	3.31771
98	-0.0276872	-0.0277143	-0.0266792	-0.0325229	-0.0266031	-0.0318779	-0.0283343	-0.0269874			98	-0.0544563	-0.0538268	-0.0522197	-0.0648905	-0.0513064	-0.0627136	-0.056824	-0.0523054			98	3.20611	3.20033	3.18462	3.30578	3.17726	3.28522	3.22772	3.18603
99	-0.0187595	-0.0187577	-0.017611	-0.0254484	-0.0174941	-0.0245418	-0.019462	-0.0179038			99	-0.0382535	-0.0375796	-0.0353222	-0.0540731	-0.0343904	-0.0504906	-0.0415524	-0.0355687			99	3.09669	3.08943	3.07825	3.20894	3.06883	3.17575	3.12134	3.07741
100	-0.0104551	-0.0103844	-0.00967027	-0.0173635	-0.00953016	-0.0163185	-0.0112367	-0.00977102			100	-0.0223415	-0.0218533	-0.0197603	-0.0407257	-0.0190756	-0.0360613	-0.0254234	-0.020027			100	2.98563	2.97745	2.96369	3.11802	2.95366	3.0829	3.01646	2.96287
101	-0.00455725	-0.00446041	-0.00420647	-0.00950502	-0.00408389	-0.00836568	-0.00522445	-0.00417353			101	-0.0100487	-0.00968342	-0.00869866	-0.0259239	-0.00826782	-0.0213837	-0.0121736	-0.00869247			101	2.87645	2.86971	2.86183	3.02288	2.85472	2.97824	2.90455	2.86012
102	-0.00147534	-0.00140604	-0.00137233	-0.00388203	-0.00129765	-0.00313032	-0.00187151	-0.0013143			102	-0.00327828	-0.0030752	-0.00285573	-0.0124831	-0.00264267	-0.00907451	-0.00440132	-0.002755			102	2.81134	2.80851	2.80515	2.91246	2.80248	2.87125	2.82581	2.80449
103	-0.000344686	-0.00032153	-0.000324297	-0.00118558	-0.000299578	-0.000842729	-0.000490769	-0.000301705			103	-0.000768112	-0.000701741	-0.00067643	-0.00390853	-0.000608435	-0.00246517	-0.00115864	-0.00062946			103	0.353483	0.297558	0.380133	1.47208	0.317332	0.696528	0.663829	0.301999
104	-7.40421e-05	-6.4628e-05	-7.00691e-05	-0.000268485	-6.04572e-05	-0.00018116	-0.000107967	-6.16615e-05			104	-0.000153615	-0.000139332	-0.000135703	-0.000889011	-0.000121075	-0.000517825	-0.000241847	-0.000125026			104	0.0709733	0.0592753	0.0766116	0.293625	0.0633884	0.147052	0.143769	0.060194
105	-1.54905e-05	-1.26049e-05	-1.47857e-05	-6.2309e-05	-1.18172e-05	-3.71854e-05	-2.61257e-05	-1.22278e-05			105	-2.96164e-05	-2.68234e-05	-2.61797e-05	-0.000176549	-2.33193e-05	-0.000100871	-4.7055e-05	-2.40712e-05			105	0.013692	0.0114182	0.0147919	0.0581894	0.0122178	0.0285394	0.0280142	0.0115966
106	-3.21886e-06	-2.4439e-06	-3.09748e-06	-1.46343e-05	-2.29531e-06	-7.522e-06	-6.24361e-06	-2.41048e-06			106	-5.66859e-06	-5.13258e-06	-5.01143e-06	-3.39896e-05	-4.46245e-06	-1.93458e-05	-9.02239e-06	-4.60601e-06			106	0.00262047	0.00218491	0.00283161	0.0109318	0.00233834	0.00534761	0.00537104	0.00221913
107	-6.67992e-07	-4.73293e-07	-6.47987e-07	-3.41921e-06	-4.45288e-07	-1.51726e-06	-1.48852e-06	-4.74635e-07			107	-1.08345e-06	-9.80954e-07	-9.57873e-07	-6.50384e-06	-8.52889e-07	-3.69905e-06	-1.72507e-06	-8.80319e-07			107	0.000500736	0.00041755	0.000541153	0.0019628	0.000446918	0.000970969	0.00102643	0.000424104
108	-1.3859e-07	-9.16395e-08	-1.35521e-07	-7.98073e-07	-8.63656e-08	-3.05881e-07	-3.54707e-07	-9.34374e-08			108	-2.07028e-07	-1.87441e-07	-1.83033e-07	-1.24304e-06	-1.62971e-07	-7.06876e-07	-3.29651e-07	-1.68212e-07			108	9.56512e-05	7.9775e-05	0.000103386	0.000321063	8.53957e-05	0.000166404	0.000196007	8.10311e-05
109	-2.87523e-08	-1.77426e-08	-2.83418e-08	-1.86241e-07	-1.67502e-08	-6.16593e-08	-8.45177e-08	-1.83935e-08			109	-3.95574e-08	-3.58147e-08	-3.49726e-08	-2.37519e-07	-3.11391e-08	-1.35067e-07	-6.29879e-08	-3.21406e-08			109	1.82693e-05	1.52402e-05	1.97503e-05	5.8574e-05	1.63163e-05	2.8643e-05	3.74178e-05	1.54813e-05
110	-5.96497e-09	-3.43516e-09	-5.9271e-09	-4.34603e-08	-3.2486e-09	-1.2429e-08	-2.0138e-08	-3.6208e-09			110	-7.55824e-09	-6.84314e-09	-6.68224e-09	-4.53833e-08	-5.94976e-09	-2.58074e-08	-1.20352e-08	-6.14113e-09			110	3.4891e-06	2.91135e-06	3.77284e-06	1.11757e-05	3.11749e-06	5.47155e-06	7.14103e-06	2.95771e-06
111	-1.23749e-09	-6.65085e-10	-1.23953e-09	-1.01416e-08	-6.30046e-10	-2.50537e-09	-4.79828e-09	-7.1276e-10			111	-1.44415e-09	-1.30752e-09	-1.27678e-09	-8.67141e-09	-1.13682e-09	-4.93103e-09	-2.29956e-09	-1.17339e-09			111	6.66285e-07	5.56129e-07	7.20698e-07	2.13157e-06	5.95642e-07	1.04519e-06	1.36237e-06	5.65067e-07
112	-2.56731e-10	-1.28768e-10	-2.59221e-10	-2.36658e-09	-1.22193e-10	-5.05019e-10	-1.14328e-09	-1.40308e-10			112	-2.75934e-10	-2.49828e-10	-2.43954e-10	-1.65685e-09	-2.17212e-10	-9.42173e-10	-4.39377e-10	-2.242e-10			112	1.27219e-07	1.06226e-07	1.37667e-07	4.064e-07	1.13806e-07	1.99651e-07	2.59797e-07	1.07954e-07
113	-5.32615e-11	-2.49308e-11	-5.42106e-11	-5.52248e-10	-2.36986e-11	-1.01799e-10	-2.72409e-10	-2.76198e-11			113	-5.27226e-11	-4.77347e-11	-4.66123e-11	-3.16574e-10	-4.15027e-11	-1.80021e-10	-8.39518e-11	-4.2838e-11			113	2.42867e-08	2.02889e-08	2.62967e-08	7.74457e-08	2.17438e-08	3.81365e-08	4.9513e-08	2.06239e-08
114	-1.10496e-11	-4.82688e-12	-1.1337e-11	-1.28869e-10	-4.59619e-12	-2.05201e-11	-6.49068e-11	-5.43701e-12			114	-1.00737e-11	-9.12068e-12	-8.90622e-12	-6.04878e-11	-7.92991e-12	-3.43968e-11	-1.60407e-11	-8.18507e-12			114	4.63562e-09	3.87403e-09	5.02259e-09	1.47494e-08	4.15449e-09	7.28462e-09	9.42872e-09	3.94005e-09
115	-2.29236e-12	-9.34535e-13	-2.37089e-12	-3.00719e-11	-8.91402e-13	-4.13632e-12	-1.54653e-11	-1.07028e-12			115	-1.92478e-12	-1.74269e-12	-1.70171e-12	-1.15574e-11	-1.51517e-12	-6.5722e-12	-3.06489e-12	-1.56392e-12			115	8.75891e-10	7.33179e-10	9.50752e-10	2.80661e-09	7.8682e-10	1.39073e-09	1.79336e-09	7.45814e-10
116	-4.75574e-13	-1.80936e-13	-4.95822e-13	-7.01737e-12	-1.72882e-13	-8.33777e-13	-3.6849e-12	-2.10687e-13			116	-3.67767e-13	-3.32976e-13	-3.25146e-13	-2.20827e-12	-2.89503e-13	-1.25575e-12	-5.85608e-13	-2.9882e-13			116	1.66187e-10	1.32462e-10	1.81509e-10	5.27973e-10	1.49763e-10	2.63365e-10	3.36996e-10	1.34723e-10
117	-9.86626e-14	-3.50312e-14	-1.03691e-13	-1.63752e-12	-3.35293e-14	-1.68068e-13	-8.78e-13	-4.14741e-14			117	-7.02692e-14	-6.36218e-14	-6.21257e-14	-4.21935e-13	-5.53153e-14	-2.39937e-13	-1.11892e-13	-5.70956e-14			117	2.90363e-11	2.49091e-11	3.18484e-11	9.12238e-11	2.62337e-11	4.43932e-11	5.91353e-11	2.49243e-11
118	-2.04686e-14	-6.78242e-15	-2.16847e-14	-3.82121e-13	-6.50279e-15	-3.38782e-14	-2.092e-13	-8.16425e-15			118	-1.34263e-14	-1.21562e-14	-1.18704e-14	-8.06191e-14	-1.05691e-14	-4.58449e-14	-2.13792e-14	-1.09093e-14			118	7.82662e-12	7.86967e-12	8.24398e-12	1.6537e-11	7.359e-12	6.67506e-12	8.23167e-12	7.85529e-12
119	-4.24642e-15	-1.31315e-15	-4.5349e-15	-8.91691e-14	-1.26117e-15	-6.82898e-15	-4.9846e-14	-1.60715e-15			119	-2.56537e-15	-2.32269e-15	-2.26807e-15	-1.54039e-14	-2.01943e-15	-8.75961e-15	-4.08493e-15	-2.08444e-15			119	7.88577e-12	8.23737e-12	8.24398e-12	5.63907e-12	7.64386e-12	5.61091e-12	8.02539e-12	7.85529e-12
120	-8.80963e-16	-2.5424e-16	-9.48379e-16	-2.08079e-14	-2.44597e-16	-1.37655e-15	-1.18768e-14	-3.16369e-16			120	-4.90164e-16	-4.43797e-16	-4.33361e-16	-2.94322e-15	-3.85853e-16	-1.6737e-15	-7.80508e-16	-3.98274e-16			120	6.82612e-12	8.03283e-12	7.03781e-12	5.61091e-12	7.42969e-12	5.61091e-12	6.48846e-12	7.42148e-12
121	-1.82765e-16	-4.92237e-17	-1.98333e-16	-4.85558e-15	-4.7438e-17	-2.77477e-16	-2.82987e-15	-6.22778e-17			121	-9.36556e-17	-8.47963e-17	-8.28023e-17	-5.62362e-16	-7.37248e-17	-3.19795e-16	-1.49132e-16	-7.60985e-17			121	5.70917e-12	7.83336e-12	5.79614e-12	5.61091e-12	7.20277e-12	5.61091e-12	0	6.99343e-12
122	-3.79164e-17	-9.53024e-18	-4.14773e-17	-1.13306e-15	-9.20029e-18	-5.59323e-17	-6.74271e-16	-1.22595e-17			122	-1.78948e-17	-1.62021e-17	-1.5821e-17	-1.0745e-16	-1.40866e-17	-6.11033e-17	-2.84946e-17	-1.45402e-17			122	4.87746e-12	7.63885e-12	4.87597e-12	5.61091e-12	7.00095e-12	5.61091e-12	0	6.60721e-12
123	-7.86615e-18	-1.84516e-18	-8.67409e-18	-2.64404e-16	-1.78434e-18	-1.12745e-17	-1.60658e-16	-2.4133e-18			123	-3.41915e-18	-3.09573e-18	-3.02293e-18	-2.05306e-17	-2.69152e-18	-1.1675e-17	-5.44446e-18	-2.77819e-18			123	0	7.44917e-12	0	5.61091e-12	6.80479e-12	5.61091e-12	0	6.24233e-12
124	-1.63191e-18	-3.57243e-19	-1.814e-18	-6.16994e-17	-3.4606e-19	-2.27266e-18	-3.82799e-17	-4.75062e-19			124	-6.53296e-19	-5.91501e-19	-5.77591e-19	-3.92278e-18	-5.14269e-19	-2.23075e-18	-1.04027e-18	-5.30831e-19			124	0	7.24535e-12	0	5.61091e-12	6.61413e-12	5.61091e-12	0	5.7737e-12
125	-3.38557e-19	-6.9166e-20	-3.7936e-19	-1.43978e-17	-6.71162e-20	-4.58109e-19	-9.12093e-18	-9.35167e-20			125	-1.24825e-19	-1.13018e-19	-1.1036e-19	-7.49525e-19	-9.82613e-20	-4.26231e-19	-1.98765e-19	-1.01426e-19			125	0	7.06544e-12	0	5.61091e-12	6.42881e-12	5.61091e-12	0	5.45485e-12
126	-7.02372e-20	-1.33913e-20	-7.93352e-20	-3.35976e-18	-1.30168e-20	-9.23431e-20	-2.17324e-18	-1.84089e-20			126	-2.38503e-20	-2.15944e-20	-2.10866e-20	-1.43212e-19	-1.87748e-20	-8.14401e-20	-3.7978e-20	-1.93795e-20			126	0	6.89e-12	0	5.61091e-12	6.24868e-12	5.61091e-12	0	5.1536e-12
127	-1.45714e-20	-2.5927e-21	-1.65913e-20	-7.8401e-19	-2.52452e-21	-1.8614e-20	-5.17816e-19	-3.62383e-21			127	-4.55707e-21	-4.12605e-21	-4.02901e-21	-2.73635e-20	-3.58729e-21	-1.55608e-20	-7.25646e-21	-3.70285e-21			127	0	6.71891e-12	0	5.61091e-12	5.94601e-12	5.61091e-12	0	4.86899e-12
128	-3.02299e-21	-5.01975e-22	-3.46972e-21	-1.82951e-19	-4.89614e-22	-3.75211e-21	-1.2338e-19	-7.13356e-22			128	-8.70719e-22	-7.88365e-22	-7.69823e-22	-5.22834e-21	-6.85424e-22	-2.97321e-21	-1.38649e-21	-7.07505e-22			128	0	6.55208e-12	0	5.61091e-12	5.77941e-12	5.61091e-12	0	4.6001e-12
129	-6.27151e-22	-9.71878e-23	-7.25618e-22	-4.26922e-20	-9.49574e-23	-7.56329e-22	-2.93976e-20	-1.40425e-22			129	-1.66368e-22	-1.50633e-22	-1.4709e-22	-9.98979e-22	-1.30964e-22	-5.68092e-22	-2.64917e-22	-1.35183e-22			129	0	6.38938e-12	0	5.61091e-12	5.61747e-12	5.61091e-12	0	4.34606e-12
130	-1.30109e-22	-1.88166e-23	-1.51748e-22	-9.96234e-21	-1.84164e-23	-1.52457e-22	-7.00454e-21	-2.76429e-23			130	-3.17879e-23	-2.87815e-23	-2.81045e-23	-1.90875e-22	-2.50232e-23	-1.08546e-22	-5.06177e-23	-2.58295e-23			130	0	6.23073e-12	0	5.61091e-12	5.46008e-12	5.61091e-12	0	0
131	-2.69924e-23	-3.6431e-24	-3.17348e-23	-2.32474e-21	-3.57174e-24	-3.07314e-23	-1.66897e-21	-5.44156e-24			131	-6.07372e-24	-5.49928e-24	-5.36994e-24	-3.64705e-23	-4.78119e-24	-2.07398e-23	-9.67152e-24	-4.93525e-24			131	0	5.94837e-12	0	5.61091e-12	5.30709e-12	5.61091e-12	0	0
132	-5.59986e-24	-7.05344e-25	-6.63666e-24	-5.42486e-22	-6.92715e-25	-6.19466e-24	-3.97663e-22	-1.07118e-24			132	-1.1605e-24	-1.05075e-24	-1.02603e-24	-6.96842e-24	-9.13541e-25	-3.96277e-24	-1.84794e-24	-9.42981e-25			132	0	5.80066e-12	0	5.61091e-12	5.15839e-12	5.61091e-12	0	0
133	-1.16175e-24	-1.36562e-25	-1.38792e-24	-1.26591e-22	-1.34348e-25	-1.24868e-24	-9.47509e-23	-2.10863e-25			133	-2.21737e-25	-2.00767e-25	-1.96044e-25	-1.33146e-24	-1.7455e-25	-7.57168e-25	-3.53085e-25	-1.80176e-25			133	0	5.65663e-12	0	5.61091e-12	5.01386e-12	5.61091e-12	0	0
134	-2.41016e-25	-2.64399e-26	-2.90254e-25	-2.95403e-23	-2.60559e-26	-2.51703e-25	-2.25762e-23	-4.15088e-26			134	-4.23673e-26	-3.83605e-26	-3.74582e-26	-2.54401e-25	-3.33513e-26	-1.44672e-25	-6.7464e-26	-3.44263e-26			134	0	5.51617e-12	0	5.61091e-12	4.87338e-12	5.61091e-12	0	0
135	-5.00013e-26	-5.11906e-27	-6.07004e-26	-6.89332e-24	-5.05337e-27	-5.07369e-26	-5.37923e-24	-8.17108e-27			135	-8.09511e-27	-7.32955e-27	-7.15715e-27	-4.86085e-26	-6.37242e-27	-2.76426e-26	-1.28904e-26	-6.57784e-27			135	0	5.3792e-12	0	5.61091e-12	4.73683e-12	5.61091e-12	0	0
136	-1.03733e-26	-9.91105e-28	-1.26942e-26	-1.60858e-24	-9.80068e-28	-1.02273e-26	-1.2817e-24	-1.60849e-27			136	-1.54673e-27	-1.40046e-27	-1.36752e-27	-9.28762e-27	-1.21758e-27	-5.28168e-27	-2.46296e-27	-1.25683e-27			136	0	5.24563e-12	0	5.61091e-12	4.60411e-12	5.61091e-12	0	0
137	-2.15205e-27	-1.91889e-28	-2.65473e-27	-3.75366e-25	-1.90078e-28	-2.06155e-27	-3.05391e-25	-3.16634e-28			137	-2.95534e-28	-2.67586e-28	-2.61291e-28	-1.77459e-27	-2.32642e-28	-1.00917e-27	-4.70598e-28	-2.40143e-28			137	0	5.11537e-12	0	5.61091e-12	4.47511e-12	5.61091e-12	0	0
138	-4.46464e-28	-3.71517e-29	-5.5518e-28	-8.75928e-26	-3.68644e-29	-4.15557e-28	-7.27652e-26	-6.23299e-29			138	-5.64676e-29	-5.11276e-29	-4.9925e-29	-3.3907e-28	-4.4451e-29	-1.92823e-28	-8.99171e-29	-4.58842e-29			138	0	4.98835e-12	0	5.61091e-12	4.34972e-12	5.61091e-12	0	0
139	-9.26235e-29	-7.19298e-30	-1.16104e-28	-2.044e-26	-7.14961e-30	-8.37656e-29	-1.73377e-26	-1.22697e-29			139	-1.07892e-29	-9.76896e-30	-9.53917e-30	-6.47862e-29	-8.49324e-30	-3.68428e-29	-1.71805e-29	-8.76711e-30			139	0	4.86449e-12	0	5.61091e-12	4.22785e-12	5.61091e-12	0	0
140	-1.92157e-29	-1.39264e-30	-2.42807e-29	-4.76975e-27	-1.38662e-30	-1.6885e-29	-4.13105e-27	-2.41532e-30			140	-2.0615e-30	-1.86656e-30	-1.82265e-30	-1.23787e-29	-1.6228e-30	-7.03957e-30	-3.28267e-30	-1.67514e-30			140	0	4.7437e-12	0	5.61091e-12	0	5.61091e-12	0	0
141	-3.9865e-30	-2.6963e-31	-5.0778e-30	-1.11303e-27	-2.68926e-31	-3.40359e-30	-9.84302e-28	-4.75459e-31			141	-3.9389e-31	-3.56643e-31	-3.48254e-31	-2.3652e-30	-3.10069e-31	-1.34505e-30	-6.2722e-31	-3.20069e-31			141	0	4.62591e-12	0	5.61091e-12	0	5.61091e-12	0	0
142	-8.27039e-31	-5.22033e-32	-1.06191e-30	-2.5973e-28	-5.21565e-32	-6.86076e-31	-2.34529e-28	-9.3595e-32			142	-7.52605e-32	-6.81439e-32	-6.65409e-32	-4.51918e-31	-5.92448e-32	-2.57e-31	-1.19843e-31	-6.11557e-32			142	0	4.51104e-12	0	5.61091e-12	0	5.61091e-12	0	0
143	-1.71578e-31	-1.01071e-32	-2.22077e-31	-6.06088e-29	-1.01154e-32	-1.38295e-31	-5.5881e-29	-1.84243e-32			143	-1.438e-32	-1.30203e-32	-1.2714e-32	-8.63481e-32	-1.13199e-32	-4.91051e-32	-2.28984e-32	-1.1685e-32			143	0	4.39903e-12	0	5.61091e-12	0	5.61091e-12	0	0
144	-0.0421763	-0.0421763	-0.0421763	-0.0421763	-0.0421763	-0.0421763	-0.0421763	-0.0421763			144	-0.0789509	-0.0789509	-0.0789509	-0.0789509	-0.0789509	-0.0789509	-0.0789509	-0.0789509			144	3.42133	3.42122	3.41899	3.42628	3.41852	3.42588	3.42116	3.42014
145	-0.0357309	-0.0357451	-0.0352323	-0.0372634	-0.0352045	-0.0370035	-0.0358338	-0.035433			145	-0.0681167	-0.0679368	-0.0670877	-0.0712183	-0.0667907	-0.0705514	-0.0684515	-0.0673345			145	3.32642	3.32489	3.31533	3.35807	3.3125	3.35185	3.32919	3.31861
146	-0.027631	-0.0276599	-0.0266959	-0.030782	-0.0266447	-0.0302325	-0.0278017	-0.0270646			146	-0.0540505	-0.0537044	-0.0519827	-0.060711	-0.0514303	-0.0592152	-0.0547651	-0.0524758			146	3.20218	3.19926	3.18213	3.2649	3.17772	3.25133	3.2083	3.18761
147	-0.0186863	-0.0186938	-0.0176013	-0.0228834	-0.0175209	-0.022171	-0.0188465	-0.0179859			147	-0.0377858	-0.0374188	-0.0350979	-0.0474423	-0.0345259	-0.0451531	-0.0387731	-0.0357881			147	3.09232	3.08851	3.07507	3.15426	3.06956	3.1386	3.09963	3.07864
148	-0.0103843	-0.0103393	-0.00961985	-0.0145328	-0.00952432	-0.0137577	-0.010599	-0.00981754			148	-0.0219755	-0.0217065	-0.0195829	-0.032418	-0.0191517	-0.0297715	-0.0228318	-0.020209			148	2.98067	2.9763	2.96025	3.05971	2.95434	3.04053	2.98945	2.96426
149	-0.00450591	-0.0044404	-0.00414343	-0.0071955	-0.00406189	-0.00654177	-0.00471691	-0.00418776			149	-0.00982253	-0.00960429	-0.00853618	-0.0179472	-0.00826296	-0.0157851	-0.0104268	-0.00876888			149	2.87265	2.86894	2.85909	2.9497	2.85489	2.92669	2.88058	2.86091
150	-0.00144724	-0.00140044	-0.00132666	-0.00269372	-0.00127896	-0.00232489	-0.00157667	-0.00131413			150	-0.00317858	-0.00305135	-0.00275011	-0.00713111	-0.00261731	-0.00584312	-0.00351282	-0.00276969			150	2.80973	2.80818	2.80407	2.853	2.80248	2.83754	2.81321	2.80479
151	-0.000335273	-0.000320474	-0.000307355	-0.000733849	-0.000293079	-0.00059268	-0.000380032	-0.000300382			151	-0.000738399	-0.000696689	-0.000638586	-0.0019558	-0.000597899	-0.00149771	-0.000849302	-0.0006308			151	0.33461	0.298784	0.336265	0.753394	0.302011	0.549342	0.425859	0.295611
152	-7.00367e-05	-6.45235e-05	-6.4411e-05	-0.000157937	-5.90981e-05	-0.000124729	-8.12414e-05	-6.10747e-05			152	-0.000147309	-0.000138348	-0.000127389	-0.000413715	-0.000118747	-0.000307748	-0.000171474	-0.000125192			152	0.0670051	0.0595298	0.0673487	0.163008	0.0601967	0.113571	0.0866088	0.0588679
153	-1.41885e-05	-1.26045e-05	-1.30932e-05	-3.398e-05	-1.15603e-05	-2.51618e-05	-1.73099e-05	-1.20556e-05			153	-2.83865e-05	-2.66349e-05	-2.45477e-05	-8.07228e-05	-2.28618e-05	-5.96665e-05	-3.31242e-05	-2.40993e-05			153	0.0129202	0.0114676	0.0129875	0.0318542	0.0115975	0.0220419	0.0167447	0.011339
154	-2.85566e-06	-2.44766e-06	-2.64417e-06	-7.19818e-06	-2.24782e-06	-5.01917e-06	-3.65814e-06	-2.36583e-06			154	-5.43267e-06	-5.09654e-06	-4.69799e-06	-1.54865e-05	-4.37458e-06	-1.14327e-05	-6.3424e-06	-4.61126e-06			154	0.00247269	0.0021944	0.00248573	0.00611083	0.00221942	0.00422322	0.00320607	0.00216978
155	-5.74023e-07	-4.74764e-07	-5.33321e-07	-1.52024e-06	-4.36569e-07	-9.99031e-07	-7.71864e-07	-4.63758e-07			155	-1.03835e-06	-9.74069e-07	-8.97927e-07	-2.96132e-06	-8.36085e-07	-2.18562e-06	-1.21233e-06	-8.81316e-07			155	0.000472532	0.000419365	0.000475064	0.0011679	0.000424182	0.000807065	0.000612695	0.00041467
156	-1.15358e-07	-9.20681e-08	-1.07543e-07	-3.20884e-07	-8.47716e-08	-1.98767e-07	-1.62813e-07	-9.08877e-08			156	-1.98409e-07	-1.86126e-07	-1.71577e-07	-5.65906e-07	-1.59759e-07	-4.17651e-07	-2.31658e-07	-1.68402e-07			156	9.02738e-05	8.01224e-05	9.07671e-05	0.000222992	8.10508e-05	0.000154128	0.000117042	7.92285e-05
157	-2.31816e-08	-1.78535e-08	-2.16848e-08	-6.7723e-08	-1.646e-08	-3.95435e-08	-3.43411e-08	-1.78115e-08			157	-3.79104e-08	-3.55635e-08	-3.27838e-08	-1.08131e-07	-3.05255e-08	-7.98023e-08	-4.42637e-08	-3.2177e-08			157	1.72446e-05	1.53068e-05	1.73412e-05	4.25512e-05	1.54861e-05	2.94222e-05	2.23558e-05	1.51369e-05
158	-4.65841e-09	-3.46204e-09	-4.37246e-09	-1.42927e-08	-3.19598e-09	-7.86683e-09	-7.24325e-09	-3.49055e-09			158	-7.24355e-09	-6.79514e-09	-6.26402e-09	-2.06608e-08	-5.83252e-09	-1.52479e-08	-8.45749e-09	-6.14809e-09			158	3.29399e-06	2.92412e-06	3.31301e-06	8.11311e-06	2.95885e-06	5.61363e-06	4.26979e-06	2.8919e-06
159	-9.36119e-10	-6.71339e-10	-8.81648e-10	-3.01643e-09	-6.20553e-10	-1.56503e-09	-1.52775e-09	-6.84047e-10			159	-1.38403e-09	-1.29835e-09	-1.19687e-09	-3.94767e-09	-1.11442e-09	-2.91343e-09	-1.61598e-09	-1.17472e-09			159	6.29166e-07	5.5858e-07	6.32942e-07	1.54489e-06	5.65331e-07	1.0702e-06	8.15439e-07	5.52489e-07
160	-1.88115e-10	-1.30182e-10	-1.77772e-10	-6.36605e-10	-1.20491e-10	-3.11348e-10	-3.22233e-10	-1.34053e-10			160	-2.64446e-10	-2.48076e-10	-2.28686e-10	-7.54283e-10	-2.12932e-10	-5.5667e-10	-3.08765e-10	-2.24454e-10			160	1.20165e-07	1.06697e-07	1.20921e-07	2.93535e-07	1.08014e-07	2.03767e-07	1.55718e-07	1.0555e-07
161	-3.78022e-11	-2.52441e-11	-3.58454e-11	-1.34353e-10	-2.33952e-11	-6.19396e-11	-6.79655e-11	-2.62706e-11			161	-5.05277e-11	-4.74001e-11	-4.36952e-11	-1.44121e-10	-4.0685e-11	-1.06363e-10	-5.89957e-11	-4.28865e-11			161	2.29488e-08	2.03797e-08	2.31016e-08	5.55675e-08	2.06377e-08	3.87192e-08	2.97334e-08	2.01648e-08
162	-7.59644e-12	-4.89518e-12	-7.22774e-12	-2.83546e-11	-4.54257e-12	-1.23223e-11	-1.43353e-11	-5.14827e-12			162	-9.65434e-12	-9.05675e-12	-8.34886e-12	-2.75373e-11	-7.77368e-12	-2.03228e-11	-1.12723e-11	-8.19435e-12			162	4.382e-09	3.89251e-09	4.41355e-09	1.04531e-08	3.94311e-09	7.33415e-09	5.67638e-09	3.85159e-09
163	-1.52652e-12	-9.49244e-13	-1.45738e-12	-5.98413e-12	-8.82015e-13	-2.4514e-12	-3.02361e-12	-1.00891e-12			163	-1.84466e-12	-1.73048e-12	-1.59522e-12	-5.26157e-12	-1.48532e-12	-3.88309e-12	-2.15381e-12	-1.5657e-12			163	8.28651e-10	7.36322e-10	8.35701e-10	1.94361e-09	7.46469e-10	1.38145e-09	1.07333e-09	7.28707e-10
164	-3.06758e-13	-1.84072e-13	-2.9386e-13	-1.26293e-12	-1.71258e-13	-4.87682e-13	-6.3774e-13	-1.97718e-13			164	-3.52458e-13	-3.30643e-13	-3.048e-13	-1.00533e-12	-2.838e-13	-7.41944e-13	-4.11528e-13	-2.99158e-13			164	1.57048e-10	1.32531e-10	1.58689e-10	3.50765e-10	1.34013e-10	2.55666e-10	2.04955e-10	1.3103e-10
165	-6.16437e-14	-3.5694e-14	-5.9253e-14	-2.66536e-13	-3.32525e-14	-9.70197e-14	-1.34512e-13	-3.87469e-14			165	-6.73443e-14	-6.31761e-14	-5.82382e-14	-1.92089e-13	-5.42256e-14	-1.41763e-13	-7.86308e-14	-5.71603e-14			165	2.73765e-11	2.48119e-11	2.75378e-11	5.5979e-11	2.4942e-11	4.26422e-11	3.5471e-11	2.31846e-11
166	-1.23874e-14	-6.92157e-15	-1.19476e-14	-5.62513e-14	-6.45653e-15	-1.93011e-14	-2.83713e-14	-7.59327e-15			166	-1.28675e-14	-1.20711e-14	-1.11276e-14	-3.67026e-14	-1.03609e-14	-2.70868e-14	-1.5024e-14	-1.09216e-14			166	7.86523e-12	7.62336e-12	7.93904e-12	6.32466e-12	7.89137e-12	6.49268e-12	7.85161e-12	7.88751e-12
167	-2.48928e-15	-1.34219e-15	-2.40906e-15	-1.18716e-14	-1.25364e-15	-3.83977e-15	-5.98409e-15	-1.48806e-15			167	-2.45859e-15	-2.30643e-15	-2.12616e-15	-7.01279e-15	-1.97966e-15	-5.17548e-15	-2.87064e-15	-2.0868e-15			167	7.87664e-12	7.67981e-12	7.93904e-12	6.64362e-12	7.89137e-12	7.55824e-12	8.04646e-12	7.8685e-12
168	-5.00227e-16	-2.60269e-16	-4.85755e-16	-2.50545e-15	-2.43415e-16	-7.63885e-16	-1.26217e-15	-2.91617e-16			168	-4.69763e-16	-4.4069e-16	-4.06245e-16	-1.33994e-15	-3.78253e-16	-9.88881e-16	-5.48493e-16	-3.98727e-16			168	7.16972e-12	7.46684e-12	7.18197e-12	6.94668e-12	7.6535e-12	7.24895e-12	6.89763e-12	7.49788e-12
169	-1.00522e-16	-5.04698e-17	-9.79459e-17	-5.28766e-16	-4.72631e-17	-1.51968e-16	-2.66216e-16	-5.71484e-17			169	-8.97576e-17	-8.42028e-17	-7.76215e-17	-2.56023e-16	-7.22728e-17	-1.88946e-16	-1.04801e-16	-7.61848e-17			169	6.51181e-12	7.24094e-12	6.48062e-12	5.84821e-12	7.4228e-12	6.60837e-12	5.58804e-12	7.12616e-12
170	-2.02001e-17	-9.78681e-18	-1.97495e-17	-1.11594e-16	-9.17691e-18	-3.02325e-17	-5.61504e-17	-1.11994e-17			170	-1.715e-17	-1.60887e-17	-1.48312e-17	-4.89184e-17	-1.38092e-17	-3.6102e-17	-2.00243e-17	-1.45567e-17			170	5.79004e-12	7.04014e-12	5.72491e-12	4.63307e-12	7.18036e-12	5.98808e-12	4.62423e-12	6.7905e-12
171	-4.05925e-18	-1.8978e-18	-3.98221e-18	-2.35514e-17	-1.78185e-18	-6.01446e-18	-1.18433e-17	-2.19476e-18			171	-3.27685e-18	-3.07407e-18	-2.8338e-18	-9.34686e-18	-2.63852e-18	-6.89802e-18	-3.82605e-18	-2.78135e-18			171	5.25873e-12	6.84491e-12	5.16585e-12	0	6.96392e-12	5.38927e-12	0	6.47066e-12
172	-8.15716e-19	-3.6801e-19	-8.0296e-19	-4.97043e-18	-3.45975e-19	-1.19652e-18	-2.49798e-18	-4.3011e-19			172	-6.26108e-19	-5.87364e-19	-5.41455e-19	-1.78591e-18	-5.04141e-19	-1.31801e-18	-7.31044e-19	-5.31434e-19			172	4.77619e-12	6.6551e-12	4.66139e-12	0	6.754e-12	5.38927e-12	0	6.10862e-12
173	-1.6392e-19	-7.13622e-20	-1.61906e-19	-1.04899e-18	-6.71768e-20	-2.38036e-19	-5.26875e-19	-8.42891e-20			173	-1.19631e-19	-1.12228e-19	-1.03456e-19	-3.41235e-19	-9.63263e-20	-2.51832e-19	-1.39681e-19	-1.01541e-19			173	4.33792e-12	6.47055e-12	0	0	6.55041e-12	4.79047e-12	0	5.75201e-12
174	-3.29401e-20	-1.38381e-20	-3.26461e-20	-2.21385e-19	-1.30435e-20	-4.73549e-20	-1.11129e-19	-1.65182e-20			174	-2.28578e-20	-2.14434e-20	-1.97674e-20	-6.51999e-20	-1.84051e-20	-4.81176e-20	-2.66888e-20	-1.94015e-20			174	0	6.29112e-12	0	0	6.35296e-12	4.79047e-12	0	5.48108e-12
175	-6.61939e-21	-2.6834e-21	-6.58265e-21	-4.67224e-20	-2.53261e-21	-9.4208e-21	-2.34393e-20	-3.23709e-21			175	-4.36745e-21	-4.0972e-21	-3.77697e-21	-1.24578e-20	-3.51666e-21	-9.19385e-21	-5.09944e-21	-3.70706e-21			175	0	5.98816e-12	0	0	6.10424e-12	0	0	5.22291e-12
176	-1.33018e-21	-5.2035e-22	-1.3273e-21	-9.86058e-21	-4.91748e-22	-1.87418e-21	-4.94382e-21	-6.34377e-22			176	-8.34488e-22	-7.82854e-22	-7.21666e-22	-2.38032e-21	-6.71928e-22	-1.75667e-21	-9.7435e-22	-7.08309e-22			176	0	5.82211e-12	0	0	5.85019e-12	0	0	4.9769e-12
177	-2.67303e-22	-1.00903e-22	-2.67633e-22	-2.08104e-21	-9.5481e-23	-3.72849e-22	-1.04275e-21	-1.24319e-22			177	-1.59446e-22	-1.4958e-22	-1.37889e-22	-4.54808e-22	-1.28385e-22	-3.35648e-22	-1.86169e-22	-1.35337e-22			177	0	5.66066e-12	0	0	5.67384e-12	0	0	4.74247e-12
178	-5.37151e-23	-1.95665e-23	-5.39645e-23	-4.39194e-22	-1.85392e-23	-7.41748e-23	-2.19937e-22	-2.4363e-23			178	-3.04653e-23	-2.85804e-23	-2.63465e-23	-8.69005e-23	-2.45306e-23	-6.41324e-23	-3.55714e-23	-2.58589e-23			178	0	5.50368e-12	0	0	5.50281e-12	0	0	4.51909e-12
179	-1.07942e-23	-3.79422e-24	-1.08812e-23	-9.26901e-23	-3.59969e-24	-1.47564e-23	-4.63892e-23	-4.77444e-24			179	-5.82101e-24	-5.46086e-24	-5.03404e-24	-1.66041e-23	-4.68706e-24	-1.22538e-23	-6.79663e-24	-4.94087e-24			179	0	5.35106e-12	0	0	5.33694e-12	0	0	4.30623e-12
180	-2.16911e-24	-7.35752e-25	-2.19405e-24	-1.95619e-23	-6.9894e-25	-2.93563e-24	-9.78443e-24	-9.35652e-25			180	-1.11222e-24	-1.04341e-24	-9.61857e-25	-3.17256e-24	-8.95556e-25	-2.34134e-24	-1.29863e-24	-9.44054e-25			180	0	5.20268e-12	0	0	5.17606e-12	0	0	0
181	-4.35888e-25	-1.42673e-25	-4.424e-25	-4.12845e-24	-1.35711e-25	-5.84016e-25	-2.06373e-24	-1.83361e-25			181	-2.12512e-25	-1.99365e-25	-1.83782e-25	-6.06183e-25	-1.71114e-25	-4.47361e-25	-2.4813e-25	-1.80381e-25			181	0	5.0584e-12	0	0	5.02004e-12	0	0	0
182	-8.75927e-26	-2.76662e-26	-8.92041e-26	-8.71294e-25	-2.63505e-26	-1.16184e-25	-4.35283e-25	-3.59334e-26			182	-4.06047e-26	-3.80927e-26	-3.51154e-26	-1.15824e-25	-3.26947e-26	-8.54774e-26	-4.74103e-26	-3.44654e-26			182	0	4.91813e-12	0	0	4.86872e-12	0	0	0
183	-1.7602e-26	-5.36486e-27	-1.79868e-26	-1.83883e-25	-5.11638e-27	-2.31137e-26	-9.181e-26	-7.0419e-27			183	-7.75834e-27	-7.27839e-27	-6.70951e-27	-2.21305e-26	-6.24698e-27	-1.63322e-26	-9.0587e-27	-6.58533e-27			183	0	4.78175e-12	0	0	4.72196e-12	0	0	0
184	-3.53715e-27	-1.04032e-27	-3.62679e-27	-3.88078e-26	-9.9343e-28	-4.59825e-27	-1.93646e-26	-1.38001e-27			184	-1.48239e-27	-1.39068e-27	-1.28199e-27	-4.22848e-27	-1.19361e-27	-3.1206e-27	-1.73085e-27	-1.25826e-27			184	0	4.64915e-12	0	0	4.57962e-12	0	0	0
185	-7.10799e-28	-2.01733e-28	-7.31294e-28	-8.19022e-27	-1.92891e-28	-9.14778e-28	-4.08439e-27	-2.70442e-28			185	-2.8324e-28	-2.65719e-28	-2.4495e-28	-8.07939e-28	-2.28063e-28	-5.96254e-28	-3.30713e-28	-2.40416e-28			185	0	4.52022e-12	0	0	4.44157e-12	0	0	0
186	-1.42837e-28	-3.91188e-29	-1.47456e-28	-1.72851e-27	-3.74529e-29	-1.81986e-28	-8.6148e-28	-5.29987e-29			186	-5.41187e-29	-5.0771e-29	-4.68028e-29	-1.54373e-28	-4.35761e-29	-1.13926e-28	-6.31895e-29	-4.59365e-29			186	0	4.39487e-12	0	0	4.30769e-12	0	0	0
187	-2.87033e-29	-7.58568e-30	-2.97324e-29	-3.64796e-28	-7.27211e-30	-3.62044e-29	-1.81703e-28	-1.03862e-29			187	-1.03405e-29	-9.70083e-30	-8.94263e-30	-2.94962e-29	-8.32608e-30	-2.1768e-29	-1.20736e-29	-8.7771e-30			187	0	4.273e-12	0	0	0	0	0	0
188	-5.768e-30	-1.47097e-30	-5.99514e-30	-7.69886e-29	-1.412e-30	-7.20252e-30	-3.83249e-29	-2.0354e-30			188	-1.97575e-30	-1.85354e-30	-1.70867e-30	-5.63585e-30	-1.59086e-30	-4.15921e-30	-2.30691e-30	-1.67704e-30			188	0	0	0	0	0	0	0	0
189	-1.15909e-30	-2.85241e-31	-1.20884e-30	-1.62481e-29	-2.74163e-31	-1.43287e-30	-8.08351e-30	-3.98879e-31			189	-3.77507e-31	-3.54157e-31	-3.26477e-31	-1.07685e-30	-3.03967e-31	-7.94702e-31	-4.40782e-31	-3.20434e-31			189	0	0	0	0	0	0	0	0
190	-2.32922e-31	-5.53123e-32	-2.43746e-31	-3.4291e-30	-5.32333e-32	-2.85056e-31	-1.70497e-30	-7.81687e-32			190	-7.21303e-32	-6.7669e-32	-6.238e-32	-2.05754e-31	-5.80789e-32	-1.51844e-31	-8.42202e-32	-6.12254e-32			190	0	0	0	0	0	0	0	0
191	-4.68063e-32	-1.07258e-32	-4.91481e-32	-7.23699e-31	-1.03361e-32	-5.67091e-32	-3.59614e-31	-1.53188e-32			191	-1.37819e-32	-1.29295e-32	-1.1919e-32	-3.93134e-32	-1.10971e-32	-2.90129e-32	-1.6092e-32	-1.16984e-32			191	0	0	0	0	0	0	0	0
192	-0.0421763	-0.0421763	-0.0421763	-0.0421763	-0.0421763	-0.0421763	-0.0421763	-0.0421763			192	-0.0789509	-0.0789509	-0.0789509	-0.0789509	-0.0789509	-0.0789509	-0.0789509	-0.0789509			192	3.42128	3.42116	3.41955	3.42379	3.41927	3.4236	3.42098	3.42007
193	-0.0356991	-0.0357183	-0.0352757	-0.0365623	-0.0352561	-0.0364037	-0.0357038	-0.0354809			193	-0.0679599	-0.067881	-0.067097	-0.0696494	-0.0669203	-0.0693007	-0.0679908	-0.0674319			193	3.32501	3.32437	3.31589	3.3421	3.31428	3.33886	3.325	3.3194
194	-0.0275749	-0.0276088	-0.0267642	-0.0293203	-0.0267253	-0.0290027	-0.0275687	-0.0271521			194	-0.0537509	-0.0535897	-0.0520112	-0.0573099	-0.0516691	-0.0565505	-0.0538311	-0.0526736			194	3.19941	3.19824	3.18266	3.23287	3.17978	3.22602	3.19983	3.18927
195	-0.0186164	-0.0186338	-0.0176348	-0.0208968	-0.0175735	-0.0205064	-0.018579	-0.0180792			195	-0.0374373	-0.037268	-0.0351575	-0.0424396	-0.034789	-0.0413297	-0.0375681	-0.036041			195	3.08933	3.08766	3.07468	3.12123	3.0716	3.11399	3.09028	3.07992
196	-0.0103236	-0.0102969	-0.00958399	-0.0125287	-0.00951407	-0.0121316	-0.0103179	-0.00987047			196	-0.0216966	-0.0215694	-0.0195913	-0.026856	-0.0193024	-0.0256875	-0.0217829	-0.0204194			196	2.97724	2.97523	2.95949	3.0202	2.95603	3.01043	2.97824	2.9658
197	-0.00446689	-0.00442158	-0.00407727	-0.00583612	-0.00402056	-0.0055436	-0.00449505	-0.00420387			197	-0.00965573	-0.00953097	-0.00843805	-0.0134801	-0.0082558	-0.0126105	-0.00972391	-0.00885789			197	2.87011	2.86822	2.85792	2.90554	2.8554	2.8967	2.8713	2.86182
198	-0.00142796	-0.00139514	-0.00127507	-0.00205346	-0.00124421	-0.0019015	-0.00145239	-0.00131401			198	-0.00310939	-0.0030292	-0.00265524	-0.00483706	-0.0025704	-0.0043919	-0.00316502	-0.00278715			198	2.80868	2.80787	2.80351	2.8261	2.36865	2.82141	2.80914	2.80513
199	-0.000329193	-0.000319595	-0.000289643	-0.000519993	-0.000281784	-0.000467921	-0.000338133	-0.00029905			199	-0.00071875	-0.000691997	-0.00060359	-0.00123018	-0.00057916	-0.00108499	-0.000738869	-0.000632597			199	0.324	0.299935	0.293172	0.537405	0.275641	0.46372	0.345707	0.288785
200	-6.74306e-05	-6.44628e-05	-5.92439e-05	-0.000108402	-5.66966e-05	-9.68479e-05	-6.95364e-05	-6.05295e-05			200	-0.00014319	-0.000137435	-0.000119747	-0.000252232	-0.000114641	-0.000220239	-0.00014761	-0.000125442			200	0.064784	0.0597686	0.0583602	0.111204	0.0547352	0.0946215	0.0693454	0.0574533
201	-1.33913e-05	-1.26145e-05	-1.17689e-05	-2.19734e-05	-1.10958e-05	-1.92553e-05	-1.39902e-05	-1.19013e-05			201	-2.7585e-05	-2.64598e-05	-2.30494e-05	-4.88812e-05	-2.20565e-05	-4.25912e-05	-2.84526e-05	-2.41432e-05			201	0.0124886	0.011514	0.0112404	0.0215754	0.0105372	0.0183163	0.0133762	0.0110644
202	-2.64245e-06	-2.45379e-06	-2.32451e-06	-4.40573e-06	-2.1597e-06	-3.79257e-06	-2.79567e-06	-2.32669e-06			202	-5.27898e-06	-5.06308e-06	-4.4103e-06	-9.36527e-06	-4.21993e-06	-8.15685e-06	-5.44565e-06	-4.61949e-06			202	0.00239004	0.0022033	0.00215087	0.004134	0.00201616	0.00350808	0.00256019	0.00211714
203	-5.20782e-07	-4.76766e-07	-4.5861e-07	-8.81499e-07	-4.19926e-07	-7.45639e-07	-5.57928e-07	-4.54367e-07			203	-1.00896e-06	-9.67676e-07	-8.42907e-07	-1.79036e-06	-8.06508e-07	-1.55923e-06	-1.04084e-06	-8.82883e-07			203	0.000456759	0.000421069	0.000411056	0.000790163	0.000385315	0.000670497	0.000489282	0.000404605
204	-1.02613e-07	-9.26145e-08	-9.04617e-08	-1.76299e-07	-8.16329e-08	-1.46546e-07	-1.11317e-07	-8.87124e-08			204	-1.92793e-07	-1.84905e-07	-1.61063e-07	-3.42118e-07	-1.54107e-07	-2.97948e-07	-1.98886e-07	-1.68701e-07			204	8.72657e-05	8.04485e-05	7.85382e-05	0.000150951	7.36219e-05	0.000128095	9.3479e-05	7.73048e-05
205	-2.02176e-08	-1.79901e-08	-1.7843e-08	-3.5257e-08	-1.58687e-08	-2.87997e-08	-2.22088e-08	-1.73198e-08			205	-3.68374e-08	-3.53302e-08	-3.07748e-08	-6.53698e-08	-2.94455e-08	-5.693e-08	-3.80017e-08	-3.2234e-08			205	1.66713e-05	1.53692e-05	1.50051e-05	2.88327e-05	1.40662e-05	2.44685e-05	1.78581e-05	1.47692e-05
206	-3.98339e-09	-3.49451e-09	-3.51939e-09	-7.05073e-09	-3.08471e-09	-5.65976e-09	-4.43082e-09	-3.38143e-09			206	-7.03854e-09	-6.75059e-09	-5.88016e-09	-1.24903e-08	-5.62617e-09	-1.08777e-08	-7.26103e-09	-6.15897e-09			206	3.18476e-06	2.93609e-06	2.86675e-06	5.50657e-06	2.68747e-06	4.67345e-06	3.41147e-06	2.82161e-06
207	-7.84828e-10	-6.78792e-10	-6.94172e-10	-1.41001e-09	-5.99633e-10	-1.11226e-09	-8.83979e-10	-6.60171e-10			207	-1.34486e-09	-1.28984e-09	-1.12353e-09	-2.38652e-09	-1.07499e-09	-2.07841e-09	-1.38737e-09	-1.1768e-09			207	6.08369e-07	5.60879e-07	5.47692e-07	1.05151e-06	5.1346e-07	8.92518e-07	6.51678e-07	5.3905e-07
208	-1.54631e-10	-1.31852e-10	-1.3692e-10	-2.81973e-10	-1.16562e-10	-2.18583e-10	-1.7636e-10	-1.28888e-10			208	-2.56962e-10	-2.46451e-10	-2.14673e-10	-4.55992e-10	-2.05399e-10	-3.97123e-10	-2.65086e-10	-2.2485e-10			208	1.16209e-07	1.07139e-07	1.04635e-07	2.0075e-07	9.80999e-08	1.70422e-07	1.24483e-07	1.0298e-07
209	-3.04663e-11	-2.56117e-11	-2.70063e-11	-5.63891e-11	-2.26584e-11	-4.29561e-11	-3.51851e-11	-2.51633e-11			209	-4.90977e-11	-4.70896e-11	-4.10177e-11	-8.71263e-11	-3.92457e-11	-7.58785e-11	-5.06501e-11	-4.29622e-11			209	2.21966e-08	2.04647e-08	1.999e-08	3.83161e-08	1.87424e-08	3.25342e-08	2.37772e-08	1.96732e-08
210	-6.00263e-12	-4.97496e-12	-5.32678e-12	-1.12767e-11	-4.40455e-12	-8.44176e-12	-7.01967e-12	-4.91274e-12			210	-9.3811e-12	-8.99745e-12	-7.83729e-12	-1.66472e-11	-7.49869e-12	-1.44981e-11	-9.67774e-12	-8.20879e-12			210	4.2393e-09	3.90864e-09	3.81893e-09	7.31043e-09	3.58076e-09	6.20865e-09	4.54192e-09	3.75848e-09
211	-1.18267e-12	-9.66364e-13	-1.05066e-12	-2.25512e-12	-8.56197e-13	-1.65898e-12	-1.40047e-12	-9.59134e-13			211	-1.79245e-12	-1.71915e-12	-1.49748e-12	-3.18079e-12	-1.43278e-12	-2.77017e-12	-1.84913e-12	-1.56845e-12			211	8.01834e-10	7.39416e-10	7.22939e-10	1.39317e-09	6.77588e-10	1.17368e-09	8.59575e-10	7.11486e-10
212	-2.33016e-13	-1.87712e-13	-2.07235e-13	-4.50979e-13	-1.66435e-13	-3.26025e-13	-2.79404e-13	-1.87256e-13			212	-3.42483e-13	-3.2848e-13	-2.86124e-13	-6.07753e-13	-2.73761e-13	-5.29298e-13	-3.53315e-13	-2.99685e-13			212	1.52469e-10	1.33185e-10	1.3037e-10	2.63075e-10	1.21942e-10	2.23395e-10	1.62971e-10	1.28312e-10
213	-4.591e-14	-3.64622e-14	-4.08754e-14	-9.01868e-14	-3.23532e-14	-6.40706e-14	-5.5743e-14	-3.65587e-14			213	-6.54382e-14	-6.27629e-14	-5.46698e-14	-1.16123e-13	-5.23075e-14	-1.01133e-13	-6.75081e-14	-5.72608e-14			213	2.67658e-11	2.48253e-11	2.30602e-11	4.63365e-11	2.2484e-11	3.93465e-11	2.86315e-11	2.30588e-11
214	-9.04544e-15	-7.08261e-15	-8.06235e-15	-1.80356e-14	-6.28911e-15	-1.25912e-14	-1.11211e-14	-7.1375e-15			214	-1.25033e-14	-1.19922e-14	-1.04458e-14	-2.21877e-14	-9.9944e-15	-1.93236e-14	-1.28988e-14	-1.09408e-14			214	7.84131e-12	7.83917e-12	7.97225e-12	7.78493e-12	7.65943e-12	7.84731e-12	7.88211e-12	7.97225e-12
215	-1.78218e-15	-1.37576e-15	-1.59023e-15	-3.60676e-15	-1.22254e-15	-2.47444e-15	-2.21874e-15	-1.39348e-15			215	-2.389e-15	-2.29135e-15	-1.99589e-15	-4.23941e-15	-1.90963e-15	-3.69217e-15	-2.46458e-15	-2.09046e-15			215	7.78423e-12	7.73483e-12	8.16095e-12	7.95114e-12	7.64688e-12	7.89098e-12	8.16312e-12	8.05102e-12
216	-3.51135e-16	-2.67236e-16	-3.13661e-16	-7.2128e-16	-2.37648e-16	-4.86278e-16	-4.42655e-16	-2.72056e-16			216	-4.56467e-16	-4.3781e-16	-3.81355e-16	-8.10024e-16	-3.64874e-16	-7.05466e-16	-4.7091e-16	-3.99425e-16			216	7.36345e-12	7.49592e-12	7.68116e-12	7.97225e-12	7.40021e-12	7.97225e-12	7.54832e-12	7.72712e-12
217	-6.91825e-17	-5.19094e-17	-6.1867e-17	-1.44242e-16	-4.61961e-17	-9.55638e-17	-8.83127e-17	-5.31146e-17			217	-8.72172e-17	-8.36528e-17	-7.28658e-17	-1.54771e-16	-6.97165e-17	-1.34794e-16	-8.9977e-17	-7.63181e-17			217	6.92703e-12	7.24554e-12	7.21082e-12	7.359e-12	7.1429e-12	7.359e-12	6.93308e-12	7.41625e-12
218	-1.36307e-17	-1.00832e-17	-1.22028e-17	-2.88455e-17	-8.98002e-18	-1.87803e-17	-1.7619e-17	-1.03698e-17			218	-1.66646e-17	-1.59836e-17	-1.39225e-17	-2.95721e-17	-1.33207e-17	-2.57551e-17	-1.7192e-17	-1.45821e-17			218	6.53345e-12	7.02174e-12	6.78689e-12	6.72824e-12	6.91249e-12	7.359e-12	6.38455e-12	7.09941e-12
219	-2.6856e-18	-1.95861e-18	-2.4069e-18	-5.76853e-18	-1.74562e-18	-3.69072e-18	-3.51511e-18	-2.02453e-18			219	-3.18411e-18	-3.054e-18	-2.66019e-18	-5.65035e-18	-2.5452e-18	-4.92105e-18	-3.28488e-18	-2.7862e-18			219	6.105e-12	6.80486e-12	6.38789e-12	5.98808e-12	6.6895e-12	6.72824e-12	5.75591e-12	6.81379e-12
220	-5.29131e-19	-3.80451e-19	-4.74741e-19	-1.15359e-18	-3.39329e-19	-7.25303e-19	-7.01289e-19	-3.95258e-19			220	-6.08387e-19	-5.83531e-19	-5.08283e-19	-1.07961e-18	-4.86311e-19	-9.40269e-19	-6.27644e-19	-5.3236e-19			220	5.68999e-12	6.59468e-12	5.88603e-12	5.38927e-12	6.47372e-12	5.98808e-12	5.30052e-12	6.53966e-12
221	-1.04252e-19	-7.39009e-20	-9.36389e-20	-2.30695e-19	-6.59619e-20	-1.42537e-19	-1.39912e-19	-7.71678e-20			221	-1.16245e-19	-1.11496e-19	-9.71181e-20	-2.06282e-19	-9.29196e-20	-1.79658e-19	-1.19924e-19	-1.01718e-19			221	5.3667e-12	6.39099e-12	5.53999e-12	4.79047e-12	6.26489e-12	5.98808e-12	4.88116e-12	6.27657e-12
222	-2.05403e-20	-1.43549e-20	-1.84695e-20	-4.61345e-20	-1.28223e-20	-2.80115e-20	-2.79134e-20	-1.50658e-20			222	-2.22109e-20	-2.13036e-20	-1.85564e-20	-3.94142e-20	-1.77542e-20	-3.43273e-20	-2.2914e-20	-1.94353e-20			222	5.06177e-12	6.19359e-12	5.21429e-12	4.79047e-12	5.93543e-12	5.38927e-12	4.49498e-12	5.8975e-12
223	-4.04696e-21	-2.78838e-21	-3.64296e-21	-9.22599e-21	-2.49251e-21	-5.50485e-21	-5.56893e-21	-2.94136e-21			223	-4.24383e-21	-4.07049e-21	-3.54559e-21	-7.53088e-21	-3.39229e-21	-6.55894e-21	-4.37819e-21	-3.7135e-21			223	4.77416e-12	5.87619e-12	4.90775e-12	0	5.74396e-12	5.38927e-12	0	5.66024e-12
224	-7.97355e-22	-5.4163e-22	-7.18545e-22	-1.84502e-21	-4.84517e-22	-1.08182e-21	-1.11104e-21	-5.74253e-22			224	-8.10869e-22	-7.77753e-22	-6.77457e-22	-1.43893e-21	-6.48166e-22	-1.25322e-21	-8.36544e-22	-7.09539e-22			224	4.5029e-12	5.6947e-12	4.61922e-12	0	5.55867e-12	4.79047e-12	0	5.43252e-12
225	-1.57099e-22	-1.05209e-22	-1.41727e-22	-3.68966e-22	-9.41848e-23	-2.126e-22	-2.2166e-22	-1.12114e-22			225	-1.54933e-22	-1.48606e-22	-1.29442e-22	-2.74936e-22	-1.23845e-22	-2.39454e-22	-1.59839e-22	-1.35572e-22			225	4.24705e-12	5.5188e-12	4.34765e-12	0	5.37936e-12	4.79047e-12	0	5.21396e-12
226	-3.09525e-23	-2.04364e-23	-2.79545e-23	-7.3786e-23	-1.83085e-23	-4.17803e-23	-4.42228e-23	-2.18884e-23			226	-2.9603e-23	-2.83942e-23	-2.47326e-23	-5.2532e-23	-2.36631e-23	-4.57526e-23	-3.05405e-23	-2.59037e-23			226	0	5.34835e-12	0	0	5.20584e-12	4.79047e-12	0	5.0042e-12
227	-6.09843e-24	-3.96968e-24	-5.5138e-24	-1.47557e-23	-3.55897e-24	-8.2107e-24	-8.82275e-24	-4.27337e-24			227	-5.65625e-24	-5.42531e-24	-4.72568e-24	-1.00373e-23	-4.52132e-24	-8.74198e-24	-5.8354e-24	-4.94942e-24			227	0	5.18315e-12	0	0	5.03791e-12	0	0	4.80288e-12
228	-1.20155e-24	-7.71092e-25	-1.08755e-24	-2.95085e-24	-6.91826e-25	-1.61357e-24	-1.7602e-24	-8.34308e-25			228	-1.08074e-24	-1.03662e-24	-9.02938e-25	-1.91782e-24	-8.63889e-25	-1.67033e-24	-1.11497e-24	-9.45686e-25			228	0	5.02306e-12	0	0	4.87539e-12	0	0	4.60965e-12
229	-2.36735e-25	-1.49781e-25	-2.14511e-25	-5.90113e-25	-1.34483e-25	-3.17101e-25	-3.51172e-25	-1.62885e-25			229	-2.06497e-25	-1.98068e-25	-1.72525e-25	-3.66439e-25	-1.65063e-25	-3.19152e-25	-2.13039e-25	-1.80692e-25			229	0	4.86791e-12	0	0	4.71812e-12	0	0	4.4242e-12
230	-4.66428e-26	-2.90943e-26	-4.23106e-26	-1.18011e-25	-2.61421e-26	-6.23169e-26	-7.00613e-26	-3.18008e-26			230	-3.94554e-26	-3.7845e-26	-3.29645e-26	-7.00155e-26	-3.15387e-26	-6.09806e-26	-4.07054e-26	-3.45249e-26			230	0	4.71756e-12	0	0	4.56593e-12	0	0	4.24621e-12
231	-9.18981e-27	-5.65144e-27	-8.34542e-27	-2.35998e-26	-5.08174e-27	-1.22466e-26	-1.39777e-26	-6.2086e-27			231	-7.53875e-27	-7.23107e-27	-6.29854e-27	-1.33779e-26	-6.02611e-27	-1.16516e-26	-7.77761e-27	-6.59667e-27			231	0	4.57184e-12	0	0	4.41864e-12	0	0	0
232	-1.81063e-27	-1.09777e-27	-1.64607e-27	-4.7195e-27	-9.87835e-28	-2.40671e-27	-2.78865e-27	-1.21213e-27			232	-1.44043e-27	-1.38165e-27	-1.20347e-27	-2.55611e-27	-1.15141e-27	-2.22628e-27	-1.48607e-27	-1.26043e-27			232	0	4.43063e-12	0	0	4.2761e-12	0	0	0
233	-3.56739e-28	-2.13236e-28	-3.24673e-28	-9.43806e-28	-1.92024e-28	-4.72968e-28	-5.56355e-28	-2.36649e-28			233	-2.75223e-28	-2.63992e-28	-2.29947e-28	-4.88396e-28	-2.2e-28	-4.25376e-28	-2.83945e-28	-2.4083e-28			233	0	4.29379e-12	0	0	0	0	0	0
234	-7.02867e-29	-4.14202e-29	-6.40392e-29	-1.88743e-28	-3.73274e-29	-9.29481e-29	-1.10997e-28	-4.6202e-29			234	-5.25869e-29	-5.04412e-29	-4.39362e-29	-9.33178e-29	-4.20354e-29	-8.12769e-29	-5.42535e-29	-4.60154e-29			234	0	0	0	0	0	0	0	0
235	-1.38483e-29	-8.04568e-30	-1.26312e-29	-3.77448e-29	-7.25605e-30	-1.82662e-29	-2.21446e-29	-9.0202e-30			235	-1.00478e-29	-9.63785e-30	-8.39491e-30	-1.78302e-29	-8.03172e-30	-1.55296e-29	-1.03663e-29	-8.79216e-30			235	0	0	0	0	0	0	0	0
236	-2.72846e-30	-1.56284e-30	-2.4914e-30	-7.54821e-30	-1.4105e-30	-3.5897e-30	-4.41801e-30	-1.76105e-30			236	-1.91983e-30	-1.84151e-30	-1.60402e-30	-3.40682e-30	-1.53462e-30	-2.96726e-30	-1.98069e-30	-1.67992e-30			236	0	0	0	0	0	0	0	0
237	-5.37576e-31	-3.03574e-31	-4.91409e-31	-1.50949e-30	-2.74185e-31	-7.0545e-31	-8.81424e-31	-3.43817e-31			237	-3.66822e-31	-3.51859e-31	-3.06482e-31	-6.50942e-31	-2.93221e-31	-5.66956e-31	-3.78451e-31	-3.20982e-31			237	0	0	0	0	0	0	0	0
238	-1.05916e-31	-5.89679e-32	-9.69265e-32	-3.01868e-31	-5.32986e-32	-1.38636e-31	-1.7585e-31	-6.71249e-32			238	-7.00887e-32	-6.723e-32	-5.85596e-32	-1.24375e-31	-5.60257e-32	-1.08329e-31	-7.23109e-32	-6.13301e-32			238	0	0	0	0	0	0	0	0
239	-2.08682e-32	-1.14542e-32	-1.9118e-32	-6.03677e-32	-1.03607e-32	-2.72448e-32	-3.50833e-32	-1.31051e-32			239	-1.33919e-32	-1.28457e-32	-1.1189e-32	-2.37644e-32	-1.07048e-32	-2.06984e-32	-1.38165e-32	-1.17183e-32			239	0	0	0	0	0	0	0	0
240	-0.0421763	-0.0421763	-0.0421763	-0.0421763	-0.0421763	-0.0421763	-0.0421763	-0.0421763			240	-0.0789509	-0.0789509	-0.0789509	-0.0789509	-0.0789509	-0.0789509	-0.0789509	-0.0789509			240	3.42085	3.42113	3.41942	3.42225	3.41974	3.42213	3.42035	3.42057
241	-0.0356691	-0.0356929	-0.0353694	-0.03605	-0.035352	-0.0359742	-0.0356534	-0.035535			241	-0.067841	-0.0678282	-0.0672708	-0.0685323	-0.0671601	-0.0683953	-0.0678008	-0.0675443			241	3.3236	3.32389	3.31732	3.3309	3.3168	3.32959	3.32281	3.3208
242	-0.0275209	-0.0275602	-0.0269135	-0.0282941	-0.026877	-0.0281477	-0.0274808	-0.0272508			242	-0.0535226	-0.0534809	-0.0523451	-0.054975	-0.0521157	-0.0546767	-0.0534508	-0.0529			242	3.19704	3.1973	3.18553	3.21094	3.18414	3.20825	3.196	3.19156
243	-0.018551	-0.0185767	-0.0177305	-0.0195764	-0.0176762	-0.0194033	-0.018478	-0.0181848			243	-0.037168	-0.0371252	-0.0355536	-0.0392037	-0.0352886	-0.0387682	-0.0370885	-0.0363296			243	3.087	3.08685	3.07639	3.10004	3.07493	3.09738	3.08609	3.08174
244	-0.0102711	-0.0102565	-0.00955518	-0.0113023	-0.00949946	-0.0111342	-0.010205	-0.00993042			244	-0.0214765	-0.0214395	-0.0198167	-0.0235763	-0.0195989	-0.0231413	-0.0213774	-0.0206608			244	2.97465	2.97422	2.96092	2.99206	2.95897	2.9886	2.97354	2.96781
245	-0.00443655	-0.00440337	-0.0039887	-0.00509102	-0.00394792	-0.00497523	-0.00440296	-0.00422202			245	-0.00952843	-0.00946151	-0.00838329	-0.0111383	-0.00825187	-0.0108284	-0.00944714	-0.00896111			245	2.86827	2.86755	2.85784	2.8825	2.85634	2.87958	2.86756	2.86298
246	-0.00141449	-0.00138991	-0.00120376	-0.00172401	-0.00118434	-0.00166674	-0.00140051	-0.00131393			246	-0.00305983	-0.00300801	-0.00254618	-0.0038079	-0.00249101	-0.00365937	-0.00302649	-0.00280771			246	2.80792	2.80758	0.993837	2.81451	0.950753	2.81316	2.80757	2.80556
247	-0.000325215	-0.000318747	-0.00026666	-0.000419357	-0.000263109	-0.000401045	-0.000321355	-0.000297783			247	-0.000705365	-0.000687476	-0.000563759	-0.000929295	-0.000549349	-0.000883278	-0.00069626	-0.000634888			247	0.318286	0.300967	0.243006	0.438147	0.235549	0.412904	0.314852	0.28142
248	-6.5857e-05	-6.44161e-05	-5.35089e-05	-8.56504e-05	-5.27302e-05	-8.20229e-05	-6.48464e-05	-6.00325e-05			248	-0.000140418	-0.000136552	-0.000111135	-0.000187944	-0.000108189	-0.000178036	-0.000138541	-0.000125781			248	0.0635906	0.0599824	0.0480323	0.0891207	0.0465094	0.0836244	0.0628736	0.0559302
249	-1.29204e-05	-1.2629e-05	-1.04779e-05	-1.68782e-05	-1.03202e-05	-1.61323e-05	-1.27223e-05	-1.17643e-05			249	-2.70468e-05	-2.62904e-05	-2.13644e-05	-3.63181e-05	-2.07942e-05	-3.43798e-05	-2.66829e-05	-2.42042e-05			249	0.0122568	0.0115555	0.00923799	0.0172387	0.0089432	0.0161632	0.0121174	0.0107688
250	-2.51883e-06	-2.46118e-06	-2.04195e-06	-3.29663e-06	-2.01049e-06	-3.14658e-06	-2.48043e-06	-2.2926e-06			250	-5.17585e-06	-5.03066e-06	-4.08687e-06	-6.9544e-06	-3.97765e-06	-6.58236e-06	-5.10611e-06	-4.631e-06			250	0.00234569	0.00221123	0.0017672	0.00330139	0.00171074	0.00309498	0.00231895	0.0020605
251	-4.90449e-07	-4.79091e-07	-3.97572e-07	-6.42796e-07	-3.91318e-07	-6.12754e-07	-4.83019e-07	-4.46295e-07			251	-9.89244e-07	-9.61476e-07	-7.81055e-07	-1.32933e-06	-7.60174e-07	-1.25818e-06	-9.7591e-07	-8.85078e-07			251	0.000448294	0.000422585	0.000337708	0.000631028	0.000326917	0.000591559	0.000443183	0.000393775
252	-9.54742e-08	-9.32391e-08	-7.73944e-08	-1.25295e-07	-7.61521e-08	-1.19289e-07	-9.40375e-08	-8.68615e-08			252	-1.89026e-07	-1.83719e-07	-1.49243e-07	-2.54015e-07	-1.45253e-07	-2.40419e-07	-1.86478e-07	-1.69121e-07			252	8.56519e-05	8.07381e-05	6.45214e-05	0.000120569	6.24599e-05	0.000113027	8.46753e-05	7.52348e-05
253	-1.85849e-08	-1.81451e-08	-1.50657e-08	-2.44212e-08	-1.48191e-08	-2.32213e-08	-1.83071e-08	-1.6905e-08			253	-3.61177e-08	-3.51035e-08	-2.85161e-08	-4.85353e-08	-2.77537e-08	-4.59376e-08	-3.56307e-08	-3.23143e-08			253	1.63637e-05	1.54246e-05	1.23266e-05	2.30347e-05	1.19328e-05	2.1594e-05	1.61771e-05	1.43735e-05
254	-3.61767e-09	-3.53116e-09	-2.93268e-09	-4.75986e-09	-2.88374e-09	-4.52033e-09	-3.56397e-09	-3.29004e-09			254	-6.90103e-09	-6.70724e-09	-5.4486e-09	-9.27366e-09	-5.30291e-09	-8.77733e-09	-6.80796e-09	-6.17432e-09			254	3.12617e-06	2.94667e-06	2.35487e-06	4.40067e-06	2.27966e-06	4.12544e-06	3.09053e-06	2.74596e-06
255	-7.04203e-10	-6.87187e-10	-5.70874e-10	-9.27729e-10	-5.61167e-10	-8.79937e-10	-6.9382e-10	-6.40302e-10			255	-1.31858e-09	-1.28155e-09	-1.04107e-09	-1.77192e-09	-1.01323e-09	-1.67709e-09	-1.3008e-09	-1.17973e-09			255	5.97217e-07	5.62907e-07	4.49862e-07	8.40701e-07	4.35498e-07	7.88126e-07	5.9041e-07	5.24584e-07
256	-1.37078e-10	-1.33731e-10	-1.11126e-10	-1.80821e-10	-1.09201e-10	-1.7129e-10	-1.35071e-10	-1.24615e-10			256	-2.51942e-10	-2.44866e-10	-1.98917e-10	-3.3856e-10	-1.93598e-10	-3.20441e-10	-2.48543e-10	-2.25412e-10			256	1.14087e-07	1.07528e-07	8.59361e-08	1.60603e-07	8.31932e-08	1.5056e-07	1.12788e-07	1.00213e-07
257	-2.6683e-11	-2.60249e-11	-2.16317e-11	-3.52431e-11	-2.12502e-11	-3.33438e-11	-2.62951e-11	-2.42523e-11			257	-4.81387e-11	-4.67865e-11	-3.80071e-11	-6.46887e-11	-3.69908e-11	-6.12268e-11	-4.74892e-11	-4.30695e-11			257	2.17933e-08	2.0539e-08	1.64158e-08	3.06794e-08	1.58925e-08	2.87609e-08	2.1545e-08	1.9143e-08
258	-5.19402e-12	-5.06461e-12	-4.21082e-12	-6.86912e-12	-4.13521e-12	-6.49078e-12	-5.11903e-12	-4.71995e-12			258	-9.19789e-12	-8.93949e-12	-7.26204e-12	-1.23601e-11	-7.06784e-12	-1.16986e-11	-9.07376e-12	-8.22931e-12			258	4.16242e-09	3.9232e-09	3.13589e-09	5.86043e-09	3.03598e-09	5.49438e-09	4.11564e-09	3.65699e-09
259	-1.01105e-12	-9.85607e-13	-8.19676e-13	-1.33884e-12	-8.04698e-13	-1.26351e-12	-9.96555e-13	-9.18591e-13			259	-1.75744e-12	-1.70807e-12	-1.38756e-12	-2.36163e-12	-1.35045e-12	-2.23526e-12	-1.73372e-12	-1.57238e-12			259	7.87827e-10	7.42509e-10	5.93208e-10	1.10916e-09	5.74413e-10	1.03986e-09	7.78843e-10	6.92027e-10
260	-1.96807e-13	-1.91805e-13	-1.59558e-13	-2.60948e-13	-1.56591e-13	-2.45957e-13	-1.94006e-13	-1.78775e-13			260	-3.35796e-13	-3.2636e-13	-2.65122e-13	-4.51237e-13	-2.58031e-13	-4.27091e-13	-3.31263e-13	-3.00435e-13			260	1.49886e-10	1.33985e-10	1.05927e-10	2.11256e-10	1.03425e-10	1.97979e-10	1.4768e-10	1.24893e-10
261	-3.83098e-14	-3.73266e-14	-3.10594e-14	-5.08606e-14	-3.04722e-14	-4.78786e-14	-3.77684e-14	-3.47929e-14			261	-6.41606e-14	-6.23576e-14	-5.06569e-14	-8.62178e-14	-4.93021e-14	-8.16043e-14	-6.32943e-14	-5.74043e-14			261	2.67403e-11	2.48365e-11	1.99008e-11	3.70009e-11	1.92839e-11	3.49806e-11	2.54621e-11	2.24139e-11
262	-7.45724e-15	-7.26399e-15	-6.046e-15	-9.91307e-15	-5.92978e-15	-9.32016e-15	-7.35261e-15	-6.77134e-15			262	-1.22592e-14	-1.19147e-14	-9.67903e-15	-1.64736e-14	-9.42017e-15	-1.55921e-14	-1.20936e-14	-1.09683e-14			262	8.05618e-12	7.75372e-12	7.97225e-12	7.87635e-12	7.75534e-12	7.88466e-12	8.08208e-12	7.97225e-12
263	-1.4516e-15	-1.41362e-15	-1.17691e-15	-1.93212e-15	-1.15392e-15	-1.81428e-15	-1.43138e-15	-1.31783e-15			263	-2.34237e-15	-2.27653e-15	-1.84938e-15	-3.14761e-15	-1.79991e-15	-2.97919e-15	-2.31073e-15	-2.09571e-15			263	8.13185e-12	7.84667e-12	8.01832e-12	8.10936e-12	7.71494e-12	7.89716e-12	8.08208e-12	7.89068e-12
264	-2.82563e-16	-2.75099e-16	-2.29097e-16	-3.76584e-16	-2.24548e-16	-3.53172e-16	-2.78656e-16	-2.56474e-16			264	-4.47558e-16	-4.34977e-16	-3.53361e-16	-6.01414e-16	-3.4391e-16	-5.69235e-16	-4.41512e-16	-4.00429e-16			264	7.84896e-12	7.57737e-12	7.73915e-12	7.8674e-12	7.4509e-12	7.67624e-12	7.79936e-12	7.61901e-12
265	-5.50027e-17	-5.35361e-17	-4.45959e-17	-7.33987e-17	-4.36963e-17	-6.87493e-17	-5.42478e-17	-4.99146e-17			265	-8.55151e-17	-8.3111e-17	-6.75168e-17	-1.14912e-16	-6.57109e-17	-1.08764e-16	-8.43597e-17	-7.65101e-17			265	7.57592e-12	7.29832e-12	7.46969e-12	7.57509e-12	7.17722e-12	7.40876e-12	7.52652e-12	7.35669e-12
266	-1.07066e-17	-1.04185e-17	-8.68101e-18	-1.43059e-17	-8.50315e-18	-1.33829e-17	-1.05608e-17	-9.7143e-18			266	-1.63394e-17	-1.588e-17	-1.29005e-17	-2.19562e-17	-1.25554e-17	-2.07815e-17	-1.61186e-17	-1.46188e-17			266	7.29339e-12	7.04784e-12	7.19091e-12	7.2747e-12	6.93159e-12	7.13204e-12	7.24438e-12	7.08496e-12
267	-2.08411e-18	-2.0275e-18	-1.68984e-18	-2.78831e-18	-1.65468e-18	-2.60514e-18	-2.05593e-18	-1.89058e-18			267	-3.12198e-18	-3.03419e-18	-2.4649e-18	-4.19517e-18	-2.39896e-18	-3.97073e-18	-3.07978e-18	-2.79322e-18			267	7.03967e-12	6.80596e-12	6.94054e-12	7.00441e-12	6.69436e-12	6.88353e-12	6.99096e-12	6.84104e-12
268	-4.05686e-19	-3.94565e-19	-3.28944e-19	-5.43461e-19	-3.21996e-19	-5.07123e-19	-4.00242e-19	-3.67943e-19			268	-5.96517e-19	-5.79743e-19	-4.70969e-19	-8.01571e-19	-4.58371e-19	-7.58688e-19	-5.88454e-19	-5.33703e-19			268	6.79478e-12	6.57237e-12	6.69889e-12	6.74416e-12	6.46525e-12	6.64367e-12	6.7464e-12	6.6055e-12
269	-7.89694e-20	-7.67848e-20	-6.4032e-20	-1.05924e-19	-6.26593e-20	-9.87176e-20	-7.79177e-20	-7.16085e-20			269	-1.13977e-19	-1.10771e-19	-8.99882e-20	-1.53156e-19	-8.7581e-20	-1.44963e-19	-1.12436e-19	-1.01975e-19			269	6.55841e-12	6.34681e-12	6.46566e-12	6.49357e-12	6.24399e-12	6.41217e-12	6.5104e-12	6.37808e-12
270	-1.53719e-20	-1.49428e-20	-1.24644e-20	-2.06453e-20	-1.21933e-20	-1.92166e-20	-1.51687e-20	-1.39363e-20			270	-2.17776e-20	-2.11651e-20	-1.71941e-20	-2.92635e-20	-1.67341e-20	-2.7698e-20	-2.14831e-20	-1.94844e-20			270	6.33025e-12	6.00023e-12	6.24055e-12	6.2523e-12	5.90361e-12	6.18874e-12	6.28266e-12	6.1013e-12
271	-2.99224e-21	-2.90797e-21	-2.42632e-21	-4.02391e-21	-2.37277e-21	-3.74074e-21	-2.953e-21	-2.71227e-21			271	-4.16106e-21	-4.04401e-21	-3.28528e-21	-5.59137e-21	-3.19739e-21	-5.29227e-21	-4.10478e-21	-3.72289e-21			271	5.98168e-12	5.7943e-12	5.89673e-12	5.89353e-12	5.70157e-12	5.84761e-12	5.93551e-12	5.82154e-12
272	-5.82458e-22	-5.6591e-22	-4.72306e-22	-7.84287e-22	-4.61733e-22	-7.28181e-22	-5.74879e-22	-5.27858e-22			272	-7.95055e-22	-7.72688e-22	-6.27719e-22	-1.06834e-21	-6.10926e-22	-1.01119e-21	-7.843e-22	-7.11334e-22			272	5.77359e-12	5.59544e-12	5.69143e-12	5.67455e-12	5.50644e-12	5.64385e-12	5.72788e-12	5.62111e-12
273	-1.13379e-22	-1.1013e-22	-9.19388e-23	-1.52863e-22	-8.98517e-23	-1.41749e-22	-1.11915e-22	-1.02731e-22			273	-1.51911e-22	-1.47637e-22	-1.19939e-22	-2.04128e-22	-1.1673e-22	-1.93209e-22	-1.49856e-22	-1.35915e-22			273	5.57275e-12	5.4034e-12	5.49327e-12	5.46371e-12	5.31798e-12	5.44719e-12	5.52751e-12	5.42758e-12
274	-2.207e-23	-2.14319e-23	-1.78968e-23	-2.9794e-23	-1.74848e-23	-2.75933e-23	-2.17873e-23	-1.99933e-23			274	-2.90258e-23	-2.82091e-23	-2.29167e-23	-3.90027e-23	-2.23036e-23	-3.69165e-23	-2.8633e-23	-2.59693e-23			274	5.37888e-12	5.21796e-12	5.30201e-12	5.26071e-12	5.13598e-12	5.25738e-12	5.33415e-12	5.24071e-12
275	-4.29606e-24	-4.17079e-24	-3.48377e-24	-5.80705e-24	-3.40249e-24	-5.37136e-24	-4.24148e-24	-3.89108e-24			275	-5.54597e-24	-5.3899e-24	-4.37871e-24	-7.45225e-24	-4.26155e-24	-7.05364e-24	-5.47091e-24	-4.96198e-24			275	5.19177e-12	5.03887e-12	5.11741e-12	5.06525e-12	4.96021e-12	5.07419e-12	5.14755e-12	5.06027e-12
276	-8.36256e-25	-8.11663e-25	-6.78149e-25	-1.13183e-24	-6.62113e-25	-1.0456e-24	-8.25716e-25	-7.57276e-25			276	-1.05967e-24	-1.02985e-24	-8.36641e-25	-1.4239e-24	-8.14256e-25	-1.34774e-24	-1.04533e-24	-9.48087e-25			276	5.01116e-12	4.86594e-12	4.93924e-12	4.87704e-12	4.79045e-12	4.89738e-12	4.96748e-12	4.88605e-12
277	-1.62783e-25	-1.57955e-25	-1.32008e-25	-2.20602e-25	-1.28845e-25	-2.03539e-25	-1.60747e-25	-1.4738e-25			277	-2.02472e-25	-1.96773e-25	-1.59857e-25	-2.72064e-25	-1.5558e-25	-2.57513e-25	-1.99731e-25	-1.81151e-25			277	4.83683e-12	4.69894e-12	4.76727e-12	4.69584e-12	4.6265e-12	4.72673e-12	4.79371e-12	4.71783e-12
278	-3.16867e-26	-3.0739e-26	-2.56966e-26	-4.29967e-26	-2.50728e-26	-3.96214e-26	-3.12937e-26	-2.86829e-26			278	-3.86864e-26	-3.75974e-26	-3.0544e-26	-5.19833e-26	-2.97267e-26	-4.92031e-26	-3.81625e-26	-3.46127e-26			278	4.66857e-12	4.53767e-12	4.60129e-12	4.52136e-12	4.46816e-12	4.56203e-12	4.62602e-12	4.5554e-12
279	-6.16801e-27	-5.98201e-27	-5.00209e-27	-8.38035e-27	-4.87908e-27	-7.71278e-27	-6.09216e-27	-5.58222e-27			279	-7.39182e-27	-7.18373e-27	-5.83605e-27	-9.93244e-27	-5.67989e-27	-9.40124e-27	-7.29172e-27	-6.61347e-27			279	4.50616e-12	4.38194e-12	4.44109e-12	4.35337e-12	4.31525e-12	4.40306e-12	4.46419e-12	4.39856e-12
280	-1.20064e-27	-1.16414e-27	-9.73704e-28	-1.63339e-27	-9.49452e-28	-1.50139e-27	-1.186e-27	-1.0864e-27			280	-1.41236e-27	-1.37259e-27	-1.1151e-27	-1.89779e-27	-1.08526e-27	-1.7963e-27	-1.39323e-27	-1.26364e-27			280	4.34941e-12	4.23155e-12	4.28646e-12	0	0	4.24964e-12	4.30803e-12	4.24712e-12
281	-2.33713e-28	-2.26549e-28	-1.89541e-28	-3.18358e-28	-1.8476e-28	-2.92263e-28	-2.30886e-28	-2.11434e-28			281	-2.6986e-28	-2.62262e-28	-2.13062e-28	-3.6261e-28	-2.0736e-28	-3.43219e-28	-2.66204e-28	-2.41444e-28			281	0	0	0	0	0	0	0	0
282	-4.54937e-29	-4.40878e-29	-3.68959e-29	-6.205e-29	-3.59537e-29	-5.68926e-29	-4.49481e-29	-4.1149e-29			282	-5.15622e-29	-5.01103e-29	-4.07098e-29	-6.92839e-29	-3.96204e-29	-6.55789e-29	-5.08636e-29	-4.61328e-29			282	0	0	0	0	0	0	0	0
283	-8.85564e-30	-8.57978e-30	-7.18214e-30	-1.2094e-29	-6.99647e-30	-1.10748e-29	-8.75034e-30	-8.00836e-30			283	-9.85202e-30	-9.57457e-30	-7.77844e-30	-1.32381e-29	-7.57028e-30	-1.25302e-29	-9.71851e-30	-8.81462e-30			283	0	0	0	0	0	0	0	0
284	-1.72381e-30	-1.66968e-30	-1.39807e-30	-2.35719e-30	-1.36149e-30	-2.15585e-30	-1.70349e-30	-1.55858e-30			284	-1.88243e-30	-1.82941e-30	-1.48623e-30	-2.52939e-30	-1.44646e-30	-2.39414e-30	-1.85692e-30	-1.68421e-30			284	0	0	0	0	0	0	0	0
285	-3.3555e-31	-3.2493e-31	-2.72148e-31	-4.59433e-31	-2.64941e-31	-4.19663e-31	-3.31629e-31	-3.03328e-31			285	-3.59677e-31	-3.49545e-31	-2.83975e-31	-4.83291e-31	-2.76375e-31	-4.57449e-31	-3.54801e-31	-3.21803e-31			285	0	0	0	0	0	0	0	0
286	-6.53169e-32	-6.32336e-32	-5.29761e-32	-8.95466e-32	-5.15566e-32	-8.16926e-32	-6.45603e-32	-5.90332e-32			286	-6.87236e-32	-6.67876e-32	-5.42591e-32	-9.23424e-32	-5.28069e-32	-8.74048e-32	-6.77918e-32	-6.14871e-32			286	0	0	0	0	0	0	0	0
287	-1.27144e-32	-1.23057e-32	-1.03123e-32	-1.74532e-32	-1.00327e-32	-1.59025e-32	-1.25684e-32	-1.1489e-32			287	-1.3131e-32	-1.27611e-32	-1.03673e-32	-1.76438e-32	-1.00898e-32	-1.67005e-32	-1.2953e-32	-1.17484e-32			287	0	0	0	0	0	0	0	0
288	-0.0421763	-0.0421763	-0.0421763	-0.0421763	-0.0421763	-0.0421763	-0.0421763	-0.0421763			288	-0.0789509	-0.0789509	-0.0789509	-0.0789509	-0.0789509	-0.0789509	-0.0789509	-0.0789509			288	3.42052	3.4211	3.42108	3.42048	3.42084	3.42076	3.42065	3.42093
Lysine											Aspartate											Arginine
Time (h)	1:1:1	1:1:0.001	1:0.001:1	0.001:1:1	1:0.001:0.001	0.001:1:0.001	0.001:0.001:1	1:0.126:0.013			Time (h)	1:1:1	1:1:0.001	1:0.001:1	0.001:1:1	1:0.001:0.001	0.001:1:0.001	0.001:0.001:1	1:0.126:0.013			Time (h)	1:1:1	1:1:0.001	1:0.001:1	0.001:1:1	1:0.001:0.001	0.001:1:0.001	0.001:0.001:1	1:0.126:0.013
1	-0.0129782	-0.0129783	-0.0129782	-0.0129784	-0.0129783	-0.0129785	-0.0129784	-0.0129783			1	-0.051333	-0.0513344	-0.0513335	-0.0513357	-0.0513349	-0.0513367	-0.051336	-0.0513348			1	-0.0392151	-0.0392155	-0.0392155	-0.039217	-0.0392159	-0.0392172	-0.0392172	-0.0392158
2	-0.0129777	-0.0129779	-0.0129777	-0.0129783	-0.012978	-0.0129784	-0.0129783	-0.012978			2	-0.0513266	-0.0513303	-0.0513278	-0.0513339	-0.0513315	-0.0513362	-0.0513346	-0.0513312			2	-0.0392113	-0.0392123	-0.0392122	-0.0392163	-0.0392132	-0.0392169	-0.0392169	-0.039213
3	-0.0129769	-0.0129774	-0.012977	-0.0129781	-0.0129775	-0.0129784	-0.0129782	-0.0129775			3	-0.051317	-0.0513238	-0.0513191	-0.0513315	-0.0513261	-0.0513355	-0.0513328	-0.0513256			3	-0.0392055	-0.0392073	-0.0392071	-0.0392153	-0.0392089	-0.0392164	-0.0392164	-0.0392086
4	-0.0129757	-0.0129765	-0.0129759	-0.0129779	-0.0129767	-0.0129783	-0.012978	-0.0129767			4	-0.0513024	-0.0513139	-0.0513058	-0.0513283	-0.0513176	-0.0513346	-0.0513303	-0.0513168			4	-0.0391966	-0.0391997	-0.0391991	-0.0392141	-0.0392023	-0.0392158	-0.0392157	-0.0392018
5	-0.012974	-0.0129752	-0.0129742	-0.0129776	-0.0129756	-0.0129783	-0.0129778	-0.0129755			5	-0.0512803	-0.0512985	-0.0512855	-0.0513242	-0.0513043	-0.0513334	-0.0513271	-0.0513029			5	-0.039183	-0.0391878	-0.0391869	-0.0392125	-0.0391919	-0.039215	-0.0392148	-0.0391911
6	-0.0129712	-0.0129732	-0.0129717	-0.0129773	-0.0129737	-0.0129782	-0.0129775	-0.0129736			6	-0.0512466	-0.0512747	-0.0512544	-0.0513188	-0.0512834	-0.0513318	-0.0513228	-0.0512813			6	-0.0391621	-0.0391695	-0.0391678	-0.0392104	-0.0391755	-0.0392139	-0.0392136	-0.0391744
7	-0.0129671	-0.0129701	-0.0129677	-0.0129768	-0.0129708	-0.0129781	-0.0129771	-0.0129706			7	-0.0511954	-0.0512379	-0.0512067	-0.0513117	-0.0512507	-0.0513298	-0.0513171	-0.0512474			7	-0.0391298	-0.039141	-0.0391382	-0.0392077	-0.03915	-0.0392125	-0.0392121	-0.0391482
8	-0.0129607	-0.0129652	-0.0129616	-0.0129762	-0.0129662	-0.0129779	-0.0129766	-0.0129659			8	-0.0511174	-0.0511809	-0.0511335	-0.0513025	-0.0511995	-0.0513271	-0.0513095	-0.0511943			8	-0.0390802	-0.039097	-0.0390923	-0.0392041	-0.0391099	-0.0392106	-0.03921	-0.0391072
9	-0.012951	-0.0129575	-0.0129522	-0.0129754	-0.012959	-0.0129777	-0.0129758	-0.0129586			9	-0.0509986	-0.0510926	-0.0510212	-0.0512903	-0.0511194	-0.0513236	-0.0512994	-0.0511112			9	-0.0390039	-0.0390286	-0.0390211	-0.0391993	-0.0390472	-0.0392082	-0.0392072	-0.0390431
10	-0.012936	-0.0129457	-0.0129377	-0.0129743	-0.0129478	-0.0129774	-0.0129749	-0.0129471			10	-0.0508173	-0.0509556	-0.0508488	-0.0512743	-0.050994	-0.0513189	-0.0512861	-0.0509813			10	-0.0388862	-0.0389225	-0.0389106	-0.0391931	-0.0389492	-0.0392049	-0.0392035	-0.038943
11	-0.0129131	-0.0129273	-0.0129154	-0.0129729	-0.0129303	-0.0129771	-0.0129737	-0.0129292			11	-0.0505407	-0.0507435	-0.0505844	-0.0512534	-0.0507981	-0.0513128	-0.0512684	-0.0507785			11	-0.038705	-0.0387581	-0.0387394	-0.039185	-0.0387961	-0.0392007	-0.0391987	-0.0387867
12	-0.012878	-0.0128987	-0.0128812	-0.0129711	-0.012903	-0.0129766	-0.012972	-0.0129012			12	-0.0501193	-0.0504154	-0.0501793	-0.0512258	-0.0504928	-0.0513046	-0.0512449	-0.0504623			12	-0.0384264	-0.0385037	-0.0384746	-0.0391742	-0.0385575	-0.039195	-0.0391921	-0.0385434
13	-0.0128244	-0.0128545	-0.0128286	-0.0129687	-0.0128606	-0.012976	-0.0129698	-0.0128578			13	-0.0494784	-0.0499092	-0.0495604	-0.0511897	-0.0500183	-0.0512939	-0.0512138	-0.0499714			13	-0.0379993	-0.0381113	-0.0380664	-0.0391601	-0.0381871	-0.0391876	-0.0391835	-0.0381659
14	-0.0127427	-0.0127863	-0.0127484	-0.0129655	-0.0127949	-0.0129752	-0.0129669	-0.0127905			14	-0.0485078	-0.0491318	-0.0486189	-0.0511423	-0.0492851	-0.0512796	-0.0511724	-0.0492128			14	-0.0373475	-0.0375087	-0.0374404	-0.0391416	-0.0376152	-0.0391777	-0.0391719	-0.0375834
15	-0.0126193	-0.0126821	-0.0126269	-0.0129614	-0.012694	-0.0129741	-0.0129631	-0.0126873			15	-0.0470485	-0.0479473	-0.0471976	-0.0510799	-0.0481613	-0.0512607	-0.0511173	-0.0480507			15	-0.036361	-0.0365911	-0.0364889	-0.0391171	-0.0367396	-0.0391646	-0.0391563	-0.0366921
16	-0.0124347	-0.0125244	-0.0124445	-0.0129559	-0.0125409	-0.0129726	-0.0129579	-0.0125306			16	-0.0448799	-0.0461646	-0.0450774	-0.0509979	-0.0464608	-0.0512354	-0.0510441	-0.0462933			16	-0.0348872	-0.0352115	-0.0350615	-0.0390849	-0.0354167	-0.0391471	-0.0391356	-0.0353466
17	-0.0121635	-0.01229	-0.012176	-0.0129487	-0.0123126	-0.0129706	-0.0129511	-0.0122972			17	-0.0417168	-0.0435333	-0.0419741	-0.0508899	-0.0439383	-0.0512018	-0.0509467	-0.0436896			17	-0.0327295	-0.0331789	-0.0329642	-0.0390423	-0.0334589	-0.0391239	-0.0391077	-0.0333567
18	-0.0117774	-0.0119513	-0.0117932	-0.0129392	-0.0119814	-0.0129679	-0.0129419	-0.0119591			18	-0.0372362	-0.0397648	-0.0375641	-0.0507477	-0.0403093	-0.0511569	-0.0508169	-0.0399506			18	-0.0296711	-0.0302755	-0.0299822	-0.0389859	-0.0306508	-0.0390927	-0.0390702	-0.0305053
19	-0.011256	-0.0114813	-0.0112763	-0.0129266	-0.0115209	-0.0129642	-0.0129297	-0.0114899			19	-0.0312529	-0.034609	-0.031667	-0.0505602	-0.0353241	-0.0510965	-0.0506438	-0.0348301			19	-0.0255483	-0.0263179	-0.0259527	-0.0389113	-0.0268087	-0.0390509	-0.0390196	-0.0266088
20	-0.0105781	-0.0108687	-0.0106062	-0.0129099	-0.0109193	-0.0129593	-0.0129133	-0.010879			20	-0.0240377	-0.0280183	-0.0245668	-0.0503127	-0.0289295	-0.0510153	-0.0504128	-0.0282939			20	-0.0203831	-0.0212826	-0.0208971	-0.0388121	-0.0219046	-0.0389946	-0.0389513	-0.0216433
21	-0.00977038	-0.0100801	-0.00980825	-0.0128879	-0.0101481	-0.0129524	-0.0128914	-0.0100949			21	-0.0163064	-0.0203777	-0.016993	-0.0499855	-0.0214983	-0.0509055	-0.050104	-0.0207521			21	-0.0145432	-0.0154762	-0.0151809	-0.03868	-0.0162369	-0.0389184	-0.0388587	-0.0159152
22	-0.00896399	-0.00924207	-0.00901436	-0.0128585	-0.00932593	-0.0129431	-0.0128621	-0.00926719			22	-0.00925684	-0.0126393	-0.0101073	-0.0495523	-0.0139709	-0.0507563	-0.0496908	-0.0131846			22	-0.00877811	-0.00962549	-0.00955174	-0.0385037	-0.010525	-0.0388149	-0.0387328	-0.0101524
23	-0.0082572	-0.00845633	-0.00832172	-0.0128195	-0.00855707	-0.0129301	-0.0128225	-0.00849816			23	-0.0042349	-0.00631731	-0.00496995	-0.048978	-0.00760611	-0.0505529	-0.0491368	-0.00693138			23	-0.00413093	-0.00480162	-0.00489212	-0.0382676	-0.00571332	-0.0386734	-0.0385609	-0.00533562
24	-0.00777164	-0.00789795	-0.00782774	-0.0127674	-0.00798154	-0.012912	-0.0127693	-0.00793768			24	-0.00148703	-0.00243393	-0.00193477	-0.0482149	-0.00330521	-0.0502741	-0.048393	-0.00287264			24	-0.00145032	-0.00184641	-0.00190625	-0.0379504	-0.00247723	-0.0384793	-0.0383255	-0.00220704
25	-0.0037512	-0.00500682	-0.00679914	-0.0126977	-0.00761472	-0.0128866	-0.0126975	-0.00757097			25	-0.00038125	-0.000675814	-0.000568101	-0.0471995	-0.00108247	-0.0498899	-0.0473926	-0.000883279			25	-0.000371817	-0.000512231	-0.000559703	-0.037523	-0.000810374	-0.0382113	-0.038002	-0.000677973
26	-0.000787148	-0.00107264	-0.00163152	-0.0126043	-0.00237942	-0.0128509	-0.0126003	-0.00175908			26	-7.86561e-05	-0.000143212	-0.000125873	-0.0458457	-0.000256018	-0.0493577	-0.0460451	-0.000198714			26	-7.67088e-05	-0.000108518	-0.00012401	-0.0369453	-0.000191581	-0.0378394	-0.0375559	-0.000152475
27	-0.000153013	-0.000209834	-0.000323232	-0.0124788	-0.000479427	-0.0128002	-0.0124686	-0.000349475			27	-1.52619e-05	-2.79494e-05	-2.48401e-05	-0.0440385	-5.1307e-05	-0.0486172	-0.0442282	-3.93217e-05			27	-1.4884e-05	-2.11772e-05	-2.44725e-05	-0.0361626	-3.83894e-05	-0.0373208	-0.0369394	-3.01696e-05
28	-2.93306e-05	-4.02741e-05	-6.21953e-05	-0.01231	-9.25696e-05	-0.012728	-0.01229	-6.72846e-05			28	-2.92447e-06	-5.3619e-06	-4.77594e-06	-0.0416247	-9.89566e-06	-0.0475831	-0.0417779	-7.56459e-06			28	-2.85206e-06	-4.06266e-06	-4.70525e-06	-0.0351003	-7.40406e-06	-0.0365951	-0.0360863	-5.80384e-06
29	-5.6071e-06	-7.7013e-06	-1.18989e-05	-0.012083	-1.77224e-05	-0.012625	-0.0120481	-1.28744e-05			29	-5.59029e-07	-1.02522e-06	-9.13571e-07	-0.0384033	-1.89412e-06	-0.0461355	-0.0384768	-1.4472e-06			29	-5.45187e-07	-7.768e-07	-9.00049e-07	-0.0336591	-1.4172e-06	-0.0355772	-0.0349069	-1.11035e-06
30	-1.07134e-06	-1.47161e-06	-2.27393e-06	-0.0117785	-3.38739e-06	-0.0124779	-0.0117212	-2.46049e-06			30	-1.06812e-07	-1.95902e-07	-1.74582e-07	-0.0341167	-3.62019e-07	-0.0441103	-0.0340441	-2.76574e-07			30	-1.04167e-07	-1.48433e-07	-1.71998e-07	-0.0317095	-2.70866e-07	-0.0341505	-0.0332823	-2.12198e-07
31	-2.04681e-07	-2.81167e-07	-4.34465e-07	-0.0113728	-6.47251e-07	-0.0122689	-0.0112941	-4.70129e-07			31	-2.04064e-08	-3.7429e-08	-3.33561e-08	-0.0284492	-6.91728e-08	-0.0412897	-0.0281352	-5.28451e-08			31	-1.99011e-08	-2.83596e-08	-3.28624e-08	-0.0290926	-5.17557e-08	-0.0321614	-0.0310848	-4.05446e-08
32	-3.91037e-08	-5.37184e-08	-8.30071e-08	-0.0108626	-1.23667e-07	-0.0119756	-0.0107683	-8.98243e-08			32	-3.89859e-09	-7.15101e-09	-6.37287e-09	-0.0212851	-1.32165e-08	-0.0374046	-0.0209583	-1.00967e-08			32	-3.80205e-09	-5.41824e-09	-6.27855e-09	-0.0256984	-9.88868e-09	-0.0294219	-0.0282742	-7.74657e-09
33	-7.4706e-09	-1.02631e-08	-1.58589e-08	-0.0102409	-2.36281e-08	-0.0115732	-0.0101798	-1.7162e-08			33	-7.4481e-10	-1.36623e-09	-1.21756e-09	-0.0138378	-2.52517e-09	-0.032197	-0.0141523	-1.9291e-09			33	-7.26367e-10	-1.03518e-09	-1.19954e-09	-0.0215049	-1.88936e-09	-0.0257327	-0.0248876	-1.48007e-09
34	-1.42723e-09	-1.96081e-09	-3.0299e-09	-0.00960009	-4.51445e-09	-0.0110405	-0.00961109	-3.27898e-09			34	-1.42293e-10	-2.61024e-10	-2.32621e-10	-0.00711552	-4.82466e-10	-0.0255142	-0.00854418	-3.68575e-10			34	-1.3877e-10	-1.97775e-10	-2.29178e-10	-0.0165763	-3.60985e-10	-0.0209425	-0.0210471	-2.82784e-10
35	-2.72668e-10	-3.74619e-10	-5.78874e-10	-0.00900231	-8.6254e-10	-0.0103283	-0.00910333	-6.26487e-10			35	-2.71845e-11	-4.98697e-11	-4.44432e-11	-0.00292076	-9.21809e-11	-0.0174413	-0.00457301	-7.04204e-11			35	-2.65114e-11	-3.77858e-11	-4.37854e-11	-0.0110316	-6.89706e-11	-0.0150583	-0.0169928	-5.4029e-11
36	-5.20906e-11	-7.1571e-11	-1.10599e-10	-0.00839154	-1.64803e-10	-0.00948052	-0.00862951	-1.19697e-10			36	-5.19349e-12	-9.52782e-12	-8.49105e-12	-0.000948856	-1.76123e-11	-0.00853947	-0.00216037	-1.34546e-11			36	-5.06489e-12	-7.21912e-12	-8.36537e-12	-0.00526541	-1.31777e-11	-0.00838056	-0.0129102	-1.03228e-11
37	-9.95429e-12	-1.36738e-11	-2.11306e-11	-0.00387457	-3.14862e-11	-0.00835693	-0.00821924	-2.28699e-11			37	-9.92196e-13	-1.82033e-12	-1.62225e-12	-0.000237637	-3.36504e-12	-0.00272251	-0.000894046	-2.57065e-12			37	-9.67627e-13	-1.37924e-12	-1.59824e-12	-0.00153179	-2.51775e-12	-0.00273991	-0.00892235	-1.97229e-12
38	-1.89988e-12	-2.61345e-12	-4.03613e-12	-0.000863283	-6.01628e-12	-0.00203332	-0.00786367	-4.37061e-12			38	-1.89555e-13	-3.47781e-13	-3.09937e-13	-4.92931e-05	-6.42932e-13	-0.000631399	-0.000319	-4.91151e-13			38	-1.84861e-13	-2.6351e-13	-3.0535e-13	-0.000318419	-4.81048e-13	-0.000631694	-0.0052687	-3.76829e-13
39	-3.61244e-13	-4.99498e-13	-7.71547e-13	-0.000168121	-1.14617e-12	-0.000406418	-0.00754917	-8.33984e-13			39	-3.62137e-14	-6.6445e-14	-5.92148e-14	-9.57881e-06	-1.2284e-13	-0.00013366	-9.57721e-05	-9.38399e-14			39	-3.5317e-14	-5.03447e-14	-5.83384e-14	-6.19043e-05	-9.191e-14	-0.000125785	-0.00236665	-7.19973e-14
40	0	0	-1.47174e-13	-3.22394e-05	-2.18531e-13	-7.83442e-05	-0.00458998	-1.60553e-13			40	-6.91849e-15	-1.26946e-14	-1.13132e-14	-1.83608e-06	-2.34701e-14	-2.74061e-05	-2.3846e-05	-1.79291e-14			40	-6.74718e-15	-9.61856e-15	-1.11458e-14	-1.1867e-05	-1.75605e-14	-2.42287e-05	-0.000694434	-1.37559e-14
41	0	0	0	-6.16384e-06	0	-1.49942e-05	-0.00178114	0			41	-1.32175e-15	-2.42536e-15	-2.16144e-15	-3.51012e-07	-4.48425e-15	-5.58407e-06	-5.12943e-06	-3.42556e-15			41	-1.28902e-15	-1.83766e-15	-2.12945e-15	-2.2687e-06	-3.35515e-15	-4.63643e-06	-0.000149541	-2.62821e-15
42	0	0	0	-1.17779e-06	0	-2.86576e-06	-0.000426306	0			42	-2.52515e-16	-4.63374e-16	-4.12952e-16	-6.70703e-08	-8.5677e-16	-1.13638e-06	-1.01938e-06	-6.54492e-16			42	-2.46262e-16	-3.51093e-16	-4.0684e-16	-4.33498e-07	-6.41043e-16	-8.8611e-07	-2.97258e-05	-5.02149e-16
43	0	0	0	-2.25027e-07	0	-5.47573e-07	-8.2238e-05	0			43	-4.8242e-17	-8.85295e-17	-7.88961e-17	-1.28144e-08	-1.63696e-16	-2.31206e-07	-1.9639e-07	-1.25048e-16			43	-4.70474e-17	-6.70778e-17	-7.77284e-17	-8.28235e-08	-1.22479e-16	-1.69312e-07	-5.7271e-06	-9.59412e-17
44	0	0	0	-4.29925e-08	0	-1.04622e-07	-1.57417e-05	0			44	-9.21644e-18	-1.69139e-17	-1.50734e-17	-2.44824e-09	-3.12762e-17	-4.70384e-08	-3.75826e-08	-2.38918e-17			44	-8.98823e-18	-1.28155e-17	-1.48503e-17	-1.58238e-08	-2.34011e-17	-3.23494e-08	-1.09599e-06	-1.83306e-17
45	0	0	0	-8.2139e-09	0	-1.99893e-08	-3.0087e-06	0			45	-1.76076e-18	-3.23147e-18	-2.87984e-18	-4.67748e-10	-5.9757e-18	-9.56979e-09	-7.1828e-09	-4.56479e-18			45	-1.71716e-18	-2.44845e-18	-2.83722e-18	-3.02321e-09	-4.47107e-18	-6.18077e-09	-2.09466e-07	-3.50227e-18
46	0	0	0	-1.5693e-09	0	-3.8192e-09	-5.74888e-07	0			46	-3.36387e-19	-6.17387e-19	-5.50205e-19	-8.93651e-11	-1.14173e-18	-1.94694e-09	-1.37244e-09	-8.72154e-19			46	-3.28057e-19	-4.67787e-19	-5.42062e-19	-5.77597e-10	-8.54252e-19	-1.18091e-09	-4.00235e-08	-6.69147e-19
47	0	0	0	-2.9982e-10	0	-7.29705e-10	-1.09841e-07	0			47	-6.42654e-20	-1.17954e-19	-1.05119e-19	-1.70736e-11	-2.18141e-19	-3.96096e-10	-2.62224e-10	-1.66635e-19			47	-6.26741e-20	-8.93726e-20	-1.03563e-19	-1.10352e-10	-1.63215e-19	-2.25628e-10	-7.64706e-09	-1.27848e-19
48	-0.0125443	-0.0125466	-0.0125501	-0.0125367	-0.012551	-0.0125335	-0.0125367	-0.012551			48	-0.0464418	-0.0464418	-0.0464418	-0.0464418	-0.0464418	-0.0464418	-0.0464418	-0.0464418			48	-0.0354347	-0.0354347	-0.0354347	-0.0354347	-0.0354347	-0.0354347	-0.0354347	-0.0354347
49	-0.01194	-0.0119217	-0.0118818	-0.012267	-0.0118516	-0.0122374	-0.0120603	-0.0118754			49	-0.0395725	-0.0395084	-0.0389413	-0.0428576	-0.0387794	-0.0427221	-0.0406543	-0.0389965			49	-0.0304912	-0.0300868	-0.0300414	-0.0333982	-0.0295013	-0.0327491	-0.0320877	-0.02974
50	-0.011154	-0.0111143	-0.0110314	-0.0118968	-0.0109634	-0.0118227	-0.0114199	-0.0110171			50	-0.0307741	-0.0307416	-0.029574	-0.0380133	-0.029371	-0.0375998	-0.0330028	-0.0297632			50	-0.0241652	-0.0233679	-0.023295	-0.030593	-0.0222692	-0.0290553	-0.0275631	-0.0227066
51	-0.0101787	-0.0101182	-0.00999992	-0.0113991	-0.00990809	-0.0112644	-0.0105904	-0.00997641			51	-0.0209889	-0.0209403	-0.0196012	-0.0316106	-0.0193561	-0.0308828	-0.0235634	-0.0197778			51	-0.0169563	-0.015909	-0.0158957	-0.0268215	-0.0146289	-0.024196	-0.0218715	-0.01512
52	-0.00918971	-0.00911893	-0.00902211	-0.0107475	-0.00892808	-0.0105379	-0.00967412	-0.00898681			52	-0.0118245	-0.0116898	-0.0108387	-0.0234796	-0.0105751	-0.0227166	-0.0143427	-0.0108255			52	-0.0099358	-0.00891027	-0.00908875	-0.0219619	-0.00796738	-0.0182203	-0.0155282	-0.00830154
53	-0.00833988	-0.00826944	-0.00823083	-0.00994189	-0.00814983	-0.00965721	-0.00883981	-0.00818394			53	-0.00519867	-0.00502863	-0.00477075	-0.014708	-0.00454838	-0.0137517	-0.00723992	-0.00463475			53	-0.00445894	-0.00382125	-0.00407023	-0.0161712	-0.00341629	-0.0115481	-0.00940136	-0.00354611
54	-0.00776683	-0.00771342	-0.00772411	-0.00912516	-0.00766849	-0.0087376	-0.00817907	-0.00767724			54	-0.00170583	-0.00158528	-0.00158846	-0.00688531	-0.0014529	-0.00570987	-0.00294538	-0.00146491			54	-0.0014616	-0.00120259	-0.00135391	-0.00990774	-0.00108954	-0.00509864	-0.00445135	-0.0011191
55	-0.00244565	-0.00187404	-0.00276533	-0.00838883	-0.00205149	-0.00612837	-0.00768746	-0.00194445			55	-0.000404394	-0.000360615	-0.000384539	-0.00240586	-0.000335227	-0.00166564	-0.000927426	-0.000335004			55	-0.000346361	-0.000273394	-0.000327637	-0.0040933	-0.000251242	-0.00148607	-0.00143421	-0.00025578
56	-0.000493462	-0.000373243	-0.000562256	-0.00405735	-0.000410245	-0.001353	-0.0029533	-0.000387896			56	-8.11738e-05	-7.15463e-05	-7.76946e-05	-0.000622812	-6.67457e-05	-0.000362461	-0.000221354	-6.65569e-05			56	-6.95182e-05	-5.42336e-05	-6.61916e-05	-0.00107264	-5.00168e-05	-0.000323289	-0.000342585	-5.08103e-05
57	-9.53092e-05	-7.18992e-05	-0.000108763	-0.000860006	-7.90921e-05	-0.000266337	-0.000684414	-7.47464e-05			57	-1.56617e-05	-1.37716e-05	-1.50106e-05	-0.000129422	-1.28568e-05	-7.11655e-05	-4.50669e-05	-1.28148e-05			57	-1.34126e-05	-1.04389e-05	-1.2788e-05	-0.000223063	-9.63412e-06	-6.34703e-05	-6.97633e-05	-9.7827e-06
58	-1.82484e-05	-1.37593e-05	-2.08306e-05	-0.000167459	-1.51382e-05	-5.11854e-05	-0.000132767	-1.43051e-05			58	-2.99806e-06	-2.63506e-06	-2.87418e-06	-2.51534e-05	-2.46036e-06	-1.36698e-05	-8.72739e-06	-2.45212e-06			58	-2.56751e-06	-1.99736e-06	-2.44859e-06	-4.33596e-05	-1.84364e-06	-1.21915e-05	-1.35105e-05	-1.87192e-06
59	-3.48808e-06	-2.62976e-06	-3.98189e-06	-3.21136e-05	-2.8934e-06	-9.79089e-06	-2.54419e-05	-2.73412e-06			59	-5.73038e-07	-5.03615e-07	-5.49391e-07	-4.82189e-06	-4.7024e-07	-2.61453e-06	-1.67186e-06	-4.68658e-07			59	-4.90744e-07	-3.81737e-07	-4.6804e-07	-8.31226e-06	-3.52369e-07	-2.33178e-06	-2.58816e-06	-3.57767e-07
60	-6.6651e-07	-5.02495e-07	-7.6088e-07	-6.14021e-06	-5.52876e-07	-1.87114e-06	-4.86389e-06	-5.22438e-07			60	-1.09497e-07	-9.62302e-08	-1.0498e-07	-9.21895e-07	-8.98538e-08	-4.99654e-07	-3.196e-07	-8.95511e-08			60	-9.37719e-08	-7.2942e-08	-8.94347e-08	-1.58922e-06	-6.73308e-08	-4.45619e-07	-4.94765e-07	-6.83621e-08
61	-1.2735e-07	-9.60123e-08	-1.45383e-07	-1.17336e-06	-1.05639e-07	-3.57532e-07	-9.2944e-07	-9.98231e-08			61	-2.09216e-08	-1.83868e-08	-2.00586e-08	-1.76167e-07	-1.71685e-08	-9.54722e-08	-6.10716e-08	-1.71107e-08			61	-1.7917e-08	-1.39371e-08	-1.70884e-08	-3.03688e-07	-1.2865e-08	-8.51474e-08	-9.45433e-08	-1.30621e-08
62	-2.43327e-08	-1.8345e-08	-2.77782e-08	-2.24198e-07	-2.01845e-08	-6.83141e-08	-1.77591e-07	-1.90732e-08			62	-3.99745e-09	-3.51316e-09	-3.83258e-09	-3.36607e-08	-3.28039e-09	-1.8242e-08	-1.16691e-08	-3.26933e-09			62	-3.42338e-09	-2.66295e-09	-3.26507e-09	-5.80267e-08	-2.45812e-09	-1.62692e-08	-1.80647e-08	-2.49577e-09
63	-4.64919e-09	-3.50517e-09	-5.30754e-09	-4.28375e-08	-3.85665e-09	-1.30528e-08	-3.39323e-08	-3.64431e-09			63	-7.63784e-10	-6.71256e-10	-7.32286e-10	-6.43154e-09	-6.26783e-10	-3.48549e-09	-2.22962e-09	-6.24671e-10			63	-6.54097e-10	-5.08809e-10	-6.23853e-10	-1.10871e-08	-4.69672e-10	-3.10855e-09	-3.45161e-09	-4.76865e-10
64	-8.88309e-10	-6.69729e-10	-1.01411e-09	-8.18493e-09	-7.36885e-10	-2.49399e-09	-6.48343e-09	-6.96319e-10			64	-1.45935e-10	-1.28256e-10	-1.39917e-10	-1.22887e-09	-1.19759e-10	-6.65971e-10	-4.26012e-10	-1.19356e-10			64	-1.24977e-10	-9.72177e-11	-1.19199e-10	-2.11841e-09	-8.974e-11	-5.93949e-10	-6.59498e-10	-9.11145e-11
65	-1.69727e-10	-1.27965e-10	-1.93765e-10	-1.56389e-09	-1.40796e-10	-4.76522e-10	-1.23878e-09	-1.33045e-10			65	-2.78834e-11	-2.45058e-11	-2.67337e-11	-2.34799e-10	-2.28823e-11	-1.27247e-10	-8.13978e-11	-2.28052e-11			65	-2.38791e-11	-1.85753e-11	-2.27751e-11	-4.04762e-10	-1.71466e-11	-1.13486e-10	-1.2601e-10	-1.74092e-11
66	-3.24317e-11	-2.44531e-11	-3.70209e-11	-2.98812e-10	-2.69016e-11	-9.10514e-11	-2.36691e-10	-2.54209e-11			66	-5.32762e-12	-4.68231e-12	-5.10798e-12	-4.48627e-11	-4.37212e-12	-2.4313e-11	-1.55526e-11	-4.35738e-12			66	-4.56253e-12	-3.54917e-12	-4.35161e-12	-7.73374e-11	-3.27619e-12	-2.16837e-11	-2.40766e-11	-3.32637e-12
67	-6.19467e-12	-4.66942e-12	-7.07326e-12	-5.70945e-11	-5.14216e-12	-1.73977e-11	-4.52269e-11	-4.85673e-12			67	-1.01794e-12	-8.94645e-13	-9.75975e-13	-8.57186e-12	-8.35379e-13	-4.64547e-12	-2.97163e-12	-8.32564e-13			67	-8.71752e-13	-6.78136e-13	-8.31457e-13	-1.47768e-11	-6.25981e-13	-4.14309e-12	-4.6003e-12	-6.35568e-13
68	-1.18185e-12	-8.91962e-13	-1.35132e-12	-1.09087e-11	-9.81158e-13	-3.32256e-12	-8.64311e-12	-9.2764e-13			68	-1.94495e-13	-1.70939e-13	-1.86478e-13	-1.63782e-12	-1.59616e-13	-8.87608e-13	-5.67787e-13	-1.59078e-13			68	-1.66564e-13	-1.29571e-13	-1.58865e-13	-2.82338e-12	-1.19606e-13	-7.91618e-13	-8.78977e-13	-1.21438e-13
69	-2.2299e-13	-1.69473e-13	-2.58669e-13	-2.08273e-12	-1.87312e-13	-6.37753e-13	-1.65013e-12	-1.78392e-13			69	-3.71618e-14	-3.26612e-14	-3.56301e-14	-3.12935e-13	-3.04977e-14	-1.69595e-13	-1.08487e-13	-3.03949e-14			69	-3.1825e-14	-2.4757e-14	-3.03542e-14	-5.3946e-13	-2.2853e-14	-1.51254e-13	-1.67946e-13	-2.32031e-14
70	0	0	0	-3.96923e-13	0	-1.28397e-13	-3.16646e-13	0			70	-7.10042e-15	-6.24055e-15	-6.8078e-15	-5.97922e-14	-5.82718e-15	-3.24044e-14	-2.07285e-14	-5.80754e-15			70	-6.08073e-15	-4.7303e-15	-5.79973e-15	-1.03074e-13	-4.36652e-15	-2.89e-14	-3.20892e-14	-4.4334e-15
71	0	0	0	0	0	0	0	0			71	-1.35666e-15	-1.19238e-15	-1.30076e-15	-1.14244e-14	-1.1134e-15	-6.1915e-15	-3.96058e-15	-1.10964e-15			71	-1.16183e-15	-9.03815e-16	-1.10815e-15	-1.96942e-14	-8.3431e-16	-5.52192e-15	-6.13127e-15	-8.47088e-16
72	0	0	0	0	0	0	0	0			72	-2.59214e-16	-2.27826e-16	-2.48534e-16	-2.18285e-15	-2.12736e-16	-1.18301e-15	-7.56745e-16	-2.12019e-16			72	-2.21989e-16	-1.72691e-16	-2.11732e-16	-3.76295e-15	-1.59411e-16	-1.05507e-15	-1.1715e-15	-1.61853e-16
73	0	0	0	0	0	0	0	0			73	-4.95275e-17	-4.35306e-17	-4.7487e-17	-4.17075e-16	-4.06475e-17	-2.26037e-16	-1.44591e-16	-4.05105e-17			73	-4.24149e-17	-3.29959e-17	-4.04554e-17	-7.18983e-16	-3.04587e-17	-2.01592e-16	-2.23837e-16	-3.09251e-17
74	0	0	0	0	0	0	0	0			74	-9.46312e-18	-8.31735e-18	-9.07328e-18	-7.969e-17	-7.7665e-18	-4.31887e-17	-2.76268e-17	-7.74032e-18			74	-8.10413e-18	-6.30451e-18	-7.72975e-18	-1.37375e-16	-5.81972e-18	-3.85181e-17	-4.27684e-17	-5.90886e-18
75	0	0	0	0	0	0	0	0			75	-1.8081e-18	-1.58919e-18	-1.73362e-18	-1.52263e-17	-1.48394e-18	-8.25205e-18	-5.27864e-18	-1.47894e-18			75	-1.54844e-18	-1.2046e-18	-1.47691e-18	-2.62481e-17	-1.11197e-18	-7.35963e-18	-8.17173e-18	-1.129e-18
76	0	0	0	0	0	0	0	0			76	-3.45469e-19	-3.03645e-19	-3.3124e-19	-2.90927e-18	-2.83536e-19	-1.57672e-18	-1.00859e-18	-2.8258e-19			76	-2.95857e-19	-2.30161e-19	-2.82192e-19	-5.0152e-18	-2.12464e-19	-1.4062e-18	-1.56137e-18	-2.15718e-19
77	0	0	0	0	0	0	0	0			77	-6.60081e-20	-5.80172e-20	-6.32896e-20	-5.5587e-19	-5.41751e-20	-3.01262e-19	-1.9271e-19	-5.39925e-20			77	-5.65287e-20	-4.39767e-20	-5.3918e-20	-9.58248e-19	-4.05954e-20	-2.68682e-19	-2.98329e-19	-4.12172e-20
78	0	0	0	0	0	0	0	0			78	-1.2612e-20	-1.10853e-20	-1.20927e-20	-1.06209e-19	-1.03512e-20	-5.75621e-20	-3.6821e-20	-1.03163e-20			78	-1.08008e-20	-8.4026e-21	-1.0302e-20	-1.83091e-19	-7.75655e-21	-5.1337e-20	-5.70016e-20	-7.87535e-21
79	0	0	0	0	0	0	0	0			79	-2.40975e-21	-2.11806e-21	-2.31053e-21	-2.02933e-20	-1.9778e-21	-1.09984e-20	-7.03536e-21	-1.97114e-21			79	-2.06369e-21	-1.60548e-21	-1.9684e-21	-3.4983e-20	-1.48204e-21	-9.80894e-21	-1.08913e-20	-1.50474e-21
80	0	0	0	0	0	0	0	0			80	-4.60426e-22	-4.04696e-22	-4.41469e-22	-3.87742e-21	-3.77898e-22	-2.10145e-21	-1.34424e-21	-3.76624e-22			80	-3.94305e-22	-3.06757e-22	-3.76099e-22	-6.68417e-21	-2.83173e-22	-1.87419e-21	-2.08098e-21	-2.8751e-22
81	0	0	0	0	0	0	0	0			81	-8.79727e-23	-7.73249e-23	-8.4351e-23	-7.40854e-22	-7.22049e-23	-4.01523e-22	-2.56843e-22	-7.19615e-23			81	-7.53389e-23	-5.86118e-23	-7.18607e-23	-1.27714e-21	-5.41058e-23	-3.58101e-22	-3.97612e-22	-5.49344e-23
82	0	0	0	0	0	0	0	0			82	-1.68087e-23	-1.47744e-23	-1.61168e-23	-1.41554e-22	-1.37962e-23	-7.67189e-23	-4.90748e-23	-1.37496e-23			82	-1.43949e-23	-1.11989e-23	-1.37303e-23	-2.44021e-22	-1.0338e-23	-6.84221e-23	-7.59715e-23	-1.04963e-23
83	0	0	0	0	0	0	0	0			83	-3.21161e-24	-2.82293e-24	-3.07942e-24	-2.70466e-23	-2.63603e-24	-1.46586e-23	-9.3767e-24	-2.62714e-24			83	-2.75039e-24	-2.13977e-24	-2.62343e-24	-4.66248e-23	-1.97527e-24	-1.30734e-23	-1.45158e-23	-2.00552e-24
84	0	0	0	0	0	0	0	0			84	-6.13636e-25	-5.39375e-25	-5.8838e-25	-5.16776e-24	-5.03665e-25	-2.80082e-24	-1.7916e-24	-5.01967e-25			84	-5.25512e-25	-4.08843e-25	-5.01256e-25	-8.90854e-24	-3.77415e-25	-2.49793e-24	-2.77353e-24	-3.83195e-25
85	0	0	0	0	0	0	0	0			85	-1.17246e-25	-1.03058e-25	-1.12421e-25	-9.87398e-25	-9.6235e-26	-5.35152e-25	-3.4232e-25	-9.59106e-26			85	-1.00408e-25	-7.81174e-26	-9.57743e-26	-1.70215e-24	-7.21125e-26	-4.77278e-25	-5.29936e-25	-7.32169e-26
86	0	0	0	0	0	0	0	0			86	-2.24019e-26	-1.96912e-26	-2.14801e-26	-1.88661e-25	-1.83876e-26	-1.02251e-25	-6.54068e-26	-1.83256e-26			86	-1.91848e-26	-1.49258e-26	-1.82995e-26	-3.25227e-25	-1.37785e-26	-9.11932e-26	-1.01255e-25	-1.39895e-26
87	0	0	0	0	0	0	0	0			87	-4.28029e-27	-3.76238e-27	-4.10418e-27	-3.60472e-26	-3.51331e-27	-1.95371e-26	-1.24972e-26	-3.50146e-27			87	-3.6656e-27	-2.85186e-27	-3.49645e-27	-6.21407e-26	-2.63265e-27	-1.74243e-26	-1.93466e-26	-2.67297e-27
88	0	0	0	0	0	0	0	0			88	-8.17826e-28	-7.18875e-28	-7.8418e-28	-6.8875e-27	-6.71287e-28	-3.73294e-27	-2.38784e-27	-6.69023e-28			88	-7.00379e-28	-5.44903e-28	-6.68062e-28	-1.18732e-26	-5.0302e-28	-3.32924e-27	-3.69655e-27	-5.10724e-28
89	0	0	0	0	0	0	0	0			89	-1.5626e-28	-1.37355e-28	-1.49832e-28	-1.31599e-27	-1.28262e-28	-7.13252e-28	-4.56242e-28	-1.2783e-28			89	-1.3382e-28	-1.04114e-28	-1.27646e-28	-2.26859e-27	-9.61118e-29	-6.36117e-28	-7.06297e-28	-9.75837e-29
90	0	0	0	0	0	0	0	0			90	-2.98563e-29	-2.62443e-29	-2.86282e-29	-2.51444e-28	-2.45071e-29	-1.36281e-28	-8.71739e-29	-2.44244e-29			90	-2.55687e-29	-1.9893e-29	-2.43891e-29	-4.33457e-28	-1.83641e-29	-1.21543e-28	-1.34952e-28	-1.86453e-29
91	0	0	0	0	0	0	0	0			91	-5.70458e-30	-5.01447e-30	-5.46996e-30	-4.80431e-29	-4.68256e-30	-2.60391e-29	-1.66563e-29	-4.66677e-30			91	-4.88535e-30	-3.80094e-30	-4.65999e-30	-8.28201e-29	-3.50881e-30	-2.32231e-29	-2.57851e-29	-3.56255e-30
92	0	0	0	0	0	0	0	0			92	-1.08996e-30	-9.58111e-31	-1.04514e-30	-9.17955e-30	-8.94694e-31	-4.97528e-30	-3.1825e-30	-8.91677e-31			92	-9.33433e-31	-7.26243e-31	-8.90378e-31	-1.58243e-29	-6.70427e-31	-4.43723e-30	-4.92675e-30	-6.80695e-31
93	0	0	0	0	0	0	0	0			93	-2.08257e-31	-1.83065e-31	-1.99693e-31	-1.75392e-30	-1.70949e-31	-9.50624e-31	-6.08078e-31	-1.70372e-31			93	-1.78349e-31	-1.38763e-31	-1.70123e-31	-3.02354e-30	-1.28098e-31	-8.47819e-31	-9.41351e-31	-1.3006e-31
94	0	0	0	0	0	0	0	0			94	-3.97912e-32	-3.49782e-32	-3.81551e-32	-3.3512e-31	-3.26631e-32	-1.81635e-31	-1.16185e-31	-3.2553e-32			94	-3.40768e-32	-2.65132e-32	-3.25052e-32	-5.77704e-31	-2.44757e-32	-1.61992e-31	-1.79863e-31	-2.48505e-32
95	0	0	0	0	0	0	0	0			95	-7.60281e-33	-6.68325e-33	-7.29023e-33	-6.40311e-32	-6.24093e-33	-3.4705e-32	-2.21994e-32	-6.21989e-33			95	-6.51098e-33	-5.06586e-33	-6.21073e-33	-1.10381e-31	-4.67656e-33	-3.09518e-32	-3.43663e-32	-4.74818e-33
96	-0.0125438	-0.0125446	-0.0125493	-0.0125299	-0.0125511	-0.0125297	-0.0125421	-0.0125485			96	-0.0464418	-0.0464418	-0.0464418	-0.0464418	-0.0464418	-0.0464418	-0.0464418	-0.0464418			96	-0.0354347	-0.0354347	-0.0354347	-0.0354347	-0.0354347	-0.0354347	-0.0354347	-0.0354347
97	-0.0119273	-0.0119166	-0.0118695	-0.0121766	-0.0118514	-0.0121328	-0.0119787	-0.0118773			97	-0.0395078	-0.0394741	-0.0388949	-0.0420999	-0.0387955	-0.0417404	-0.039957	-0.0390395			97	-0.0302978	-0.0300617	-0.0298341	-0.0325478	-0.0295169	-0.0319615	-0.0309836	-0.0297617
98	-0.0111288	-0.0111061	-0.0110077	-0.0116904	-0.0109674	-0.0115877	-0.0112367	-0.0110233			98	-0.030687	-0.0306758	-0.0295251	-0.0362415	-0.0293971	-0.0353904	-0.0315819	-0.0298435			98	-0.0237838	-0.0233201	-0.0228956	-0.0286055	-0.0222956	-0.027282	-0.0251899	-0.0227467
99	-0.0101425	-0.0101081	-0.00996709	-0.0110513	-0.00991249	-0.0108871	-0.0102994	-0.00998717			99	-0.0208865	-0.0208618	-0.0195347	-0.0287114	-0.0193761	-0.0274409	-0.0218424	-0.0198668			99	-0.0164586	-0.0158517	-0.0153891	-0.0234903	-0.0146527	-0.0213996	-0.0183797	-0.0151636
100	-0.00915009	-0.00910938	-0.00898685	-0.010228	-0.00893103	-0.00999924	-0.0093273	-0.00899608			100	-0.0117186	-0.0116316	-0.0107467	-0.0198629	-0.0105749	-0.0184868	-0.0126758	-0.0108801			100	-0.00945994	-0.00886585	-0.00861932	-0.0173676	-0.0079735	-0.0147116	-0.0114855	-0.0083258
101	-0.00830493	-0.00826319	-0.00819764	-0.00933736	-0.00815034	-0.00907638	-0.0084817	-0.0081889			101	-0.00511557	-0.00500345	-0.0046806	-0.0111695	-0.00453719	-0.00974355	-0.00590296	-0.00465338			101	-0.00416799	-0.00380208	-0.00378064	-0.0108587	-0.00341059	-0.00808447	-0.00572993	-0.00355234
102	-0.00774301	-0.00771093	-0.00769909	-0.00850155	-0.00766635	-0.00823985	-0.00788382	-0.00767787			102	-0.00165738	-0.00157844	-0.00152803	-0.00458949	-0.00144261	-0.00365242	-0.00211648	-0.00146641			102	-0.00134859	-0.0011974	-0.00123268	-0.00495962	-0.00108268	-0.00305898	-0.00209368	-0.00111769
103	-0.0022343	-0.00188314	-0.00239515	-0.00766272	-0.00200127	-0.00445322	-0.00418391	-0.00190716			103	-0.000387329	-0.000359323	-0.000361177	-0.00140306	-0.0003315	-0.000984066	-0.000555214	-0.000334351			103	-0.000315009	-0.000272415	-0.00029123	-0.00153246	-0.000248648	-0.000823435	-0.000549215	-0.000254699
104	-0.000448653	-0.000375136	-0.000482737	-0.00187716	-0.000399747	-0.000942633	-0.000905664	-0.000380136			104	-7.74128e-05	-7.13034e-05	-7.24199e-05	-0.000317848	-6.59362e-05	-0.000206206	-0.000115776	-6.63774e-05			104	-6.29511e-05	-5.40496e-05	-5.83879e-05	-0.000347234	-4.94499e-05	-0.000172501	-0.000114525	-5.05577e-05
105	-8.65696e-05	-7.22672e-05	-9.32173e-05	-0.000373923	-7.70504e-05	-0.000183877	-0.00017653	-7.32389e-05			105	-1.4923e-05	-1.37254e-05	-1.39697e-05	-6.30611e-05	-1.26982e-05	-4.01474e-05	-2.25213e-05	-1.27783e-05			105	-1.21349e-05	-1.04039e-05	-1.12627e-05	-6.88947e-05	-9.52297e-06	-3.35833e-05	-2.22777e-05	-9.73263e-06
106	-1.65721e-05	-1.38299e-05	-1.78473e-05	-7.20326e-05	-1.47468e-05	-3.52746e-05	-3.38601e-05	-1.40161e-05			106	-2.8562e-06	-2.62625e-06	-2.67409e-06	-1.21384e-05	-2.42993e-06	-7.69895e-06	-4.31809e-06	-2.44508e-06			106	-2.32255e-06	-1.99069e-06	-2.1559e-06	-1.32614e-05	-1.8223e-06	-6.44009e-06	-4.27138e-06	-1.86229e-06
107	-3.16757e-06	-2.64327e-06	-3.41142e-06	-1.37849e-05	-2.81857e-06	-6.74512e-06	-6.47443e-06	-2.67889e-06			107	-5.45911e-07	-5.01935e-07	-5.11117e-07	-2.32257e-06	-4.64421e-07	-1.47207e-06	-8.25605e-07	-4.67312e-07			107	-4.43914e-07	-3.80465e-07	-4.12072e-07	-2.53745e-06	-3.48288e-07	-1.23137e-06	-8.16675e-07	-3.55926e-07
108	-6.05269e-07	-5.05079e-07	-6.51868e-07	-2.63468e-06	-5.38577e-07	-1.28898e-06	-1.23724e-06	-5.11886e-07			108	-1.04314e-07	-9.59099e-08	-9.76658e-08	-4.43894e-07	-8.87418e-08	-2.81306e-07	-1.57768e-07	-8.92942e-08			108	-8.48239e-08	-7.26993e-08	-7.87398e-08	-4.84962e-07	-6.6551e-08	-2.35309e-07	-1.56062e-07	-6.80106e-08
109	-1.1565e-07	-9.65066e-08	-1.24554e-07	-5.03437e-07	-1.02907e-07	-2.46293e-07	-2.36407e-07	-9.78073e-08			109	-1.99314e-08	-1.83257e-08	-1.86613e-08	-8.48191e-08	-1.69561e-08	-5.37506e-08	-3.01455e-08	-1.70617e-08			109	-1.62075e-08	-1.38908e-08	-1.5045e-08	-9.26666e-08	-1.2716e-08	-4.49617e-08	-2.98195e-08	-1.29949e-08
110	-2.20973e-08	-1.84396e-08	-2.37987e-08	-9.61928e-08	-1.96625e-08	-4.70596e-08	-4.51704e-08	-1.86881e-08			110	-3.8083e-09	-3.5015e-09	-3.56562e-09	-1.62066e-08	-3.2398e-09	-1.02702e-08	-5.75993e-09	-3.25998e-09			110	-3.09677e-09	-2.65412e-09	-2.87466e-09	-1.7706e-08	-2.42965e-09	-8.59089e-09	-5.69763e-09	-2.48295e-09
111	-4.22213e-09	-3.52325e-09	-4.54722e-09	-1.83796e-08	-3.75691e-09	-8.9917e-09	-8.63073e-09	-3.57075e-09			111	-7.27652e-10	-6.69032e-10	-6.81283e-10	-3.09659e-09	-6.19028e-10	-1.96233e-09	-1.10055e-09	-6.22886e-10			111	-5.91699e-10	-5.07124e-10	-5.49262e-10	-3.38309e-09	-4.64234e-10	-1.64147e-09	-1.08865e-09	-4.74419e-10
112	-8.06721e-10	-6.7319e-10	-8.68837e-10	-3.5118e-09	-7.17833e-10	-1.71805e-09	-1.64907e-09	-6.82266e-10			112	-1.39032e-10	-1.27832e-10	-1.30173e-10	-5.91666e-10	-1.18278e-10	-3.74944e-10	-2.10282e-10	-1.19015e-10			112	-1.13056e-10	-9.68963e-11	-1.04948e-10	-6.46407e-10	-8.87011e-11	-3.13636e-10	-2.08008e-10	-9.06474e-11
113	-1.5414e-10	-1.2863e-10	-1.66012e-10	-6.71e-10	-1.37152e-10	-3.28269e-10	-3.1509e-10	-1.3036e-10			113	-2.65649e-11	-2.44249e-11	-2.48721e-11	-1.1305e-10	-2.25993e-11	-7.16406e-11	-4.01786e-11	-2.27403e-11			113	-2.16016e-11	-1.8514e-11	-2.00523e-11	-1.23509e-10	-1.69481e-11	-5.99265e-11	-3.97441e-11	-1.732e-11
114	-2.94526e-11	-2.45735e-11	-3.17182e-11	-1.28206e-10	-2.62058e-11	-6.27227e-11	-6.02029e-11	-2.4908e-11			114	-5.07574e-12	-4.66687e-12	-4.75232e-12	-2.16004e-11	-4.31805e-12	-1.36884e-11	-7.67693e-12	-4.34499e-12			114	-4.1274e-12	-3.53747e-12	-3.8314e-12	-2.35989e-11	-3.23827e-12	-1.14502e-11	-7.5939e-12	-3.30935e-12
115	-5.62382e-12	-4.69618e-12	-6.06088e-12	-2.44933e-11	-5.00836e-12	-1.19835e-11	-1.15063e-11	-4.75862e-12			115	-9.69822e-13	-8.917e-13	-9.08026e-13	-4.12719e-12	-8.25048e-13	-2.61545e-12	-1.46683e-12	-8.30199e-13			115	-7.88622e-13	-6.75905e-13	-7.32066e-13	-4.50904e-12	-6.18736e-13	-2.18779e-12	-1.45097e-12	-6.32318e-13
116	-1.07481e-12	-9.00881e-13	-1.15955e-12	-4.67834e-12	-9.58859e-13	-2.29234e-12	-2.19423e-12	-9.09801e-13			116	-1.85304e-13	-1.70377e-13	-1.73497e-13	-7.88583e-13	-1.57642e-13	-4.99735e-13	-2.80267e-13	-1.58626e-13			116	-1.50682e-13	-1.29145e-13	-1.39876e-13	-8.61542e-13	-1.18222e-13	-4.18022e-13	-2.77236e-13	-1.20817e-13
117	-2.05151e-13	-1.73933e-13	-2.2299e-13	-8.96421e-13	-1.82852e-13	-4.37061e-13	-4.19222e-13	-1.73933e-13			117	-3.54059e-14	-3.2554e-14	-3.315e-14	-1.50675e-13	-3.01206e-14	-9.54845e-14	-5.35507e-14	-3.03088e-14			117	-2.87908e-14	-2.46758e-14	-2.67261e-14	-1.64615e-13	-2.25886e-14	-7.98716e-14	-5.29715e-14	-2.30846e-14
118	0	0	0	-1.70163e-13	0	0	0	0			118	-6.765e-15	-6.2201e-15	-6.33397e-15	-2.87894e-14	-5.75514e-15	-1.82443e-14	-1.02319e-14	-5.79112e-15			118	-5.50105e-15	-4.71481e-15	-5.10656e-15	-3.1453e-14	-4.31601e-15	-1.52611e-14	-1.01213e-14	-4.41078e-15
119	0	0	0	0	0	0	0	0			119	-1.29259e-15	-1.18847e-15	-1.21023e-15	-5.50079e-15	-1.09963e-15	-3.48594e-15	-1.95502e-15	-1.10651e-15			119	-1.05108e-15	-9.0086e-16	-9.75711e-16	-6.00972e-15	-8.24659e-16	-2.91595e-15	-1.93387e-15	-8.4277e-16
120	0	0	0	0	0	0	0	0			120	-2.46975e-16	-2.27082e-16	-2.31239e-16	-1.05104e-15	-2.10107e-16	-6.6606e-16	-3.73545e-16	-2.11422e-16			120	-2.0083e-16	-1.72127e-16	-1.86429e-16	-1.14828e-15	-1.57568e-16	-5.57151e-16	-3.69504e-16	-1.61028e-16
121	0	0	0	0	0	0	0	0			121	-4.71894e-17	-4.33886e-17	-4.41829e-17	-2.00822e-16	-4.01451e-17	-1.27264e-16	-7.13732e-17	-4.03964e-17			121	-3.83726e-17	-3.28884e-17	-3.5621e-17	-2.19402e-16	-3.01064e-17	-1.06455e-16	-7.06012e-17	-3.07678e-17
122	0	0	0	0	0	0	0	0			122	-9.01647e-18	-8.29027e-18	-8.44203e-18	-3.8371e-17	-7.67052e-18	-2.43164e-17	-1.36373e-17	-7.71855e-18			122	-7.33185e-18	-6.28399e-18	-6.80611e-18	-4.19211e-17	-5.75243e-18	-2.03404e-17	-1.34898e-17	-5.87881e-18
123	0	0	0	0	0	0	0	0			123	-1.72277e-18	-1.58402e-18	-1.61302e-18	-7.33154e-18	-1.46561e-18	-4.64615e-18	-2.60567e-18	-1.47479e-18			123	-1.4009e-18	-1.20068e-18	-1.30044e-18	-8.00986e-18	-1.09912e-18	-3.88645e-18	-2.57749e-18	-1.12327e-18
124	0	0	0	0	0	0	0	0			124	-3.2917e-19	-3.02659e-19	-3.082e-19	-1.40084e-18	-2.80033e-19	-8.87742e-19	-4.97866e-19	-2.81788e-19			124	-2.67669e-19	-2.29415e-19	-2.48476e-19	-1.53044e-18	-2.10008e-19	-7.42585e-19	-4.92481e-19	-2.14623e-19
125	0	0	0	0	0	0	0	0			125	-6.28945e-20	-5.78292e-20	-5.88878e-20	-2.67658e-19	-5.35059e-20	-1.69621e-19	-9.51273e-20	-5.38414e-20			125	-5.11434e-20	-4.38343e-20	-4.74763e-20	-2.92422e-19	-4.01262e-20	-1.41886e-19	-9.40984e-20	-4.10081e-20
126	0	0	0	0	0	0	0	0			126	-1.20172e-20	-1.10494e-20	-1.12517e-20	-5.11415e-20	-1.02234e-20	-3.24096e-20	-1.8176e-20	-1.02875e-20			126	-9.77197e-21	-8.37543e-21	-9.07131e-21	-5.58731e-20	-7.6669e-21	-2.71102e-20	-1.79794e-20	-7.83543e-21
127	0	0	0	0	0	0	0	0			127	-2.29613e-21	-2.11122e-21	-2.14986e-21	-9.7716e-21	-1.95338e-21	-6.19251e-21	-3.47288e-21	-1.96563e-21			127	-1.86713e-21	-1.60029e-21	-1.73326e-21	-1.06757e-20	-1.46491e-21	-5.17996e-21	-3.43532e-21	-1.49712e-21
128	0	0	0	0	0	0	0	0			128	-4.38722e-22	-4.0339e-22	-4.10774e-22	-1.86706e-21	-3.73231e-22	-1.18321e-21	-6.63564e-22	-3.75575e-22			128	-3.56752e-22	-3.05769e-22	-3.31173e-22	-2.0398e-21	-2.79901e-22	-9.89738e-22	-6.56387e-22	-2.86055e-22
129	0	0	0	0	0	0	0	0			129	-8.38264e-23	-7.70759e-23	-7.84867e-23	-3.56739e-22	-7.13133e-23	-2.26076e-22	-1.26787e-22	-7.17612e-23			129	-6.81645e-23	-5.84232e-23	-6.32773e-23	-3.89745e-22	-5.34806e-23	-1.8911e-22	-1.25416e-22	-5.46566e-23
130	0	0	0	0	0	0	0	0			130	-1.60167e-23	-1.47269e-23	-1.49965e-23	-6.81622e-23	-1.36258e-23	-4.31964e-23	-2.42252e-23	-1.37114e-23			130	-1.30242e-23	-1.11629e-23	-1.20904e-23	-7.44685e-23	-1.02185e-23	-3.61332e-23	-2.39632e-23	-1.04433e-23
131	0	0	0	0	0	0	0	0			131	-3.06031e-24	-2.81387e-24	-2.86537e-24	-1.30238e-23	-2.60348e-24	-8.25355e-24	-4.62871e-24	-2.61985e-24			131	-2.48853e-24	-2.1329e-24	-2.31011e-24	-1.42287e-23	-1.95245e-24	-6.90399e-24	-4.57865e-24	-1.9954e-24
132	0	0	0	0	0	0	0	0			132	-5.84733e-25	-5.37647e-25	-5.47487e-25	-2.48845e-24	-4.97447e-25	-1.57701e-24	-8.84408e-25	-5.00576e-25			132	-4.75483e-25	-4.07534e-25	-4.41394e-25	-2.71868e-24	-3.73055e-25	-1.31915e-24	-8.74842e-25	-3.81261e-25
133	0	0	0	0	0	0	0	0			133	-1.11725e-25	-1.02728e-25	-1.04608e-25	-4.75468e-25	-9.50472e-26	-3.0132e-25	-1.68984e-25	-9.56452e-26			133	-9.08504e-26	-7.78676e-26	-8.43371e-26	-5.19458e-25	-7.12796e-26	-2.5205e-25	-1.67156e-25	-7.28478e-26
134	0	0	0	0	0	0	0	0			134	-2.13472e-26	-1.96283e-26	-1.99875e-26	-9.08477e-26	-1.81606e-26	-5.75733e-26	-3.22877e-26	-1.8275e-26			134	-1.73588e-26	-1.48782e-26	-1.61143e-26	-9.92529e-26	-1.36194e-26	-4.81593e-26	-3.19385e-26	-1.39191e-26
135	0	0	0	0	0	0	0	0			135	-4.07881e-27	-3.75038e-27	-3.81902e-27	-1.73583e-26	-3.46995e-27	-1.10005e-26	-6.16922e-27	-3.4918e-27			135	-3.31674e-27	-2.84278e-27	-3.07896e-27	-1.89643e-26	-2.60225e-27	-9.20182e-27	-6.10249e-27	-2.65952e-27
136	0	0	0	0	0	0	0	0			136	-7.79338e-28	-7.16586e-28	-7.29701e-28	-3.31665e-27	-6.63003e-28	-2.10188e-27	-1.17875e-27	-6.6718e-28			136	-6.33728e-28	-5.4317e-28	-5.88297e-28	-3.6235e-27	-4.97212e-28	-1.7582e-27	-1.166e-27	-5.08155e-28
137	0	0	0	0	0	0	0	0			137	-1.48908e-28	-1.36918e-28	-1.39424e-28	-6.33711e-28	-1.2668e-28	-4.01607e-28	-2.25224e-28	-1.27478e-28			137	-1.21086e-28	-1.03784e-28	-1.12406e-28	-6.92342e-28	-9.50023e-29	-3.35939e-28	-2.22788e-28	-9.70934e-29
138	0	0	0	0	0	0	0	0			138	-2.84518e-29	-2.6161e-29	-2.66398e-29	-1.21083e-28	-2.42047e-29	-7.67352e-29	-4.30336e-29	-2.43573e-29			138	-2.31359e-29	-1.98299e-29	-2.14774e-29	-1.32286e-28	-1.81521e-29	-6.4188e-29	-4.25681e-29	-1.85517e-29
139	0	0	0	0	0	0	0	0			139	-5.43628e-30	-4.99858e-30	-5.09006e-30	-2.31354e-29	-4.62479e-30	-1.46618e-29	-8.22243e-30	-4.65397e-30			139	-4.42058e-30	-3.78891e-30	-4.10369e-30	-2.52759e-29	-3.46832e-30	-1.22644e-29	-8.13349e-30	-3.54468e-30
140	0	0	0	0	0	0	0	0			140	-1.03871e-30	-9.5508e-31	-9.72558e-31	-4.42048e-30	-8.83659e-31	-2.80144e-30	-1.57106e-30	-8.89235e-31			140	-8.44639e-31	-7.23947e-31	-7.84093e-31	-4.82946e-30	-6.62691e-31	-2.34337e-30	-1.55407e-30	-6.77283e-31
141	0	0	0	0	0	0	0	0			141	-1.98466e-31	-1.82487e-31	-1.85827e-31	-8.44621e-31	-1.68841e-31	-5.35272e-31	-3.00182e-31	-1.69907e-31			141	-1.61385e-31	-1.38325e-31	-1.49817e-31	-9.22765e-31	-1.2662e-31	-4.47749e-31	-2.96936e-31	-1.29409e-31
142	0	0	0	0	0	0	0	0			142	-3.79209e-32	-3.48679e-32	-3.55059e-32	-1.61382e-31	-3.22603e-32	-1.02275e-31	-5.73558e-32	-3.24641e-32			142	-3.08358e-32	-2.64297e-32	-2.86255e-32	-1.76313e-31	-2.41933e-32	-8.55515e-32	-5.67355e-32	-2.47262e-32
143	0	0	0	0	0	0	0	0			143	-7.24553e-33	-6.66221e-33	-6.78412e-33	-3.08352e-32	-6.16398e-33	-1.95417e-32	-1.0959e-32	-6.20293e-33			143	-5.89179e-33	-5.04993e-33	-5.46948e-33	-3.36881e-32	-4.62261e-33	-1.63464e-32	-1.08404e-32	-4.72444e-33
144	-0.0125446	-0.012545	-0.0125496	-0.0125333	-0.0125504	-0.0125345	-0.0125445	-0.0125481			144	-0.0464418	-0.0464418	-0.0464418	-0.0464418	-0.0464418	-0.0464418	-0.0464418	-0.0464418			144	-0.0354347	-0.0354347	-0.0354347	-0.0354347	-0.0354347	-0.0354347	-0.0354347	-0.0354347
145	-0.0119187	-0.0119136	-0.0118651	-0.0120809	-0.0118543	-0.0120484	-0.011934	-0.0118816			145	-0.0394528	-0.0394417	-0.0388884	-0.0411782	-0.0388271	-0.0408681	-0.0395841	-0.0390882			145	-0.0301636	-0.0300384	-0.0297239	-0.0316219	-0.0295456	-0.0312443	-0.0303852	-0.0297901
146	-0.0111106	-0.0110997	-0.0109983	-0.0114699	-0.0109749	-0.0113962	-0.0111415	-0.0110322			146	-0.0306051	-0.0306132	-0.0295313	-0.0342038	-0.0294484	-0.0335213	-0.0308661	-0.0299335			146	-0.0235223	-0.0232753	-0.0226819	-0.0265525	-0.0223439	-0.0257402	-0.0239692	-0.0227989
147	-0.0101157	-0.0100986	-0.00995295	-0.0106871	-0.0099208	-0.0105682	-0.0101578	-0.00999974			147	-0.0207899	-0.0207866	-0.0195218	-0.0256491	-0.0194153	-0.0247305	-0.0210313	-0.0199658			147	-0.0161245	-0.0157977	-0.0151116	-0.0203285	-0.0146953	-0.0191411	-0.0167203	-0.0152205
148	-0.00912182	-0.00910033	-0.00896989	-0.00975403	-0.00893661	-0.0096144	-0.00916948	-0.00900691			148	-0.0116284	-0.0115752	-0.0106905	-0.0164608	-0.0105746	-0.0155146	-0.0118894	-0.0109399			148	-0.00915235	-0.00882373	-0.00834985	-0.0135354	-0.00798258	-0.0121849	-0.00976981	-0.00835876
149	-0.00828121	-0.00825724	-0.00817931	-0.00884499	-0.00815125	-0.00869195	-0.00833101	-0.00819472			149	-0.00505309	-0.00497847	-0.00461037	-0.0082794	-0.00451542	-0.00747764	-0.00529903	-0.00467274			149	-0.00399138	-0.00378343	-0.00360901	-0.00720734	-0.0033982	-0.00600803	-0.00445558	-0.00356124
150	-0.00772787	-0.0077085	-0.00768171	-0.00809737	-0.00766226	-0.00798962	-0.007773	-0.00767862			150	-0.00162424	-0.00157134	-0.00147713	-0.00310384	-0.00142268	-0.00266081	-0.00177267	-0.00146733			150	-0.00128106	-0.00119213	-0.00115468	-0.00274216	-0.00106898	-0.0021349	-0.00149188	-0.00111653
151	-0.00211533	-0.00189051	-0.00212056	-0.00478081	-0.00190557	-0.0034884	-0.00268801	-0.00186753			151	-0.000376383	-0.000357918	-0.000342299	-0.000846103	-0.000324374	-0.000678668	-0.000427406	-0.000333486			151	-0.000296694	-0.000271377	-0.000267438	-0.0007471	-0.000243591	-0.000544086	-0.000359548	-0.000253617
152	-0.000423615	-0.000376667	-0.000424725	-0.00103406	-0.000379807	-0.000721214	-0.00054667	-0.000371902			152	-7.50423e-05	-7.1035e-05	-6.82503e-05	-0.000178652	-6.43934e-05	-0.000139263	-8.6233e-05	-6.61528e-05			152	-5.91463e-05	-5.38517e-05	-5.33172e-05	-0.000157722	-4.83502e-05	-0.000111622	-7.25337e-05	-5.03025e-05
153	-8.16936e-05	-7.25647e-05	-8.191e-05	-0.000202127	-7.31748e-05	-0.000139999	-0.000105711	-7.16394e-05			153	-1.44589e-05	-1.36742e-05	-1.31504e-05	-3.48443e-05	-1.23963e-05	-2.69927e-05	-1.66555e-05	-1.27331e-05			153	-1.13958e-05	-1.03661e-05	-1.02728e-05	-3.07611e-05	-9.30756e-06	-2.16342e-05	-1.40092e-05	-9.68194e-06
154	-1.5637e-05	-1.38869e-05	-1.56786e-05	-3.87914e-05	-1.40038e-05	-2.68315e-05	-2.02449e-05	-1.37096e-05			154	-2.76711e-06	-2.61647e-06	-2.5167e-06	-6.6843e-06	-2.37197e-06	-5.17178e-06	-3.18899e-06	-2.43634e-06			154	-2.18089e-06	-1.98348e-06	-1.96599e-06	-5.90096e-06	-1.78095e-06	-4.14504e-06	-2.6823e-06	-1.85254e-06
155	-2.98879e-06	-2.65418e-06	-2.99674e-06	-7.41818e-06	-2.67653e-06	-5.12971e-06	-3.8699e-06	-2.62027e-06			155	-5.28875e-07	-5.00066e-07	-4.81016e-07	-1.27815e-06	-4.53337e-07	-9.88697e-07	-6.09564e-07	-4.65639e-07			155	-4.16831e-07	-3.79087e-07	-3.75759e-07	-1.12836e-06	-3.4038e-07	-7.92413e-07	-5.12711e-07	-3.5406e-07
156	-5.71105e-07	-5.07165e-07	-5.72625e-07	-1.41762e-06	-5.11435e-07	-9.80245e-07	-7.39485e-07	-5.00686e-07			156	-1.01058e-07	-9.55529e-08	-9.19133e-08	-2.44252e-07	-8.66236e-08	-1.8893e-07	-1.16478e-07	-8.89744e-08			156	-7.96487e-08	-7.24361e-08	-7.18006e-08	-2.15628e-07	-6.50397e-08	-1.51422e-07	-9.79713e-08	-6.76538e-08
157	-1.09122e-07	-9.69053e-08	-1.09413e-07	-2.70875e-07	-9.7721e-08	-1.873e-07	-1.41296e-07	-9.56672e-08			157	-1.93094e-08	-1.82575e-08	-1.75621e-08	-4.66707e-08	-1.65513e-08	-3.60996e-08	-2.22559e-08	-1.70006e-08			157	-1.52186e-08	-1.38405e-08	-1.37191e-08	-4.12012e-08	-1.24273e-08	-2.89328e-08	-1.87197e-08	-1.29268e-08
158	-2.08501e-08	-1.85158e-08	-2.09057e-08	-5.17565e-08	-1.86716e-08	-3.57876e-08	-2.69975e-08	-1.82792e-08			158	-3.68945e-09	-3.48848e-09	-3.35561e-09	-8.91744e-09	-3.16247e-09	-6.89759e-09	-4.25244e-09	-3.24831e-09			158	-2.90783e-09	-2.64452e-09	-2.62132e-09	-7.87238e-09	-2.37448e-09	-5.52822e-09	-3.57678e-09	-2.46993e-09
159	-3.98383e-09	-3.53782e-09	-3.99446e-09	-9.88915e-09	-3.56758e-09	-6.83795e-09	-5.15842e-09	-3.49262e-09			159	-7.04945e-10	-6.66545e-10	-6.41158e-10	-1.70386e-09	-6.04254e-10	-1.31793e-09	-8.12515e-10	-6.20656e-10			159	-5.556e-10	-5.0529e-10	-5.00858e-10	-1.50418e-09	-4.53693e-10	-1.05628e-09	-6.83416e-10	-4.71931e-10
160	-7.61191e-10	-6.75973e-10	-7.6322e-10	-1.88952e-09	-6.81655e-10	-1.30653e-09	-9.85622e-10	-6.67334e-10			160	-1.34694e-10	-1.27357e-10	-1.22506e-10	-3.25558e-10	-1.15455e-10	-2.51816e-10	-1.55247e-10	-1.18589e-10			160	-1.06159e-10	-9.6546e-11	-9.56991e-11	-2.87405e-10	-8.66871e-11	-2.01824e-10	-1.30581e-10	-9.0172e-11
161	-1.45443e-10	-1.2916e-10	-1.45831e-10	-3.61035e-10	-1.30244e-10	-2.49638e-10	-1.88324e-10	-1.2751e-10			161	-2.5736e-11	-2.43342e-11	-2.34073e-11	-6.22046e-11	-2.20599e-11	-4.81147e-11	-2.96632e-11	-2.26589e-11			161	-2.02837e-11	-1.84471e-11	-1.82853e-11	-5.49146e-11	-1.65633e-11	-3.85625e-11	-2.495e-11	-1.72292e-11
162	-2.77891e-11	-2.46806e-11	-2.78649e-11	-6.89843e-11	-2.48857e-11	-4.77021e-11	-3.59817e-11	-2.43595e-11			162	-4.91737e-12	-4.64954e-12	-4.47245e-12	-1.18855e-11	-4.21499e-12	-9.19329e-12	-5.66775e-12	-4.32944e-12			162	-3.87561e-12	-3.52469e-12	-3.49378e-12	-1.04926e-11	-3.16475e-12	-7.36816e-12	-4.76721e-12	-3.29199e-12
163	-5.30717e-12	-4.71402e-12	-5.32501e-12	-1.31787e-11	-4.75416e-12	-9.11585e-12	-6.87256e-12	-4.65158e-12			163	-9.39563e-13	-8.8839e-13	-8.54553e-13	-2.27096e-12	-8.05359e-13	-1.75656e-12	-1.08294e-12	-8.27227e-13			163	-7.40514e-13	-6.73465e-13	-6.67557e-13	-2.00482e-12	-6.04689e-13	-1.40784e-12	-9.10872e-13	-6.29002e-13
164	-1.01238e-12	-9.00881e-13	-1.01684e-12	-2.51533e-12	-9.05341e-13	-1.74378e-12	-1.31564e-12	-8.87502e-13			164	-1.79522e-13	-1.69745e-13	-1.6328e-13	-4.33914e-13	-1.5388e-13	-3.35627e-13	-2.06917e-13	-1.58059e-13			164	-1.4149e-13	-1.28679e-13	-1.2755e-13	-3.83062e-13	-1.15538e-13	-2.68996e-13	-1.7404e-13	-1.20184e-13
165	-1.91772e-13	-1.73933e-13	-1.91772e-13	-4.81659e-13	-1.73933e-13	-3.30026e-13	-2.49749e-13	-1.65013e-13			165	-3.43013e-14	-3.24332e-14	-3.1198e-14	-8.29081e-14	-2.94018e-14	-6.41285e-14	-3.95357e-14	-3.02003e-14			165	-2.70345e-14	-2.45868e-14	-2.43711e-14	-7.31919e-14	-2.20758e-14	-5.13971e-14	-3.32539e-14	-2.29636e-14
166	0	0	0	0	0	0	0	0			166	-6.55396e-15	-6.19703e-15	-5.96101e-15	-1.58413e-14	-5.61781e-15	-1.22531e-14	-7.55409e-15	-5.77039e-15			166	-5.16549e-15	-4.69781e-15	-4.6566e-15	-1.39848e-14	-4.21803e-15	-9.82047e-15	-6.35384e-15	-4.38766e-15
167	0	0	0	0	0	0	0	0			167	-1.25227e-15	-1.18407e-15	-1.13897e-15	-3.02681e-15	-1.0734e-15	-2.34119e-15	-1.44336e-15	-1.10255e-15			167	-9.8697e-16	-8.97612e-16	-8.89739e-16	-2.67209e-15	-8.05939e-16	-1.8764e-15	-1.21403e-15	-8.38351e-16
168	0	0	0	0	0	0	0	0			168	-2.39271e-16	-2.26241e-16	-2.17624e-16	-5.78334e-16	-2.05094e-16	-4.47333e-16	-2.75783e-16	-2.10665e-16			168	-1.8858e-16	-1.71507e-16	-1.70003e-16	-5.10557e-16	-1.53991e-16	-3.58525e-16	-2.31965e-16	-1.60184e-16
169	0	0	0	0	0	0	0	0			169	-4.57174e-17	-4.32279e-17	-4.15815e-17	-1.10503e-16	-3.91873e-17	-8.54721e-17	-5.2694e-17	-4.02518e-17			169	-3.60321e-17	-3.27699e-17	-3.24825e-17	-9.75525e-17	-2.9423e-17	-6.85034e-17	-4.43216e-17	-3.06064e-17
170	0	0	0	0	0	0	0	0			170	-8.73523e-18	-8.25958e-18	-7.945e-18	-2.11138e-17	-7.48751e-18	-1.63312e-17	-1.00683e-17	-7.69094e-18			170	-6.88465e-18	-6.26137e-18	-6.20645e-18	-1.86394e-17	-5.62186e-18	-1.3089e-17	-8.46853e-18	-5.84799e-18
171	0	0	0	0	0	0	0	0			171	-1.66904e-18	-1.57816e-18	-1.51805e-18	-4.03422e-18	-1.43064e-18	-3.1204e-18	-1.92374e-18	-1.46951e-18			171	-1.31545e-18	-1.19636e-18	-1.18587e-18	-3.56144e-18	-1.07417e-18	-2.50092e-18	-1.61808e-18	-1.11738e-18
172	0	0	0	0	0	0	0	0			172	-3.18904e-19	-3.0154e-19	-2.90055e-19	-7.70821e-19	-2.73352e-19	-5.96217e-19	-3.6757e-19	-2.8078e-19			172	-2.51343e-19	-2.28589e-19	-2.26584e-19	-6.80486e-19	-2.05241e-19	-4.77851e-19	-3.09168e-19	-2.13498e-19
173	0	0	0	0	0	0	0	0			173	-6.0933e-20	-5.76153e-20	-5.5421e-20	-1.47281e-19	-5.22294e-20	-1.13919e-19	-7.02317e-20	-5.36487e-20			173	-4.80242e-20	-4.36767e-20	-4.32936e-20	-1.30021e-19	-3.92155e-20	-9.13031e-20	-5.90727e-20	-4.07931e-20
174	0	0	0	0	0	0	0	0			174	-1.16425e-20	-1.10086e-20	-1.05893e-20	-2.81411e-20	-9.97947e-21	-2.17666e-20	-1.34192e-20	-1.02507e-20			174	-9.17599e-21	-8.34532e-21	-8.27212e-21	-2.48432e-20	-7.4929e-21	-1.74453e-20	-1.1287e-20	-7.79436e-21
175	0	0	0	0	0	0	0	0			175	-2.22453e-21	-2.10342e-21	-2.0233e-21	-5.37694e-21	-1.90678e-21	-4.15896e-21	-2.56401e-21	-1.9586e-21			175	-1.75326e-21	-1.59454e-21	-1.58056e-21	-4.7468e-21	-1.43167e-21	-3.33328e-21	-2.15662e-21	-1.48927e-21
176	0	0	0	0	0	0	0	0			176	-4.25041e-22	-4.01901e-22	-3.86594e-22	-1.02737e-21	-3.64328e-22	-7.94653e-22	-4.89905e-22	-3.74231e-22			176	-3.34995e-22	-3.0467e-22	-3.01998e-22	-9.06973e-22	-2.73549e-22	-6.36892e-22	-4.12065e-22	-2.84556e-22
177	0	0	0	0	0	0	0	0			177	-8.12126e-23	-7.67913e-23	-7.38666e-23	-1.96301e-22	-6.96122e-23	-1.51835e-22	-9.36063e-23	-7.15045e-23			177	-6.40075e-23	-5.82135e-23	-5.77029e-23	-1.73296e-22	-5.2267e-23	-1.21691e-22	-7.87333e-23	-5.43702e-23
178	0	0	0	0	0	0	0	0			178	-1.55173e-23	-1.46725e-23	-1.41137e-23	-3.75073e-23	-1.33008e-23	-2.90111e-23	-1.78854e-23	-1.36624e-23			178	-1.22299e-23	-1.11229e-23	-1.10253e-23	-3.31117e-23	-9.98666e-24	-2.32516e-23	-1.50436e-23	-1.03885e-23
179	0	0	0	0	0	0	0	0			179	-2.96489e-24	-2.80349e-24	-2.69672e-24	-7.16655e-24	-2.54138e-24	-5.54316e-24	-3.41736e-24	-2.61048e-24			179	-2.33677e-24	-2.12525e-24	-2.10661e-24	-6.32668e-24	-1.90815e-24	-4.44269e-24	-2.87438e-24	-1.98494e-24
180	0	0	0	0	0	0	0	0			180	-5.66502e-25	-5.35664e-25	-5.15263e-25	-1.36932e-24	-4.85582e-25	-1.05913e-24	-6.52956e-25	-4.98786e-25			180	-4.46487e-25	-4.06073e-25	-4.02511e-25	-1.20884e-24	-3.64591e-25	-8.48866e-25	-5.49209e-25	-3.79264e-25
181	0	0	0	0	0	0	0	0			181	-1.08242e-25	-1.0235e-25	-9.84515e-26	-2.61636e-25	-9.27802e-26	-2.02369e-25	-1.2476e-25	-9.53032e-26			181	-8.53103e-26	-7.75885e-26	-7.6908e-26	-2.30974e-25	-6.96623e-26	-1.62193e-25	-1.04937e-25	-7.24661e-26
182	0	0	0	0	0	0	0	0			182	-2.06817e-26	-1.9556e-26	-1.88112e-26	-4.99909e-26	-1.77275e-26	-3.86668e-26	-2.3838e-26	-1.82096e-26			182	-1.63003e-26	-1.48249e-26	-1.46948e-26	-4.41324e-26	-1.33104e-26	-3.09903e-26	-2.00504e-26	-1.38461e-26
183	0	0	0	0	0	0	0	0			183	-3.95166e-27	-3.73657e-27	-3.59426e-27	-9.55179e-27	-3.3872e-27	-7.38807e-27	-4.55473e-27	-3.47932e-27			183	-3.11449e-27	-2.83259e-27	-2.80775e-27	-8.43239e-27	-2.54322e-27	-5.92133e-27	-3.83104e-27	-2.64558e-27
184	0	0	0	0	0	0	0	0			184	-7.55044e-28	-7.13948e-28	-6.86756e-28	-1.82507e-27	-6.47192e-28	-1.41164e-27	-8.70273e-28	-6.64795e-28			184	-5.95086e-28	-5.41225e-28	-5.36478e-28	-1.61118e-27	-4.85932e-28	-1.13139e-27	-7.31997e-28	-5.05493e-28
185	0	0	0	0	0	0	0	0			185	-1.44266e-28	-1.36414e-28	-1.31219e-28	-3.48716e-28	-1.23659e-28	-2.69723e-28	-1.66283e-28	-1.27023e-28			185	-1.13703e-28	-1.03412e-28	-1.02505e-28	-3.07849e-28	-9.28471e-29	-2.16175e-28	-1.39863e-28	-9.65847e-29
186	0	0	0	0	0	0	0	0			186	-2.7565e-29	-2.60647e-29	-2.5072e-29	-6.66294e-29	-2.36275e-29	-5.1536e-29	-3.17718e-29	-2.42703e-29			186	-2.17253e-29	-1.9759e-29	-1.95857e-29	-5.8821e-29	-1.77403e-29	-4.13047e-29	-2.67236e-29	-1.84545e-29
187	0	0	0	0	0	0	0	0			187	-5.26684e-30	-4.9802e-30	-4.79053e-30	-1.27309e-29	-4.51451e-30	-9.84701e-30	-6.07064e-30	-4.63733e-30			187	-4.15105e-30	-3.77536e-30	-3.74225e-30	-1.1239e-29	-3.38964e-30	-7.8921e-30	-5.10609e-30	-3.52611e-30
188	0	0	0	0	0	0	0	0			188	-1.00634e-30	-9.51569e-31	-9.15328e-31	-2.4325e-30	-8.62588e-31	-1.88147e-30	-1.15992e-30	-8.86057e-31			188	-7.93141e-31	-7.21359e-31	-7.15033e-31	-2.14743e-30	-6.47658e-31	-1.50795e-30	-9.75621e-31	-6.73735e-31
189	0	0	0	0	0	0	0	0			189	-1.92281e-31	-1.81817e-31	-1.74892e-31	-4.6478e-31	-1.64815e-31	-3.59494e-31	-2.21626e-31	-1.69299e-31			189	-1.51546e-31	-1.3783e-31	-1.36622e-31	-4.10311e-31	-1.23748e-31	-2.88124e-31	-1.86412e-31	-1.28731e-31
190	0	0	0	0	0	0	0	0			190	-3.67391e-32	-3.47398e-32	-3.34167e-32	-8.88058e-32	-3.14912e-32	-6.86886e-32	-4.23461e-32	-3.23481e-32			190	-2.89558e-32	-2.63353e-32	-2.61044e-32	-7.83984e-32	-2.36445e-32	-5.50519e-32	-3.56178e-32	-2.45966e-32
191	0	0	0	0	0	0	0	0			191	-7.01974e-33	-6.63775e-33	-6.38495e-33	-1.69682e-32	-6.01701e-33	-1.31244e-32	-8.09108e-33	-6.18076e-33			191	-5.53259e-33	-5.0319e-33	-4.98777e-33	-1.49796e-32	-4.51776e-33	-1.05188e-32	-6.8055e-33	-4.69969e-33
192	-0.0125453	-0.0125453	-0.0125495	-0.0125388	-0.01255	-0.0125396	-0.012546	-0.0125472			192	-0.0464418	-0.0464418	-0.0464418	-0.0464418	-0.0464418	-0.0464418	-0.0464418	-0.0464418			192	-0.0354347	-0.0354347	-0.0354347	-0.0354347	-0.0354347	-0.0354347	-0.0354347	-0.0354347
193	-0.0119121	-0.0119109	-0.0118672	-0.0120011	-0.0118612	-0.0119833	-0.0119137	-0.0118864			193	-0.0394057	-0.0394112	-0.038928	-0.0403703	-0.0388881	-0.040188	-0.0394137	-0.0391433			193	-0.0300695	-0.0300169	-0.0296933	-0.0308583	-0.029599	-0.0306751	-0.0301039	-0.0298256
194	-0.0110968	-0.0110937	-0.0110019	-0.0112904	-0.0109891	-0.0112517	-0.0110987	-0.0110424			194	-0.0305299	-0.0305543	-0.0296068	-0.0325081	-0.0295476	-0.032123	-0.0305495	-0.0300356			194	-0.0233406	-0.0232341	-0.0226142	-0.0249449	-0.0224335	-0.0245653	-0.0234107	-0.0228644
195	-0.0100954	-0.0100898	-0.00995604	-0.010395	-0.00993695	-0.010336	-0.0100958	-0.0100144			195	-0.0207012	-0.020716	-0.019571	-0.023305	-0.0194921	-0.0228241	-0.0206823	-0.0200786			195	-0.0158963	-0.0157482	-0.0150001	-0.0180501	-0.0147739	-0.0175278	-0.0159904	-0.0152928
196	-0.00910105	-0.00909191	-0.00896787	-0.00942455	-0.00894757	-0.00935845	-0.00910274	-0.00901966			196	-0.0115514	-0.0115225	-0.0106591	-0.0140907	-0.0105751	-0.0136189	-0.0115467	-0.0110082			196	-0.00894902	-0.00878516	-0.0082021	-0.0110989	-0.00799797	-0.0105521	-0.00905492	-0.00840243
197	-0.00826394	-0.00825171	-0.00817025	-0.00853033	-0.00815314	-0.00846929	-0.00827036	-0.00820171			197	-0.0050054	-0.00495499	-0.00454046	-0.00661483	-0.00447462	-0.00626561	-0.00503763	-0.00469476			197	-0.00387998	-0.00376629	-0.00349311	-0.00531685	-0.00337379	-0.00489925	-0.00397694	-0.00357406
198	-0.00771795	-0.00770624	-0.00766647	-0.00790525	-0.00761391	-0.00786279	-0.00772565	-0.0076797			198	-0.00160133	-0.00156463	-0.00142085	-0.00232988	-0.00138563	-0.00215126	-0.00162894	-0.00146847			198	-0.00123932	-0.00118727	-0.00109148	-0.00187424	-0.00104309	-0.00167902	-0.00128438	-0.00111615
199	-0.00204832	-0.00189742	-0.00185104	-0.00339986	-0.00174086	-0.00293468	-0.00218418	-0.0018252			199	-0.000369261	-0.000356588	-0.000322348	-0.000590244	-0.000311612	-0.00052959	-0.000379342	-0.00033259			199	-0.000285617	-0.000270422	-0.000247492	-0.000474479	-0.000234451	-0.000413029	-0.000298939	-0.00025265
200	-0.00040957	-0.000378105	-0.000368482	-0.000703461	-0.000345687	-0.000598816	-0.000438131	-0.000363123			200	-7.35216e-05	-7.07808e-05	-6.39209e-05	-0.000120893	-6.16538e-05	-0.000107401	-7.5739e-05	-6.59185e-05			200	-5.68597e-05	-5.36697e-05	-4.90709e-05	-9.71636e-05	-4.63812e-05	-8.37462e-05	-5.96777e-05	-5.00679e-05
201	-7.89606e-05	-7.28442e-05	-7.09754e-05	-0.000136501	-6.65512e-05	-0.000115927	-8.45201e-05	-6.99348e-05			201	-1.4162e-05	-1.36256e-05	-1.23026e-05	-2.34233e-05	-1.18609e-05	-2.0766e-05	-1.45973e-05	-1.26858e-05			201	-1.09522e-05	-1.03314e-05	-9.44425e-06	-1.88249e-05	-8.92255e-06	-1.61917e-05	-1.15015e-05	-9.63511e-06
202	-1.5113e-05	-1.39405e-05	-1.35823e-05	-2.6159e-05	-1.27344e-05	-2.22064e-05	-1.61791e-05	-1.33828e-05			202	-2.71014e-06	-2.6072e-06	-2.35395e-06	-4.48753e-06	-2.26924e-06	-3.97685e-06	-2.79377e-06	-2.42721e-06			202	-2.09588e-06	-1.97685e-06	-1.80703e-06	-3.60653e-06	-1.70706e-06	-3.10081e-06	-2.20125e-06	-1.84351e-06
203	-2.88859e-06	-2.66444e-06	-2.59595e-06	-5.00105e-06	-2.43384e-06	-4.24504e-06	-3.09244e-06	-2.5578e-06			203	-5.1798e-07	-4.98297e-07	-4.49892e-07	-8.57875e-07	-4.33693e-07	-7.60191e-07	-5.33977e-07	-4.6389e-07			203	-4.00579e-07	-3.77822e-07	-3.45363e-07	-6.89453e-07	-3.2625e-07	-5.92732e-07	-4.20727e-07	-3.52332e-07
204	-5.51958e-07	-5.09126e-07	-4.96038e-07	-9.55655e-07	-4.65059e-07	-8.11178e-07	-5.90914e-07	-4.88747e-07			204	-9.89762e-08	-9.52151e-08	-8.59655e-08	-1.6393e-07	-8.28697e-08	-1.45262e-07	-1.02033e-07	-8.86399e-08			204	-7.6543e-08	-7.21945e-08	-6.59921e-08	-1.31747e-07	-6.23396e-08	-1.13263e-07	-8.03934e-08	-6.73235e-08
205	-1.05464e-07	-9.72801e-08	-9.47794e-08	-1.82601e-07	-8.88598e-08	-1.54995e-07	-1.12908e-07	-9.33859e-08			205	-1.89116e-08	-1.8193e-08	-1.64257e-08	-3.13228e-08	-1.58341e-08	-2.77558e-08	-1.94958e-08	-1.69366e-08			205	-1.46252e-08	-1.37944e-08	-1.26093e-08	-2.51733e-08	-1.19113e-08	-2.16416e-08	-1.5361e-08	-1.28636e-08
206	-2.01511e-08	-1.85874e-08	-1.81096e-08	-3.48897e-08	-1.69785e-08	-2.96151e-08	-2.15734e-08	-1.78433e-08			206	-3.61345e-09	-3.47616e-09	-3.13847e-09	-5.98486e-09	-3.02542e-09	-5.30333e-09	-3.72509e-09	-3.23608e-09			206	-2.79445e-09	-2.63571e-09	-2.40927e-09	-4.80989e-09	-2.27591e-09	-4.13508e-09	-2.93504e-09	-2.45786e-09
207	-3.85026e-09	-3.55152e-09	-3.46021e-09	-6.66638e-09	-3.24409e-09	-5.65858e-09	-4.12205e-09	-3.40932e-09			207	-6.90422e-10	-6.64193e-10	-5.99669e-10	-1.14353e-09	-5.78069e-10	-1.01331e-09	-7.11755e-10	-6.18318e-10			207	-5.33936e-10	-5.03608e-10	-4.60341e-10	-9.19026e-10	-4.34858e-10	-7.90094e-10	-5.608e-10	-4.69624e-10
208	-7.35672e-10	-6.78591e-10	-6.61144e-10	-1.27375e-09	-6.19851e-10	-1.08119e-09	-7.87607e-10	-6.51417e-10			208	-1.31919e-10	-1.26908e-10	-1.14579e-10	-2.18494e-10	-1.10452e-10	-1.93614e-10	-1.35995e-10	-1.18142e-10			208	-1.02019e-10	-9.62248e-11	-8.79576e-11	-1.75598e-10	-8.30884e-11	-1.50964e-10	-1.07152e-10	-8.9731e-11
209	-1.40564e-10	-1.2966e-10	-1.26324e-10	-2.43376e-10	-1.18435e-10	-2.06583e-10	-1.50487e-10	-1.24469e-10			209	-2.52058e-11	-2.42484e-11	-2.18927e-11	-4.17477e-11	-2.1104e-11	-3.6994e-11	-2.59847e-11	-2.25734e-11			209	-1.94928e-11	-1.83858e-11	-1.68061e-11	-3.35516e-11	-1.58757e-11	-2.88447e-11	-2.04737e-11	-1.71449e-11
210	-2.6857e-11	-2.47742e-11	-2.41365e-11	-4.65024e-11	-2.26291e-11	-3.94693e-11	-2.87568e-11	-2.37842e-11			210	-4.81607e-12	-4.63317e-12	-4.18306e-12	-7.97673e-12	-4.03235e-12	-7.06847e-12	-4.96492e-12	-4.31311e-12			210	-3.7245e-12	-3.51298e-12	-3.21116e-12	-6.4107e-12	-3.03338e-12	-5.51138e-12	-3.91192e-12	-3.27588e-12
211	-5.12878e-12	-4.73186e-12	-4.61144e-12	-8.88394e-12	-4.32155e-12	-7.54154e-12	-5.49448e-12	-4.54454e-12			211	-9.20206e-13	-8.85263e-13	-7.99259e-13	-1.52411e-12	-7.70462e-13	-1.35058e-12	-9.4865e-13	-8.24106e-13			211	-7.1164e-13	-6.71228e-13	-6.13558e-13	-1.22489e-12	-5.79588e-13	-1.05306e-12	-7.47453e-13	-6.25922e-13
212	-9.81158e-13	-9.05341e-13	-8.83042e-13	-1.69919e-12	-8.25064e-13	-1.44052e-12	-1.04805e-12	-8.69663e-13			212	-1.75824e-13	-1.69148e-13	-1.52715e-13	-2.91213e-13	-1.47212e-13	-2.58055e-13	-1.81259e-13	-1.57462e-13			212	-1.35973e-13	-1.28252e-13	-1.17233e-13	-2.3404e-13	-1.10742e-13	-2.01209e-13	-1.42816e-13	-1.19595e-13
213	-1.87312e-13	-1.73933e-13	-1.65013e-13	-3.25566e-13	-1.60553e-13	-2.76508e-13	-2.00691e-13	-1.65013e-13			213	-3.35947e-14	-3.23192e-14	-2.91794e-14	-5.5642e-14	-2.81279e-14	-4.93068e-14	-3.46333e-14	-3.00863e-14			213	-2.59804e-14	-2.45053e-14	-2.23998e-14	-4.47181e-14	-2.11595e-14	-3.84452e-14	-2.7288e-14	-2.2851e-14
214	0	0	0	0	0	0	0	0			214	-6.41894e-15	-6.17526e-15	-5.57532e-15	-1.06315e-14	-5.3744e-15	-9.42109e-15	-6.61741e-15	-5.74858e-15			214	-4.96407e-15	-4.68224e-15	-4.27994e-15	-8.54429e-15	-4.04295e-15	-7.34575e-15	-5.21394e-15	-4.36615e-15
215	0	0	0	0	0	0	0	0			215	-1.22647e-15	-1.17991e-15	-1.06528e-15	-2.03136e-15	-1.02689e-15	-1.80009e-15	-1.26439e-15	-1.09838e-15			215	-9.48486e-16	-8.94639e-16	-8.17771e-16	-1.63256e-15	-7.72487e-16	-1.40356e-15	-9.9623e-16	-8.3424e-16
216	0	0	0	0	0	0	0	0			216	-2.34341e-16	-2.25447e-16	-2.03544e-16	-3.88133e-16	-1.96208e-16	-3.43945e-16	-2.41588e-16	-2.09868e-16			216	-1.81227e-16	-1.7094e-16	-1.56252e-16	-3.11933e-16	-1.47599e-16	-2.68179e-16	-1.9035e-16	-1.59398e-16
217	0	0	0	0	0	0	0	0			217	-4.47756e-17	-4.30763e-17	-3.88912e-17	-7.41606e-17	-3.74894e-17	-6.57178e-17	-4.61604e-17	-4.00995e-17			217	-3.46271e-17	-3.26616e-17	-2.98552e-17	-5.9601e-17	-2.82018e-17	-5.12411e-17	-3.63704e-17	-3.04563e-17
218	0	0	0	0	0	0	0	0			218	-8.55527e-18	-8.23063e-18	-7.43098e-18	-1.41699e-17	-7.16311e-18	-1.25567e-17	-8.8199e-18	-7.66181e-18			218	-6.6162e-18	-6.24067e-18	-5.70445e-18	-1.1388e-17	-5.38852e-18	-9.79066e-18	-6.94931e-18	-5.81928e-18
219	0	0	0	0	0	0	0	0			219	-1.63466e-18	-1.57263e-18	-1.41984e-18	-2.70744e-18	-1.36866e-18	-2.39922e-18	-1.68522e-18	-1.46394e-18			219	-1.26416e-18	-1.19241e-18	-1.08995e-18	-2.1759e-18	-1.02959e-18	-1.87071e-18	-1.32781e-18	-1.11189e-18
220	0	0	0	0	0	0	0	0			220	-3.12334e-19	-3.00484e-19	-2.7129e-19	-5.1731e-19	-2.6151e-19	-4.58421e-19	-3.21997e-19	-2.79716e-19			220	-2.41543e-19	-2.27835e-19	-2.08258e-19	-4.15749e-19	-1.96723e-19	-3.57437e-19	-2.53705e-19	-2.12449e-19
221	0	0	0	0	0	0	0	0			221	-5.96777e-20	-5.74138e-20	-5.18356e-20	-9.88425e-20	-4.99667e-20	-8.75908e-20	-6.15241e-20	-5.34453e-20			221	-4.61516e-20	-4.35326e-20	-3.9792e-20	-7.94373e-20	-3.7588e-20	-6.82958e-20	-4.84756e-20	-4.05926e-20
222	0	0	0	0	0	0	0	0			222	-1.14026e-20	-1.09701e-20	-9.90426e-21	-1.88858e-20	-9.54715e-21	-1.6736e-20	-1.17554e-20	-1.02118e-20			222	-8.81819e-21	-8.31781e-21	-7.60308e-21	-1.51781e-20	-7.18194e-21	-1.30493e-20	-9.26226e-21	-7.75603e-21
223	0	0	0	0	0	0	0	0			223	-2.1787e-21	-2.09607e-21	-1.89241e-21	-3.60852e-21	-1.82417e-21	-3.19776e-21	-2.24612e-21	-1.95117e-21			223	-1.68489e-21	-1.58929e-21	-1.45273e-21	-2.90008e-21	-1.37225e-21	-2.49334e-21	-1.76975e-21	-1.48195e-21
224	0	0	0	0	0	0	0	0			224	-4.16284e-22	-4.00497e-22	-3.61585e-22	-6.89479e-22	-3.48545e-22	-6.10999e-22	-4.29168e-22	-3.7281e-22			224	-3.21932e-22	-3.03667e-22	-2.77573e-22	-5.54118e-22	-2.62197e-22	-4.76404e-22	-3.38146e-22	-2.83156e-22
225	0	0	0	0	0	0	0	0			225	-7.95394e-23	-7.65234e-23	-6.90882e-23	-1.31739e-22	-6.65966e-23	-1.16744e-22	-8.20013e-23	-7.12328e-23			225	-6.15116e-23	-5.80219e-23	-5.30361e-23	-1.05875e-22	-5.0098e-23	-9.10269e-23	-6.46099e-23	-5.41025e-23
226	0	0	0	0	0	0	0	0			226	-1.51976e-23	-1.46214e-23	-1.32007e-23	-2.51714e-23	-1.27246e-23	-2.23063e-23	-1.5668e-23	-1.36105e-23			226	-1.1753e-23	-1.10863e-23	-1.01336e-23	-2.02296e-23	-9.57224e-24	-1.73926e-23	-1.2345e-23	-1.03374e-23
227	0	0	0	0	0	0	0	0			227	-2.90381e-24	-2.79372e-24	-2.52227e-24	-4.80949e-24	-2.4313e-24	-4.26209e-24	-2.9937e-24	-2.60055e-24			227	-2.24565e-24	-2.11827e-24	-1.93624e-24	-3.86527e-24	-1.82897e-24	-3.32321e-24	-2.35878e-24	-1.97516e-24
228	0	0	0	0	0	0	0	0			228	-5.54831e-25	-5.33799e-25	-4.81932e-25	-9.1895e-25	-4.64549e-25	-8.1436e-25	-5.72009e-25	-4.96888e-25			228	-4.29077e-25	-4.04739e-25	-3.69959e-25	-7.38537e-25	-3.49461e-25	-6.34968e-25	-4.50693e-25	-3.77395e-25
229	0	0	0	0	0	0	0	0			229	-1.06012e-25	-1.01993e-25	-9.20831e-26	-1.75584e-25	-8.87614e-26	-1.556e-25	-1.09294e-25	-9.49403e-26			229	-8.19838e-26	-7.73339e-26	-7.06883e-26	-1.41112e-25	-6.67717e-26	-1.21324e-25	-8.61141e-26	-7.21088e-26
230	0	0	0	0	0	0	0	0			230	-2.02556e-26	-1.9488e-26	-1.75944e-26	-3.35488e-26	-1.69597e-26	-2.97306e-26	-2.08829e-26	-1.81403e-26			230	-1.56646e-26	-1.47763e-26	-1.35065e-26	-2.69623e-26	-1.27581e-26	-2.31814e-26	-1.64539e-26	-1.37778e-26
231	0	0	0	0	0	0	0	0			231	-3.87024e-27	-3.72358e-27	-3.36177e-27	-6.41017e-27	-3.24048e-27	-5.68065e-27	-3.99011e-27	-3.46606e-27			231	-2.99305e-27	-2.82331e-27	-2.58069e-27	-5.1517e-27	-2.43769e-27	-4.42928e-27	-3.14385e-27	-2.63253e-27
232	0	0	0	0	0	0	0	0			232	-7.39488e-28	-7.11467e-28	-6.42336e-28	-1.22479e-27	-6.1916e-28	-1.08541e-27	-7.62392e-28	-6.6226e-28			232	-5.71881e-28	-5.39452e-28	-4.93094e-28	-9.84335e-28	-4.65769e-28	-8.46306e-28	-6.00698e-28	-5.02998e-28
233	0	0	0	0	0	0	0	0			233	-1.41294e-28	-1.35941e-28	-1.22732e-28	-2.34021e-28	-1.18303e-28	-2.07389e-28	-1.45671e-28	-1.26538e-28			233	-1.09269e-28	-1.03074e-28	-9.42158e-29	-1.88077e-28	-8.89947e-29	-1.61704e-28	-1.14776e-28	-9.61079e-29
234	0	0	0	0	0	0	0	0			234	-2.69971e-29	-2.59743e-29	-2.34504e-29	-4.47144e-29	-2.26042e-29	-3.9626e-29	-2.78334e-29	-2.41776e-29			234	-2.08781e-29	-1.96944e-29	-1.80019e-29	-3.59359e-29	-1.70042e-29	-3.08969e-29	-2.19303e-29	-1.83633e-29
235	0	0	0	0	0	0	0	0			235	-5.15833e-30	-4.96293e-30	-4.48068e-30	-8.54358e-30	-4.31899e-30	-7.57136e-30	-5.31814e-30	-4.61962e-30			235	-3.98918e-30	-3.76302e-30	-3.43963e-30	-6.86627e-30	-3.249e-30	-5.9035e-30	-4.19023e-30	-3.50868e-30
236	0	0	0	0	0	0	0	0			236	-9.85602e-31	-9.48272e-31	-8.56127e-31	-1.63242e-30	-8.25229e-31	-1.44666e-30	-1.01614e-30	-8.82672e-31			236	-7.62213e-31	-7.19003e-31	-6.57213e-31	-1.31194e-30	-6.20787e-31	-1.12798e-30	-8.0063e-31	-6.70405e-31
237	0	0	0	0	0	0	0	0			237	-1.88319e-31	-1.81187e-31	-1.63581e-31	-3.11907e-31	-1.57677e-31	-2.76415e-31	-1.94155e-31	-1.68652e-31			237	-1.45636e-31	-1.37381e-31	-1.25574e-31	-2.50672e-31	-1.18614e-31	-2.15525e-31	-1.52977e-31	-1.28094e-31
238	0	0	0	0	0	0	0	0			238	-3.59821e-32	-3.46196e-32	-3.12555e-32	-5.95961e-32	-3.01273e-32	-5.28148e-32	-3.70973e-32	-3.22244e-32			238	-2.78267e-32	-2.62494e-32	-2.39935e-32	-4.78959e-32	-2.26636e-32	-4.11804e-32	-2.92294e-32	-2.4475e-32
239	0	0	0	0	0	0	0	0			239	-6.87511e-33	-6.61479e-33	-5.97201e-33	-1.1387e-32	-5.75643e-33	-1.00914e-32	-7.0882e-33	-6.15712e-33			239	-5.31685e-33	-5.0155e-33	-4.58446e-33	-9.15147e-33	-4.33034e-33	-7.86837e-33	-5.58488e-33	-4.67644e-33
240	-0.0125459	-0.0125456	-0.0125478	-0.0125435	-0.0125486	-0.0125436	-0.0125458	-0.0125466			240	-0.0464418	-0.0464418	-0.0464418	-0.0464418	-0.0464418	-0.0464418	-0.0464418	-0.0464418			240	-0.0354347	-0.0354347	-0.0354347	-0.0354347	-0.0354347	-0.0354347	-0.0354347	-0.0354347
241	-0.011907	-0.0119082	-0.0118764	-0.0119443	-0.0118732	-0.0119367	-0.0119047	-0.0118922			241	-0.0393649	-0.0393822	-0.0390318	-0.0397839	-0.0390015	-0.0397001	-0.0393462	-0.0392054			241	-0.030002	-0.029997	-0.0297418	-0.030328	-0.0296963	-0.030262	-0.0299848	-0.0298684
242	-0.0110858	-0.0110881	-0.0110204	-0.0111662	-0.0110129	-0.0111503	-0.011081	-0.0110544			242	-0.0304612	-0.0304984	-0.029785	-0.031325	-0.0297342	-0.0311504	-0.0304267	-0.0301508			242	-0.023211	-0.0231958	-0.0226873	-0.0238735	-0.022598	-0.0237394	-0.0231767	-0.0229433
243	-0.0100794	-0.0100814	-0.00997927	-0.0102026	-0.0099672	-0.0101795	-0.0100712	-0.0100315			243	-0.0206204	-0.0206488	-0.0197086	-0.0217674	-0.0196404	-0.0215591	-0.0205495	-0.0202061			243	-0.0157359	-0.0157022	-0.0150356	-0.0166275	-0.0149202	-0.0164493	-0.015689	-0.0153807
244	-0.00908515	-0.00908399	-0.00898184	-0.0092181	-0.00896862	-0.00919364	-0.0090764	-0.00903456			244	-0.0114853	-0.0114722	-0.0106484	-0.0126484	-0.0105814	-0.0124521	-0.0114105	-0.0110857			244	-0.00881036	-0.00874931	-0.00813618	-0.00972168	-0.00802795	-0.00954213	-0.00876382	-0.00845707
245	-0.00825152	-0.00824652	-0.00816828	-0.00836314	-0.00815737	-0.00834226	-0.0082454	-0.00821001			245	-0.00496809	-0.00493237	-0.00445091	-0.00572073	-0.00440334	-0.00558497	-0.00493004	-0.0047197			245	-0.00380696	-0.00375017	-0.00339565	-0.00442287	-0.00333046	-0.00429133	-0.00378929	-0.0035908
246	-0.00771121	-0.00770411	-0.00684058	-0.00779898	-0.00667691	-0.00778193	-0.00770699	-0.00768117			246	-0.00158514	-0.00155805	-0.00134416	-0.00193892	-0.00132183	-0.00187258	-0.00156933	-0.00146985			246	-0.00121268	-0.00118263	-0.00102391	-0.00149699	-0.000998212	-0.00143627	-0.00120432	-0.00111648
247	-0.00201207	-0.00190361	-0.00153741	-0.00276777	-0.00149036	-0.00260869	-0.00199027	-0.00177957			247	-0.00036455	-0.000355262	-0.000297034	-0.000471792	-0.000290954	-0.000450719	-0.00036019	-0.000331651			247	-0.000278725	-0.000269497	-0.000226148	-0.000364007	-0.000219605	-0.000345466	-0.000276251	-0.000251774
248	-0.000401994	-0.00037939	-0.000303889	-0.000562947	-0.000294279	-0.000528319	-0.000397441	-0.000353679			248	-7.253e-05	-7.0526e-05	-5.85286e-05	-9.53441e-05	-5.72761e-05	-9.07829e-05	-7.16303e-05	-6.5672e-05			248	-5.54465e-05	-5.34924e-05	-4.45557e-05	-7.35487e-05	-4.32254e-05	-6.95708e-05	-5.49298e-05	-4.98485e-05
249	-7.74872e-05	-7.30935e-05	-5.84506e-05	-0.000108897	-5.65903e-05	-0.000102121	-7.66016e-05	-6.81018e-05			249	-1.39689e-05	-1.35768e-05	-1.12505e-05	-1.84214e-05	-1.10076e-05	-1.75281e-05	-1.37943e-05	-1.2636e-05			249	-1.06784e-05	-1.02975e-05	-8.56436e-06	-1.42098e-05	-8.30708e-06	-1.34321e-05	-1.05779e-05	-9.59114e-06
250	-1.48305e-05	-1.39882e-05	-1.11824e-05	-2.08564e-05	-1.0826e-05	-1.95557e-05	-1.46607e-05	-1.30316e-05			250	-2.67312e-06	-2.59787e-06	-2.15211e-06	-3.52733e-06	-2.10557e-06	-3.35584e-06	-2.63966e-06	-2.41761e-06			250	-2.04343e-06	-1.97036e-06	-1.63828e-06	-2.72087e-06	-1.589e-06	-2.57161e-06	-2.02416e-06	-1.83504e-06
251	-2.83459e-06	-2.67355e-06	-2.13714e-06	-3.98685e-06	-2.06902e-06	-3.73811e-06	-2.80212e-06	-2.49066e-06			251	-5.10904e-07	-4.96511e-07	-4.11295e-07	-6.74242e-07	-4.02398e-07	-6.41448e-07	-5.04506e-07	-4.62053e-07			251	-3.90553e-07	-3.7658e-07	-3.13095e-07	-5.20089e-07	-3.03675e-07	-4.91547e-07	-3.86868e-07	-3.50711e-07
252	-5.41641e-07	-5.10864e-07	-4.08364e-07	-7.61832e-07	-3.95347e-07	-7.143e-07	-5.35434e-07	-4.75917e-07			252	-9.7624e-08	-9.48733e-08	-7.85896e-08	-1.28837e-07	-7.68895e-08	-1.22571e-07	-9.64013e-08	-8.8289e-08			252	-7.46273e-08	-7.19568e-08	-5.98256e-08	-9.9381e-08	-5.80257e-08	-9.39269e-08	-7.39229e-08	-6.70138e-08
253	-1.03493e-07	-9.76118e-08	-7.8027e-08	-1.45566e-07	-7.55396e-08	-1.36483e-07	-1.02307e-07	-9.09346e-08			253	-1.86533e-08	-1.81276e-08	-1.50163e-08	-2.46173e-08	-1.46914e-08	-2.34199e-08	-1.84196e-08	-1.68696e-08			253	-1.42592e-08	-1.37489e-08	-1.1431e-08	-1.8989e-08	-1.10871e-08	-1.79469e-08	-1.41246e-08	-1.28045e-08
254	-1.97744e-08	-1.86507e-08	-1.49087e-08	-2.78133e-08	-1.44334e-08	-2.6078e-08	-1.95477e-08	-1.73749e-08			254	-3.56409e-09	-3.46365e-09	-2.86917e-09	-4.70364e-09	-2.8071e-09	-4.47486e-09	-3.51944e-09	-3.22328e-09			254	-2.72452e-09	-2.62701e-09	-2.18413e-09	-3.62824e-09	-2.11841e-09	-3.42912e-09	-2.69879e-09	-2.44656e-09
255	-3.77831e-09	-3.56359e-09	-2.84861e-09	-5.31428e-09	-2.75779e-09	-4.98273e-09	-3.73499e-09	-3.31984e-09			255	-6.80993e-10	-6.61799e-10	-5.48213e-10	-8.98724e-10	-5.36352e-10	-8.55012e-10	-6.7246e-10	-6.15875e-10			255	-5.20576e-10	-5.01942e-10	-4.17322e-10	-6.93247e-10	-4.04765e-10	-6.55203e-10	-5.15659e-10	-4.67466e-10
256	-7.21923e-10	-6.80897e-10	-5.44284e-10	-1.0154e-09	-5.26931e-10	-9.52053e-10	-7.13645e-10	-6.34327e-10			256	-1.30118e-10	-1.2645e-10	-1.04747e-10	-1.71719e-10	-1.02481e-10	-1.63367e-10	-1.28487e-10	-1.17675e-10			256	-9.94666e-11	-9.59061e-11	-7.9738e-11	-1.32459e-10	-7.73386e-11	-1.2519e-10	-9.85269e-11	-8.93189e-11
257	-1.37937e-10	-1.30097e-10	-1.03998e-10	-1.94011e-10	-1.00685e-10	-1.81907e-10	-1.36354e-10	-1.212e-10			257	-2.48616e-11	-2.41608e-11	-2.00141e-11	-3.28104e-11	-1.95811e-11	-3.12146e-11	-2.455e-11	-2.24843e-11			257	-1.90051e-11	-1.83248e-11	-1.52356e-11	-2.53088e-11	-1.47771e-11	-2.392e-11	-1.88255e-11	-1.70662e-11
258	-2.6353e-11	-2.4859e-11	-1.98729e-11	-3.70699e-11	-1.92396e-11	-3.47597e-11	-2.60542e-11	-2.31598e-11			258	-4.75033e-12	-4.61639e-12	-3.8241e-12	-6.26907e-12	-3.74136e-12	-5.96418e-12	-4.69077e-12	-4.29609e-12			258	-3.63132e-12	-3.50131e-12	-2.91106e-12	-4.83576e-12	-2.82346e-12	-4.57041e-12	-3.597e-12	-3.26085e-12
259	-5.03512e-12	-4.7497e-12	-3.7953e-12	-7.08218e-12	-3.67488e-12	-6.64065e-12	-4.97715e-12	-4.42413e-12			259	-9.07647e-13	-8.82054e-13	-7.30673e-13	-1.19783e-12	-7.14862e-13	-1.13958e-12	-8.96265e-13	-8.20856e-13			259	-6.93837e-13	-6.68995e-13	-5.56218e-13	-9.23967e-13	-5.3948e-13	-8.73268e-13	-6.87278e-13	-6.23052e-13
260	-9.63319e-13	-9.09801e-13	-7.22489e-13	-1.35132e-12	-7.0465e-13	-1.26659e-12	-9.49939e-13	-8.47364e-13			260	-1.73424e-13	-1.68534e-13	-1.3961e-13	-2.28869e-13	-1.36589e-13	-2.17739e-13	-1.71249e-13	-1.56841e-13			260	-1.32572e-13	-1.27825e-13	-1.06277e-13	-1.76542e-13	-1.03079e-13	-1.66856e-13	-1.31318e-13	-1.19047e-13
261	-1.87312e-13	-1.73933e-13	-1.42714e-13	-2.58669e-13	-1.38254e-13	-2.45289e-13	-1.78392e-13	-1.60553e-13			261	-3.31363e-14	-3.22018e-14	-2.66753e-14	-4.373e-14	-2.60981e-14	-4.16035e-14	-3.27206e-14	-2.99677e-14			261	-2.53306e-14	-2.44235e-14	-2.03064e-14	-3.37319e-14	-1.96952e-14	-3.18811e-14	-2.5091e-14	-2.27463e-14
262	0	0	0	0	0	0	0	0			262	-6.33136e-15	-6.15279e-15	-5.09687e-15	-8.35549e-15	-4.98656e-15	-7.94919e-15	-6.25193e-15	-5.72595e-15			262	-4.83992e-15	-4.66659e-15	-3.87994e-15	-6.44515e-15	-3.76317e-15	-6.09153e-15	-4.79413e-15	-4.34615e-15
263	0	0	0	0	0	0	0	0			263	-1.20974e-15	-1.17561e-15	-9.7386e-16	-1.59648e-15	-9.52784e-16	-1.51885e-15	-1.19456e-15	-1.09406e-15			263	-9.24766e-16	-8.91645e-16	-7.41342e-16	-1.23147e-15	-7.19031e-16	-1.16391e-15	-9.16015e-16	-8.30422e-16
264	0	0	0	0	0	0	0	0			264	-2.31145e-16	-2.24624e-16	-1.86076e-16	-3.05039e-16	-1.82049e-16	-2.90207e-16	-2.28244e-16	-2.09043e-16			264	-1.76695e-16	-1.70367e-16	-1.41649e-16	-2.35298e-16	-1.37385e-16	-2.22388e-16	-1.75023e-16	-1.58669e-16
265	0	0	0	0	0	0	0	0			265	-4.4165e-17	-4.29189e-17	-3.55536e-17	-5.82838e-17	-3.47841e-17	-5.545e-17	-4.36105e-17	-3.99419e-17			265	-3.37613e-17	-3.25519e-17	-2.70648e-17	-4.49583e-17	-2.62503e-17	-4.24918e-17	-3.34416e-17	-3.0317e-17
266	0	0	0	0	0	0	0	0			266	-8.43862e-18	-8.20051e-18	-6.79324e-18	-1.11363e-17	-6.6462e-18	-1.05948e-17	-8.33266e-18	-7.63171e-18			266	-6.45078e-18	-6.21969e-18	-5.17129e-18	-8.59017e-18	-5.01564e-18	-8.11891e-18	-6.38969e-18	-5.79268e-18
267	0	0	0	0	0	0	0	0			267	-1.61237e-18	-1.56687e-18	-1.29799e-18	-2.12781e-18	-1.26989e-18	-2.02436e-18	-1.59212e-18	-1.45819e-18			267	-1.23255e-18	-1.1884e-18	-9.8808e-19	-1.64132e-18	-9.5834e-19	-1.55128e-18	-1.22088e-18	-1.10681e-18
268	0	0	0	0	0	0	0	0			268	-3.08076e-19	-2.99382e-19	-2.48007e-19	-4.0656e-19	-2.42638e-19	-3.86794e-19	-3.04207e-19	-2.78618e-19			268	-2.35504e-19	-2.27067e-19	-1.88793e-19	-3.13607e-19	-1.8311e-19	-2.96404e-19	-2.33273e-19	-2.11479e-19
269	0	0	0	0	0	0	0	0			269	-5.88643e-20	-5.72028e-20	-4.73867e-20	-7.76814e-20	-4.6361e-20	-7.39049e-20	-5.81248e-20	-5.32357e-20			269	-4.49979e-20	-4.33856e-20	-3.60727e-20	-5.99209e-20	-3.49869e-20	-5.66339e-20	-4.45715e-20	-4.04074e-20
270	0	0	0	0	0	0	0	0			270	-1.12472e-20	-1.09297e-20	-9.0542e-21	-1.48426e-20	-8.8582e-21	-1.4121e-20	-1.11059e-20	-1.01718e-20			270	-8.59777e-21	-8.28968e-21	-6.89243e-21	-1.14491e-20	-6.68496e-21	-1.08211e-20	-8.51628e-21	-7.72065e-21
271	0	0	0	0	0	0	0	0			271	-2.14901e-21	-2.08834e-21	-1.72999e-21	-2.83597e-21	-1.69254e-21	-2.6981e-21	-2.122e-21	-1.94352e-21			271	-1.64278e-21	-1.58391e-21	-1.31694e-21	-2.18757e-21	-1.2773e-21	-2.06758e-21	-1.62721e-21	-1.47519e-21
272	0	0	0	0	0	0	0	0			272	-4.10613e-22	-3.9902e-22	-3.3055e-22	-5.41868e-22	-3.23394e-22	-5.15527e-22	-4.05451e-22	-3.7135e-22			272	-3.13887e-22	-3.02637e-22	-2.51628e-22	-4.17979e-22	-2.44053e-22	-3.95053e-22	-3.1091e-22	-2.81865e-22
273	0	0	0	0	0	0	0	0			273	-7.84559e-23	-7.62407e-23	-6.31583e-23	-1.03535e-22	-6.17909e-23	-9.85019e-23	-7.74696e-23	-7.0954e-23			273	-5.99745e-23	-5.78249e-23	-4.80787e-23	-7.98632e-23	-4.66313e-23	-7.54828e-23	-5.94056e-23	-5.38561e-23
274	0	0	0	0	0	0	0	0			274	-1.49906e-23	-1.45673e-23	-1.20677e-23	-1.97823e-23	-1.18064e-23	-1.88208e-23	-1.48021e-23	-1.35572e-23			274	-1.14593e-23	-1.10486e-23	-9.18641e-24	-1.52595e-23	-8.90986e-24	-1.44225e-23	-1.13506e-23	-1.02903e-23
275	0	0	0	0	0	0	0	0			275	-2.86426e-24	-2.78337e-24	-2.30578e-24	-3.77981e-24	-2.25585e-24	-3.59609e-24	-2.82824e-24	-2.59039e-24			275	-2.18954e-24	-2.11105e-24	-1.75525e-24	-2.91562e-24	-1.70241e-24	-2.75571e-24	-2.16876e-24	-1.96617e-24
276	0	0	0	0	0	0	0	0			276	-5.47276e-25	-5.31818e-25	-4.40565e-25	-7.22208e-25	-4.31026e-25	-6.87105e-25	-5.40392e-25	-4.94946e-25			276	-4.18357e-25	-4.03359e-25	-3.35376e-25	-5.57088e-25	-3.25279e-25	-5.26535e-25	-4.14386e-25	-3.75678e-25
277	0	0	0	0	0	0	0	0			277	-1.04568e-25	-1.01614e-25	-8.4179e-26	-1.37992e-25	-8.23563e-26	-1.31285e-25	-1.03253e-25	-9.45696e-26			277	-7.99356e-26	-7.70697e-26	-6.40805e-26	-1.06443e-25	-6.21512e-26	-1.00605e-25	-7.91767e-26	-7.1781e-26
278	0	0	0	0	0	0	0	0			278	-1.99799e-26	-1.94155e-26	-1.60841e-26	-2.63661e-26	-1.57358e-26	-2.50847e-26	-1.97285e-26	-1.80695e-26			278	-1.52733e-26	-1.47257e-26	-1.22439e-26	-2.0338e-26	-1.18752e-26	-1.92226e-26	-1.51283e-26	-1.37152e-26
279	0	0	0	0	0	0	0	0			279	-3.81757e-27	-3.70971e-27	-3.0732e-27	-5.03777e-27	-3.00665e-27	-4.79294e-27	-3.76952e-27	-3.45254e-27			279	-2.91828e-27	-2.81364e-27	-2.33944e-27	-3.88597e-27	-2.26901e-27	-3.67287e-27	-2.89056e-27	-2.62057e-27
280	0	0	0	0	0	0	0	0			280	-7.29424e-28	-7.08814e-28	-5.87197e-28	-9.62566e-28	-5.74481e-28	-9.15788e-28	-7.20243e-28	-6.59679e-28			280	-5.57598e-28	-5.37601e-28	-4.46999e-28	-7.42493e-28	-4.3354e-28	-7.01776e-28	-5.523e-28	-5.00714e-28
281	0	0	0	0	0	0	0	0			281	-1.39371e-28	-1.35433e-28	-1.12196e-28	-1.83917e-28	-1.09766e-28	-1.7498e-28	-1.37617e-28	-1.26045e-28			281	-1.0654e-28	-1.02719e-28	-8.54082e-29	-1.41868e-28	-8.28365e-29	-1.34088e-28	-1.05528e-28	-9.56717e-29
282	0	0	0	0	0	0	0	0			282	-2.66297e-29	-2.58772e-29	-2.14373e-29	-3.51411e-29	-2.09731e-29	-3.34334e-29	-2.62944e-29	-2.40835e-29			282	-2.03567e-29	-1.96266e-29	-1.6319e-29	-2.71067e-29	-1.58276e-29	-2.56203e-29	-2.01632e-29	-1.828e-29
283	0	0	0	0	0	0	0	0			283	-5.08816e-30	-4.94435e-30	-4.09604e-30	-6.7144e-30	-4.00733e-30	-6.38813e-30	-5.02408e-30	-4.60165e-30			283	-3.88957e-30	-3.75005e-30	-3.11807e-30	-5.17927e-30	-3.02418e-30	-4.89528e-30	-3.85259e-30	-3.49278e-30
284	0	0	0	0	0	0	0	0			284	-9.72196e-31	-9.44716e-31	-7.82632e-31	-1.28292e-30	-7.65681e-31	-1.22058e-30	-9.5995e-31	-8.79239e-31			284	-7.43181e-31	-7.16522e-31	-5.95771e-31	-9.89602e-31	-5.77831e-31	-9.35341e-31	-7.36114e-31	-6.67367e-31
285	0	0	0	0	0	0	0	0			285	-1.85758e-31	-1.80507e-31	-1.49538e-31	-2.45127e-31	-1.46299e-31	-2.33217e-31	-1.83418e-31	-1.67997e-31			285	-1.42e-31	-1.36906e-31	-1.13834e-31	-1.89083e-31	-1.10406e-31	-1.78716e-31	-1.40649e-31	-1.27514e-31
286	0	0	0	0	0	0	0	0			286	-3.54929e-32	-3.44894e-32	-2.85722e-32	-4.68364e-32	-2.79534e-32	-4.45607e-32	-3.50456e-32	-3.20992e-32			286	-2.7132e-32	-2.61586e-32	-2.17504e-32	-3.61281e-32	-2.10954e-32	-3.41473e-32	-2.68739e-32	-2.43642e-32
287	0	0	0	0	0	0	0	0			287	-6.78164e-33	-6.58989e-33	-5.45931e-33	-8.94903e-33	-5.34105e-33	-8.51423e-33	-6.69617e-33	-6.13321e-33			287	-5.18412e-33	-4.99811e-33	-4.15585e-33	-6.90299e-33	-4.03069e-33	-6.52452e-33	-5.13479e-33	-4.65527e-33
288	-0.0125458	-0.0125459	-0.0125459	-0.0125463	-0.0125461	-0.0125467	-0.012546	-0.0125463			288	-0.0464418	-0.0464418	-0.0464418	-0.0464418	-0.0464418	-0.0464418	-0.0464418	-0.0464418			288	-0.0354347	-0.0354347	-0.0354347	-0.0354347	-0.0354347	-0.0354347	-0.0354347	-0.0354347
Glutamine											Serine											Methionine
Time (h)	1:1:1	1:1:0.001	1:0.001:1	0.001:1:1	1:0.001:0.001	0.001:1:0.001	0.001:0.001:1	1:0.126:0.013			Time (h)	1:1:1	1:1:0.001	1:0.001:1	0.001:1:1	1:0.001:0.001	0.001:1:0.001	0.001:0.001:1	1:0.126:0.013			Time (h)	1:1:1	1:1:0.001	1:0.001:1	0.001:1:1	1:0.001:0.001	0.001:1:0.001	0.001:0.001:1	1:0.126:0.013
1	-0.04664	-0.0466415	-0.0466405	-0.0466426	-0.046642	-0.0466436	-0.0466429	-0.0466419			1	-0.0636929	-0.0636943	-0.0636932	-0.063696	-0.0636946	-0.0636969	-0.0636962	-0.0636945			1	0.0443915	0.044387	0.0443908	0.0443832	0.0443862	0.0443802	0.0443827	0.0443864
2	-0.0466339	-0.0466376	-0.0466351	-0.0466407	-0.0466388	-0.046643	-0.0466415	-0.0466386			2	-0.0636861	-0.0636896	-0.0636868	-0.0636943	-0.0636904	-0.0636965	-0.0636948	-0.0636902			2	0.0444104	0.044399	0.0444085	0.0443882	0.044397	0.0443811	0.0443871	0.0443974
3	-0.0466247	-0.0466316	-0.0466268	-0.0466383	-0.0466339	-0.0466423	-0.0466396	-0.0466334			3	-0.0636757	-0.0636824	-0.0636771	-0.0636922	-0.0636839	-0.0636961	-0.063693	-0.0636835			3	0.0444391	0.0444177	0.0444357	0.0443948	0.0444138	0.0443823	0.0443929	0.0444148
4	-0.0466107	-0.0466223	-0.0466142	-0.0466352	-0.0466261	-0.0466414	-0.0466372	-0.0466253			4	-0.06366	-0.0636711	-0.0636622	-0.0636894	-0.0636736	-0.0636955	-0.0636906	-0.063673			4	0.0444827	0.0444466	0.0444772	0.0444034	0.0444403	0.0443838	0.0444006	0.044442
5	-0.0465896	-0.046608	-0.0465949	-0.046631	-0.0466139	-0.0466403	-0.0466339	-0.0466126			5	-0.0636359	-0.0636537	-0.0636393	-0.0636857	-0.0636575	-0.0636947	-0.0636874	-0.0636565			5	0.044549	0.0444916	0.0445408	0.0444147	0.0444818	0.0443858	0.0444109	0.0444846
6	-0.0465575	-0.0465859	-0.0465654	-0.0466255	-0.0465947	-0.0466387	-0.0466295	-0.0465926			6	-0.0635991	-0.0636265	-0.0636041	-0.0636809	-0.0636323	-0.0636936	-0.0636832	-0.0636307			6	0.0446502	0.0445616	0.0446381	0.0444296	0.0445469	0.0443885	0.0444244	0.0445514
7	-0.0465089	-0.0465518	-0.0465202	-0.0466184	-0.0465647	-0.0466366	-0.0466238	-0.0465615			7	-0.0635428	-0.0635842	-0.06355	-0.0636746	-0.0635928	-0.0636922	-0.0636777	-0.0635902			7	0.0448045	0.0446706	0.0447874	0.044449	0.0446489	0.044392	0.0444423	0.0446561
8	-0.0464348	-0.0464989	-0.046451	-0.046609	-0.0465178	-0.0466339	-0.0466161	-0.0465126			8	-0.0634566	-0.0635185	-0.0634667	-0.0636663	-0.063531	-0.0636904	-0.0636703	-0.0635269			8	0.0450401	0.0448401	0.0450162	0.0444745	0.0448086	0.0443967	0.0444661	0.04482
9	-0.0463222	-0.0464171	-0.046345	-0.0465967	-0.0464442	-0.0466304	-0.046606	-0.0464363			9	-0.0633245	-0.0634161	-0.0633385	-0.0636554	-0.0634341	-0.063688	-0.0636605	-0.0634276			9	0.0454003	0.0451041	0.0453674	0.044508	0.0450587	0.0444028	0.0444977	0.0450766
10	-0.0461506	-0.0462904	-0.0461824	-0.0465806	-0.0463292	-0.0466257	-0.0465925	-0.0463169			10	-0.0631219	-0.0632568	-0.0631413	-0.0636411	-0.0632825	-0.0636848	-0.0636475	-0.0632724			10	0.0459511	0.0455148	0.0459064	0.0445519	0.04545	0.0444109	0.0445395	0.0454781
11	-0.0458894	-0.0460943	-0.0459334	-0.0465595	-0.0461494	-0.0466195	-0.0465747	-0.0461305			11	-0.0628115	-0.0630092	-0.0628378	-0.0636224	-0.0630457	-0.0636805	-0.0636302	-0.06303			11	0.0467931	0.0461535	0.0467331	0.0446096	0.0460613	0.0444217	0.044595	0.0461054
12	-0.0454919	-0.0457912	-0.0455525	-0.0465317	-0.0458693	-0.0466113	-0.046551	-0.04584			12	-0.0623361	-0.0626247	-0.0623717	-0.0635977	-0.0626765	-0.0636748	-0.0636073	-0.0626518			12	0.0480791	0.0471449	0.0479995	0.0446854	0.0470145	0.0444361	0.0446687	0.0470836
13	-0.0448884	-0.0453239	-0.0449712	-0.0464953	-0.0454341	-0.0466004	-0.0465196	-0.0453891			13	-0.0616098	-0.0620296	-0.0616575	-0.0635653	-0.0621026	-0.0636673	-0.0635768	-0.0620641			13	0.0500388	0.0486794	0.0499349	0.0447849	0.0484956	0.0444552	0.0447666	0.0486039
14	-0.043976	-0.0446069	-0.0440882	-0.0464474	-0.0447617	-0.0465861	-0.0464778	-0.0446925			14	-0.060505	-0.0611128	-0.060568	-0.0635227	-0.0612151	-0.0636573	-0.0635363	-0.0611551			14	0.0530126	0.0510431	0.0528794	0.0449158	0.0507855	0.0444808	0.0448966	0.0509545
15	-0.0426064	-0.0435154	-0.042757	-0.0463845	-0.0437315	-0.0465671	-0.0464223	-0.0436259			15	-0.0588362	-0.0597112	-0.0589181	-0.0634667	-0.0598537	-0.0636438	-0.0634824	-0.0597603			15	0.0574933	0.0546558	0.0573267	0.0450879	0.0542973	0.0445151	0.0450694	0.0545594
16	-0.0405746	-0.0418742	-0.0407742	-0.0463019	-0.0421734	-0.0465418	-0.0463486	-0.042014			16	-0.0563444	-0.0575942	-0.0564487	-0.0633928	-0.0577907	-0.0636257	-0.0634107	-0.0576463			16	0.0641667	0.06011	0.0639653	0.0453145	0.0596161	0.0445612	0.0452991	0.0600182
17	-0.0376168	-0.0394549	-0.0378766	-0.0461931	-0.039864	-0.0465081	-0.0462504	-0.0396278			17	-0.0526914	-0.0544569	-0.0528203	-0.0632955	-0.0547243	-0.0636013	-0.0633152	-0.0545027			17	0.0739233	0.0681878	0.0736881	0.0456129	0.0675168	0.0446234	0.0456049	0.068123
18	-0.0334599	-0.0359953	-0.0337947	-0.0460499	-0.0365454	-0.0464631	-0.0461198	-0.0362055			18	-0.0474872	-0.0499424	-0.0476407	-0.063167	-0.0502993	-0.0635684	-0.0631877	-0.0499642			18	0.0876714	0.0798021	0.0873918	0.0460064	0.0789083	0.0447077	0.0460121	0.0797972
19	-0.0280204	-0.0312716	-0.028451	-0.0458612	-0.0319941	-0.0464029	-0.0459457	-0.0315268			19	-0.040373	-0.0437021	-0.0405747	-0.0629972	-0.0441945	-0.0635235	-0.0630176	-0.0437125			19	0.105979	0.0957878	0.105624	0.0465258	0.0946087	0.0448226	0.0465551	0.0958492
20	-0.0214834	-0.0252481	-0.0220382	-0.0456123	-0.0261687	-0.0463219	-0.0457134	-0.0255678			20	-0.0313505	-0.0356267	-0.0316539	-0.0627724	-0.0363184	-0.0634621	-0.0627901	-0.0356664			20	0.104726	0.116376	0.105935	0.0472123	0.114846	0.04498	0.0472798	0.116462
21	-0.0145005	-0.0182852	-0.0152186	-0.0452835	-0.019417	-0.0462126	-0.0454032	-0.0187106			21	-0.0215088	-0.0261675	-0.0219975	-0.0624744	-0.0270987	-0.0633778	-0.0624854	-0.0263062			21	0.0603409	0.0812115	0.062072	0.048121	0.0848896	0.0451966	0.0482483	0.0814682
22	-0.00819803	-0.0112626	-0.00903842	-0.0448486	-0.0125989	-0.0460645	-0.0449884	-0.011855			22	-0.0123972	-0.0164939	-0.0131396	-0.0620786	-0.0176848	-0.0632612	-0.0620767	-0.0168356			22	0.0561113	0.0508766	0.0556002	0.0493259	0.0497739	0.0454967	0.0495445	0.050734
23	-0.00374606	-0.00562122	-0.00443938	-0.0442725	-0.0068503	-0.0458631	-0.0444329	-0.00622429			23	-0.00569157	-0.00831689	-0.00648155	-0.0615515	-0.00966179	-0.0630989	-0.0615274	-0.00888909			23	0.0669666	0.0634014	0.0665144	0.0509263	0.0624041	0.045915	0.0512817	0.0632074
24	-0.00131452	-0.00216383	-0.00172707	-0.0435081	-0.00297416	-0.0455878	-0.0436879	-0.00257739			24	-0.00200242	-0.00321248	-0.00252804	-0.060848	-0.00420858	-0.0628716	-0.0607877	-0.00369272			24	0.0737795	0.0720183	0.0733825	0.0530564	0.0711049	0.0465017	0.053614	0.0716944
25	-0.000336931	-0.000600574	-0.00050696	-0.0424922	-0.000973603	-0.0452095	-0.0426872	-0.000792161			25	-0.000513797	-0.000893029	-0.000742943	-0.059907	-0.00138006	-0.0625514	-0.0597895	-0.00113677			25	-0.00175331	-0.00234019	0.000509807	0.0558971	0.0768674	0.0473298	0.0567501	0.0780823
26	-7.70414e-05	-0.000128143	-0.000112315	-0.0411401	-0.000230777	-0.0446874	-0.0413415	-0.000179947			26	-0.000106025	-0.00018931	-0.000164659	-0.0586451	-0.000326556	-0.0620974	-0.0584399	-0.000255847			26	-0.000367913	-0.000501352	-0.000762571	0.059693	-0.00111214	0.0485056	0.0609737	-0.000822192
27	-1.84445e-05	-2.52678e-05	-2.65473e-05	-0.0393384	-4.68235e-05	-0.0439634	-0.0395301	-3.70822e-05			27	-2.05734e-05	-3.69486e-05	-3.24964e-05	-0.0569495	-6.54507e-05	-0.0614503	-0.0566125	-5.06321e-05			27	-7.15181e-05	-9.80766e-05	-0.000151079	0.0647728	-0.000224084	0.0501838	0.0666675	-0.000163345
28	-4.36811e-06	-4.89837e-06	-6.51142e-06	-0.036937	-9.14628e-06	-0.0429561	-0.0370917	-7.43476e-06			28	-3.94229e-06	-7.08846e-06	-6.24806e-06	-0.0546684	-1.26239e-05	-0.0605243	-0.0541361	-9.74064e-06			28	-1.37091e-05	-1.88241e-05	-2.90701e-05	0.0715759	-4.3267e-05	0.0525884	0.0743456	-3.14488e-05
29	-1.0323e-06	-9.46456e-07	-1.59019e-06	-0.0337395	-1.77316e-06	-0.0415517	-0.0338138	-1.4826e-06			29	-7.53592e-07	-1.35535e-06	-1.19517e-06	-0.0515999	-2.41633e-06	-0.0591961	-0.0507823	-1.86352e-06			29	-2.62076e-06	-3.59959e-06	-5.56155e-06	0.0806814	-8.28345e-06	0.0560411	0.0846884	-6.0175e-06
30	-2.43862e-07	-1.82757e-07	-3.88025e-07	-0.0294958	-3.43258e-07	-0.039595	-0.0294224	-2.95344e-07			30	-1.43987e-07	-2.58985e-07	-2.28395e-07	-0.0474819	-4.6183e-07	-0.0572922	-0.0462528	-3.56136e-07			30	-5.00747e-07	-6.87832e-07	-1.06283e-06	0.0928339	-1.58327e-06	0.0609941	0.0985763	-1.15003e-06
31	-5.76034e-08	-3.52853e-08	-9.46675e-08	-0.0239272	-6.64313e-08	-0.036882	-0.0237057	-5.8823e-08			31	-2.75087e-08	-4.94816e-08	-4.36378e-08	-0.0419874	-8.82441e-08	-0.0545764	-0.040177	-6.8047e-08			31	-9.56679e-08	-1.31417e-07	-2.03069e-07	0.108931	-3.02525e-07	0.0680619	0.11635	-2.19738e-07
32	-1.36065e-08	-6.81246e-09	-2.30956e-08	-0.0175351	-1.28559e-08	-0.0331823	-0.0175767	-1.17152e-08			32	-5.25544e-09	-9.45371e-09	-8.33725e-09	-0.0347604	-1.68603e-08	-0.0507467	-0.0321922	-1.30012e-08			32	-1.8277e-08	-2.5108e-08	-3.87975e-08	0.118126	-5.78019e-08	0.0780091	0.107618	-4.19839e-08
33	-3.21397e-09	-1.31526e-09	-5.63448e-09	-0.0110305	-2.48786e-09	-0.0282673	-0.0118346	-2.33319e-09			33	-1.00403e-09	-1.80617e-09	-1.59287e-09	-0.0255581	-3.22138e-09	-0.0454592	-0.0223594	-2.48404e-09			33	-3.49176e-09	-4.79699e-09	-7.41244e-09	0.0779997	-1.10438e-08	0.0916497	0.066526	-8.0215e-09
34	-7.59167e-10	-2.53934e-10	-1.37461e-09	-0.00552097	-4.81448e-10	-0.0219956	-0.0071311	-4.64674e-10			34	-1.91816e-10	-3.45077e-10	-3.04324e-10	-0.0152281	-6.15484e-10	-0.0383809	-0.0136134	-4.74603e-10			34	-6.67086e-10	-9.16484e-10	-1.41618e-09	0.0470837	-2.11005e-09	0.109665	0.0494357	-1.5326e-09
35	-1.79322e-10	-4.90262e-11	-3.35354e-10	-0.00226184	-9.31694e-11	-0.0144644	-0.00381156	-9.25438e-11			35	-3.66457e-11	-6.59283e-11	-5.81424e-11	-0.00664854	-1.17596e-10	-0.028802	-0.00732156	-9.06782e-11			35	-1.27445e-10	-1.75097e-10	-2.70566e-10	0.0556017	-4.03151e-10	0.0942067	0.0570063	-2.9282e-10
36	-4.23574e-11	-9.46533e-12	-8.18141e-11	-0.000734121	-1.803e-11	-0.00658404	-0.00179917	-1.84309e-11			36	-7.00102e-12	-1.25959e-11	-1.11083e-11	-0.00217116	-2.24681e-11	-0.017428	-0.00346914	-1.73251e-11			36	-2.43471e-11	-3.34523e-11	-5.16939e-11	0.0646104	-7.70291e-11	0.0462335	0.064872	-5.59463e-11
37	-1.00052e-11	-1.82744e-12	-1.99597e-11	-0.000183796	-3.48915e-12	-0.00209328	-0.000744242	-3.67066e-12			37	-1.33752e-12	-2.40649e-12	-2.12229e-12	-0.000544792	-4.2928e-12	-0.00649067	-0.00143793	-3.31015e-12			37	-4.65264e-12	-6.39112e-12	-9.87643e-12	-0.00181098	-1.47167e-11	0.00145652	0.0713534	-1.06894e-11
38	-2.36331e-12	-3.52819e-13	-4.86943e-12	-3.81215e-05	-6.75217e-13	-0.000483548	-0.000265497	-7.31044e-13			38	-2.55527e-13	-4.5977e-13	-4.05473e-13	-0.000113063	-8.20193e-13	-0.00150548	-0.000513428	-6.3244e-13			38	-8.50648e-13	-1.17014e-12	-1.80713e-12	-0.000403498	-2.69372e-12	-0.000950374	0.0767428	-1.95689e-12
39	-5.58235e-13	-6.81176e-14	-1.18796e-12	-7.40778e-06	-1.30667e-13	-0.000102337	-7.97028e-05	-1.45594e-13			39	-4.88175e-14	-8.7841e-14	-7.74673e-14	-2.19733e-05	-1.56708e-13	-0.000300215	-0.000154188	-1.20835e-13			39	-1.61743e-13	-2.23644e-13	-3.45451e-13	-7.85797e-05	-5.13184e-13	-0.00018996	0.082036	-3.73406e-13
40	-1.3186e-13	-1.31513e-14	-2.89819e-13	-1.41993e-06	-2.52866e-14	-2.09824e-05	-1.98445e-05	-2.89962e-14			40	-9.32638e-15	-1.67824e-14	-1.48004e-14	-4.21196e-06	-2.99409e-14	-5.78444e-05	-3.83942e-05	-2.30868e-14			40	0	0	0	-1.50687e-05	-9.78444e-14	-3.66181e-05	-0.00214536	0
41	-3.11465e-14	-2.53907e-15	-7.07053e-14	-2.71454e-07	-4.89343e-15	-4.27518e-06	-4.26865e-06	-5.77484e-15			41	-1.78177e-15	-3.20634e-15	-2.82769e-15	-8.05222e-07	-5.72058e-15	-1.10698e-05	-8.25904e-06	-4.41099e-15			41	0	0	0	-2.88098e-06	0	-7.00829e-06	-0.000832506	0
42	-7.35707e-15	-4.90211e-16	-1.72495e-14	-5.18686e-08	-9.46972e-16	-8.70017e-07	-8.48318e-07	-1.15011e-15			42	-3.404e-16	-6.12585e-16	-5.40241e-16	-1.5386e-07	-1.09299e-15	-2.11567e-06	-1.64135e-06	-8.42768e-16			42	0	0	0	-5.50497e-07	0	-1.33946e-06	-0.000199256	0
43	-1.7378e-15	-9.46436e-17	-4.20825e-15	-9.90993e-09	-1.83257e-16	-1.77011e-07	-1.63433e-07	-2.29054e-16			43	-6.5032e-17	-1.17037e-16	-1.03215e-16	-2.93962e-08	-2.08828e-16	-4.04248e-07	-3.16214e-07	-1.6102e-16			43	0	0	0	-1.05178e-07	0	-2.55936e-07	-3.84381e-05	0
44	-4.10484e-16	-1.82725e-17	-1.02666e-15	-1.89334e-09	-3.54637e-17	-3.60126e-08	-3.12757e-08	-4.5618e-17			44	-1.24241e-17	-2.23604e-17	-1.97197e-17	-5.61628e-09	-3.98992e-17	-7.72374e-08	-6.05131e-08	-3.07647e-17			44	0	0	0	-2.00947e-08	0	-4.89002e-08	-7.35765e-06	0
45	-9.696e-17	-3.52782e-18	-2.50467e-16	-3.61731e-10	-6.86289e-18	-7.32663e-09	-5.97742e-09	-9.08521e-18			45	-2.37358e-18	-4.27204e-18	-3.76753e-18	-1.07301e-09	-7.62323e-18	-1.47572e-08	-1.15653e-08	-5.87794e-18			45	0	0	0	-3.83918e-09	0	-9.343e-09	-1.40627e-06	0
46	-2.29028e-17	-6.81106e-19	-6.11049e-17	-6.91102e-11	-1.3281e-18	-1.49058e-09	-1.14213e-09	-1.8094e-18			46	-4.53462e-19	-8.16191e-19	-7.19802e-19	-2.05004e-10	-1.45651e-18	-2.81954e-09	-2.20982e-09	-1.12304e-18			46	0	0	0	-7.33491e-10	0	-1.78509e-09	-2.68703e-07	0
47	-5.40984e-18	-1.31499e-19	-1.49074e-17	-1.32038e-11	-2.57012e-19	-3.03252e-10	-2.1822e-10	-3.60357e-19			47	-8.66322e-20	-1.55937e-19	-1.37521e-19	-3.91668e-11	-2.78284e-19	-5.38707e-10	-4.22218e-10	-2.1457e-19			47	0	0	0	-1.40136e-10	0	-3.41064e-10	-5.13396e-08	0
48	-0.0421763	-0.0421763	-0.0421763	-0.0421763	-0.0421763	-0.0421763	-0.0421763	-0.0421763			48	-0.0576949	-0.0576949	-0.0576949	-0.0576949	-0.0576949	-0.0576949	-0.0576949	-0.0576949			48	0.0821141	0.0843255	0.0877112	0.0616447	0.0885591	0.0614739	0.0747172	0.0885728
49	-0.0357968	-0.0358036	-0.035235	-0.0386941	-0.0351641	-0.038649	-0.036659	-0.0353532			49	-0.049574	-0.0493271	-0.0487719	-0.0540956	-0.0483677	-0.0538107	-0.051219	-0.0486664			49	0.0998584	0.101437	0.106939	0.0714929	0.110124	0.0712785	0.0914558	0.106858
50	-0.027739	-0.0277713	-0.0266997	-0.0340086	-0.0265819	-0.0338259	-0.0294008	-0.0269184			50	-0.0390256	-0.03866	-0.0374206	-0.0491577	-0.0368171	-0.0483633	-0.0425592	-0.0373621			50	0.122749	0.123576	0.130971	0.0849506	0.128924	0.0850698	0.113594	0.129906
51	-0.0188323	-0.0188242	-0.0176579	-0.0278449	-0.0174804	-0.0275604	-0.0207294	-0.0178299			51	-0.0269045	-0.0266198	-0.0249473	-0.04253	-0.0243997	-0.0407565	-0.0316673	-0.0250178			51	0.0849837	0.083578	0.0753875	0.102942	0.0727019	0.103755	0.105574	0.0758135
52	-0.010537	-0.010431	-0.00974613	-0.0202513	-0.00953317	-0.0199818	-0.012559	-0.00972819			52	-0.0154213	-0.0151415	-0.0138671	-0.0337109	-0.0133977	-0.0309781	-0.0196489	-0.0138231			52	0.0519745	0.052951	0.0551224	0.114646	0.0565756	0.104675	0.0524034	0.0554592
53	-0.0046257	-0.00448045	-0.00428441	-0.0123546	-0.00409518	-0.0117064	-0.00632655	-0.00415954			53	-0.00682661	-0.00655566	-0.0061252	-0.0226834	-0.00578161	-0.0199667	-0.010008	-0.00593919			53	0.0654844	0.0663132	0.0676035	0.0671582	0.0685612	0.0566718	0.0588752	0.0679315
54	-0.00151662	-0.00141137	-0.00142557	-0.00562412	-0.0013073	-0.00473843	-0.00257092	-0.00131383			54	-0.00224509	-0.00207116	-0.00204326	-0.0118959	-0.00185005	-0.00931673	-0.00408533	-0.00188068			54	0.074658	0.0758653	0.0751415	0.0526109	0.0764324	0.0566518	0.0688622	0.0763964
55	-0.000359429	-0.000322281	-0.000345018	-0.00196183	-0.000302734	-0.00138029	-0.000809089	-0.000302377			55	-0.000532688	-0.00047151	-0.000494991	-0.00424395	-0.000427133	-0.00273229	-0.00128845	-0.000430371			55	-0.0011431	-0.000875926	-0.00129251	0.0632071	-0.000958865	-0.0028644	0.076014	-0.000908836
56	-8.05402e-05	-6.46768e-05	-7.77554e-05	-0.00050752	-6.10899e-05	-0.000305699	-0.000193073	-6.21676e-05			56	-0.000106949	-9.35653e-05	-0.000100029	-0.00110176	-8.50577e-05	-0.000595612	-0.000307696	-8.55177e-05			56	-0.000230644	-0.000174454	-0.000262798	-0.00189641	-0.000191749	-0.000632391	-0.00138037	-0.000181302
57	-1.77367e-05	-1.2596e-05	-1.74323e-05	-0.000105444	-1.19302e-05	-6.38483e-05	-3.93072e-05	-1.23957e-05			57	-2.06356e-05	-1.80106e-05	-1.93264e-05	-0.000229129	-1.63846e-05	-0.000116988	-6.26549e-05	-1.6466e-05			57	-4.45475e-05	-3.36057e-05	-5.08358e-05	-0.000401967	-3.69676e-05	-0.000124486	-0.000319895	-3.49365e-05
58	-3.87793e-06	-2.43867e-06	-3.87662e-06	-2.71798e-05	-2.31478e-06	-1.30586e-05	-7.61194e-06	-2.45671e-06			58	-3.95024e-06	-3.44617e-06	-3.70059e-06	-4.45392e-05	-3.13549e-06	-2.24732e-05	-1.21337e-05	-3.15081e-06			58	-8.52932e-06	-6.43108e-06	-9.73623e-06	-7.82704e-05	-7.07559e-06	-2.39241e-05	-6.20551e-05	-6.68619e-06
59	-8.46684e-07	-4.71603e-07	-8.60737e-07	-7.43364e-06	-4.48572e-07	-2.65987e-06	-1.45818e-06	-4.8633e-07			59	-7.55036e-07	-6.58637e-07	-7.07356e-07	-8.53841e-06	-5.99276e-07	-4.29838e-06	-2.32442e-06	-6.02193e-07			59	-1.63033e-06	-1.22915e-06	-1.86113e-06	-1.50099e-05	-1.35238e-06	-4.57626e-06	-1.18915e-05	-1.27793e-06
60	-1.84811e-07	-9.11816e-08	-1.91055e-07	-2.02888e-06	-8.69062e-08	-5.41356e-07	-2.78751e-07	-9.62524e-08			60	-1.44273e-07	-1.25852e-07	-1.35164e-07	-1.63246e-06	-1.1451e-07	-8.21451e-07	-4.44345e-07	-1.15067e-07			60	-3.11527e-07	-2.34866e-07	-3.55635e-07	-2.86994e-06	-2.58414e-07	-8.7457e-07	-2.27338e-06	-2.44187e-07
61	-4.03376e-08	-1.76287e-08	-4.24052e-08	-5.53526e-07	-1.68364e-08	-1.10164e-07	-5.32659e-08	-1.9049e-08			61	-2.75663e-08	-2.40466e-08	-2.5826e-08	-3.11951e-07	-2.18796e-08	-1.5696e-07	-8.49088e-08	-2.1986e-08			61	-5.95236e-08	-4.48761e-08	-6.79519e-08	-5.48429e-07	-4.93757e-08	-1.67111e-07	-4.3442e-07	-4.66573e-08
62	-8.80418e-09	-3.40822e-09	-9.41189e-09	-1.51003e-07	-3.26171e-09	-2.24174e-08	-1.01777e-08	-3.76991e-09			62	-5.26705e-09	-4.59458e-09	-4.93456e-09	-5.96055e-08	-4.18054e-09	-2.99905e-08	-1.62238e-08	-4.20087e-09			62	-1.13731e-08	-8.57446e-09	-1.29835e-08	-1.0479e-07	-9.43423e-09	-3.193e-08	-8.30061e-08	-8.91481e-09
63	-1.92162e-09	-6.58926e-10	-2.08897e-09	-4.11934e-08	-6.31887e-10	-4.5617e-09	-1.94465e-09	-7.46086e-10			63	-1.00636e-09	-8.77882e-10	-9.4284e-10	-1.13888e-08	-7.98774e-10	-5.73029e-09	-3.09987e-09	-8.02659e-10			63	-2.17303e-09	-1.63832e-09	-2.48074e-09	-2.00223e-08	-1.8026e-09	-6.10086e-09	-1.586e-08	-1.70335e-09
64	-4.19416e-10	-1.27393e-10	-4.63649e-10	-1.12374e-08	-1.22415e-10	-9.28257e-10	-3.71562e-10	-1.47654e-10			64	-1.92284e-10	-1.67736e-10	-1.80147e-10	-2.17605e-09	-1.52621e-10	-1.09488e-09	-5.92291e-10	-1.53364e-10			64	-4.15196e-10	-3.13032e-10	-4.73994e-10	-3.82563e-09	-3.4442e-10	-1.16569e-09	-3.03036e-09	-3.25459e-10
65	-9.15425e-11	-2.46293e-11	-1.02907e-10	-3.06554e-09	-2.37153e-11	-1.8889e-10	-7.09942e-11	-2.92216e-11			65	-3.67393e-11	-3.20492e-11	-3.44205e-11	-4.15775e-10	-2.91613e-11	-2.09199e-10	-1.13169e-10	-2.93032e-11			65	-7.93304e-11	-5.9811e-11	-9.05659e-11	-7.3096e-10	-6.58081e-11	-2.22726e-10	-5.79007e-10	-6.21852e-11
66	-1.99802e-11	-4.76168e-12	-2.28403e-11	-8.36271e-10	-4.59433e-12	-3.84371e-11	-1.35648e-11	-5.7831e-12			66	-7.01969e-12	-6.12362e-12	-6.57667e-12	-7.94416e-11	-5.57184e-12	-3.99715e-11	-2.16231e-11	-5.59894e-12			66	-1.51586e-11	-1.14294e-11	-1.73036e-11	-1.39665e-10	-1.25738e-11	-4.25574e-11	-1.10629e-10	-1.18817e-11
67	-4.36092e-12	-9.20594e-13	-5.06941e-12	-2.28132e-10	-8.90054e-13	-7.82154e-12	-2.59182e-12	-1.14451e-12			67	-1.34124e-12	-1.17003e-12	-1.2566e-12	-1.51788e-11	-1.06461e-12	-7.63735e-12	-4.13151e-12	-1.06979e-12			67	-2.77359e-12	-2.09068e-12	-3.16696e-12	-2.6686e-11	-2.30234e-12	-8.13169e-12	-2.11391e-11	-2.17454e-12
68	-9.51823e-13	-1.77982e-13	-1.12516e-12	-6.22339e-11	-1.72429e-13	-1.5916e-12	-4.95217e-13	-2.26504e-13			68	-2.56267e-13	-2.23557e-13	-2.40096e-13	-2.9002e-12	-2.03415e-13	-1.45926e-12	-7.89404e-13	-2.04404e-13			68	-5.29159e-13	-3.99365e-13	-6.05038e-13	-5.09872e-12	-4.39302e-13	-1.48763e-12	-4.03979e-12	-4.1534e-13
69	-2.07747e-13	-3.441e-14	-2.49729e-13	-1.69772e-11	-3.34045e-14	-3.23873e-13	-9.46208e-14	-4.48263e-14			69	-4.89644e-14	-4.27149e-14	-4.58748e-14	-5.54137e-13	-3.88663e-14	-2.78821e-13	-1.50831e-13	-3.90554e-14			69	-9.98413e-14	0	-1.15816e-13	-9.32517e-13	-8.38667e-14	-2.85546e-13	-7.38825e-13	0
70	-4.53432e-14	-6.65261e-15	-5.54275e-14	-4.63134e-12	-6.47142e-15	-6.59047e-14	-1.80791e-14	-8.87137e-15			70	-9.35553e-15	-8.16151e-15	-8.76524e-15	-1.05878e-13	-7.42618e-15	-5.32742e-14	-2.88192e-14	-7.4623e-15			70	0	0	0	-1.77717e-13	0	0	-1.41775e-13	0
71	-9.89668e-15	-1.28618e-15	-1.23022e-14	-1.26342e-12	-1.2537e-15	-1.34109e-14	-3.45437e-15	-1.75569e-15			71	-1.78754e-15	-1.55941e-15	-1.67476e-15	-2.02301e-14	-1.41892e-15	-1.01791e-14	-5.50646e-15	-1.42582e-15			71	0	0	0	0	0	0	0	0
72	-2.16007e-15	-2.48661e-16	-2.73047e-15	-3.44656e-13	-2.42878e-16	-2.72898e-15	-6.60023e-16	-3.4746e-16			72	-3.41542e-16	-2.97956e-16	-3.19994e-16	-3.86533e-15	-2.71112e-16	-1.94491e-15	-1.05211e-15	-2.72431e-16			72	0	0	0	0	0	0	0	0
73	-4.71461e-16	-4.80746e-17	-6.06029e-16	-9.40213e-14	-4.70525e-17	-5.55317e-16	-1.2611e-16	-6.87643e-17			73	-6.52576e-17	-5.69301e-17	-6.11409e-17	-7.38544e-16	-5.18012e-17	-3.71614e-16	-2.01027e-16	-5.20532e-17			73	0	0	0	0	0	0	0	0
74	-1.02902e-16	-9.29446e-18	-1.34508e-16	-2.56487e-14	-9.11542e-18	-1.13001e-16	-2.40958e-17	-1.36088e-17			74	-1.24686e-17	-1.08776e-17	-1.16821e-17	-1.41113e-16	-9.89764e-18	-7.1004e-17	-3.84101e-17	-9.94578e-18			74	0	0	0	0	0	0	0	0
75	-2.24596e-17	-1.79693e-18	-2.98542e-17	-6.9969e-15	-1.76592e-18	-2.29945e-17	-4.60397e-18	-2.69326e-18			75	-2.38235e-18	-2.07837e-18	-2.23208e-18	-2.69623e-17	-1.89114e-18	-1.35667e-17	-7.33898e-18	-1.90034e-18			75	0	0	0	0	0	0	0	0
76	-4.90206e-18	-3.47408e-19	-6.62615e-18	-1.90873e-15	-3.4211e-19	-4.67913e-18	-8.79677e-19	-5.33009e-19			76	-4.55191e-19	-3.97113e-19	-4.26481e-19	-5.15165e-18	-3.61339e-19	-2.59219e-18	-1.40225e-18	-3.63097e-19			76	0	0	0	0	0	0	0	0
77	-1.06993e-18	-6.71658e-20	-1.47068e-18	-5.20697e-16	-6.62765e-20	-9.52153e-19	-1.68079e-19	-1.05485e-19			77	-8.69724e-20	-7.5876e-20	-8.14872e-20	-9.84319e-19	-6.9041e-20	-4.95288e-19	-2.67928e-19	-6.93767e-20			77	0	0	0	0	0	0	0	0
78	-2.33526e-19	-1.29854e-20	-3.26417e-19	-1.42045e-16	-1.28397e-20	-1.93753e-19	-3.21148e-20	-2.08761e-20			78	-1.66176e-20	-1.44976e-20	-1.55696e-20	-1.88073e-19	-1.31916e-20	-9.46344e-20	-5.11928e-20	-1.32558e-20			78	0	0	0	0	0	0	0	0
79	-5.09698e-20	-2.51052e-21	-7.24485e-20	-3.87494e-17	-2.48741e-21	-3.94266e-20	-6.13615e-21	-4.13149e-21			79	-3.1751e-21	-2.77004e-21	-2.97487e-21	-3.59348e-20	-2.52052e-21	-1.80818e-20	-9.78137e-21	-2.53278e-21			79	0	0	0	0	0	0	0	0
80	-1.11248e-20	-4.85369e-22	-1.608e-20	-1.05707e-17	-4.81884e-22	-8.02289e-21	-1.17243e-21	-8.17644e-22			80	-6.06659e-22	-5.29269e-22	-5.68405e-22	-6.86603e-21	-4.81595e-22	-3.45487e-21	-1.86892e-21	-4.83937e-22			80	0	0	0	0	0	0	0	0
81	-2.42811e-21	-9.38382e-23	-3.56896e-21	-2.88366e-18	-9.33548e-23	-1.63257e-21	-2.24015e-22	-1.61816e-22			81	-1.15913e-22	-1.01127e-22	-1.08604e-22	-1.31188e-21	-9.20181e-23	-6.60121e-22	-3.57093e-22	-9.24656e-23			81	0	0	0	0	0	0	0	0
82	-5.29964e-22	-1.81421e-23	-7.92131e-22	-7.86656e-19	-1.80855e-23	-3.32211e-22	-4.28025e-23	-3.20243e-23			82	-2.21472e-23	-1.93222e-23	-2.07509e-23	-2.5066e-22	-1.75819e-23	-1.26129e-22	-6.82296e-23	-1.76674e-23			82	0	0	0	0	0	0	0	0
83	-1.15671e-22	-3.50748e-24	-1.75814e-22	-2.14597e-19	-3.50369e-24	-6.76014e-23	-8.17824e-24	-6.33777e-24			83	-4.23163e-24	-3.69188e-24	-3.96484e-24	-4.78933e-23	-3.35936e-24	-2.40994e-23	-1.30366e-23	-3.3757e-24			83	0	0	0	0	0	0	0	0
84	-2.52465e-23	-6.78115e-25	-3.9022e-23	-5.85416e-20	-6.78765e-25	-1.37561e-23	-1.56261e-24	-1.25428e-24			84	-8.08528e-25	-7.05405e-25	-7.57557e-25	-9.15092e-24	-6.41872e-25	-4.60467e-24	-2.49089e-24	-6.44993e-25			84	0	0	0	0	0	0	0	0
85	-5.51036e-24	-1.31103e-25	-8.66094e-24	-1.597e-20	-1.31496e-25	-2.79923e-24	-2.98567e-25	-2.48228e-25			85	-1.54484e-25	-1.34781e-25	-1.44745e-25	-1.74846e-24	-1.22642e-25	-8.79811e-25	-4.75933e-25	-1.23239e-25			85	0	0	0	0	0	0	0	0
86	-1.2027e-24	-2.53466e-26	-1.9223e-24	-4.35656e-21	-2.54746e-26	-5.69613e-25	-5.7047e-26	-4.91257e-26			86	-2.95169e-26	-2.57525e-26	-2.76563e-26	-3.34076e-25	-2.34332e-26	-1.68105e-25	-9.09361e-26	-2.35471e-26			86	0	0	0	0	0	0	0	0
87	-2.62504e-25	-4.90035e-27	-4.26655e-25	-1.18846e-21	-4.93517e-27	-1.1591e-25	-1.08999e-26	-9.72223e-27			87	-5.63972e-27	-4.92051e-27	-5.28425e-27	-6.38314e-26	-4.47737e-27	-3.21198e-26	-1.73751e-26	-4.49914e-27			87	0	0	0	0	0	0	0	0
88	-5.72945e-26	-9.47405e-28	-9.46964e-26	-3.24208e-22	-9.56085e-28	-2.35865e-26	-2.08264e-27	-1.92408e-27			88	-1.07757e-27	-9.40158e-28	-1.00965e-27	-1.21962e-26	-8.5549e-28	-6.13711e-27	-3.31985e-27	-8.5965e-28			88	0	0	0	0	0	0	0	0
89	-1.25052e-26	-1.83165e-28	-2.10179e-26	-8.8443e-23	-1.85221e-28	-4.79959e-27	-3.97929e-28	-3.80786e-28			89	-2.05889e-28	-1.79635e-28	-1.92913e-28	-2.33031e-27	-1.63458e-28	-1.17262e-27	-6.34321e-28	-1.64253e-28			89	0	0	0	0	0	0	0	0
90	-2.72941e-27	-3.54121e-29	-4.66493e-27	-2.4127e-23	-3.58827e-29	-9.76665e-28	-7.6032e-29	-7.53595e-29			90	-3.93388e-29	-3.43228e-29	-3.68597e-29	-4.4525e-28	-3.12319e-29	-2.24051e-28	-1.21199e-28	-3.13837e-29			90	0	0	0	0	0	0	0	0
91	-5.95726e-28	-6.84635e-30	-1.03538e-27	-6.58178e-24	-6.95152e-30	-1.98741e-28	-1.45274e-29	-1.4914e-29			91	-7.51637e-30	-6.55802e-30	-7.04273e-30	-8.50734e-29	-5.96746e-30	-4.28094e-29	-2.31575e-29	-5.99648e-30			91	0	0	0	0	0	0	0	0
92	-1.30024e-28	-1.32363e-30	-2.29804e-28	-1.79549e-24	-1.34671e-30	-4.04416e-29	-2.77574e-30	-2.95157e-30			92	-1.43614e-30	-1.25304e-30	-1.34564e-30	-1.62549e-29	-1.1402e-30	-8.17956e-30	-4.42468e-30	-1.14574e-30			92	0	0	0	0	0	0	0	0
93	-2.83794e-29	-2.55903e-31	-5.10051e-29	-4.89805e-25	-2.60896e-31	-8.22943e-30	-5.30358e-31	-5.84131e-31			93	-2.744e-31	-2.39416e-31	-2.5711e-31	-3.1058e-30	-2.17858e-31	-1.56287e-30	-8.45421e-31	-2.18917e-31			93	0	0	0	0	0	0	0	0
94	-6.19413e-30	-4.94747e-32	-1.13206e-29	-1.33617e-25	-5.05432e-32	-1.6746e-30	-1.01335e-31	-1.15603e-31			94	-5.24289e-32	-4.57451e-32	-4.91257e-32	-5.93422e-31	-4.1626e-32	-2.98616e-31	-1.61534e-31	-4.18284e-32			94	0	0	0	0	0	0	0	0
95	-1.35194e-30	-9.56514e-33	-2.51261e-30	-3.64504e-26	-9.79167e-33	-3.40763e-31	-1.93621e-32	-2.28784e-32			95	-1.00175e-32	-8.74048e-33	-9.38639e-33	-1.13384e-31	-7.95346e-33	-5.70564e-32	-3.08642e-32	-7.99213e-33			95	0	0	0	0	0	0	0	0
96	-0.0421763	-0.0421763	-0.0421763	-0.0421763	-0.0421763	-0.0421763	-0.0421763	-0.0421763			96	-0.0576949	-0.0576949	-0.0576949	-0.0576949	-0.0576949	-0.0576949	-0.0576949	-0.0576949			96	0.0816579	0.0824631	0.0869601	0.0656892	0.0885575	0.0668154	0.0798754	0.0860568
97	-0.035764	-0.0357735	-0.0352217	-0.0380557	-0.0351777	-0.0377758	-0.0361205	-0.0353906			97	-0.0494272	-0.0492819	-0.0486371	-0.0529096	-0.0483901	-0.0522765	-0.0501142	-0.0487224			97	0.0995189	0.100013	0.1062	0.0775235	0.107876	0.0793516	0.0974008	0.104573
98	-0.0276872	-0.0277143	-0.0266792	-0.0325229	-0.0266031	-0.0318779	-0.0283343	-0.0269874			98	-0.0387832	-0.0385715	-0.0372259	-0.04627	-0.036856	-0.0448148	-0.0402212	-0.0374709			98	0.122515	0.122659	0.130239	0.0938552	0.129123	0.0967361	0.120198	0.127978
99	-0.0187595	-0.0187577	-0.017611	-0.0254484	-0.0174941	-0.0245418	-0.019462	-0.0179038			99	-0.0266729	-0.0265098	-0.0247788	-0.0375449	-0.0244363	-0.0352905	-0.0284764	-0.0251459			99	0.0838316	0.0830376	0.074576	0.115299	0.0729061	0.119125	0.0915066	0.0764515
100	-0.0104551	-0.0103844	-0.00967027	-0.0173635	-0.00953016	-0.0163185	-0.0112367	-0.00977102			100	-0.0152212	-0.0150504	-0.0137059	-0.0269929	-0.0134075	-0.0243922	-0.0167531	-0.013914			100	0.0525842	0.0531412	0.055646	0.0868496	0.0565064	0.0757912	0.0500374	0.0552681
101	-0.00455725	-0.00446041	-0.00420647	-0.00950502	-0.00408389	-0.00836568	-0.00522445	-0.00417353			101	-0.00668742	-0.00651425	-0.00599013	-0.0159591	-0.00577184	-0.0136216	-0.0078539	-0.0059724			101	0.0659635	0.0664374	0.0679679	0.0491046	0.0685355	0.0529773	0.0637567	0.0678187
102	-0.00147534	-0.00140604	-0.00137233	-0.00388203	-0.00129765	-0.00313032	-0.00187151	-0.0013143			102	-0.00217142	-0.00205946	-0.00195911	-0.00686948	-0.00183837	-0.00524184	-0.00282328	-0.00188559			102	0.0751537	0.0759007	0.0757413	0.0620268	0.0765078	0.065702	0.0724551	0.0764132
103	-0.000344686	-0.000321379	-0.000324297	-0.00118558	-0.000299578	-0.000842729	-0.000490769	-0.000301342			103	-0.000507875	-0.000469188	-0.000463388	-0.00210699	-0.000422711	-0.00141571	-0.00074143	-0.000430217			103	-0.00104431	-0.00088018	-0.0011195	0.00057456	-0.000935393	-0.00208143	-0.00195556	-0.000891408
104	-7.40421e-05	-6.45975e-05	-7.00691e-05	-0.000268485	-6.04572e-05	-0.00018116	-0.000107967	-6.15873e-05			104	-0.000101526	-9.31218e-05	-9.29302e-05	-0.000477856	-8.40912e-05	-0.000296866	-0.000154655	-8.54231e-05			104	-0.0002097	-0.000175338	-0.000225631	-0.000877385	-0.000186842	-0.000440587	-0.000423307	-0.000177676
105	-1.54905e-05	-1.2599e-05	-1.47857e-05	-6.2309e-05	-1.18172e-05	-3.71854e-05	-2.61257e-05	-1.22131e-05			105	-1.95721e-05	-1.79259e-05	-1.79267e-05	-9.48322e-05	-1.61951e-05	-5.78075e-05	-3.00861e-05	-1.64454e-05			105	-4.04627e-05	-3.37777e-05	-4.35698e-05	-0.000174771	-3.60134e-05	-8.5944e-05	-8.25101e-05	-3.42318e-05
106	-3.21886e-06	-2.44275e-06	-3.09748e-06	-1.46343e-05	-2.29531e-06	-7.522e-06	-6.24361e-06	-2.40758e-06			106	-3.74604e-06	-3.43002e-06	-3.43157e-06	-1.82548e-05	-3.0991e-06	-1.10859e-05	-5.76857e-06	-3.14678e-06			106	-7.7458e-06	-6.46408e-06	-8.34184e-06	-3.3668e-05	-6.89265e-06	-1.64874e-05	-1.58262e-05	-6.55114e-06
107	-6.67992e-07	-4.7307e-07	-6.47987e-07	-3.41921e-06	-4.45288e-07	-1.51726e-06	-1.48852e-06	-4.74064e-07			107	-7.1599e-07	-6.55554e-07	-6.559e-07	-3.49293e-06	-5.92318e-07	-2.11967e-06	-1.10294e-06	-6.01422e-07			107	-1.48052e-06	-1.23546e-06	-1.5945e-06	-6.44308e-06	-1.3174e-06	-3.15267e-06	-3.02615e-06	-1.25211e-06
108	-1.3859e-07	-9.15962e-08	-1.35521e-07	-7.98073e-07	-8.63656e-08	-3.05881e-07	-3.54707e-07	-9.3325e-08			108	-1.36813e-07	-1.25263e-07	-1.25331e-07	-6.67577e-07	-1.1318e-07	-4.05061e-07	-2.10765e-07	-1.1492e-07			108	-2.82903e-07	-2.36074e-07	-3.04683e-07	-1.23145e-06	-2.51731e-07	-6.0247e-07	-5.78288e-07	-2.39255e-07
109	-2.87523e-08	-1.77342e-08	-2.83418e-08	-1.86241e-07	-1.67502e-08	-6.16593e-08	-8.45177e-08	-1.83714e-08			109	-2.61411e-08	-2.39343e-08	-2.39474e-08	-1.27561e-07	-2.16256e-08	-7.73972e-08	-4.02718e-08	-2.1958e-08			109	-5.40549e-08	-4.51072e-08	-5.82167e-08	-2.35307e-07	-4.80988e-08	-1.15117e-07	-1.10496e-07	-4.57151e-08
110	-5.96497e-09	-3.43354e-09	-5.9271e-09	-4.34603e-08	-3.2486e-09	-1.2429e-08	-2.0138e-08	-3.61644e-09			110	-4.99478e-09	-4.57315e-09	-4.57564e-09	-2.43733e-08	-4.13201e-09	-1.47884e-08	-7.69477e-09	-4.19554e-09			110	-1.03283e-08	-8.61866e-09	-1.11235e-08	-4.49605e-08	-9.19025e-09	-2.19957e-08	-2.11127e-08	-8.73483e-09
111	-1.23749e-09	-6.64771e-10	-1.23953e-09	-1.01416e-08	-6.30046e-10	-2.50537e-09	-4.79828e-09	-7.11902e-10			111	-9.54353e-10	-8.73792e-10	-8.74268e-10	-4.65701e-09	-7.89502e-10	-2.82562e-09	-1.47024e-09	-8.01644e-10			111	-1.97342e-09	-1.64677e-09	-2.12537e-09	-8.59063e-09	-1.75598e-09	-4.20272e-09	-4.034e-09	-1.66897e-09
112	-2.56731e-10	-1.28707e-10	-2.59221e-10	-2.36658e-09	-1.22193e-10	-5.05019e-10	-1.14328e-09	-1.40139e-10			112	-1.82348e-10	-1.66956e-10	-1.67047e-10	-8.89815e-10	-1.5085e-10	-5.39893e-10	-2.80919e-10	-1.5317e-10			112	-3.77062e-10	-3.14649e-10	-4.06095e-10	-1.64141e-09	-3.35515e-10	-8.03017e-10	-7.70776e-10	-3.18891e-10
113	-5.32615e-11	-2.49191e-11	-5.42106e-11	-5.52248e-10	-2.36986e-11	-1.01799e-10	-2.72409e-10	-2.75866e-11			113	-3.48412e-11	-3.19002e-11	-3.19176e-11	-1.70017e-10	-2.88229e-11	-1.03158e-10	-5.36752e-11	-2.92663e-11			113	-7.2045e-11	-6.01216e-11	-7.7594e-11	-3.13626e-10	-6.41051e-11	-1.53433e-10	-1.47273e-10	-6.09304e-11
114	-1.10496e-11	-4.8246e-12	-1.1337e-11	-1.28869e-10	-4.59619e-12	-2.05201e-11	-6.49068e-11	-5.43047e-12			114	-6.6571e-12	-6.09518e-12	-6.0985e-12	-3.24852e-11	-5.50719e-12	-1.97104e-11	-1.02557e-11	-5.59193e-12			114	-1.37661e-11	-1.14857e-11	-1.48251e-11	-5.99235e-11	-1.22486e-11	-2.93166e-11	-2.81389e-11	-1.1642e-11
115	-2.29236e-12	-9.34095e-13	-2.37089e-12	-3.00719e-11	-8.91402e-13	-4.13632e-12	-1.54653e-11	-1.069e-12			115	-1.27197e-12	-1.16461e-12	-1.16524e-12	-6.20694e-12	-1.05226e-12	-3.76607e-12	-1.95956e-12	-1.06845e-12			115	-2.518e-12	-2.10266e-12	-2.71369e-12	-1.14482e-11	-2.24243e-12	-5.60109e-12	-5.37805e-12	-2.13061e-12
116	-4.75574e-13	-1.80851e-13	-4.95822e-13	-7.01737e-12	-1.72882e-13	-8.33777e-13	-3.6849e-12	-2.10434e-13			116	-2.43035e-13	-2.22522e-13	-2.22643e-13	-1.18596e-12	-2.01055e-13	-7.19584e-13	-3.74413e-13	-2.0415e-13			116	-4.81235e-13	-4.03359e-13	-5.19175e-13	-2.09467e-12	-4.29317e-13	-1.02637e-12	-9.82438e-13	-4.07352e-13
117	-9.86626e-14	-3.50147e-14	-1.03691e-13	-1.63752e-12	-3.35293e-14	-1.68068e-13	-8.78e-13	-4.14242e-14			117	-4.64367e-14	-4.25173e-14	-4.25403e-14	-2.26601e-13	-3.84155e-14	-1.37491e-13	-7.15391e-14	-3.90069e-14			117	-9.1854e-14	0	-9.98413e-14	-4.01362e-13	-8.18698e-14	-1.95689e-13	-1.87702e-13	0
118	-2.04686e-14	-6.77923e-15	-2.16847e-14	-3.82121e-13	-6.50279e-15	-3.38782e-14	-2.092e-13	-8.15443e-15			118	-8.87266e-15	-8.12378e-15	-8.12819e-15	-4.32967e-14	-7.34005e-15	-2.62705e-14	-1.3669e-14	-7.45307e-15			118	0	0	0	0	0	0	0	0
119	-4.24642e-15	-1.31253e-15	-4.5349e-15	-8.91691e-14	-1.26117e-15	-6.82898e-15	-4.9846e-14	-1.60521e-15			119	-1.6953e-15	-1.55221e-15	-1.55305e-15	-8.27271e-15	-1.40246e-15	-5.01951e-15	-2.61173e-15	-1.42406e-15			119	0	0	0	0	0	0	0	0
120	-8.80963e-16	-2.5412e-16	-9.48379e-16	-2.08079e-14	-2.44597e-16	-1.37655e-15	-1.18768e-14	-3.15989e-16			120	-3.2392e-16	-2.96581e-16	-2.96742e-16	-1.58067e-15	-2.67968e-16	-9.59081e-16	-4.99024e-16	-2.72096e-16			120	0	0	0	0	0	0	0	0
121	-1.82765e-16	-4.92005e-17	-1.98333e-16	-4.85558e-15	-4.7438e-17	-2.77477e-16	-2.82987e-15	-6.22029e-17			121	-6.18913e-17	-5.66678e-17	-5.66985e-17	-3.02018e-16	-5.12007e-17	-1.83252e-16	-9.53485e-17	-5.19895e-17			121	0	0	0	0	0	0	0	0
122	-3.79164e-17	-9.52574e-18	-4.14773e-17	-1.13306e-15	-9.20029e-18	-5.59323e-17	-6.74271e-16	-1.22447e-17			122	-1.18256e-17	-1.08275e-17	-1.08334e-17	-5.77066e-17	-9.7829e-18	-3.5014e-17	-1.82182e-17	-9.93365e-18			122	0	0	0	0	0	0	0	0
123	-7.86615e-18	-1.84429e-18	-8.67409e-18	-2.64404e-16	-1.78434e-18	-1.12745e-17	-1.60658e-16	-2.4104e-18			123	-2.25951e-18	-2.06882e-18	-2.06994e-18	-1.1026e-17	-1.86922e-18	-6.69014e-18	-3.48096e-18	-1.89803e-18			123	0	0	0	0	0	0	0	0
124	-1.63191e-18	-3.57074e-19	-1.814e-18	-6.16994e-17	-3.4606e-19	-2.27266e-18	-3.82799e-17	-4.74491e-19			124	-4.31724e-19	-3.95289e-19	-3.95503e-19	-2.10674e-18	-3.57151e-19	-1.27829e-18	-6.65107e-19	-3.62656e-19			124	0	0	0	0	0	0	0	0
125	-3.38557e-19	-6.91334e-20	-3.7936e-19	-1.43978e-17	-6.71162e-20	-4.58109e-19	-9.12093e-18	-9.34042e-20			125	-8.24894e-20	-7.5528e-20	-7.55688e-20	-4.02535e-19	-6.82408e-20	-2.44243e-19	-1.27082e-19	-6.92929e-20			125	0	0	0	0	0	0	0	0
126	-7.02372e-20	-1.3385e-20	-7.93352e-20	-3.35976e-18	-1.30168e-20	-9.23431e-20	-2.17324e-18	-1.83868e-20			126	-1.57612e-20	-1.44311e-20	-1.44389e-20	-7.69123e-20	-1.30388e-20	-4.66676e-20	-2.42815e-20	-1.32398e-20			126	0	0	0	0	0	0	0	0
127	-1.45714e-20	-2.59148e-21	-1.65913e-20	-7.8401e-19	-2.52452e-21	-1.8614e-20	-5.17816e-19	-3.61947e-21			127	-3.0115e-21	-2.75736e-21	-2.75885e-21	-1.46956e-20	-2.49132e-21	-8.9168e-21	-4.63947e-21	-2.52974e-21			127	0	0	0	0	0	0	0	0
128	-3.02299e-21	-5.01738e-22	-3.46972e-21	-1.82951e-19	-4.89614e-22	-3.75211e-21	-1.2338e-19	-7.12498e-22			128	-5.75406e-22	-5.2685e-22	-5.27134e-22	-2.8079e-21	-4.76015e-22	-1.70374e-21	-8.86464e-22	-4.83358e-22			128	0	0	0	0	0	0	0	0
129	-6.27151e-22	-9.7142e-23	-7.25618e-22	-4.26922e-20	-9.49574e-23	-7.56329e-22	-2.93976e-20	-1.40256e-22			129	-1.09943e-22	-1.00665e-22	-1.00719e-22	-5.36505e-22	-9.09522e-23	-3.25534e-22	-1.69377e-22	-9.23554e-23			129	0	0	0	0	0	0	0	0
130	-1.30109e-22	-1.88077e-23	-1.51748e-22	-9.96234e-21	-1.84164e-23	-1.52457e-22	-7.00454e-21	-2.76097e-23			130	-2.10067e-23	-1.92341e-23	-1.92445e-23	-1.0251e-22	-1.73782e-23	-6.21998e-23	-3.23628e-23	-1.76464e-23			130	0	0	0	0	0	0	0	0
131	-2.69924e-23	-3.64138e-24	-3.17348e-23	-2.32474e-21	-3.57174e-24	-3.07314e-23	-1.66897e-21	-5.43501e-24			131	-4.01375e-24	-3.67507e-24	-3.67704e-24	-1.95866e-23	-3.32045e-24	-1.18845e-23	-6.18356e-24	-3.3717e-24			131	0	0	0	0	0	0	0	0
132	-5.59986e-24	-7.05011e-25	-6.63666e-24	-5.42486e-22	-6.92715e-25	-6.19466e-24	-3.97663e-22	-1.06989e-24			132	-7.66907e-25	-7.02195e-25	-7.02573e-25	-3.74241e-24	-6.34439e-25	-2.27078e-24	-1.18149e-24	-6.44232e-25			132	0	0	0	0	0	0	0	0
133	-1.16175e-24	-1.36498e-25	-1.38792e-24	-1.26591e-22	-1.34348e-25	-1.24868e-24	-9.47509e-23	-2.1061e-25			133	-1.46533e-25	-1.34169e-25	-1.34241e-25	-7.15063e-25	-1.21222e-25	-4.3388e-25	-2.25748e-25	-1.23094e-25			133	0	0	0	0	0	0	0	0
134	-2.41016e-25	-2.64275e-26	-2.90254e-25	-2.95403e-23	-2.60559e-26	-2.51703e-25	-2.25762e-23	-4.14589e-26			134	-2.7998e-26	-2.56356e-26	-2.56494e-26	-1.36627e-25	-2.31619e-26	-8.29016e-26	-4.31336e-26	-2.35196e-26			134	0	0	0	0	0	0	0	0
135	-5.00013e-26	-5.11664e-27	-6.07004e-26	-6.89332e-24	-5.05337e-27	-5.07369e-26	-5.37923e-24	-8.16125e-27			135	-5.34957e-27	-4.8982e-27	-4.90083e-27	-2.61053e-26	-4.42554e-27	-1.584e-26	-8.24155e-27	-4.49389e-27			135	0	0	0	0	0	0	0	0
136	-1.03733e-26	-9.90638e-28	-1.26942e-26	-1.60858e-24	-9.80068e-28	-1.02273e-26	-1.2817e-24	-1.60656e-27			136	-1.02214e-27	-9.359e-28	-9.36402e-28	-4.98795e-27	-8.45587e-28	-3.02656e-27	-1.57471e-27	-8.5865e-28			136	0	0	0	0	0	0	0	0
137	-2.15205e-27	-1.91798e-28	-2.65473e-27	-3.75366e-25	-1.90078e-28	-2.06155e-27	-3.05391e-25	-3.16253e-28			137	-1.953e-28	-1.78823e-28	-1.78918e-28	-9.53047e-28	-1.61566e-28	-5.78286e-28	-3.0088e-28	-1.64062e-28			137	0	0	0	0	0	0	0	0
138	-4.46464e-28	-3.71342e-29	-5.5518e-28	-8.75928e-26	-3.68644e-29	-4.15557e-28	-7.27652e-26	-6.22549e-29			138	-3.7316e-29	-3.41677e-29	-3.41859e-29	-1.82099e-28	-3.08704e-29	-1.10493e-28	-5.74892e-29	-3.13475e-29			138	0	0	0	0	0	0	0	0
139	-9.26235e-29	-7.18959e-30	-1.16104e-28	-2.044e-26	-7.14961e-30	-8.37656e-29	-1.73377e-26	-1.2255e-29			139	-7.12996e-30	-6.52842e-30	-6.53191e-30	-3.47936e-29	-5.89841e-30	-2.1112e-29	-1.09845e-29	-5.98958e-30			139	0	0	0	0	0	0	0	0
140	-1.92157e-29	-1.39198e-30	-2.42807e-29	-4.76975e-27	-1.38662e-30	-1.6885e-29	-4.13105e-27	-2.41241e-30			140	-1.36232e-30	-1.24739e-30	-1.24805e-30	-6.64802e-30	-1.12701e-30	-4.03388e-30	-2.0988e-30	-1.14443e-30			140	0	0	0	0	0	0	0	0
141	-3.9865e-30	-2.69503e-31	-5.0778e-30	-1.11303e-27	-2.68926e-31	-3.40359e-30	-9.84302e-28	-4.74887e-31			141	-2.60298e-31	-2.38338e-31	-2.38466e-31	-1.27024e-30	-2.15337e-31	-7.70756e-31	-4.01018e-31	-2.18667e-31			141	0	0	0	0	0	0	0	0
142	-8.27039e-31	-5.21787e-32	-1.06191e-30	-2.5973e-28	-5.21565e-32	-6.86076e-31	-2.34529e-28	-9.34824e-32			142	-4.97352e-32	-4.55393e-32	-4.55636e-32	-2.42704e-31	-4.11445e-32	-1.47269e-31	-7.66225e-32	-4.17807e-32			142	0	0	0	0	0	0	0	0
143	-1.71578e-31	-1.01024e-32	-2.22077e-31	-6.06088e-29	-1.01154e-32	-1.38295e-31	-5.5881e-29	-1.84022e-32			143	-9.50289e-33	-8.7012e-33	-8.70585e-33	-4.63735e-32	-7.86147e-33	-2.81387e-32	-1.46403e-32	-7.98306e-33			143	0	0	0	0	0	0	0	0
144	-0.0421763	-0.0421763	-0.0421763	-0.0421763	-0.0421763	-0.0421763	-0.0421763	-0.0421763			144	-0.0576949	-0.0576949	-0.0576949	-0.0576949	-0.0576949	-0.0576949	-0.0576949	-0.0576949			144	0.0823795	0.0827677	0.0872786	0.0714337	0.0881031	0.0725607	0.0823425	0.0856853
145	-0.0357309	-0.0357451	-0.0352323	-0.0372634	-0.0352045	-0.0370035	-0.0358338	-0.035433			145	-0.0493157	-0.0492392	-0.0485846	-0.0515361	-0.0484343	-0.0510976	-0.0495199	-0.0487861			145	0.100201	0.100386	0.106312	0.0854679	0.107003	0.0871845	0.100135	0.104074
146	-0.027631	-0.0276599	-0.0266959	-0.030782	-0.0266447	-0.0302325	-0.0278017	-0.0270646			146	-0.0385949	-0.0384873	-0.0371617	-0.0432937	-0.0369325	-0.042316	-0.0390299	-0.0375935			146	0.123114	0.123086	0.13013	0.104506	0.129515	0.106959	0.123059	0.127378
147	-0.0186863	-0.0186938	-0.0176013	-0.0228834	-0.0175209	-0.022171	-0.0188465	-0.0179859			147	-0.0264835	-0.0264045	-0.024728	-0.0330696	-0.0245085	-0.0316248	-0.0270006	-0.0252894			147	0.0828969	0.0825217	0.0743774	0.113363	0.073309	0.107038	0.0849784	0.0771684
148	-0.0103843	-0.0103393	-0.00961985	-0.0145328	-0.00952432	-0.0137577	-0.010599	-0.00981754			148	-0.0150595	-0.014963	-0.0136225	-0.0217542	-0.013427	-0.0202771	-0.0154792	-0.0140152			148	0.0530301	0.0533093	0.0558681	0.0628128	0.0563965	0.0561021	0.0524114	0.0550462
149	-0.00450591	-0.0044404	-0.00414343	-0.0071955	-0.00406189	-0.00654177	-0.00471691	-0.00418776			149	-0.00658381	-0.0064738	-0.00589517	-0.0114213	-0.00575291	-0.0101807	-0.00693615	-0.00600819			149	0.0662967	0.0665494	0.0681425	0.0573717	0.0684957	0.0593985	0.0657349	0.0676884
150	-0.00144724	-0.00140044	-0.00132666	-0.00269372	-0.00127896	-0.00232489	-0.00157667	-0.00131413			150	-0.00212083	-0.00204764	-0.00189219	-0.00431563	-0.00181576	-0.00363683	-0.00232557	-0.00189027			150	0.0754666	0.0759342	0.0761966	0.0686162	0.0766534	0.0702112	0.0743847	0.0764318
151	-0.000335273	-0.000320452	-0.000307355	-0.000733849	-0.000293079	-0.00059268	-0.000380032	-0.000300382			151	-0.000491846	-0.000466767	-0.000438773	-0.00117859	-0.000414258	-0.000929013	-0.000561205	-0.000429902			151	-0.000988707	-0.000883623	-0.000991152	-0.00223455	-0.000890665	-0.00163048	-0.00125638	-0.000872883
152	-7.00367e-05	-6.4519e-05	-6.4411e-05	-0.000157782	-5.90981e-05	-0.000124729	-8.12414e-05	-6.10747e-05			152	-9.80819e-05	-9.26548e-05	-8.75002e-05	-0.000248992	-8.22493e-05	-0.000190713	-0.000113253	-8.52923e-05			152	-0.000197998	-0.000176054	-0.000198516	-0.000483321	-0.000177522	-0.000337095	-0.000255514	-0.000173827
153	-1.41885e-05	-1.26037e-05	-1.30932e-05	-3.39467e-05	-1.15603e-05	-2.51618e-05	-1.73099e-05	-1.20556e-05			153	-1.88988e-05	-1.78366e-05	-1.686e-05	-4.85691e-05	-1.58341e-05	-3.69683e-05	-2.18753e-05	-1.64175e-05			153	-3.81836e-05	-3.39168e-05	-3.82848e-05	-9.44742e-05	-3.42019e-05	-6.54357e-05	-4.94093e-05	-3.34843e-05
154	-2.85566e-06	-2.44749e-06	-2.64417e-06	-7.19113e-06	-2.24782e-06	-5.01917e-06	-3.65814e-06	-2.36583e-06			154	-3.61684e-06	-3.41295e-06	-3.22666e-06	-9.31738e-06	-3.02981e-06	-7.0832e-06	-4.18846e-06	-3.14136e-06			154	-7.30875e-06	-6.49075e-06	-7.32817e-06	-1.81311e-05	-6.5454e-06	-1.25411e-05	-9.46245e-06	-6.40785e-06
155	-5.74023e-07	-4.74731e-07	-5.33321e-07	-1.51875e-06	-4.36569e-07	-9.99031e-07	-7.71864e-07	-4.63758e-07			155	-6.91284e-07	-6.52293e-07	-6.1671e-07	-1.78165e-06	-5.79066e-07	-1.35411e-06	-8.0061e-07	-6.00383e-07			155	-1.39696e-06	-1.24056e-06	-1.40068e-06	-3.46726e-06	-1.25101e-06	-2.39763e-06	-1.80879e-06	-1.22472e-06
156	-1.15358e-07	-9.20617e-08	-1.07543e-07	-3.2057e-07	-8.47716e-08	-1.98767e-07	-1.62813e-07	-9.08877e-08			156	-1.32092e-07	-1.2464e-07	-1.17842e-07	-3.4047e-07	-1.10648e-07	-2.58757e-07	-1.52984e-07	-1.14721e-07			156	-2.66935e-07	-2.37049e-07	-2.67645e-07	-6.62598e-07	-2.39045e-07	-4.58167e-07	-3.45635e-07	-2.3402e-07
157	-2.31816e-08	-1.78522e-08	-2.16848e-08	-6.76567e-08	-1.646e-08	-3.95435e-08	-3.43411e-08	-1.78115e-08			157	-2.5239e-08	-2.38154e-08	-2.25164e-08	-6.50556e-08	-2.11417e-08	-4.94417e-08	-2.92312e-08	-2.19201e-08			157	-5.10038e-08	-4.52935e-08	-5.11397e-08	-1.26607e-07	-4.56748e-08	-8.7544e-08	-6.60417e-08	-4.47149e-08
158	-4.65841e-09	-3.4618e-09	-4.37246e-09	-1.42787e-08	-3.19598e-09	-7.86683e-09	-7.24325e-09	-3.49055e-09			158	-4.82243e-09	-4.55042e-09	-4.30222e-09	-1.24303e-08	-4.03956e-09	-9.44688e-09	-5.58522e-09	-4.18829e-09			158	-9.74533e-09	-8.65427e-09	-9.77131e-09	-2.4191e-08	-8.7271e-09	-1.67271e-08	-1.26186e-08	-8.54371e-09
159	-9.36119e-10	-6.71292e-10	-8.81648e-10	-3.01347e-09	-6.20553e-10	-1.56503e-09	-1.52775e-09	-6.84047e-10			159	-9.21423e-10	-8.69451e-10	-8.22028e-10	-2.37506e-09	-7.71838e-10	-1.80502e-09	-1.06717e-09	-8.00258e-10			159	-1.86204e-09	-1.65358e-09	-1.86701e-09	-4.62219e-09	-1.66749e-09	-3.19606e-09	-2.41105e-09	-1.63245e-09
160	-1.88115e-10	-1.30173e-10	-1.77772e-10	-6.35981e-10	-1.20491e-10	-3.11348e-10	-3.22233e-10	-1.34053e-10			160	-1.76056e-10	-1.66126e-10	-1.57065e-10	-4.53805e-10	-1.47475e-10	-3.44886e-10	-2.03904e-10	-1.52906e-10			160	-3.55781e-10	-3.1595e-10	-3.56729e-10	-8.83163e-10	-3.18606e-10	-6.10671e-10	-4.6068e-10	-3.11912e-10
161	-3.78022e-11	-2.52423e-11	-3.58454e-11	-1.34221e-10	-2.33952e-11	-6.19396e-11	-6.79655e-11	-2.62706e-11			161	-3.36391e-11	-3.17418e-11	-3.00105e-11	-8.67087e-11	-2.81781e-11	-6.58975e-11	-3.896e-11	-2.92157e-11			161	-6.79802e-11	-6.03696e-11	-6.81615e-11	-1.68748e-10	-6.08762e-11	-1.16681e-10	-8.80228e-11	-5.95984e-11
162	-7.59644e-12	-4.89484e-12	-7.22774e-12	-2.83269e-11	-4.54257e-12	-1.23223e-11	-1.43353e-11	-5.14827e-12			162	-6.42743e-12	-6.06492e-12	-5.73413e-12	-1.65675e-11	-5.38399e-12	-1.25911e-11	-7.4441e-12	-5.58227e-12			162	-1.29886e-11	-1.15357e-11	-1.3024e-11	-3.22433e-11	-1.16316e-11	-2.2296e-11	-1.68179e-11	-1.13856e-11
163	-1.52652e-12	-9.49178e-13	-1.45738e-12	-5.97827e-12	-8.82015e-13	-2.4514e-12	-3.02361e-12	-1.00891e-12			163	-1.22809e-12	-1.15883e-12	-1.09562e-12	-3.16556e-12	-1.02872e-12	-2.40578e-12	-1.42235e-12	-1.06661e-12			163	-2.37622e-12	-2.11064e-12	-2.38421e-12	-6.15974e-12	-2.12862e-12	-4.26075e-12	-3.07711e-12	-2.08269e-12
164	-3.06758e-13	-1.84059e-13	-2.9386e-13	-1.26169e-12	-1.71258e-13	-4.87682e-13	-6.3774e-13	-1.97718e-13			164	-2.34651e-13	-2.21418e-13	-2.09341e-13	-6.04845e-13	-1.96557e-13	-4.59673e-13	-2.71768e-13	-2.03797e-13			164	-4.53279e-13	-4.03359e-13	-4.55276e-13	-1.12621e-12	-4.05355e-13	-7.80759e-13	-5.89063e-13	-3.97368e-13
165	-6.16437e-14	-3.56916e-14	-5.9253e-14	-2.66274e-13	-3.32525e-14	-9.70197e-14	-1.34512e-13	-3.87469e-14			165	-4.48348e-14	-4.23064e-14	-3.99989e-14	-1.15568e-13	-3.75562e-14	-8.78298e-14	-5.19268e-14	-3.89395e-14			165	-8.58635e-14	0	-8.58635e-14	-2.15657e-13	0	-1.47765e-13	-1.11822e-13	0
166	-1.23874e-14	-6.92109e-15	-1.19476e-14	-5.61962e-14	-6.45653e-15	-1.93011e-14	-2.83713e-14	-7.59327e-15			166	-8.56659e-15	-8.0835e-15	-7.6426e-15	-2.20816e-14	-7.17587e-15	-1.67817e-14	-9.92166e-15	-7.4402e-15			166	0	0	0	0	0	0	0	0
167	-2.48928e-15	-1.3421e-15	-2.40906e-15	-1.186e-14	-1.25364e-15	-3.83977e-15	-5.98409e-15	-1.48806e-15			167	-1.63682e-15	-1.54452e-15	-1.46028e-15	-4.21915e-15	-1.37109e-15	-3.20648e-15	-1.89573e-15	-1.4216e-15			167	0	0	0	0	0	0	0	0
168	-5.00227e-16	-2.60251e-16	-4.85755e-16	-2.503e-15	-2.43415e-16	-7.63885e-16	-1.26217e-15	-2.91617e-16			168	-3.12747e-16	-2.95112e-16	-2.79015e-16	-8.06156e-16	-2.61975e-16	-6.12664e-16	-3.62218e-16	-2.71626e-16			168	0	0	0	0	0	0	0	0
169	-1.00522e-16	-5.04663e-17	-9.79459e-17	-5.28248e-16	-4.72631e-17	-1.51968e-16	-2.66216e-16	-5.71484e-17			169	-5.97566e-17	-5.63871e-17	-5.33116e-17	-1.54033e-16	-5.00555e-17	-1.17062e-16	-6.92091e-17	-5.18997e-17			169	0	0	0	0	0	0	0	0
170	-2.02001e-17	-9.78613e-18	-1.97495e-17	-1.11485e-16	-9.17691e-18	-3.02325e-17	-5.61504e-17	-1.11994e-17			170	-1.14177e-17	-1.07739e-17	-1.01863e-17	-2.94311e-17	-9.56411e-18	-2.23671e-17	-1.32238e-17	-9.9165e-18			170	0	0	0	0	0	0	0	0
171	-4.05925e-18	-1.89767e-18	-3.98221e-18	-2.35284e-17	-1.78185e-18	-6.01446e-18	-1.18433e-17	-2.19476e-18			171	-2.18158e-18	-2.05857e-18	-1.9463e-18	-5.62342e-18	-1.82741e-18	-4.27368e-18	-2.52667e-18	-1.89475e-18			171	0	0	0	0	0	0	0	0
172	-8.15716e-19	-3.67984e-19	-8.0296e-19	-4.96557e-18	-3.45975e-19	-1.19652e-18	-2.49798e-18	-4.3011e-19			172	-4.16835e-19	-3.93333e-19	-3.7188e-19	-1.07447e-18	-3.49164e-19	-8.16574e-19	-4.82772e-19	-3.62031e-19			172	0	0	0	0	0	0	0	0
173	-1.6392e-19	-7.13572e-20	-1.61906e-19	-1.04796e-18	-6.71768e-20	-2.38036e-19	-5.26875e-19	-8.42891e-20			173	-7.96446e-20	-7.51542e-20	-7.10552e-20	-2.05299e-19	-6.67148e-20	-1.56023e-19	-9.22433e-20	-6.91733e-20			173	0	0	0	0	0	0	0	0
174	-3.29401e-20	-1.38372e-20	-3.26461e-20	-2.21168e-19	-1.30435e-20	-4.73549e-20	-1.11129e-19	-1.65182e-20			174	-1.52177e-20	-1.43598e-20	-1.35765e-20	-3.92267e-20	-1.27472e-20	-2.98114e-20	-1.7625e-20	-1.3217e-20			174	0	0	0	0	0	0	0	0
175	-6.61939e-21	-2.68322e-21	-6.58265e-21	-4.66767e-20	-2.53261e-21	-9.4208e-21	-2.34393e-20	-3.23709e-21			175	-2.90765e-21	-2.74372e-21	-2.59408e-21	-7.49506e-21	-2.43561e-21	-5.69607e-21	-3.3676e-21	-2.52537e-21			175	0	0	0	0	0	0	0	0
176	-1.33018e-21	-5.20314e-22	-1.3273e-21	-9.85092e-21	-4.91748e-22	-1.87418e-21	-4.94382e-21	-6.34377e-22			176	-5.55565e-22	-5.24245e-22	-4.95651e-22	-1.43209e-21	-4.65372e-22	-1.08835e-21	-6.43449e-22	-4.82524e-22			176	0	0	0	0	0	0	0	0
177	-2.67303e-22	-1.00896e-22	-2.67633e-22	-2.079e-21	-9.5481e-23	-3.72849e-22	-1.04275e-21	-1.24319e-22			177	-1.06152e-22	-1.00168e-22	-9.47043e-23	-2.73629e-22	-8.89186e-23	-2.07952e-22	-1.22944e-22	-9.21961e-23			177	0	0	0	0	0	0	0	0
178	-5.37151e-23	-1.95651e-23	-5.39645e-23	-4.38764e-22	-1.85392e-23	-7.41748e-23	-2.19937e-22	-2.4363e-23			178	-2.02824e-23	-1.91391e-23	-1.80952e-23	-5.22825e-23	-1.69897e-23	-3.97334e-23	-2.34909e-23	-1.7616e-23			178	0	0	0	0	0	0	0	0
179	-1.07942e-23	-3.79396e-24	-1.08812e-23	-9.25993e-23	-3.59969e-24	-1.47564e-23	-4.63892e-23	-4.77444e-24			179	-3.87537e-24	-3.65691e-24	-3.45746e-24	-9.98965e-24	-3.24622e-24	-7.59187e-24	-4.48841e-24	-3.36589e-24			179	0	0	0	0	0	0	0	0
180	-2.16911e-24	-7.35701e-25	-2.19405e-24	-1.95427e-23	-6.9894e-25	-2.93563e-24	-9.78443e-24	-9.35652e-25			180	-7.40466e-25	-6.98727e-25	-6.60618e-25	-1.90873e-24	-6.20255e-25	-1.45058e-24	-8.57602e-25	-6.43122e-25			180	0	0	0	0	0	0	0	0
181	-4.35888e-25	-1.42663e-25	-4.424e-25	-4.12441e-24	-1.35711e-25	-5.84016e-25	-2.06373e-24	-1.83361e-25			181	-1.41481e-25	-1.33506e-25	-1.26225e-25	-3.64702e-25	-1.18512e-25	-2.77163e-25	-1.63862e-25	-1.22882e-25			181	0	0	0	0	0	0	0	0
182	-8.75927e-26	-2.76643e-26	-8.92041e-26	-8.7044e-25	-2.63505e-26	-1.16184e-25	-4.35283e-25	-3.59334e-26			182	-2.70328e-26	-2.55091e-26	-2.41178e-26	-6.96838e-26	-2.26441e-26	-5.29577e-26	-3.13092e-26	-2.3479e-26			182	0	0	0	0	0	0	0	0
183	-1.7602e-26	-5.36449e-27	-1.79868e-26	-1.83703e-25	-5.11638e-27	-2.31137e-26	-9.181e-26	-7.0419e-27			183	-5.16516e-27	-4.87403e-27	-4.6082e-27	-1.33145e-26	-4.32661e-27	-1.01186e-26	-5.98225e-27	-4.48615e-27			183	0	0	0	0	0	0	0	0
184	-3.53715e-27	-1.04025e-27	-3.62679e-27	-3.87697e-26	-9.9343e-28	-4.59825e-27	-1.93646e-26	-1.38001e-27			184	-9.86907e-28	-9.31283e-28	-8.8049e-28	-2.54401e-27	-8.26685e-28	-1.93337e-27	-1.14303e-27	-8.5717e-28			184	0	0	0	0	0	0	0	0
185	-7.10799e-28	-2.01719e-28	-7.31294e-28	-8.1822e-27	-1.92891e-28	-9.14778e-28	-4.08439e-27	-2.70442e-28			185	-1.88568e-28	-1.77941e-28	-1.68236e-28	-4.86086e-28	-1.57955e-28	-3.6941e-28	-2.18399e-28	-1.6378e-28			185	0	0	0	0	0	0	0	0
186	-1.42837e-28	-3.91161e-29	-1.47456e-28	-1.72682e-27	-3.74529e-29	-1.81986e-28	-8.6148e-28	-5.29987e-29			186	-3.60298e-29	-3.39992e-29	-3.21449e-29	-9.28767e-29	-3.01804e-29	-7.05833e-29	-4.17295e-29	-3.12935e-29			186	0	0	0	0	0	0	0	0
187	-2.87033e-29	-7.58516e-30	-2.97324e-29	-3.64438e-28	-7.27211e-30	-3.62044e-29	-1.81703e-28	-1.03862e-29			187	-6.88421e-30	-6.49624e-30	-6.14193e-30	-1.7746e-29	-5.76658e-30	-1.34864e-29	-7.97327e-30	-5.97926e-30			187	0	0	0	0	0	0	0	0
188	-5.768e-30	-1.47087e-30	-5.99514e-30	-7.69132e-29	-1.412e-30	-7.20252e-30	-3.83249e-29	-2.0354e-30			188	-1.31537e-30	-1.24124e-30	-1.17354e-30	-3.39074e-30	-1.10182e-30	-2.57685e-30	-1.52345e-30	-1.14246e-30			188	0	0	0	0	0	0	0	0
189	-1.15909e-30	-2.85222e-31	-1.20884e-30	-1.62322e-29	-2.74163e-31	-1.43287e-30	-8.08351e-30	-3.98879e-31			189	-2.51327e-31	-2.37164e-31	-2.24229e-31	-6.4787e-31	-2.10525e-31	-4.92359e-31	-2.91087e-31	-2.1829e-31			189	0	0	0	0	0	0	0	0
190	-2.32922e-31	-5.53085e-32	-2.43746e-31	-3.42575e-30	-5.32333e-32	-2.85056e-31	-1.70497e-30	-7.81687e-32			190	-4.80211e-32	-4.53151e-32	-4.28435e-32	-1.23789e-31	-4.0225e-32	-9.40753e-32	-5.5618e-32	-4.17088e-32			190	0	0	0	0	0	0	0	0
191	-4.68063e-32	-1.07251e-32	-4.91481e-32	-7.2299e-31	-1.03361e-32	-5.67091e-32	-3.59614e-31	-1.53188e-32			191	-9.1754e-33	-8.65837e-33	-8.18614e-33	-2.36524e-32	-7.68578e-33	-1.7975e-32	-1.06269e-32	-7.96932e-33			191	0	0	0	0	0	0	0	0
192	-0.0421763	-0.0421763	-0.0421763	-0.0421763	-0.0421763	-0.0421763	-0.0421763	-0.0421763			192	-0.0576949	-0.0576949	-0.0576949	-0.0576949	-0.0576949	-0.0576949	-0.0576949	-0.0576949			192	0.0830169	0.0830783	0.0870053	0.0767904	0.0875865	0.0774976	0.0836763	0.0849583
193	-0.0356991	-0.0357183	-0.0352757	-0.0365623	-0.0352561	-0.0364037	-0.0357038	-0.0354809			193	-0.0492293	-0.0491991	-0.0486134	-0.0504543	-0.0485194	-0.0502122	-0.0492454	-0.0488587			193	0.100826	0.100756	0.105812	0.0925622	0.106328	0.0936184	0.1015	0.103257
194	-0.0275749	-0.0276088	-0.0267642	-0.0293203	-0.0267253	-0.0290027	-0.0275687	-0.0271521			194	-0.0384457	-0.0384083	-0.0372301	-0.0409918	-0.0370804	-0.040467	-0.0384953	-0.0377329			194	0.12369	0.123503	0.129441	0.113502	0.129871	0.114931	0.124368	0.126514
195	-0.0186164	-0.0186338	-0.0176348	-0.0208968	-0.0175735	-0.0205064	-0.018579	-0.0180792			195	-0.0263264	-0.0263059	-0.024801	-0.0297929	-0.0246492	-0.0290638	-0.026373	-0.0254529			195	0.0821244	0.0820377	0.0748349	0.0980848	0.0740935	0.0948693	0.0822011	0.0779866
196	-0.0103236	-0.0102969	-0.00958399	-0.0125287	-0.00951407	-0.0121316	-0.0103179	-0.00987047			196	-0.0149271	-0.0148812	-0.013604	-0.0183392	-0.0134667	-0.0176493	-0.0149395	-0.0141315			196	0.0533599	0.0534665	0.0557918	0.0477728	0.0561219	0.0488263	0.0534005	0.054807
197	-0.00446689	-0.00442158	-0.00407727	-0.00583612	-0.00402056	-0.0055436	-0.00449505	-0.00420387			197	-0.00650545	-0.00643592	-0.00581523	-0.00882472	-0.00571786	-0.00830424	-0.00654951	-0.00604936			197	0.0665344	0.0666536	0.0681597	0.0622769	0.0683892	0.0631519	0.0665238	0.0675445
198	-0.00142796	-0.00139514	-0.00127507	-0.00205346	-0.00124421	-0.0019015	-0.00145239	-0.00131401			198	-0.00208563	-0.00203653	-0.00182308	-0.00311749	-0.00177376	-0.00285914	-0.00212231	-0.00189583			198	0.0756647	0.0759653	0.0766379	0.0718452	0.033765	0.0727287	0.07545	0.076451
199	-0.000329193	-0.000319595	-0.000289643	-0.000519993	-0.000281784	-0.000467921	-0.000338133	-0.00029905			199	-0.000481312	-0.000464489	-0.000413868	-0.000790738	-0.00039915	-0.000704633	-0.000494626	-0.000429678			199	-0.000957383	-0.000886854	-0.000865178	-0.00158909	-0.000813678	-0.00137167	-0.00102089	-0.000853099
200	-6.74306e-05	-6.44628e-05	-5.92439e-05	-0.000108402	-5.66966e-05	-9.68479e-05	-6.95364e-05	-6.05295e-05			200	-9.58494e-05	-9.22153e-05	-8.20816e-05	-0.000162012	-7.89851e-05	-0.000142941	-9.87753e-05	-8.51748e-05			200	-0.000191433	-0.000176726	-0.000172229	-0.000328798	-0.000161574	-0.000279887	-0.000204782	-0.000169724
201	-1.33913e-05	-1.26145e-05	-1.17689e-05	-2.19734e-05	-1.10958e-05	-1.92553e-05	-1.39902e-05	-1.19013e-05			201	-1.84635e-05	-1.77525e-05	-1.57984e-05	-3.13923e-05	-1.51955e-05	-2.76394e-05	-1.90379e-05	-1.63921e-05			201	-3.69062e-05	-3.40474e-05	-3.31739e-05	-6.38004e-05	-3.1106e-05	-5.41844e-05	-3.95047e-05	-3.26875e-05
202	-2.64245e-06	-2.45379e-06	-2.32451e-06	-4.40573e-06	-2.1597e-06	-3.79257e-06	-2.79567e-06	-2.32669e-06			202	-3.53334e-06	-3.39689e-06	-3.02285e-06	-6.01436e-06	-2.90724e-06	-5.29321e-06	-3.64367e-06	-3.13637e-06			202	-7.06382e-06	-6.5158e-06	-6.34838e-06	-1.22267e-05	-5.95206e-06	-1.03793e-05	-7.56211e-06	-6.25513e-06
203	-5.20782e-07	-4.76766e-07	-4.5861e-07	-8.81499e-07	-4.19926e-07	-7.45639e-07	-5.57928e-07	-4.54367e-07			203	-6.75317e-07	-6.49225e-07	-5.77733e-07	-1.14976e-06	-5.55627e-07	-1.01182e-06	-6.96421e-07	-5.99426e-07			203	-1.35013e-06	-1.24536e-06	-1.21335e-06	-2.33749e-06	-1.13758e-06	-1.98413e-06	-1.44541e-06	-1.19552e-06
204	-1.02613e-07	-9.26145e-08	-9.04617e-08	-1.76299e-07	-8.16329e-08	-1.46546e-07	-1.11317e-07	-8.87124e-08			204	-1.2904e-07	-1.24055e-07	-1.10394e-07	-2.19706e-07	-1.06169e-07	-1.93346e-07	-1.33074e-07	-1.14538e-07			204	-2.57985e-07	-2.37965e-07	-2.31848e-07	-4.46673e-07	-2.17369e-07	-3.79144e-07	-2.76193e-07	-2.2844e-07
205	-2.02176e-08	-1.79901e-08	-1.7843e-08	-3.5257e-08	-1.58687e-08	-2.87997e-08	-2.22088e-08	-1.73198e-08			205	-2.4656e-08	-2.37034e-08	-2.10932e-08	-4.198e-08	-2.02859e-08	-3.69433e-08	-2.54268e-08	-2.1885e-08			205	-4.92939e-08	-4.54687e-08	-4.42999e-08	-8.53477e-08	-4.15331e-08	-7.24446e-08	-5.27731e-08	-4.36486e-08
206	-3.98339e-09	-3.49451e-09	-3.51939e-09	-7.05073e-09	-3.08471e-09	-5.65976e-09	-4.43082e-09	-3.38143e-09			206	-4.71104e-09	-4.52905e-09	-4.03029e-09	-8.02116e-09	-3.87603e-09	-7.0588e-09	-4.85832e-09	-4.18158e-09			206	-9.41861e-09	-8.68777e-09	-8.46443e-09	-1.63074e-08	-7.93575e-09	-1.38421e-08	-1.00834e-08	-8.33995e-09
207	-7.84828e-10	-6.78792e-10	-6.94172e-10	-1.41001e-09	-5.99633e-10	-1.11226e-09	-8.83979e-10	-6.60171e-10			207	-9.00138e-10	-8.65369e-10	-7.70071e-10	-1.5326e-09	-7.40595e-10	-1.34873e-09	-9.28283e-10	-7.98975e-10			207	-1.79961e-09	-1.65998e-09	-1.6173e-09	-3.11587e-09	-1.51629e-09	-2.64482e-09	-1.92665e-09	-1.59352e-09
208	-1.54631e-10	-1.31852e-10	-1.3692e-10	-2.81973e-10	-1.16562e-10	-2.18583e-10	-1.7636e-10	-1.28888e-10			208	-1.71989e-10	-1.65347e-10	-1.47138e-10	-2.92835e-10	-1.41506e-10	-2.57703e-10	-1.77368e-10	-1.5266e-10			208	-3.43853e-10	-3.17173e-10	-3.09019e-10	-5.9535e-10	-2.89718e-10	-5.05347e-10	-3.68127e-10	-3.04473e-10
209	-3.04663e-11	-2.56117e-11	-2.70063e-11	-5.63891e-11	-2.26584e-11	-4.29561e-11	-3.51851e-11	-2.51633e-11			209	-3.2862e-11	-3.15929e-11	-2.81138e-11	-5.59519e-11	-2.70375e-11	-4.92394e-11	-3.38897e-11	-2.91688e-11			209	-6.56997e-11	-6.06031e-11	-5.90439e-11	-1.13754e-10	-5.53564e-11	-9.65568e-11	-7.03378e-11	-5.81767e-11
210	-6.00263e-12	-4.97496e-12	-5.32678e-12	-1.12767e-11	-4.40455e-12	-8.44176e-12	-7.01967e-12	-4.91274e-12			210	-6.27895e-12	-6.03649e-12	-5.37172e-12	-1.06907e-11	-5.16606e-12	-9.4082e-12	-6.47533e-12	-5.57329e-12			210	-1.25529e-11	-1.15795e-11	-1.12814e-11	-2.17352e-11	-1.05768e-11	-1.8448e-11	-1.34409e-11	-1.11167e-11
211	-1.18267e-12	-9.66364e-13	-1.05066e-12	-2.25512e-12	-8.56197e-13	-1.65898e-12	-1.40047e-12	-9.59134e-13			211	-1.19972e-12	-1.1534e-12	-1.02638e-12	-2.04268e-12	-9.8708e-13	-1.79763e-12	-1.23725e-12	-1.06489e-12			211	-2.29635e-12	-2.11863e-12	-2.06472e-12	-4.15235e-12	-1.93492e-12	-3.37663e-12	-2.46009e-12	-2.03476e-12
212	-2.33016e-13	-1.87712e-13	-2.07235e-13	-4.50979e-13	-1.66435e-13	-3.26025e-13	-2.79404e-13	-1.87256e-13			212	-2.29231e-13	-2.20381e-13	-1.96111e-13	-3.90295e-13	-1.88602e-13	-3.43475e-13	-2.36401e-13	-2.03468e-13			212	-4.39302e-13	-4.05355e-13	-3.95371e-13	-7.6079e-13	-3.69413e-13	-6.44975e-13	-4.69254e-13	-3.89381e-13
213	-4.591e-14	-3.64622e-14	-4.08754e-14	-9.01868e-14	-3.23532e-14	-6.40706e-14	-5.5743e-14	-3.65587e-14			213	-4.37991e-14	-4.21083e-14	-3.7471e-14	-7.45737e-14	-3.60361e-14	-6.56279e-14	-4.51694e-14	-3.88767e-14			213	-8.38667e-14	0	0	-1.45768e-13	0	-1.23803e-13	-8.98571e-14	0
214	-9.04544e-15	-7.08261e-15	-8.06235e-15	-1.80356e-14	-6.28911e-15	-1.25912e-14	-1.11211e-14	-7.1375e-15			214	-8.3687e-15	-8.04567e-15	-7.15961e-15	-1.42488e-14	-6.88543e-15	-1.25396e-14	-8.63054e-15	-7.42817e-15			214	0	0	0	0	0	0	0	0
215	-1.78218e-15	-1.37576e-15	-1.59023e-15	-3.60676e-15	-1.22254e-15	-2.47444e-15	-2.21874e-15	-1.39348e-15			215	-1.59901e-15	-1.53729e-15	-1.36799e-15	-2.72252e-15	-1.3156e-15	-2.39594e-15	-1.64904e-15	-1.4193e-15			215	0	0	0	0	0	0	0	0
216	-3.51135e-16	-2.67236e-16	-3.13661e-16	-7.2128e-16	-2.37648e-16	-4.86278e-16	-4.42655e-16	-2.72056e-16			216	-3.05522e-16	-2.93732e-16	-2.61383e-16	-5.20192e-16	-2.51372e-16	-4.57794e-16	-3.15083e-16	-2.71186e-16			216	0	0	0	0	0	0	0	0
217	-6.91825e-17	-5.19094e-17	-6.1867e-17	-1.44242e-16	-4.61961e-17	-9.55638e-17	-8.83127e-17	-5.31146e-17			217	-5.83762e-17	-5.61236e-17	-4.99426e-17	-9.9393e-17	-4.80297e-17	-8.74711e-17	-6.02032e-17	-5.18155e-17			217	0	0	0	0	0	0	0	0
218	-1.36307e-17	-1.00832e-17	-1.22028e-17	-2.88455e-17	-8.98002e-18	-1.87803e-17	-1.7619e-17	-1.03698e-17			218	-1.11539e-17	-1.07236e-17	-9.54257e-18	-1.8991e-17	-9.17705e-18	-1.67132e-17	-1.15031e-17	-9.9004e-18			218	0	0	0	0	0	0	0	0
219	-2.6856e-18	-1.95861e-18	-2.4069e-18	-5.76853e-18	-1.74562e-18	-3.69072e-18	-3.51511e-18	-2.02453e-18			219	-2.13118e-18	-2.04896e-18	-1.8233e-18	-3.62862e-18	-1.75346e-18	-3.19339e-18	-2.1979e-18	-1.89167e-18			219	0	0	0	0	0	0	0	0
220	-5.29131e-19	-3.80451e-19	-4.74741e-19	-1.15359e-18	-3.39329e-19	-7.25303e-19	-7.01289e-19	-3.95258e-19			220	-4.07206e-19	-3.91497e-19	-3.4838e-19	-6.9332e-19	-3.35034e-19	-6.10164e-19	-4.19954e-19	-3.61441e-19			220	0	0	0	0	0	0	0	0
221	-1.04252e-19	-7.39009e-20	-9.36389e-20	-2.30695e-19	-6.59619e-20	-1.42537e-19	-1.39912e-19	-7.71678e-20			221	-7.78048e-20	-7.48037e-20	-6.65652e-20	-1.32473e-19	-6.4015e-20	-1.16584e-19	-8.02408e-20	-6.90606e-20			221	0	0	0	0	0	0	0	0
222	-2.05403e-20	-1.43549e-20	-1.84695e-20	-4.61345e-20	-1.28223e-20	-2.80115e-20	-2.79134e-20	-1.50658e-20			222	-1.48662e-20	-1.42928e-20	-1.27187e-20	-2.53116e-20	-1.22314e-20	-2.22758e-20	-1.53317e-20	-1.31954e-20			222	0	0	0	0	0	0	0	0
223	-4.04696e-21	-2.78838e-21	-3.64296e-21	-9.22599e-21	-2.49251e-21	-5.50485e-21	-5.56893e-21	-2.94136e-21			223	-2.84048e-21	-2.73094e-21	-2.43016e-21	-4.83628e-21	-2.33705e-21	-4.25626e-21	-2.92943e-21	-2.52125e-21			223	0	0	0	0	0	0	0	0
224	-7.97355e-22	-5.4163e-22	-7.18545e-22	-1.84502e-21	-4.84517e-22	-1.08182e-21	-1.11104e-21	-5.74253e-22			224	-5.42731e-22	-5.21803e-22	-4.64333e-22	-9.24068e-22	-4.4654e-22	-8.13246e-22	-5.59728e-22	-4.81735e-22			224	0	0	0	0	0	0	0	0
225	-1.57099e-22	-1.05209e-22	-1.41727e-22	-3.68966e-22	-9.41848e-23	-2.126e-22	-2.2166e-22	-1.12114e-22			225	-1.037e-22	-9.97013e-23	-8.87204e-23	-1.76562e-22	-8.53205e-23	-1.55387e-22	-1.06948e-22	-9.20452e-23			225	0	0	0	0	0	0	0	0
226	-3.09525e-23	-2.04364e-23	-2.79545e-23	-7.3786e-23	-1.83085e-23	-4.17803e-23	-4.42228e-23	-2.18884e-23			226	-1.98139e-23	-1.905e-23	-1.69519e-23	-3.37357e-23	-1.63022e-23	-2.969e-23	-2.04345e-23	-1.75871e-23			226	0	0	0	0	0	0	0	0
227	-6.09843e-24	-3.96968e-24	-5.5138e-24	-1.47557e-23	-3.55897e-24	-8.2107e-24	-8.82275e-24	-4.27337e-24			227	-3.78584e-24	-3.6399e-24	-3.239e-24	-6.44587e-24	-3.11487e-24	-5.67288e-24	-3.90444e-24	-3.36037e-24			227	0	0	0	0	0	0	0	0
228	-1.20155e-24	-7.71092e-25	-1.08755e-24	-2.95085e-24	-6.91826e-25	-1.61357e-24	-1.7602e-24	-8.34308e-25			228	-7.23361e-25	-6.95479e-25	-6.18879e-25	-1.23161e-24	-5.95158e-25	-1.08392e-24	-7.46024e-25	-6.42065e-25			228	0	0	0	0	0	0	0	0
229	-2.36735e-25	-1.49781e-25	-2.14511e-25	-5.90113e-25	-1.34483e-25	-3.17101e-25	-3.51172e-25	-1.62885e-25			229	-1.38213e-25	-1.32886e-25	-1.1825e-25	-2.35324e-25	-1.13717e-25	-2.07106e-25	-1.42543e-25	-1.22679e-25			229	0	0	0	0	0	0	0	0
230	-4.66428e-26	-2.90943e-26	-4.23106e-26	-1.18011e-25	-2.61421e-26	-6.23169e-26	-7.00613e-26	-3.18008e-26			230	-2.64083e-26	-2.53906e-26	-2.2594e-26	-4.49635e-26	-2.17279e-26	-3.95718e-26	-2.72358e-26	-2.34404e-26			230	0	0	0	0	0	0	0	0
231	-9.18981e-27	-5.65144e-27	-8.34542e-27	-2.35998e-26	-5.08174e-27	-1.22466e-26	-1.39777e-26	-6.2086e-27			231	-5.04583e-27	-4.8514e-27	-4.31705e-27	-8.59117e-27	-4.15156e-27	-7.56101e-27	-5.20396e-27	-4.47875e-27			231	0	0	0	0	0	0	0	0
232	-1.81063e-27	-1.09777e-27	-1.64607e-27	-4.7195e-27	-9.87835e-28	-2.40671e-27	-2.78865e-27	-1.21213e-27			232	-9.64108e-28	-9.26962e-28	-8.24862e-28	-1.64152e-27	-7.93239e-28	-1.44469e-27	-9.94325e-28	-8.55756e-28			232	0	0	0	0	0	0	0	0
233	-3.56739e-28	-2.13236e-28	-3.24673e-28	-9.43806e-28	-1.92024e-28	-4.72968e-28	-5.56355e-28	-2.36649e-28			233	-1.84212e-28	-1.77115e-28	-1.57607e-28	-3.13644e-28	-1.51564e-28	-2.76037e-28	-1.89986e-28	-1.63509e-28			233	0	0	0	0	0	0	0	0
234	-7.02867e-29	-4.14202e-29	-6.40392e-29	-1.88743e-28	-3.73274e-29	-9.29481e-29	-1.10997e-28	-4.6202e-29			234	-3.51974e-29	-3.38416e-29	-3.01141e-29	-5.9928e-29	-2.89594e-29	-5.27426e-29	-3.63008e-29	-3.12417e-29			234	0	0	0	0	0	0	0	0
235	-1.38483e-29	-8.04568e-30	-1.26312e-29	-3.77448e-29	-7.25605e-30	-1.82662e-29	-2.21446e-29	-9.0202e-30			235	-6.72518e-30	-6.46614e-30	-5.75392e-30	-1.14505e-29	-5.53328e-30	-1.00776e-29	-6.93601e-30	-5.96936e-30			235	0	0	0	0	0	0	0	0
236	-2.72846e-30	-1.56284e-30	-2.4914e-30	-7.54821e-30	-1.4105e-30	-3.5897e-30	-4.41801e-30	-1.76105e-30			236	-1.28498e-30	-1.23549e-30	-1.0994e-30	-2.18784e-30	-1.05725e-30	-1.92553e-30	-1.32527e-30	-1.14057e-30			236	0	0	0	0	0	0	0	0
237	-5.37576e-31	-3.03574e-31	-4.91409e-31	-1.50949e-30	-2.74185e-31	-7.0545e-31	-8.81424e-31	-3.43817e-31			237	-2.45521e-31	-2.36066e-31	-2.10064e-31	-4.1803e-31	-2.02008e-31	-3.67912e-31	-2.5322e-31	-2.17928e-31			237	0	0	0	0	0	0	0	0
238	-1.05916e-31	-5.89679e-32	-9.69265e-32	-3.01868e-31	-5.32986e-32	-1.38636e-31	-1.7585e-31	-6.71249e-32			238	-4.69118e-32	-4.51054e-32	-4.01371e-32	-7.98731e-32	-3.85977e-32	-7.02971e-32	-4.83829e-32	-4.16395e-32			238	0	0	0	0	0	0	0	0
239	-2.08682e-32	-1.14542e-32	-1.9118e-32	-6.03677e-32	-1.03607e-32	-2.72448e-32	-3.50833e-32	-1.31051e-32			239	-8.96343e-33	-8.61832e-33	-7.66902e-33	-1.52614e-32	-7.37487e-33	-1.34317e-32	-9.24455e-33	-7.95607e-33			239	0	0	0	0	0	0	0	0
240	-0.0421763	-0.0421763	-0.0421763	-0.0421763	-0.0421763	-0.0421763	-0.0421763	-0.0421763			240	-0.0576949	-0.0576949	-0.0576949	-0.0576949	-0.0576949	-0.0576949	-0.0576949	-0.0576949			240	0.0836122	0.0833284	0.0856644	0.0812219	0.0862224	0.0813481	0.0837169	0.0843382
241	-0.0356691	-0.0356929	-0.0353694	-0.03605	-0.035352	-0.0359742	-0.0356534	-0.035535			241	-0.0491604	-0.049161	-0.0487423	-0.0496772	-0.0486776	-0.0495743	-0.0491341	-0.0489408			241	0.101422	0.101072	0.104211	0.0982035	0.104739	0.098526	0.101605	0.102505
242	-0.0275209	-0.0275602	-0.0269135	-0.0282941	-0.026877	-0.0281477	-0.0274808	-0.0272508			242	-0.038324	-0.0383332	-0.0374689	-0.0394011	-0.037358	-0.0391762	-0.0382817	-0.0378902			242	0.124252	0.123871	0.127691	0.120216	0.128176	0.120739	0.12452	0.125669
243	-0.018551	-0.0185767	-0.0177305	-0.0195764	-0.0176762	-0.0194033	-0.018478	-0.0181848			243	-0.0261932	-0.0262121	-0.0250395	-0.0276638	-0.0249182	-0.0273605	-0.0261301	-0.0256381			243	0.0814711	0.0815782	0.0761906	0.0880981	0.07559	0.0867663	0.0811388	0.0789129
244	-0.0102711	-0.0102565	-0.00955518	-0.0113023	-0.00949946	-0.0111342	-0.010205	-0.00993042			244	-0.0148163	-0.0148036	-0.0136567	-0.0162966	-0.0135488	-0.0160219	-0.0147281	-0.0142642			244	0.0536359	0.0536148	0.0554357	0.0513576	0.0556398	0.0517657	0.0538203	0.0545011
245	-0.00443655	-0.00440337	-0.0039887	-0.00509102	-0.00394792	-0.00497523	-0.00440296	-0.00422202			245	-0.00644433	-0.00639971	-0.00572911	-0.00747456	-0.00565849	-0.00728169	-0.00639312	-0.00609634			245	0.0667227	0.0667519	0.0680409	0.0650143	0.068195	0.065329	0.0668433	0.0673632
246	-0.00141449	-0.00138991	-0.00120376	-0.00172401	-0.00118434	-0.00166674	-0.00140051	-0.00131393			246	-0.00206044	-0.00202577	-0.00173337	-0.00253944	-0.00170171	-0.00244718	-0.00203927	-0.00190231			246	0.0757971	0.075995	0.000512915	0.0738551	-0.00312079	0.0742333	0.0758867	0.0764614
247	-0.000325215	-0.000318747	-0.00026666	-0.000419357	-0.000263109	-0.000401045	-0.000321355	-0.000297686			247	-0.000474222	-0.000462257	-0.000383285	-0.000618498	-0.000374802	-0.000589557	-0.000468402	-0.000429528			247	-0.000940443	-0.000889746	-0.000718584	-0.00129366	-0.000696594	-0.0012193	-0.000930253	-0.00083177
248	-6.58248e-05	-6.44161e-05	-5.35089e-05	-8.56504e-05	-5.27302e-05	-8.20229e-05	-6.48464e-05	-6.0013e-05			248	-9.43673e-05	-9.17828e-05	-7.55348e-05	-0.000125022	-7.37924e-05	-0.000118775	-9.3167e-05	-8.50671e-05			248	-0.000187892	-0.000177327	-0.000142038	-0.000263121	-0.000137546	-0.000246936	-0.000185764	-0.00016531
249	-1.29141e-05	-1.2629e-05	-1.04779e-05	-1.68782e-05	-1.03202e-05	-1.61323e-05	-1.27223e-05	-1.17605e-05			249	-1.81753e-05	-1.76696e-05	-1.45198e-05	-2.41567e-05	-1.41822e-05	-2.29338e-05	-1.79425e-05	-1.63684e-05			249	-3.62175e-05	-3.41639e-05	-2.73198e-05	-5.08984e-05	-2.64503e-05	-4.77312e-05	-3.58036e-05	-3.18308e-05
250	-2.5176e-06	-2.46118e-06	-2.04195e-06	-3.29663e-06	-2.01049e-06	-3.14658e-06	-2.48043e-06	-2.29185e-06			250	-3.4781e-06	-3.38102e-06	-2.77752e-06	-4.62557e-06	-2.71283e-06	-4.39082e-06	-3.43347e-06	-3.13173e-06			250	-6.9318e-06	-6.5381e-06	-5.22665e-06	-9.74829e-06	-5.0601e-06	-9.14035e-06	-6.85242e-06	-6.09096e-06
251	-4.90209e-07	-4.79091e-07	-3.97572e-07	-6.42796e-07	-3.91318e-07	-6.12754e-07	-4.83019e-07	-4.4615e-07			251	-6.64756e-07	-6.4619e-07	-5.3082e-07	-8.84171e-07	-5.18453e-07	-8.39279e-07	-6.56223e-07	-5.98536e-07			251	-1.32489e-06	-1.24962e-06	-9.98902e-07	-1.86345e-06	-9.67061e-07	-1.74719e-06	-1.30971e-06	-1.16413e-06
252	-9.54275e-08	-9.32391e-08	-7.73944e-08	-1.25295e-07	-7.61521e-08	-1.19289e-07	-9.40375e-08	-8.68333e-08			252	-1.27022e-07	-1.23474e-07	-1.01428e-07	-1.68952e-07	-9.9065e-08	-1.60373e-07	-1.25391e-07	-1.14368e-07			252	-2.53163e-07	-2.38778e-07	-1.90869e-07	-3.5608e-07	-1.84785e-07	-3.33864e-07	-2.50262e-07	-2.22443e-07
253	-1.85758e-08	-1.81451e-08	-1.50657e-08	-2.44212e-08	-1.48191e-08	-2.32213e-08	-1.83071e-08	-1.68995e-08			253	-2.42705e-08	-2.35924e-08	-1.93801e-08	-3.22821e-08	-1.89285e-08	-3.0643e-08	-2.39588e-08	-2.18526e-08			253	-4.83725e-08	-4.56237e-08	-3.64698e-08	-6.80374e-08	-3.53072e-08	-6.37924e-08	-4.78181e-08	-4.25028e-08
254	-3.6159e-09	-3.53116e-09	-2.93268e-09	-4.75986e-09	-2.88374e-09	-4.52033e-09	-3.56397e-09	-3.28897e-09			254	-4.63738e-09	-4.50781e-09	-3.70297e-09	-6.16815e-09	-3.61668e-09	-5.85497e-09	-4.57782e-09	-4.17539e-09			254	-9.24258e-09	-8.71734e-09	-6.96831e-09	-1.29999e-08	-6.74617e-09	-1.21889e-08	-9.13662e-09	-8.12105e-09
255	-7.03858e-10	-6.87187e-10	-5.70874e-10	-9.27729e-10	-5.61167e-10	-8.79937e-10	-6.9382e-10	-6.40094e-10			255	-8.86067e-10	-8.61306e-10	-7.07528e-10	-1.17855e-09	-6.91041e-10	-1.11871e-09	-8.74684e-10	-7.97795e-10			255	-1.76598e-09	-1.66562e-09	-1.33144e-09	-2.48389e-09	-1.28899e-09	-2.32893e-09	-1.74573e-09	-1.55169e-09
256	-1.3701e-10	-1.33731e-10	-1.11126e-10	-1.80821e-10	-1.09201e-10	-1.7129e-10	-1.35071e-10	-1.24574e-10			256	-1.69301e-10	-1.6457e-10	-1.35188e-10	-2.25185e-10	-1.32037e-10	-2.13752e-10	-1.67126e-10	-1.52435e-10			256	-3.37427e-10	-3.18251e-10	-2.54398e-10	-4.74598e-10	-2.46287e-10	-4.4499e-10	-3.33558e-10	-2.96485e-10
257	-2.667e-11	-2.60249e-11	-2.16317e-11	-3.52431e-11	-2.12502e-11	-3.33438e-11	-2.62951e-11	-2.42445e-11			257	-3.23484e-11	-3.14443e-11	-2.58303e-11	-4.3026e-11	-2.52284e-11	-4.08417e-11	-3.19327e-11	-2.91258e-11			257	-6.44719e-11	-6.08074e-11	-4.86088e-11	-9.06805e-11	-4.706e-11	-8.50232e-11	-6.37319e-11	-5.66488e-11
258	-5.19148e-12	-5.06461e-12	-4.21082e-12	-6.86912e-12	-4.13521e-12	-6.49078e-12	-5.11903e-12	-4.71842e-12			258	-6.18083e-12	-6.00806e-12	-4.93541e-12	-8.22098e-12	-4.8204e-12	-7.80363e-12	-6.10139e-12	-5.56509e-12			258	-1.23174e-11	-1.16191e-11	-9.2886e-12	-1.73265e-11	-8.9926e-12	-1.62467e-11	-1.21777e-11	-1.08249e-11
259	-1.01055e-12	-9.85607e-13	-8.19676e-13	-1.33884e-12	-8.04698e-13	-1.26351e-12	-9.96555e-13	-9.18292e-13			259	-1.18097e-12	-1.14796e-12	-9.43011e-13	-1.57078e-12	-9.21034e-13	-1.49104e-12	-1.16579e-12	-1.06332e-12			259	-2.25442e-12	-2.12662e-12	-1.6993e-12	-3.17096e-12	-1.64538e-12	-2.97327e-12	-2.22846e-12	-1.98085e-12
260	-1.96711e-13	-1.91805e-13	-1.59558e-13	-2.60948e-13	-1.56591e-13	-2.45957e-13	-1.94006e-13	-1.78717e-13			260	-2.25649e-13	-2.19341e-13	-1.80182e-13	-3.00129e-13	-1.75982e-13	-2.84893e-13	-2.22748e-13	-2.0317e-13			260	-4.31314e-13	-4.07352e-13	-3.23486e-13	-6.05038e-13	-3.15498e-13	-5.67098e-13	-4.25324e-13	-3.79397e-13
261	-3.8291e-14	-3.73266e-14	-3.10594e-14	-5.08606e-14	-3.04722e-14	-4.78786e-14	-3.77684e-14	-3.47816e-14			261	-4.31149e-14	-4.19094e-14	-3.44274e-14	-5.73456e-14	-3.3625e-14	-5.44346e-14	-4.25605e-14	-3.88198e-14			261	-8.38667e-14	0	0	-1.15816e-13	0	-1.09825e-13	0	0
262	-7.45359e-15	-7.26399e-15	-6.046e-15	-9.91307e-15	-5.92978e-15	-9.32016e-15	-7.35261e-15	-6.76914e-15			262	-8.23798e-15	-8.00762e-15	-6.57805e-15	-1.0957e-14	-6.42473e-15	-1.04008e-14	-8.13203e-15	-7.41731e-15			262	0	0	0	0	0	0	0	0
263	-1.45089e-15	-1.41362e-15	-1.17691e-15	-1.93212e-15	-1.15392e-15	-1.81428e-15	-1.43138e-15	-1.3174e-15			263	-1.57403e-15	-1.53002e-15	-1.25687e-15	-2.09356e-15	-1.22757e-15	-1.98729e-15	-1.55379e-15	-1.41723e-15			263	0	0	0	0	0	0	0	0
264	-2.82425e-16	-2.75099e-16	-2.29097e-16	-3.76584e-16	-2.24548e-16	-3.53172e-16	-2.78656e-16	-2.56391e-16			264	-3.00751e-16	-2.9234e-16	-2.40151e-16	-4.00015e-16	-2.34553e-16	-3.79712e-16	-2.96882e-16	-2.70791e-16			264	0	0	0	0	0	0	0	0
265	-5.49758e-17	-5.35361e-17	-4.45959e-17	-7.33987e-17	-4.36963e-17	-6.87493e-17	-5.42478e-17	-4.98984e-17			265	-5.74647e-17	-5.58573e-17	-4.58857e-17	-7.64309e-17	-4.48161e-17	-7.25516e-17	-5.67252e-17	-5.17401e-17			265	0	0	0	0	0	0	0	0
266	-1.07014e-17	-1.04185e-17	-8.68101e-18	-1.43059e-17	-8.50315e-18	-1.33829e-17	-1.05608e-17	-9.71115e-18			266	-1.09798e-17	-1.06727e-17	-8.76739e-18	-1.46036e-17	-8.56302e-18	-1.38624e-17	-1.08385e-17	-9.88601e-18			266	0	0	0	0	0	0	0	0
267	-2.08309e-18	-2.0275e-18	-1.68984e-18	-2.78831e-18	-1.65468e-18	-2.60514e-18	-2.05593e-18	-1.88997e-18			267	-2.09792e-18	-2.03922e-18	-1.67519e-18	-2.79031e-18	-1.63614e-18	-2.6487e-18	-2.07091e-18	-1.88892e-18			267	0	0	0	0	0	0	0	0
268	-4.05488e-19	-3.94565e-19	-3.28944e-19	-5.43461e-19	-3.21996e-19	-5.07123e-19	-4.00242e-19	-3.67823e-19			268	-4.0085e-19	-3.89634e-19	-3.20079e-19	-5.33145e-19	-3.12617e-19	-5.06087e-19	-3.95689e-19	-3.60918e-19			268	0	0	0	0	0	0	0	0
269	-7.89308e-20	-7.67848e-20	-6.4032e-20	-1.05924e-19	-6.26593e-20	-9.87176e-20	-7.79177e-20	-7.15852e-20			269	-7.65905e-20	-7.44474e-20	-6.11576e-20	-1.01868e-19	-5.97318e-20	-9.66982e-20	-7.56043e-20	-6.89607e-20			269	0	0	0	0	0	0	0	0
270	-1.53644e-20	-1.49428e-20	-1.24644e-20	-2.06453e-20	-1.21933e-20	-1.92166e-20	-1.51687e-20	-1.39318e-20			270	-1.46342e-20	-1.42246e-20	-1.16854e-20	-1.94639e-20	-1.1413e-20	-1.84761e-20	-1.44457e-20	-1.31764e-20			270	0	0	0	0	0	0	0	0
271	-2.99077e-21	-2.90797e-21	-2.42632e-21	-4.02391e-21	-2.37277e-21	-3.74074e-21	-2.953e-21	-2.71139e-21			271	-2.79616e-21	-2.7179e-21	-2.23274e-21	-3.71896e-21	-2.18068e-21	-3.53024e-21	-2.76014e-21	-2.51761e-21			271	0	0	0	0	0	0	0	0
272	-5.82173e-22	-5.6591e-22	-4.72306e-22	-7.84287e-22	-4.61733e-22	-7.28181e-22	-5.74879e-22	-5.27687e-22			272	-5.34264e-22	-5.19309e-22	-4.2661e-22	-7.10581e-22	-4.16663e-22	-6.74524e-22	-5.2738e-22	-4.81041e-22			272	0	0	0	0	0	0	0	0
273	-1.13324e-22	-1.1013e-22	-9.19388e-23	-1.52863e-22	-8.98517e-23	-1.41749e-22	-1.11915e-22	-1.02698e-22			273	-1.02082e-22	-9.92244e-23	-8.15125e-23	-1.35771e-22	-7.96119e-23	-1.28881e-22	-1.00767e-22	-9.19128e-23			273	0	0	0	0	0	0	0	0
274	-2.20592e-23	-2.14319e-23	-1.78968e-23	-2.9794e-23	-1.74848e-23	-2.75933e-23	-2.17873e-23	-1.99869e-23			274	-1.95048e-23	-1.89588e-23	-1.55746e-23	-2.59417e-23	-1.52115e-23	-2.46254e-23	-1.92535e-23	-1.75618e-23			274	0	0	0	0	0	0	0	0
275	-4.29396e-24	-4.17079e-24	-3.48377e-24	-5.80705e-24	-3.40249e-24	-5.37136e-24	-4.24148e-24	-3.88981e-24			275	-3.7268e-24	-3.62245e-24	-2.97585e-24	-4.95667e-24	-2.90646e-24	-4.70518e-24	-3.67876e-24	-3.35555e-24			275	0	0	0	0	0	0	0	0
276	-8.35847e-25	-8.11663e-25	-6.78149e-25	-1.13183e-24	-6.62113e-25	-1.0456e-24	-8.25716e-25	-7.5703e-25			276	-7.12081e-25	-6.92142e-25	-5.68597e-25	-9.47071e-25	-5.55338e-25	-8.99019e-25	-7.029e-25	-6.41146e-25			276	0	0	0	0	0	0	0	0
277	-1.62703e-25	-1.57955e-25	-1.32008e-25	-2.20602e-25	-1.28845e-25	-2.03539e-25	-1.60747e-25	-1.47332e-25			277	-1.36058e-25	-1.32247e-25	-1.08642e-25	-1.80957e-25	-1.06108e-25	-1.71776e-25	-1.34303e-25	-1.22504e-25			277	0	0	0	0	0	0	0	0
278	-3.16712e-26	-3.0739e-26	-2.56966e-26	-4.29967e-26	-2.50728e-26	-3.96214e-26	-3.12937e-26	-2.86735e-26			278	-2.59966e-26	-2.52685e-26	-2.07583e-26	-3.45754e-26	-2.02742e-26	-3.28212e-26	-2.56613e-26	-2.34069e-26			278	0	0	0	0	0	0	0	0
279	-6.16499e-27	-5.98201e-27	-5.00209e-27	-8.38035e-27	-4.87908e-27	-7.71278e-27	-6.09216e-27	-5.5804e-27			279	-4.96718e-27	-4.82805e-27	-3.96629e-27	-6.60631e-27	-3.87379e-27	-6.27115e-27	-4.90311e-27	-4.47237e-27			279	0	0	0	0	0	0	0	0
280	-1.20006e-27	-1.16414e-27	-9.73704e-28	-1.63339e-27	-9.49452e-28	-1.50139e-27	-1.186e-27	-1.08605e-27			280	-9.49081e-28	-9.22495e-28	-7.5784e-28	-1.26227e-27	-7.40166e-28	-1.19823e-27	-9.36836e-28	-8.54538e-28			280	0	0	0	0	0	0	0	0
281	-2.33598e-28	-2.26549e-28	-1.89541e-28	-3.18358e-28	-1.8476e-28	-2.92263e-28	-2.30886e-28	-2.11366e-28			281	-1.81341e-28	-1.76261e-28	-1.44801e-28	-2.41181e-28	-1.41424e-28	-2.28946e-28	-1.79001e-28	-1.63277e-28			281	0	0	0	0	0	0	0	0
282	-4.54714e-29	-4.40878e-29	-3.68959e-29	-6.205e-29	-3.59537e-29	-5.68926e-29	-4.49481e-29	-4.11357e-29			282	-3.4649e-29	-3.36782e-29	-2.76672e-29	-4.60824e-29	-2.70219e-29	-4.37448e-29	-3.42018e-29	-3.11974e-29			282	0	0	0	0	0	0	0	0
283	-8.8513e-30	-8.57978e-30	-7.18214e-30	-1.2094e-29	-6.99647e-30	-1.10748e-29	-8.75034e-30	-8.00576e-30			283	-6.6204e-30	-6.43489e-30	-5.28637e-30	-8.80497e-30	-5.16307e-30	-8.35832e-30	-6.53493e-30	-5.9609e-30			283	0	0	0	0	0	0	0	0
284	-1.72296e-30	-1.66968e-30	-1.39807e-30	-2.35719e-30	-1.36149e-30	-2.15585e-30	-1.70349e-30	-1.55807e-30			284	-1.26496e-30	-1.22951e-30	-1.01007e-30	-1.68236e-30	-9.86509e-31	-1.59703e-30	-1.24863e-30	-1.13895e-30			284	0	0	0	0	0	0	0	0
285	-3.35386e-31	-3.2493e-31	-2.72148e-31	-4.59433e-31	-2.64941e-31	-4.19663e-31	-3.31629e-31	-3.03229e-31			285	-2.41697e-31	-2.34923e-31	-1.92994e-31	-3.21449e-31	-1.88493e-31	-3.05144e-31	-2.38576e-31	-2.1762e-31			285	0	0	0	0	0	0	0	0
286	-6.5285e-32	-6.32336e-32	-5.29761e-32	-8.95466e-32	-5.15566e-32	-8.16926e-32	-6.45603e-32	-5.9014e-32			286	-4.61811e-32	-4.48867e-32	-3.68755e-32	-6.14192e-32	-3.60153e-32	-5.83039e-32	-4.55847e-32	-4.15808e-32			286	0	0	0	0	0	0	0	0
287	-1.27081e-32	-1.23057e-32	-1.03123e-32	-1.74532e-32	-1.00327e-32	-1.59025e-32	-1.25684e-32	-1.14852e-32			287	-8.82385e-33	-8.5765e-33	-7.04582e-33	-1.17354e-32	-6.88145e-33	-1.11401e-32	-8.70986e-33	-7.94487e-33			287	0	0	0	0	0	0	0	0
288	-0.0421763	-0.0421763	-0.0421763	-0.0421763	-0.0421763	-0.0421763	-0.0421763	-0.0421763			288	-0.0576949	-0.0576949	-0.0576949	-0.0576949	-0.0576949	-0.0576949	-0.0576949	-0.0576949			288	0.0836319	0.083556	0.0835473	0.0840518	0.0837954	0.0843427	0.0837854	0.0839119
Tryptophan											Phenylalanine											Tyrosine
Time (h)	1:1:1	1:1:0.001	1:0.001:1	0.001:1:1	1:0.001:0.001	0.001:1:0.001	0.001:0.001:1	1:0.126:0.013			Time (h)	1:1:1	1:1:0.001	1:0.001:1	0.001:1:1	1:0.001:0.001	0.001:1:0.001	0.001:0.001:1	1:0.126:0.013			Time (h)	1:1:1	1:1:0.001	1:0.001:1	0.001:1:1	1:0.001:0.001	0.001:1:0.001	0.001:0.001:1	1:0.126:0.013
1	-0.00214615	-0.00214617	-0.00214616	-0.00214619	-0.00214618	-0.0021462	-0.0021462	-0.00214618			1	-0.00702562	-0.00702567	-0.00702563	-0.00702574	-0.00702569	-0.00702578	-0.00702575	-0.00702569			1	-0.00548687	-0.00548691	-0.00548696	-0.00548688	-0.00548699	-0.00548692	-0.00548697	-0.00548692
2	-0.00214607	-0.00214611	-0.00214608	-0.00214617	-0.00214613	-0.0021462	-0.00214618	-0.00214612			2	-0.00702535	-0.00702549	-0.00702538	-0.00702568	-0.00702552	-0.00702576	-0.0070257	-0.00702552			2	-0.00548666	-0.00548676	-0.00548691	-0.00548668	-0.00548698	-0.00548679	-0.00548693	-0.00548679
3	-0.00214595	-0.00214602	-0.00214596	-0.00214615	-0.00214605	-0.00214619	-0.00214616	-0.00214604			3	-0.00702493	-0.00702519	-0.007025	-0.00702559	-0.00702526	-0.00702574	-0.00702563	-0.00702525			3	-0.00548633	-0.00548653	-0.00548685	-0.00548638	-0.00548696	-0.00548659	-0.00548688	-0.00548658
4	-0.00214575	-0.00214589	-0.00214578	-0.00214611	-0.00214592	-0.00214618	-0.00214613	-0.00214591			4	-0.0070243	-0.00702474	-0.00702441	-0.00702548	-0.00702485	-0.00702572	-0.00702554	-0.00702482			4	-0.00548584	-0.00548618	-0.00548676	-0.00548592	-0.00548694	-0.00548627	-0.0054868	-0.00548625
5	-0.00214546	-0.00214567	-0.00214551	-0.00214607	-0.00214572	-0.00214617	-0.00214609	-0.00214571			5	-0.00702334	-0.00702403	-0.0070235	-0.00702533	-0.00702421	-0.00702568	-0.00702542	-0.00702416			5	-0.00548509	-0.00548563	-0.00548664	-0.00548521	-0.00548691	-0.00548576	-0.00548671	-0.00548573
6	-0.00214501	-0.00214533	-0.00214508	-0.00214601	-0.00214542	-0.00214616	-0.00214604	-0.00214539			6	-0.00702187	-0.00702293	-0.0070221	-0.00702514	-0.0070232	-0.00702563	-0.00702525	-0.00702313			6	-0.00548394	-0.00548477	-0.00548649	-0.00548412	-0.00548688	-0.00548498	-0.00548658	-0.00548492
7	-0.00214432	-0.00214481	-0.00214442	-0.00214593	-0.00214493	-0.00214614	-0.00214598	-0.0021449			7	-0.00701962	-0.00702123	-0.00701995	-0.00702489	-0.00702162	-0.00702557	-0.00702504	-0.00702151			7	-0.00548218	-0.00548344	-0.00548629	-0.00548244	-0.00548683	-0.00548374	-0.00548641	-0.00548366
8	-0.00214327	-0.002144	-0.00214341	-0.00214583	-0.00214418	-0.00214611	-0.00214589	-0.00214413			8	-0.00701618	-0.00701858	-0.00701665	-0.00702455	-0.00701914	-0.00702549	-0.00702475	-0.00701898			8	-0.00547949	-0.00548137	-0.00548603	-0.00547986	-0.00548676	-0.00548181	-0.00548619	-0.00548168
9	-0.00214166	-0.00214274	-0.00214186	-0.0021457	-0.00214299	-0.00214608	-0.00214577	-0.00214291			9	-0.0070109	-0.00701445	-0.00701156	-0.00702412	-0.00701527	-0.00702538	-0.00702437	-0.00701501			9	-0.00547537	-0.00547815	-0.00548569	-0.00547588	-0.00548668	-0.00547878	-0.00548589	-0.00547858
10	-0.00213918	-0.00214078	-0.00213946	-0.00214552	-0.00214114	-0.00214604	-0.00214562	-0.00214102			10	-0.0070028	-0.00700804	-0.00700372	-0.00702354	-0.00700921	-0.00702523	-0.00702386	-0.0070088			10	-0.00546905	-0.00547314	-0.00548524	-0.00546976	-0.00548657	-0.00547405	-0.00548549	-0.00547373
11	-0.00213539	-0.00213774	-0.00213578	-0.00214529	-0.00213825	-0.00214598	-0.00214541	-0.00213805			11	-0.0069904	-0.00699807	-0.00699165	-0.00702279	-0.00699973	-0.00702504	-0.00702319	-0.00699909			11	-0.00545936	-0.00546535	-0.00548466	-0.00546034	-0.00548642	-0.00546665	-0.00548497	-0.00546615
12	-0.00212959	-0.00213301	-0.00213011	-0.00214499	-0.00213373	-0.0021459	-0.00214514	-0.00213343			12	-0.0069714	-0.0069826	-0.00697311	-0.0070218	-0.00698495	-0.00702479	-0.0070223	-0.00698396			12	-0.00544452	-0.00545327	-0.00548388	-0.00544586	-0.00548622	-0.00545511	-0.00548428	-0.00545433
13	-0.00212072	-0.0021257	-0.00212143	-0.00214459	-0.00212671	-0.0021458	-0.00214478	-0.00212624			13	-0.00694236	-0.00695866	-0.00694468	-0.0070205	-0.00696198	-0.00702445	-0.00702112	-0.00696044			13	-0.00542184	-0.00543458	-0.00548287	-0.00542365	-0.00548595	-0.00543716	-0.00548335	-0.00543596
14	-0.00210722	-0.00211443	-0.00210817	-0.00214407	-0.00211585	-0.00214566	-0.0021443	-0.00211513			14	-0.00689817	-0.00692177	-0.00690127	-0.00701879	-0.00692642	-0.007024	-0.00701954	-0.00692405			14	-0.00538733	-0.00540577	-0.00548153	-0.00538975	-0.0054856	-0.0054094	-0.00548212	-0.00540754
15	-0.00208681	-0.00209719	-0.00208806	-0.00214338	-0.00209917	-0.00214548	-0.00214366	-0.00209806			15	-0.00683135	-0.00686533	-0.00683544	-0.00701654	-0.00687181	-0.0070234	-0.00701745	-0.00686817			15	-0.00533515	-0.00536169	-0.00547978	-0.00533834	-0.00548513	-0.00536675	-0.00548049	-0.0053639
16	-0.00205629	-0.00207111	-0.00205791	-0.00214248	-0.00207385	-0.00214523	-0.00214281	-0.00207215			16	-0.00673143	-0.00677996	-0.00673675	-0.00701358	-0.00678891	-0.0070226	-0.00701466	-0.00678336			16	-0.00525711	-0.00529501	-0.00547746	-0.00526126	-0.00548451	-0.005302	-0.00547831	-0.00529767
17	-0.00201143	-0.00203236	-0.0020135	-0.00214128	-0.00203609	-0.0021449	-0.00214167	-0.00203355			17	-0.0065846	-0.0066531	-0.00659137	-0.00700967	-0.0066653	-0.00702151	-0.00701095	-0.00665701			17	-0.00514244	-0.00519594	-0.00547441	-0.00514773	-0.00548366	-0.00520547	-0.00547541	-0.00519899
18	-0.00194758	-0.00197634	-0.00195021	-0.00213971	-0.00198132	-0.00214446	-0.00214016	-0.00197764			18	-0.00637558	-0.00646971	-0.00638418	-0.00700452	-0.00648603	-0.00702006	-0.007006	-0.00647397			18	-0.0049792	-0.00505271	-0.00547039	-0.00498591	-0.00548252	-0.00506546	-0.00547154	-0.00505604
19	-0.00186137	-0.00189862	-0.00186472	-0.00213763	-0.00190517	-0.00214385	-0.00213814	-0.00190005			19	-0.00609336	-0.00621531	-0.00610432	-0.0069977	-0.00623672	-0.00701808	-0.00699938	-0.00621997			19	-0.00475879	-0.00485403	-0.00546507	-0.00476735	-0.00548098	-0.00487076	-0.00546637	-0.00485767
20	-0.00174926	-0.00179732	-0.00175391	-0.00213487	-0.00180568	-0.00214303	-0.00213544	-0.00179902			20	-0.00572634	-0.00588366	-0.00574157	-0.00698869	-0.00591105	-0.00701538	-0.00699053	-0.00588924			20	-0.00447216	-0.00459502	-0.00545802	-0.00448405	-0.00547887	-0.00461641	-0.00545946	-0.00459937
21	-0.0016157	-0.00166691	-0.00162196	-0.00213122	-0.00167815	-0.0021419	-0.00213181	-0.00166936			21	-0.00528912	-0.00545676	-0.00530961	-0.00697674	-0.00549358	-0.0070117	-0.00697867	-0.00546479			21	-0.00413069	-0.00426162	-0.00544869	-0.0041467	-0.00547599	-0.00429037	-0.0054502	-0.00426789
22	-0.00148234	-0.00152833	-0.00149067	-0.00212637	-0.0015422	-0.00214035	-0.00212695	-0.00153248			22	-0.00485258	-0.00500312	-0.00487985	-0.00696086	-0.00504851	-0.00700662	-0.00696277	-0.00501671			22	-0.00378977	-0.00390733	-0.00543629	-0.00381106	-0.00547203	-0.00394279	-0.00543778	-0.00391795
23	-0.00136546	-0.0013984	-0.00137614	-0.00211992	-0.00141505	-0.00213821	-0.00212042	-0.00140531			23	-0.00446996	-0.00457777	-0.0045049	-0.00693973	-0.0046323	-0.0069996	-0.00694138	-0.00460041			23	-0.00349095	-0.00357514	-0.00541979	-0.00351823	-0.00546654	-0.00361773	-0.00542108	-0.00359283
24	-0.00128517	-0.00130606	-0.00129445	-0.0021113	-0.00131988	-0.00213521	-0.00211162	-0.00131263			24	-0.00420711	-0.00427549	-0.00423748	-0.00691153	-0.00432074	-0.00698981	-0.00691256	-0.004297			24	-0.00328567	-0.00333907	-0.00539776	-0.00330939	-0.0054589	-0.00337441	-0.00539857	-0.00335587
25	-0.000620324	-0.000827961	-0.00112435	-0.00209978	-0.00125922	-0.00213102	-0.00209974	-0.00125199			25	-0.00203068	-0.0027104	-0.00368066	-0.00687381	-0.00412216	-0.00697608	-0.00687366	-0.00409848			25	-0.00158592	-0.00211677	-0.0053683	-0.00287452	-0.00544818	-0.00321933	-0.00536819	-0.00320083
26	-0.000130168	-0.000177379	-0.000269798	-0.00208433	-0.000393477	-0.00212511	-0.00208366	-0.000290893			26	-0.000426116	-0.000580665	-0.000883208	-0.00682324	-0.00128808	-0.00695672	-0.00682104	-0.000952261			26	-0.000332788	-0.000453488	-0.00532881	-0.000689768	-0.00543306	-0.00100596	-0.0053271	-0.000743697
27	-2.53032e-05	-3.46996e-05	-5.34518e-05	-0.00206358	-7.92813e-05	-0.00211673	-0.00206188	-5.77916e-05			27	-8.28321e-05	-0.000113592	-0.000174979	-0.0067553	-0.000259534	-0.00692928	-0.00674975	-0.000189186			27	-6.46902e-05	-8.87131e-05	-0.00527575	-0.000136655	-0.00541163	-0.000202691	-0.00527142	-0.00014775
28	-4.8503e-06	-6.65999e-06	-1.0285e-05	-0.00203567	-1.53079e-05	-0.00210479	-0.00203236	-1.11266e-05			28	-1.58779e-05	-2.1802e-05	-3.36689e-05	-0.00666393	-5.01118e-05	-0.0068902	-0.0066531	-3.6424e-05			28	-1.24003e-05	-1.7027e-05	-0.00520439	-2.62948e-05	-0.00538111	-3.91363e-05	-0.00519594	-2.84464e-05
29	-9.27226e-07	-1.27354e-06	-1.96768e-06	-0.00199813	-2.93069e-06	-0.00208775	-0.00199235	-2.129e-06			29	-3.03535e-06	-4.16904e-06	-6.44137e-06	-0.00654105	-9.59388e-06	-0.00683442	-0.00652214	-6.96945e-06			29	-2.37055e-06	-3.25593e-06	-0.00510843	-5.03058e-06	-0.00533755	-7.49262e-06	-0.00509366	-5.443e-06
30	-1.77165e-07	-2.43356e-07	-3.76032e-07	-0.00194777	-5.60162e-07	-0.00206343	-0.0019383	-4.06883e-07			30	-5.79964e-07	-7.96645e-07	-1.23097e-06	-0.00637618	-1.83374e-06	-0.00675481	-0.00634519	-1.33197e-06			30	-4.5294e-07	-6.22164e-07	-0.00497967	-9.61364e-07	-0.00527537	-1.43211e-06	-0.00495547	-1.04024e-06
31	-3.38474e-08	-4.64956e-08	-7.1846e-08	-0.00188069	-1.07034e-07	-0.00202887	-0.00186767	-7.77437e-08			31	-1.10802e-07	-1.52207e-07	-2.35194e-07	-0.00615659	-3.50384e-07	-0.00664168	-0.00611397	-2.545e-07			31	-8.65344e-08	-1.18871e-07	-0.00480818	-1.83682e-07	-0.00518702	-2.73643e-07	-0.00477489	-1.9876e-07
32	-6.46644e-09	-8.88322e-09	-1.37266e-08	-0.00179631	-2.04504e-08	-0.00198036	-0.00178073	-1.48539e-08			32	-2.11684e-08	-2.908e-08	-4.49352e-08	-0.00588038	-6.6946e-08	-0.00648288	-0.00582936	-4.86256e-08			32	-1.65321e-08	-2.27109e-08	-0.00459246	-3.50935e-08	-0.00506299	-5.22835e-08	-0.00455261	-3.79756e-08
33	-1.23539e-09	-1.69718e-09	-2.62253e-09	-0.0016935	-3.9073e-09	-0.00191382	-0.00168339	-2.83802e-09			33	-4.04415e-09	-5.55586e-09	-8.58507e-09	-0.00554382	-1.27909e-08	-0.00626507	-0.00551073	-9.29048e-09			33	-3.1584e-09	-4.33901e-09	-0.00432961	-6.70476e-09	-0.00489289	-9.98943e-09	-0.00430377	-7.25568e-09
34	-2.36016e-10	-3.24253e-10	-5.01045e-10	-0.00158753	-7.46539e-10	-0.00182573	-0.00158935	-5.42234e-10			34	-7.72618e-10	-1.06147e-09	-1.64021e-09	-0.00519693	-2.44386e-09	-0.00597667	-0.00520288	-1.77505e-09			34	-6.03399e-10	-8.28986e-10	-0.0040587	-1.28097e-09	-0.00466766	-1.9086e-09	-0.00406335	-1.38628e-09
35	-4.50902e-11	-6.19495e-11	-9.57265e-11	-0.00148868	-1.42635e-10	-0.00170796	-0.00150539	-1.036e-10			35	-1.47607e-10	-2.02797e-10	-3.13369e-10	-0.00487333	-4.66929e-10	-0.00559116	-0.00492801	-3.39144e-10			35	-1.15278e-10	-1.5838e-10	-0.00380597	-2.44735e-10	-0.00436658	-3.64662e-10	-0.00384868	-2.64864e-10
36	-8.61404e-12	-1.18355e-11	-1.82893e-11	-0.00138768	-2.7253e-11	-0.00156776	-0.00142703	-1.97939e-11			36	-2.81988e-11	-3.87444e-11	-5.98717e-11	-0.00454269	-8.92149e-11	-0.0051322	-0.00467151	-6.47969e-11			36	-2.20227e-11	-3.02586e-11	-0.00354775	-4.67586e-11	-0.00400815	-6.9675e-11	-0.00364836	-5.0605e-11
37	-1.64611e-12	-2.26119e-12	-3.49429e-12	-0.000640725	-5.20677e-12	-0.00138196	-0.00135919	-3.78192e-12			37	-5.38867e-12	-7.40218e-12	-1.14389e-11	-0.00209747	-1.70448e-11	-0.00452395	-0.00444942	-1.23804e-11			37	-4.20844e-12	-5.78095e-12	-0.00163808	-8.93352e-12	-0.00353312	-1.33117e-11	-0.0034749	-9.66886e-12
38	-3.14176e-13	-4.32177e-13	-6.67441e-13	-0.000142758	-9.94892e-13	-0.000336243	-0.00130039	-7.22753e-13			38	-1.02848e-12	-1.41477e-12	-2.18492e-12	-0.000467331	-3.25686e-12	-0.00110072	-0.00425693	-2.36599e-12			38	-8.03225e-13	-1.10491e-12	-0.000364976	-1.70638e-12	-0.000859641	-2.54354e-12	-0.00332458	-1.84779e-12
39	0	-8.26004e-14	-1.27588e-13	-2.78016e-05	-1.89538e-13	-6.7208e-05	-0.00124838	-1.37913e-13			39	-1.95557e-13	-2.70399e-13	-4.1767e-13	-9.10108e-05	-6.2047e-13	-0.000220011	-0.00408668	-4.5147e-13			39	-1.52726e-13	-2.11176e-13	-7.10776e-05	-3.26192e-13	-0.000171824	-4.84574e-13	-0.00319162	-3.52589e-13
40	0	0	0	-5.33132e-06	0	-1.29555e-05	-0.00075903	0			40	0	0	0	-1.74525e-05	-1.183e-13	-4.2411e-05	-0.00248475	-8.69141e-14			40	0	0	-1.36301e-05	0	-3.31221e-05	-9.23897e-14	-0.00194054	0
41	0	0	0	-1.01929e-06	0	-2.47954e-06	-0.000294542	0			41	0	0	0	-3.33674e-06	0	-8.11699e-06	-0.000964207	0			41	0	0	-2.60593e-06	0	-6.3392e-06	0	-0.000753026	0
42	0	0	0	-1.94767e-07	0	-4.73901e-07	-7.04969e-05	0			42	0	0	0	-6.37585e-07	0	-1.55136e-06	-0.000230777	0			42	0	0	-4.97941e-07	0	-1.21158e-06	0	-0.000180233	0
43	0	0	0	-3.72119e-08	0	-9.05503e-08	-1.35994e-05	0			43	0	0	0	-1.21816e-07	0	-2.96424e-07	-4.45189e-05	0			43	0	0	-9.51361e-08	0	-2.31501e-07	0	-3.47683e-05	0
44	0	0	0	-7.10952e-09	0	-1.73009e-08	-2.60315e-06	0			44	0	0	0	-2.32736e-08	0	-5.66361e-08	-8.52162e-06	0			44	0	0	-1.81762e-08	0	-4.42316e-08	0	-6.65521e-06	0
45	0	0	0	-1.35831e-09	0	-3.30556e-09	-4.97539e-07	0			45	0	0	0	-4.44653e-09	0	-1.0821e-08	-1.62873e-06	0			45	0	0	-3.47265e-09	0	-8.45101e-09	0	-1.27201e-06	0
46	0	0	0	-2.5951e-10	0	-6.31568e-10	-9.50672e-08	0			46	0	0	0	-8.49527e-10	0	-2.06749e-09	-3.11211e-07	0			46	0	0	-6.63464e-10	0	-1.61467e-09	0	-2.43049e-07	0
47	0	0	0	-4.95801e-11	0	-1.20669e-10	-1.8164e-08	0			47	0	0	0	-1.62305e-10	0	-3.9502e-10	-5.94614e-08	0			47	0	0	-1.26757e-10	0	-3.08502e-10	0	-4.64381e-08	0
48	-0.00207441	-0.00207478	-0.00207537	-0.00207315	-0.00207552	-0.00207262	-0.00207315	-0.00207551			48	-0.00679076	-0.00679198	-0.00679391	-0.00678663	-0.00679441	-0.00678489	-0.00678663	-0.00679437			48	-0.00530345	-0.0053044	-0.00530022	-0.00530591	-0.00529886	-0.00530629	-0.00530022	-0.00530626
49	-0.00197448	-0.00197145	-0.00196486	-0.00202855	-0.00195986	-0.00202366	-0.00199436	-0.0019638			49	-0.00646364	-0.00645369	-0.00643213	-0.00664063	-0.00641577	-0.00662463	-0.00652872	-0.00642867			49	-0.00504797	-0.0050402	-0.0051862	-0.00502336	-0.0051737	-0.00501059	-0.0050988	-0.00502066
50	-0.00184449	-0.00183793	-0.00182423	-0.00196733	-0.00181298	-0.00195509	-0.00188847	-0.00182185			50	-0.0060381	-0.00601662	-0.00597177	-0.00644023	-0.00593495	-0.00640014	-0.00618206	-0.00596399			50	-0.00471564	-0.00469886	-0.00502969	-0.00466383	-0.00499838	-0.00463507	-0.00482806	-0.00465776
51	-0.00168322	-0.00167321	-0.00165365	-0.00188502	-0.00163847	-0.00186275	-0.0017513	-0.00164976			51	-0.00551018	-0.00547738	-0.00541338	-0.00617079	-0.00536366	-0.00609787	-0.00573303	-0.00540064			51	-0.00430334	-0.00427773	-0.00481926	-0.00422774	-0.00476231	-0.00418891	-0.00447738	-0.00421779
52	-0.00151967	-0.00150797	-0.00149196	-0.00177728	-0.00147641	-0.00174261	-0.00159978	-0.00148612			52	-0.00497477	-0.00493646	-0.00488404	-0.00581806	-0.00483314	-0.00570459	-0.00523701	-0.00486493			52	-0.0038852	-0.00385527	-0.00454379	-0.00381434	-0.00445517	-0.00377458	-0.00409	-0.00379941
53	-0.00137914	-0.00136749	-0.0013611	-0.00164406	-0.00134771	-0.00159698	-0.00146181	-0.00135335			53	-0.00451472	-0.00447659	-0.00445569	-0.00538196	-0.00441184	-0.00522785	-0.00478536	-0.00443031			53	-0.00352591	-0.00349613	-0.0042032	-0.0034798	-0.00408285	-0.00344556	-0.00373727	-0.00345998
54	-0.00128437	-0.00127554	-0.00127731	-0.001509	-0.00126811	-0.00144491	-0.00135255	-0.00126956			54	-0.00420451	-0.0041756	-0.00418138	-0.00493983	-0.00415127	-0.00473002	-0.00442767	-0.00415601			54	-0.00328364	-0.00326106	-0.00385791	-0.00326558	-0.00369405	-0.00324206	-0.00345792	-0.00324576
55	-0.000404428	-0.000309904	-0.000457293	-0.00138723	-0.000339248	-0.00101343	-0.00127125	-0.000321547			55	-0.00132393	-0.0010145	-0.00149699	-0.00454122	-0.00111056	-0.00331754	-0.00416154	-0.00105261			55	-0.00103396	-0.000792301	-0.0035466	-0.00116912	-0.00259093	-0.000867322	-0.00325008	-0.000822069
56	-8.16022e-05	-6.1722e-05	-9.29783e-05	-0.000670951	-6.78408e-05	-0.000223741	-0.000488377	-6.4145e-05			56	-0.000267132	-0.000202052	-0.000304372	-0.00219641	-0.000222083	-0.000732434	-0.00159874	-0.000209984			56	-0.000208624	-0.000157799	-0.00171535	-0.000237709	-0.000572016	-0.000173442	-0.00124859	-0.000163993
57	-1.5761e-05	-1.18897e-05	-1.79857e-05	-0.000142216	-1.30792e-05	-4.40433e-05	-0.000113179	-1.23606e-05			57	-5.15948e-05	-3.8922e-05	-5.88779e-05	-0.000465557	-4.28158e-05	-0.000144179	-0.000370502	-4.04633e-05			57	-4.02945e-05	-3.03973e-05	-0.00036359	-4.59824e-05	-0.000112601	-3.34383e-05	-0.000289355	-3.16011e-05
58	-3.01768e-06	-2.27532e-06	-3.44469e-06	-2.76922e-05	-2.50335e-06	-8.46436e-06	-2.19552e-05	-2.36558e-06			58	-9.87864e-06	-7.44846e-06	-1.12765e-05	-9.06526e-05	-8.19493e-06	-2.77088e-05	-7.18721e-05	-7.74393e-06			58	-7.71502e-06	-5.8171e-06	-7.07979e-05	-8.8067e-06	-2.164e-05	-6.40008e-06	-5.61306e-05	-6.04785e-06
59	-5.76811e-07	-4.34874e-07	-6.58471e-07	-5.31052e-06	-4.78472e-07	-1.61909e-06	-4.20724e-06	-4.52131e-07			59	-1.88824e-06	-1.4236e-06	-2.15556e-06	-1.73844e-05	-1.56632e-06	-5.30021e-06	-1.37728e-05	-1.48009e-06			59	-1.47468e-06	-1.1118e-06	-1.35769e-05	-1.68345e-06	-4.13936e-06	-1.22326e-06	-1.07563e-05	-1.15592e-06
60	-1.10219e-07	-8.30958e-08	-1.25824e-07	-1.01539e-06	-9.14273e-08	-3.09424e-07	-8.04325e-07	-8.63937e-08			60	-3.6081e-07	-2.72021e-07	-4.11896e-07	-3.32395e-06	-2.99295e-07	-1.01293e-06	-2.63303e-06	-2.82817e-07			60	-2.81785e-07	-2.12443e-07	-2.59594e-06	-3.21682e-07	-7.91074e-07	-2.33743e-07	-2.05634e-06	-2.20875e-07
61	-2.10595e-08	-1.58772e-08	-2.40414e-08	-1.94035e-07	-1.74692e-08	-5.91239e-08	-1.53698e-07	-1.65074e-08			61	-6.89401e-08	-5.19754e-08	-7.87017e-08	-6.35189e-07	-5.71869e-08	-1.93547e-07	-5.03144e-07	-5.40384e-08			61	-5.38408e-08	-4.05918e-08	-4.9607e-07	-6.14645e-08	-1.51156e-07	-4.46618e-08	-3.92946e-07	-4.22029e-08
62	-4.02381e-09	-3.03365e-09	-4.59358e-09	-3.70749e-08	-3.33784e-09	-1.12969e-08	-2.93676e-08	-3.15407e-09			62	-1.31723e-08	-9.93093e-09	-1.50375e-08	-1.21368e-07	-1.09267e-08	-3.69812e-08	-9.61374e-08	-1.03251e-08			62	-1.02873e-08	-7.75585e-09	-9.47859e-08	-1.1744e-08	-2.88816e-08	-8.53353e-09	-7.50814e-08	-8.06371e-09
63	-7.68821e-10	-5.79639e-10	-8.77689e-10	-7.0839e-09	-6.3776e-10	-2.15849e-09	-5.61128e-09	-6.02647e-10			63	-2.5168e-09	-1.8975e-09	-2.87319e-09	-2.31897e-08	-2.08776e-09	-7.066e-09	-1.8369e-08	-1.97282e-09			63	-1.96557e-09	-1.48191e-09	-1.81107e-08	-2.2439e-09	-5.5184e-09	-1.6305e-09	-1.43458e-08	-1.54073e-09
64	-1.46897e-10	-1.10751e-10	-1.67699e-10	-1.35351e-09	-1.21856e-10	-4.12422e-10	-1.07214e-09	-1.15148e-10			64	-4.80879e-10	-3.62552e-10	-5.48978e-10	-4.43084e-09	-3.98907e-10	-1.3501e-09	-3.50975e-09	-3.76946e-10			64	-3.75557e-10	-2.83146e-10	-3.4604e-09	-4.28741e-10	-1.0544e-09	-3.11538e-10	-2.74105e-09	-2.94387e-10
65	-2.80672e-11	-2.11612e-11	-3.20423e-11	-2.58614e-10	-2.3283e-11	-7.88008e-11	-2.04853e-10	-2.20012e-11			65	-9.18802e-11	-6.92729e-11	-1.04893e-10	-8.46596e-10	-7.62188e-11	-2.57961e-10	-6.70605e-10	-7.20228e-11			65	-7.17566e-11	-5.41008e-11	-6.61175e-10	-8.19195e-11	-2.01462e-10	-5.95254e-11	-5.23729e-10	-5.62484e-11
66	-5.36312e-12	-4.04373e-12	-6.12202e-12	-4.94135e-11	-4.44862e-12	-1.50569e-11	-3.91408e-11	-4.20377e-12			66	-1.75566e-11	-1.32375e-11	-2.00409e-11	-1.61759e-10	-1.45629e-11	-4.92899e-11	-1.28131e-10	-1.37614e-11			66	-1.37114e-11	-1.03382e-11	-1.26331e-10	-1.56516e-11	-3.84944e-11	-1.13734e-11	-1.00067e-10	-1.07474e-11
67	-1.02439e-12	-7.72166e-13	-1.16968e-12	-9.44152e-12	-8.50341e-13	-2.877e-12	-7.47902e-12	-8.03141e-13			67	-3.35343e-12	-2.52775e-12	-3.82905e-12	-3.09076e-11	-2.78366e-12	-9.41811e-12	-2.44832e-11	-2.62915e-12			67	-2.61896e-12	-1.97412e-12	-2.41382e-11	-2.99041e-12	-7.35535e-12	-2.17399e-12	-1.91209e-11	-2.05331e-12
68	-1.95438e-13	-1.47501e-13	-2.23464e-13	-1.80393e-12	-1.62251e-13	-5.4944e-13	-1.42928e-12	-1.53401e-13			68	-6.39784e-13	-4.82856e-13	-7.31527e-13	-5.90533e-12	-5.31142e-13	-1.79864e-12	-4.67887e-12	-5.0217e-13			68	-4.99659e-13	-3.77101e-13	-4.61194e-12	-5.71308e-13	-1.4047e-12	-4.14811e-13	-3.65411e-12	-3.92185e-13
69	0	0	0	-3.44414e-13	0	-1.05463e-13	-2.72876e-13	0			69	-1.20714e-13	-9.17426e-14	-1.40028e-13	-1.12747e-12	-1.014e-13	-3.45242e-13	-8.93284e-13	-9.65712e-14			69	-9.42752e-14	0	-8.8053e-13	-1.09359e-13	-2.69627e-13	0	-6.97636e-13	0
70	0	0	0	0	0	0	0	0			70	0	0	0	-2.14871e-13	0	0	-1.71414e-13	0			70	0	0	-1.6781e-13	0	0	0	-1.33871e-13	0
71	0	0	0	0	0	0	0	0			71	0	0	0	0	0	0	0	0			71	0	0	0	0	0	0	0	0
72	0	0	0	0	0	0	0	0			72	0	0	0	0	0	0	0	0			72	0	0	0	0	0	0	0	0
73	0	0	0	0	0	0	0	0			73	0	0	0	0	0	0	0	0			73	0	0	0	0	0	0	0	0
74	0	0	0	0	0	0	0	0			74	0	0	0	0	0	0	0	0			74	0	0	0	0	0	0	0	0
75	0	0	0	0	0	0	0	0			75	0	0	0	0	0	0	0	0			75	0	0	0	0	0	0	0	0
76	0	0	0	0	0	0	0	0			76	0	0	0	0	0	0	0	0			76	0	0	0	0	0	0	0	0
77	0	0	0	0	0	0	0	0			77	0	0	0	0	0	0	0	0			77	0	0	0	0	0	0	0	0
78	0	0	0	0	0	0	0	0			78	0	0	0	0	0	0	0	0			78	0	0	0	0	0	0	0	0
79	0	0	0	0	0	0	0	0			79	0	0	0	0	0	0	0	0			79	0	0	0	0	0	0	0	0
80	0	0	0	0	0	0	0	0			80	0	0	0	0	0	0	0	0			80	0	0	0	0	0	0	0	0
81	0	0	0	0	0	0	0	0			81	0	0	0	0	0	0	0	0			81	0	0	0	0	0	0	0	0
82	0	0	0	0	0	0	0	0			82	0	0	0	0	0	0	0	0			82	0	0	0	0	0	0	0	0
83	0	0	0	0	0	0	0	0			83	0	0	0	0	0	0	0	0			83	0	0	0	0	0	0	0	0
84	0	0	0	0	0	0	0	0			84	0	0	0	0	0	0	0	0			84	0	0	0	0	0	0	0	0
85	0	0	0	0	0	0	0	0			85	0	0	0	0	0	0	0	0			85	0	0	0	0	0	0	0	0
86	0	0	0	0	0	0	0	0			86	0	0	0	0	0	0	0	0			86	0	0	0	0	0	0	0	0
87	0	0	0	0	0	0	0	0			87	0	0	0	0	0	0	0	0			87	0	0	0	0	0	0	0	0
88	0	0	0	0	0	0	0	0			88	0	0	0	0	0	0	0	0			88	0	0	0	0	0	0	0	0
89	0	0	0	0	0	0	0	0			89	0	0	0	0	0	0	0	0			89	0	0	0	0	0	0	0	0
90	0	0	0	0	0	0	0	0			90	0	0	0	0	0	0	0	0			90	0	0	0	0	0	0	0	0
91	0	0	0	0	0	0	0	0			91	0	0	0	0	0	0	0	0			91	0	0	0	0	0	0	0	0
92	0	0	0	0	0	0	0	0			92	0	0	0	0	0	0	0	0			92	0	0	0	0	0	0	0	0
93	0	0	0	0	0	0	0	0			93	0	0	0	0	0	0	0	0			93	0	0	0	0	0	0	0	0
94	0	0	0	0	0	0	0	0			94	0	0	0	0	0	0	0	0			94	0	0	0	0	0	0	0	0
95	0	0	0	0	0	0	0	0			95	0	0	0	0	0	0	0	0			95	0	0	0	0	0	0	0	0
96	-0.00207433	-0.00207447	-0.00207524	-0.00207203	-0.00207553	-0.00207199	-0.00207404	-0.0020751			96	-0.0067905	-0.00679094	-0.00679348	-0.00678297	-0.00679441	-0.00678284	-0.00678954	-0.006793			96	-0.00530324	-0.00530359	-0.00529736	-0.00530557	-0.00529726	-0.0053063	-0.00530249	-0.0053052
97	-0.00197238	-0.00197061	-0.00196282	-0.00201361	-0.00195983	-0.00200637	-0.00198088	-0.0019641			97	-0.00645676	-0.00645094	-0.00642546	-0.00659171	-0.00641566	-0.00656802	-0.00648458	-0.00642966			97	-0.0050426	-0.00503806	-0.005148	-0.00501815	-0.00512949	-0.0050105	-0.00506433	-0.00502144
98	-0.00184033	-0.00183657	-0.0018203	-0.0019332	-0.00181364	-0.00191622	-0.00185817	-0.00182288			98	-0.00602447	-0.00601218	-0.00595891	-0.00632851	-0.0059371	-0.00627291	-0.00608288	-0.00596736			98	-0.00470499	-0.00469539	-0.00494243	-0.00465379	-0.00489902	-0.00463675	-0.00475061	-0.00466038
99	-0.00167723	-0.00167154	-0.00164822	-0.00182752	-0.00163919	-0.00180037	-0.00170318	-0.00165154			99	-0.00549057	-0.00547194	-0.0053956	-0.00598254	-0.00536604	-0.00589366	-0.00557552	-0.00540647			99	-0.00428802	-0.00427347	-0.00467224	-0.00421386	-0.00460283	-0.00419077	-0.00435437	-0.00422234
100	-0.00151312	-0.00150639	-0.00148613	-0.00169138	-0.00147689	-0.00165354	-0.00154242	-0.00148765			100	-0.00495333	-0.00493129	-0.00486496	-0.00553686	-0.00483474	-0.005413	-0.00504926	-0.00486995			100	-0.00386845	-0.00385124	-0.00432418	-0.00379943	-0.00422745	-0.00377583	-0.00394337	-0.00380334
101	-0.00137336	-0.00136646	-0.00135562	-0.00154409	-0.00134779	-0.00150093	-0.00140259	-0.00135417			101	-0.0044958	-0.00447321	-0.00443773	-0.0050547	-0.00441212	-0.00491342	-0.0045915	-0.00443299			101	-0.00351113	-0.00349349	-0.00394762	-0.00346577	-0.00383729	-0.00344578	-0.00358587	-0.00346208
102	-0.00128044	-0.00127513	-0.00127317	-0.00140587	-0.00126776	-0.0013626	-0.00130372	-0.00126966			102	-0.00419161	-0.00417425	-0.00416784	-0.00460224	-0.00415012	-0.00446057	-0.00426784	-0.00415635			102	-0.00327357	-0.00326	-0.00359426	-0.003255	-0.00348362	-0.00324116	-0.0033331	-0.00324603
103	-0.000369479	-0.000311409	-0.000396079	-0.00126716	-0.000330943	-0.000736413	-0.000691879	-0.000315381			103	-0.00120952	-0.00101942	-0.0012966	-0.00414815	-0.00108337	-0.00241071	-0.00226492	-0.00103243			103	-0.000944612	-0.000796148	-0.00323962	-0.00101262	-0.00188272	-0.00084609	-0.00176886	-0.000806304
104	-7.41922e-05	-6.20349e-05	-7.98286e-05	-0.00031042	-6.61048e-05	-0.00015588	-0.000149767	-6.28618e-05			104	-0.000242874	-0.000203077	-0.000261326	-0.00101618	-0.0002164	-0.000510286	-0.000490274	-0.000205783			104	-0.00018968	-0.000158599	-0.00079362	-0.00020409	-0.000398523	-0.000169004	-0.000382894	-0.000160713
105	-1.43157e-05	-1.19506e-05	-1.5415e-05	-6.18343e-05	-1.27416e-05	-3.04071e-05	-2.91922e-05	-1.21113e-05			105	-4.68638e-05	-3.91212e-05	-5.04624e-05	-0.00020242	-4.17106e-05	-9.95402e-05	-9.5563e-05	-3.96472e-05			105	-3.65996e-05	-3.05529e-05	-0.000158086	-3.94101e-05	-7.77389e-05	-3.25752e-05	-7.46328e-05	-3.09637e-05
106	-2.74047e-06	-2.287e-06	-2.95135e-06	-1.19118e-05	-2.43863e-06	-5.83325e-06	-5.59932e-06	-2.3178e-06			106	-8.97117e-06	-7.48668e-06	-9.6615e-06	-3.89942e-05	-7.98305e-06	-1.90956e-05	-1.83299e-05	-7.58752e-06			106	-7.0063e-06	-5.84695e-06	-3.04537e-05	-7.54544e-06	-1.49133e-05	-6.2346e-06	-1.43153e-05	-5.9257e-06
107	-5.23811e-07	-4.37109e-07	-5.64135e-07	-2.27957e-06	-4.66098e-07	-1.11542e-06	-1.07065e-06	-4.42999e-07			107	-1.71474e-06	-1.43091e-06	-1.84674e-06	-7.46236e-06	-1.52581e-06	-3.65141e-06	-3.50488e-06	-1.45019e-06			107	-1.33918e-06	-1.11751e-06	-5.82795e-06	-1.44227e-06	-2.85168e-06	-1.19163e-06	-2.73724e-06	-1.13257e-06
108	-1.00091e-07	-8.35232e-08	-1.07797e-07	-4.35688e-07	-8.90627e-08	-2.13155e-07	-2.04599e-07	-8.46488e-08			108	-3.27658e-07	-2.7342e-07	-3.52883e-07	-1.42626e-06	-2.91554e-07	-6.9778e-07	-6.69772e-07	-2.77105e-07			108	-2.55894e-07	-2.13536e-07	-1.11388e-06	-2.75595e-07	-5.44952e-07	-2.27698e-07	-5.23078e-07	-2.16414e-07
109	-1.91247e-08	-1.5959e-08	-2.05971e-08	-8.32517e-08	-1.70174e-08	-4.07287e-08	-3.90938e-08	-1.61741e-08			109	-6.26063e-08	-5.2243e-08	-6.74264e-08	-2.72532e-07	-5.57079e-08	-1.33329e-07	-1.27977e-07	-5.29472e-08			109	-4.88943e-08	-4.08008e-08	-2.12842e-07	-5.26587e-08	-1.04127e-07	-4.35067e-08	-9.99473e-08	-4.13507e-08
110	-3.65416e-09	-3.04929e-09	-3.9355e-09	-1.59071e-08	-3.25152e-09	-7.78209e-09	-7.46968e-09	-3.09039e-09			110	-1.19622e-08	-9.98211e-09	-1.28832e-08	-5.20732e-08	-1.06441e-08	-2.54753e-08	-2.44526e-08	-1.01167e-08			110	-9.34224e-09	-7.79582e-09	-4.06681e-08	-1.00615e-08	-1.98957e-08	-8.31285e-09	-1.9097e-08	-7.90091e-09
111	-6.982e-10	-5.82628e-10	-7.51958e-10	-3.03937e-09	-6.21268e-10	-1.48693e-09	-1.42723e-09	-5.90483e-10			111	-2.28562e-09	-1.90728e-09	-2.4616e-09	-9.94965e-09	-2.03377e-09	-4.86758e-09	-4.67217e-09	-1.933e-09			111	-1.78502e-09	-1.48955e-09	-7.77047e-09	-1.92246e-09	-3.80148e-09	-1.58834e-09	-3.64887e-09	-1.50963e-09
112	-1.33405e-10	-1.11323e-10	-1.43677e-10	-5.80734e-10	-1.18706e-10	-2.84108e-10	-2.72701e-10	-1.12824e-10			112	-4.36712e-10	-3.64426e-10	-4.70338e-10	-1.90108e-09	-3.88593e-10	-9.30053e-10	-8.92711e-10	-3.69339e-10			112	-3.41063e-10	-2.84609e-10	-1.48471e-09	-3.67324e-10	-7.26353e-10	-3.03483e-10	-6.9719e-10	-2.88446e-10
113	-2.54896e-11	-2.12711e-11	-2.74528e-11	-1.10961e-10	-2.26804e-11	-5.42847e-11	-5.21053e-11	-2.15572e-11			113	-8.34423e-11	-6.96327e-11	-8.98692e-11	-3.6324e-10	-7.42463e-11	-1.77705e-10	-1.70571e-10	-7.05694e-11			113	-6.51668e-11	-5.43817e-11	-2.83683e-10	-7.0186e-11	-1.38784e-10	-5.79849e-11	-1.33213e-10	-5.51133e-11
114	-4.87047e-12	-4.06364e-12	-5.24512e-12	-2.1201e-11	-4.33357e-12	-1.03722e-11	-9.95556e-12	-4.11896e-12			114	-1.59439e-11	-1.33027e-11	-1.71704e-11	-6.94033e-11	-1.41863e-11	-3.39544e-11	-3.25904e-11	-1.34838e-11			114	-1.24519e-11	-1.03891e-11	-5.42026e-11	-1.34097e-11	-2.65177e-11	-1.10792e-11	-2.54524e-11	-1.05305e-11
115	-9.29992e-13	-7.76591e-13	-1.00227e-12	-4.05037e-12	-8.28216e-13	-1.98167e-12	-1.90276e-12	-7.86916e-13			115	-3.04441e-12	-2.54224e-12	-3.28101e-12	-1.32592e-11	-2.71124e-12	-6.48717e-12	-6.22884e-12	-2.57604e-12			115	-2.37762e-12	-1.98544e-12	-1.03552e-11	-2.5624e-12	-5.06635e-12	-2.11742e-12	-4.8646e-12	-2.01183e-12
116	-1.77738e-13	-1.48976e-13	-1.91751e-13	-7.73641e-13	-1.58563e-13	-3.79077e-13	-3.62852e-13	-1.50451e-13			116	-5.81841e-13	-4.87685e-13	-6.27713e-13	-2.53258e-12	-5.1907e-13	-1.24094e-12	-1.18783e-12	-4.92513e-13			116	-4.54406e-13	-3.80872e-13	-1.97789e-12	-4.90231e-13	-9.69149e-13	-4.05383e-13	-9.27668e-13	-3.84643e-13
117	0	0	0	-1.48238e-13	0	0	0	0			117	-1.11057e-13	-9.41569e-14	-1.20714e-13	-4.8527e-13	-9.89855e-14	-2.36599e-13	-2.26942e-13	-9.41569e-14			117	-8.67332e-14	0	-3.78986e-13	-9.42752e-14	-1.84779e-13	0	-1.77237e-13	0
118	0	0	0	0	0	0	0	0			118	0	0	0	-9.21162e-14	0	0	0	0			118	0	0	0	0	0	0	0	0
119	0	0	0	0	0	0	0	0			119	0	0	0	0	0	0	0	0			119	0	0	0	0	0	0	0	0
120	0	0	0	0	0	0	0	0			120	0	0	0	0	0	0	0	0			120	0	0	0	0	0	0	0	0
121	0	0	0	0	0	0	0	0			121	0	0	0	0	0	0	0	0			121	0	0	0	0	0	0	0	0
122	0	0	0	0	0	0	0	0			122	0	0	0	0	0	0	0	0			122	0	0	0	0	0	0	0	0
123	0	0	0	0	0	0	0	0			123	0	0	0	0	0	0	0	0			123	0	0	0	0	0	0	0	0
124	0	0	0	0	0	0	0	0			124	0	0	0	0	0	0	0	0			124	0	0	0	0	0	0	0	0
125	0	0	0	0	0	0	0	0			125	0	0	0	0	0	0	0	0			125	0	0	0	0	0	0	0	0
126	0	0	0	0	0	0	0	0			126	0	0	0	0	0	0	0	0			126	0	0	0	0	0	0	0	0
127	0	0	0	0	0	0	0	0			127	0	0	0	0	0	0	0	0			127	0	0	0	0	0	0	0	0
128	0	0	0	0	0	0	0	0			128	0	0	0	0	0	0	0	0			128	0	0	0	0	0	0	0	0
129	0	0	0	0	0	0	0	0			129	0	0	0	0	0	0	0	0			129	0	0	0	0	0	0	0	0
130	0	0	0	0	0	0	0	0			130	0	0	0	0	0	0	0	0			130	0	0	0	0	0	0	0	0
131	0	0	0	0	0	0	0	0			131	0	0	0	0	0	0	0	0			131	0	0	0	0	0	0	0	0
132	0	0	0	0	0	0	0	0			132	0	0	0	0	0	0	0	0			132	0	0	0	0	0	0	0	0
133	0	0	0	0	0	0	0	0			133	0	0	0	0	0	0	0	0			133	0	0	0	0	0	0	0	0
134	0	0	0	0	0	0	0	0			134	0	0	0	0	0	0	0	0			134	0	0	0	0	0	0	0	0
135	0	0	0	0	0	0	0	0			135	0	0	0	0	0	0	0	0			135	0	0	0	0	0	0	0	0
136	0	0	0	0	0	0	0	0			136	0	0	0	0	0	0	0	0			136	0	0	0	0	0	0	0	0
137	0	0	0	0	0	0	0	0			137	0	0	0	0	0	0	0	0			137	0	0	0	0	0	0	0	0
138	0	0	0	0	0	0	0	0			138	0	0	0	0	0	0	0	0			138	0	0	0	0	0	0	0	0
139	0	0	0	0	0	0	0	0			139	0	0	0	0	0	0	0	0			139	0	0	0	0	0	0	0	0
140	0	0	0	0	0	0	0	0			140	0	0	0	0	0	0	0	0			140	0	0	0	0	0	0	0	0
141	0	0	0	0	0	0	0	0			141	0	0	0	0	0	0	0	0			141	0	0	0	0	0	0	0	0
142	0	0	0	0	0	0	0	0			142	0	0	0	0	0	0	0	0			142	0	0	0	0	0	0	0	0
143	0	0	0	0	0	0	0	0			143	0	0	0	0	0	0	0	0			143	0	0	0	0	0	0	0	0
144	-0.00207445	-0.00207452	-0.00207528	-0.00207259	-0.00207542	-0.00207279	-0.00207444	-0.00207504			144	-0.0067909	-0.00679113	-0.00679361	-0.0067848	-0.00679405	-0.00678545	-0.00679085	-0.0067928			144	-0.00530356	-0.00530374	-0.00529879	-0.00530567	-0.0052993	-0.00530602	-0.00530351	-0.00530504
145	-0.00197095	-0.00197011	-0.00196208	-0.00199778	-0.0019603	-0.0019924	-0.00197349	-0.00196483			145	-0.00645207	-0.00644933	-0.00642305	-0.00653989	-0.00641721	-0.00652228	-0.00646039	-0.00643203			145	-0.00503894	-0.0050368	-0.00510752	-0.00501627	-0.00509377	-0.00501171	-0.00504544	-0.00502328
146	-0.00183732	-0.00183552	-0.00181875	-0.00189673	-0.00181488	-0.00188455	-0.00184243	-0.00182436			146	-0.00601462	-0.00600872	-0.00595384	-0.00620911	-0.00594115	-0.00616923	-0.00603134	-0.0059722			146	-0.0046973	-0.00469269	-0.00484919	-0.00464983	-0.00481804	-0.00463992	-0.00471036	-0.00466417
147	-0.0016728	-0.00166997	-0.00164589	-0.00176728	-0.00164057	-0.00174763	-0.00167976	-0.00165362			147	-0.00547605	-0.0054668	-0.00538794	-0.00578535	-0.00537054	-0.00572102	-0.00549883	-0.00541327			147	-0.00427669	-0.00426946	-0.00451824	-0.00420788	-0.004468	-0.00419428	-0.00429448	-0.00422766
148	-0.00150844	-0.00150489	-0.00148332	-0.00161299	-0.00147782	-0.0015899	-0.00151633	-0.00148944			148	-0.00493802	-0.00492639	-0.00485577	-0.00528026	-0.00483776	-0.00520467	-0.00496382	-0.00487582			148	-0.0038565	-0.00384741	-0.00412378	-0.00379226	-0.00406474	-0.00377819	-0.00387664	-0.00380792
149	-0.00136944	-0.00136547	-0.00135259	-0.00146267	-0.00134794	-0.00143736	-0.00137767	-0.00135513			149	-0.00448296	-0.00446999	-0.0044278	-0.00478816	-0.00441261	-0.00470532	-0.00450992	-0.00443614			149	-0.00350111	-0.00349097	-0.00373946	-0.00345802	-0.00367476	-0.00344616	-0.00352216	-0.00346454
150	-0.00127793	-0.00127473	-0.0012703	-0.00133903	-0.00126708	-0.00132122	-0.00128539	-0.00126979			150	-0.00418342	-0.00417293	-0.00415843	-0.00438344	-0.0041479	-0.00432511	-0.00420785	-0.00415676			150	-0.00326716	-0.00325897	-0.00342338	-0.00324765	-0.00337783	-0.00323943	-0.00328624	-0.00324635
151	-0.000349806	-0.000312627	-0.000350671	-0.000790586	-0.000315118	-0.000576865	-0.000444508	-0.000308827			151	-0.00114512	-0.00102341	-0.00114795	-0.00258805	-0.00103157	-0.00188842	-0.00145513	-0.00101097			151	-0.000894315	-0.000799262	-0.00202122	-0.000896526	-0.00147481	-0.000805632	-0.00113643	-0.000789548
152	-7.00518e-05	-6.22881e-05	-7.02353e-05	-0.000171	-6.28074e-05	-0.000119265	-9.0401e-05	-6.15001e-05			152	-0.000229321	-0.000203906	-0.000229921	-0.000559782	-0.000205605	-0.000390423	-0.000295935	-0.000201326			152	-0.000179095	-0.000159246	-0.000437178	-0.000179564	-0.000304912	-0.000160574	-0.00023112	-0.000157231
153	-1.35094e-05	-1.19998e-05	-1.35452e-05	-3.34251e-05	-1.21007e-05	-2.31512e-05	-1.74811e-05	-1.18468e-05			153	-4.42242e-05	-3.92823e-05	-4.43413e-05	-0.00010942	-3.96126e-05	-7.57874e-05	-5.72258e-05	-3.87814e-05			153	-3.45382e-05	-3.06787e-05	-8.54546e-05	-3.46297e-05	-5.91885e-05	-3.09366e-05	-4.46922e-05	-3.02875e-05
154	-2.58584e-06	-2.29643e-06	-2.59271e-06	-6.41481e-06	-2.31577e-06	-4.43704e-06	-3.34783e-06	-2.2671e-06			154	-8.46498e-06	-7.51757e-06	-8.48747e-06	-2.09994e-05	-7.58087e-06	-1.4525e-05	-1.09594e-05	-7.42156e-06			154	-6.61098e-06	-5.87107e-06	-1.64001e-05	-6.62854e-06	-1.13438e-05	-5.9205e-06	-8.55906e-06	-5.79609e-06
155	-4.94246e-07	-4.38913e-07	-4.9556e-07	-1.22672e-06	-4.42609e-07	-8.48283e-07	-6.39952e-07	-4.33306e-07			155	-1.61796e-06	-1.43682e-06	-1.62226e-06	-4.01577e-06	-1.44892e-06	-2.77693e-06	-2.09494e-06	-1.41846e-06			155	-1.26359e-06	-1.12213e-06	-3.13623e-06	-1.26695e-06	-2.16872e-06	-1.13158e-06	-1.6361e-06	-1.10779e-06
156	-9.44417e-08	-8.38682e-08	-9.46931e-08	-2.34428e-07	-8.45742e-08	-1.621e-07	-1.22286e-07	-8.27967e-08			156	-3.09163e-07	-2.7455e-07	-3.09986e-07	-7.67419e-07	-2.76861e-07	-5.30648e-07	-4.00314e-07	-2.71042e-07			156	-2.4145e-07	-2.14418e-07	-5.99339e-07	-2.42093e-07	-4.14425e-07	-2.16223e-07	-3.12637e-07	-2.11678e-07
157	-1.80452e-08	-1.60249e-08	-1.80933e-08	-4.47936e-08	-1.61598e-08	-3.09731e-08	-2.33656e-08	-1.58202e-08			157	-5.90725e-08	-5.24589e-08	-5.92299e-08	-1.46636e-07	-5.29004e-08	-1.01393e-07	-7.64893e-08	-5.17887e-08			157	-4.61345e-08	-4.09693e-08	-1.1452e-07	-4.62574e-08	-7.91861e-08	-4.13142e-08	-5.97366e-08	-4.04459e-08
158	-3.44791e-09	-3.06189e-09	-3.4571e-09	-8.55879e-09	-3.08766e-09	-5.91807e-09	-4.46449e-09	-3.02277e-09			158	-1.1287e-08	-1.00234e-08	-1.13171e-08	-2.80179e-08	-1.01077e-08	-1.93733e-08	-1.46149e-08	-9.8953e-09			158	-8.81493e-09	-7.82804e-09	-2.18814e-08	-8.83843e-09	-1.51302e-08	-7.89391e-09	-1.14139e-08	-7.72803e-09
159	-6.58792e-10	-5.85037e-10	-6.6055e-10	-1.63533e-09	-5.89959e-10	-1.13077e-09	-8.5303e-10	-5.77562e-10			159	-2.15661e-09	-1.91517e-09	-2.16237e-09	-5.35341e-09	-1.93128e-09	-3.70167e-09	-2.79247e-09	-1.8907e-09			159	-1.68427e-09	-1.49571e-09	-4.1809e-09	-1.68876e-09	-2.89093e-09	-1.50829e-09	-2.18086e-09	-1.4766e-09
160	-1.25876e-10	-1.11783e-10	-1.26211e-10	-3.12464e-10	-1.12723e-10	-2.16056e-10	-1.62989e-10	-1.10355e-10			160	-4.12064e-10	-3.65932e-10	-4.13163e-10	-1.02288e-09	-3.69008e-10	-7.07278e-10	-5.33558e-10	-3.61256e-10			160	-3.21814e-10	-2.85786e-10	-7.98847e-10	-3.22672e-10	-5.5237e-10	-2.88188e-10	-4.16698e-10	-2.82134e-10
161	-2.40515e-11	-2.13588e-11	-2.41156e-11	-5.97031e-11	-2.1538e-11	-4.12818e-11	-3.11426e-11	-2.1086e-11			161	-7.87345e-11	-6.992e-11	-7.89445e-11	-1.95443e-10	-7.05066e-11	-1.35139e-10	-1.01948e-10	-6.90267e-11			161	-6.14901e-11	-5.46061e-11	-1.52637e-10	-6.16541e-11	-1.05541e-10	-5.50643e-11	-7.96192e-11	-5.39084e-11
162	-4.59538e-12	-4.08134e-12	-4.60792e-12	-1.14077e-11	-4.11527e-12	-7.88834e-12	-5.95018e-12	-4.02824e-12			162	-1.50434e-11	-1.33606e-11	-1.50844e-11	-3.73441e-11	-1.34717e-11	-2.58231e-11	-1.94784e-11	-1.31868e-11			162	-1.17486e-11	-1.04344e-11	-2.9165e-11	-1.17806e-11	-2.01673e-11	-1.05211e-11	-1.52122e-11	-1.02986e-11
163	-8.77629e-13	-7.79541e-13	-8.80579e-13	-2.17932e-12	-7.86179e-13	-1.50746e-12	-1.13649e-12	-7.69216e-13			163	-2.87299e-12	-2.55189e-12	-2.88265e-12	-7.1342e-12	-2.57362e-12	-4.93479e-12	-3.72041e-12	-2.51809e-12			163	-2.24375e-12	-1.99298e-12	-5.57166e-12	-2.25129e-12	-3.85397e-12	-2.00995e-12	-2.90556e-12	-1.96658e-12
164	-1.67413e-13	-1.48976e-13	-1.68151e-13	-4.15952e-13	-1.49713e-13	-2.88364e-13	-2.17563e-13	-1.46763e-13			164	-5.48042e-13	-4.87685e-13	-5.50456e-13	-1.36165e-12	-4.90099e-13	-9.43983e-13	-7.12213e-13	-4.80442e-13			164	-4.28009e-13	-3.80872e-13	-1.06342e-12	-4.29895e-13	-7.37232e-13	-3.82757e-13	-5.56224e-13	-3.75215e-13
165	0	0	0	0	0	0	0	0			165	-1.03814e-13	-9.41569e-14	-1.03814e-13	-2.60742e-13	-9.41569e-14	-1.78657e-13	-1.352e-13	-8.93284e-14			165	-8.10767e-14	0	-2.03634e-13	-8.10767e-14	-1.39527e-13	0	-1.05588e-13	0
166	0	0	0	0	0	0	0	0			166	0	0	0	0	0	0	0	0			166	0	0	0	0	0	0	0	0
167	0	0	0	0	0	0	0	0			167	0	0	0	0	0	0	0	0			167	0	0	0	0	0	0	0	0
168	0	0	0	0	0	0	0	0			168	0	0	0	0	0	0	0	0			168	0	0	0	0	0	0	0	0
169	0	0	0	0	0	0	0	0			169	0	0	0	0	0	0	0	0			169	0	0	0	0	0	0	0	0
170	0	0	0	0	0	0	0	0			170	0	0	0	0	0	0	0	0			170	0	0	0	0	0	0	0	0
171	0	0	0	0	0	0	0	0			171	0	0	0	0	0	0	0	0			171	0	0	0	0	0	0	0	0
172	0	0	0	0	0	0	0	0			172	0	0	0	0	0	0	0	0			172	0	0	0	0	0	0	0	0
173	0	0	0	0	0	0	0	0			173	0	0	0	0	0	0	0	0			173	0	0	0	0	0	0	0	0
174	0	0	0	0	0	0	0	0			174	0	0	0	0	0	0	0	0			174	0	0	0	0	0	0	0	0
175	0	0	0	0	0	0	0	0			175	0	0	0	0	0	0	0	0			175	0	0	0	0	0	0	0	0
176	0	0	0	0	0	0	0	0			176	0	0	0	0	0	0	0	0			176	0	0	0	0	0	0	0	0
177	0	0	0	0	0	0	0	0			177	0	0	0	0	0	0	0	0			177	0	0	0	0	0	0	0	0
178	0	0	0	0	0	0	0	0			178	0	0	0	0	0	0	0	0			178	0	0	0	0	0	0	0	0
179	0	0	0	0	0	0	0	0			179	0	0	0	0	0	0	0	0			179	0	0	0	0	0	0	0	0
180	0	0	0	0	0	0	0	0			180	0	0	0	0	0	0	0	0			180	0	0	0	0	0	0	0	0
181	0	0	0	0	0	0	0	0			181	0	0	0	0	0	0	0	0			181	0	0	0	0	0	0	0	0
182	0	0	0	0	0	0	0	0			182	0	0	0	0	0	0	0	0			182	0	0	0	0	0	0	0	0
183	0	0	0	0	0	0	0	0			183	0	0	0	0	0	0	0	0			183	0	0	0	0	0	0	0	0
184	0	0	0	0	0	0	0	0			184	0	0	0	0	0	0	0	0			184	0	0	0	0	0	0	0	0
185	0	0	0	0	0	0	0	0			185	0	0	0	0	0	0	0	0			185	0	0	0	0	0	0	0	0
186	0	0	0	0	0	0	0	0			186	0	0	0	0	0	0	0	0			186	0	0	0	0	0	0	0	0
187	0	0	0	0	0	0	0	0			187	0	0	0	0	0	0	0	0			187	0	0	0	0	0	0	0	0
188	0	0	0	0	0	0	0	0			188	0	0	0	0	0	0	0	0			188	0	0	0	0	0	0	0	0
189	0	0	0	0	0	0	0	0			189	0	0	0	0	0	0	0	0			189	0	0	0	0	0	0	0	0
190	0	0	0	0	0	0	0	0			190	0	0	0	0	0	0	0	0			190	0	0	0	0	0	0	0	0
191	0	0	0	0	0	0	0	0			191	0	0	0	0	0	0	0	0			191	0	0	0	0	0	0	0	0
192	-0.00207458	-0.00207458	-0.00207526	-0.0020735	-0.00207536	-0.00207363	-0.00207469	-0.00207489			192	-0.0067913	-0.00679132	-0.00679354	-0.00678777	-0.00679386	-0.00678819	-0.00679167	-0.00679232			192	-0.00530387	-0.00530388	-0.00530111	-0.00530562	-0.00530144	-0.00530587	-0.00530416	-0.00530467
193	-0.00196987	-0.00196966	-0.00196243	-0.00198458	-0.00196144	-0.00198164	-0.00197012	-0.00196561			193	-0.00644854	-0.00644784	-0.00642418	-0.00649669	-0.00642094	-0.00648706	-0.00644936	-0.00643458			193	-0.00503618	-0.00503564	-0.00507378	-0.00501716	-0.00506626	-0.00501462	-0.00503682	-0.00502528
194	-0.00183503	-0.00183453	-0.00181934	-0.00186706	-0.00181723	-0.00186065	-0.00183535	-0.00182604			194	-0.00600714	-0.0060055	-0.00595577	-0.00611196	-0.00594886	-0.00609101	-0.00600817	-0.00597771			194	-0.00469145	-0.00469017	-0.00477332	-0.00465134	-0.00475696	-0.00464594	-0.00469226	-0.00466847
195	-0.00166944	-0.00166851	-0.0016464	-0.00171898	-0.00164324	-0.00170922	-0.00166951	-0.00165605			195	-0.00546506	-0.005462	-0.00538962	-0.00562724	-0.00537928	-0.00559529	-0.00546527	-0.00542122			195	-0.0042681	-0.00426572	-0.00439476	-0.00420918	-0.00436981	-0.00420111	-0.00426827	-0.00423386
196	-0.00150501	-0.0015035	-0.00148299	-0.00155851	-0.00147963	-0.00154758	-0.00150529	-0.00149155			196	-0.00492678	-0.00492183	-0.00485468	-0.0051019	-0.00484369	-0.00506612	-0.00492769	-0.00488272			196	-0.00384771	-0.00384385	-0.00398448	-0.00379141	-0.00395654	-0.00378283	-0.00384843	-0.0038133
197	-0.00136658	-0.00136456	-0.00135109	-0.00141063	-0.00134826	-0.00140054	-0.00136764	-0.00135629			197	-0.00447362	-0.004467	-0.00442289	-0.00461782	-0.00441364	-0.00458478	-0.00447709	-0.00443993			197	-0.0034938	-0.00348863	-0.00360643	-0.00345419	-0.00358062	-0.00344696	-0.00349652	-0.00346749
198	-0.00127629	-0.00127436	-0.00126778	-0.00130726	-0.00125909	-0.00130024	-0.00127756	-0.00126997			198	-0.00417805	-0.00417171	-0.00415018	-0.00427944	-0.00412173	-0.00425645	-0.00418221	-0.00415734			198	-0.00326297	-0.00325802	-0.00334216	-0.00324121	-0.0033242	-0.00321899	-0.00326623	-0.0032468
199	-0.000338723	-0.00031377	-0.000306101	-0.000562223	-0.00028788	-0.000485298	-0.000361191	-0.000301827			199	-0.00110884	-0.00102715	-0.00100205	-0.00184049	-0.0009424	-0.00158867	-0.00118239	-0.000988058			199	-0.00086598	-0.000802185	-0.00143738	-0.000782579	-0.00124072	-0.000735996	-0.000923422	-0.000771653
200	-6.77293e-05	-6.25259e-05	-6.09346e-05	-0.000116329	-5.71651e-05	-9.90241e-05	-7.24522e-05	-6.00485e-05			200	-0.000221717	-0.000204684	-0.000199475	-0.000380813	-0.000187135	-0.000324164	-0.000237179	-0.000196574			200	-0.000173157	-0.000159854	-0.000297407	-0.000155786	-0.000253165	-0.000146148	-0.000185232	-0.00015352
201	-1.30574e-05	-1.2046e-05	-1.1737e-05	-2.25726e-05	-1.10053e-05	-1.91705e-05	-1.39768e-05	-1.15649e-05			201	-4.27447e-05	-3.94336e-05	-3.8422e-05	-7.38934e-05	-3.60269e-05	-6.27562e-05	-4.57543e-05	-3.78586e-05			201	-3.33827e-05	-3.07969e-05	-5.77093e-05	-3.00068e-05	-4.90113e-05	-2.81363e-05	-3.57332e-05	-2.95668e-05
202	-2.49919e-06	-2.3053e-06	-2.24606e-06	-4.32582e-06	-2.10585e-06	-3.67219e-06	-2.67548e-06	-2.21307e-06			202	-8.1813e-06	-7.54658e-06	-7.35268e-06	-1.4161e-05	-6.89367e-06	-1.20212e-05	-8.75842e-06	-7.24468e-06			202	-6.38943e-06	-5.89373e-06	-1.10594e-05	-5.74229e-06	-9.38834e-06	-5.38381e-06	-6.84015e-06	-5.65795e-06
203	-4.77677e-07	-4.40609e-07	-4.29284e-07	-8.27007e-07	-4.02476e-07	-7.01988e-07	-5.11387e-07	-4.22975e-07			203	-1.56372e-06	-1.44237e-06	-1.4053e-06	-2.70728e-06	-1.31754e-06	-2.29802e-06	-1.67407e-06	-1.38465e-06			203	-1.22123e-06	-1.12646e-06	-2.11433e-06	-1.09751e-06	-1.7947e-06	-1.02897e-06	-1.30741e-06	-1.08138e-06
204	-9.12755e-08	-8.41924e-08	-8.20282e-08	-1.58033e-07	-7.69053e-08	-1.34142e-07	-9.77175e-08	-8.08224e-08			204	-2.98798e-07	-2.75611e-07	-2.68526e-07	-5.17336e-07	-2.51756e-07	-4.39124e-07	-3.19887e-07	-2.64579e-07			204	-2.33355e-07	-2.15247e-07	-4.04029e-07	-2.09713e-07	-3.42947e-07	-1.96616e-07	-2.49825e-07	-2.06631e-07
205	-1.74402e-08	-1.60869e-08	-1.56733e-08	-3.01961e-08	-1.46945e-08	-2.5631e-08	-1.86712e-08	-1.54429e-08			205	-5.7092e-08	-5.26618e-08	-5.1308e-08	-9.88495e-08	-4.81035e-08	-8.39052e-08	-6.11217e-08	-5.05537e-08			205	-4.45877e-08	-4.11278e-08	-7.71994e-08	-4.00705e-08	-6.55283e-08	-3.75679e-08	-4.77348e-08	-3.94814e-08
206	-3.33231e-09	-3.07374e-09	-2.99472e-09	-5.76959e-09	-2.80768e-09	-4.89735e-09	-3.56752e-09	-2.95068e-09			206	-1.09086e-08	-1.00622e-08	-9.80348e-09	-1.88872e-08	-9.19117e-09	-1.60319e-08	-1.16786e-08	-9.65931e-09			206	-8.5194e-09	-7.85834e-09	-1.47506e-08	-7.65632e-09	-1.25206e-08	-7.17812e-09	-9.12075e-09	-7.54373e-09
207	-6.36705e-10	-5.87303e-10	-5.72204e-10	-1.1024e-09	-5.36464e-10	-9.3574e-10	-6.81649e-10	-5.63787e-10			207	-2.08431e-09	-1.92259e-09	-1.87316e-09	-3.60879e-09	-1.75616e-09	-3.06322e-09	-2.23144e-09	-1.84561e-09			207	-1.6278e-09	-1.5015e-09	-2.81839e-09	-1.4629e-09	-2.39232e-09	-1.37152e-09	-1.74271e-09	-1.44138e-09
208	-1.21656e-10	-1.12216e-10	-1.09331e-10	-2.10635e-10	-1.02503e-10	-1.78792e-10	-1.30244e-10	-1.07723e-10			208	-3.9825e-10	-3.6735e-10	-3.57905e-10	-6.89533e-10	-3.35551e-10	-5.85291e-10	-4.26364e-10	-3.52639e-10			208	-3.11025e-10	-2.86893e-10	-5.38511e-10	-2.79517e-10	-4.57101e-10	-2.62059e-10	-3.32982e-10	-2.75404e-10
209	-2.32446e-11	-2.14414e-11	-2.08898e-11	-4.02463e-11	-1.95851e-11	-3.41619e-11	-2.48856e-11	-2.0583e-11			209	-7.60933e-11	-7.01904e-11	-6.83845e-11	-1.3175e-10	-6.41136e-11	-1.11832e-10	-8.1465e-11	-6.73801e-11			209	-5.94273e-11	-5.48173e-11	-1.02894e-10	-5.34069e-11	-8.73384e-11	-5.00714e-11	-6.36226e-11	-5.26225e-11
210	-4.44125e-12	-4.09683e-12	-3.99137e-12	-7.68995e-12	-3.74209e-12	-6.5269e-12	-4.75542e-12	-3.93311e-12			210	-1.45388e-11	-1.34113e-11	-1.30661e-11	-2.51737e-11	-1.22501e-11	-2.13664e-11	-1.55673e-11	-1.28754e-11			210	-1.13545e-11	-1.0474e-11	-1.96601e-11	-1.02043e-11	-1.66867e-11	-9.56705e-12	-1.21577e-11	-1.00554e-11
211	-8.48129e-13	-7.82491e-13	-7.62578e-13	-1.46911e-12	-7.14641e-13	-1.24712e-12	-9.08604e-13	-7.51516e-13			211	-2.77642e-12	-2.56155e-12	-2.49637e-12	-4.80925e-12	-2.33944e-12	-4.08255e-12	-2.97439e-12	-2.46015e-12			211	-2.16833e-12	-2.00052e-12	-3.75592e-12	-1.94961e-12	-3.18839e-12	-1.82705e-12	-2.32294e-12	-1.92133e-12
212	-1.62251e-13	-1.49713e-13	-1.46026e-13	-2.80989e-13	-1.36438e-13	-2.38214e-13	-1.73313e-13	-1.43813e-13			212	-5.31142e-13	-4.90099e-13	-4.78027e-13	-9.19841e-13	-4.46642e-13	-7.79812e-13	-5.67356e-13	-4.70785e-13			212	-4.14811e-13	-3.82757e-13	-7.18377e-13	-3.7333e-13	-6.09018e-13	-3.48818e-13	-4.43093e-13	-3.67673e-13
213	0	0	0	0	0	0	0	0			213	-1.014e-13	-9.41569e-14	-8.93284e-14	-1.76242e-13	-8.69141e-14	-1.49685e-13	-1.08643e-13	-8.93284e-14			213	0	0	-1.37642e-13	0	-1.16901e-13	0	-8.48477e-14	0
214	0	0	0	0	0	0	0	0			214	0	0	0	0	0	0	0	0			214	0	0	0	0	0	0	0	0
215	0	0	0	0	0	0	0	0			215	0	0	0	0	0	0	0	0			215	0	0	0	0	0	0	0	0
216	0	0	0	0	0	0	0	0			216	0	0	0	0	0	0	0	0			216	0	0	0	0	0	0	0	0
217	0	0	0	0	0	0	0	0			217	0	0	0	0	0	0	0	0			217	0	0	0	0	0	0	0	0
218	0	0	0	0	0	0	0	0			218	0	0	0	0	0	0	0	0			218	0	0	0	0	0	0	0	0
219	0	0	0	0	0	0	0	0			219	0	0	0	0	0	0	0	0			219	0	0	0	0	0	0	0	0
220	0	0	0	0	0	0	0	0			220	0	0	0	0	0	0	0	0			220	0	0	0	0	0	0	0	0
221	0	0	0	0	0	0	0	0			221	0	0	0	0	0	0	0	0			221	0	0	0	0	0	0	0	0
222	0	0	0	0	0	0	0	0			222	0	0	0	0	0	0	0	0			222	0	0	0	0	0	0	0	0
223	0	0	0	0	0	0	0	0			223	0	0	0	0	0	0	0	0			223	0	0	0	0	0	0	0	0
224	0	0	0	0	0	0	0	0			224	0	0	0	0	0	0	0	0			224	0	0	0	0	0	0	0	0
225	0	0	0	0	0	0	0	0			225	0	0	0	0	0	0	0	0			225	0	0	0	0	0	0	0	0
226	0	0	0	0	0	0	0	0			226	0	0	0	0	0	0	0	0			226	0	0	0	0	0	0	0	0
227	0	0	0	0	0	0	0	0			227	0	0	0	0	0	0	0	0			227	0	0	0	0	0	0	0	0
228	0	0	0	0	0	0	0	0			228	0	0	0	0	0	0	0	0			228	0	0	0	0	0	0	0	0
229	0	0	0	0	0	0	0	0			229	0	0	0	0	0	0	0	0			229	0	0	0	0	0	0	0	0
230	0	0	0	0	0	0	0	0			230	0	0	0	0	0	0	0	0			230	0	0	0	0	0	0	0	0
231	0	0	0	0	0	0	0	0			231	0	0	0	0	0	0	0	0			231	0	0	0	0	0	0	0	0
232	0	0	0	0	0	0	0	0			232	0	0	0	0	0	0	0	0			232	0	0	0	0	0	0	0	0
233	0	0	0	0	0	0	0	0			233	0	0	0	0	0	0	0	0			233	0	0	0	0	0	0	0	0
234	0	0	0	0	0	0	0	0			234	0	0	0	0	0	0	0	0			234	0	0	0	0	0	0	0	0
235	0	0	0	0	0	0	0	0			235	0	0	0	0	0	0	0	0			235	0	0	0	0	0	0	0	0
236	0	0	0	0	0	0	0	0			236	0	0	0	0	0	0	0	0			236	0	0	0	0	0	0	0	0
237	0	0	0	0	0	0	0	0			237	0	0	0	0	0	0	0	0			237	0	0	0	0	0	0	0	0
238	0	0	0	0	0	0	0	0			238	0	0	0	0	0	0	0	0			238	0	0	0	0	0	0	0	0
239	0	0	0	0	0	0	0	0			239	0	0	0	0	0	0	0	0			239	0	0	0	0	0	0	0	0
240	-0.00207467	-0.00207463	-0.00207499	-0.00207428	-0.00207512	-0.0020743	-0.00207466	-0.0020748			240	-0.0067916	-0.00679147	-0.00679265	-0.00679033	-0.00679307	-0.00679039	-0.00679158	-0.00679202			240	-0.00530411	-0.005304	-0.00530311	-0.00530492	-0.00530316	-0.00530525	-0.00530408	-0.00530443
241	-0.00196901	-0.00196922	-0.00196395	-0.00197519	-0.00196343	-0.00197393	-0.00196865	-0.00196657			241	-0.00644574	-0.00644642	-0.00642917	-0.00646594	-0.00642746	-0.00646182	-0.00644453	-0.00643773			241	-0.00503399	-0.00503452	-0.00504977	-0.00502105	-0.00504655	-0.00501971	-0.00503305	-0.00502773
242	-0.00183323	-0.0018336	-0.00182241	-0.00184651	-0.00182117	-0.00184389	-0.00183243	-0.00182803			242	-0.00600122	-0.00600245	-0.00596581	-0.00604471	-0.00596176	-0.00603613	-0.00599861	-0.00598423			242	-0.00468683	-0.00468779	-0.00472079	-0.00465918	-0.0047141	-0.00465601	-0.00468479	-0.00467356
243	-0.0016668	-0.00166713	-0.00165024	-0.00168717	-0.00164824	-0.00168336	-0.00166544	-0.00165887			243	-0.00545641	-0.00545749	-0.00540219	-0.00552308	-0.00539566	-0.00551061	-0.00545196	-0.00543045			243	-0.00426135	-0.00426219	-0.00431341	-0.004219	-0.00430367	-0.0042139	-0.00425787	-0.00424107
244	-0.00150238	-0.00150219	-0.0014853	-0.00152437	-0.00148311	-0.00152032	-0.00150093	-0.00149401			244	-0.00491817	-0.00491754	-0.00486224	-0.00499014	-0.00485509	-0.0049769	-0.00491344	-0.00489078			244	-0.00384099	-0.0038405	-0.0038972	-0.00379732	-0.00388686	-0.00379173	-0.00383729	-0.0038196
245	-0.00136453	-0.0013637	-0.00135076	-0.00138298	-0.00134896	-0.00137953	-0.00136351	-0.00135766			245	-0.00446689	-0.00446419	-0.00442183	-0.00452732	-0.00441593	-0.00451601	-0.00446358	-0.00444442			245	-0.00348855	-0.00348644	-0.00353574	-0.00345336	-0.00352692	-0.00344875	-0.00348596	-0.003471
246	-0.00127518	-0.001274	-0.0011312	-0.00128969	-0.00110414	-0.00128687	-0.00127448	-0.00127021			246	-0.0041744	-0.00417056	-0.00370309	-0.00422191	-0.00361449	-0.00421268	-0.00417211	-0.00415814			246	-0.00326012	-0.00325712	-0.00329723	-0.00289204	-0.00329002	-0.00282284	-0.00325834	-0.00324742
247	-0.00033273	-0.000314793	-0.000254236	-0.000457697	-0.000246456	-0.00043139	-0.000329124	-0.000294281			247	-0.00108922	-0.0010305	-0.000832262	-0.00149831	-0.000806793	-0.00141219	-0.00107742	-0.000963354			247	-0.000850658	-0.000804801	-0.00117015	-0.00064998	-0.00110289	-0.000630089	-0.000841441	-0.00075236
248	-6.64764e-05	-6.27384e-05	-5.02531e-05	-9.30926e-05	-4.8664e-05	-8.73663e-05	-6.57234e-05	-5.84867e-05			248	-0.000217616	-0.00020538	-0.000164508	-0.000304747	-0.000159306	-0.000286001	-0.000215151	-0.000191461			248	-0.000169954	-0.000160397	-0.000238001	-0.000128477	-0.000223361	-0.000124415	-0.000168029	-0.000149527
249	-1.28138e-05	-1.20872e-05	-9.66577e-06	-1.80079e-05	-9.35814e-06	-1.68873e-05	-1.26673e-05	-1.12618e-05			249	-4.19471e-05	-3.95686e-05	-3.16417e-05	-5.89505e-05	-3.06347e-05	-5.52822e-05	-4.14676e-05	-3.68664e-05			249	-3.27598e-05	-3.09023e-05	-4.60391e-05	-2.47115e-05	-4.31743e-05	-2.39251e-05	-3.23854e-05	-2.87919e-05
250	-2.45248e-06	-2.31319e-06	-1.8492e-06	-3.44896e-06	-1.79027e-06	-3.23387e-06	-2.4244e-06	-2.15499e-06			250	-8.02839e-06	-7.57242e-06	-6.0535e-06	-1.12905e-05	-5.86059e-06	-1.05863e-05	-7.93646e-06	-7.05453e-06			250	-6.27001e-06	-5.9139e-06	-8.81762e-06	-4.72766e-06	-8.26771e-06	-4.577e-06	-6.19822e-06	-5.50945e-06
251	-4.68747e-07	-4.42115e-07	-3.53412e-07	-6.59291e-07	-3.42147e-07	-6.18159e-07	-4.63377e-07	-4.11871e-07			251	-1.53448e-06	-1.4473e-06	-1.15693e-06	-2.15825e-06	-1.12005e-06	-2.02359e-06	-1.5169e-06	-1.3483e-06			251	-1.1984e-06	-1.13031e-06	-1.68555e-06	-9.03536e-07	-1.58039e-06	-8.74735e-07	-1.18467e-06	-1.05299e-06
252	-8.95693e-08	-8.44798e-08	-6.75298e-08	-1.25982e-07	-6.53771e-08	-1.18121e-07	-8.85429e-08	-7.87007e-08			252	-2.93213e-07	-2.76552e-07	-2.21064e-07	-4.12412e-07	-2.14018e-07	-3.8668e-07	-2.89853e-07	-2.57634e-07			252	-2.28993e-07	-2.15981e-07	-3.22085e-07	-1.72647e-07	-3.01989e-07	-1.67143e-07	-2.26369e-07	-2.01207e-07
253	-1.71142e-08	-1.61417e-08	-1.29031e-08	-2.40717e-08	-1.24917e-08	-2.25698e-08	-1.69181e-08	-1.50375e-08			253	-5.60249e-08	-5.28413e-08	-4.22393e-08	-7.88007e-08	-4.08927e-08	-7.38842e-08	-5.53828e-08	-4.92267e-08			253	-4.37543e-08	-4.1268e-08	-6.15418e-08	-3.2988e-08	-5.77021e-08	-3.19364e-08	-4.32528e-08	-3.8445e-08
254	-3.27003e-09	-3.0842e-09	-2.4654e-09	-4.59939e-09	-2.3868e-09	-4.31243e-09	-3.23255e-09	-2.87324e-09			254	-1.07047e-08	-1.00964e-08	-8.07068e-09	-1.50565e-08	-7.8134e-09	-1.41171e-08	-1.0582e-08	-9.40578e-09			254	-8.36018e-09	-7.88509e-09	-1.17588e-08	-6.30304e-09	-1.10252e-08	-6.10211e-09	-8.26434e-09	-7.34573e-09
255	-6.24807e-10	-5.89299e-10	-4.71065e-10	-8.78805e-10	-4.56047e-10	-8.23978e-10	-6.17643e-10	-5.48991e-10			255	-2.04536e-09	-1.92912e-09	-1.54207e-09	-2.87684e-09	-1.49291e-09	-2.69736e-09	-2.02191e-09	-1.79717e-09			255	-1.59738e-09	-1.5066e-09	-2.24676e-09	-1.20433e-09	-2.10658e-09	-1.16593e-09	-1.57907e-09	-1.40355e-09
256	-1.19382e-10	-1.12598e-10	-9.00064e-11	-1.67913e-10	-8.71368e-11	-1.57438e-10	-1.18013e-10	-1.04897e-10			256	-3.90807e-10	-3.68598e-10	-2.94644e-10	-5.49678e-10	-2.8525e-10	-5.15386e-10	-3.86326e-10	-3.43388e-10			256	-3.05212e-10	-2.87867e-10	-4.29288e-10	-2.30111e-10	-4.02506e-10	-2.22774e-10	-3.01713e-10	-2.68179e-10
257	-2.28102e-11	-2.15137e-11	-1.71978e-11	-3.20829e-11	-1.66499e-11	-3.00813e-11	-2.25484e-11	-2.00424e-11			257	-7.46713e-11	-7.0427e-11	-5.62986e-11	-1.05026e-10	-5.45048e-11	-9.84736e-11	-7.38142e-11	-6.56105e-11			257	-5.83167e-11	-5.5002e-11	-8.20232e-11	-4.39681e-11	-7.69059e-11	-4.25671e-11	-5.76474e-11	-5.12405e-11
258	-4.35791e-12	-4.11084e-12	-3.28631e-12	-6.13013e-12	-3.18159e-12	-5.7481e-12	-4.30849e-12	-3.82985e-12			258	-1.4266e-11	-1.34572e-11	-1.0758e-11	-2.00675e-11	-1.04152e-11	-1.88169e-11	-1.41042e-11	-1.25374e-11			258	-1.11414e-11	-1.05098e-11	-1.56723e-11	-8.40181e-12	-1.46956e-11	-8.13406e-12	-1.10151e-11	-9.79142e-12
259	-8.32641e-13	-7.85441e-13	-6.27615e-13	-1.17116e-12	-6.07703e-13	-1.09814e-12	-8.23054e-13	-7.31603e-13			259	-2.72572e-12	-2.57121e-12	-2.05455e-12	-3.83388e-12	-1.98937e-12	-3.59486e-12	-2.69434e-12	-2.39497e-12			259	-2.12873e-12	-2.00806e-12	-2.99418e-12	-1.60456e-12	-2.80752e-12	-1.55366e-12	-2.10422e-12	-1.87042e-12
260	-1.59301e-13	-1.50451e-13	-1.19476e-13	-2.23464e-13	-1.16526e-13	-2.09451e-13	-1.57088e-13	-1.40126e-13			260	-5.21484e-13	-4.92513e-13	-3.91113e-13	-7.31527e-13	-3.81456e-13	-6.85655e-13	-5.14242e-13	-4.58713e-13			260	-4.07269e-13	-3.84643e-13	-5.71308e-13	-3.05452e-13	-5.35483e-13	-2.9791e-13	-4.01612e-13	-3.58246e-13
261	0	0	0	0	0	0	0	0			261	-1.014e-13	-9.41569e-14	0	-1.40028e-13	0	-1.32785e-13	-9.65712e-14	-8.69141e-14			261	0	0	-1.09359e-13	0	-1.03703e-13	0	0	0
262	0	0	0	0	0	0	0	0			262	0	0	0	0	0	0	0	0			262	0	0	0	0	0	0	0	0
263	0	0	0	0	0	0	0	0			263	0	0	0	0	0	0	0	0			263	0	0	0	0	0	0	0	0
264	0	0	0	0	0	0	0	0			264	0	0	0	0	0	0	0	0			264	0	0	0	0	0	0	0	0
265	0	0	0	0	0	0	0	0			265	0	0	0	0	0	0	0	0			265	0	0	0	0	0	0	0	0
266	0	0	0	0	0	0	0	0			266	0	0	0	0	0	0	0	0			266	0	0	0	0	0	0	0	0
267	0	0	0	0	0	0	0	0			267	0	0	0	0	0	0	0	0			267	0	0	0	0	0	0	0	0
268	0	0	0	0	0	0	0	0			268	0	0	0	0	0	0	0	0			268	0	0	0	0	0	0	0	0
269	0	0	0	0	0	0	0	0			269	0	0	0	0	0	0	0	0			269	0	0	0	0	0	0	0	0
270	0	0	0	0	0	0	0	0			270	0	0	0	0	0	0	0	0			270	0	0	0	0	0	0	0	0
271	0	0	0	0	0	0	0	0			271	0	0	0	0	0	0	0	0			271	0	0	0	0	0	0	0	0
272	0	0	0	0	0	0	0	0			272	0	0	0	0	0	0	0	0			272	0	0	0	0	0	0	0	0
273	0	0	0	0	0	0	0	0			273	0	0	0	0	0	0	0	0			273	0	0	0	0	0	0	0	0
274	0	0	0	0	0	0	0	0			274	0	0	0	0	0	0	0	0			274	0	0	0	0	0	0	0	0
275	0	0	0	0	0	0	0	0			275	0	0	0	0	0	0	0	0			275	0	0	0	0	0	0	0	0
276	0	0	0	0	0	0	0	0			276	0	0	0	0	0	0	0	0			276	0	0	0	0	0	0	0	0
277	0	0	0	0	0	0	0	0			277	0	0	0	0	0	0	0	0			277	0	0	0	0	0	0	0	0
278	0	0	0	0	0	0	0	0			278	0	0	0	0	0	0	0	0			278	0	0	0	0	0	0	0	0
279	0	0	0	0	0	0	0	0			279	0	0	0	0	0	0	0	0			279	0	0	0	0	0	0	0	0
280	0	0	0	0	0	0	0	0			280	0	0	0	0	0	0	0	0			280	0	0	0	0	0	0	0	0
281	0	0	0	0	0	0	0	0			281	0	0	0	0	0	0	0	0			281	0	0	0	0	0	0	0	0
282	0	0	0	0	0	0	0	0			282	0	0	0	0	0	0	0	0			282	0	0	0	0	0	0	0	0
283	0	0	0	0	0	0	0	0			283	0	0	0	0	0	0	0	0			283	0	0	0	0	0	0	0	0
284	0	0	0	0	0	0	0	0			284	0	0	0	0	0	0	0	0			284	0	0	0	0	0	0	0	0
285	0	0	0	0	0	0	0	0			285	0	0	0	0	0	0	0	0			285	0	0	0	0	0	0	0	0
286	0	0	0	0	0	0	0	0			286	0	0	0	0	0	0	0	0			286	0	0	0	0	0	0	0	0
287	0	0	0	0	0	0	0	0			287	0	0	0	0	0	0	0	0			287	0	0	0	0	0	0	0	0
288	-0.00207465	-0.00207467	-0.00207467	-0.00207473	-0.0020747	-0.00207481	-0.00207469	-0.00207473			288	-0.00679155	-0.00679162	-0.00679161	-0.00679182	-0.00679172	-0.00679206	-0.00679168	-0.00679181			288	-0.00530407	-0.00530412	-0.00530427	-0.00530411	-0.00530446	-0.0053042	-0.00530416	-0.00530427
Cysteine											Leucine											Histidine
Time (h)	1:1:1	1:1:0.001	1:0.001:1	0.001:1:1	1:0.001:0.001	0.001:1:0.001	0.001:0.001:1	1:0.126:0.013			Time (h)	1:1:1	1:1:0.001	1:0.001:1	0.001:1:1	1:0.001:0.001	0.001:1:0.001	0.001:0.001:1	1:0.126:0.013			Time (h)	1:1:1	1:1:0.001	1:0.001:1	0.001:1:1	1:0.001:0.001	0.001:1:0.001	0.001:0.001:1	1:0.126:0.013
1	0.0997582	0.0997637	0.0997593	0.0997693	0.0997648	0.099773	0.09977	0.0997646			1	-0.017068	-0.0170681	-0.017068	-0.0170683	-0.0170682	-0.0170684	-0.0170683	-0.0170682			1	-0.0440515	-0.0440529	-0.0440516	-0.0440538	-0.0440531	-0.0440548	-0.0440539	-0.044053
2	0.0997333	0.0997471	0.0997359	0.0997631	0.09975	0.0997718	0.0997647	0.0997494			2	-0.0170673	-0.0170677	-0.0170674	-0.0170681	-0.0170678	-0.0170684	-0.0170682	-0.0170678			2	-0.0440461	-0.0440498	-0.0440463	-0.0440524	-0.04405	-0.0440547	-0.0440525	-0.0440499
3	0.0996954	0.0997214	0.0997002	0.0997549	0.0997268	0.0997701	0.0997576	0.0997255			3	-0.0170663	-0.017067	-0.0170665	-0.0170679	-0.0170671	-0.0170683	-0.017068	-0.0170671			3	-0.0440379	-0.0440448	-0.0440383	-0.0440505	-0.0440453	-0.0440545	-0.0440506	-0.0440451
4	0.0996377	0.0996816	0.0996455	0.0997441	0.0996904	0.099768	0.0997483	0.0996882			4	-0.0170648	-0.0170659	-0.0170651	-0.0170677	-0.0170661	-0.0170682	-0.0170678	-0.0170661			4	-0.0440254	-0.0440371	-0.044026	-0.044048	-0.0440379	-0.0440543	-0.0440481	-0.0440376
5	0.0995499	0.0996196	0.0995617	0.09973	0.0996333	0.0997651	0.0997359	0.0996296			5	-0.0170625	-0.0170641	-0.0170629	-0.0170673	-0.0170646	-0.0170682	-0.0170675	-0.0170645			5	-0.0440065	-0.0440251	-0.0440073	-0.0440447	-0.0440263	-0.0440541	-0.0440448	-0.0440258
6	0.0994157	0.0995232	0.099433	0.0997115	0.0995439	0.0997614	0.0997194	0.0995379			6	-0.0170589	-0.0170615	-0.0170595	-0.0170668	-0.0170621	-0.017068	-0.0170671	-0.017062			6	-0.0439776	-0.0440063	-0.0439787	-0.0440404	-0.0440082	-0.0440537	-0.0440404	-0.0440072
7	0.0992107	0.0993733	0.0992355	0.0996873	0.0994037	0.0997565	0.0996976	0.0993942			7	-0.0170534	-0.0170573	-0.0170542	-0.0170662	-0.0170583	-0.0170679	-0.0170666	-0.017058			7	-0.0439335	-0.0439769	-0.0439349	-0.0440347	-0.0439797	-0.0440532	-0.0440346	-0.0439781
8	0.0988971	0.09914	0.0989319	0.0996554	0.0991841	0.09975	0.0996686	0.0991691			8	-0.0170451	-0.0170509	-0.0170462	-0.0170654	-0.0170523	-0.0170677	-0.0170659	-0.0170519			8	-0.0438662	-0.043931	-0.043868	-0.0440273	-0.0439351	-0.0440526	-0.0440269	-0.0439326
9	0.098417	0.0987768	0.0984653	0.0996136	0.0988403	0.0997414	0.0996302	0.0988167			9	-0.0170322	-0.0170409	-0.0170338	-0.0170643	-0.0170429	-0.0170674	-0.017065	-0.0170422			9	-0.0437634	-0.0438594	-0.0437655	-0.0440176	-0.0438653	-0.0440517	-0.0440168	-0.0438612
10	0.0976819	0.0982116	0.0977481	0.0995588	0.0983025	0.09973	0.0995793	0.0982655			10	-0.0170126	-0.0170253	-0.0170148	-0.017063	-0.0170281	-0.0170671	-0.0170637	-0.0170271			10	-0.0436062	-0.0437476	-0.0436085	-0.0440048	-0.0437561	-0.0440505	-0.0440033	-0.0437495
11	0.0965564	0.0973328	0.0966461	0.0994868	0.0974621	0.0997149	0.0995117	0.0974042			11	-0.0169824	-0.0170011	-0.0169855	-0.0170611	-0.0170051	-0.0170666	-0.0170621	-0.0170036			11	-0.0433661	-0.0435735	-0.0433682	-0.043988	-0.0435855	-0.044049	-0.0439853	-0.0435749
12	0.0948349	0.0959688	0.0949554	0.0993922	0.0961518	0.0996949	0.0994219	0.0960612			12	-0.0169363	-0.0169635	-0.0169404	-0.0170587	-0.0169692	-0.017066	-0.0170599	-0.0169668			12	-0.0429997	-0.0433027	-0.043001	-0.0439659	-0.0433196	-0.0440469	-0.0439616	-0.0433027
13	0.0922079	0.0938574	0.0923677	0.099268	0.0941154	0.0996682	0.0993027	0.0939738			13	-0.0168657	-0.0169053	-0.0168714	-0.0170556	-0.0169134	-0.0170652	-0.0170571	-0.0169097			13	-0.0424418	-0.0428828	-0.042441	-0.0439369	-0.0429066	-0.0440441	-0.04393	-0.0428797
14	0.0882158	0.0906049	0.0884246	0.0991045	0.0909666	0.0996325	0.0991443	0.0907459			14	-0.0167584	-0.0168157	-0.0167659	-0.0170514	-0.016827	-0.0170641	-0.0170532	-0.0168212			14	-0.0415963	-0.0422354	-0.041591	-0.0438988	-0.0422686	-0.0440402	-0.0438881	-0.0422259
15	0.0821918	0.0856328	0.0824598	0.0988895	0.0861364	0.0995848	0.0989337	0.0857938			15	-0.016596	-0.0166786	-0.016606	-0.0170459	-0.0166944	-0.0170626	-0.0170482	-0.0166855			15	-0.0403244	-0.0412455	-0.0403107	-0.0438486	-0.0412911	-0.0440349	-0.0438325	-0.0412243
16	0.0732065	0.0781239	0.0735421	0.0986064	0.0788185	0.0995207	0.0986534	0.078291			16	-0.0163533	-0.0164712	-0.0163662	-0.0170387	-0.0164929	-0.0170607	-0.0170414	-0.0164795			16	-0.0384341	-0.0397513	-0.0384054	-0.0437826	-0.0398134	-0.0440277	-0.0437585	-0.0397101
17	0.0600486	0.066998	0.0604575	0.0982334	0.0679429	0.0994341	0.0982802	0.0671425			17	-0.0159966	-0.016163	-0.0160131	-0.0170293	-0.0161926	-0.017058	-0.0170324	-0.0161725			17	-0.0356791	-0.0375416	-0.0356275	-0.0436957	-0.0376241	-0.0440177	-0.0436601	-0.0374684
18	0.0414067	0.0509906	0.0419003	0.0977412	0.0522518	0.099317	0.0977828	0.0510667			18	-0.0154888	-0.0157175	-0.0155097	-0.0170167	-0.0157571	-0.0170545	-0.0170203	-0.0157278			18	-0.0318439	-0.0343736	-0.0317687	-0.043581	-0.0344802	-0.0440038	-0.0435292	-0.0342539
19	0.0162617	0.0289305	0.0168826	0.0970911	0.0306084	0.0991575	0.097119	0.0289345			19	-0.0148032	-0.0150994	-0.0148298	-0.0170002	-0.0151515	-0.0170497	-0.0170043	-0.0151108			19	-0.0268297	-0.0300399	-0.0267302	-0.0434296	-0.0301725	-0.0439843	-0.0433548	-0.029862
20	-0.0031339	0.000485802	-0.00314223	0.0962312	0.00269369	0.0989394	0.0962323	0.000469702			20	-0.0139115	-0.0142937	-0.0139485	-0.0169783	-0.0143603	-0.0170431	-0.0169828	-0.0143073			20	-0.0208041	-0.0245077	-0.0206926	-0.0432296	-0.024666	-0.0439569	-0.0431222	-0.024274
21	-0.00289461	-0.00298636	-0.00290583	0.095092	-0.00300651	0.0986394	0.095046	-0.00299075			21	-0.0128493	-0.0132566	-0.0128991	-0.0169492	-0.0133461	-0.0170342	-0.016954	-0.0132761			21	-0.0143741	-0.0181111	-0.0142832	-0.0429648	-0.0182938	-0.0439179	-0.0428118	-0.0178537
22	-0.00265571	-0.00273809	-0.00267063	0.0935799	-0.00276294	0.0982244	0.0934564	-0.00274553			22	-0.0117888	-0.0121545	-0.0118551	-0.0169107	-0.0122648	-0.0170219	-0.0169153	-0.0121876			22	-0.00850374	-0.0116582	-0.00848174	-0.0426139	-0.0118689	-0.0438623	-0.042397	-0.0114438
23	-0.00244631	-0.00250531	-0.00246543	0.0915688	-0.00253515	0.0976466	0.0913227	-0.0025177			23	-0.0108593	-0.0111212	-0.0109442	-0.0168593	-0.0112537	-0.0170048	-0.0168633	-0.0111762			23	-0.00398919	-0.00616406	-0.00416409	-0.042148	-0.00645289	-0.0437823	-0.0418418	-0.00609417
24	-0.00230246	-0.00233988	-0.00231908	0.0888884	-0.00236464	0.0968372	0.0884536	-0.00235165			24	-0.0102207	-0.0103869	-0.0102945	-0.0167908	-0.0104968	-0.016981	-0.0167933	-0.0104391			24	-0.00140029	-0.00237443	-0.00161941	-0.0415282	-0.00280031	-0.0436664	-0.0410979	-0.00252312
25	-0.00111135	-0.00148334	-0.00201434	0.0853076	-0.00225597	0.095696	0.0845882	-0.00224301			25	-0.00288886	-0.00403508	-0.00526108	-0.0166992	-0.00775257	-0.0169477	-0.0166988	-0.00606753			25	-0.000358963	-0.000659233	-0.000475284	-0.0407022	-0.000916474	-0.0434977	-0.0400997	-0.000775418
26	-0.000233203	-0.000317785	-0.00048336	0.0805137	-0.000704936	0.0940774	0.0793716	-0.000521151			26	-0.000598482	-0.000859809	-0.00118785	-0.0165763	-0.00185372	-0.0169006	-0.016571	-0.00137747			26	-7.40554e-05	-0.000139695	-0.000105292	-0.0395995	-0.0002167	-0.0432507	-0.0387585	-0.000174418
27	-4.53321e-05	-6.21663e-05	-9.5762e-05	0.0740842	-0.000142037	0.0917696	0.0723223	-0.000103537			27	-0.000116227	-0.000168003	-0.000234832	-0.0164113	-0.000372483	-0.016834	-0.0163978	-0.000273113			27	-1.43691e-05	-2.72627e-05	-2.07779e-05	-0.0381255	-4.34247e-05	-0.0428878	-0.0369553	-3.45126e-05
28	-8.6896e-06	-1.19318e-05	-1.84262e-05	0.0654522	-2.7425e-05	0.0884658	0.0627914	-1.9934e-05			28	-2.22751e-05	-3.22378e-05	-4.51664e-05	-0.0161893	-7.18802e-05	-0.016739	-0.016163	-5.25615e-05			28	-2.75339e-06	-5.23017e-06	-3.99487e-06	-0.0361544	-8.37528e-06	-0.0423533	-0.034531	-6.63937e-06
29	-1.66118e-06	-2.28162e-06	-3.52521e-06	0.0538668	-5.25051e-06	0.0837255	0.0499155	-3.81422e-06			29	-4.25815e-06	-6.16432e-06	-8.64029e-06	-0.0158908	-1.37599e-05	-0.0166035	-0.0158449	-1.00565e-05			29	-5.26326e-07	-1.00003e-06	-7.64163e-07	-0.0335209	-1.6031e-06	-0.0415659	-0.0312766	-1.2702e-06
30	-3.17401e-07	-4.35986e-07	-6.73682e-07	0.0383569	-1.00356e-06	0.0769291	0.032572	-7.28954e-07			30	-8.13597e-07	-1.17791e-06	-1.65117e-06	-0.0154903	-2.62997e-06	-0.0164101	-0.015415	-1.92191e-06			30	-1.00563e-07	-1.91089e-07	-1.4603e-07	-0.0300142	-3.06397e-07	-0.0404099	-0.0269234	-2.42746e-07
31	-6.06396e-08	-8.32995e-08	-1.28716e-07	0.0177253	-1.91757e-07	0.0672333	0.0099256	-1.39282e-07			31	-1.55438e-07	-2.25051e-07	-3.15477e-07	-0.0149568	-5.02523e-07	-0.0161353	-0.0148532	-3.67221e-07			31	-1.92127e-08	-3.65095e-08	-2.79009e-08	-0.0253766	-5.85448e-08	-0.0387255	-0.0215732	-4.63816e-08
32	-1.1585e-08	-1.59148e-08	-2.4592e-08	-0.0032182	-3.6638e-08	0.0535697	-0.00319027	-2.66117e-08			32	-2.96959e-08	-4.29971e-08	-6.02737e-08	-0.0142858	-9.60144e-08	-0.0157495	-0.0141618	-7.01623e-08			32	-3.67051e-09	-6.97532e-09	-5.33063e-09	-0.0198652	-1.11858e-08	-0.0363099	-0.016002	-8.86179e-09
33	-2.21327e-09	-3.04059e-09	-4.69841e-09	-0.00303401	-7.00016e-09	0.0347592	-0.0030159	-5.08447e-09			33	-5.67329e-09	-8.21478e-09	-1.15156e-08	-0.0134681	-1.83448e-08	-0.0152203	-0.0133877	-1.34053e-08			33	-7.01238e-10	-1.33267e-09	-1.01844e-09	-0.0142599	-2.1372e-09	-0.0329578	-0.0107966	-1.69315e-09
34	-4.22836e-10	-5.80918e-10	-8.97651e-10	-0.00284416	-1.33747e-09	0.0097824	-0.00284742	-9.71443e-10			34	-1.08386e-09	-1.56947e-09	-2.2001e-09	-0.0126254	-3.50499e-09	-0.0145197	-0.0126399	-2.56123e-09			34	-1.33969e-10	-2.54611e-10	-1.94577e-10	-0.00913089	-4.08338e-10	-0.0285075	-0.00652852	-3.23495e-10
35	-8.07817e-11	-1.10986e-10	-1.71499e-10	-0.00266706	-2.5554e-10	-0.00305991	-0.00269699	-1.85605e-10			35	-2.07067e-10	-2.99853e-10	-4.20338e-10	-0.0118392	-6.69672e-10	-0.0135831	-0.0119721	-4.89352e-10			35	-2.55942e-11	-4.86445e-11	-3.71748e-11	-0.00448425	-7.80179e-11	-0.0229641	-0.00349552	-6.18072e-11
36	-1.54325e-11	-2.12039e-11	-3.27664e-11	-0.00248611	-4.88253e-11	-0.00280874	-0.00255661	-3.54618e-11			36	-3.95594e-11	-5.72882e-11	-8.03072e-11	-0.00919488	-1.27949e-10	-0.0124681	-0.011349	-9.34961e-11			36	-4.88967e-12	-9.29373e-12	-7.1024e-12	-0.00145996	-1.49063e-11	-0.0166473	-0.00164942	-1.1809e-11
37	-2.9491e-12	-4.05104e-12	-6.26022e-12	-0.00118599	-9.32824e-12	-0.00255546	-0.00243506	-6.77552e-12			37	-7.55766e-12	-1.09451e-11	-1.5343e-11	-0.00281581	-2.44462e-11	-0.0073289	-0.0108094	-1.78635e-11			37	-9.34151e-13	-1.77561e-12	-1.35694e-12	-0.000365933	-2.84802e-12	-0.00844676	-0.000682176	-2.25623e-12
38	-5.06832e-13	-6.97191e-13	-1.07672e-12	-0.000264246	-1.60497e-12	-0.000622389	-0.00232972	-1.16595e-12			38	-1.44386e-12	-2.09112e-12	-2.93135e-12	-0.000586576	-4.67075e-12	-0.00170253	-0.0103418	-3.41301e-12			38	-1.78466e-13	-3.39237e-13	-2.59249e-13	-7.59215e-05	-5.4415e-13	-0.00260909	-0.000243336	-4.31078e-13
39	-9.63694e-14	-1.33252e-13	-2.05826e-13	-5.14609e-05	-3.05765e-13	-0.000124402	-0.00223655	-2.22482e-13			39	-2.75844e-13	-3.99516e-13	-5.60046e-13	-0.000114089	-8.92403e-13	-0.000339619	-0.0074955	-6.52094e-13			39	-3.40952e-14	-6.48126e-14	-4.95306e-14	-1.4754e-05	-1.03966e-13	-0.000862874	-7.30477e-05	-8.23622e-14
40	0	0	0	-9.86831e-06	0	-2.39808e-05	-0.00135985	0			40	-5.26989e-14	-7.63292e-14	-1.06999e-13	-2.18726e-05	-1.70504e-13	-6.54412e-05	-0.00323272	-1.2459e-13			40	-6.51375e-15	-1.23827e-14	-9.46303e-15	-2.8281e-06	-1.98641e-14	-0.000386908	-1.81873e-05	-1.57362e-14
41	0	0	0	-1.88672e-06	0	-4.58965e-06	-0.000527688	0			41	-1.00679e-14	-1.4583e-14	-2.04426e-14	-4.18161e-06	-3.2577e-14	-1.25237e-05	-0.000927229	-2.38043e-14			41	-1.24443e-15	-2.36577e-15	-1.80795e-15	-5.40661e-07	-3.79527e-15	-0.000212361	-3.91217e-06	-3.00658e-15
42	0	0	0	-3.60514e-07	0	-8.77195e-07	-0.000126299	0			42	-1.92343e-15	-2.78614e-15	-3.90564e-15	-7.99015e-07	-6.22423e-15	-2.39356e-06	-0.000184555	-4.54807e-15			42	-2.37743e-16	-4.5199e-16	-3.45416e-16	-1.03308e-07	-7.25133e-16	-0.000118202	-7.77473e-07	-5.7444e-16
43	0	0	0	-6.66673e-08	0	-1.67609e-07	-2.43642e-05	0			43	-3.67464e-16	-5.32304e-16	-7.46189e-16	-1.52659e-07	-1.18921e-15	-4.57346e-07	-3.55664e-05	-8.68959e-16			43	-4.54198e-17	-8.63545e-17	-6.59932e-17	-1.97379e-08	-1.38545e-16	-2.25838e-05	-1.49784e-07	-1.09753e-16
44	0	0	0	-1.27371e-08	0	-3.20242e-08	-4.66369e-06	0			44	-7.02026e-17	-1.01699e-16	-1.42563e-16	-2.91662e-08	-2.27214e-16	-8.73824e-08	-6.80665e-06	-1.66024e-16			44	-8.67727e-18	-1.64984e-17	-1.26083e-17	-3.77101e-09	-2.64708e-17	-4.31467e-06	-2.86638e-08	-2.09696e-17
45	0	0	0	-2.43348e-09	0	-6.11862e-09	-8.91369e-07	0			45	-1.34119e-17	-1.943e-17	-2.72372e-17	-5.57233e-09	-4.3412e-17	-1.66955e-08	-1.3009e-06	-3.17208e-17			45	-1.65776e-18	-3.15208e-18	-2.40886e-18	-7.20468e-10	-5.05757e-18	-8.24313e-07	-5.47824e-09	-4.00647e-18
46	0	0	0	-4.64927e-10	0	-1.16904e-09	-1.70318e-07	0			46	-2.56229e-18	-3.71218e-18	-5.20377e-18	-1.06462e-09	-8.29439e-18	-3.18988e-09	-2.48569e-07	-6.0606e-18			46	-3.16708e-19	-6.02218e-19	-4.60223e-19	-1.37648e-10	-9.6631e-19	-1.57483e-07	-1.04674e-09	-7.6548e-19
47	0	0	0	-8.88257e-11	0	-2.23359e-10	-3.25418e-08	0			47	-4.89516e-19	-7.09227e-19	-9.94202e-19	-2.03399e-10	-1.58474e-18	-6.09466e-10	-4.74926e-08	-1.15795e-18			47	-6.05058e-20	-1.15056e-19	-8.79275e-20	-2.62983e-11	-1.84625e-19	-3.00865e-08	-1.99996e-10	-1.46253e-19
48	0.0672878	0.066176	0.0644733	0.0775434	0.0640469	0.0776418	0.0710072	0.0640402			48	-0.0164974	-0.0165004	-0.0165051	-0.0164874	-0.0165063	-0.0164832	-0.0164874	-0.0165062			48	-0.0398249	-0.0398249	-0.0398249	-0.0398249	-0.0398249	-0.0398332	-0.0398249	-0.0398249
49	0.0401601	0.0388589	0.0346901	0.0644166	0.0322113	0.0639428	0.0479473	0.0345843			49	-0.0157027	-0.0156786	-0.0156262	-0.0161327	-0.0155864	-0.0160938	-0.0158608	-0.0156178			49	-0.0339331	-0.0340013	-0.0332207	-0.0370334	-0.0331849	-0.037259	-0.0345338	-0.0334372
50	0.00505854	0.0038515	-0.00288671	0.046441	-0.00324806	0.0447171	0.0172468	-0.00239504			50	-0.0146689	-0.0146167	-0.0145078	-0.0156459	-0.0144183	-0.0155485	-0.0150187	-0.0144889			50	-0.0265325	-0.0266557	-0.0251592	-0.0332397	-0.0250739	-0.0336424	-0.0275943	-0.0255521
51	-0.00301559	-0.00299765	-0.00296262	0.0223572	-0.00293541	0.0185394	-0.00313755	-0.00295565			51	-0.0133864	-0.0133067	-0.0131512	-0.0149913	-0.0130305	-0.0148141	-0.0139278	-0.0131203			51	-0.0183571	-0.0184754	-0.0166389	-0.0282022	-0.0164917	-0.0288187	-0.019516	-0.0170737
52	-0.00272258	-0.00270161	-0.00267292	-0.00318409	-0.00264507	-0.00312199	-0.00286609	-0.00266247			52	-0.0120857	-0.0119926	-0.0118653	-0.0141344	-0.0117416	-0.0138587	-0.0127228	-0.0118188			52	-0.0107414	-0.0107914	-0.00919326	-0.0218842	-0.00900611	-0.0228417	-0.0119902	-0.00950756
53	-0.0024708	-0.00244994	-0.0024385	-0.00294542	-0.0024145	-0.00286108	-0.00261892	-0.00242461			53	-0.010968	-0.0108754	-0.0108246	-0.0130749	-0.0107181	-0.0127005	-0.0116255	-0.010763			53	-0.00493819	-0.00486745	-0.00404072	-0.0152269	-0.00386778	-0.0161679	-0.00617778	-0.00411093
54	-0.00230103	-0.00228521	-0.00228837	-0.00270346	-0.0022719	-0.00258863	-0.00242316	-0.00227449			54	-0.00826539	-0.00691424	-0.00883154	-0.0120008	-0.00727772	-0.0114911	-0.0107566	-0.00700612			54	-0.00161978	-0.00153412	-0.00134404	-0.0091463	-0.00123431	-0.00967746	-0.00252179	-0.00129839
55	-0.000724557	-0.00055521	-0.000819267	-0.00248531	-0.000607782	-0.00181561	-0.00227752	-0.000576071			55	-0.00201405	-0.00158644	-0.00221918	-0.0110324	-0.00169518	-0.00530058	-0.00779756	-0.00161815			55	-0.00038394	-0.000348947	-0.000325243	-0.00381102	-0.000284693	-0.00307794	-0.000793573	-0.000296842
56	-0.000146195	-0.000110579	-0.000166576	-0.00124194	-0.000121541	-0.000414146	-0.000874956	-0.000114919			56	-0.000405365	-0.000315397	-0.000449748	-0.00328235	-0.000338288	-0.00116033	-0.00225147	-0.000322176			56	-7.70655e-05	-6.92301e-05	-6.57076e-05	-0.000988708	-5.66792e-05	-0.000676727	-0.000189366	-5.89714e-05
57	-2.82367e-05	-2.13011e-05	-3.22225e-05	-0.000263243	-2.34321e-05	-8.15244e-05	-0.000202767	-2.21447e-05			57	-7.82537e-05	-6.07342e-05	-8.69457e-05	-0.000685085	-6.51919e-05	-0.000228123	-0.000466078	-6.2058e-05			57	-1.48689e-05	-1.33257e-05	-1.26944e-05	-0.00020558	-1.09175e-05	-0.000136709	-3.85522e-05	-1.13541e-05
58	-5.40635e-06	-4.07637e-06	-6.17136e-06	-5.12584e-05	-4.4849e-06	-1.56676e-05	-3.93339e-05	-4.23807e-06			58	-1.49814e-05	-1.16218e-05	-1.66501e-05	-0.000133272	-1.24767e-05	-4.38304e-05	-9.03219e-05	-1.18759e-05			58	-2.8463e-06	-2.54974e-06	-2.43069e-06	-3.99601e-05	-2.08925e-06	-2.70431e-05	-7.46572e-06	-2.17262e-06
59	-1.03339e-06	-7.79102e-07	-1.17969e-06	-9.82981e-06	-8.57211e-07	-2.99694e-06	-7.53752e-06	-8.1002e-07			59	-2.86355e-06	-2.22121e-06	-3.18269e-06	-2.55528e-05	-2.38467e-06	-8.3836e-06	-1.73049e-05	-2.26979e-06			59	-5.44031e-07	-4.87309e-07	-4.64617e-07	-7.6605e-06	-3.99311e-07	-5.33187e-06	-1.43017e-06	-4.15238e-07
60	-1.97463e-07	-1.48871e-07	-2.25421e-07	-1.87949e-06	-1.63797e-07	-5.72746e-07	-1.44099e-06	-1.54779e-07			60	-5.47172e-07	-4.24427e-07	-6.08163e-07	-4.8856e-06	-4.55665e-07	-1.60218e-06	-3.30817e-06	-4.33712e-07			60	-1.03954e-07	-9.31145e-08	-8.87807e-08	-1.46461e-06	-7.63005e-08	-1.05142e-06	-2.73397e-07	-7.93437e-08
61	-3.77293e-08	-2.8445e-08	-4.30716e-08	-3.5916e-07	-3.12971e-08	-1.09439e-07	-2.75359e-07	-2.9574e-08			61	-1.04548e-07	-8.10958e-08	-1.16203e-07	-9.33604e-07	-8.70647e-08	-3.06139e-07	-6.32152e-07	-8.28701e-08			61	-1.98625e-08	-1.77915e-08	-1.69635e-08	-2.79876e-07	-1.45789e-08	-2.07506e-07	-5.22427e-08	-1.51603e-08
62	-7.20888e-09	-5.43497e-09	-8.22967e-09	-6.8626e-08	-5.97993e-09	-2.09106e-08	-5.26138e-08	-5.6507e-09			62	-1.99759e-08	-1.54949e-08	-2.22027e-08	-1.78387e-07	-1.66355e-08	-5.84943e-08	-1.20787e-07	-1.5834e-08			62	-3.7951e-09	-3.39941e-09	-3.2412e-09	-5.34768e-08	-2.78559e-09	-4.09925e-08	-9.98216e-09	-2.89668e-09
63	-1.37739e-09	-1.03846e-09	-1.57243e-09	-1.31124e-08	-1.14258e-09	-3.99538e-09	-1.00529e-08	-1.07968e-09			63	-3.81676e-09	-2.9606e-09	-4.24225e-09	-3.40844e-08	-3.17853e-09	-1.11765e-08	-2.30788e-08	-3.0254e-09			63	-7.25121e-10	-6.49523e-10	-6.19291e-10	-1.02178e-08	-5.32241e-10	-8.10594e-09	-1.90729e-09	-5.53468e-10
64	-2.63174e-10	-1.98417e-10	-3.00443e-10	-2.50536e-09	-2.18312e-10	-7.63397e-10	-1.92081e-09	-2.06294e-10			64	-7.29259e-10	-5.6568e-10	-8.10561e-10	-6.51246e-09	-6.07321e-10	-2.13549e-09	-4.40966e-09	-5.78061e-10			64	-1.38547e-10	-1.24104e-10	-1.18327e-10	-1.9523e-09	-1.01695e-10	-1.60446e-09	-3.64425e-10	-1.05751e-10
65	-5.0284e-11	-3.79115e-11	-5.74056e-11	-4.78697e-10	-4.17128e-11	-1.45861e-10	-3.67007e-10	-3.94164e-11			65	-1.39338e-10	-1.08084e-10	-1.54873e-10	-1.24433e-09	-1.16041e-10	-4.08027e-10	-8.4255e-10	-1.1045e-10			65	-2.6472e-11	-2.37124e-11	-2.26086e-11	-3.73025e-10	-1.94308e-11	-3.17888e-10	-6.96304e-11	-2.02058e-11
66	-9.60835e-12	-7.24458e-12	-1.09679e-11	-9.14647e-11	-7.96996e-12	-2.78704e-11	-7.0123e-11	-7.5313e-12			66	-2.6623e-11	-2.06515e-11	-2.95913e-11	-2.37752e-10	-2.21718e-11	-7.79616e-11	-1.60985e-10	-2.11036e-11			66	-5.05794e-12	-4.53071e-12	-4.31979e-12	-7.12734e-11	-3.71264e-12	-6.30434e-11	-1.33042e-11	-3.86071e-12
67	-1.65256e-12	-1.24566e-12	-1.88694e-12	-1.74763e-11	-1.37178e-12	-5.32535e-12	-1.33991e-11	-1.29563e-12			67	-5.0868e-12	-3.94587e-12	-5.65398e-12	-4.54271e-11	-4.23636e-12	-1.48961e-11	-3.07594e-11	-4.03226e-12			67	-9.6641e-13	-8.65678e-13	-8.25377e-13	-1.36181e-11	-7.09373e-13	-1.25146e-11	-2.54203e-12	-7.37665e-13
68	-3.15283e-13	-2.37949e-13	-3.60493e-13	-3.33909e-12	-2.61744e-13	-8.86361e-13	-2.56064e-12	-2.47467e-13			68	-9.71924e-13	-7.53934e-13	-1.0803e-12	-8.6797e-12	-8.0944e-13	-2.84619e-12	-5.87717e-12	-7.70443e-13			68	-1.8465e-13	-1.65404e-13	-1.57704e-13	-2.602e-12	-1.3554e-13	-2.48659e-12	-4.85704e-13	-1.40945e-13
69	0	0	0	-5.55611e-13	0	-1.70134e-13	-4.40206e-13	0			69	-1.85703e-13	-1.44054e-13	-2.06411e-13	-1.65842e-12	-1.54659e-13	-5.4382e-13	-1.12295e-12	-1.47208e-13			69	-3.52806e-14	-3.16037e-14	-3.01322e-14	-4.97161e-13	-2.58975e-14	-4.94529e-13	-9.28032e-14	-2.69304e-14
70	0	0	0	-1.05887e-13	0	0	-8.4472e-14	0			70	-3.5482e-14	-2.75242e-14	-3.94387e-14	-3.16872e-13	-2.95507e-14	-1.03907e-13	-2.14561e-13	-2.8127e-14			70	-6.741e-15	-6.03849e-15	-5.75732e-15	-9.49919e-14	-4.94823e-15	-9.95167e-14	-1.77318e-14	-5.14558e-15
71	0	0	0	0	0	0	0	0			71	-6.77946e-15	-5.25902e-15	-7.53549e-15	-6.05444e-14	-5.64624e-15	-1.98535e-14	-4.0996e-14	-5.37422e-15			71	-1.28799e-15	-1.15377e-15	-1.10004e-15	-1.815e-14	-9.45456e-16	-2.02506e-14	-3.38801e-15	-9.83163e-16
72	0	0	0	0	0	0	0	0			72	-1.29534e-15	-1.00484e-15	-1.4398e-15	-1.15682e-14	-1.07883e-15	-3.79341e-15	-7.83308e-15	-1.02685e-15			72	-2.46093e-16	-2.2045e-16	-2.10184e-16	-3.4679e-15	-1.80648e-16	-4.12078e-15	-6.47345e-16	-1.87853e-16
73	0	0	0	0	0	0	0	0			73	-2.47497e-16	-1.91993e-16	-2.751e-16	-2.21031e-15	-2.06131e-16	-7.24805e-16	-1.49666e-15	-1.962e-16			73	-4.70205e-17	-4.21211e-17	-4.01596e-17	-6.62607e-16	-3.45163e-17	-8.38534e-16	-1.23688e-16	-3.58929e-17
74	0	0	0	0	0	0	0	0			74	-4.72888e-17	-3.6684e-17	-5.25629e-17	-4.22322e-16	-3.93853e-17	-1.38488e-16	-2.85966e-16	-3.74878e-17			74	-8.9841e-18	-8.04805e-18	-7.67323e-18	-1.26604e-16	-6.59502e-18	-1.70633e-16	-2.36329e-17	-6.85805e-18
75	0	0	0	0	0	0	0	0			75	-9.03537e-18	-7.00919e-18	-1.00431e-17	-8.06926e-17	-7.52534e-18	-2.64609e-17	-5.46393e-17	-7.16278e-18			75	-1.71657e-18	-1.53773e-18	-1.46611e-18	-2.419e-17	-1.26011e-18	-3.47219e-17	-4.51553e-18	-1.31036e-18
76	0	0	0	0	0	0	0	0			76	-1.72637e-18	-1.33924e-18	-1.91893e-18	-1.54178e-17	-1.43786e-18	-5.05587e-18	-1.04399e-17	-1.36859e-18			76	-3.27982e-19	-2.93814e-19	-2.80128e-19	-4.62195e-18	-2.40769e-19	-7.06553e-18	-8.62779e-19	-2.50371e-19
77	0	0	0	0	0	0	0	0			77	-3.29853e-19	-2.55887e-19	-3.66647e-19	-2.94587e-18	-2.74732e-19	-9.66022e-19	-1.99474e-18	-2.61496e-19			77	-6.26668e-20	-5.61387e-20	-5.35237e-20	-8.83112e-19	-4.60035e-20	-1.43776e-18	-1.64851e-19	-4.78382e-20
78	0	0	0	0	0	0	0	0			78	-6.30244e-20	-4.88922e-20	-7.00547e-20	-5.62864e-19	-5.2493e-20	-1.84577e-19	-3.81134e-19	-4.99639e-20			78	-1.19736e-20	-1.07264e-20	-1.02267e-20	-1.68735e-19	-8.78988e-21	-2.92569e-19	-3.14979e-20	-9.14043e-21
79	0	0	0	0	0	0	0	0			79	-1.20419e-20	-9.34179e-21	-1.33853e-20	-1.07546e-19	-1.00298e-20	-3.52671e-20	-7.28231e-20	-9.54659e-21			79	-2.28777e-21	-2.04948e-21	-1.954e-21	-3.224e-20	-1.67948e-21	-5.95346e-20	-6.01828e-21	-1.74646e-21
80	0	0	0	0	0	0	0	0			80	-2.30083e-21	-1.78493e-21	-2.5575e-21	-2.05486e-20	-1.91639e-21	-6.73848e-21	-1.39143e-20	-1.82406e-21			80	-4.3712e-22	-3.91592e-22	-3.73349e-22	-6.16006e-21	-3.20897e-22	-1.21146e-20	-1.14991e-21	-3.33695e-22
81	0	0	0	0	0	0	0	0			81	-4.39614e-22	-3.41045e-22	-4.88659e-22	-3.9262e-21	-3.66164e-22	-1.28752e-21	-2.65859e-21	-3.48523e-22			81	-8.35195e-23	-7.48212e-23	-7.13352e-23	-1.177e-21	-6.13138e-23	-2.4652e-21	-2.19712e-22	-6.3759e-23
82	0	0	0	0	0	0	0	0			82	-8.39961e-23	-6.51631e-23	-9.33673e-23	-7.50175e-22	-6.99629e-23	-2.46005e-22	-5.07975e-22	-6.65921e-23			82	-1.59579e-23	-1.4296e-23	-1.36299e-23	-2.24887e-22	-1.17152e-23	-5.01641e-22	-4.19803e-23	-1.21824e-23
83	0	0	0	0	0	0	0	0			83	-1.60489e-23	-1.24507e-23	-1.78396e-23	-1.43335e-22	-1.33678e-23	-4.70041e-23	-9.70584e-23	-1.27237e-23			83	-3.04904e-24	-2.73153e-24	-2.60425e-24	-4.29689e-23	-2.23842e-24	-1.02079e-22	-8.02114e-24	-2.32769e-24
84	0	0	0	0	0	0	0	0			84	-3.06644e-24	-2.37894e-24	-3.40858e-24	-2.73869e-23	-2.55418e-24	-8.98106e-24	-1.85449e-23	-2.43112e-24			84	-5.82573e-25	-5.21911e-25	-4.97591e-25	-8.21002e-24	-4.27694e-25	-2.07719e-23	-1.53259e-24	-4.4475e-25
85	0	0	0	0	0	0	0	0			85	-5.85898e-25	-4.54541e-25	-6.51273e-25	-5.23278e-24	-4.88025e-25	-1.71601e-24	-3.54336e-24	-4.64513e-25			85	-1.11311e-25	-9.97211e-26	-9.5074e-26	-1.56868e-24	-8.17193e-26	-4.22686e-24	-2.92832e-25	-8.49783e-26
86	0	0	0	0	0	0	0	0			86	-1.11946e-25	-8.68488e-26	-1.24438e-25	-9.9982e-25	-9.32468e-26	-3.27877e-25	-6.77027e-25	-8.87543e-26			86	-2.1268e-26	-1.90536e-26	-1.81657e-26	-2.99726e-25	-1.56141e-26	-8.6012e-25	-5.59512e-26	-1.62368e-26
87	0	0	0	0	0	0	0	0			87	-2.13893e-26	-1.65941e-26	-2.37762e-26	-1.91034e-25	-1.78166e-26	-6.26473e-26	-1.29359e-25	-1.69582e-26			87	-4.06362e-27	-3.64056e-27	-3.47089e-27	-5.72683e-26	-2.98337e-27	-1.75025e-25	-1.06906e-26	-3.10235e-27
88	0	0	0	0	0	0	0	0			88	-4.08681e-27	-3.17063e-27	-4.54288e-27	-3.65007e-26	-3.40422e-27	-1.197e-26	-2.47165e-26	-3.24021e-27			88	-7.76428e-28	-6.95599e-28	-6.63177e-28	-1.09422e-26	-5.70032e-28	-3.56157e-26	-2.04264e-27	-5.92765e-28
89	0	0	0	0	0	0	0	0			89	-7.80858e-28	-6.05809e-28	-8.68002e-28	-6.97415e-27	-6.50443e-28	-2.2871e-27	-4.72257e-27	-6.19105e-28			89	-1.4835e-28	-1.32908e-28	-1.26712e-28	-2.09071e-27	-1.08916e-28	-7.24742e-27	-3.90285e-28	-1.13259e-28
90	0	0	0	0	0	0	0	0			90	-1.49197e-28	-1.15751e-28	-1.65848e-28	-1.33254e-27	-1.2428e-28	-4.36995e-28	-9.02339e-28	-1.18292e-28			90	-2.8345e-29	-2.53945e-29	-2.42108e-29	-3.99469e-28	-2.08105e-29	-1.47477e-27	-7.45715e-29	-2.16404e-29
91	0	0	0	0	0	0	0	0			91	-2.85067e-29	-2.21165e-29	-3.16883e-29	-2.54607e-28	-2.37461e-29	-8.34965e-29	-1.72409e-28	-2.2602e-29			91	-5.41582e-30	-4.85211e-30	-4.62592e-30	-7.63262e-29	-3.97626e-30	-3.001e-28	-1.42483e-29	-4.13483e-30
92	0	0	0	0	0	0	0	0			92	-5.44672e-30	-4.22579e-30	-6.05465e-30	-4.86476e-29	-4.53716e-30	-1.59536e-29	-3.29421e-29	-4.31856e-30			92	-1.03479e-30	-9.27089e-31	-8.83868e-31	-1.45835e-29	-7.59742e-31	-6.10672e-29	-2.72242e-30	-7.9004e-31
93	0	0	0	0	0	0	0	0			93	-1.04069e-30	-8.07418e-31	-1.15685e-30	-9.29503e-30	-8.66913e-31	-3.04825e-30	-6.29423e-30	-8.25146e-31			93	-1.97715e-31	-1.77138e-31	-1.68879e-31	-2.78646e-30	-1.45164e-31	-1.24265e-29	-5.20171e-31	-1.50953e-31
94	0	0	0	0	0	0	0	0			94	-1.98843e-31	-1.54273e-31	-2.21038e-31	-1.77599e-30	-1.65641e-31	-5.82429e-31	-1.20263e-30	-1.5766e-31			94	-3.77769e-32	-3.38456e-32	-3.22676e-32	-5.32406e-31	-2.77363e-32	-2.52866e-30	-9.93887e-32	-2.88425e-32
95	0	0	0	0	0	0	0	0			95	-3.79925e-32	-2.94767e-32	-4.22335e-32	-3.39336e-31	-3.16489e-32	-1.11284e-31	-2.29786e-31	-3.01241e-32			95	-7.21796e-33	-6.46686e-33	-6.16532e-33	-1.01726e-31	-5.29957e-33	-5.14555e-31	-1.89901e-32	-5.51092e-33
96	0.0675172	0.0671124	0.0648511	0.0755397	0.0640476	0.0749772	0.0684134	0.0653051			96	-0.0164968	-0.0164979	-0.016504	-0.0164785	-0.0165063	-0.0164782	-0.0164945	-0.0165029			96	-0.0398249	-0.0398249	-0.0398249	-0.0398249	-0.0398249	-0.0398249	-0.0398249	-0.0398249
97	0.0400103	0.0394677	0.0347752	0.0588891	0.033397	0.0567078	0.0425437	0.0358645			97	-0.015686	-0.0156719	-0.01561	-0.0160139	-0.0155862	-0.0159563	-0.0157536	-0.0156202			97	-0.0339122	-0.0339626	-0.0332286	-0.0363874	-0.0332064	-0.036229	-0.0341263	-0.0334873
98	0.00462665	0.00410049	-0.00295665	0.0359428	-0.00324924	0.0315713	0.0088242	-0.00116649			98	-0.0146358	-0.014606	-0.0144765	-0.0153744	-0.0144236	-0.0152394	-0.0147777	-0.0144971			98	-0.0264891	-0.0265794	-0.025169	-0.031717	-0.0251139	-0.031333	-0.0268156	-0.0256497
99	-0.00300486	-0.00299467	-0.00295289	0.00590706	-0.00293671	-0.000644716	-0.00305135	-0.00295884			99	-0.0133388	-0.0132935	-0.013108	-0.014534	-0.0130362	-0.014318	-0.0135451	-0.0131345			99	-0.0182886	-0.0183766	-0.016635	-0.0256808	-0.0165385	-0.0251454	-0.018597	-0.0171954
100	-0.00271084	-0.00269878	-0.00266248	-0.0030302	-0.00264594	-0.00296241	-0.00276334	-0.00266521			100	-0.0120336	-0.01198	-0.0118189	-0.0134512	-0.0117455	-0.0131503	-0.0122666	-0.011831			100	-0.0106567	-0.0106984	-0.00916512	-0.0186987	-0.00904263	-0.0181072	-0.0110075	-0.00961437
101	-0.00246045	-0.00244809	-0.00242867	-0.00276632	-0.00241465	-0.002689	-0.00251282	-0.00242607			101	-0.0109221	-0.0108672	-0.010781	-0.0122799	-0.0107188	-0.0119366	-0.0111546	-0.0107695			101	-0.00485295	-0.00481151	-0.00398797	-0.0118494	-0.00387557	-0.0111721	-0.00527072	-0.00416266
102	-0.00229397	-0.00228447	-0.00228096	-0.0025187	-0.00227126	-0.00244117	-0.00233569	-0.00227468			102	-0.00779897	-0.00693319	-0.00806932	-0.0111807	-0.00714678	-0.0108365	-0.0103683	-0.00692027			102	-0.00157172	-0.00151747	-0.00130065	-0.00610684	-0.00123109	-0.00508038	-0.00188821	-0.00131086
103	-0.000661943	-0.000557907	-0.000709598	-0.00227019	-0.000592904	-0.00131933	-0.00123954	-0.000565023			103	-0.00185752	-0.00159204	-0.00195156	-0.00658445	-0.00165759	-0.00377276	-0.00342618	-0.001593			103	-0.00036726	-0.000345411	-0.000307323	-0.00188402	-0.0002828	-0.00137177	-0.000495158	-0.00029881
104	-0.00013292	-0.000111139	-0.000143018	-0.000556135	-0.000118431	-0.000279268	-0.000268316	-0.000112621			104	-0.000372162	-0.000316574	-0.000392349	-0.00152351	-0.00033043	-0.000794205	-0.000719362	-0.000316918			104	-7.33992e-05	-6.8541e-05	-6.1616e-05	-0.000427133	-5.62451e-05	-0.000288315	-0.000103243	-5.9318e-05
105	-2.56475e-05	-2.14102e-05	-2.76169e-05	-0.00011078	-2.28273e-05	-5.44761e-05	-5.22994e-05	-2.1698e-05			105	-7.17778e-05	-6.09634e-05	-7.57243e-05	-0.000302875	-6.36638e-05	-0.000154781	-0.000140075	-6.10359e-05			105	-1.41492e-05	-1.31936e-05	-1.18854e-05	-8.47588e-05	-1.08317e-05	-5.64194e-05	-2.00829e-05	-1.14192e-05
106	-4.90972e-06	-4.09729e-06	-5.28752e-06	-2.20488e-05	-4.36894e-06	-1.07974e-05	-1.00315e-05	-4.15248e-06			106	-1.37393e-05	-1.16658e-05	-1.44967e-05	-5.83226e-05	-1.21837e-05	-2.96877e-05	-2.68624e-05	-1.16799e-05			106	-2.70809e-06	-2.5245e-06	-2.27511e-06	-1.63155e-05	-2.07275e-06	-1.08759e-05	-3.85054e-06	-2.18502e-06
107	-9.38438e-07	-7.83105e-07	-1.01068e-06	-4.2195e-06	-8.35041e-07	-2.06465e-06	-1.91814e-06	-7.93657e-07			107	-2.62607e-06	-2.22963e-06	-2.77091e-06	-1.11604e-05	-2.32866e-06	-5.6766e-06	-5.1362e-06	-2.23234e-06			107	-5.17603e-07	-4.82487e-07	-4.34857e-07	-3.12184e-06	-3.96154e-07	-2.09087e-06	-7.3621e-07	-4.17607e-07
108	-1.79319e-07	-1.49637e-07	-1.93125e-07	-8.06462e-07	-1.59561e-07	-3.94551e-07	-3.66551e-07	-1.51653e-07			108	-5.01795e-07	-4.26039e-07	-5.29476e-07	-2.13303e-06	-4.44962e-07	-1.08478e-06	-9.81506e-07	-4.26557e-07			108	-9.89045e-08	-9.21937e-08	-8.30937e-08	-5.96652e-07	-7.56973e-08	-4.01845e-07	-1.40685e-07	-7.97965e-08
109	-3.4263e-08	-2.85914e-08	-3.69009e-08	-1.541e-07	-3.04877e-08	-7.53891e-08	-7.00387e-08	-2.89768e-08			109	-9.58791e-08	-8.14043e-08	-1.01168e-07	-4.07579e-07	-8.50198e-08	-2.07276e-07	-1.87541e-07	-8.15034e-08			109	-1.88979e-08	-1.76156e-08	-1.58769e-08	-1.14008e-07	-1.44636e-08	-7.72439e-08	-2.68814e-08	-1.52469e-08
110	-6.54664e-09	-5.46298e-09	-7.05068e-09	-2.94441e-08	-5.82528e-09	-1.44047e-08	-1.33824e-08	-5.53662e-09			110	-1.83196e-08	-1.5554e-08	-1.93303e-08	-7.7877e-08	-1.62448e-08	-3.96044e-08	-3.58337e-08	-1.55729e-08			110	-3.61082e-09	-3.36583e-09	-3.03361e-09	-2.17838e-08	-2.76357e-09	-1.48521e-08	-5.13626e-09	-2.91324e-09
111	-1.25086e-09	-1.04381e-09	-1.34718e-09	-5.62591e-09	-1.11304e-09	-2.75232e-09	-2.55697e-09	-1.05788e-09			111	-3.50033e-09	-2.9719e-09	-3.69344e-09	-1.488e-08	-3.10389e-09	-7.56724e-09	-6.84674e-09	-2.97552e-09			111	-6.8992e-10	-6.4311e-10	-5.79633e-10	-4.16224e-09	-5.28035e-10	-2.85653e-09	-9.81386e-10	-5.56633e-10
112	-2.39002e-10	-1.99442e-10	-2.57405e-10	-1.07494e-09	-2.12668e-10	-5.25887e-10	-4.8856e-10	-2.02131e-10			112	-6.68808e-10	-5.67841e-10	-7.05706e-10	-2.84312e-09	-5.93059e-10	-1.44588e-09	-1.30821e-09	-5.68534e-10			112	-1.31823e-10	-1.22879e-10	-1.1075e-10	-7.95279e-10	-1.00892e-10	-5.49576e-10	-1.87513e-10	-1.06356e-10
113	-4.56661e-11	-3.81084e-11	-4.91833e-11	-2.0539e-10	-4.06333e-11	-1.00481e-10	-9.33497e-11	-3.8621e-11			113	-1.27789e-10	-1.08498e-10	-1.34839e-10	-5.43236e-10	-1.13316e-10	-2.76264e-10	-2.49959e-10	-1.0863e-10			113	-2.51874e-11	-2.34785e-11	-2.11611e-11	-1.51954e-10	-1.92773e-11	-1.05769e-10	-3.58282e-11	-2.03215e-11
114	-8.72573e-12	-7.28025e-12	-9.39694e-12	-3.92432e-11	-7.76384e-12	-1.91991e-11	-1.7836e-11	-7.37935e-12			114	-2.44166e-11	-2.07306e-11	-2.57638e-11	-1.03796e-10	-2.16512e-11	-5.27859e-11	-4.77597e-11	-2.0756e-11			114	-4.81254e-12	-4.48605e-12	-4.04325e-12	-2.90339e-11	-3.68332e-12	-2.03628e-11	-6.84569e-12	-3.88284e-12
115	-1.50027e-12	-1.2528e-12	-1.61686e-12	-7.49726e-12	-1.33608e-12	-3.66809e-12	-3.4089e-12	-1.26946e-12			115	-4.66528e-12	-3.96101e-12	-4.92269e-12	-1.98323e-11	-4.1369e-12	-1.00858e-11	-9.12545e-12	-3.96586e-12			115	-9.19532e-13	-8.5715e-13	-7.72545e-13	-5.5475e-12	-7.03771e-13	-3.92168e-12	-1.30801e-12	-7.41896e-13
116	-2.86729e-13	-2.40329e-13	-3.09334e-13	-1.24804e-12	-2.55795e-13	-6.11529e-13	-5.85355e-13	-2.42708e-13			116	-8.91394e-13	-7.5683e-13	-9.40578e-13	-3.78936e-12	-7.90436e-13	-1.9271e-12	-1.7436e-12	-7.57757e-13			116	-1.75695e-13	-1.63776e-13	-1.4761e-13	-1.05996e-12	-1.34469e-13	-7.55551e-13	-2.49921e-13	-1.41754e-13
117	0	0	0	-2.39139e-13	0	-1.16595e-13	-1.11836e-13	0			117	-1.70318e-13	-1.44608e-13	-1.79716e-13	-7.24033e-13	-1.51029e-13	-3.68212e-13	-3.3315e-13	-1.44785e-13			117	-3.357e-14	-3.12927e-14	-2.82039e-14	-2.02527e-13	-2.56931e-14	-1.45622e-13	-4.77524e-14	-2.7085e-14
118	0	0	0	0	0	0	0	0			118	-3.25427e-14	-2.76302e-14	-3.43384e-14	-1.38341e-13	-2.8857e-14	-7.03544e-14	-6.36549e-14	-2.76641e-14			118	-6.41421e-15	-5.97909e-15	-5.38892e-15	-3.86968e-14	-4.90917e-15	-2.89626e-14	-9.12404e-15	-5.17515e-15
119	0	0	0	0	0	0	0	0			119	-6.21793e-15	-5.27931e-15	-6.56104e-15	-2.64328e-14	-5.5137e-15	-1.34426e-14	-1.21625e-14	-5.2858e-15			119	-1.22556e-15	-1.14243e-15	-1.02966e-15	-7.3938e-15	-9.37995e-16	-5.83812e-15	-1.74333e-15	-9.88818e-16
120	0	0	0	0	0	0	0	0			120	-1.18806e-15	-1.00872e-15	-1.25362e-15	-5.05052e-15	-1.0535e-15	-2.56849e-15	-2.3239e-15	-1.00996e-15			120	-2.34168e-16	-2.18284e-16	-1.96737e-16	-1.41273e-15	-1.79223e-16	-1.17682e-15	-3.33098e-16	-1.88934e-16
121	0	0	0	0	0	0	0	0			121	-2.27002e-16	-1.92736e-16	-2.39529e-16	-9.65004e-16	-2.01293e-16	-4.90763e-16	-4.44027e-16	-1.92973e-16			121	-4.47424e-17	-4.17075e-17	-3.75906e-17	-2.69931e-16	-3.4244e-17	-2.37216e-16	-6.36451e-17	-3.60997e-17
122	0	0	0	0	0	0	0	0			122	-4.33733e-17	-3.68261e-17	-4.57668e-17	-1.84383e-16	-3.8461e-17	-9.37702e-17	-8.48402e-17	-3.68715e-17			122	-8.54892e-18	-7.96905e-18	-7.18245e-18	-5.15757e-17	-6.543e-18	-4.78167e-17	-1.21607e-17	-6.89757e-18
123	0	0	0	0	0	0	0	0			123	-8.28732e-18	-7.03636e-18	-8.74468e-18	-3.52301e-17	-7.34873e-18	-1.79167e-17	-1.62104e-17	-7.04505e-18			123	-1.63344e-18	-1.52265e-18	-1.37235e-18	-9.85458e-18	-1.25017e-18	-9.63863e-18	-2.32354e-18	-1.31792e-18
124	0	0	0	0	0	0	0	0			124	-1.58346e-18	-1.34444e-18	-1.67085e-18	-6.73142e-18	-1.40412e-18	-3.42335e-18	-3.09732e-18	-1.3461e-18			124	-3.12101e-19	-2.90933e-19	-2.62215e-19	-1.88291e-18	-2.3887e-19	-1.9429e-18	-4.43958e-19	-2.51816e-19
125	0	0	0	0	0	0	0	0			125	-3.02551e-19	-2.56882e-19	-3.19249e-19	-1.28617e-18	-2.68285e-19	-6.54102e-19	-5.91806e-19	-2.572e-19			125	-5.96331e-20	-5.55885e-20	-5.01015e-20	-3.59769e-19	-4.56408e-20	-3.91639e-19	-8.48271e-20	-4.81146e-20
126	0	0	0	0	0	0	0	0			126	-5.78083e-20	-4.90825e-20	-6.09989e-20	-2.45749e-19	-5.12612e-20	-1.24979e-19	-1.13076e-19	-4.91433e-20			126	-1.13941e-20	-1.06213e-20	-9.57289e-21	-6.8741e-20	-8.72059e-21	-7.89445e-20	-1.62079e-20	-9.19327e-21
127	0	0	0	0	0	0	0	0			127	-1.10454e-20	-9.37821e-21	-1.16551e-20	-4.69553e-20	-9.79447e-21	-2.38799e-20	-2.16055e-20	-9.38982e-21			127	-2.17707e-21	-2.02942e-21	-1.82909e-21	-1.31343e-20	-1.66624e-21	-1.59132e-20	-3.09685e-21	-1.75656e-21
128	0	0	0	0	0	0	0	0			128	-2.11045e-21	-1.7919e-21	-2.22693e-21	-8.97175e-21	-1.87143e-21	-4.56274e-21	-4.12816e-21	-1.79412e-21			128	-4.15972e-22	-3.87761e-22	-3.49485e-22	-2.50958e-21	-3.18369e-22	-3.20769e-21	-5.91715e-22	-3.35627e-22
129	0	0	0	0	0	0	0	0			129	-4.03243e-22	-3.42378e-22	-4.255e-22	-1.71423e-21	-3.57574e-22	-8.71804e-22	-7.88768e-22	-3.42803e-22			129	-7.94797e-23	-7.40895e-23	-6.67761e-23	-4.79505e-22	-6.08306e-23	-6.46589e-22	-1.13059e-22	-6.41283e-23
130	0	0	0	0	0	0	0	0			130	-7.70476e-23	-6.54182e-23	-8.13004e-23	-3.27538e-22	-6.83215e-23	-1.66576e-22	-1.5071e-22	-6.54994e-23			130	-1.51862e-23	-1.41563e-23	-1.27589e-23	-9.16191e-23	-1.16229e-23	-1.30336e-22	-2.16022e-23	-1.2253e-23
131	0	0	0	0	0	0	0	0			131	-1.47215e-23	-1.24995e-23	-1.55341e-23	-6.25828e-23	-1.30542e-23	-3.18277e-23	-2.87961e-23	-1.2515e-23			131	-2.90162e-24	-2.70484e-24	-2.43785e-24	-1.75057e-23	-2.22079e-24	-2.62724e-23	-4.12753e-24	-2.34119e-24
132	0	0	0	0	0	0	0	0			132	-2.81283e-24	-2.38827e-24	-2.9681e-24	-1.19577e-23	-2.49426e-24	-6.08134e-24	-5.50208e-24	-2.39125e-24			132	-5.54412e-25	-5.16815e-25	-4.658e-25	-3.34481e-24	-4.24325e-25	-5.29584e-24	-7.88646e-25	-4.47332e-25
133	0	0	0	0	0	0	0	0			133	-5.37446e-25	-4.56328e-25	-5.67114e-25	-2.28476e-24	-4.76578e-25	-1.16196e-24	-1.05128e-24	-4.56896e-25			133	-1.05931e-25	-9.87479e-26	-8.90004e-26	-6.39093e-25	-8.10758e-26	-1.06751e-24	-1.50687e-25	-8.54719e-26
134	0	0	0	0	0	0	0	0			134	-1.0269e-25	-8.71906e-26	-1.08359e-25	-4.36549e-25	-9.10598e-26	-2.22017e-25	-2.00868e-25	-8.72993e-26			134	-2.02403e-26	-1.88678e-26	-1.70053e-26	-1.22111e-25	-1.54911e-26	-2.15182e-25	-2.87917e-26	-1.63312e-26
135	0	0	0	0	0	0	0	0			135	-1.96209e-26	-1.66595e-26	-2.07041e-26	-8.34114e-26	-1.73988e-26	-4.24208e-26	-3.83799e-26	-1.66803e-26			135	-3.86731e-27	-3.60507e-27	-3.24921e-27	-2.33318e-26	-2.95989e-27	-4.33752e-26	-5.50123e-27	-3.1204e-27
136	0	0	0	0	0	0	0	0			136	-3.74897e-27	-3.18314e-27	-3.95593e-27	-1.59374e-26	-3.32438e-27	-8.10537e-27	-7.33325e-27	-3.18712e-27			136	-7.38925e-28	-6.88821e-28	-6.20826e-28	-4.45802e-27	-5.65546e-28	-8.74332e-27	-1.05112e-27	-5.96216e-28
137	0	0	0	0	0	0	0	0			137	-7.16314e-28	-6.08203e-28	-7.5586e-28	-3.04516e-27	-6.35189e-28	-1.5487e-27	-1.40116e-27	-6.08963e-28			137	-1.41186e-28	-1.31613e-28	-1.18621e-28	-8.51793e-28	-1.08059e-28	-1.76243e-27	-2.00838e-28	-1.13919e-28
138	0	0	0	0	0	0	0	0			138	-1.36866e-28	-1.16209e-28	-1.44422e-28	-5.81839e-28	-1.21366e-28	-2.9591e-28	-2.67721e-28	-1.16355e-28			138	-2.69764e-29	-2.51474e-29	-2.2665e-29	-1.62752e-28	-2.06468e-29	-3.55261e-28	-3.8374e-29	-2.17666e-29
139	0	0	0	0	0	0	0	0			139	-2.6151e-29	-2.22041e-29	-2.75948e-29	-1.11172e-28	-2.31893e-29	-5.65396e-29	-5.11534e-29	-2.2232e-29			139	-5.15439e-30	-4.80491e-30	-4.3306e-30	-3.10971e-29	-3.94498e-30	-7.16115e-29	-7.33212e-30	-4.15895e-30
140	0	0	0	0	0	0	0	0			140	-4.99666e-30	-4.24255e-30	-5.27254e-30	-2.12416e-29	-4.43078e-30	-1.0803e-29	-9.77387e-30	-4.24787e-30			140	-9.84847e-31	-9.18075e-31	-8.27449e-31	-5.94172e-30	-7.53766e-31	-1.44351e-29	-1.40095e-30	-7.94652e-31
141	0	0	0	0	0	0	0	0			141	-9.54711e-31	-8.10624e-31	-1.00742e-30	-4.05864e-30	-8.46588e-31	-2.06414e-30	-1.86749e-30	-8.11642e-31			141	-1.88175e-31	-1.75417e-31	-1.58101e-31	-1.13528e-30	-1.44022e-31	-2.90974e-30	-2.67679e-31	-1.51835e-31
142	0	0	0	0	0	0	0	0			142	-1.82416e-31	-1.54886e-31	-1.92489e-31	-7.75485e-31	-1.61757e-31	-3.94397e-31	-3.56822e-31	-1.55081e-31			142	-3.59545e-32	-3.35169e-32	-3.02083e-32	-2.16919e-31	-2.75183e-32	-5.86529e-31	-5.11455e-32	-2.90111e-32
143	0	0	0	0	0	0	0	0			143	-3.48543e-32	-2.95941e-32	-3.67788e-32	-1.48172e-31	-3.0907e-32	-7.53575e-32	-6.8178e-32	-2.96313e-32			143	-6.86982e-33	-6.40408e-33	-5.7719e-33	-4.14467e-32	-5.25791e-33	-1.18229e-31	-9.77237e-33	-5.54316e-33
144	0.0671544	0.0669591	0.0646911	0.0726582	0.0642766	0.0720914	0.0671732	0.0654918			144	-0.0164978	-0.0164983	-0.0165044	-0.016483	-0.0165054	-0.0164845	-0.0164976	-0.0165024			144	-0.0398249	-0.0398249	-0.0398249	-0.0398249	-0.0398249	-0.0398249	-0.0398249	-0.0398249
145	0.0394201	0.0391793	0.0346175	0.0519402	0.0339459	0.0501125	0.0398728	0.0362662			145	-0.0156746	-0.015668	-0.0156041	-0.015888	-0.0155899	-0.0158452	-0.0156948	-0.0156259			145	-0.0338833	-0.0339262	-0.0332632	-0.0355388	-0.0332486	-0.0353271	-0.0339143	-0.0335442
146	0.00389397	0.00368449	-0.00303177	0.024048	-0.00325146	0.0206711	0.00479235	-0.000570762			146	-0.0146119	-0.0145975	-0.0144642	-0.0150844	-0.0144334	-0.0149875	-0.0146525	-0.0145088			146	-0.0264308	-0.026507	-0.0252307	-0.0298327	-0.0251926	-0.0293865	-0.0264393	-0.0257598
147	-0.00299692	-0.00299185	-0.0029487	-0.00316619	-0.00293917	-0.00313098	-0.00300938	-0.00296256			147	-0.0133035	-0.013281	-0.0130894	-0.0140549	-0.0130472	-0.0138986	-0.0133588	-0.013151			147	-0.0182056	-0.0182827	-0.0166982	-0.0228274	-0.0166308	-0.0222488	-0.018162	-0.0173326
148	-0.00270247	-0.0026961	-0.00265745	-0.00288977	-0.00264759	-0.0028484	-0.00271659	-0.00266842			148	-0.0119964	-0.0119681	-0.0117966	-0.0128278	-0.0117528	-0.0126442	-0.0120591	-0.0118453			148	-0.0105665	-0.01061	-0.00919988	-0.0153741	-0.00911495	-0.0147357	-0.010546	-0.00973516
149	-0.00245342	-0.00244632	-0.00242323	-0.00262045	-0.00241492	-0.00257511	-0.00246818	-0.0024278			149	-0.0108909	-0.0108594	-0.0107569	-0.0116323	-0.01072	-0.0114311	-0.0109564	-0.0107771			149	-0.00477784	-0.00475847	-0.00396731	-0.00869815	-0.00389112	-0.00809653	-0.00483402	-0.00422109
150	-0.00228949	-0.00228375	-0.00227581	-0.00239896	-0.00227005	-0.00236703	-0.00230286	-0.0022749			150	-0.00751809	-0.00694713	-0.00744165	-0.0106491	-0.00690144	-0.0105074	-0.00887624	-0.00682195			150	-0.00153517	-0.00150143	-0.00126995	-0.00357563	-0.00122489	-0.00308275	-0.00161608	-0.00132465
151	-0.000626697	-0.000560089	-0.000628247	-0.00141638	-0.000564553	-0.00103349	-0.000796361	-0.000553281			151	-0.00176772	-0.00159625	-0.00175139	-0.00398866	-0.00158761	-0.00292085	-0.00221926	-0.00156479			151	-0.000355692	-0.000341956	-0.000294191	-0.000975407	-0.00027919	-0.000786801	-0.000389554	-0.00030099
152	-0.000125502	-0.000111593	-0.000125831	-0.000306356	-0.000112523	-0.00021367	-0.000161959	-0.000110181			152	-0.000353264	-0.000317461	-0.000350028	-0.000847802	-0.000315833	-0.00060159	-0.000449094	-0.000311042			152	-7.09147e-05	-6.78652e-05	-5.86535e-05	-0.000205998	-5.54195e-05	-0.000161481	-7.85911e-05	-5.97034e-05
153	-2.42029e-05	-2.14983e-05	-2.4267e-05	-5.98829e-05	-2.16791e-05	-4.14767e-05	-3.13183e-05	-2.12242e-05			153	-6.80976e-05	-6.11362e-05	-6.74751e-05	-0.000165541	-6.08262e-05	-0.000116694	-8.67932e-05	-5.98939e-05			153	-1.36635e-05	-1.30639e-05	-1.13011e-05	-4.01797e-05	-1.06685e-05	-3.13003e-05	-1.51793e-05	-1.14915e-05
154	-4.63269e-06	-4.11419e-06	-4.645e-06	-1.14925e-05	-4.14883e-06	-7.94922e-06	-5.99782e-06	-4.06165e-06			154	-1.30335e-05	-1.1699e-05	-1.29145e-05	-3.17633e-05	-1.16398e-05	-2.23619e-05	-1.66201e-05	-1.1461e-05			154	-2.61489e-06	-2.4997e-06	-2.16278e-06	-7.70787e-06	-2.04137e-06	-5.99715e-06	-2.90634e-06	-2.19879e-06
155	-8.8547e-07	-7.86338e-07	-8.87825e-07	-2.19774e-06	-7.9296e-07	-1.51975e-06	-1.14651e-06	-7.76293e-07			155	-2.49113e-06	-2.23598e-06	-2.46838e-06	-6.07393e-06	-2.22466e-06	-4.27508e-06	-3.17694e-06	-2.19049e-06			155	-4.9978e-07	-4.77749e-07	-4.13371e-07	-1.47388e-06	-3.90152e-07	-1.14649e-06	-5.55536e-07	-4.20237e-07
156	-1.69198e-07	-1.50255e-07	-1.69648e-07	-4.19991e-07	-1.5152e-07	-2.90411e-07	-2.19083e-07	-1.48335e-07			156	-4.7601e-07	-4.27252e-07	-4.71663e-07	-1.16073e-06	-4.25089e-07	-8.16929e-07	-6.07067e-07	-4.1856e-07			156	-9.54987e-08	-9.12885e-08	-7.89876e-08	-2.81655e-07	-7.45502e-08	-2.19082e-07	-1.06154e-07	-8.0299e-08
157	-3.2329e-08	-2.87095e-08	-3.24152e-08	-8.02504e-08	-2.89512e-08	-5.54902e-08	-4.18608e-08	-2.83427e-08			157	-9.09524e-08	-8.16362e-08	-9.01219e-08	-2.21787e-07	-8.12226e-08	-1.56094e-07	-1.15994e-07	-7.99753e-08			157	-1.82471e-08	-1.74427e-08	-1.50924e-08	-5.38175e-08	-1.42445e-08	-4.18608e-08	-2.02832e-08	-1.53429e-08
158	-6.17713e-09	-5.48556e-09	-6.19359e-09	-1.53336e-08	-5.53172e-09	-1.06026e-08	-7.99838e-09	-5.41547e-09			158	-1.73783e-08	-1.55983e-08	-1.72197e-08	-4.23773e-08	-1.55192e-08	-2.98251e-08	-2.21631e-08	-1.52809e-08			158	-3.48649e-09	-3.33279e-09	-2.88371e-09	-1.0283e-08	-2.72169e-09	-7.99839e-09	-3.87553e-09	-2.93158e-09
159	-1.18026e-09	-1.04813e-09	-1.18341e-09	-2.9298e-09	-1.05695e-09	-2.02584e-09	-1.52825e-09	-1.03474e-09			159	-3.32048e-09	-2.98037e-09	-3.29017e-09	-8.09705e-09	-2.96526e-09	-5.69869e-09	-4.23471e-09	-2.91974e-09			159	-6.66164e-10	-6.36798e-10	-5.50992e-10	-1.96478e-09	-5.20034e-10	-1.52826e-09	-7.40499e-10	-5.60139e-10
160	-2.25513e-10	-2.00266e-10	-2.26115e-10	-5.59797e-10	-2.0195e-10	-3.87077e-10	-2.92004e-10	-1.97707e-10			160	-6.34444e-10	-5.69461e-10	-6.28655e-10	-1.54711e-09	-5.66573e-10	-1.08885e-09	-8.09127e-10	-5.57876e-10			160	-1.27284e-10	-1.21673e-10	-1.05278e-10	-3.75412e-10	-9.9363e-11	-2.92004e-10	-1.41487e-10	-1.07026e-10
161	-4.30896e-11	-3.82656e-11	-4.32045e-11	-1.06962e-10	-3.85867e-11	-7.39586e-11	-5.57937e-11	-3.77767e-11			161	-1.21223e-10	-1.08807e-10	-1.20117e-10	-2.95607e-10	-1.08255e-10	-2.08047e-10	-1.546e-10	-1.06594e-10			161	-2.43202e-11	-2.32482e-11	-2.01156e-11	-7.17302e-11	-1.89853e-11	-5.57934e-11	-2.7034e-11	-2.04495e-11
162	-8.2329e-12	-7.31196e-12	-8.25536e-12	-2.04376e-11	-7.37274e-12	-1.41324e-11	-1.06601e-11	-7.21683e-12			162	-2.31621e-11	-2.07898e-11	-2.29509e-11	-5.64818e-11	-2.06843e-11	-3.97517e-11	-2.95395e-11	-2.03669e-11			162	-4.64686e-12	-4.44204e-12	-3.84349e-12	-1.37055e-11	-3.62752e-12	-1.06605e-11	-5.16539e-12	-3.9073e-12
163	-1.4158e-12	-1.25756e-12	-1.42056e-12	-3.90438e-12	-1.26827e-12	-2.7007e-12	-1.8334e-12	-1.24091e-12			163	-4.42559e-12	-3.97232e-12	-4.38523e-12	-1.0792e-11	-3.95215e-12	-7.59536e-12	-5.64411e-12	-3.89151e-12			163	-8.87876e-13	-8.48742e-13	-7.34378e-13	-2.61872e-12	-6.9311e-13	-2.0369e-12	-9.86953e-13	-7.46569e-13
164	-2.70072e-13	-2.40329e-13	-2.71262e-13	-6.71017e-13	-2.41518e-13	-4.65191e-13	-3.50975e-13	-2.36759e-13			164	-8.45598e-13	-7.58993e-13	-8.37889e-13	-2.06203e-12	-7.55137e-13	-1.45125e-12	-1.07842e-12	-7.43552e-13			164	-1.69646e-13	-1.62169e-13	-1.40318e-13	-5.00361e-13	-1.32433e-13	-3.89191e-13	-1.88577e-13	-1.42647e-13
165	0	0	0	-1.28493e-13	0	-8.80412e-14	0	0			165	-1.61568e-13	-1.45021e-13	-1.60096e-13	-3.93994e-13	-1.44284e-13	-2.77291e-13	-2.06054e-13	-1.42071e-13			165	-3.24144e-14	-3.09858e-14	-2.68106e-14	-9.56042e-14	-2.53039e-14	-7.43629e-14	-3.60315e-14	-2.72557e-14
166	0	0	0	0	0	0	0	0			166	-3.08709e-14	-2.77093e-14	-3.05896e-14	-7.52807e-14	-2.75684e-14	-5.2982e-14	-3.93708e-14	-2.71455e-14			166	-6.19341e-15	-5.92047e-15	-5.12271e-15	-1.82671e-14	-4.83482e-15	-1.42085e-14	-6.88454e-15	-5.20775e-15
167	0	0	0	0	0	0	0	0			167	-5.89851e-15	-5.29442e-15	-5.84476e-15	-1.43839e-14	-5.26749e-15	-1.01233e-14	-7.52259e-15	-5.18671e-15			167	-1.18338e-15	-1.13123e-15	-9.78799e-16	-3.49031e-15	-9.23788e-16	-2.71483e-15	-1.31543e-15	-9.95047e-16
168	0	0	0	0	0	0	0	0			168	-1.12703e-15	-1.01161e-15	-1.11676e-15	-2.74834e-15	-1.00646e-15	-1.93426e-15	-1.43734e-15	-9.91026e-16			168	-2.26108e-16	-2.16144e-16	-1.8702e-16	-6.66896e-16	-1.76508e-16	-5.18724e-16	-2.5134e-16	-1.90124e-16
169	0	0	0	0	0	0	0	0			169	-2.15341e-16	-1.93288e-16	-2.1338e-16	-5.25128e-16	-1.92304e-16	-3.6958e-16	-2.74633e-16	-1.89356e-16			169	-4.32024e-17	-4.12987e-17	-3.57339e-17	-1.27424e-16	-3.37254e-17	-9.91128e-17	-4.80235e-17	-3.63271e-17
170	0	0	0	0	0	0	0	0			170	-4.11453e-17	-3.69317e-17	-4.07706e-17	-1.00336e-16	-3.67435e-17	-7.06158e-17	-5.24743e-17	-3.61803e-17			170	-8.25469e-18	-7.89096e-18	-6.8277e-18	-2.4347e-17	-6.44392e-18	-1.89375e-17	-9.17586e-18	-6.94103e-18
171	0	0	0	0	0	0	0	0			171	-7.86163e-18	-7.05655e-18	-7.79006e-18	-1.91713e-17	-7.02059e-18	-1.34926e-17	-1.00263e-17	-6.91299e-18			171	-1.57722e-18	-1.50773e-18	-1.30457e-18	-4.652e-18	-1.23124e-18	-3.6184e-18	-1.75323e-18	-1.32623e-18
172	0	0	0	0	0	0	0	0			172	-1.50212e-18	-1.3483e-18	-1.48845e-18	-3.66308e-18	-1.34142e-18	-2.57803e-18	-1.91572e-18	-1.32087e-18			172	-3.0136e-19	-2.88082e-19	-2.49265e-19	-8.8886e-19	-2.35253e-19	-6.91369e-19	-3.34991e-19	-2.53403e-19
173	0	0	0	0	0	0	0	0			173	-2.87011e-19	-2.5762e-19	-2.84399e-19	-6.99906e-19	-2.56306e-19	-4.92586e-19	-3.66037e-19	-2.52379e-19			173	-5.7581e-20	-5.5044e-20	-4.76272e-20	-1.69835e-19	-4.49498e-20	-1.321e-19	-6.40068e-20	-4.84177e-20
174	0	0	0	0	0	0	0	0			174	-5.48392e-20	-4.92235e-20	-5.43402e-20	-1.33731e-19	-4.89724e-20	-9.41186e-20	-6.99388e-20	-4.82221e-20			174	-1.1002e-20	-1.05173e-20	-9.10014e-21	-3.24504e-20	-8.58856e-21	-2.52404e-20	-1.22298e-20	-9.2512e-21
175	0	0	0	0	0	0	0	0			175	-1.04781e-20	-9.40516e-21	-1.03828e-20	-2.55521e-20	-9.35716e-21	-1.79833e-20	-1.33632e-20	-9.21382e-21			175	-2.10215e-21	-2.00954e-21	-1.73877e-21	-6.20032e-21	-1.64102e-21	-4.82269e-21	-2.33675e-21	-1.76763e-21
176	0	0	0	0	0	0	0	0			176	-2.00206e-21	-1.79705e-21	-1.98385e-21	-4.88226e-21	-1.78787e-21	-3.43607e-21	-2.55331e-21	-1.76049e-21			176	-4.01659e-22	-3.83964e-22	-3.32227e-22	-1.1847e-21	-3.13549e-22	-9.21474e-22	-4.46483e-22	-3.37742e-22
177	0	0	0	0	0	0	0	0			177	-3.82533e-22	-3.43363e-22	-3.79055e-22	-9.32857e-22	-3.41609e-22	-6.56531e-22	-4.87862e-22	-3.36377e-22			177	-7.67449e-23	-7.33642e-23	-6.34788e-23	-2.26361e-22	-5.99098e-23	-1.76066e-22	-8.53096e-23	-6.45325e-23
178	0	0	0	0	0	0	0	0			178	-7.30906e-23	-6.56065e-23	-7.24261e-23	-1.78241e-22	-6.52712e-23	-1.25444e-22	-9.32159e-23	-6.42717e-23			178	-1.46637e-23	-1.40177e-23	-1.21289e-23	-4.3251e-23	-1.1447e-23	-3.36411e-23	-1.63001e-23	-1.23302e-23
179	0	0	0	0	0	0	0	0			179	-1.39654e-23	-1.25355e-23	-1.38385e-23	-3.40567e-23	-1.24714e-23	-2.39686e-23	-1.78108e-23	-1.22804e-23			179	-2.80179e-24	-2.67837e-24	-2.31748e-24	-8.26398e-24	-2.18717e-24	-6.42781e-24	-3.11447e-24	-2.35595e-24
180	0	0	0	0	0	0	0	0			180	-2.66838e-24	-2.39515e-24	-2.64413e-24	-6.50723e-24	-2.3829e-24	-4.57968e-24	-3.40311e-24	-2.34643e-24			180	-5.35338e-25	-5.11758e-25	-4.42802e-25	-1.579e-24	-4.17903e-25	-1.22816e-24	-5.95082e-25	-4.50152e-25
181	0	0	0	0	0	0	0	0			181	-5.09847e-25	-4.57643e-25	-5.05215e-25	-1.24334e-24	-4.55302e-25	-8.75042e-25	-6.50233e-25	-4.48333e-25			181	-1.02287e-25	-9.77818e-26	-8.46063e-26	-3.01701e-25	-7.98488e-26	-2.34666e-25	-1.13702e-25	-8.60107e-26
182	0	0	0	0	0	0	0	0			182	-9.74164e-26	-8.74421e-26	-9.65316e-26	-2.37566e-25	-8.69945e-26	-1.67195e-25	-1.2424e-25	-8.56631e-26			182	-1.9544e-26	-1.86832e-26	-1.61658e-26	-5.76462e-26	-1.52567e-26	-4.48377e-26	-2.17251e-26	-1.64341e-26
183	0	0	0	0	0	0	0	0			183	-1.86134e-26	-1.67076e-26	-1.84443e-26	-4.53918e-26	-1.6622e-26	-3.19459e-26	-2.37386e-26	-1.63677e-26			183	-3.73427e-27	-3.56981e-27	-3.0888e-27	-1.10145e-26	-2.9151e-27	-8.56715e-27	-4.15103e-27	-3.14007e-27
184	0	0	0	0	0	0	0	0			184	-3.55646e-27	-3.19233e-27	-3.52417e-27	-8.67304e-27	-3.17597e-27	-6.10392e-27	-4.53573e-27	-3.12738e-27			184	-7.13507e-28	-6.82085e-28	-5.90178e-28	-2.10455e-27	-5.56988e-28	-1.63693e-27	-7.93137e-28	-5.99974e-28
185	0	0	0	0	0	0	0	0			185	-6.79533e-28	-6.09959e-28	-6.73364e-28	-1.65716e-27	-6.06833e-28	-1.16628e-27	-8.66644e-28	-5.9755e-28			185	-1.3633e-28	-1.30326e-28	-1.12766e-28	-4.02117e-28	-1.06424e-28	-3.12769e-28	-1.51545e-28	-1.14637e-28
186	0	0	0	0	0	0	0	0			186	-1.29838e-28	-1.16545e-28	-1.2866e-28	-3.16635e-28	-1.15948e-28	-2.22841e-28	-1.6559e-28	-1.14174e-28			186	-2.60486e-29	-2.49015e-29	-2.15462e-29	-7.68326e-29	-2.03344e-29	-5.97608e-29	-2.89557e-29	-2.19038e-29
187	0	0	0	0	0	0	0	0			187	-2.48082e-29	-2.22683e-29	-2.45831e-29	-6.04996e-29	-2.21541e-29	-4.25784e-29	-3.16393e-29	-2.18153e-29			187	-4.9771e-30	-4.75794e-30	-4.11684e-30	-1.46805e-29	-3.88529e-30	-1.14185e-29	-5.53257e-30	-4.18517e-30
188	0	0	0	0	0	0	0	0			188	-4.74011e-30	-4.25482e-30	-4.69711e-30	-1.15597e-29	-4.23299e-30	-8.13546e-30	-6.04532e-30	-4.16826e-30			188	-9.50975e-31	-9.09101e-31	-7.86606e-31	-2.805e-30	-7.42363e-31	-2.18174e-30	-1.05711e-30	-7.99662e-31
189	0	0	0	0	0	0	0	0			189	-9.05693e-31	-8.1297e-31	-8.97478e-31	-2.20872e-30	-8.08797e-31	-1.55445e-30	-1.15508e-30	-7.96431e-31			189	-1.81703e-31	-1.73702e-31	-1.50297e-31	-5.35953e-31	-1.41843e-31	-4.16866e-31	-2.01982e-31	-1.52792e-31
190	0	0	0	0	0	0	0	0			190	-1.73051e-31	-1.55335e-31	-1.71482e-31	-4.22021e-31	-1.54537e-31	-2.97009e-31	-2.20702e-31	-1.52174e-31			190	-3.4718e-32	-3.31894e-32	-2.87173e-32	-1.02405e-31	-2.7102e-32	-7.96507e-32	-3.85928e-32	-2.9194e-32
191	0	0	0	0	0	0	0	0			191	-3.30648e-32	-2.96798e-32	-3.27651e-32	-8.06357e-32	-2.95274e-32	-5.67495e-32	-4.21695e-32	-2.9076e-32			191	-6.63357e-33	-6.34151e-33	-5.48704e-33	-1.95666e-32	-5.17838e-33	-1.52189e-32	-7.37393e-33	-5.57811e-33
192	0.0668337	0.0668029	0.0648281	0.0699648	0.0645359	0.0696091	0.0665021	0.0658578			192	-0.0164988	-0.0164988	-0.0165042	-0.0164902	-0.016505	-0.0164912	-0.0164996	-0.0165012			192	-0.0398249	-0.0398249	-0.0398249	-0.0398249	-0.0398249	-0.0398249	-0.0398249	-0.0398249
193	0.0389117	0.0388977	0.0349565	0.0458805	0.0344949	0.0448104	0.0385903	0.0368493			193	-0.0156661	-0.0156644	-0.0156069	-0.015783	-0.015599	-0.0157596	-0.0156681	-0.0156321			193	-0.033851	-0.033892	-0.0333423	-0.0347676	-0.0333299	-0.0346267	-0.0338229	-0.0336086
194	0.0032591	0.00328549	-0.00249195	0.0142113	-0.00305522	0.0123343	0.00297557	0.000199452			194	-0.0145937	-0.0145897	-0.0144689	-0.0148484	-0.0144521	-0.0147975	-0.0145962	-0.0145222			194	-0.0263665	-0.0264391	-0.0253773	-0.0282073	-0.0253446	-0.0279299	-0.0262857	-0.025885
195	-0.0029909	-0.00298923	-0.00294962	-0.00307966	-0.00294396	-0.00306217	-0.00299102	-0.00296691			195	-0.0132768	-0.0132694	-0.0130935	-0.0136708	-0.0130684	-0.0135932	-0.0132773	-0.0131703			195	-0.0181182	-0.0181947	-0.0168664	-0.0205477	-0.0168102	-0.0202039	-0.0179874	-0.0174891
196	-0.00269631	-0.00269361	-0.00265686	-0.00279215	-0.00265084	-0.00277257	-0.00269681	-0.0026722			196	-0.0119691	-0.0119571	-0.0117939	-0.0123945	-0.0117672	-0.0123076	-0.0119713	-0.011862			196	-0.0104773	-0.0105274	-0.00932501	-0.0129091	-0.00925703	-0.0125528	-0.0103581	-0.0098738
197	-0.00244831	-0.00244468	-0.00242055	-0.00252723	-0.00241548	-0.00250914	-0.00245021	-0.00242987			197	-0.0108682	-0.0108521	-0.010745	-0.0112185	-0.0107225	-0.0111382	-0.0108766	-0.0107863			197	-0.00471158	-0.00470916	-0.00397891	-0.00663032	-0.0039222	-0.00633341	-0.00464907	-0.00428888
198	-0.00228655	-0.00228308	-0.0022713	-0.00234204	-0.00225573	-0.00232946	-0.00228883	-0.00227522			198	-0.00735465	-0.00695998	-0.00676416	-0.0103964	-0.00646167	-0.00975403	-0.00769052	-0.00671513			198	-0.0015067	-0.00148648	-0.00124413	-0.00240121	-0.0012136	-0.00221733	-0.00150248	-0.00134074
199	-0.000606842	-0.000562137	-0.000548397	-0.00100726	-0.000515754	-0.00086944	-0.000647095	-0.000540741			199	-0.00171676	-0.00160016	-0.00155181	-0.00282155	-0.00146516	-0.00244107	-0.00182364	-0.00153447			199	-0.000347389	-0.000338736	-0.000282175	-0.000608381	-0.00027285	-0.000545911	-0.000349822	-0.000303599
200	-0.000121341	-0.000112019	-0.000109168	-0.00020841	-0.000102415	-0.000177407	-0.000129802	-0.00010758			200	-0.000342585	-0.000318284	-0.000308353	-0.000580049	-0.000290448	-0.000496625	-0.000364984	-0.00030474			200	-6.91642e-05	-6.72353e-05	-5.59509e-05	-0.000124612	-5.39811e-05	-0.000110714	-6.98416e-05	-6.01696e-05
201	-2.33932e-05	-2.15811e-05	-2.10275e-05	-4.04402e-05	-1.97167e-05	-3.4345e-05	-2.50403e-05	-2.07191e-05			201	-6.60197e-05	-6.12967e-05	-5.9372e-05	-0.000112472	-5.58976e-05	-9.60855e-05	-7.03784e-05	-5.86696e-05			201	-1.33225e-05	-1.2943e-05	-1.07685e-05	-2.41439e-05	-1.03847e-05	-2.14067e-05	-1.34606e-05	-1.15793e-05
202	-4.47744e-06	-4.13007e-06	-4.02395e-06	-7.74996e-06	-3.77275e-06	-6.57895e-06	-4.79328e-06	-3.96485e-06			202	-1.26351e-05	-1.17298e-05	-1.1361e-05	-2.15512e-05	-1.06952e-05	-1.84034e-05	-1.34709e-05	-1.12263e-05			202	-2.5495e-06	-2.47659e-06	-2.06042e-06	-4.6256e-06	-1.98681e-06	-4.09954e-06	-2.5762e-06	-2.2155e-06
203	-8.55786e-07	-7.89376e-07	-7.69087e-07	-1.48163e-06	-7.21059e-07	-1.25765e-06	-9.16179e-07	-7.57785e-07			203	-2.41496e-06	-2.24187e-06	-2.17137e-06	-4.12003e-06	-2.04407e-06	-3.51798e-06	-2.57476e-06	-2.14561e-06			203	-4.87277e-07	-4.73333e-07	-3.93791e-07	-8.84269e-07	-3.79714e-07	-7.83645e-07	-4.92393e-07	-4.23427e-07
204	-1.63525e-07	-1.50836e-07	-1.46958e-07	-2.83126e-07	-1.3778e-07	-2.40323e-07	-1.75067e-07	-1.44798e-07			204	-4.61453e-07	-4.2838e-07	-4.14908e-07	-7.87296e-07	-3.90581e-07	-6.72242e-07	-4.91992e-07	-4.09984e-07			204	-9.31094e-08	-9.04449e-08	-7.52457e-08	-1.68974e-07	-7.25556e-08	-1.49744e-07	-9.40875e-08	-8.09083e-08
205	-3.12452e-08	-2.88206e-08	-2.80797e-08	-5.4098e-08	-2.6326e-08	-4.59194e-08	-3.34505e-08	-2.76669e-08			205	-8.81709e-08	-8.18518e-08	-7.92775e-08	-1.50432e-07	-7.46291e-08	-1.28448e-07	-9.40064e-08	-7.83365e-08			205	-1.77906e-08	-1.72816e-08	-1.43774e-08	-3.22865e-08	-1.38633e-08	-2.86122e-08	-1.79776e-08	-1.54593e-08
206	-5.97003e-09	-5.50679e-09	-5.36522e-09	-1.03366e-08	-5.03012e-09	-8.77388e-09	-6.39143e-09	-5.28632e-09			206	-1.68469e-08	-1.56395e-08	-1.51476e-08	-2.87431e-08	-1.42594e-08	-2.45427e-08	-1.79619e-08	-1.49678e-08			206	-3.39926e-09	-3.30201e-09	-2.7471e-09	-6.169e-09	-2.64887e-09	-5.46696e-09	-3.43499e-09	-2.95382e-09
207	-1.14069e-09	-1.05219e-09	-1.02514e-09	-1.97501e-09	-9.61106e-10	-1.67643e-09	-1.22121e-09	-1.01006e-09			207	-3.21893e-09	-2.98826e-09	-2.89427e-09	-5.49195e-09	-2.72455e-09	-4.68939e-09	-3.432e-09	-2.8599e-09			207	-6.49497e-10	-6.30918e-10	-5.24891e-10	-1.17871e-09	-5.06121e-10	-1.04458e-09	-6.56326e-10	-5.64386e-10
208	-2.17953e-10	-2.01042e-10	-1.95873e-10	-3.77365e-10	-1.83639e-10	-3.20317e-10	-2.33339e-10	-1.92991e-10			208	-6.15042e-10	-5.70969e-10	-5.5301e-10	-1.04935e-09	-5.2058e-10	-8.96005e-10	-6.55753e-10	-5.46441e-10			208	-1.241e-10	-1.2055e-10	-1.00291e-10	-2.25217e-10	-9.67046e-11	-1.99588e-10	-1.25405e-10	-1.07837e-10
209	-4.16441e-11	-3.84136e-11	-3.74253e-11	-7.21036e-11	-3.50879e-11	-6.1203e-11	-4.45839e-11	-3.68756e-11			209	-1.17516e-10	-1.09095e-10	-1.05664e-10	-2.00499e-10	-9.94674e-11	-1.712e-10	-1.25295e-10	-1.04409e-10			209	-2.37117e-11	-2.30336e-11	-1.91627e-11	-4.30321e-11	-1.84774e-11	-3.81354e-11	-2.39611e-11	-2.06045e-11
210	-7.95675e-12	-7.33971e-12	-7.15077e-12	-1.3777e-11	-6.70417e-12	-1.16933e-11	-8.51961e-12	-7.04639e-12			210	-2.24538e-11	-2.0845e-11	-2.01893e-11	-3.83093e-11	-1.90053e-11	-3.27113e-11	-2.39402e-11	-1.99493e-11			210	-4.5306e-12	-4.40105e-12	-3.66143e-12	-8.22215e-12	-3.53048e-12	-7.28655e-12	-4.57827e-12	-3.9369e-12
211	-1.36821e-12	-1.26232e-12	-1.2302e-12	-2.63199e-12	-1.15286e-12	-2.01186e-12	-1.46577e-12	-1.21235e-12			211	-4.29025e-12	-3.98287e-12	-3.85758e-12	-7.31976e-12	-3.63134e-12	-6.25018e-12	-4.57428e-12	-3.81172e-12			211	-8.65661e-13	-8.40912e-13	-6.99592e-13	-1.57101e-12	-6.74569e-13	-1.39225e-12	-8.74773e-13	-7.52224e-13
212	-2.61744e-13	-2.41518e-13	-2.3557e-13	-4.53293e-13	-2.20103e-13	-3.84288e-13	-2.7959e-13	-2.32e-13			212	-8.19738e-13	-7.61009e-13	-7.37071e-13	-1.39859e-12	-6.9384e-13	-1.19423e-12	-8.7401e-13	-7.28306e-13			212	-1.65402e-13	-1.60674e-13	-1.33672e-13	-3.00172e-13	-1.2889e-13	-2.66017e-13	-1.67143e-13	-1.43727e-13
213	0	0	0	-8.68515e-14	0	0	0	0			213	-1.56627e-13	-1.45407e-13	-1.40833e-13	-2.67228e-13	-1.32572e-13	-2.28181e-13	-1.66998e-13	-1.39157e-13			213	-3.16034e-14	-3.07001e-14	-2.55407e-14	-5.7354e-14	-2.4627e-14	-5.08281e-14	-3.19362e-14	-2.7462e-14
214	0	0	0	0	0	0	0	0			214	-2.99268e-14	-2.7783e-14	-2.6909e-14	-5.10593e-14	-2.53306e-14	-4.35988e-14	-3.19083e-14	-2.65888e-14			214	-6.03846e-15	-5.86589e-15	-4.88008e-15	-1.09586e-14	-4.70549e-15	-9.71175e-15	-6.10207e-15	-5.24717e-15
215	0	0	0	0	0	0	0	0			215	-5.71812e-15	-5.30852e-15	-5.14152e-15	-9.7559e-15	-4.83992e-15	-8.33044e-15	-6.09674e-15	-5.08033e-15			215	-1.15377e-15	-1.1208e-15	-9.3244e-16	-2.09386e-15	-8.99079e-16	-1.85563e-15	-1.16593e-15	-1.00258e-15
216	0	0	0	0	0	0	0	0			216	-1.09256e-15	-1.0143e-15	-9.82393e-16	-1.86406e-15	-9.24765e-16	-1.5917e-15	-1.16491e-15	-9.70699e-16			216	-2.20451e-16	-2.14152e-16	-1.78162e-16	-4.00075e-16	-1.71787e-16	-3.54557e-16	-2.22774e-16	-1.91562e-16
217	0	0	0	0	0	0	0	0			217	-2.08756e-16	-1.93804e-16	-1.87706e-16	-3.56166e-16	-1.76695e-16	-3.04128e-16	-2.2258e-16	-1.85472e-16			217	-4.21215e-17	-4.09183e-17	-3.40415e-17	-7.64423e-17	-3.28234e-17	-6.77454e-17	-4.25656e-17	-3.66018e-17
218	0	0	0	0	0	0	0	0			218	-3.9887e-17	-3.70302e-17	-3.58652e-17	-6.80527e-17	-3.37611e-17	-5.81099e-17	-4.25285e-17	-3.54381e-17			218	-8.04816e-18	-7.81829e-18	-6.50434e-18	-1.46058e-17	-6.27158e-18	-1.29441e-17	-8.13304e-18	-6.99352e-18
219	0	0	0	0	0	0	0	0			219	-7.62121e-18	-7.0754e-18	-6.85279e-18	-1.30028e-17	-6.45075e-18	-1.11031e-17	-8.12594e-18	-6.77115e-18			219	-1.53776e-18	-1.49385e-18	-1.24279e-18	-2.79074e-18	-1.19831e-18	-2.47325e-18	-1.55398e-18	-1.33625e-18
220	0	0	0	0	0	0	0	0			220	-1.45619e-18	-1.3519e-18	-1.30937e-18	-2.48445e-18	-1.23255e-18	-2.12147e-18	-1.55263e-18	-1.29376e-18			220	-2.9382e-19	-2.8543e-19	-2.3746e-19	-5.33226e-19	-2.28962e-19	-4.72565e-19	-2.96921e-19	-2.55318e-19
221	0	0	0	0	0	0	0	0			221	-2.78233e-19	-2.58309e-19	-2.50182e-19	-4.74704e-19	-2.35503e-19	-4.05352e-19	-2.96662e-19	-2.472e-19			221	-5.61403e-20	-5.45374e-20	-4.53717e-20	-1.01884e-19	-4.37477e-20	-9.02933e-20	-5.67328e-20	-4.87836e-20
222	0	0	0	0	0	0	0	0			222	-5.31621e-20	-4.93554e-20	-4.78024e-20	-9.07017e-20	-4.49976e-20	-7.74508e-20	-5.66833e-20	-4.72325e-20			222	-1.07267e-20	-1.04205e-20	-8.6692e-21	-1.94669e-20	-8.35889e-21	-1.72524e-20	-1.084e-20	-9.32108e-21
223	0	0	0	0	0	0	0	0			223	-1.01577e-20	-9.43037e-21	-9.13363e-21	-1.73304e-20	-8.59769e-21	-1.47986e-20	-1.08305e-20	-9.02471e-21			223	-2.04956e-21	-1.99106e-21	-1.65643e-21	-3.71954e-21	-1.59713e-21	-3.29643e-21	-2.0712e-21	-1.78098e-21
224	0	0	0	0	0	0	0	0			224	-1.94083e-21	-1.80187e-21	-1.74517e-21	-3.31132e-21	-1.64276e-21	-2.82757e-21	-2.06939e-21	-1.72435e-21			224	-3.91609e-22	-3.80433e-22	-3.16495e-22	-7.10693e-22	-3.05165e-22	-6.2985e-22	-3.95746e-22	-3.40292e-22
225	0	0	0	0	0	0	0	0			225	-3.70834e-22	-3.44285e-22	-3.33451e-22	-6.32693e-22	-3.13883e-22	-5.40266e-22	-3.954e-22	-3.29472e-22			225	-7.48248e-23	-7.26896e-23	-6.0473e-23	-1.35792e-22	-5.83079e-23	-1.20346e-22	-7.56154e-23	-6.50196e-23
226	0	0	0	0	0	0	0	0			226	-7.08553e-23	-6.57827e-23	-6.37126e-23	-1.20889e-22	-5.99737e-23	-1.03229e-22	-7.55494e-23	-6.29522e-23			226	-1.42968e-23	-1.38889e-23	-1.15546e-23	-2.59458e-23	-1.11409e-23	-2.29946e-23	-1.44479e-23	-1.24233e-23
227	0	0	0	0	0	0	0	0			227	-1.35383e-23	-1.25692e-23	-1.21736e-23	-2.30982e-23	-1.14592e-23	-1.9724e-23	-1.44353e-23	-1.20283e-23			227	-2.73169e-24	-2.65376e-24	-2.20775e-24	-4.95747e-24	-2.12869e-24	-4.39359e-24	-2.76057e-24	-2.37372e-24
228	0	0	0	0	0	0	0	0			228	-2.58677e-24	-2.4016e-24	-2.32602e-24	-4.41338e-24	-2.18951e-24	-3.76868e-24	-2.75816e-24	-2.29825e-24			228	-5.21943e-25	-5.07056e-25	-4.21836e-25	-9.47223e-25	-4.0673e-25	-8.39485e-25	-5.27463e-25	-4.53547e-25
229	0	0	0	0	0	0	0	0			229	-4.94254e-25	-4.58876e-25	-4.44434e-25	-8.43264e-25	-4.1835e-25	-7.20084e-25	-5.27003e-25	-4.39126e-25			229	-9.97277e-26	-9.68836e-26	-8.06004e-26	-1.80986e-25	-7.7714e-26	-1.60401e-25	-1.00783e-25	-8.66592e-26
230	0	0	0	0	0	0	0	0			230	-9.44372e-26	-8.76778e-26	-8.49183e-26	-1.61123e-25	-7.99342e-26	-1.37587e-25	-1.00695e-25	-8.39038e-26			230	-1.9055e-26	-1.85116e-26	-1.54004e-26	-3.4581e-26	-1.48488e-26	-3.06479e-26	-1.92566e-26	-1.6558e-26
231	0	0	0	0	0	0	0	0			231	-1.80441e-26	-1.67527e-26	-1.62254e-26	-3.07857e-26	-1.5273e-26	-2.62888e-26	-1.92398e-26	-1.60315e-26			231	-3.64084e-27	-3.53703e-27	-2.94256e-27	-6.60739e-27	-2.83717e-27	-5.85592e-27	-3.67937e-27	-3.16374e-27
232	0	0	0	0	0	0	0	0			232	-3.44769e-27	-3.20095e-27	-3.1002e-27	-5.88222e-27	-2.91822e-27	-5.02302e-27	-3.67616e-27	-3.06314e-27			232	-6.95655e-28	-6.75824e-28	-5.62237e-28	-1.26248e-27	-5.42098e-28	-1.11889e-27	-7.0302e-28	-6.04495e-28
233	0	0	0	0	0	0	0	0			233	-6.58751e-28	-6.11608e-28	-5.92357e-28	-1.12392e-27	-5.57585e-28	-9.59752e-28	-7.02406e-28	-5.85275e-28			233	-1.32919e-28	-1.2913e-28	-1.07427e-28	-2.41221e-28	-1.03579e-28	-2.13788e-28	-1.34326e-28	-1.15501e-28
234	0	0	0	0	0	0	0	0			234	-1.25868e-28	-1.1686e-28	-1.13182e-28	-2.14747e-28	-1.06538e-28	-1.83381e-28	-1.34209e-28	-1.11828e-28			234	-2.53968e-29	-2.4673e-29	-2.05262e-29	-4.60901e-29	-1.97908e-29	-4.08486e-29	-2.56658e-29	-2.20688e-29
235	0	0	0	0	0	0	0	0			235	-2.40495e-29	-2.23286e-29	-2.16258e-29	-4.10317e-29	-2.03562e-29	-3.50386e-29	-2.56434e-29	-2.13671e-29			235	-4.85257e-30	-4.71429e-30	-3.92195e-30	-8.80644e-30	-3.78143e-30	-7.80496e-30	-4.90399e-30	-4.21668e-30
236	0	0	0	0	0	0	0	0			236	-4.59514e-30	-4.26635e-30	-4.13205e-30	-7.83992e-30	-3.88947e-30	-6.69485e-30	-4.89971e-30	-4.08261e-30			236	-9.27181e-31	-9.00764e-31	-7.49369e-31	-1.68265e-30	-7.2252e-31	-1.4913e-30	-9.37008e-31	-8.05682e-31
237	0	0	0	0	0	0	0	0			237	-8.77994e-31	-8.15174e-31	-7.89514e-31	-1.49797e-30	-7.43161e-31	-1.27919e-30	-9.3619e-31	-7.80064e-31			237	-1.77157e-31	-1.7211e-31	-1.43182e-31	-3.21504e-31	-1.38052e-31	-2.84943e-31	-1.79035e-31	-1.53942e-31
238	0	0	0	0	0	0	0	0			238	-1.67758e-31	-1.55756e-31	-1.50853e-31	-2.86218e-31	-1.41996e-31	-2.44416e-31	-1.78878e-31	-1.49047e-31			238	-3.38493e-32	-3.28852e-32	-2.7358e-32	-6.14297e-32	-2.63776e-32	-5.44443e-32	-3.42083e-32	-2.94136e-32
239	0	0	0	0	0	0	0	0			239	-3.20536e-32	-2.97604e-32	-2.88236e-32	-5.46877e-32	-2.71312e-32	-4.67007e-32	-3.41784e-32	-2.84784e-32			239	-6.46759e-33	-6.2834e-33	-5.2273e-33	-1.17374e-32	-5.03998e-33	-1.04027e-32	-6.53619e-33	-5.62007e-33
240	0.0665345	0.0666771	0.0655031	0.0677361	0.065222	0.0676727	0.0664823	0.0661694			240	-0.0164995	-0.0164992	-0.016502	-0.0164964	-0.0165031	-0.0164965	-0.0164994	-0.0165005			240	-0.0398249	-0.0398249	-0.0398249	-0.0398249	-0.0398249	-0.0398249	-0.0398249	-0.0398249
241	0.0384555	0.0386489	0.0360904	0.0412457	0.0356849	0.0408535	0.0382985	0.0374221			241	-0.0156592	-0.0156609	-0.015619	-0.0157083	-0.0156148	-0.0156983	-0.0156563	-0.0156398			241	-0.0338178	-0.0338596	-0.0334962	-0.0341939	-0.033481	-0.0341252	-0.0337925	-0.0336812
242	0.00269195	0.0029202	-0.000993263	0.00714776	-0.00149735	0.00639133	0.00244295	0.00100328			242	-0.0145793	-0.0145823	-0.0144933	-0.014685	-0.0144835	-0.0146642	-0.014573	-0.0145381			242	-0.0263008	-0.0263747	-0.0256674	-0.0270446	-0.0256295	-0.026916	-0.0262389	-0.0260262
243	-0.00298617	-0.00298676	-0.0029565	-0.00302265	-0.00295292	-0.00301583	-0.00298373	-0.00297196			243	-0.0132558	-0.0132584	-0.0131241	-0.0134177	-0.0131082	-0.0133874	-0.013245	-0.0131927			243	-0.0180312	-0.0181114	-0.0172108	-0.0189957	-0.0171503	-0.0188428	-0.0179371	-0.0176663
244	-0.0026916	-0.00269126	-0.00266099	-0.00273099	-0.00265708	-0.00272374	-0.00268901	-0.00267661			244	-0.0119482	-0.0119466	-0.0118123	-0.012123	-0.0117949	-0.0120909	-0.0119367	-0.0118816			244	-0.0103921	-0.0104494	-0.0095994	-0.0113411	-0.00953146	-0.0111915	-0.0102998	-0.0100319
245	-0.00244463	-0.00244315	-0.00241997	-0.0024777	-0.00241673	-0.00247151	-0.00244281	-0.00243233			245	-0.0108518	-0.0108453	-0.0107424	-0.0109986	-0.010728	-0.0109712	-0.0108438	-0.0107973			245	-0.00465388	-0.00466273	-0.00403307	-0.00544479	-0.00398452	-0.00532823	-0.00458173	-0.00436733
246	-0.00228455	-0.00228245	-0.00202662	-0.00231056	-0.00197813	-0.0023055	-0.0022833	-0.00227565			246	-0.00726093	-0.00697087	-0.00590383	-0.00926334	-0.00575417	-0.00886765	-0.00719697	-0.00660152			246	-0.00148423	-0.00147232	-0.00121723	-0.00185552	-0.00119538	-0.00179249	-0.00145774	-0.00135943
247	-0.000596105	-0.00056397	-0.000455478	-0.00081999	-0.00044154	-0.000772861	-0.000589645	-0.000527221			247	-0.00168809	-0.0016035	-0.00131542	-0.00229272	-0.00127574	-0.00216392	-0.00167212	-0.0015024			247	-0.000341288	-0.000335666	-0.000268931	-0.000451439	-0.000263066	-0.000431389	-0.000334518	-0.000306681
248	-0.000119096	-0.0001124	-9.00314e-05	-0.000166781	-8.71844e-05	-0.000156522	-0.000117747	-0.000104782			248	-0.000336602	-0.00031899	-0.000259638	-0.000464739	-0.000251551	-0.000437098	-0.000333261	-0.000298081			248	-6.78992e-05	-6.66336e-05	-5.29886e-05	-9.12279e-05	-5.17838e-05	-8.68866e-05	-6.65221e-05	-6.0725e-05
249	-2.29567e-05	-2.1655e-05	-1.73168e-05	-3.22622e-05	-1.67657e-05	-3.02547e-05	-2.26943e-05	-2.01761e-05			249	-6.48566e-05	-6.14339e-05	-4.99249e-05	-8.98479e-05	-4.83603e-05	-8.44429e-05	-6.42066e-05	-5.73764e-05			249	-1.30769e-05	-1.28275e-05	-1.01855e-05	-1.7626e-05	-9.95197e-06	-1.67757e-05	-1.28105e-05	-1.16841e-05
250	-4.39375e-06	-4.14421e-06	-3.31294e-06	-6.17901e-06	-3.20737e-06	-5.79366e-06	-4.34344e-06	-3.86078e-06			250	-1.24122e-05	-1.1756e-05	-9.5508e-06	-1.72061e-05	-9.25111e-06	-1.61688e-05	-1.22875e-05	-1.09785e-05			250	-2.50243e-06	-2.45447e-06	-1.94838e-06	-3.37501e-06	-1.90365e-06	-3.21178e-06	-2.45139e-06	-2.23547e-06
251	-8.39788e-07	-7.92075e-07	-6.33159e-07	-1.18116e-06	-6.12977e-07	-1.10747e-06	-8.30167e-07	-7.37891e-07			251	-2.37233e-06	-2.24688e-06	-1.8253e-06	-3.289e-06	-1.76801e-06	-3.09063e-06	-2.34849e-06	-2.09824e-06			251	-4.7828e-07	-4.69104e-07	-3.7236e-07	-6.45128e-07	-3.63807e-07	-6.13912e-07	-4.68523e-07	-4.27242e-07
252	-1.60469e-07	-1.5135e-07	-1.20984e-07	-2.25703e-07	-1.17127e-07	-2.11621e-07	-1.5863e-07	-1.40997e-07			252	-4.53309e-07	-4.29335e-07	-3.48776e-07	-6.28481e-07	-3.37828e-07	-5.90574e-07	-4.48753e-07	-4.00932e-07			252	-9.13902e-08	-8.96365e-08	-7.11499e-08	-1.23274e-07	-6.95156e-08	-1.17309e-07	-8.95256e-08	-8.16374e-08
253	-3.06612e-08	-2.89188e-08	-2.31166e-08	-4.31258e-08	-2.23797e-08	-4.04351e-08	-3.03097e-08	-2.69406e-08			253	-8.6615e-08	-8.20338e-08	-6.66414e-08	-1.20086e-07	-6.45495e-08	-1.12843e-07	-8.57441e-08	-7.6607e-08			253	-1.74621e-08	-1.7127e-08	-1.35948e-08	-2.35543e-08	-1.32825e-08	-2.24145e-08	-1.71058e-08	-1.55986e-08
254	-5.85845e-09	-5.52553e-09	-4.4169e-09	-8.24007e-09	-4.27609e-09	-7.72597e-09	-5.79129e-09	-5.14757e-09			254	-1.65496e-08	-1.56742e-08	-1.27332e-08	-2.29448e-08	-1.23335e-08	-2.15609e-08	-1.63832e-08	-1.46374e-08			254	-3.33651e-09	-3.27246e-09	-2.59756e-09	-4.50054e-09	-2.53789e-09	-4.28276e-09	-3.26842e-09	-2.98045e-09
255	-1.11938e-09	-1.05576e-09	-8.4394e-10	-1.57443e-09	-8.17035e-10	-1.4762e-09	-1.10654e-09	-9.83549e-10			255	-3.16214e-09	-2.99487e-09	-2.43294e-09	-4.38406e-09	-2.35657e-09	-4.11966e-09	-3.13033e-09	-2.79677e-09			255	-6.37508e-10	-6.25269e-10	-4.96317e-10	-8.59917e-10	-4.84915e-10	-8.18309e-10	-6.24497e-10	-5.69475e-10
256	-2.1388e-10	-2.01725e-10	-1.61252e-10	-3.00826e-10	-1.56111e-10	-2.82059e-10	-2.11427e-10	-1.87928e-10			256	-6.04192e-10	-5.7223e-10	-4.64863e-10	-8.37662e-10	-4.5027e-10	-7.87143e-10	-5.98113e-10	-5.3438e-10			256	-1.21809e-10	-1.1947e-10	-9.48314e-11	-1.64304e-10	-9.26528e-11	-1.56354e-10	-1.19323e-10	-1.0881e-10
257	-4.08659e-11	-3.85431e-11	-3.08109e-11	-5.74783e-11	-2.98292e-11	-5.38924e-11	-4.03968e-11	-3.59071e-11			257	-1.15443e-10	-1.09336e-10	-8.88215e-11	-1.60052e-10	-8.60331e-11	-1.504e-10	-1.14281e-10	-1.02104e-10			257	-2.32741e-11	-2.28271e-11	-1.81195e-11	-3.13936e-11	-1.77032e-11	-2.98747e-11	-2.2799e-11	-2.07904e-11
258	-7.80744e-12	-7.36481e-12	-5.88762e-12	-1.09825e-11	-5.7e-12	-1.02981e-11	-7.71892e-12	-6.86141e-12			258	-2.20578e-11	-2.08908e-11	-1.69712e-11	-3.05811e-11	-1.64384e-11	-2.87369e-11	-2.18357e-11	-1.95091e-11			258	-4.44699e-12	-4.36158e-12	-3.4621e-12	-5.99837e-12	-3.38255e-12	-5.70816e-12	-4.3562e-12	-3.97243e-12
259	-1.34322e-12	-1.26708e-12	-1.01247e-12	-1.88932e-12	-9.80351e-13	-1.77153e-12	-1.32776e-12	-1.18023e-12			259	-4.21459e-12	-3.9916e-12	-3.24269e-12	-5.84313e-12	-3.14088e-12	-5.49076e-12	-4.17216e-12	-3.72761e-12			259	-8.49688e-13	-8.33366e-13	-6.61504e-13	-1.14611e-12	-6.46305e-13	-1.09066e-12	-8.32339e-13	-7.59013e-13
260	-2.56985e-13	-2.42708e-13	-1.92739e-13	-3.60493e-13	-1.8798e-13	-3.37888e-13	-2.53416e-13	-2.26052e-13			260	-8.05283e-13	-7.62676e-13	-6.19581e-13	-1.11645e-12	-6.00129e-13	-1.04912e-12	-7.97174e-13	-7.12237e-13			260	-1.6235e-13	-1.59231e-13	-1.26394e-13	-2.18987e-13	-1.2349e-13	-2.08392e-13	-1.59035e-13	-1.45025e-13
261	0	0	0	0	0	0	0	0			261	-1.53866e-13	-1.45724e-13	-1.18384e-13	-2.13319e-13	-1.14667e-13	-2.00456e-13	-1.52316e-13	-1.36087e-13			261	-3.10203e-14	-3.04243e-14	-2.41501e-14	-4.18417e-14	-2.35952e-14	-3.98176e-14	-3.03868e-14	-2.771e-14
262	0	0	0	0	0	0	0	0			262	-2.93992e-14	-2.78435e-14	-2.26196e-14	-4.07589e-14	-2.19094e-14	-3.83011e-14	-2.9103e-14	-2.60023e-14			262	-5.92707e-15	-5.81316e-15	-4.61437e-15	-7.99469e-15	-4.50834e-15	-7.60795e-15	-5.80601e-15	-5.29456e-15
263	0	0	0	0	0	0	0	0			263	-5.61732e-15	-5.32006e-15	-4.32194e-15	-7.78779e-15	-4.18624e-15	-7.3182e-15	-5.56071e-15	-4.96827e-15			263	-1.13249e-15	-1.11072e-15	-8.8167e-16	-1.52754e-15	-8.61409e-16	-1.45365e-15	-1.10935e-15	-1.01164e-15
264	0	0	0	0	0	0	0	0			264	-1.0733e-15	-1.0165e-15	-8.25794e-16	-1.48801e-15	-7.99865e-16	-1.39829e-15	-1.06249e-15	-9.4929e-16			264	-2.16385e-16	-2.12225e-16	-1.68461e-16	-2.91868e-16	-1.6459e-16	-2.7775e-16	-2.11964e-16	-1.93294e-16
265	0	0	0	0	0	0	0	0			265	-2.05077e-16	-1.94223e-16	-1.57785e-16	-2.84314e-16	-1.5283e-16	-2.67171e-16	-2.03009e-16	-1.81381e-16			265	-4.13448e-17	-4.05499e-17	-3.21879e-17	-5.57671e-17	-3.14482e-17	-5.30697e-17	-4.05e-17	-3.69327e-17
266	0	0	0	0	0	0	0	0			266	-3.91841e-17	-3.71102e-17	-3.0148e-17	-5.43239e-17	-2.92014e-17	-5.10485e-17	-3.87889e-17	-3.46566e-17			266	-7.89976e-18	-7.74786e-18	-6.15016e-18	-1.06554e-17	-6.00881e-18	-1.014e-17	-7.73834e-18	-7.05675e-18
267	0	0	0	0	0	0	0	0			267	-7.48692e-18	-7.09064e-18	-5.76039e-18	-1.03797e-17	-5.57951e-18	-9.75384e-18	-7.4114e-18	-6.62185e-18			267	-1.50941e-18	-1.48038e-18	-1.17511e-18	-2.03593e-18	-1.14811e-18	-1.93746e-18	-1.47857e-18	-1.34834e-18
268	0	0	0	0	0	0	0	0			268	-1.43053e-18	-1.35481e-18	-1.10064e-18	-1.98324e-18	-1.06608e-18	-1.86367e-18	-1.4161e-18	-1.26524e-18			268	-2.88404e-19	-2.82856e-19	-2.24529e-19	-3.89005e-19	-2.19369e-19	-3.7019e-19	-2.82509e-19	-2.57627e-19
269	0	0	0	0	0	0	0	0			269	-2.73332e-19	-2.58863e-19	-2.103e-19	-3.78937e-19	-2.03696e-19	-3.56092e-19	-2.70574e-19	-2.4175e-19			269	-5.51054e-20	-5.40454e-20	-4.29009e-20	-7.43271e-20	-4.19148e-20	-7.07323e-20	-5.39791e-20	-4.9225e-20
270	0	0	0	0	0	0	0	0			270	-5.22256e-20	-4.94609e-20	-4.01821e-20	-7.24035e-20	-3.89202e-20	-6.80385e-20	-5.16985e-20	-4.61913e-20			270	-1.0529e-20	-1.03264e-20	-8.19709e-21	-1.42017e-20	-8.00868e-21	-1.35148e-20	-1.03138e-20	-9.40544e-21
271	0	0	0	0	0	0	0	0			271	-9.97877e-21	-9.4505e-21	-7.6776e-21	-1.38341e-20	-7.43649e-21	-1.30001e-20	-9.87803e-21	-8.8258e-21			271	-2.01178e-21	-1.97307e-21	-1.56622e-21	-2.71351e-21	-1.53022e-21	-2.58228e-21	-1.97065e-21	-1.7971e-21
272	0	0	0	0	0	0	0	0			272	-1.90665e-21	-1.80571e-21	-1.46696e-21	-2.64328e-21	-1.42089e-21	-2.48394e-21	-1.8874e-21	-1.68635e-21			272	-3.84392e-22	-3.76995e-22	-2.99258e-22	-5.1847e-22	-2.92379e-22	-4.93397e-22	-3.76533e-22	-3.43373e-22
273	0	0	0	0	0	0	0	0			273	-3.64304e-22	-3.45016e-22	-2.80293e-22	-5.05052e-22	-2.7149e-22	-4.74606e-22	-3.60625e-22	-3.22212e-22			273	-7.3446e-23	-7.20323e-23	-5.71794e-23	-9.90639e-23	-5.5865e-23	-9.42735e-23	-7.19441e-23	-6.56085e-23
274	0	0	0	0	0	0	0	0			274	-6.96077e-23	-6.59221e-23	-5.35557e-23	-9.65002e-23	-5.18737e-23	-9.06831e-23	-6.89046e-23	-6.15651e-23			274	-1.40334e-23	-1.37632e-23	-1.09253e-23	-1.89281e-23	-1.06741e-23	-1.80128e-23	-1.37464e-23	-1.25358e-23
275	0	0	0	0	0	0	0	0			275	-1.33e-23	-1.25957e-23	-1.02329e-23	-1.84383e-23	-9.91152e-24	-1.73268e-23	-1.31656e-23	-1.17633e-23			275	-2.68136e-24	-2.62973e-24	-2.0875e-24	-3.6166e-24	-2.03951e-24	-3.44172e-24	-2.62652e-24	-2.39523e-24
276	0	0	0	0	0	0	0	0			276	-2.54123e-24	-2.40667e-24	-1.95521e-24	-3.523e-24	-1.8938e-24	-3.31064e-24	-2.51555e-24	-2.24762e-24			276	-5.12329e-25	-5.02463e-25	-3.98859e-25	-6.91022e-25	-3.8969e-25	-6.5761e-25	-5.01849e-25	-4.57658e-25
277	0	0	0	0	0	0	0	0			277	-4.85554e-25	-4.59841e-25	-3.73582e-25	-6.73139e-25	-3.61848e-25	-6.32565e-25	-4.80646e-25	-4.29453e-25			277	-9.78909e-26	-9.60056e-26	-7.62102e-26	-1.32034e-25	-7.44581e-26	-1.2565e-25	-9.58883e-26	-8.74449e-26
278	0	0	0	0	0	0	0	0			278	-9.27751e-26	-8.78619e-26	-7.13804e-26	-1.28617e-25	-6.91384e-26	-1.20864e-25	-9.18371e-26	-8.20558e-26			278	-1.87041e-26	-1.83438e-26	-1.45615e-26	-2.52276e-26	-1.42267e-26	-2.40079e-26	-1.83214e-26	-1.67081e-26
279	0	0	0	0	0	0	0	0			279	-1.77266e-26	-1.67878e-26	-1.36387e-26	-2.45747e-26	-1.32103e-26	-2.30935e-26	-1.75473e-26	-1.56784e-26			279	-3.57379e-27	-3.50494e-27	-2.78227e-27	-4.82024e-27	-2.7183e-27	-4.58719e-27	-3.50066e-27	-3.19243e-27
280	0	0	0	0	0	0	0	0			280	-3.38702e-27	-3.20763e-27	-2.60595e-27	-4.69549e-27	-2.52409e-27	-4.41249e-27	-3.35276e-27	-2.99569e-27			280	-6.82846e-28	-6.69689e-28	-5.3161e-28	-9.21002e-28	-5.19387e-28	-8.76476e-28	-6.68872e-28	-6.09979e-28
281	0	0	0	0	0	0	0	0			281	-6.4716e-28	-6.12882e-28	-4.9792e-28	-8.97167e-28	-4.82279e-28	-8.43095e-28	-6.40613e-28	-5.72387e-28			281	-1.30472e-28	-1.27957e-28	-1.01575e-28	-1.75976e-28	-9.92394e-29	-1.67468e-28	-1.27801e-28	-1.16549e-28
282	0	0	0	0	0	0	0	0			282	-1.23653e-28	-1.17103e-28	-9.51377e-29	-1.71422e-28	-9.21491e-29	-1.6109e-28	-1.22402e-28	-1.09366e-28			282	-2.49293e-29	-2.44488e-29	-1.9408e-29	-3.36237e-29	-1.89617e-29	-3.19982e-29	-2.4419e-29	-2.22691e-29
283	0	0	0	0	0	0	0	0			283	-2.36265e-29	-2.23749e-29	-1.8178e-29	-3.27535e-29	-1.7607e-29	-3.07795e-29	-2.33873e-29	-2.08967e-29			283	-4.76325e-30	-4.67143e-30	-3.70829e-30	-6.42447e-30	-3.62301e-30	-6.1139e-30	-4.66574e-30	-4.25496e-30
284	0	0	0	0	0	0	0	0			284	-4.51432e-30	-4.27517e-30	-3.47328e-30	-6.2582e-30	-3.36417e-30	-5.88105e-30	-4.46862e-30	-3.99274e-30			284	-9.10116e-31	-8.9257e-31	-7.08544e-31	-1.22752e-30	-6.9225e-31	-1.16818e-30	-8.91483e-31	-8.12998e-31
285	0	0	0	0	0	0	0	0			285	-8.62553e-31	-8.16857e-31	-6.6364e-31	-1.19575e-30	-6.42792e-31	-1.12369e-30	-8.53818e-31	-7.62895e-31			285	-1.73896e-31	-1.70543e-31	-1.35382e-31	-2.34543e-31	-1.32268e-31	-2.23205e-31	-1.70336e-31	-1.5534e-31
286	0	0	0	0	0	0	0	0			286	-1.64808e-31	-1.56077e-31	-1.26802e-31	-2.28473e-31	-1.22818e-31	-2.14704e-31	-1.63139e-31	-1.45767e-31			286	-3.32264e-32	-3.25857e-32	-2.58674e-32	-4.4814e-32	-2.52726e-32	-4.26479e-32	-3.2546e-32	-2.96809e-32
287	0	0	0	0	0	0	0	0			287	-3.149e-32	-2.98216e-32	-2.42281e-32	-4.36542e-32	-2.34669e-32	-4.10236e-32	-3.1171e-32	-2.78517e-32			287	-6.34859e-33	-6.22614e-33	-4.9425e-33	-8.56261e-33	-4.82883e-33	-8.14873e-33	-6.21857e-33	-5.67114e-33
288	0.0665249	0.0665626	0.0665669	0.0663136	0.0664423	0.0661669	0.0664475	0.0663836			288	-0.0164994	-0.0164995	-0.0164995	-0.0165	-0.0164998	-0.0165006	-0.0164997	-0.0165			288	-0.0398249	-0.0398249	-0.0398249	-0.0398249	-0.0398249	-0.0398249	-0.0398249	-0.0398249
Proline											Asparagine											Valine
Time (h)	1:1:1	1:1:0.001	1:0.001:1	0.001:1:1	1:0.001:0.001	0.001:1:0.001	0.001:0.001:1	1:0.126:0.013			Time (h)	1:1:1	1:1:0.001	1:0.001:1	0.001:1:1	1:0.001:0.001	0.001:1:0.001	0.001:0.001:1	1:0.126:0.013			Time (h)	1:1:1	1:1:0.001	1:0.001:1	0.001:1:1	1:0.001:0.001	0.001:1:0.001	0.001:0.001:1	1:0.126:0.013
1	0.102882	0.102886	0.102883	0.102889	0.102887	0.102892	0.10289	0.102887			1	-0.0513344	-0.0513347	-0.0513346	-0.0513366	-0.0513349	-0.0513368	-0.0513368	-0.0513349			1	-0.0160152	-0.0160153	-0.0160152	-0.0160155	-0.0160153	-0.0160155	-0.0160155	-0.0160153
2	0.102866	0.102876	0.102868	0.102884	0.102879	0.102891	0.102886	0.102878			2	-0.05133	-0.0513308	-0.0513307	-0.0513361	-0.0513315	-0.0513366	-0.0513365	-0.0513314			2	-0.0160146	-0.0160149	-0.0160146	-0.0160153	-0.016015	-0.0160155	-0.0160154	-0.0160149
3	0.102841	0.102861	0.102845	0.102878	0.102865	0.102889	0.10288	0.102864			3	-0.0513234	-0.0513248	-0.0513246	-0.0513353	-0.0513261	-0.0513362	-0.0513361	-0.0513259			3	-0.0160136	-0.0160142	-0.0160138	-0.0160151	-0.0160144	-0.0160155	-0.0160152	-0.0160143
4	0.102804	0.102837	0.102811	0.102869	0.102844	0.102887	0.102873	0.102843			4	-0.0513131	-0.0513155	-0.0513151	-0.0513344	-0.0513176	-0.0513357	-0.0513356	-0.0513172			4	-0.0160122	-0.0160132	-0.0160124	-0.0160149	-0.0160134	-0.0160154	-0.016015	-0.0160134
5	0.102747	0.102799	0.102758	0.102859	0.102811	0.102885	0.102864	0.102808			5	-0.0512973	-0.0513011	-0.0513004	-0.0513331	-0.0513043	-0.051335	-0.0513349	-0.0513037			5	-0.01601	-0.0160116	-0.0160103	-0.0160145	-0.016012	-0.0160153	-0.0160147	-0.0160119
6	0.102662	0.102742	0.102677	0.102844	0.10276	0.102881	0.102852	0.102755			6	-0.0512728	-0.0512787	-0.0512774	-0.0513314	-0.0512835	-0.0513342	-0.0513339	-0.0512826			6	-0.0160066	-0.0160091	-0.0160072	-0.0160141	-0.0160097	-0.0160152	-0.0160143	-0.0160095
7	0.102531	0.102652	0.102554	0.102826	0.102679	0.102877	0.102836	0.102672			7	-0.0512349	-0.0512438	-0.0512416	-0.0513292	-0.0512509	-0.051333	-0.0513327	-0.0512495			7	-0.0160015	-0.0160052	-0.0160023	-0.0160135	-0.0160061	-0.0160151	-0.0160138	-0.0160058
8	0.102333	0.102514	0.102365	0.102801	0.102553	0.102872	0.102814	0.102541			8	-0.0511762	-0.0511895	-0.0511858	-0.0513263	-0.0511998	-0.0513315	-0.051331	-0.0511976			8	-0.0159936	-0.0159991	-0.0159947	-0.0160127	-0.0160004	-0.0160149	-0.0160132	-0.016
9	0.10203	0.102299	0.102075	0.102769	0.102355	0.102864	0.102785	0.102336			9	-0.0510854	-0.051105	-0.0510991	-0.0513225	-0.0511198	-0.0513296	-0.0513288	-0.0511165			9	-0.0159816	-0.0159897	-0.0159831	-0.0160117	-0.0159916	-0.0160146	-0.0160123	-0.015991
10	0.10157	0.101965	0.101631	0.102727	0.102045	0.102854	0.102747	0.102016			10	-0.0509448	-0.0509735	-0.0509641	-0.0513176	-0.0509947	-0.0513269	-0.0513258	-0.0509898			10	-0.0159632	-0.0159751	-0.0159652	-0.0160104	-0.0159778	-0.0160143	-0.0160112	-0.0159768
11	0.100868	0.101448	0.100952	0.102671	0.101562	0.102841	0.102697	0.101516			11	-0.0507272	-0.0507692	-0.0507545	-0.051311	-0.0507994	-0.0513235	-0.0513219	-0.0507919			11	-0.0159349	-0.0159524	-0.0159377	-0.0160087	-0.0159562	-0.0160139	-0.0160096	-0.0159547
12	0.0997998	0.100646	0.0999139	0.102599	0.100808	0.102824	0.10263	0.100738			12	-0.0503911	-0.0504522	-0.0504293	-0.0513024	-0.0504949	-0.0513189	-0.0513166	-0.0504837			12	-0.0158916	-0.0159171	-0.0158955	-0.0160065	-0.0159225	-0.0160133	-0.0160076	-0.0159202
13	0.0981774	0.0994094	0.0983308	0.102503	0.0996374	0.102801	0.102542	0.0995279			13	-0.0498736	-0.0499619	-0.0499268	-0.051291	-0.050022	-0.0513128	-0.0513095	-0.0500052			13	-0.0158254	-0.0158625	-0.0158307	-0.0160035	-0.0158701	-0.0160125	-0.0160049	-0.0158666
14	0.0957237	0.0975089	0.0959277	0.102378	0.0978289	0.102771	0.102424	0.0976595			14	-0.0490806	-0.0492072	-0.0491542	-0.051276	-0.0492915	-0.0513047	-0.0513	-0.0492663			14	-0.0157246	-0.0157785	-0.0157317	-0.0159996	-0.0157891	-0.0160115	-0.0160013	-0.0157836
15	0.0920402	0.0946126	0.0923076	0.102213	0.0950588	0.10273	0.102268	0.0947986			15	-0.0478752	-0.0480547	-0.0479764	-0.0512561	-0.0481721	-0.0512938	-0.0512873	-0.0481346			15	-0.0155723	-0.0156498	-0.0155817	-0.0159945	-0.0156646	-0.0160101	-0.0159966	-0.0156563
16	0.0865763	0.0902548	0.0869206	0.101996	0.0908713	0.102677	0.10206	0.0904765			16	-0.0460664	-0.046317	-0.0462041	-0.0512298	-0.0464788	-0.0512793	-0.0512701	-0.0464237			16	-0.0153446	-0.0154552	-0.0153567	-0.0159877	-0.0154756	-0.0160083	-0.0159902	-0.0154629
17	0.0786257	0.0838285	0.0790605	0.101711	0.0846694	0.102605	0.101783	0.0840819			17	-0.0434058	-0.0437477	-0.0435907	-0.0511949	-0.0439678	-0.0512597	-0.0512468	-0.0438879			17	-0.0150098	-0.015166	-0.0150253	-0.0159788	-0.0151938	-0.0160058	-0.0159817	-0.0151749
18	0.0675017	0.0746406	0.0680538	0.101335	0.0757673	0.102508	0.101415	0.0749203			18	-0.0396129	-0.0400622	-0.0398573	-0.0511485	-0.0403557	-0.0512332	-0.0512153	-0.0402429			18	-0.0145334	-0.014748	-0.014553	-0.0159671	-0.0147852	-0.0160025	-0.0159704	-0.0147577
19	0.0529922	0.0621068	0.0537002	0.100839	0.0635794	0.102377	0.100925	0.0624164			19	-0.0344602	-0.0350117	-0.0347767	-0.0510865	-0.035393	-0.0511973	-0.0511725	-0.0352398			19	-0.0138901	-0.014168	-0.013915	-0.0159515	-0.0142169	-0.015998	-0.0159554	-0.0141787
20	0.0356923	0.0461539	0.0366157	0.100186	0.0480191	0.102201	0.100272	0.0465323			20	-0.0279354	-0.0285436	-0.0283363	-0.0510036	-0.0290231	-0.0511484	-0.0511141	-0.028826			20	-0.0130534	-0.013412	-0.0130881	-0.015931	-0.0134745	-0.0159918	-0.0159352	-0.0134247
21	0.0174403	0.0279246	0.0186851	0.099322	0.0301906	0.101962	0.0993989	0.0284789			21	-0.020454	-0.021028	-0.0209504	-0.0508921	-0.0216103	-0.0510812	-0.0510339	-0.0213719			21	-0.0120567	-0.0124389	-0.0121035	-0.0159037	-0.0125228	-0.0159834	-0.0159082	-0.0124572
22	0.0011056	0.00965112	0.00263068	0.0981791	0.0123117	0.101635	0.0982324	0.0105548			22	-0.012942	-0.0133953	-0.0135439	-0.0507419	-0.0140822	-0.0509886	-0.0509236	-0.0138096			22	-0.0110616	-0.0114048	-0.0111238	-0.0158676	-0.0115083	-0.0159719	-0.0158719	-0.0114358
23	-0.0134423	-0.00754714	-0.0113467	0.0966646	-0.00424292	0.101187	0.0966711	-0.00602409			23	-0.00654263	-0.00686919	-0.00727732	-0.0505384	-0.00768601	-0.0508601	-0.0507711	-0.00737585			23	-0.0101895	-0.0104352	-0.0102691	-0.0158194	-0.0105595	-0.0159559	-0.0158231	-0.0104868
24	-0.0211086	-0.019242	-0.0200094	0.0946543	-0.0168588	0.100568	0.0945785	-0.0180453			24	-0.00239937	-0.00264961	-0.00301518	-0.0502616	-0.00334316	-0.0506804	-0.0505591	-0.00307253			24	-0.00959027	-0.00974615	-0.00965951	-0.0157551	-0.0098493	-0.0159335	-0.0157575	-0.00979517
25	-0.011112	-0.0145137	-0.0204624	0.0919815	-0.0219218	0.0997101	0.0917697	-0.0222753			25	-0.000616025	-0.000735937	-0.000889454	-0.0498833	-0.00109496	-0.0504278	-0.0502632	-0.000945011			25	-0.00667349	-0.00872801	-0.0120709	-0.0156691	-0.0116584	-0.0159022	-0.0156688	-0.013232
26	-0.00232036	-0.00311163	-0.00493912	0.0884225	-0.00705858	0.0985138	0.087995	-0.00518881			26	-0.000127142	-0.000155968	-0.000197176	-0.0493643	-0.000258977	-0.0500704	-0.0498485	-0.000212623			26	-0.00140807	-0.0018745	-0.00297112	-0.0155538	-0.00421176	-0.0158581	-0.0155488	-0.00310666
27	-0.000444142	-0.000608361	-0.000970023	0.0836783	-0.00142179	0.0968376	0.0829186	-0.00102832			27	-2.46718e-05	-3.04395e-05	-3.89161e-05	-0.0486495	-5.19002e-05	-0.0495619	-0.0492656	-4.2075e-05			27	-0.000273824	-0.000366895	-0.000589132	-0.015399	-0.000849645	-0.0157956	-0.0153863	-0.000617749
28	-8.34724e-05	-0.000116669	-0.000183846	0.0773523	-0.000274322	0.09448	0.0760916	-0.000197397			28	-4.72767e-06	-5.83964e-06	-7.48246e-06	-0.0476628	-1.00101e-05	-0.0488355	-0.0484449	-8.09431e-06			28	-5.24928e-05	-7.04266e-05	-0.000113378	-0.0151907	-0.000164093	-0.0157065	-0.015166	-0.000118957
29	-1.55628e-05	-2.22902e-05	-3.44836e-05	0.0689264	-5.24749e-05	0.0911574	0.0669235	-3.76505e-05			29	-9.03724e-07	-1.11657e-06	-1.4313e-06	-0.0463003	-1.91602e-06	-0.0477955	-0.0472902	-1.54855e-06			29	-1.00351e-05	-1.34674e-05	-2.16917e-05	-0.0149106	-3.1417e-05	-0.0155793	-0.0148675	-2.27622e-05
30	-2.88034e-06	-4.25556e-06	-6.42167e-06	0.0577409	-1.00212e-05	0.0864781	0.0546551	-7.17158e-06			30	-1.72672e-07	-2.13357e-07	-2.73519e-07	-0.0444237	-3.66205e-07	-0.0463077	-0.0456722	-2.95942e-07			30	-1.91741e-06	-2.57344e-06	-4.1454e-06	-0.0145347	-6.00498e-06	-0.0153979	-0.0144641	-4.35023e-06
31	-5.28264e-07	-8.12332e-07	-1.18588e-06	0.0430426	-1.91312e-06	0.0799227	0.0390053	-1.3655e-06			31	-3.2989e-08	-4.0764e-08	-5.22593e-08	-0.0418584	-6.99726e-08	-0.0441908	-0.0434421	-5.65457e-08			31	-3.66323e-07	-4.91683e-07	-7.92035e-07	-0.0140342	-1.14741e-06	-0.01514	-0.013937	-8.31205e-07
32	-9.57202e-08	-1.55058e-07	-2.16551e-07	0.0261015	-3.65205e-07	0.0708863	0.0225716	-2.59944e-07			32	-6.30244e-09	-7.78817e-09	-9.98443e-09	-0.0384561	-1.33693e-08	-0.0412157	-0.040509	-1.08038e-08			32	-6.99848e-08	-9.39386e-08	-1.51323e-07	-0.0134045	-2.1923e-07	-0.014778	-0.0132882	-1.58813e-07
33	-1.7058e-08	-2.95972e-08	-3.89288e-08	0.00913715	-6.97138e-08	0.0587722	0.00744433	-4.94756e-08			33	-1.20406e-09	-1.48796e-09	-1.90757e-09	-0.0341303	-2.55437e-09	-0.0371268	-0.0368364	-2.06418e-09			33	-1.33703e-08	-1.79474e-08	-2.89109e-08	-0.0126374	-4.18867e-08	-0.0142815	-0.0125619	-3.0343e-08
34	-2.96855e-09	-5.64936e-09	-6.84121e-09	-0.00530985	-1.33075e-08	0.0431927	-0.00472116	-9.41506e-09			34	-2.3003e-10	-2.84281e-10	-3.64449e-10	-0.0288681	-4.88044e-10	-0.0317054	-0.0324601	-3.94385e-10			34	-2.55435e-09	-3.42892e-09	-5.52356e-09	-0.0118466	-8.00297e-09	-0.0136241	-0.0118602	-5.79735e-09
35	-4.98564e-10	-1.07831e-09	-1.16156e-09	-0.014888	-2.54019e-09	0.0244772	-0.012388	-1.79133e-09			35	-4.39464e-11	-5.43131e-11	-6.96295e-11	-0.0217839	-9.32468e-11	-0.0248978	-0.027493	-7.53517e-11			35	-4.88003e-10	-6.55105e-10	-1.05529e-09	-0.0111089	-1.52907e-09	-0.0127453	-0.0112336	-1.10765e-09
36	-7.90461e-11	-2.05812e-10	-1.86438e-10	-0.00869969	-4.84891e-10	0.00465007	-0.00590206	-3.40753e-10			36	-8.39578e-12	-1.03767e-11	-1.3303e-11	-0.0133152	-1.78159e-11	-0.0169918	-0.0221162	-1.43968e-11			36	-9.32269e-11	-1.25156e-10	-2.01625e-10	-0.0121963	-2.92158e-10	-0.0116991	-0.0106489	-2.11628e-10
37	-1.12839e-11	-3.92826e-11	-2.69619e-11	-0.00220529	-9.2551e-11	-0.0140323	-0.00245351	-6.48078e-11			37	-1.60398e-12	-1.98252e-12	-2.54159e-12	-0.00677731	-3.40395e-12	-0.00758864	-0.0165871	-2.75066e-12			37	-1.78172e-11	-2.39112e-11	-3.85218e-11	-0.00706103	-5.58167e-11	-0.0139741	-0.0101426	-4.04351e-11
38	-1.04057e-12	-7.21843e-12	-2.6068e-12	-0.000458932	-1.70167e-11	-0.00294676	-0.000877233	-1.18536e-11			38	-3.06434e-13	-3.78769e-13	-4.85582e-13	-0.00204219	-6.50366e-13	-0.00181936	-0.0111762	-5.25545e-13			38	-3.3992e-12	-4.57093e-12	-7.35731e-12	-0.00161405	-1.06656e-11	-0.0034807	-0.00970384	-7.7283e-12
39	8.99135e-14	-1.52109e-12	9.52361e-14	-8.92428e-05	-3.23755e-12	-0.000262491	-0.00026358	-2.2485e-12			39	-5.8543e-14	-7.23653e-14	-9.27724e-14	-0.000601522	-1.2426e-13	-0.000367869	-0.00640011	-1.00411e-13			39	-6.4502e-13	-8.73776e-13	-1.40674e-12	-0.000314475	-2.02935e-12	-0.000696398	-0.0117484	-1.47385e-12
40	0	0	-9.50544e-14	-1.71085e-05	-6.65478e-13	3.85407e-05	-6.56453e-05	-4.88923e-13			40	-1.11844e-14	-1.38257e-14	-1.77245e-14	-0.000205594	-2.37415e-14	-7.1905e-05	-0.00306945	-1.91847e-14			40	0	-1.93268e-13	-2.68168e-13	-6.03102e-05	-3.86561e-13	-0.000134269	-0.0084678	-2.84683e-13
41	0	0	0	-3.27079e-06	0	0.000121615	-1.41217e-05	0			41	-2.13674e-15	-2.64145e-15	-3.38635e-15	-0.000106517	-4.5361e-15	-1.39688e-05	-0.00116575	-3.66544e-15			41	0	0	0	-1.15309e-05	0	-2.56986e-05	-0.00361316	0
42	0	0	0	-6.24976e-07	0	0.000101238	-2.80648e-06	0			42	-4.08215e-16	-5.04661e-16	-6.46975e-16	-7.1143e-05	-8.66676e-16	-2.7121e-06	-0.00026941	-7.00324e-16			42	0	0	0	-2.20333e-06	0	-4.91168e-06	-0.000902161	0
43	0	0	0	-1.19407e-07	0	1.94197e-05	-5.40684e-07	0			43	-7.79878e-17	-9.64175e-17	-1.23607e-16	-2.47232e-05	-1.65589e-16	-5.26827e-07	-5.19267e-05	-1.33805e-16			43	0	0	0	-4.20966e-07	0	-9.38495e-07	-0.00017407	0
44	0	0	0	-2.28133e-08	0	3.72583e-06	-1.03469e-07	0			44	-1.48993e-17	-1.8421e-17	-2.36157e-17	-4.7235e-06	-3.16378e-17	-1.02411e-07	-9.93793e-06	-2.55648e-17			44	0	0	0	-8.04278e-08	0	-1.79313e-07	-3.33211e-05	0
45	0	0	0	-4.35858e-09	0	7.15006e-07	-1.97751e-08	0			45	-2.84644e-18	-3.5194e-18	-4.51187e-18	-9.02445e-07	-6.04479e-18	-1.99236e-08	-1.89937e-06	-4.88445e-18			45	0	0	0	-1.53661e-08	0	-3.42601e-08	-6.3687e-06	0
46	0	0	0	-8.32725e-10	0	1.37249e-07	-3.7785e-09	0			46	-5.43802e-19	-6.72396e-19	-8.62012e-19	-1.72416e-07	-1.15493e-18	-3.8792e-09	-3.62921e-07	-9.33228e-19			46	0	0	0	-2.93575e-09	0	-6.5458e-09	-1.2169e-06	0
47	0	0	0	-1.59096e-10	0	2.6353e-08	-7.21936e-10	0			47	-1.03891e-19	-1.28464e-19	-1.64691e-19	-3.29406e-08	-2.20664e-19	-7.55931e-10	-6.93413e-08	-1.78303e-19			47	0	0	0	-5.60883e-10	0	-1.25066e-09	-2.32507e-07	0
48	0.0908795	0.0908735	0.090864	0.0908998	0.0908616	0.0909166	0.0908998	0.0908618			48	-0.0464418	-0.0464418	-0.0464418	-0.0464463	-0.0464418	-0.0464418	-0.0464418	-0.0464418			48	-0.0154798	-0.0154826	-0.015487	-0.0154704	-0.0154881	-0.0154664	-0.0154704	-0.015488
49	0.0738329	0.0739633	0.0721514	0.0818599	0.0720539	0.0820737	0.0758388	0.0726211			49	-0.040274	-0.0396771	-0.039625	-0.044281	-0.0388263	-0.0433868	-0.0424744	-0.0391837			49	-0.0147341	-0.0147114	-0.0146623	-0.0151376	-0.014625	-0.0151011	-0.0148825	-0.0146544
50	0.0524032	0.0526964	0.0492765	0.0696777	0.0491362	0.0699117	0.0560826	0.0501449			50	-0.0323096	-0.0311066	-0.0310199	-0.0412401	-0.0294664	-0.039118	-0.0370433	-0.0301447			50	-0.0137641	-0.0137151	-0.0136129	-0.0146807	-0.0135289	-0.0145894	-0.0140922	-0.0135951
51	0.0290032	0.0292661	0.0254106	0.0536342	0.0251523	0.0540391	0.0328634	0.0262519			51	-0.0231233	-0.0214999	-0.0214614	-0.0370741	-0.0194821	-0.0334103	-0.0301083	-0.0202977			51	-0.0125607	-0.0124859	-0.01234	-0.0140665	-0.0122267	-0.0139003	-0.0130687	-0.012311
52	0.00742211	0.00744793	0.00473704	0.0338584	0.00437356	0.0348332	0.0114291	0.00510916			52	-0.0140464	-0.0123988	-0.0125285	-0.0315997	-0.0106875	-0.0262684	-0.0221831	-0.011354			52	-0.0113402	-0.0112528	-0.0111334	-0.0132625	-0.0110173	-0.0130038	-0.011938	-0.0110898
53	-0.010697	-0.0114481	-0.012282	0.0135462	-0.0132023	0.0139464	-0.00463372	-0.0128207			53	-0.00666469	-0.00544607	-0.00581293	-0.0249063	-0.00460694	-0.0181431	-0.0142587	-0.00491667			53	-0.0102915	-0.0102046	-0.0101569	-0.0122684	-0.010057	-0.0119171	-0.0109084	-0.0100991
54	-0.0206775	-0.0209739	-0.0208288	-0.0038275	-0.0211495	-0.00649198	-0.0166647	-0.0211352			54	-0.00224234	-0.00171813	-0.00197974	-0.0174343	-0.00147176	-0.0100056	-0.00749802	-0.00155595			54	-0.0115334	-0.0127484	-0.0108583	-0.0112605	-0.0122704	-0.0107823	-0.0100931	-0.0125643
55	-0.00686113	-0.00515572	-0.00794477	-0.0176897	-0.00579213	-0.0142393	-0.0218627	-0.00544144			55	-0.000532033	-0.000390919	-0.000479556	-0.00970571	-0.000339588	-0.00322971	-0.00286917	-0.000355875			55	-0.00422025	-0.00319075	-0.00483004	-0.0103519	-0.00353435	-0.0103215	-0.0117989	-0.00333854
56	-0.00136872	-0.00102608	-0.00160057	-0.0110622	-0.0011574	-0.00314938	-0.00613909	-0.00108203			56	-0.000106817	-7.75626e-05	-9.69077e-05	-0.00327954	-6.76145e-05	-0.000704614	-0.000729787	-7.07059e-05			56	-0.000852541	-0.000636053	-0.000983522	-0.00706041	-0.000707485	-0.00228866	-0.00527691	-0.000666626
57	-0.000260012	-0.000197391	-0.000304848	-0.00235333	-0.000222842	-0.000609284	-0.00126226	-0.000207679			57	-2.06102e-05	-1.49298e-05	-1.87232e-05	-0.000726159	-1.30241e-05	-0.000138423	-0.000148708	-1.36137e-05			57	-0.000164703	-0.000122547	-0.000190306	-0.00150719	-0.000136425	-0.000450808	-0.00127859	-0.000128481
58	-4.88199e-05	-3.77184e-05	-5.73103e-05	-0.000444536	-4.25894e-05	-0.000114754	-0.000244944	-3.95775e-05			58	-3.94538e-06	-2.85667e-06	-3.58508e-06	-0.000151192	-2.49239e-06	-2.65918e-05	-2.88029e-05	-2.605e-06			58	-3.15364e-05	-2.34525e-05	-3.64501e-05	-0.000293605	-2.61127e-05	-8.66485e-05	-0.000248119	-2.45898e-05
59	-9.12076e-06	-7.19797e-06	-1.07158e-05	-8.07694e-05	-8.12796e-06	-2.14678e-05	-4.69414e-05	-7.53086e-06			59	-7.54107e-07	-5.45971e-07	-6.85277e-07	-3.17187e-05	-4.76362e-07	-5.08617e-06	-5.51781e-06	-4.97877e-07			59	-6.02805e-06	-4.48242e-06	-6.96771e-06	-5.63093e-05	-4.99103e-06	-1.65748e-05	-4.75501e-05	-4.69986e-06
60	-1.69677e-06	-1.37325e-06	-1.99447e-06	-1.42176e-05	-1.55072e-06	-4.00422e-06	-8.9742e-06	-1.43236e-06			60	-1.44095e-07	-1.04324e-07	-1.30945e-07	-6.81034e-06	-9.10235e-08	-9.72004e-07	-1.05481e-06	-9.51344e-08			60	-1.15186e-06	-8.56503e-07	-1.33143e-06	-1.07667e-05	-9.53696e-07	-3.16762e-06	-9.09058e-06	-8.98055e-07
61	-3.14151e-07	-2.61976e-07	-3.69287e-07	-2.38234e-06	-2.95837e-07	-7.45066e-07	-1.71488e-06	-2.72367e-07			61	-2.75324e-08	-1.99332e-08	-2.50199e-08	-1.50494e-06	-1.7392e-08	-1.85727e-07	-2.01562e-07	-1.81775e-08			61	-2.20086e-07	-1.63653e-07	-2.54399e-07	-2.05746e-06	-1.82225e-07	-6.05261e-07	-1.73712e-06	-1.71593e-07
62	-5.78305e-08	-4.99759e-08	-6.79403e-08	-3.63926e-07	-5.6436e-08	-1.3828e-07	-3.27668e-07	-5.17807e-08			62	-5.26056e-09	-3.80863e-09	-4.78053e-09	-3.43079e-07	-3.32309e-09	-3.54871e-08	-3.8513e-08	-3.47317e-09			62	-4.20515e-08	-3.12691e-08	-4.86077e-08	-3.93127e-07	-3.48177e-08	-1.15648e-07	-3.31918e-07	-3.27863e-08
63	-1.05707e-08	-9.53342e-09	-1.24e-08	-4.46347e-08	-1.07659e-08	-2.55908e-08	-6.26076e-08	-9.84219e-09			63	-1.00513e-09	-7.27712e-10	-9.1341e-10	-8.06991e-08	-6.34942e-10	-6.78052e-09	-7.35868e-09	-6.63617e-10			63	-8.03469e-09	-5.97458e-09	-9.28742e-09	-7.51146e-08	-6.65261e-09	-2.20968e-08	-6.34195e-08	-6.26447e-09
64	-1.91521e-09	-1.81855e-09	-2.24023e-09	-1.73548e-09	-2.05366e-09	-4.72067e-09	-1.19624e-08	-1.87035e-09			64	-1.92047e-10	-1.39043e-10	-1.74524e-10	-1.95512e-08	-1.21318e-10	-1.29555e-09	-1.40602e-09	-1.26797e-10			64	-1.53517e-09	-1.14155e-09	-1.77454e-09	-1.43521e-08	-1.2711e-09	-4.22204e-09	-1.21175e-08	-1.19695e-09
65	-3.43122e-10	-3.46895e-10	-3.99405e-10	1.52147e-09	-3.91741e-10	-8.6758e-10	-2.28565e-09	-3.55347e-10			65	-3.6694e-11	-2.65669e-11	-3.33461e-11	-4.86286e-09	-2.31802e-11	-2.4754e-10	-2.68647e-10	-2.42271e-11			65	-2.9332e-10	-2.18118e-10	-3.39062e-10	-2.74224e-09	-2.42869e-10	-8.06694e-10	-2.31528e-09	-2.28701e-10
66	-6.05884e-11	-6.61787e-11	-6.99527e-11	7.96211e-10	-7.47226e-11	-1.58781e-10	-4.36717e-10	-6.74967e-11			66	-7.01105e-12	-5.07611e-12	-6.37139e-12	-1.23665e-09	-4.42904e-12	-4.72974e-11	-5.13302e-11	-4.62906e-12			66	-5.60501e-11	-4.1683e-11	-6.47801e-11	-5.23961e-10	-4.64041e-11	-1.54141e-10	-4.42373e-10	-4.36979e-11
67	-9.81347e-12	-1.2109e-11	-1.11893e-11	2.9003e-10	-1.37035e-11	-2.89165e-11	-8.34432e-11	-1.22909e-11			67	-1.33959e-12	-9.69888e-13	-1.21737e-12	-3.20171e-10	-8.46254e-13	-9.0371e-12	-9.80763e-12	-8.84472e-13			67	-1.07043e-11	-7.95714e-12	-1.23768e-11	-1.00115e-10	-8.87173e-12	-2.94532e-11	-8.45304e-11	-8.34823e-12
68	-1.63236e-12	-2.23065e-12	-1.82433e-12	9.3036e-11	-2.60935e-12	-4.87035e-12	-1.59434e-11	-2.33172e-12			68	-2.55952e-13	-1.85316e-13	-2.32602e-13	-8.40587e-11	-1.61693e-13	-1.72671e-12	-1.87394e-12	-1.68996e-13			68	-2.04078e-12	-1.5198e-12	-2.36441e-12	-1.91281e-11	-1.69167e-12	-5.62348e-12	-1.61553e-11	-1.59424e-12
69	-1.44022e-13	-5.16085e-13	-1.67065e-13	2.82691e-11	-5.7041e-13	-8.25679e-13	-3.0463e-12	-5.43248e-13			69	-4.89042e-14	-3.54081e-14	-4.44429e-14	-2.23037e-11	-3.08947e-14	-3.29923e-13	-3.58052e-13	-3.229e-14			69	-3.82731e-13	-2.09131e-13	-4.52973e-13	-3.65076e-12	-3.22825e-13	-1.0819e-12	-3.08347e-12	-3.07539e-13
70	0	0	0	8.23888e-12	0	-3.91001e-13	-5.82055e-13	0			70	-9.34401e-15	-6.7654e-15	-8.49164e-15	-5.96455e-12	-5.90304e-15	-6.30382e-14	-6.84127e-14	-6.16963e-15			70	0	0	0	-6.9494e-13	0	-1.58443e-13	-5.92616e-13	0
71	0	0	0	2.41836e-12	0	0	-1.11213e-13	0			71	-1.78534e-15	-1.29266e-15	-1.62249e-15	-1.60807e-12	-1.12789e-15	-1.20447e-14	-1.30716e-14	-1.17883e-15			71	0	0	0	0	0	0	0	0
72	0	0	0	5.68957e-13	0	0	-2.12494e-14	0			72	-3.41121e-16	-2.46987e-16	-3.10006e-16	-4.38677e-13	-2.15506e-16	-2.30137e-15	-2.49758e-15	-2.25238e-16			72	0	0	0	0	0	0	0	0
73	0	0	0	0	0	0	-4.0601e-15	0			73	-6.51773e-17	-4.71917e-17	-5.92325e-17	-1.1967e-13	-4.11766e-17	-4.39722e-16	-4.7721e-16	-4.30362e-17			73	0	0	0	0	0	0	0	0
74	0	0	0	0	0	0	-7.75761e-16	0			74	-1.24533e-17	-9.01687e-18	-1.13175e-17	-3.26456e-14	-7.8676e-18	-8.40175e-17	-9.11803e-17	-8.22291e-18			74	0	0	0	0	0	0	0	0
[truncated: 504 more rows]

## Sheet: Carbon Compounds
Pseudomonas sp. GM17
Carbon Compounds
	GM17-YR343-AP49
[truncated: 583 more rows]

## Sheet: Inorganic Ions and Compounds
Pseudomonas sp. GM17
[truncated: 1,745 more rows]

## Sheet: Nucleosides, Nucleobase, Vitami
Pseudomonas sp. GM17
[truncated: 1,165 more rows]

## Sheet: Other Compounds
Pseudomonas sp. GM17
[truncated: 585 more rows]
