# Supplementary material for: Formation of a constructed microbial community in a nutrient-rich environment indicates bacterial interspecific competition
Source: mSystems. 2024 Mar 12;9(4):e00006-24. doi: 10.1128/msystems.00006-24 (PMC11019790; doi:10.1128/msystems.00006-24)
Supplement: Table S8 — Uptake rates for Pantoea. [file msystems.00006-24-s0008.xlsx]

## Sheet: Amino Acids
Pantoea sp. YR343
Amino Acids
	GM17-YR343-AP49
	1:1:1	1:1:0.001	1:0.001:1	0.001:1:1	1:0.001:0.001	0.001:1:0.001	0.001:0.001:1	1:0.126:0.013
Uptake rate for glucose and amino acids (mmol/gDW/h)	0.126	0.127	0.174	0.098	0.1741	0.0992	0.1321	0.1401
Glutamate	Normalized flux: Uptake rate or secretion rate divided by uptake rate of glucose
	GM17-YR343-AP49										Glycine											Alanine
Time (h)	1:1:1	1:1:0.001	1:0.001:1	0.001:1:1	1:0.001:0.001	0.001:1:0.001	0.001:0.001:1	1:0.126:0.013			Time (h)	1:1:1	1:1:0.001	1:0.001:1	0.001:1:1	1:0.001:0.001	0.001:1:0.001	0.001:0.001:1	1:0.126:0.013			Time (h)	1:1:1	1:1:0.001	1:0.001:1	0.001:1:1	1:0.001:0.001	0.001:1:0.001	0.001:0.001:1	1:0.126:0.013
1	-1	-1	-1	-1	-1	-1	-1	-1			1	-1	-1	-1	-1	-1	-1	-1	-1			1	45.7246	45.7246	45.725	45.7261	45.725	45.7261	45.7261	45.7247
2	-1	-1	-1	-1	-1	-1	-1	-1			2	-1	-1	-1	-1	-1	-1	-1	-1			2	45.7221	45.7221	45.7232	45.7261	45.7232	45.7261	45.7261	45.7225
3	-1	-1	-1	-1	-1	-1	-1	-1			3	-1	-1	-1	-1	-1	-1	-1	-1			3	45.7182	45.7183	45.7204	45.7261	45.7204	45.7261	45.7261	45.719
4	-1	-1	-1	-1	-1	-1	-1	-1			4	-1	-1	-1	-1	-1	-1	-1	-1			4	45.7121	45.7122	45.716	45.7261	45.716	45.7261	45.7261	45.7135
5	-1	-1	-1	-1	-1	-1	-1	-1			5	-1	-1	-1	-1	-1	-1	-1	-1			5	45.7026	45.7028	45.7091	45.7261	45.7091	45.7261	45.7261	45.7049
6	-1	-1	-1	-1	-1	-1	-1	-1			6	-1	-1	-1	-1	-1	-1	-1	-1			6	45.6876	45.6879	45.6982	45.7261	45.6982	45.7261	45.7261	45.6915
7	-1	-1	-1	-1	-1	-1	-1	-1			7	-1	-1	-1	-1	-1	-1	-1	-1			7	45.6643	45.6647	45.6813	45.726	45.6813	45.726	45.726	45.6705
8	-1	-1	-1	-1	-1	-1	-1	-1			8	-1	-1	-1	-1	-1	-1	-1	-1			8	45.6278	45.6285	45.6549	45.726	45.6549	45.726	45.726	45.6376
9	-1	-1	-1	-1	-1	-1	-1	-1			9	-1	-1	-1	-1	-1	-1	-1	-1			9	45.5709	45.5721	45.6136	45.7259	45.6136	45.7259	45.726	45.5864
10	-1	-1	-1	-1	-1	-1	-1	-1			10	-1	-1	-1	-1	-1	-1	-1	-1			10	45.4831	45.4849	45.5495	45.7258	45.5495	45.7258	45.7259	45.5067
11	-1	-1	-1	-1	-1	-1	-1	-1			11	-1	-1	-1	-1	-1	-1	-1	-1			11	45.3526	45.3552	45.4523	45.7256	45.4523	45.7256	45.7257	45.3884
12	-1	-1	-1	-1	-1	-1	-1	-1			12	-1	-1	-1	-1	-1	-1	-1	-1			12	45.1525	45.1564	45.3067	45.7253	45.3065	45.7253	45.7255	45.2075
13	-1	-1	-1	-1	-1	-1	-1	-1			13	-1	-1	-1	-1	-1	-1	-1	-1			13	44.8493	44.8549	45.0858	45.7249	45.0852	45.7249	45.7252	44.9328
14	-1	-1	-1	-1	-1	-1	-1	-1			14	-1	-1	-1	-1	-1	-1	-1	-1			14	44.3978	44.4056	44.7562	45.7242	44.7546	45.7242	45.7247	44.5227
15	-1	-1	-1	-1	-1	-1	-1	-1			15	-1	-1	-1	-1	-1	-1	-1	-1			15	43.7429	43.753	44.2768	45.7231	44.273	45.7231	45.7239	43.9258
16	-1	-1	-1	-1	-1	-1	-1	-1			16	-1	-1	-1	-1	-1	-1	-1	-1			16	42.8273	42.8392	43.6045	45.7214	43.5965	45.7214	45.7226	43.0881
17	-1	-1	-1	-1	-1	-1	-1	-1			17	-1	-1	-1	-1	-1	-1	-1	-1			17	41.6107	41.6223	42.7087	45.7187	42.6929	45.7188	45.7206	41.9702
18	-1	-1	-1	-1	-1	-1	-1	-1			18	-1	-1	-1	-1	-1	-1	-1	-1			18	40.0972	40.105	41.5919	45.7145	41.5633	45.7146	45.7174	40.5742
19	-1	-1	-1	-1	-1	-1	-1	-1			19	-1	-1	-1	-1	-1	-1	-1	-1			19	38.5052	38.5044	40.3084	45.708	40.2621	45.7081	45.7125	39.0672
20	-1	-1	-1	-1	-1	-1	-1	-1			20	-1	-1	-1	-1	-1	-1	-1	-1			20	37.342	37.4153	39.0461	45.6978	39.0047	45.698	45.7049	37.4228
21	-1	-1	-0.87463	-1	-1	-1	-1	-1			21	-1	-1	-1	-1	-1	-1	-1	-1			21	34.647	36.2386	36.7795	45.682	37.2905	45.6823	45.6929	36.3483
22	-0.650637	-0.886821	-0.51945	-1	-0.723657	-1	-1	-0.846182			22	-1	-1	-1	-1	-1	-1	-1	-1			22	33.5834	33.7929	34.9637	45.6575	34.8125	45.6579	45.6742	33.7542
23	-0.297307	-0.442616	-0.255137	-1	-0.393469	-1	-1	-0.444275			23	-0.70297	-0.972712	-0.561716	-1	-0.792545	-1	-1	-0.918291			23	33.3985	33.5481	34.6284	45.6197	34.4785	45.6201	45.6452	33.537
24	-0.104327	-0.17038	-0.099257	-1	-0.17083	-1	-1	-0.183968			24	-0.248373	-0.377654	-0.220001	-1	-0.346897	-1	-1	-0.383318			24	30.2648	33.2509	31.0157	45.5618	34.4832	45.5619	45.6001	33.2564
25	-0.0267406	-0.0472893	-0.0291357	-1	-0.0559221	-1	-1	-0.0565426			25	-0.0638405	-0.105232	-0.0647771	-1	-0.114043	-1	-1	-0.118285			25	12.6299	16.7227	16.5074	45.4736	22.9033	45.4735	45.5305	22.9526
26	-0.0061144	-0.01009	-0.00645487	-1	-0.0132554	-1	-1	-0.0128442			26	-0.0131802	-0.022324	-0.0143655	-1	-0.0270113	-1	-1	-0.0266442			26	2.65077	3.59303	3.97267	45.3456	5.79217	45.344	45.4258	5.33474
27	-0.00146385	-0.00198959	-0.00152608	-1	-0.00268946	-1	-1	-0.00264684			27	-0.00255778	-0.0043578	-0.00283552	-1	-0.00541509	-1	-1	-0.00527391			27	0.515518	0.702877	0.787035	45.1549	1.16702	45.1498	45.2696	1.05982
28	-0.000346675	-0.000385699	-0.000374311	-1	-0.000525346	-1	-1	-0.000530675			28	-0.000490133	-0.000836053	-0.000545199	-1	-0.00104449	-1	-1	-0.00101464			28	0.098877	0.134908	0.151438	44.876	0.22533	44.8631	45.0349	0.204047
29	-8.19287e-05	-7.45241e-05	-9.14124e-05	-1	-0.000101847	-1	-1	-0.000105824			29	-9.36923e-05	-0.000159859	-0.00010429	-1	-0.000199928	-1	-1	-0.000194116			29	0.0189162	0.025798	0.0289724	44.4779	0.0431392	44.4489	44.6889	0.0390427
30	-1.93541e-05	-1.43903e-05	-2.23057e-05	-1	-1.97161e-05	-1	-1	-2.10809e-05			30	-1.79015e-05	-3.05464e-05	-1.99297e-05	-1	-3.8212e-05	-1	-1	-3.70974e-05			30	0.0036176	0.00492978	0.00553673	43.9273	0.00824547	43.8669	44.1917	0.00746164
31	-4.5717e-06	-2.77837e-06	-5.44198e-06	-1	-3.8157e-06	-1	-1	-4.19865e-06			31	-3.42009e-06	-5.83618e-06	-3.80782e-06	-1	-7.30135e-06	-1	-1	-7.08821e-06			31	0.000691925	0.000941911	0.00105787	43.196	0.00157551	43.0781	43.5025	0.00142571
32	-1.07988e-06	-5.36414e-07	-1.32765e-06	-1	-7.38419e-07	-1	-1	-8.36203e-07			32	-6.53396e-07	-1.11503e-06	-7.27505e-07	-1	-1.39503e-06	-1	-1	-1.35429e-06			32	0.000132375	0.000179962	0.000202112	42.2681	0.000301025	42.0548	42.5663	0.0002724
33	-2.55077e-07	-1.03564e-07	-3.23899e-07	-1	-1.42898e-07	-1	-0.89588	-1.66537e-07			33	-1.24829e-07	-2.13032e-07	-1.38993e-07	-1	-2.66538e-07	-1	-1	-2.58753e-07			33	2.53332e-05	3.43835e-05	3.86144e-05	40.9115	5.75147e-05	40.7949	41.2859	5.20451e-05
34	-6.02514e-08	-1.99948e-08	-7.90197e-08	-0.563364	-2.76536e-08	-1	-0.539826	-3.31673e-08			34	-2.38481e-08	-4.07006e-08	-2.65552e-08	-1	-5.09254e-08	-1	-1	-4.94377e-08			34	4.85009e-06	6.5693e-06	7.37744e-06	39.2343	1.09889e-05	39.3843	39.3825	9.94379e-06
35	-1.42319e-08	-3.86033e-09	-1.92779e-08	-0.2308	-5.35149e-09	-1	-0.288536	-6.60555e-09			35	-4.55608e-09	-7.77601e-09	-5.07348e-09	-1	-9.72992e-09	-1	-1	-9.44562e-09			35	9.29024e-07	1.25513e-06	1.40949e-06	36.8975	2.09956e-06	37.7025	36.8843	1.89987e-06
36	-3.3617e-09	-7.45302e-10	-4.7031e-09	-0.0749104	-1.03561e-09	-0.663714	-0.136198	-1.31555e-09			36	-8.7042e-10	-1.48564e-09	-9.69309e-10	-0.615115	-1.85902e-09	-1	-0.605393	-1.80469e-09			36	1.7805e-07	2.39799e-07	2.69293e-07	34.4227	4.01153e-07	34.8438	35.1888	3.62991e-07
37	-7.94063e-10	-1.43893e-10	-1.14739e-09	-0.0187547	-2.00411e-10	-0.211016	-0.0563393	-2.62003e-10			37	-1.6629e-10	-2.83837e-10	-1.8519e-10	-0.155277	-3.55188e-10	-1	-0.252301	-3.44806e-10			37	3.41411e-08	4.57886e-08	5.14459e-08	17.1888	7.6646e-08	29.4922	33.7516	6.93587e-08
38	-1.87565e-10	-2.7781e-11	-2.7992e-10	-0.00388995	-3.87833e-11	-0.0487448	-0.0200982	-5.21802e-11			38	-3.17691e-11	-5.42283e-11	-3.53814e-11	-0.0322774	-6.7863e-11	-0.329503	-0.090313	-6.5879e-11			38	6.45947e-09	8.62947e-09	9.85083e-09	3.89626	1.46806e-08	9.26808	33.2346	1.32908e-08
39	-4.43044e-11	-5.36359e-12	-6.82903e-11	-0.000755896	-7.5053e-12	-0.0103162	-0.00603352	-1.03921e-11			39	-6.06936e-12	-1.03605e-11	-6.75976e-12	-0.00627507	-1.29661e-11	-0.0677757	-0.0271485	-1.25869e-11			39	9.75143e-10	1.30809e-09	1.86264e-09	0.787826	2.78619e-09	1.85297	25.696	2.51693e-09
40	-1.04651e-11	-1.03553e-12	-1.66603e-11	-0.000144891	-1.45242e-12	-0.00211516	-0.00150223	-2.06968e-12			40	-1.15953e-12	-1.97942e-12	-1.29148e-12	-0.00120292	-2.47732e-12	-0.0134596	-0.0067624	-2.40487e-12			40	1.79981e-10	2.24703e-10	3.53691e-10	0.152705	5.27172e-10	0.357295	14.3997	4.7355e-10
41	-2.47194e-12	-1.99927e-13	-4.06451e-12	-2.76994e-05	-2.8107e-13	-0.000430965	-0.000323138	-4.12194e-13			41	-2.21523e-13	-3.78177e-13	-2.46743e-13	-0.000229972	-4.73323e-13	-0.00265643	-0.00145479	-4.59477e-13			41	1.79476e-10	1.72509e-10	1.35436e-10	0.0291956	1.35359e-10	0.0684032	5.55991	1.68208e-10
42	-5.83894e-13	-3.85993e-14	-9.91592e-13	-5.29271e-06	-5.43924e-14	-8.77033e-05	-6.42179e-05	-8.20919e-14			42	-4.23211e-14	-7.22523e-14	-4.71412e-14	-4.39424e-05	-9.04341e-14	-0.000524073	-0.000289121	-8.77882e-14			42	1.36557e-10	1.59239e-10	1.25018e-10	0.00557869	1.35359e-10	0.0130778	1.32959	1.55269e-10
43	-1.37921e-13	-7.45225e-15	-2.41912e-13	-1.01122e-06	-1.0526e-14	-1.78439e-05	-1.23719e-05	-1.63493e-14			43	-8.08528e-15	-1.38041e-14	-9.00652e-15	-8.39558e-06	-1.72785e-14	-0.000103466	-5.57009e-05	-1.67729e-14			43	0	1.59239e-10	0	0.00106586	1.35359e-10	0.0024997	0.256486	1.4233e-10
44	-3.25781e-14	-1.43878e-15	-5.90178e-14	-1.93198e-07	-2.03697e-15	-3.6303e-06	-2.36758e-06	-3.2561e-15			44	-1.54466e-15	-2.63733e-15	-1.72073e-15	-1.60402e-06	-3.30128e-15	-2.0446e-05	-1.06593e-05	-3.20465e-15			44	0	1.59239e-10	0	0.000203638	1.35359e-10	0.000477782	0.0490954	1.4233e-10
45	-7.69524e-15	-2.77781e-16	-1.43982e-14	-3.69113e-08	-3.94193e-16	-7.38572e-07	-4.52492e-07	-6.4848e-16			45	-2.95101e-16	-5.03872e-16	-3.28753e-16	-3.06454e-07	-6.30749e-16	-4.04426e-06	-2.03722e-06	-6.12284e-16			45	0	1.59239e-10	0	3.89059e-05	1.24946e-10	9.13223e-05	0.0093836	6.77669e-11
46	-1.81768e-15	-5.36304e-17	-3.51263e-15	-7.05206e-09	-7.62837e-17	-1.5026e-07	-8.64592e-08	-1.2915e-16			46	-5.63779e-17	-9.62669e-17	-6.28096e-17	-5.85494e-08	-1.20512e-16	-8.0074e-07	-3.89258e-07	-1.16984e-16			46	0	1.4506e-10	0	7.43313e-06	1.24946e-10	1.74556e-05	0.00179297	6.09902e-11
47	-4.29352e-16	-1.03543e-17	-8.56953e-16	-1.34733e-09	-1.47623e-17	-3.05697e-08	-1.65193e-08	-2.57214e-17			47	-1.07708e-17	-1.83922e-17	-1.2e-17	-1.11861e-08	-2.30253e-17	-1.58695e-07	-7.43734e-08	-2.2351e-17			47	0	1.4506e-10	0	1.42012e-06	1.24946e-10	3.33659e-06	0.000342574	5.42135e-11
48	-1	-1	-1	-1	-1	-1	-1	-1			48	-1	-1	-1	-1	-1	-1	-1	-1			48	37.2621	36.7546	38.6673	44.4615	37.9517	43.7719	40.2574	36.8454
49	-1	-1	-1	-1	-1	-1	-1	-1			49	-1	-1	-1	-1	-1	-1	-1	-1			49	35.9473	35.3365	37.7725	43.3908	37.0989	42.1833	39.0745	35.4685
50	-1	-1	-1	-1	-1	-1	-1	-1			50	-1	-1	-1	-1	-1	-1	-1	-1			50	35.1163	35.0431	36.8831	42.0243	36.3247	40.2995	37.6863	34.869
51	-1	-1	-1	-1	-1	-1	-1	-1			51	-1	-1	-1	-1	-1	-1	-1	-1			51	34.5282	34.3141	35.0919	40.3737	34.5003	38.3442	36.1135	33.7963
52	-0.836274	-0.821338	-0.560123	-1	-0.547568	-1	-0.950722	-0.694375			52	-1	-1	-1	-1	-1	-1	-1	-1			52	33.7523	33.7395	34.4323	38.6382	34.2932	37.2521	33.7963	33.7368
53	-0.367119	-0.352791	-0.24623	-1	-0.23522	-1	-0.478921	-0.296898			53	-0.822586	-0.76896	-0.515326	-1	-0.475042	-1	-1	-0.615581			53	33.461	33.4658	34.3977	35.844	34.3429	34.234	33.2153	33.4078
54	-0.120366	-0.111131	-0.0819296	-0.573889	-0.0750891	-0.477665	-0.194619	-0.0937779			54	-0.271864	-0.244053	-0.17258	-1	-0.152543	-1	-0.521405	-0.195672			54	27.5382	25.5523	24.4511	33.5765	21.0299	33.7082	33.2537	24.9321
55	-0.0285261	-0.0253843	-0.0198286	-0.200187	-0.0173909	-0.139142	-0.0612482	-0.021583			55	-0.0646257	-0.0556517	-0.0418718	-0.922656	-0.035264	-0.523752	-0.165098	-0.044839			55	8.24101	6.28095	6.77999	33.1441	5.03524	25.9771	26.0972	5.9322
56	-0.00639208	-0.00509423	-0.0044687	-0.0517877	-0.00350938	-0.0308164	-0.0146157	-0.00443737			56	-0.0129811	-0.0110477	-0.00846487	-0.241308	-0.00702453	-0.114633	-0.039483	-0.00891276			56	1.66332	1.25078	1.37897	17.6807	1.00689	5.8996	9.392	1.18343
57	-0.00140768	-0.00099212	-0.00100186	-0.0107596	-0.000685341	-0.00643632	-0.00297557	-0.000884777			57	-0.00250493	-0.00212677	-0.0016356	-0.050289	-0.00135321	-0.0225362	-0.0080426	-0.00171622			57	0.321482	0.240948	0.266921	3.74593	0.19412	1.1626	2.17534	0.228067
58	-0.000307772	-0.00019208	-0.000222794	-0.00282246	-0.000132975	-0.00131639	-0.000576225	-0.000175354			58	-0.000479522	-0.000406946	-0.000313188	-0.00977974	-0.000258965	-0.00432995	-0.00155764	-0.000328407			58	0.0616042	0.0461126	0.0511279	0.733465	0.0371545	0.224297	0.421981	0.0436531
59	-6.71971e-05	-3.71456e-05	-4.94677e-05	-0.000771941	-2.57687e-05	-0.000268132	-0.000110384	-3.47131e-05			59	-9.16547e-05	-7.77762e-05	-5.98651e-05	-0.00187499	-4.94953e-05	-0.000828204	-0.000298396	-6.27664e-05			59	0.0117866	0.00881392	0.00977337	0.142565	0.00710144	0.043334	0.0808636	0.00834444
60	-1.46675e-05	-7.18187e-06	-1.09802e-05	-0.000210688	-4.99242e-06	-5.45722e-05	-2.11015e-05	-6.87026e-06			60	-1.75135e-05	-1.48614e-05	-1.14392e-05	-0.000358486	-9.45759e-06	-0.000158277	-5.70429e-05	-1.19934e-05			60	0.00225469	0.00168428	0.00186755	0.0275669	0.00135696	0.0082905	0.0154592	0.00159467
61	-3.2014e-06	-1.38851e-06	-2.43708e-06	-5.74805e-05	-9.67187e-07	-1.11053e-05	-4.03224e-06	-1.35967e-06			61	-3.34631e-06	-2.83959e-06	-2.18571e-06	-6.85042e-05	-1.80708e-06	-3.02431e-05	-1.09002e-05	-2.2916e-06			61	0.000431347	0.000321839	0.000356836	0.00529193	0.000259276	0.00158594	0.00295409	0.000304739
62	-6.98744e-07	-2.68447e-07	-5.40913e-07	-1.56808e-05	-1.87372e-07	-2.25981e-06	-7.70451e-07	-2.69087e-07			62	-6.39373e-07	-5.42558e-07	-4.17622e-07	-1.30893e-05	-3.45278e-07	-5.77857e-06	-2.08273e-06	-4.37856e-07			62	8.25349e-05	6.1498e-05	6.81803e-05	0.00102038	4.95399e-05	0.000303398	0.000564448	5.82348e-05
63	-1.52509e-07	-5.18999e-08	-1.20056e-07	-4.2777e-06	-3.62994e-08	-4.59849e-07	-1.4721e-07	-5.32538e-08			63	-1.22164e-07	-1.03666e-07	-7.97946e-08	-2.50097e-06	-6.59722e-08	-1.10411e-06	-3.97947e-07	-8.3661e-08			63	1.57956e-05	1.17512e-05	1.30271e-05	0.000197871	9.46558e-06	5.80455e-05	0.000107849	1.11286e-05
64	-3.3287e-08	-1.0034e-08	-2.66465e-08	-1.16694e-06	-7.03225e-09	-9.35743e-08	-2.81274e-08	-1.05392e-08			64	-2.33416e-08	-1.98074e-08	-1.52462e-08	-4.77858e-07	-1.26053e-08	-2.10962e-07	-7.60355e-08	-1.59851e-08			64	3.02365e-06	2.24544e-06	2.48908e-06	3.86e-05	1.80858e-06	1.11061e-05	2.06067e-05	2.12666e-06
65	-7.26527e-09	-1.93991e-09	-5.9142e-09	-3.18339e-07	-1.36235e-09	-1.90414e-08	-5.37427e-09	-2.08577e-09			65	-4.45982e-09	-3.78459e-09	-2.91308e-09	-9.13038e-08	-2.40849e-09	-4.03084e-08	-1.45281e-08	-3.05426e-09			65	5.78953e-07	4.29072e-07	4.75586e-07	7.59162e-06	3.45564e-07	2.12513e-06	3.9373e-06	4.06407e-07
66	-1.58573e-09	-3.75051e-10	-1.31266e-09	-8.6842e-08	-2.63926e-10	-3.87471e-09	-1.02686e-09	-4.12784e-10			66	-8.52129e-10	-7.23118e-10	-5.56598e-10	-1.74453e-08	-4.60189e-10	-7.70171e-09	-2.77586e-09	-5.83577e-10			66	1.10891e-07	8.19906e-08	9.08649e-08	1.50954e-06	6.60288e-08	4.06694e-07	7.52295e-07	7.76682e-08
67	-3.46105e-10	-7.25101e-11	-2.91345e-10	-2.36903e-08	-5.11302e-11	-7.88462e-10	-1.96201e-10	-8.16921e-11			67	-1.62814e-10	-1.38165e-10	-1.06348e-10	-3.33326e-09	-8.79281e-11	-1.47156e-09	-5.30383e-10	-1.11504e-10			67	2.08531e-08	1.53656e-08	1.74089e-08	3.04526e-07	1.26489e-08	7.78382e-08	1.43742e-07	1.46198e-08
68	-7.55415e-11	-1.40187e-11	-6.46642e-11	-6.46263e-09	-9.90539e-12	-1.60444e-10	-3.7488e-11	-1.61673e-11			68	-3.11086e-11	-2.63992e-11	-2.03198e-11	-6.36881e-10	-1.68004e-11	-2.81171e-10	-1.0134e-10	-2.1305e-11			68	3.87258e-09	2.3802e-09	3.31774e-09	6.25619e-08	2.40243e-09	1.47213e-08	2.74776e-08	2.69963e-09
69	-1.64878e-11	-2.71028e-12	-1.43522e-11	-1.76299e-09	-1.91896e-12	-3.26485e-11	-7.16281e-12	-3.1996e-12			69	-5.94385e-12	-5.04407e-12	-3.88249e-12	-1.21688e-10	-3.21004e-12	-5.37232e-11	-1.93629e-11	-4.07073e-12			69	5.50808e-10	3.74226e-10	6.32695e-10	1.30822e-08	4.5053e-10	2.55892e-09	5.1723e-09	4.17749e-10
70	-3.59866e-12	-5.23989e-13	-3.18549e-12	-4.80938e-10	-3.71758e-13	-6.64362e-12	-1.36859e-12	-6.33217e-13			70	-1.13568e-12	-9.63765e-13	-7.41821e-13	-2.32508e-11	-6.13342e-13	-1.02649e-11	-3.69966e-12	-7.77794e-13			70	1.85384e-10	1.7577e-10	1.35436e-10	2.65397e-09	1.35359e-10	4.51787e-10	7.69824e-10	1.61413e-10
71	-7.85451e-13	-1.01305e-13	-7.0702e-13	-1.31199e-10	-7.20202e-14	-1.35191e-12	-2.61496e-13	-1.25317e-13			71	-2.16992e-13	-1.84146e-13	-1.41739e-13	-4.44251e-12	-1.17191e-13	-1.9613e-12	-7.06892e-13	-1.48613e-13			71	1.85384e-10	1.7577e-10	1.35436e-10	4.62951e-10	1.35359e-10	2.32211e-10	1.6211e-10	1.61413e-10
72	-1.71434e-13	-1.95857e-14	-1.56923e-13	-3.57906e-11	-1.39524e-14	-2.75098e-13	-4.99639e-14	-2.48009e-14			72	-4.14601e-14	-3.51846e-14	-2.70818e-14	-8.48825e-13	-2.23916e-14	-3.74745e-13	-1.35065e-13	-2.83954e-14			72	1.37102e-10	1.62249e-10	5.45641e-11	3.12008e-10	1.35359e-10	2.32211e-10	1.61509e-10	1.48997e-10
73	-3.74175e-14	-3.78657e-15	-3.48292e-14	-9.76357e-12	-2.70298e-15	-5.59795e-14	-9.54657e-15	-4.90823e-15			73	-7.9217e-15	-6.72269e-15	-5.17449e-15	-1.62184e-13	-4.27836e-15	-7.16024e-14	-2.58069e-14	-5.42549e-15			73	1.09682e-10	1.62249e-10	0	2.41557e-10	1.24946e-10	2.32211e-10	0	1.35756e-10
74	-8.16682e-15	-7.32073e-16	-7.73036e-15	-2.66347e-12	-5.23645e-16	-1.13912e-14	-1.82406e-15	-9.71364e-16			74	-1.51358e-15	-1.2845e-15	-9.88682e-16	-3.09883e-14	-8.17465e-16	-1.3681e-14	-4.9309e-15	-1.03665e-15			74	0	1.62249e-10	0	2.39302e-10	1.24946e-10	2.32211e-10	0	1.22814e-10
75	-1.7825e-15	-1.41534e-16	-1.71576e-15	-7.26588e-13	-1.01445e-16	-2.31799e-15	-3.48521e-16	-1.92238e-16			75	-2.89197e-16	-2.45428e-16	-1.88906e-16	-5.9209e-15	-1.56193e-16	-2.61403e-15	-9.42143e-16	-1.98072e-16			75	0	1.62249e-10	0	2.39302e-10	1.24946e-10	2.32211e-10	0	1.22814e-10
76	-3.89053e-16	-2.73634e-17	-3.80813e-16	-1.98211e-13	-1.96529e-17	-4.71687e-16	-6.65917e-17	-3.80449e-17			76	-5.52562e-17	-4.68937e-17	-3.6094e-17	-1.1313e-15	-2.98437e-17	-4.99462e-16	-1.80015e-16	-3.78455e-17			76	0	1.54262e-10	0	2.39302e-10	1.14534e-10	2.32211e-10	0	1.10532e-10
77	-8.49154e-17	-5.29027e-18	-8.45216e-17	-5.40715e-14	-3.80733e-18	-9.59832e-17	-1.27236e-17	-7.52929e-18			77	-1.05577e-17	-8.95995e-18	-6.89644e-18	-2.16156e-16	-5.70222e-18	-9.54319e-17	-3.43953e-17	-7.23112e-18			77	0	1.54262e-10	0	2.39302e-10	1.14534e-10	2.32211e-10	0	1.10532e-10
78	-1.85338e-17	-1.02279e-18	-1.87596e-17	-1.47505e-14	-7.37589e-19	-1.95315e-17	-2.4311e-18	-1.49009e-18			78	-2.01723e-18	-1.71197e-18	-1.31769e-18	-4.13007e-17	-1.08952e-18	-1.82341e-17	-6.57188e-18	-1.38165e-18			78	0	1.54262e-10	0	2.39302e-10	1.14534e-10	2.32211e-10	0	9.82509e-11
79	-4.04522e-18	-1.9774e-19	-4.1637e-18	-4.0239e-15	-1.42892e-19	-3.97446e-18	-4.64508e-19	-2.94896e-19			79	-3.85429e-19	-3.27105e-19	-2.5177e-19	-7.89127e-18	-2.08174e-19	-3.48399e-18	-1.25569e-18	-2.63991e-19			79	0	1.54262e-10	0	2.39302e-10	5.45327e-11	2.32211e-10	0	0
80	-8.82917e-19	-3.82298e-20	-9.24136e-19	-1.09771e-15	-2.76824e-20	-8.0876e-19	-8.87532e-20	-5.83615e-20			80	-7.3643e-20	-6.24996e-20	-4.81053e-20	-1.50778e-18	-3.97758e-20	-6.65684e-19	-2.39923e-19	-5.04406e-20			80	0	1.36023e-10	0	2.39302e-10	5.45327e-11	2.32211e-10	0	0
81	-1.92707e-19	-7.39111e-21	-2.05112e-19	-2.99452e-16	-5.36287e-21	-1.64574e-19	-1.6958e-20	-1.155e-20			81	-1.40708e-20	-1.19417e-20	-9.19142e-21	-2.88089e-19	-7.59995e-21	-1.27192e-19	-4.58419e-20	-9.63767e-21			81	0	1.36023e-10	0	2.39302e-10	5.45327e-11	2.32211e-10	0	0
82	-4.20606e-20	-1.42895e-21	-4.55248e-20	-8.16897e-17	-1.03894e-21	-3.3489e-20	-3.24016e-21	-2.28581e-21			82	-2.68848e-21	-2.2817e-21	-1.75619e-21	-5.50448e-20	-1.45212e-21	-2.43025e-20	-8.75898e-21	-1.84147e-21			82	0	1.36023e-10	0	2.39302e-10	5.45327e-11	2.32211e-10	0	0
83	-9.18023e-21	-2.76265e-22	-1.01042e-20	-2.22847e-17	-2.01273e-22	-6.81465e-21	-6.19095e-22	-4.52375e-22			83	-5.13682e-22	-4.35962e-22	-3.35553e-22	-1.05173e-20	-2.77456e-22	-4.64347e-21	-1.67357e-21	-3.51848e-22			83	0	1.36023e-10	0	2.39302e-10	4.90794e-11	2.32211e-10	0	0
84	-2.00369e-21	-5.34114e-23	-2.24264e-21	-6.07921e-18	-3.89924e-23	-1.38671e-21	-1.1829e-22	-8.95274e-23			84	-9.81482e-23	-8.3299e-23	-6.41137e-23	-2.00954e-21	-5.30134e-23	-8.87226e-22	-3.19768e-22	-6.72275e-23			84	0	1.2242e-10	0	2.39302e-10	4.90794e-11	2.32211e-10	0	0
85	-4.3733e-22	-1.03262e-23	-4.97755e-22	-1.65839e-18	-7.55396e-24	-2.8218e-22	-2.26016e-23	-1.77179e-23			85	-1.8753e-23	-1.59159e-23	-1.22501e-23	-3.8396e-22	-1.01292e-23	-1.69522e-22	-6.10979e-23	-1.28451e-23			85	0	1.2242e-10	0	2.39302e-10	4.90794e-11	2.32211e-10	0	0
86	-9.54524e-23	-1.99641e-24	-1.10477e-22	-4.52404e-19	-1.46342e-24	-5.74206e-23	-4.31847e-24	-3.50647e-24			86	-3.58309e-24	-3.04103e-24	-2.34061e-24	-7.33628e-23	-1.93539e-24	-3.23905e-23	-1.16739e-23	-2.45431e-24			86	0	1.2242e-10	0	2.39302e-10	4.90794e-11	2.32211e-10	0	0
87	-2.08336e-23	-3.85974e-25	-2.45204e-23	-1.23415e-19	-2.83506e-25	-1.16845e-23	-8.25127e-25	-6.9395e-25			87	-6.84613e-25	-5.81047e-25	-4.47218e-25	-1.40173e-23	-3.69795e-25	-6.18883e-24	-2.23053e-24	-4.68945e-25			87	0	1.2242e-10	0	2.39302e-10	4.36262e-11	2.32211e-10	0	0
88	-4.54719e-24	-7.46218e-26	-5.44232e-24	-3.36671e-20	-5.49234e-26	-2.37767e-24	-1.57657e-25	-1.37336e-25			88	-1.30807e-25	-1.1102e-25	-8.54493e-26	-2.67828e-24	-7.06565e-26	-1.1825e-24	-4.26186e-25	-8.96011e-26			88	0	1.2242e-10	0	2.39302e-10	4.36262e-11	2.32211e-10	0	0
89	-9.92477e-25	-1.44269e-26	-1.20793e-24	-9.1843e-21	-1.06402e-26	-4.8383e-25	-3.01233e-26	-2.71796e-26			89	-2.49931e-26	-2.12125e-26	-1.63267e-26	-5.11735e-25	-1.35003e-26	-2.25939e-25	-8.14311e-26	-1.712e-26			89	0	1.08818e-10	0	2.39302e-10	4.36262e-11	2.32211e-10	0	0
90	-2.1662e-25	-2.78921e-27	-2.681e-25	-2.50545e-21	-2.06132e-27	-9.84541e-26	-5.75564e-27	-5.37898e-27			90	-4.77538e-27	-4.05306e-27	-3.11951e-27	-9.77767e-26	-2.5795e-27	-4.31701e-26	-1.5559e-26	-3.27112e-27			90	0	1.08818e-10	0	2.39302e-10	4.36262e-11	2.32211e-10	0	0
91	-4.72799e-26	-5.39249e-28	-5.95048e-26	-6.8348e-22	-3.99338e-28	-2.00343e-26	-1.09973e-27	-1.06453e-27			91	-9.12421e-28	-7.74415e-28	-5.96041e-28	-1.86821e-26	-4.92864e-28	-8.2485e-27	-2.97285e-27	-6.25012e-28			91	0	1.08818e-10	0	2.39302e-10	4.36262e-11	2.32211e-10	0	0
92	-1.03194e-26	-1.04255e-28	-1.32071e-26	-1.86451e-22	-7.73632e-29	-4.07677e-27	-2.10124e-28	-2.10676e-28			92	-1.74334e-28	-1.47967e-28	-1.13885e-28	-3.56956e-27	-9.41713e-29	-1.57604e-27	-5.6802e-28	-1.19421e-28			92	0	1.08818e-10	0	2.39302e-10	0	2.32211e-10	0	0
93	-2.25233e-27	-2.01561e-29	-2.93133e-27	-5.08634e-23	-1.49875e-29	-8.2958e-28	-4.01483e-29	-4.16939e-29			93	-3.33097e-29	-2.82719e-29	-2.17598e-29	-6.82032e-28	-1.79933e-29	-3.01133e-28	-1.08531e-28	-2.28177e-29			93	0	1.08818e-10	0	2.39302e-10	0	2.32211e-10	0	0
94	-4.91598e-28	-3.89685e-30	-6.50609e-28	-1.38754e-23	-2.90351e-30	-1.68811e-28	-7.6711e-30	-8.25144e-30			94	-6.36441e-30	-5.40189e-30	-4.15762e-30	-1.30315e-28	-3.43797e-30	-5.75373e-29	-2.0737e-29	-4.35976e-30			94	0	1.08818e-10	0	2.39302e-10	0	2.32211e-10	0	0
95	-1.07297e-28	-7.53393e-31	-1.44403e-28	-3.78517e-24	-5.62493e-31	-3.43511e-29	-1.46571e-30	-1.633e-30			95	-1.21603e-30	-1.03213e-30	-7.9439e-31	-2.48991e-29	-6.56891e-31	-1.09936e-29	-3.9622e-30	-8.33018e-31			95	0	0	0	2.39302e-10	0	2.32211e-10	0	0
96	-1	-1	-1	-1	-1	-1	-1	-1			96	-1	-1	-1	-1	-1	-1	-1	-1			96	37.0925	36.8042	38.5787	42.0197	38.1594	41.0275	38.3288	36.9482
97	-1	-1	-1	-1	-1	-1	-1	-1			97	-1	-1	-1	-1	-1	-1	-1	-1			97	35.7517	35.491	37.6731	40.5562	37.2978	39.212	37.0401	35.73
98	-1	-1	-1	-1	-1	-1	-1	-1			98	-1	-1	-1	-1	-1	-1	-1	-1			98	35.2185	35.2322	36.785	38.6187	36.4751	37.0862	35.7136	35.1068
99	-1	-1	-1	-1	-1	-1	-1	-1			99	-1	-1	-1	-1	-1	-1	-1	-1			99	34.5047	34.4318	34.977	36.8523	34.623	36.8498	35.0518	33.8011
100	-0.829767	-0.817672	-0.555762	-1	-0.547396	-1	-0.850619	-0.697432			100	-1	-1	-1	-1	-1	-1	-1	-1			100	33.7463	33.7362	34.3843	36.1633	34.31	35.2403	33.7674	33.7465
101	-0.361687	-0.351213	-0.241751	-0.9699	-0.234571	-0.843315	-0.395492	-0.297896			101	-0.797519	-0.762474	-0.499923	-1	-0.474889	-1	-0.921546	-0.620448			101	33.4636	33.464	34.3933	33.7963	34.3563	33.7836	33.4093	33.4095
102	-0.117091	-0.110712	-0.0788698	-0.396125	-0.0745346	-0.315556	-0.141674	-0.0938115			102	-0.260181	-0.242142	-0.164123	-1	-0.15179	-0.914769	-0.333181	-0.196645			102	26.871	25.594	22.8211	33.3545	20.6752	33.4367	31.3971	24.6797
103	-0.0273561	-0.0253173	-0.0186377	-0.120977	-0.0172072	-0.0849525	-0.0371513	-0.021535			103	-0.0609613	-0.0552552	-0.0388753	-0.398829	-0.0349474	-0.248505	-0.0877093	-0.0449293			103	7.54426	6.31615	5.87667	28.0919	4.9148	18.8898	13.4567	5.8179
104	-0.00587635	-0.00508882	-0.00402696	-0.0273964	-0.00347256	-0.0182621	-0.00817315	-0.00440125			104	-0.0121917	-0.010971	-0.00779901	-0.0907154	-0.00695435	-0.0522001	-0.0183079	-0.00892405			104	1.51515	1.25807	1.18467	7.9483	0.981692	3.97283	2.91438	1.15963
105	-0.0012294	-0.000992515	-0.000849755	-0.00635806	-0.000678759	-0.00374853	-0.00197772	-0.000872794			105	-0.0023505	-0.00211208	-0.00150458	-0.0180152	-0.00133942	-0.0101685	-0.00356208	-0.00171814			105	0.292474	0.242367	0.228851	1.58416	0.189218	0.775214	0.568401	0.223439
106	-0.000255465	-0.000192433	-0.000178016	-0.00149329	-0.000131839	-0.000758266	-0.000472643	-0.000172054			106	-0.000449888	-0.00040414	-0.000288013	-0.00346833	-0.000256315	-0.00195018	-0.000682997	-0.000328766			106	0.0560154	0.0463852	0.0438352	0.305525	0.0362147	0.148781	0.109107	0.0427651
107	-5.30153e-05	-3.72672e-05	-3.72406e-05	-0.000348899	-2.55766e-05	-0.00015295	-0.000112681	-3.38783e-05			107	-8.59884e-05	-7.72405e-05	-5.50502e-05	-0.000663658	-4.89885e-05	-0.000372888	-0.000130588	-6.2835e-05			107	0.0107124	0.00886615	0.0083817	0.0585539	0.00692176	0.0284632	0.0208824	0.00817452
108	-1.09992e-05	-7.21571e-06	-7.78858e-06	-8.1436e-05	-4.96069e-06	-3.08348e-05	-2.68514e-05	-6.66934e-06			108	-1.64308e-05	-1.47591e-05	-1.05192e-05	-0.00012684	-9.36075e-06	-7.12576e-05	-2.49546e-05	-1.20066e-05			108	0.00204813	0.00169428	0.00160216	0.0112113	0.00132262	0.00544209	0.00399531	0.00156217
109	-2.28193e-06	-1.39705e-06	-1.62884e-06	-1.90042e-05	-9.62103e-07	-6.21566e-06	-6.39801e-06	-1.31288e-06			109	-3.13947e-06	-2.82006e-06	-2.00992e-06	-2.42367e-05	-1.78858e-06	-1.36156e-05	-4.7682e-06	-2.29412e-06			109	0.000391586	0.000323755	0.000306245	0.00216386	0.000252716	0.00104471	0.000764536	0.000298523
110	-4.7341e-07	-2.70485e-07	-3.40638e-07	-4.43473e-06	-1.86594e-07	-1.25292e-06	-1.52445e-06	-2.58444e-07			110	-5.9986e-07	-5.3883e-07	-3.84037e-07	-4.63095e-06	-3.41744e-07	-2.60155e-06	-9.11064e-07	-4.38339e-07			110	7.48713e-05	6.18649e-05	5.85386e-05	0.000418749	4.82865e-05	0.000203266	0.00014635	5.70458e-05
111	-9.82138e-08	-5.23689e-08	-7.12372e-08	-1.03486e-06	-3.61887e-08	-2.52558e-07	-3.63231e-07	-5.08751e-08			111	-1.14615e-07	-1.02954e-07	-7.3378e-08	-8.84838e-07	-6.52969e-08	-4.97079e-07	-1.74077e-07	-8.37537e-08			111	1.43162e-05	1.18215e-05	1.119e-05	8.21604e-05	9.22609e-06	4.08386e-05	2.80274e-05	1.09011e-05
112	-2.03755e-08	-1.01392e-08	-1.48978e-08	-2.41488e-07	-7.01857e-09	-5.09092e-08	-8.65468e-08	-1.00148e-08			112	-2.18995e-08	-1.96715e-08	-1.40203e-08	-1.69066e-07	-1.24763e-08	-9.49771e-08	-3.32609e-08	-1.60028e-08			112	2.73757e-06	2.25891e-06	2.13914e-06	1.68364e-05	1.76283e-06	8.9127e-06	5.37051e-06	2.08314e-06
113	-4.2271e-09	-1.96306e-09	-3.11555e-09	-5.63518e-08	-1.36121e-09	-1.0262e-08	-2.06214e-08	-1.97144e-09			113	-4.18433e-09	-3.75864e-09	-2.67887e-09	-3.23035e-08	-2.38384e-09	-1.81473e-08	-6.35517e-09	-3.05767e-09			113	5.23526e-07	4.31651e-07	4.0895e-07	3.84456e-06	3.36819e-07	2.32138e-06	1.02979e-06	3.9808e-07
114	-8.76955e-10	-3.80069e-10	-6.51552e-10	-1.31499e-08	-2.63997e-10	-2.06855e-09	-4.91346e-09	-3.88081e-10			114	-7.995e-10	-7.18164e-10	-5.11852e-10	-6.17222e-09	-4.5548e-10	-3.46742e-09	-1.21428e-09	-5.8423e-10			114	1.00122e-07	8.24782e-08	7.81831e-08	1.08708e-06	6.43604e-08	7.8878e-07	1.97628e-07	7.60672e-08
115	-1.81933e-10	-7.35855e-11	-1.36258e-10	-3.06856e-09	-5.12006e-11	-4.16968e-10	-1.17073e-09	-7.63943e-11			115	-1.5276e-10	-1.3722e-10	-9.77995e-11	-1.17933e-09	-8.70285e-11	-6.6252e-10	-2.32013e-10	-1.11629e-10			115	1.87861e-08	1.54722e-08	1.47797e-08	4.0722e-07	1.23295e-08	3.43551e-07	3.79557e-08	1.4321e-08
116	-3.77439e-11	-1.42469e-11	-2.84955e-11	-7.16058e-10	-9.93003e-12	-8.40501e-11	-2.78948e-10	-1.50383e-11			116	-2.91879e-11	-2.62186e-11	-1.86866e-11	-2.25334e-10	-1.66285e-11	-1.26588e-10	-4.43307e-11	-2.1329e-11			116	3.48712e-09	2.39742e-09	2.7508e-09	1.90847e-07	2.3419e-09	1.73275e-07	7.19521e-09	2.32864e-09
117	-7.83037e-12	-2.75836e-12	-5.95924e-12	-1.67094e-10	-1.92586e-12	-1.69423e-11	-6.64648e-11	-2.96032e-12			117	-5.57692e-12	-5.00959e-12	-3.57044e-12	-4.30546e-11	-3.17721e-12	-2.41872e-11	-8.47027e-12	-4.07534e-12			117	4.95015e-10	4.03064e-10	4.45246e-10	1.00487e-07	4.47172e-10	9.30685e-08	1.11727e-09	4.04251e-10
118	-1.62449e-12	-5.34049e-13	-1.24625e-12	-3.8992e-11	-3.73509e-13	-3.41514e-12	-1.58365e-11	-5.82744e-13			118	-1.06558e-12	-9.57183e-13	-6.82205e-13	-8.22644e-12	-6.07069e-13	-4.62146e-12	-1.61841e-12	-7.78677e-13			118	1.85384e-10	1.7577e-10	1.27722e-10	5.57664e-08	1.24946e-10	5.13813e-08	1.7673e-10	1.61413e-10
119	-3.37017e-13	-1.03398e-13	-2.60627e-13	-9.09889e-12	-7.24397e-14	-6.88406e-13	-3.77335e-12	-1.14714e-13			119	-2.03601e-13	-1.82889e-13	-1.30349e-13	-1.57183e-12	-1.15993e-13	-8.83025e-13	-3.0923e-13	-1.48782e-13			119	1.85384e-10	1.7577e-10	1.27722e-10	3.16196e-08	1.24946e-10	2.87883e-08	1.71189e-10	1.61413e-10
120	-6.99177e-14	-2.00189e-14	-5.45046e-14	-2.12325e-12	-1.40492e-14	-1.38765e-13	-8.99075e-13	-2.25817e-14			120	-3.89019e-14	-3.49446e-14	-2.49058e-14	-3.00329e-13	-2.21627e-14	-1.6872e-13	-5.90846e-14	-2.84279e-14			120	1.59478e-10	1.7577e-10	1.17897e-10	1.80968e-08	1.24946e-10	1.61866e-08	1.43978e-10	1.48997e-10
121	-1.45051e-14	-3.87588e-15	-1.13985e-14	-4.95467e-13	-2.72475e-15	-2.79715e-14	-2.14222e-13	-4.44524e-15			121	-7.43298e-15	-6.67688e-15	-4.75875e-15	-5.73838e-14	-4.23462e-15	-3.22374e-14	-1.12893e-14	-5.43172e-15			121	1.37102e-10	1.7577e-10	9.9281e-11	1.04023e-08	1.24946e-10	9.14085e-09	0	1.35756e-10
122	-3.00924e-15	-7.50413e-16	-2.38375e-15	-1.15619e-13	-5.28448e-16	-5.63834e-15	-5.10425e-14	-8.75053e-16			122	-1.42022e-15	-1.27575e-15	-9.09255e-16	-1.09643e-14	-8.09109e-16	-6.15961e-15	-2.15705e-15	-1.03784e-15			122	1.09682e-10	1.62249e-10	7.94248e-11	6.02358e-09	1.14534e-10	5.2078e-09	0	1.35756e-10
123	-6.24298e-16	-1.45288e-16	-4.98511e-16	-2.698e-14	-1.02489e-16	-1.13654e-15	-1.21619e-14	-1.72256e-16			123	-2.71361e-16	-2.43758e-16	-1.73731e-16	-2.09496e-15	-1.54596e-16	-1.17692e-15	-4.12147e-16	-1.98301e-16			123	0	1.62249e-10	0	3.53185e-09	1.14534e-10	3.01005e-09	0	1.22814e-10
124	-1.29517e-16	-2.81293e-17	-1.04253e-16	-6.29586e-15	-1.98771e-17	-2.29098e-16	-2.8978e-15	-3.39088e-17			124	-5.18489e-17	-4.65749e-17	-3.31949e-17	-4.00283e-16	-2.95387e-17	-2.24874e-16	-7.87489e-17	-3.78894e-17			124	0	1.62249e-10	0	2.11391e-09	1.14534e-10	1.78196e-09	0	1.22814e-10
125	-2.68696e-17	-5.44615e-18	-2.18023e-17	-1.46916e-15	-3.85504e-18	-4.61804e-17	-6.90456e-16	-6.675e-18			125	-9.90675e-18	-8.89907e-18	-6.34255e-18	-7.64821e-17	-5.64396e-18	-4.29668e-17	-1.50466e-17	-7.23954e-18			125	0	1.62249e-10	0	1.30701e-09	1.14534e-10	1.09572e-09	0	1.10532e-10
126	-5.57438e-18	-1.05443e-18	-4.55949e-18	-3.42832e-16	-7.4766e-19	-9.30878e-18	-1.64515e-16	-1.31398e-18			126	-1.89288e-18	-1.70035e-18	-1.21187e-18	-1.46134e-17	-1.07839e-18	-8.20969e-18	-2.87494e-18	-1.38326e-18			126	0	1.54262e-10	0	8.47835e-10	5.45327e-11	7.13237e-10	0	1.10532e-10
127	-1.15646e-18	-2.0415e-19	-9.53522e-19	-8.0001e-17	-1.45004e-19	-1.87641e-18	-3.91988e-17	-2.5866e-19			127	-3.61673e-19	-3.24886e-19	-2.31552e-19	-2.79219e-18	-2.06048e-19	-1.56863e-18	-5.49316e-19	-2.643e-19			127	0	1.54262e-10	0	5.86537e-10	5.45327e-11	4.53661e-10	0	9.82509e-11
128	-2.3992e-19	-3.95256e-20	-1.99409e-19	-1.86685e-17	-2.81225e-20	-3.78237e-19	-9.33986e-18	-5.09176e-20			128	-6.91047e-20	-6.2076e-20	-4.42427e-20	-5.33504e-19	-3.93695e-20	-2.99718e-19	-1.04958e-19	-5.05e-20			128	0	1.54262e-10	0	4.33034e-10	5.45327e-11	3.89113e-10	0	9.82509e-11
129	-4.97739e-20	-7.65258e-21	-4.17022e-20	-4.35634e-18	-5.45419e-21	-7.62429e-20	-2.2254e-18	-1.00232e-20			129	-1.32038e-20	-1.18609e-20	-8.45346e-21	-1.01937e-19	-7.52233e-21	-5.72673e-20	-2.00543e-20	-9.64905e-21			129	0	1.36023e-10	0	3.05486e-10	4.90794e-11	3.11336e-10	0	0
130	-1.03261e-20	-1.48162e-21	-8.72113e-21	-1.01657e-18	-1.0578e-21	-1.53686e-20	-5.30245e-19	-1.97309e-21			130	-2.52285e-21	-2.26626e-21	-1.6152e-21	-1.9477e-20	-1.43729e-21	-1.09421e-20	-3.83177e-21	-1.84365e-21			130	0	1.36023e-10	0	2.9622e-10	4.90794e-11	2.73948e-10	0	0
131	-2.14226e-21	-2.86858e-22	-1.82384e-21	-2.37219e-19	-2.05154e-22	-3.09792e-21	-1.26341e-19	-3.88405e-22			131	-4.82041e-22	-4.33014e-22	-3.08617e-22	-3.72148e-21	-2.74623e-22	-2.09071e-21	-7.32136e-22	-3.52267e-22			131	0	1.36023e-10	0	2.77673e-10	4.90794e-11	2.53291e-10	0	0
132	-4.44433e-22	-5.55389e-23	-3.81417e-22	-5.53557e-20	-3.97884e-23	-6.24462e-22	-3.01032e-20	-7.64582e-23			132	-9.21035e-23	-8.27361e-23	-5.89675e-23	-7.11063e-22	-5.24722e-23	-3.99473e-22	-1.39889e-22	-6.73077e-23			132	0	1.36023e-10	0	2.6208e-10	4.90794e-11	2.34602e-10	0	0
133	-9.22022e-23	-1.07529e-23	-7.97654e-23	-1.29174e-20	-7.7167e-24	-1.25875e-22	-7.17267e-21	-1.50509e-23			133	-1.75982e-23	-1.58084e-23	-1.12669e-23	-1.35863e-22	-1.00259e-23	-7.63274e-23	-2.67287e-23	-1.28605e-23			133	0	1.2242e-10	0	2.53207e-10	4.36262e-11	2.34282e-10	0	0
134	-1.91283e-23	-2.08188e-24	-1.66812e-23	-3.01432e-21	-1.4966e-24	-2.53733e-23	-1.70903e-21	-2.9628e-24			134	-3.36248e-24	-3.02051e-24	-2.15277e-24	-2.59593e-23	-1.91564e-24	-1.45839e-23	-5.10704e-24	-2.45726e-24			134	0	1.2242e-10	0	2.48157e-10	4.36262e-11	2.34282e-10	0	0
135	-3.96836e-24	-4.03075e-25	-3.48853e-24	-7.034e-22	-2.90257e-25	-5.11461e-24	-4.07209e-22	-5.83232e-25			135	-6.42469e-25	-5.7713e-25	-4.1133e-25	-4.96005e-24	-3.66021e-25	-2.78655e-24	-9.75803e-25	-4.6951e-25			135	0	1.2242e-10	0	2.43817e-10	4.36262e-11	2.34282e-10	0	0
136	-8.23277e-25	-7.80398e-26	-7.29552e-25	-1.6414e-22	-5.62934e-26	-1.03097e-24	-9.70253e-23	-1.1481e-25			136	-1.22756e-25	-1.10272e-25	-7.85929e-26	-9.47716e-25	-6.99355e-26	-5.32428e-25	-1.86447e-25	-8.97095e-26			136	0	1.2242e-10	0	2.43817e-10	4.36262e-11	2.34282e-10	0	0
137	-1.70797e-25	-1.51093e-26	-1.5257e-25	-3.83027e-23	-1.09177e-26	-2.07818e-25	-2.31181e-23	-2.26006e-26			137	-2.34551e-26	-2.10697e-26	-1.50168e-26	-1.8108e-25	-1.33626e-26	-1.01731e-25	-3.56244e-26	-1.71408e-26			137	0	1.2242e-10	0	2.43817e-10	0	2.34282e-10	0	0
138	-3.54336e-26	-2.92533e-27	-3.19069e-26	-8.93804e-24	-2.11743e-27	-4.18908e-26	-5.50835e-24	-4.44896e-27			138	-4.48155e-27	-4.0258e-27	-2.86925e-27	-3.4599e-26	-2.55319e-27	-1.94378e-26	-6.80675e-27	-3.2751e-27			138	0	1.08818e-10	0	2.43817e-10	0	2.34282e-10	0	0
139	-7.35107e-27	-5.66376e-28	-6.67265e-27	-2.08572e-24	-4.10661e-28	-8.44411e-27	-1.31247e-24	-8.75785e-28			139	-8.56289e-28	-7.6921e-28	-5.48228e-28	-6.61083e-27	-4.87837e-28	-3.71399e-27	-1.30056e-27	-6.25775e-28			139	0	1.08818e-10	0	2.43817e-10	0	2.34282e-10	0	0
140	-1.52506e-27	-1.09657e-28	-1.39544e-27	-4.86709e-25	-7.96451e-29	-1.70212e-27	-3.12721e-25	-1.724e-28			140	-1.63611e-28	-1.46973e-28	-1.0475e-28	-1.26313e-27	-9.32109e-29	-7.09634e-28	-2.48499e-28	-1.19567e-28			140	0	1.08818e-10	0	2.43817e-10	0	2.34282e-10	0	0
141	-3.16389e-28	-2.12307e-29	-2.91828e-28	-1.13575e-25	-1.54467e-29	-3.43103e-28	-7.45119e-26	-3.39371e-29			141	-3.12611e-29	-2.80822e-29	-2.00146e-29	-2.41347e-28	-1.78098e-29	-1.3559e-28	-4.74807e-29	-2.28457e-29			141	0	1.08818e-10	0	2.43817e-10	0	2.34282e-10	0	0
142	-6.5638e-29	-4.1105e-30	-6.10296e-29	-2.65031e-26	-2.99578e-30	-6.91609e-29	-1.77539e-26	-6.68058e-30			142	-5.97306e-30	-5.36566e-30	-3.82419e-30	-4.61141e-29	-3.40292e-30	-2.59072e-29	-9.07214e-30	-4.36514e-30			142	0	1.08818e-10	0	2.43817e-10	0	2.34282e-10	0	0
143	-1.36173e-29	-7.95837e-31	-1.2763e-29	-6.18457e-27	-5.81012e-31	-1.39411e-29	-4.23021e-27	-1.31508e-30			143	-1.14127e-30	-1.02522e-30	-7.30688e-31	-8.81103e-30	-6.50195e-31	-4.95011e-30	-1.73341e-30	-8.3405e-31			143	0	0	0	2.43817e-10	0	2.34282e-10	0	0
144	-1	-1	-1	-1	-1	-1	-1	-1			144	-1	-1	-1	-1	-1	-1	-1	-1			144	36.8331	36.7461	38.4813	38.9452	38.2801	38.2094	37.4044	37.0003
145	-1	-1	-1	-1	-1	-1	-1	-1			145	-1	-1	-1	-1	-1	-1	-1	-1			145	35.5039	35.4248	37.5836	37.1128	37.402	36.3544	36.1327	35.8074
146	-1	-1	-1	-1	-1	-1	-1	-1			146	-1	-1	-1	-1	-1	-1	-1	-1			146	35.1768	35.2003	36.7107	35.8812	36.5595	35.8164	35.2043	35.1441
147	-1	-1	-1	-1	-1	-1	-1	-1			147	-1	-1	-1	-1	-1	-1	-1	-1			147	34.369	34.356	34.9067	36.2927	34.7246	36.1463	34.57	33.9115
148	-0.824151	-0.814114	-0.552865	-1	-0.54706	-1	-0.802349	-0.700752			148	-1	-1	-1	-1	-1	-1	-1	-1			148	33.7412	33.733	34.369	33.7963	34.3337	33.7963	33.7249	33.7561
149	-0.357612	-0.349637	-0.238128	-0.734234	-0.233308	-0.659453	-0.357071	-0.298912			149	-0.779566	-0.756243	-0.490585	-1	-0.47461	-1	-0.789314	-0.625902			149	33.4644	33.4623	34.4032	33.6855	34.377	33.7239	33.4508	33.411
150	-0.114861	-0.110271	-0.0762446	-0.274869	-0.0734612	-0.234364	-0.119354	-0.0937993			150	-0.252268	-0.240263	-0.158052	-0.727664	-0.150333	-0.589024	-0.265921	-0.197694			150	26.4477	25.6278	21.2991	33.3888	19.9579	33.3446	27.7468	24.3033
151	-0.026609	-0.0252342	-0.0176641	-0.0748826	-0.0168339	-0.059746	-0.0287685	-0.0214405			151	-0.0586031	-0.0548574	-0.0367003	-0.199571	-0.0343423	-0.150979	-0.0642923	-0.045025			151	7.15356	6.34512	5.20626	20.2892	4.67883	14.6114	8.67122	5.69628
152	-0.00555847	-0.00508059	-0.00370178	-0.016116	-0.00339449	-0.0125735	-0.00614999	-0.00435936			152	-0.0116912	-0.0108936	-0.00732122	-0.0422158	-0.00682061	-0.031023	-0.0129807	-0.00893592			152	1.43264	1.26408	1.0428	4.35571	0.932527	3.01886	1.76359	1.13435
153	-0.00112607	-0.000992484	-0.000752481	-0.00346735	-0.000664001	-0.00253647	-0.00131036	-0.000860502			153	-0.0022529	-0.00209724	-0.00141079	-0.00823702	-0.00131314	-0.00601477	-0.00250751	-0.00172015			153	0.276347	0.243534	0.20113	0.851691	0.179668	0.586044	0.34113	0.218525
154	-0.00022664	-0.000192729	-0.000151964	-0.000734508	-0.000129111	-0.000505965	-0.000276922	-0.000168868			154	-0.000431164	-0.000401302	-0.000269999	-0.00158026	-0.000251268	-0.00115249	-0.000480121	-0.000329141			154	0.0529104	0.0466094	0.0385038	0.163542	0.0343853	0.112342	0.0653532	0.0418225
155	-4.55573e-05	-3.7383e-05	-3.06506e-05	-0.000155126	-2.50758e-05	-0.000100709	-5.84303e-05	-3.31019e-05			155	-8.24083e-05	-7.66983e-05	-5.1605e-05	-0.000302176	-4.80232e-05	-0.000220325	-9.17738e-05	-6.29062e-05			155	0.0101161	0.0089091	0.00736048	0.0312941	0.00657225	0.021483	0.0124975	0.00799417
156	-9.15537e-06	-7.24946e-06	-6.18063e-06	-3.27433e-05	-4.86913e-06	-2.0037e-05	-1.2325e-05	-6.48735e-06			156	-1.57467e-05	-1.46556e-05	-9.86077e-06	-5.77455e-05	-9.17629e-06	-4.21019e-05	-1.75366e-05	-1.20202e-05			156	0.00193362	0.00170251	0.00140667	0.00598455	0.00125588	0.00410629	0.00238913	0.00152768
157	-1.83981e-06	-1.40578e-06	-1.24625e-06	-6.91051e-06	-9.45432e-07	-3.98624e-06	-2.59963e-06	-1.27134e-06			157	-3.00876e-06	-2.80027e-06	-1.88412e-06	-1.10338e-05	-1.75333e-06	-8.04459e-06	-3.35077e-06	-2.29672e-06			157	0.000369583	0.00032533	0.000268818	0.0011444	0.000239974	0.000784821	0.000456717	0.000291926
158	-3.69715e-07	-2.72602e-07	-2.51291e-07	-1.45844e-06	-1.83572e-07	-7.93027e-07	-5.48316e-07	-2.49147e-07			158	-5.74885e-07	-5.3505e-07	-3.60001e-07	-2.10824e-06	-3.3501e-07	-1.53709e-06	-6.40234e-07	-4.38836e-07			158	7.06412e-05	6.21666e-05	5.13718e-05	0.000218851	4.58538e-05	0.000149999	8.73114e-05	5.57841e-05
159	-7.42952e-08	-5.28613e-08	-5.06694e-08	-3.07799e-07	-3.56435e-08	-1.57765e-07	-1.15651e-07	-4.88256e-08			159	-1.09843e-07	-1.02232e-07	-6.87856e-08	-4.02823e-07	-6.40104e-08	-2.93692e-07	-1.2233e-07	-8.38486e-08			159	1.35024e-05	1.18793e-05	9.81735e-06	4.18573e-05	8.76166e-06	2.86689e-05	1.66923e-05	1.06598e-05
160	-1.49298e-08	-1.02505e-08	-1.02168e-08	-6.49597e-08	-6.92077e-09	-3.13859e-08	-2.43931e-08	-9.56841e-09			160	-2.09878e-08	-1.95336e-08	-1.31429e-08	-7.69677e-08	-1.22305e-08	-5.61159e-08	-2.33736e-08	-1.6021e-08			160	2.5809e-06	2.26998e-06	1.87614e-06	8.00715e-06	1.67416e-06	5.47945e-06	3.19146e-06	2.03698e-06
161	-3.00017e-09	-1.98772e-09	-2.06008e-09	-1.37095e-08	-1.34378e-09	-6.24391e-09	-5.145e-09	-1.87513e-09			161	-4.01014e-09	-3.73229e-09	-2.51122e-09	-1.47063e-08	-2.33687e-09	-1.07221e-08	-4.46599e-09	-3.06114e-09			161	4.9334e-07	4.33769e-07	3.58547e-07	1.53245e-06	3.19898e-07	1.04729e-06	6.1023e-07	3.89257e-07
162	-6.02892e-10	-3.85447e-10	-4.15388e-10	-2.89333e-09	-2.60917e-10	-1.24217e-09	-1.08519e-09	-3.67471e-10			162	-7.66217e-10	-7.1313e-10	-4.7982e-10	-2.80993e-09	-4.46507e-10	-2.04867e-09	-8.53318e-10	-5.84893e-10			162	9.43058e-08	8.28903e-08	6.85221e-08	2.93695e-07	6.11295e-08	2.00181e-07	1.16683e-07	7.4378e-08
163	-1.21152e-10	-7.47436e-11	-8.37573e-11	-6.10626e-10	-5.06614e-11	-2.47117e-10	-2.28888e-10	-7.20137e-11			163	-1.46401e-10	-1.36258e-10	-9.16794e-11	-5.36895e-10	-8.5314e-11	-3.91441e-10	-1.63044e-10	-1.11756e-10			163	1.76844e-08	1.55433e-08	1.29268e-08	5.65318e-08	1.15247e-08	3.82465e-08	2.19877e-08	1.4e-08
164	-2.43459e-11	-1.44938e-11	-1.68885e-11	-1.2887e-10	-9.83675e-12	-4.91615e-11	-4.8277e-11	-1.41126e-11			164	-2.79729e-11	-2.60349e-11	-1.75172e-11	-1.02585e-10	-1.6301e-11	-7.47927e-11	-3.11528e-11	-2.13532e-11			164	3.27455e-09	2.40171e-09	2.44342e-09	1.08535e-08	1.9759e-09	7.17624e-09	4.19208e-09	2.27954e-09
165	-4.89236e-12	-2.81056e-12	-3.40534e-12	-2.71975e-11	-1.90997e-12	-9.78021e-12	-1.01826e-11	-2.76566e-12			165	-5.34478e-12	-4.9745e-12	-3.34702e-12	-1.9601e-11	-3.11462e-12	-1.42907e-11	-5.95237e-12	-4.07997e-12			165	4.56101e-10	4.04168e-10	3.94066e-10	1.87644e-09	3.53093e-10	9.68045e-10	6.31858e-10	3.75385e-10
166	-9.8313e-13	-5.45006e-13	-6.86641e-13	-5.73992e-12	-3.70852e-13	-1.94568e-12	-2.14772e-12	-5.41989e-13			166	-1.02123e-12	-9.50479e-13	-6.39517e-13	-3.74517e-12	-5.95111e-13	-2.73052e-12	-1.13732e-12	-7.79561e-13			166	1.85384e-10	1.7577e-10	1.30527e-10	4.21231e-10	1.30464e-10	1.92989e-10	1.71189e-10	1.61413e-10
167	-1.97562e-13	-1.05684e-13	-1.38452e-13	-1.21139e-12	-7.2007e-14	-3.87074e-13	-4.52997e-13	-1.06214e-13			167	-1.95126e-13	-1.81608e-13	-1.22193e-13	-7.15591e-13	-1.13708e-13	-5.21722e-13	-2.17308e-13	-1.48951e-13			167	1.85384e-10	1.7577e-10	1.30527e-10	3.17691e-10	1.30464e-10	2.36791e-10	1.71189e-10	1.61413e-10
168	-3.97006e-14	-2.04936e-14	-2.7917e-14	-2.55658e-13	-1.39813e-14	-7.70046e-14	-9.55462e-14	-2.08149e-14			168	-3.72828e-14	-3.47e-14	-2.33474e-14	-1.36728e-13	-2.17262e-14	-9.96856e-14	-4.15211e-14	-2.84601e-14			168	1.71124e-10	1.62249e-10	1.20487e-10	2.68828e-10	1.20428e-10	2.18576e-10	1.43978e-10	1.48997e-10
169	-7.97792e-15	-3.974e-15	-5.62908e-15	-5.39557e-14	-2.71471e-15	-1.53193e-14	-2.01526e-14	-4.07912e-15			169	-7.12362e-15	-6.63014e-15	-4.46101e-15	-2.61248e-14	-4.15122e-15	-1.9047e-14	-7.93344e-15	-5.43789e-15			169	1.59478e-10	1.62249e-10	1.10446e-10	2.18476e-10	1.20428e-10	2.02563e-10	1.17226e-10	1.48997e-10
170	-1.60318e-15	-7.70615e-16	-1.13503e-15	-1.13871e-14	-5.27106e-16	-3.04763e-15	-4.2506e-15	-7.99389e-16			170	-1.36111e-15	-1.26682e-15	-8.52366e-16	-4.99167e-15	-7.93174e-16	-3.63931e-15	-1.51584e-15	-1.03902e-15			170	1.37102e-10	1.62249e-10	1.01448e-10	1.69158e-10	1.20428e-10	1.74142e-10	1.04201e-10	1.35756e-10
171	-3.22163e-16	-1.49433e-16	-2.28863e-16	-2.40321e-15	-1.02346e-16	-6.06296e-16	-8.96537e-16	-1.56657e-16			171	-2.60068e-16	-2.42053e-16	-1.62862e-16	-9.53761e-16	-1.51552e-16	-6.95365e-16	-2.89633e-16	-1.98526e-16			171	1.23392e-10	1.54262e-10	3.08724e-11	1.98432e-11	1.10392e-10	1.56728e-10	0	1.35756e-10
172	-6.47394e-17	-2.89771e-17	-4.61471e-17	-5.07187e-16	-1.98722e-17	-1.20617e-16	-1.89098e-16	-3.07002e-17			172	-4.96911e-17	-4.62491e-17	-3.11181e-17	-1.82236e-16	-2.8957e-17	-1.32864e-16	-5.53402e-17	-3.79325e-17			172	1.09682e-10	1.54262e-10	2.74421e-11	1.3335e-11	1.10392e-10	1.56728e-10	0	1.22814e-10
173	-1.30095e-17	-5.61907e-18	-9.30494e-18	-1.0704e-16	-3.85852e-18	-2.39955e-17	-3.98846e-17	-6.01636e-18			173	-9.49449e-18	-8.83684e-18	-5.94575e-18	-3.48199e-17	-5.53281e-18	-2.53863e-17	-1.05739e-17	-7.24777e-18			173	0	1.54262e-10	0	8.96139e-12	1.10392e-10	1.39314e-10	0	1.22814e-10
174	-2.61429e-18	-1.08962e-18	-1.87622e-18	-2.25903e-17	-7.49195e-19	-4.77368e-18	-8.41246e-18	-1.17903e-18			174	-1.81411e-18	-1.68846e-18	-1.13606e-18	-6.65305e-18	-1.05715e-18	-4.85057e-18	-2.02035e-18	-1.38483e-18			174	0	1.36023e-10	0	1.00873e-10	1.0139e-10	1.39314e-10	0	1.10532e-10
175	-5.25348e-19	-2.11292e-19	-3.78313e-19	-4.76759e-18	-1.45469e-19	-9.49677e-19	-1.77436e-18	-2.31056e-19			175	-3.46623e-19	-3.22614e-19	-2.17067e-19	-1.2712e-18	-2.01991e-19	-9.268e-19	-3.86028e-19	-2.64601e-19			175	0	1.36023e-10	0	6.77884e-11	1.0139e-10	0	0	1.10532e-10
176	-1.0557e-19	-4.09724e-20	-7.62818e-20	-1.00618e-18	-2.82451e-20	-1.88929e-19	-3.74248e-19	-4.52803e-20			176	-6.62292e-20	-6.16421e-20	-4.14751e-20	-2.42889e-19	-3.85944e-20	-1.77084e-19	-7.37585e-20	-5.05574e-20			176	0	1.36023e-10	0	5.57541e-11	1.0139e-10	0	0	9.82509e-11
177	-2.12145e-20	-7.94512e-21	-1.53812e-20	-2.12351e-19	-5.48426e-21	-3.75856e-20	-7.89365e-20	-8.87362e-21			177	-1.26544e-20	-1.1778e-20	-7.92466e-21	-4.6409e-20	-7.37422e-21	-3.38355e-20	-1.40931e-20	-9.66003e-21			177	0	1.2242e-10	0	3.42694e-11	3.08546e-11	0	0	9.82509e-11
178	-4.2631e-21	-1.54067e-21	-3.10141e-21	-4.48157e-20	-1.06486e-21	-7.4773e-21	-1.66493e-20	-1.73897e-21			178	-2.41788e-21	-2.25042e-21	-1.51417e-21	-8.8674e-21	-1.40899e-21	-6.46496e-21	-2.69276e-21	-1.84575e-21			178	0	1.2242e-10	0	0	3.08546e-11	0	0	9.82509e-11
179	-8.5668e-22	-2.98757e-22	-6.25357e-22	-9.45818e-21	-2.0676e-22	-1.48754e-21	-3.51168e-21	-3.40788e-22			179	-4.61985e-22	-4.29989e-22	-2.89313e-22	-1.6943e-21	-2.69216e-22	-1.23526e-21	-5.14507e-22	-3.52667e-22			179	0	1.2242e-10	0	0	3.08546e-11	0	0	0
180	-1.72152e-22	-5.79332e-23	-1.26095e-22	-1.99611e-21	-4.01459e-23	-2.95931e-22	-7.40683e-22	-6.67846e-23			180	-8.82715e-23	-8.21582e-23	-5.52791e-23	-3.23731e-22	-5.14392e-23	-2.36022e-22	-9.83069e-23	-6.73843e-23			180	0	1.2242e-10	0	0	3.08546e-11	0	0	0
181	-3.45943e-23	-1.12341e-23	-2.54253e-23	-4.21271e-22	-7.79499e-24	-5.88726e-23	-1.56225e-22	-1.30878e-23			181	-1.6866e-23	-1.5698e-23	-1.05622e-23	-6.18554e-23	-9.82848e-24	-4.50968e-23	-1.87835e-23	-1.28751e-23			181	0	1.08818e-10	0	0	2.74263e-11	0	0	0
182	-6.9518e-24	-2.17844e-24	-5.12667e-24	-8.89075e-23	-1.51353e-24	-1.17121e-23	-3.2951e-23	-2.56484e-24			182	-3.2226e-24	-2.99943e-24	-2.01813e-24	-1.18187e-23	-1.87793e-24	-8.61667e-24	-3.58897e-24	-2.46006e-24			182	0	1.08818e-10	0	0	2.74263e-11	0	0	0
183	-1.39698e-24	-4.2243e-25	-1.03372e-24	-1.87636e-23	-2.93876e-25	-2.33001e-24	-6.95004e-24	-5.02634e-25			183	-6.15742e-25	-5.73101e-25	-3.85604e-25	-2.25821e-24	-3.58816e-25	-1.64639e-24	-6.85745e-25	-4.70045e-25			183	0	1.08818e-10	0	0	2.74263e-11	0	0	0
184	-2.80726e-25	-8.19151e-26	-2.08436e-25	-3.95998e-24	-5.70609e-26	-4.63534e-25	-1.4659e-24	-9.85017e-26			184	-1.1765e-25	-1.09503e-25	-7.36776e-26	-4.31478e-25	-6.8559e-26	-3.14576e-25	-1.31026e-25	-8.98116e-26			184	0	1.08818e-10	0	0	2.74263e-11	0	0	0
185	-5.64126e-26	-1.58845e-26	-4.20284e-26	-8.35737e-25	-1.10793e-26	-9.22155e-26	-3.09189e-25	-1.93035e-26			185	-2.24794e-26	-2.09227e-26	-1.40776e-26	-8.24427e-26	-1.30996e-26	-6.01062e-26	-2.50351e-26	-1.71603e-26			185	0	1.08818e-10	0	0	0	0	0	0
186	-1.13362e-26	-3.08022e-27	-8.47446e-27	-1.76379e-25	-2.15123e-27	-1.83454e-26	-6.52142e-26	-3.78292e-27			186	-4.29513e-27	-3.99772e-27	-2.68981e-27	-1.57524e-26	-2.50293e-27	-1.14845e-26	-4.78346e-27	-3.27884e-27			186	0	0	0	0	0	0	0	0
187	-2.27804e-27	-5.97298e-28	-1.70876e-27	-3.7224e-26	-4.17697e-28	-3.64964e-27	-1.3755e-26	-7.41343e-28			187	-8.20671e-28	-7.63845e-28	-5.13944e-28	-3.00982e-27	-4.78236e-28	-2.19435e-27	-9.13976e-28	-6.26488e-28			187	0	0	0	0	0	0	0	0
188	-4.57778e-28	-1.15824e-28	-3.44548e-28	-7.85598e-27	-8.11028e-29	-7.2606e-28	-2.90121e-27	-1.45282e-28			188	-1.56806e-28	-1.45948e-28	-9.81995e-29	-5.75087e-28	-9.13765e-29	-4.19275e-28	-1.74634e-28	-1.19703e-28			188	0	0	0	0	0	0	0	0
189	-9.19915e-29	-2.246e-29	-6.94735e-29	-1.65797e-27	-1.57475e-29	-1.44443e-28	-6.11923e-28	-2.8471e-29			189	-2.99609e-29	-2.78864e-29	-1.8763e-29	-1.09882e-28	-1.74593e-29	-8.01111e-29	-3.33673e-29	-2.28718e-29			189	0	0	0	0	0	0	0	0
190	-1.84859e-29	-4.3553e-30	-1.40084e-29	-3.49909e-28	-3.05763e-30	-2.87355e-29	-1.29067e-28	-5.57949e-30			190	-5.72463e-30	-5.32826e-30	-3.58506e-30	-2.09953e-29	-3.33595e-30	-1.53069e-29	-6.37549e-30	-4.37012e-30			190	0	0	0	0	0	0	0	0
191	-3.71478e-30	-8.44553e-31	-2.8246e-30	-7.38468e-29	-5.93689e-31	-5.71664e-30	-2.72228e-29	-1.09342e-30			191	-1.09381e-30	-1.01807e-30	-6.84999e-31	-4.01158e-30	-6.374e-31	-2.92469e-30	-1.21817e-30	-8.35001e-31			191	0	0	0	0	0	0	0	0
192	-1	-1	-1	-1	-1	-1	-1	-1			192	-1	-1	-1	-1	-1	-1	-1	-1			192	36.6775	36.7003	38.4991	36.3599	38.3824	36.0912	36.9768	37.0834
193	-1	-1	-1	-1	-1	-1	-1	-1			193	-1	-1	-1	-1	-1	-1	-1	-1			193	35.3095	35.3565	37.6031	34.7292	37.4995	34.5336	35.7218	35.9338
194	-1	-1	-1	-1	-1	-1	-1	-1			194	-1	-1	-1	-1	-1	-1	-1	-1			194	35.1311	35.1677	36.7328	35.2143	36.6481	35.187	35.1478	35.2158
195	-1	-1	-1	-1	-1	-1	-1	-1			195	-1	-1	-1	-1	-1	-1	-1	-1			195	34.2457	34.282	34.9585	35.2684	34.8534	35.0786	34.3008	34.0634
196	-0.81933	-0.810783	-0.550804	-1	-0.546472	-1	-0.781064	-0.70453			196	-1	-1	-1	-1	-1	-1	-1	-1			196	33.7368	33.7301	34.389	33.7963	34.3744	33.7963	33.7064	33.7552
197	-0.354515	-0.348156	-0.234326	-0.595522	-0.230934	-0.558831	-0.340277	-0.300062			197	-0.766328	-0.75047	-0.484946	-1	-0.474199	-1	-0.736102	-0.632255			197	33.4641	33.4606	34.4309	33.6295	34.3934	33.6374	33.4465	33.4125
198	-0.11333	-0.109853	-0.0732797	-0.209537	-0.0714654	-0.191683	-0.109946	-0.0937907			198	-0.246777	-0.238519	-0.1526	-0.493578	-0.147639	-0.442732	-0.239593	-0.19894			198	26.2272	25.6587	19.4384	33.3064	18.6334	33.0262	26.2171	23.8894
199	-0.0261264	-0.025165	-0.0166462	-0.0530605	-0.0161852	-0.0471694	-0.0255968	-0.0213455			199	-0.0570436	-0.054488	-0.0346891	-0.125529	-0.033266	-0.109374	-0.0559326	-0.0451532			199	6.93503	6.37219	4.54738	14.6635	4.27647	12.5249	7.0548	5.5662
200	-0.00535163	-0.00507581	-0.00340482	-0.0110614	-0.00325655	-0.00976289	-0.00526392	-0.00432045			200	-0.0113643	-0.0108216	-0.00688201	-0.0257379	-0.00658476	-0.0222015	-0.0111741	-0.00895374			200	1.38665	1.26969	0.905248	3.03334	0.849167	2.55509	1.41511	1.10736
201	-0.0010628	-0.000993266	-0.000676375	-0.00224218	-0.000637323	-0.00194106	-0.00105906	-0.000849483			201	-0.00218928	-0.00208345	-0.00132468	-0.00498787	-0.00126688	-0.00429347	-0.00215387	-0.00172328			201	0.267364	0.244627	0.174381	0.58868	0.163488	0.494689	0.273023	0.213282
202	-0.000209719	-0.000193211	-0.000133592	-0.000449564	-0.000124049	-0.000382315	-0.000211633	-0.000166073			202	-0.000418967	-0.000398667	-0.000253466	-0.00095564	-0.000242385	-0.000822263	-0.000412237	-0.000329728			202	0.0511816	0.0468193	0.0333743	0.11284	0.0312847	0.094773	0.0522707	0.0408169
203	-4.13319e-05	-3.75406e-05	-2.63569e-05	-8.99489e-05	-2.41198e-05	-7.51652e-05	-4.22353e-05	-3.24316e-05			203	-8.00762e-05	-7.6195e-05	-4.84429e-05	-0.00018269	-4.63244e-05	-0.00015718	-7.87918e-05	-6.3018e-05			203	0.00978418	0.00894934	0.00637946	0.021578	0.0059796	0.0181199	0.0099925	0.00780178
204	-8.14389e-06	-7.29248e-06	-5.19895e-06	-1.79897e-05	-4.68885e-06	-1.47727e-05	-8.42673e-06	-6.33207e-06			204	-1.5301e-05	-1.45594e-05	-9.25651e-06	-3.491e-05	-8.85164e-06	-3.00351e-05	-1.50557e-05	-1.20415e-05			204	0.00186991	0.00171022	0.00121914	0.00412445	0.00114266	0.00346305	0.00190972	0.00149089
205	-1.60457e-06	-1.41654e-06	-1.02546e-06	-3.59765e-06	-9.1147e-07	-2.9032e-06	-1.68121e-06	-1.23625e-06			205	-2.9236e-06	-2.78191e-06	-1.76866e-06	-6.67039e-06	-1.6913e-06	-5.73891e-06	-2.87674e-06	-2.30079e-06			205	0.000357355	0.000326808	0.000232973	0.000788293	0.000218343	0.000661809	0.000364959	0.000284891
206	-3.16142e-07	-2.75158e-07	-2.02264e-07	-7.19462e-07	-1.7718e-07	-5.70541e-07	-3.35414e-07	-2.41358e-07			206	-5.58614e-07	-5.31542e-07	-3.3794e-07	-1.27452e-06	-3.23158e-07	-1.09654e-06	-5.49662e-07	-4.39613e-07			206	6.82929e-05	6.24497e-05	4.45201e-05	0.000150663	4.17217e-05	0.000126474	6.97458e-05	5.44388e-05
207	-6.2288e-08	-5.34482e-08	-3.9895e-08	-1.43878e-07	-3.44419e-08	-1.12123e-07	-6.69174e-08	-4.71214e-08			207	-1.06735e-07	-1.01562e-07	-6.45705e-08	-2.43522e-07	-6.17458e-08	-2.09517e-07	-1.05024e-07	-8.39968e-08			207	1.30513e-05	1.19335e-05	8.50761e-06	2.87959e-05	7.9723e-06	2.41697e-05	1.33289e-05	1.04025e-05
208	-1.22723e-08	-1.03821e-08	-7.86896e-09	-2.87728e-08	-6.69513e-09	-2.20345e-08	-1.33505e-08	-9.19971e-09			208	-2.03938e-08	-1.94056e-08	-1.23375e-08	-4.65298e-08	-1.17978e-08	-4.00325e-08	-2.0067e-08	-1.60493e-08			208	2.49422e-06	2.28037e-06	1.62577e-06	5.50378e-06	1.52338e-06	4.61896e-06	2.54728e-06	1.98778e-06
209	-2.41796e-09	-2.01667e-09	-1.55209e-09	-5.75399e-09	-1.30146e-09	-4.33025e-09	-2.66352e-09	-1.7961e-09			209	-3.89664e-09	-3.70784e-09	-2.35734e-09	-8.89044e-09	-2.25421e-09	-7.64904e-09	-3.83422e-09	-3.06654e-09			209	4.76665e-07	4.35763e-07	3.10681e-07	1.05196e-06	2.91094e-07	8.82706e-07	4.86807e-07	3.79848e-07
210	-4.76399e-10	-3.91729e-10	-3.06137e-10	-1.15068e-09	-2.5299e-10	-8.50984e-10	-5.3139e-10	-3.50659e-10			210	-7.44531e-10	-7.08461e-10	-4.50419e-10	-1.6987e-09	-4.30711e-10	-1.46151e-09	-7.32607e-10	-5.85924e-10			210	9.10951e-08	8.3263e-08	5.93677e-08	2.01065e-07	5.56189e-08	1.68686e-07	9.30448e-08	7.259e-08
211	-9.38627e-11	-7.60916e-11	-6.0383e-11	-2.30114e-10	-4.91785e-11	-1.67236e-10	-1.06016e-10	-6.84607e-11			211	-1.42258e-10	-1.35366e-10	-8.60618e-11	-3.2457e-10	-8.22961e-11	-2.79251e-10	-1.3998e-10	-1.11952e-10			211	1.70793e-08	1.56128e-08	1.11881e-08	3.83993e-08	1.04726e-08	3.16235e-08	1.75272e-08	1.36727e-08
212	-1.84933e-11	-1.47805e-11	-1.19101e-11	-4.60182e-11	-9.55976e-12	-3.28654e-11	-2.11509e-11	-1.33659e-11			212	-2.71812e-11	-2.58645e-11	-1.64439e-11	-6.20156e-11	-1.57243e-11	-5.33567e-11	-2.6746e-11	-2.13908e-11			212	3.16688e-09	2.41779e-09	1.82174e-09	7.21423e-09	1.70503e-09	6.01469e-09	3.23774e-09	2.22947e-09
213	-3.64365e-12	-2.87104e-12	-2.34916e-12	-9.20274e-12	-1.85831e-12	-6.45873e-12	-4.21976e-12	-2.60947e-12			213	-5.19351e-12	-4.94196e-12	-3.14194e-12	-1.18493e-11	-3.00445e-12	-1.01949e-11	-5.11038e-12	-4.08713e-12			213	4.41518e-10	4.05185e-10	3.02268e-10	9.69254e-10	2.91456e-10	8.28445e-10	4.95206e-10	3.72418e-10
214	-7.17892e-13	-5.57686e-13	-4.63353e-13	-1.84037e-12	-3.61236e-13	-1.26928e-12	-8.41872e-13	-5.09458e-13			214	-9.92324e-13	-9.44264e-13	-6.00334e-13	-2.26405e-12	-5.74061e-13	-1.94794e-12	-9.76443e-13	-7.80929e-13			214	1.85384e-10	1.7577e-10	1.30588e-10	2.03992e-10	1.07923e-10	1.99655e-10	1.71189e-10	1.61413e-10
215	-1.41443e-13	-1.08328e-13	-9.13927e-14	-3.68037e-13	-7.02203e-14	-2.49439e-13	-1.67959e-13	-9.94636e-14			215	-1.89603e-13	-1.80421e-13	-1.14706e-13	-4.32592e-13	-1.09686e-13	-3.72195e-13	-1.8657e-13	-1.49212e-13			215	1.85384e-10	1.7577e-10	1.30588e-10	2.38351e-10	1.07923e-10	2.25028e-10	1.71189e-10	1.61413e-10
216	-2.78679e-14	-2.10422e-14	-1.80265e-14	-7.36e-14	-1.36501e-14	-4.902e-14	-3.3509e-14	-1.94187e-14			216	-3.62276e-14	-3.44733e-14	-2.1917e-14	-8.26555e-14	-2.09577e-14	-7.11155e-14	-3.5648e-14	-2.851e-14			216	1.71124e-10	1.62249e-10	1.30588e-10	2.38351e-10	1.07923e-10	2.25028e-10	1.5802e-10	1.61413e-10
217	-5.49068e-15	-4.08735e-15	-3.55558e-15	-1.47185e-14	-2.65342e-15	-9.63345e-15	-6.68529e-15	-3.79119e-15			217	-6.922e-15	-6.58684e-15	-4.18769e-15	-1.5793e-14	-4.0044e-15	-1.35881e-14	-6.81128e-15	-5.4474e-15			217	1.59478e-10	1.62249e-10	1.20543e-10	2.20016e-10	1.07923e-10	2.07718e-10	1.43978e-10	1.48997e-10
218	-1.0818e-15	-7.9395e-16	-7.01309e-16	-2.94342e-15	-5.15797e-16	-1.89317e-15	-1.33376e-15	-7.40169e-16			218	-1.32259e-15	-1.25855e-15	-8.00145e-16	-3.01757e-15	-7.65121e-16	-2.59629e-15	-1.30144e-15	-1.04084e-15			218	1.59478e-10	1.54262e-10	1.09834e-10	2.05043e-10	9.8266e-11	2.07718e-10	1.30251e-10	1.48997e-10
219	-2.13143e-16	-1.54221e-16	-1.38327e-16	-5.88625e-16	-1.00265e-16	-3.72048e-16	-2.66095e-16	-1.44506e-16			219	-2.52707e-16	-2.40473e-16	-1.52884e-16	-5.76566e-16	-1.46192e-16	-4.96074e-16	-2.48666e-16	-1.98873e-16			219	1.37102e-10	1.54262e-10	9.88862e-11	1.76274e-10	9.8266e-11	1.97492e-10	1.30251e-10	1.35756e-10
220	-4.19945e-17	-2.99568e-17	-2.7284e-17	-1.17713e-16	-1.94905e-17	-7.31152e-17	-5.30878e-17	-2.82126e-17			220	-4.82847e-17	-4.59473e-17	-2.92117e-17	-1.10165e-16	-2.79329e-17	-9.47851e-17	-4.75128e-17	-3.79986e-17			220	1.37102e-10	1.54262e-10	9.88862e-11	1.58647e-10	9.8266e-11	1.74142e-10	1.17226e-10	1.35756e-10
221	-8.27398e-18	-5.81897e-18	-5.38154e-18	-2.35403e-17	-3.78874e-18	-1.43687e-17	-1.05914e-17	-5.50805e-18			221	-9.22576e-18	-8.77919e-18	-5.5815e-18	-2.10492e-17	-5.33714e-18	-1.81107e-17	-9.07829e-18	-7.26039e-18			221	1.23392e-10	1.36023e-10	8.89976e-11	1.41019e-10	9.88294e-11	1.74142e-10	1.04201e-10	1.22814e-10
222	-1.63018e-18	-1.13031e-18	-1.06147e-18	-4.7076e-18	-7.36489e-19	-2.82374e-18	-2.11305e-18	-1.07536e-18			222	-1.76277e-18	-1.67745e-18	-1.06646e-18	-4.02186e-18	-1.01977e-18	-3.46042e-18	-1.7346e-18	-1.38724e-18			222	1.09682e-10	1.36023e-10	8.89976e-11	1.41019e-10	9.88294e-11	1.56728e-10	1.04201e-10	1.22814e-10
223	-3.21188e-19	-2.19557e-19	-2.09366e-19	-9.41427e-19	-1.43165e-19	-5.54924e-19	-4.21569e-19	-2.09947e-19			223	-3.36812e-19	-3.20511e-19	-2.03769e-19	-7.68457e-19	-1.94847e-19	-6.61184e-19	-3.3143e-19	-2.65061e-19			223	1.09682e-10	1.36023e-10	7.91089e-11	0	9.88294e-11	1.56728e-10	0	1.10532e-10
224	-6.32821e-20	-4.2648e-20	-4.12957e-20	-1.88267e-19	-2.78298e-20	-1.09054e-19	-8.4106e-20	-4.09888e-20			224	-6.43547e-20	-6.12404e-20	-3.89343e-20	-1.46829e-19	-3.72295e-20	-1.26333e-19	-6.33266e-20	-5.06452e-20			224	1.09682e-10	1.36023e-10	7.91089e-11	0	8.89464e-11	1.39314e-10	0	1.10532e-10
225	-1.24682e-20	-8.28418e-21	-8.14524e-21	-3.76496e-20	-5.40981e-21	-2.14314e-20	-1.67797e-20	-8.00242e-21			225	-1.22963e-20	-1.17012e-20	-7.43921e-21	-2.80547e-20	-7.11345e-21	-2.41385e-20	-1.20998e-20	-9.67678e-21			225	0	1.2242e-10	0	0	8.89464e-11	1.39314e-10	0	1.10532e-10
226	-2.45655e-21	-1.60917e-21	-1.60658e-21	-7.52918e-21	-1.05161e-21	-4.21172e-21	-3.34767e-21	-1.56234e-21			226	-2.34945e-21	-2.23577e-21	-1.42141e-21	-5.3604e-21	-1.35917e-21	-4.61216e-21	-2.31193e-21	-1.84894e-21			226	0	1.2242e-10	0	0	8.89464e-11	1.39314e-10	0	9.82509e-11
227	-4.84002e-22	-3.12573e-22	-3.16885e-22	-1.50569e-21	-2.04421e-22	-8.27691e-22	-6.67884e-22	-3.05023e-22			227	-4.48909e-22	-4.2719e-22	-2.71591e-22	-1.02421e-21	-2.59697e-22	-8.81248e-22	-4.41741e-22	-3.53278e-22			227	0	1.2242e-10	0	0	7.90635e-11	0	0	9.82509e-11
228	-9.53607e-23	-6.07159e-23	-6.25031e-23	-3.01108e-22	-3.97373e-23	-1.62659e-22	-1.33248e-22	-5.95509e-23			228	-8.57731e-23	-8.16235e-23	-5.1893e-23	-1.95696e-22	-4.96203e-23	-1.68381e-22	-8.44037e-23	-6.75008e-23			228	0	1.08818e-10	0	0	7.90635e-11	0	0	9.82509e-11
229	-1.87885e-23	-1.17938e-23	-1.23282e-23	-6.02156e-23	-7.72449e-24	-3.19658e-23	-2.65838e-23	-1.16264e-23			229	-1.63887e-23	-1.55959e-23	-9.91523e-24	-3.73917e-23	-9.48096e-24	-3.21726e-23	-1.61271e-23	-1.28974e-23			229	0	1.08818e-10	0	0	7.90635e-11	0	0	0
230	-3.70181e-24	-2.29089e-24	-2.43164e-24	-1.20419e-23	-1.50156e-24	-6.28195e-24	-5.30365e-24	-2.26986e-24			230	-3.13138e-24	-2.97992e-24	-1.89451e-24	-7.14444e-24	-1.81153e-24	-6.14723e-24	-3.08141e-24	-2.4643e-24			230	0	1.08818e-10	0	0	7.90635e-11	0	0	0
231	-7.2935e-25	-4.44995e-25	-4.79622e-25	-2.40815e-24	-2.91886e-25	-1.23453e-24	-1.05812e-24	-4.43155e-25			231	-5.98314e-25	-5.69375e-25	-3.61985e-25	-1.36509e-24	-3.46129e-25	-1.17456e-24	-5.88767e-25	-4.70855e-25			231	0	1.08818e-10	0	0	0	0	0	0
232	-1.43701e-25	-8.64383e-26	-9.46015e-26	-4.81581e-25	-5.67395e-26	-2.42612e-25	-2.11102e-25	-8.65189e-26			232	-1.1432e-25	-1.08791e-25	-6.91648e-26	-2.60827e-25	-6.61349e-26	-2.24423e-25	-1.12496e-25	-8.99662e-26			232	0	0	0	0	0	0	0	0
233	-2.83126e-26	-1.67902e-26	-1.86594e-26	-9.63067e-26	-1.10295e-26	-4.76782e-26	-4.21162e-26	-1.68914e-26			233	-2.18431e-26	-2.07868e-26	-1.32154e-26	-4.98363e-26	-1.26364e-26	-4.28807e-26	-2.14947e-26	-1.71899e-26			233	0	0	0	0	0	0	0	0
234	-5.57831e-27	-3.26143e-27	-3.68041e-27	-1.92594e-26	-2.14402e-27	-9.36977e-27	-8.40248e-27	-3.29779e-27			234	-4.17356e-27	-3.97175e-27	-2.52507e-27	-9.52222e-27	-2.41444e-27	-8.19324e-27	-4.107e-27	-3.28447e-27			234	0	0	0	0	0	0	0	0
235	-1.09907e-27	-6.33518e-28	-7.25932e-28	-3.85151e-27	-4.16775e-28	-1.84135e-27	-1.67635e-27	-6.4384e-28			235	-7.97443e-28	-7.58886e-28	-4.82466e-28	-1.81941e-27	-4.61328e-28	-1.56549e-27	-7.84728e-28	-6.27563e-28			235	0	0	0	0	0	0	0	0
236	-2.16544e-28	-1.23058e-28	-1.43184e-28	-7.70225e-28	-8.10165e-29	-3.61865e-28	-3.34444e-28	-1.257e-28			236	-1.52367e-28	-1.45001e-28	-9.21852e-29	-3.47635e-28	-8.8146e-29	-2.99119e-28	-1.49938e-28	-1.19909e-28			236	0	0	0	0	0	0	0	0
237	-4.26647e-29	-2.39035e-29	-2.82419e-29	-1.5403e-28	-1.57487e-29	-7.11139e-29	-6.6724e-29	-2.45409e-29			237	-2.91129e-29	-2.77055e-29	-1.76139e-29	-6.64226e-29	-1.68421e-29	-5.71528e-29	-2.86488e-29	-2.29109e-29			237	0	0	0	0	0	0	0	0
238	-8.40604e-30	-4.64314e-30	-5.57049e-30	-3.08029e-29	-3.06138e-30	-1.39754e-29	-1.33119e-29	-4.79121e-30			238	-5.5626e-30	-5.2937e-30	-3.3655e-30	-1.26914e-29	-3.21802e-30	-1.09202e-29	-5.47395e-30	-4.37759e-30			238	0	0	0	0	0	0	0	0
239	-1.6562e-30	-9.01909e-31	-1.09873e-30	-6.15997e-30	-5.95099e-31	-2.74645e-30	-2.65582e-30	-9.35408e-31			239	-1.06285e-30	-1.01147e-30	-6.43048e-31	-2.42494e-30	-6.14868e-31	-2.08653e-30	-1.04591e-30	-8.36427e-31			239	0	0	0	0	0	0	0	0
240	-1	-1	-1	-1	-1	-1	-1	-1			240	-1	-1	-1	-1	-1	-1	-1	-1			240	36.578	36.6569	38.7071	35.0492	38.6256	35.0737	36.8751	37.2109
241	-1	-1	-1	-1	-1	-1	-1	-1			241	-1	-1	-1	-1	-1	-1	-1	-1			241	35.1654	35.2953	37.7926	33.7963	37.7228	33.7963	35.6189	36.0517
242	-1	-1	-1	-1	-1	-1	-1	-1			242	-1	-1	-1	-1	-1	-1	-1	-1			242	35.0845	35.1411	36.8987	34.661	36.8435	34.695	35.184	35.2736
243	-1	-1	-1	-1	-1	-1	-1	-1			243	-1	-1	-1	-1	-1	-1	-1	-1			243	34.1335	34.2154	35.1816	34.06	35.1112	33.9914	34.2407	34.212
244	-0.815169	-0.807598	-0.549148	-1	-0.545632	-1	-0.772524	-0.708809			244	-1	-1	-1	-1	-1	-1	-1	-1			244	33.7331	33.7272	34.4585	33.7963	34.4545	33.7963	33.7199	33.7536
245	-0.352107	-0.346722	-0.229235	-0.519492	-0.226761	-0.501535	-0.333305	-0.301358			245	-0.756224	-0.745001	-0.481798	-1	-0.473973	-1	-0.715151	-0.639622			245	33.4623	33.4591	33.7614	33.5418	33.5314	33.5425	33.443	33.4142
246	-0.112261	-0.109442	-0.0691818	-0.175919	-0.0680263	-0.168018	-0.106019	-0.0937848			246	-0.242844	-0.236852	-0.146332	-0.388561	-0.143079	-0.368888	-0.229106	-0.200408			246	26.1354	25.6857	16.7812	32.3984	16.3848	31.5842	25.6385	23.4338
247	-0.0258107	-0.0250982	-0.0153253	-0.0427915	-0.0151125	-0.0404279	-0.0243267	-0.021255			247	-0.0559813	-0.054132	-0.0323999	-0.094826	-0.0315536	-0.0890402	-0.052707	-0.0453168			247	6.81683	6.39649	3.77617	12.0448	3.65988	11.2181	6.43195	5.42572
248	-0.00522674	-0.00507214	-0.00307522	-0.00873984	-0.00302873	-0.00826844	-0.00490889	-0.00428498			248	-0.0111442	-0.0107522	-0.00638705	-0.0191779	-0.00621421	-0.0179472	-0.0104876	-0.00897797			248	1.36186	1.27473	0.74639	2.44957	0.722645	2.27171	1.28432	1.07829
249	-0.00102543	-0.000994407	-0.000602181	-0.00172226	-0.000592775	-0.00162624	-0.000963082	-0.000839711			249	-0.00214657	-0.00207011	-0.00122784	-0.00370593	-0.00119438	-0.0034657	-0.0020199	-0.00172763			249	0.26252	0.245605	0.143569	0.473863	0.138973	0.439121	0.247548	0.207637
250	-0.000199907	-0.000193793	-0.000117354	-0.000336391	-0.000115479	-0.000317196	-0.000187769	-0.00016364			250	-0.000410781	-0.000396115	-0.000234878	-0.000709633	-0.000228469	-0.000663544	-0.000386534	-0.00033055			250	0.0502476	0.0470071	0.0274686	0.0907616	0.026588	0.0840947	0.0473808	0.0397346
251	-3.89245e-05	-3.77237e-05	-2.2849e-05	-6.55914e-05	-2.24766e-05	-6.17695e-05	-3.65646e-05	-3.18555e-05			251	-7.85114e-05	-7.57067e-05	-4.48882e-05	-0.000135646	-4.36631e-05	-0.000126833	-7.38766e-05	-6.31747e-05			251	0.00960456	0.0089853	0.00525008	0.0173508	0.00508174	0.0160758	0.00905655	0.00759478
252	-7.57732e-06	-7.34166e-06	-4.44795e-06	-1.27852e-05	-4.37405e-06	-1.20251e-05	-7.11866e-06	-6.19996e-06			252	-1.50021e-05	-1.44661e-05	-8.57718e-06	-2.59199e-05	-8.34306e-06	-2.42358e-05	-1.41164e-05	-1.20714e-05			252	0.00183539	0.0017171	0.00100326	0.00331573	0.000971083	0.00307206	0.00173066	0.00145132
253	-1.47499e-06	-1.42875e-06	-8.65843e-07	-2.49196e-06	-8.51181e-07	-2.34086e-06	-1.38585e-06	-1.20664e-06			253	-2.86648e-06	-2.76406e-06	-1.63886e-06	-4.95258e-06	-1.59412e-06	-4.63081e-06	-2.69725e-06	-2.30652e-06			253	0.000350716	0.000328125	0.000191708	0.000633591	0.00018556	0.000587027	0.000330704	0.000277327
254	-2.87117e-07	-2.78044e-07	-1.68545e-07	-4.857e-07	-1.65637e-07	-4.55678e-07	-2.69793e-07	-2.34835e-07			254	-5.47701e-07	-5.28129e-07	-3.13138e-07	-9.46292e-07	-3.0459e-07	-8.84811e-07	-5.15364e-07	-4.40708e-07			254	6.70164e-05	6.27018e-05	3.66326e-05	0.000121069	3.54578e-05	0.000112171	6.31921e-05	5.29928e-05
255	-5.58891e-08	-5.41092e-08	-3.28088e-08	-9.46662e-08	-3.22324e-08	-8.87033e-08	-5.25224e-08	-4.57032e-08			255	-1.0465e-07	-1.0091e-07	-5.98314e-08	-1.80808e-07	-5.81981e-08	-1.69061e-07	-9.84707e-08	-8.42063e-08			255	1.28058e-05	1.19818e-05	6.99995e-06	2.31343e-05	6.77546e-06	2.14341e-05	1.2075e-05	1.01261e-05
256	-1.08792e-08	-1.053e-08	-6.38655e-09	-1.84511e-08	-6.27232e-09	-1.72672e-08	-1.02249e-08	-8.8947e-09			256	-1.99954e-08	-1.92808e-08	-1.1432e-08	-3.4547e-08	-1.11199e-08	-3.23025e-08	-1.88148e-08	-1.60893e-08			256	2.44698e-06	2.28962e-06	1.33758e-06	4.42059e-06	1.29469e-06	4.0957e-06	2.30733e-06	1.93495e-06
257	-2.1177e-09	-2.04921e-09	-1.2432e-09	-3.59624e-09	-1.22057e-09	-3.36127e-09	-1.99054e-09	-1.73107e-09			257	-3.82054e-09	-3.68398e-09	-2.18432e-09	-6.60088e-09	-2.12469e-09	-6.17205e-09	-3.59494e-09	-3.0742e-09			257	4.67585e-07	4.37526e-07	2.55596e-07	8.44705e-07	2.474e-07	7.82617e-07	4.40894e-07	3.69739e-07
258	-4.12224e-10	-3.98789e-10	-2.42001e-10	-7.00931e-10	-2.37519e-10	-6.54312e-10	-3.87512e-10	-3.36899e-10			258	-7.29991e-10	-7.03897e-10	-4.17358e-10	-1.26123e-09	-4.05964e-10	-1.1793e-09	-6.86886e-10	-5.87388e-10			258	8.93411e-08	8.36052e-08	4.88422e-08	1.61409e-07	4.72793e-08	1.49551e-07	8.4246e-08	7.06608e-08
259	-8.0242e-11	-7.76068e-11	-4.71078e-11	-1.36616e-10	-4.62204e-11	-1.2737e-10	-7.54394e-11	-6.55668e-11			259	-1.3948e-10	-1.34493e-10	-7.97448e-11	-2.40983e-10	-7.75677e-11	-2.25328e-10	-1.31243e-10	-1.12233e-10			259	1.68169e-08	1.56793e-08	9.19775e-09	3.03879e-08	8.90479e-09	2.81556e-08	1.58602e-08	1.32999e-08
260	-1.56196e-11	-1.51028e-11	-9.16998e-12	-2.66274e-11	-8.99434e-12	-2.47941e-11	-1.46863e-11	-1.27605e-11			260	-2.66505e-11	-2.56977e-11	-1.52369e-11	-4.60446e-11	-1.48209e-11	-4.30535e-11	-2.50767e-11	-2.14443e-11			260	3.11327e-09	2.43341e-09	1.5047e-09	5.78136e-09	1.46085e-09	5.32723e-09	2.94052e-09	2.16724e-09
261	-3.04046e-12	-2.9391e-12	-1.78502e-12	-5.18986e-12	-1.75027e-12	-4.82647e-12	-2.85907e-12	-2.48343e-12			261	-5.09211e-12	-4.91005e-12	-2.91132e-12	-8.79773e-12	-2.83183e-12	-8.22624e-12	-4.7914e-12	-4.09738e-12			261	4.82111e-10	4.06092e-10	2.48464e-10	8.73476e-10	2.49555e-10	8.1255e-10	4.45125e-10	3.58768e-10
262	-5.91845e-13	-5.71968e-13	-3.47472e-13	-1.01154e-12	-3.40596e-13	-9.39532e-13	-5.56594e-13	-4.83322e-13			262	-9.72953e-13	-9.38162e-13	-5.56266e-13	-1.68098e-12	-5.41078e-13	-1.57179e-12	-9.15492e-13	-7.82888e-13			262	1.73878e-10	1.7577e-10	1.24968e-10	2.23557e-10	1.29891e-10	2.20853e-10	1.71189e-10	1.61413e-10
263	-1.15206e-13	-1.11309e-13	-6.76386e-14	-1.97155e-13	-6.62789e-14	-1.82891e-13	-1.08356e-13	-9.40634e-14			263	-1.85902e-13	-1.79255e-13	-1.06286e-13	-3.21185e-13	-1.03384e-13	-3.00322e-13	-1.74923e-13	-1.49587e-13			263	1.73878e-10	1.7577e-10	1.24968e-10	2.23557e-10	1.29891e-10	2.20853e-10	1.71189e-10	1.61413e-10
264	-2.24256e-14	-2.16614e-14	-1.31665e-14	-3.84269e-14	-1.28976e-14	-3.5602e-14	-2.10943e-14	-1.83065e-14			264	-3.55205e-14	-3.42502e-14	-2.03081e-14	-6.13687e-14	-1.97536e-14	-5.73826e-14	-3.34225e-14	-2.85816e-14			264	1.73878e-10	1.62249e-10	1.24968e-10	2.23557e-10	1.19899e-10	2.20853e-10	1.71189e-10	1.48997e-10
265	-4.3653e-15	-4.21544e-15	-2.56298e-15	-7.48966e-15	-2.50984e-15	-6.93037e-15	-4.10657e-15	-3.56278e-15			265	-6.78691e-15	-6.54417e-15	-3.88028e-15	-1.17257e-14	-3.77432e-15	-1.09641e-14	-6.38605e-15	-5.4611e-15			265	1.60503e-10	1.62249e-10	1.14717e-10	2.0636e-10	1.19899e-10	2.03864e-10	1.5802e-10	1.48997e-10
266	-8.49733e-16	-8.20352e-16	-4.98909e-16	-1.45978e-15	-4.88406e-16	-1.34908e-15	-7.99453e-16	-6.93383e-16			266	-1.29678e-15	-1.25039e-15	-7.41406e-16	-2.24043e-15	-7.2116e-16	-2.09491e-15	-1.22018e-15	-1.04346e-15			266	1.60503e-10	1.62249e-10	1.14717e-10	2.0636e-10	1.09245e-10	2.03864e-10	1.5802e-10	1.48997e-10
267	-1.65406e-16	-1.59646e-16	-9.71173e-17	-2.84522e-16	-9.50421e-17	-2.62615e-16	-1.55635e-16	-1.34945e-16			267	-2.47776e-16	-2.38913e-16	-1.41661e-16	-4.28079e-16	-1.37792e-16	-4.00275e-16	-2.3314e-16	-1.99374e-16			267	1.60503e-10	1.54262e-10	1.05157e-10	1.87985e-10	1.09245e-10	1.85711e-10	1.43978e-10	1.35756e-10
268	-3.21973e-17	-3.10681e-17	-1.89048e-17	-5.54552e-17	-1.84949e-17	-5.11212e-17	-3.02984e-17	-2.62629e-17			268	-4.73426e-17	-4.5649e-17	-2.70672e-17	-8.1793e-17	-2.6328e-17	-7.64807e-17	-4.45461e-17	-3.80944e-17			268	1.46211e-10	1.54262e-10	1.05157e-10	1.87985e-10	1.09245e-10	1.85711e-10	1.43978e-10	1.35756e-10
269	-6.26741e-18	-6.04605e-18	-3.68e-18	-1.08086e-17	-3.59904e-18	-9.95137e-18	-5.89839e-18	-5.11124e-18			269	-9.04578e-18	-8.72216e-18	-5.17173e-18	-1.56282e-17	-5.0305e-18	-1.46132e-17	-8.51142e-18	-7.27872e-18			269	1.46211e-10	1.36023e-10	1.05157e-10	1.87985e-10	9.88294e-11	1.7345e-10	1.43978e-10	1.22814e-10
270	-1.21999e-18	-1.1766e-18	-7.16346e-19	-2.10667e-18	-7.00361e-19	-1.93716e-18	-1.14828e-18	-9.94742e-19			270	-1.72838e-18	-1.66654e-18	-9.88165e-19	-2.98607e-18	-9.61178e-19	-2.79214e-18	-1.62628e-18	-1.39075e-18			270	1.36557e-10	1.36023e-10	9.88862e-11	1.75573e-10	9.88294e-11	1.7345e-10	1.30251e-10	1.22814e-10
271	-2.37479e-19	-2.28974e-19	-1.39444e-19	-4.10603e-19	-1.36288e-19	-3.77091e-19	-2.23543e-19	-1.93595e-19			271	-3.30243e-19	-3.18426e-19	-1.88809e-19	-5.70548e-19	-1.83653e-19	-5.33495e-19	-3.10733e-19	-2.65731e-19			271	1.36557e-10	1.36023e-10	9.88862e-11	1.75573e-10	9.88294e-11	1.7345e-10	1.30251e-10	1.22814e-10
272	-4.62268e-20	-4.45598e-20	-2.7144e-20	-8.00293e-20	-2.65212e-20	-7.34054e-20	-4.35185e-20	-3.76772e-20			272	-6.30996e-20	-6.08416e-20	-3.60758e-20	-1.09015e-19	-3.50905e-20	-1.01935e-19	-5.93717e-20	-5.07733e-20			272	1.36557e-10	1.2242e-10	9.88862e-11	1.58016e-10	8.89464e-11	1.56105e-10	1.30251e-10	1.10532e-10
273	-8.99835e-21	-8.67163e-21	-5.28384e-21	-1.55982e-20	-5.16093e-21	-1.42893e-20	-8.47203e-21	-7.33269e-21			273	-1.20565e-20	-1.1625e-20	-6.89302e-21	-2.08294e-20	-6.70476e-21	-1.94767e-20	-1.13442e-20	-9.70129e-21			273	1.22901e-10	1.2242e-10	8.89976e-11	1.58016e-10	8.89464e-11	1.56105e-10	1.17226e-10	1.10532e-10
274	-1.75159e-21	-1.68755e-21	-1.02855e-21	-3.0402e-21	-1.0043e-21	-2.78158e-21	-1.6493e-21	-1.42708e-21			274	-2.30363e-21	-2.22119e-21	-1.31705e-21	-3.97987e-21	-1.28108e-21	-3.72142e-21	-2.16753e-21	-1.85363e-21			274	1.22901e-10	1.2242e-10	8.89976e-11	1.58016e-10	8.89464e-11	1.56105e-10	1.17226e-10	1.10532e-10
275	-3.40957e-22	-3.28409e-22	-2.00217e-22	-5.92556e-22	-1.95433e-22	-5.41468e-22	-3.21081e-22	-2.77736e-22			275	-4.40156e-22	-4.24402e-22	-2.5165e-22	-7.60433e-22	-2.44776e-22	-7.11053e-22	-4.14149e-22	-3.54174e-22			275	1.22901e-10	1.08818e-10	8.89976e-11	1.40459e-10	7.90635e-11	1.3876e-10	1.17226e-10	9.82509e-11
276	-6.63695e-23	-6.39105e-23	-3.89741e-23	-1.15493e-22	-3.80306e-23	-1.05403e-22	-6.25069e-23	-5.40525e-23			276	-8.41009e-23	-8.10904e-23	-4.80828e-23	-1.45296e-22	-4.67694e-23	-1.35861e-22	-7.91315e-23	-6.76722e-23			276	1.09246e-10	1.08818e-10	7.91089e-11	1.40459e-10	7.90635e-11	1.3876e-10	1.04201e-10	9.82509e-11
277	-1.29193e-23	-1.24374e-23	-7.58667e-24	-2.25104e-23	-7.40063e-24	-2.05181e-23	-1.21686e-23	-1.05196e-23			277	-1.60692e-23	-1.54939e-23	-9.1872e-24	-2.77617e-23	-8.93625e-24	-2.5959e-23	-1.51197e-23	-1.29302e-23			277	1.09246e-10	1.08818e-10	7.91089e-11	1.40459e-10	7.90635e-11	1.3876e-10	1.04201e-10	9.82509e-11
278	-2.51481e-24	-2.4204e-24	-1.47682e-24	-4.38742e-24	-1.44014e-24	-3.99409e-24	-2.36894e-24	-2.04731e-24			278	-3.07035e-24	-2.96043e-24	-1.7554e-24	-5.30442e-24	-1.70745e-24	-4.95999e-24	-2.88891e-24	-2.47057e-24			278	1.09246e-10	1.08818e-10	7.91089e-11	1.40459e-10	0	1.3876e-10	1.04201e-10	9.82509e-11
279	-4.89525e-25	-4.71025e-25	-2.87477e-25	-8.55137e-25	-2.80246e-25	-7.77498e-25	-4.61178e-25	-3.98445e-25			279	-5.86652e-25	-5.65648e-25	-3.35405e-25	-1.01351e-24	-3.26243e-25	-9.47706e-25	-5.51985e-25	-4.72053e-25			279	1.09246e-10	0	0	0	0	0	0	0
280	-9.52891e-26	-9.16644e-26	-5.596e-26	-1.66672e-25	-5.45349e-26	-1.5135e-25	-8.97804e-26	-7.75448e-26			280	-1.12092e-25	-1.08078e-25	-6.4086e-26	-1.93652e-25	-6.23353e-26	-1.81078e-25	-1.05468e-25	-9.01954e-26			280	0	0	0	0	0	0	0	0
281	-1.85486e-26	-1.78385e-26	-1.08931e-26	-3.24855e-26	-1.06123e-26	-2.9462e-26	-1.74781e-26	-1.50917e-26			281	-2.14175e-26	-2.06505e-26	-1.22449e-26	-3.70011e-26	-1.19104e-26	-3.45987e-26	-2.01517e-26	-1.72337e-26			281	0	0	0	0	0	0	0	0
282	-3.61061e-27	-3.47148e-27	-2.12045e-27	-6.33164e-27	-2.06512e-27	-5.73515e-27	-3.40258e-27	-2.93712e-27			282	-4.09224e-27	-3.94569e-27	-2.33965e-27	-7.06979e-27	-2.27573e-27	-6.61077e-27	-3.85039e-27	-3.29285e-27			282	0	0	0	0	0	0	0	0
283	-7.02828e-28	-6.75573e-28	-4.12766e-28	-1.23408e-27	-4.01865e-28	-1.11642e-27	-6.62403e-28	-5.71618e-28			283	-7.81906e-28	-7.53903e-28	-4.47037e-28	-1.35082e-27	-4.34824e-28	-1.26312e-27	-7.35694e-28	-6.29166e-28			283	0	0	0	0	0	0	0	0
284	-1.3681e-28	-1.31471e-28	-8.03489e-29	-2.4053e-28	-7.82015e-29	-2.17324e-28	-1.28954e-28	-1.11247e-28			284	-1.49399e-28	-1.44048e-28	-8.54155e-29	-2.58102e-28	-8.30819e-29	-2.41345e-28	-1.40569e-28	-1.20215e-28			284	0	0	0	0	0	0	0	0
285	-2.66309e-29	-2.55851e-29	-1.56407e-29	-4.68809e-29	-1.52178e-29	-4.23048e-29	-2.51044e-29	-2.16508e-29			285	-2.85458e-29	-2.75233e-29	-1.63204e-29	-4.93154e-29	-1.58745e-29	-4.61138e-29	-2.68585e-29	-2.29696e-29			285	0	0	0	0	0	0	0	0
286	-5.18388e-30	-4.97902e-30	-3.0446e-30	-9.1374e-30	-2.96132e-30	-8.23514e-30	-4.88723e-30	-4.21365e-30			286	-5.45425e-30	-5.25887e-30	-3.11834e-30	-9.42269e-30	-3.03314e-30	-8.81097e-30	-5.13186e-30	-4.3888e-30			286	0	0	0	0	0	0	0	0
287	-1.00908e-30	-9.68949e-31	-5.92661e-31	-1.78094e-30	-5.76263e-31	-1.60307e-30	-9.51429e-31	-8.20054e-31			287	-1.04215e-30	-1.00481e-30	-5.95823e-31	-1.80039e-30	-5.79542e-31	-1.68351e-30	-9.80544e-31	-8.38571e-31			287	0	0	0	0	0	0	0	0
288	-1	-1	-1	-1	-1	-1	-1	-1			288	-1	-1	-1	-1	-1	-1	-1	-1			288	36.5081	36.6171	39.0843	34.4508	39.0554	34.5203	36.8365	37.3273
Lysine											Aspartate											Arginine
Time (h)	1:1:1	1:1:0.001	1:0.001:1	0.001:1:1	1:0.001:0.001	0.001:1:0.001	0.001:0.001:1	1:0.126:0.013			Time (h)	1:1:1	1:1:0.001	1:0.001:1	0.001:1:1	1:0.001:0.001	0.001:1:0.001	0.001:0.001:1	1:0.126:0.013			Time (h)	1:1:1	1:1:0.001	1:0.001:1	0.001:1:1	1:0.001:0.001	0.001:1:0.001	0.001:0.001:1	1:0.126:0.013
1	-0.784578	-0.784578	-0.784578	-0.784578	-0.784578	-0.784578	-0.784578	-0.784578			1	-1	-1	-1	-1	-1	-1	-1	-1			1	-0.678091	-0.678091	-0.678091	-0.678091	-0.678091	-0.678091	-0.678091	-0.678091
2	-0.784578	-0.784578	-0.784578	-0.784578	-0.784578	-0.784578	-0.784578	-0.784578			2	-1	-1	-1	-1	-1	-1	-1	-1			2	-0.678091	-0.678091	-0.678091	-0.678091	-0.678091	-0.678091	-0.678091	-0.678091
3	-0.784578	-0.784578	-0.784578	-0.784578	-0.784578	-0.784578	-0.784578	-0.784578			3	-1	-1	-1	-1	-1	-1	-1	-1			3	-0.678091	-0.678091	-0.678091	-0.678091	-0.678091	-0.678091	-0.678091	-0.678091
4	-0.784578	-0.784578	-0.784578	-0.784578	-0.784578	-0.784578	-0.784578	-0.784578			4	-1	-1	-1	-1	-1	-1	-1	-1			4	-0.678091	-0.678091	-0.678091	-0.678091	-0.678091	-0.678091	-0.678091	-0.678091
5	-0.784578	-0.784578	-0.784578	-0.784578	-0.784578	-0.784578	-0.784578	-0.784578			5	-1	-1	-1	-1	-1	-1	-1	-1			5	-0.678091	-0.678091	-0.678091	-0.678091	-0.678091	-0.678091	-0.678091	-0.678091
6	-0.784578	-0.784578	-0.784578	-0.784578	-0.784578	-0.784578	-0.784578	-0.784578			6	-1	-1	-1	-1	-1	-1	-1	-1			6	-0.678091	-0.678091	-0.678091	-0.678091	-0.678091	-0.678091	-0.678091	-0.678091
7	-0.784578	-0.784578	-0.784578	-0.784578	-0.784578	-0.784578	-0.784578	-0.784578			7	-1	-1	-1	-1	-1	-1	-1	-1			7	-0.678091	-0.678091	-0.678091	-0.678091	-0.678091	-0.678091	-0.678091	-0.678091
8	-0.784578	-0.784578	-0.784578	-0.784578	-0.784578	-0.784578	-0.784578	-0.784578			8	-1	-1	-1	-1	-1	-1	-1	-1			8	-0.678091	-0.678091	-0.678091	-0.678091	-0.678091	-0.678091	-0.678091	-0.678091
9	-0.784578	-0.784578	-0.784578	-0.784578	-0.784578	-0.784578	-0.784578	-0.784578			9	-1	-1	-1	-1	-1	-1	-1	-1			9	-0.678091	-0.678091	-0.678091	-0.678091	-0.678091	-0.678091	-0.678091	-0.678091
10	-0.784578	-0.784578	-0.784578	-0.784578	-0.784578	-0.784578	-0.784578	-0.784578			10	-1	-1	-1	-1	-1	-1	-1	-1			10	-0.678091	-0.678091	-0.678091	-0.678091	-0.678091	-0.678091	-0.678091	-0.678091
11	-0.784578	-0.784578	-0.784578	-0.784578	-0.784578	-0.784578	-0.784578	-0.784578			11	-1	-1	-1	-1	-1	-1	-1	-1			11	-0.678091	-0.678091	-0.678091	-0.678091	-0.678091	-0.678091	-0.678091	-0.678091
12	-0.784578	-0.784578	-0.784578	-0.784578	-0.784578	-0.784578	-0.784578	-0.784578			12	-1	-1	-1	-1	-1	-1	-1	-1			12	-0.678091	-0.678091	-0.678091	-0.678091	-0.678091	-0.678091	-0.678091	-0.678091
13	-0.784578	-0.784578	-0.784578	-0.784578	-0.784578	-0.784578	-0.784578	-0.784578			13	-1	-1	-1	-1	-1	-1	-1	-1			13	-0.678091	-0.678091	-0.678091	-0.678091	-0.678091	-0.678091	-0.678091	-0.678091
14	-0.784578	-0.784578	-0.784578	-0.784578	-0.784578	-0.784578	-0.784578	-0.784578			14	-1	-1	-1	-1	-1	-1	-1	-1			14	-0.678091	-0.678091	-0.678091	-0.678091	-0.678091	-0.678091	-0.678091	-0.678091
15	-0.784578	-0.784578	-0.784578	-0.784578	-0.784578	-0.784578	-0.784578	-0.784578			15	-1	-1	-1	-1	-1	-1	-1	-1			15	-0.678091	-0.678091	-0.678091	-0.678091	-0.678091	-0.678091	-0.678091	-0.678091
16	-0.784578	-0.784578	-0.784578	-0.784578	-0.784578	-0.784578	-0.784578	-0.784578			16	-1	-1	-1	-1	-1	-1	-1	-1			16	-0.678091	-0.678091	-0.678091	-0.678091	-0.678091	-0.678091	-0.678091	-0.678091
17	-0.784578	-0.784578	-0.784578	-0.784578	-0.784578	-0.784578	-0.784578	-0.784578			17	-1	-1	-1	-1	-1	-1	-1	-1			17	-0.678091	-0.678091	-0.678091	-0.678091	-0.678091	-0.678091	-0.678091	-0.678091
18	-0.784578	-0.784578	-0.784578	-0.784578	-0.784578	-0.784578	-0.784578	-0.784578			18	-1	-1	-1	-1	-1	-1	-1	-1			18	-0.678091	-0.678091	-0.678091	-0.678091	-0.678091	-0.678091	-0.678091	-0.678091
19	-0.784578	-0.784578	-0.784578	-0.784578	-0.784578	-0.784578	-0.784578	-0.784578			19	-1	-1	-1	-1	-1	-1	-1	-1			19	-0.678091	-0.678091	-0.678091	-0.678091	-0.678091	-0.678091	-0.678091	-0.678091
20	-0.784578	-0.784578	-0.784578	-0.784578	-0.784578	-0.784578	-0.784578	-0.784578			20	-1	-1	-1	-1	-1	-1	-1	-1			20	-0.678091	-0.678091	-0.678091	-0.678091	-0.678091	-0.678091	-0.678091	-0.678091
21	-0.784578	-0.784578	-0.784578	-0.784578	-0.784578	-0.784578	-0.784578	-0.784578			21	-1	-1	-0.976612	-1	-1	-1	-1	-1			21	-0.678091	-0.678091	-0.678091	-0.678091	-0.678091	-0.678091	-0.678091	-0.678091
22	-0.784578	-0.784578	-0.784578	-0.784578	-0.784578	-0.784578	-0.784578	-0.784578			22	-0.73467	-0.99522	-0.58088	-1	-0.802462	-1	-1	-0.941083			22	-0.678091	-0.678091	-0.54895	-0.678091	-0.60454	-0.678091	-0.678091	-0.678091
23	-0.784578	-0.784578	-0.784578	-0.784578	-0.784578	-0.784578	-0.784578	-0.784578			23	-0.336103	-0.497426	-0.285629	-1	-0.436882	-1	-1	-0.494745			23	-0.327851	-0.378081	-0.281156	-0.678091	-0.328163	-0.678091	-0.678091	-0.380843
24	-0.720062	-0.784578	-0.721752	-0.784578	-0.784578	-0.784578	-0.784578	-0.784578			24	-0.118018	-0.191648	-0.111194	-1	-0.189846	-1	-1	-0.205042			24	-0.115104	-0.145387	-0.109555	-0.678091	-0.142288	-0.678091	-0.678091	-0.157533
25	-0.297715	-0.394238	-0.390755	-0.784578	-0.545234	-0.784578	-0.784578	-0.545187			25	-0.0302579	-0.0532137	-0.0326495	-1	-0.0621754	-1	-1	-0.0630463			25	-0.0295093	-0.0403332	-0.0321668	-0.678091	-0.0465465	-0.678091	-0.678091	-0.048392
26	-0.062472	-0.0844599	-0.0937654	-0.784578	-0.13667	-0.784578	-0.784578	-0.125559			26	-0.00624255	-0.0112765	-0.00723406	-1	-0.0147052	-1	-1	-0.0141837			26	-0.006088	-0.00854473	-0.00712702	-0.678091	-0.0110041	-0.678091	-0.678091	-0.0108833
27	-0.0121439	-0.0165224	-0.0185766	-0.784578	-0.0275375	-0.784578	-0.784578	-0.0249447			27	-0.00121126	-0.00220074	-0.00142759	-1	-0.00294699	-1	-1	-0.00280669			27	-0.00118127	-0.0016675	-0.00140647	-0.678091	-0.00220502	-0.678091	-0.678091	-0.00215343
28	-0.00232783	-0.00317119	-0.00357444	-0.784578	-0.00531704	-0.784578	-0.784578	-0.00480262			28	-0.000232101	-0.000422197	-0.000274479	-1	-0.000568389	-1	-1	-0.000539942			28	-0.000226354	-0.000319895	-0.000270417	-0.678091	-0.000425276	-0.678091	-0.678091	-0.000414264
29	-0.000445008	-0.000606402	-0.000683845	-0.784578	-0.00101794	-0.784578	-0.784578	-0.000918944			29	-4.43674e-05	-8.07262e-05	-5.25041e-05	-1	-0.000108795	-1	-1	-0.000103298			29	-4.32688e-05	-6.11653e-05	-5.1727e-05	-0.678091	-8.14012e-05	-0.678091	-0.678091	-7.92539e-05
30	-8.50274e-05	-0.000115875	-0.000130685	-0.784578	-0.000194566	-0.784578	-0.784578	-0.000175624			30	-8.47715e-06	-1.54254e-05	-1.00334e-05	-1	-2.07938e-05	-1	-1	-1.97412e-05			30	-8.26724e-06	-1.16876e-05	-9.88494e-06	-0.678091	-1.55581e-05	-0.678091	-0.678091	-1.51461e-05
31	-1.62445e-05	-2.21391e-05	-2.49692e-05	-0.784578	-3.7177e-05	-0.784578	-0.784578	-3.35567e-05			31	-1.61956e-06	-2.94717e-06	-1.91702e-06	-1	-3.97317e-06	-1	-1	-3.77196e-06			31	-1.57946e-06	-2.23304e-06	-1.88864e-06	-0.678091	-2.97276e-06	-0.678091	-0.678091	-2.89398e-06
32	-3.10346e-06	-4.22979e-06	-4.77052e-06	-0.784578	-7.10321e-06	-0.784578	-0.784578	-6.41144e-06			32	-3.09412e-07	-5.63072e-07	-3.66257e-07	-1	-7.59131e-07	-1	-1	-7.20681e-07			32	-3.0175e-07	-4.26633e-07	-3.60836e-07	-0.678091	-5.67989e-07	-0.678091	-0.678091	-5.52932e-07
33	-5.92905e-07	-8.0812e-07	-9.11429e-07	-0.784578	-1.35716e-06	-0.784578	-0.784578	-1.22498e-06			33	-5.91119e-08	-1.07577e-07	-6.9975e-08	-1	-1.45042e-07	-1	-1	-1.37694e-07			33	-5.76482e-08	-8.15101e-08	-6.89393e-08	-0.678091	-1.08521e-07	-0.678091	-0.678091	-1.05644e-07
34	-1.13272e-07	-1.54395e-07	-1.74132e-07	-0.784578	-2.59302e-07	-0.784578	-0.784578	-2.34046e-07			34	-1.12931e-08	-2.05531e-08	-1.3369e-08	-0.726073	-2.7712e-08	-1	-0.646797	-2.6308e-08			34	-1.10135e-08	-1.55728e-08	-1.31711e-08	-0.678091	-2.07343e-08	-0.678091	-0.678091	-2.01844e-08
35	-2.16403e-08	-2.94977e-08	-3.32687e-08	-0.784578	-4.95428e-08	-0.784578	-0.784578	-4.47171e-08			35	-2.1575e-09	-3.92675e-09	-2.5542e-09	-0.298036	-5.29471e-09	-1	-0.346178	-5.02644e-09			35	-2.10408e-09	-2.97526e-09	-2.5164e-09	-0.678091	-3.96155e-09	-0.678091	-0.678091	-3.85646e-09
36	-4.13406e-09	-5.63556e-09	-6.35623e-09	-0.760355	-9.46589e-09	-0.784578	-0.784578	-8.54367e-09			36	-4.12182e-10	-7.50222e-10	-4.87991e-10	-0.096822	-1.01162e-09	-0.860834	-0.163541	-9.60357e-10			36	-4.01976e-10	-5.68435e-10	-4.80769e-10	-0.537286	-7.56902e-10	-0.678091	-0.678091	-7.3682e-10
37	-7.89945e-10	-1.07659e-09	-1.21429e-09	-0.395365	-1.80859e-09	-0.682112	-0.784578	-1.63249e-09			37	-7.87457e-11	-1.43333e-10	-9.32327e-11	-0.0242487	-1.93282e-10	-0.274447	-0.0676795	-1.83487e-10			37	-7.67958e-11	-1.08602e-10	-9.18528e-11	-0.156305	-1.44615e-10	-0.2762	-0.675424	-1.40778e-10
38	-1.50785e-10	-2.05761e-10	-2.31921e-10	-0.0880901	-3.45525e-10	-0.204972	-0.784578	-3.12031e-10			38	-1.5044e-11	-2.73844e-11	-1.78125e-11	-0.0050299	-3.69289e-11	-0.0636491	-0.0241484	-3.50572e-11			38	-1.46715e-11	-2.07488e-11	-1.75489e-11	-0.0324917	-2.76305e-11	-0.0636789	-0.398842	-2.68971e-11
39	-2.87635e-11	-3.93804e-11	-4.4409e-11	-0.0171552	-6.59613e-11	-0.0409696	-0.614878	-5.9642e-11			39	-2.87411e-12	-5.23189e-12	-3.40315e-12	-0.00097743	-7.05572e-12	-0.0134738	-0.00724997	-6.69806e-12			39	-2.80294e-12	-3.96415e-12	-3.35278e-12	-0.00631677	-5.27915e-12	-0.0126799	-0.179156	-5.13899e-12
40	0	0	-8.56379e-12	-0.00328973	-1.25514e-11	-0.0078976	-0.347463	-1.14469e-11			40	-5.49086e-13	-9.99575e-13	-6.50186e-13	-0.000187356	-1.34808e-12	-0.00276271	-0.00180515	-1.27974e-12			40	-5.3549e-13	-7.57367e-13	-6.40563e-13	-0.00121092	-1.00865e-12	-0.00244241	-0.0525688	-9.81861e-13
41	0	0	0	-0.000628963	0	-0.00151151	-0.134833	0			41	-1.04901e-13	-1.90973e-13	-1.24221e-13	-3.58175e-05	-2.57567e-13	-0.00056291	-0.000388299	-2.44508e-13			41	-1.02303e-13	-1.44698e-13	-1.22382e-13	-0.0002315	-1.92714e-13	-0.000467382	-0.0113203	-1.87595e-13
42	0	0	0	-0.000120182	0	-0.000288887	-0.0322715	0			42	-2.00409e-14	-3.64861e-14	-2.37329e-14	-6.84391e-06	-4.92114e-14	-0.000114555	-7.71676e-05	-4.6716e-14			42	-1.95446e-14	-2.76451e-14	-2.33816e-14	-4.42345e-05	-3.68204e-14	-8.93256e-05	-0.00225025	-3.58422e-14
43	0	0	0	-2.29619e-05	0	-5.51989e-05	-0.00622544	0			43	-3.82873e-15	-6.97083e-15	-4.53426e-15	-1.30759e-06	-9.40243e-15	-2.3307e-05	-1.48667e-05	-8.92562e-15			43	-3.73392e-15	-5.28172e-15	-4.46715e-15	-8.45137e-06	-7.03498e-15	-1.70677e-05	-0.000433543	-6.84805e-15
44	0	0	0	-4.38699e-06	0	-1.05465e-05	-0.00119165	0			44	-7.31463e-16	-1.33181e-15	-8.66289e-16	-2.49821e-07	-1.79645e-15	-4.74177e-06	-2.84501e-06	-1.70534e-15			44	-7.13351e-16	-1.00909e-15	-8.53467e-16	-1.61468e-06	-1.34412e-15	-3.26103e-06	-8.29666e-05	-1.3084e-15
45	0	0	0	-8.38154e-07	0	-2.01505e-06	-0.000227759	0			45	-1.39743e-16	-2.54447e-16	-1.65508e-16	-4.77293e-08	-3.43234e-16	-9.64696e-07	-5.43739e-07	-3.25824e-16			45	-1.36283e-16	-1.92792e-16	-1.63058e-16	-3.08491e-07	-2.5681e-16	-6.23061e-07	-1.58567e-05	-2.49983e-16
46	0	0	0	-1.60133e-07	0	-3.85e-07	-4.35191e-05	0			46	-2.66974e-17	-4.86131e-17	-3.1621e-17	-9.11889e-09	-6.5579e-17	-1.96264e-07	-1.03894e-07	-6.22522e-17			46	-2.60363e-17	-3.68336e-17	-3.1153e-17	-5.89385e-08	-4.90668e-17	-1.19043e-07	-3.02978e-06	-4.77621e-17
47	0	0	0	-3.05938e-08	0	-7.3559e-08	-8.31497e-06	0			47	-5.10043e-18	-9.28773e-18	-6.04132e-18	-1.7422e-09	-1.25297e-17	-3.99291e-08	-1.98505e-08	-1.1894e-17			47	-4.97413e-18	-7.03721e-18	-5.95191e-18	-1.12604e-08	-9.3748e-18	-2.27447e-08	-5.78884e-07	-9.12548e-18
48	-0.784578	-0.784578	-0.784578	-0.784578	-0.784578	-0.784578	-0.784578	-0.784578			48	-1	-1	-1	-1	-1	-1	-1	-1			48	-0.678091	-0.678091	-0.678091	-0.678091	-0.678091	-0.678091	-0.678091	-0.678091
49	-0.784578	-0.784578	-0.784578	-0.784578	-0.784578	-0.784578	-0.784578	-0.784578			49	-1	-1	-1	-1	-1	-1	-1	-1			49	-0.678091	-0.678091	-0.678091	-0.678091	-0.678091	-0.678091	-0.678091	-0.678091
50	-0.784578	-0.784578	-0.784578	-0.784578	-0.784578	-0.784578	-0.784578	-0.784578			50	-1	-1	-1	-1	-1	-1	-1	-1			50	-0.678091	-0.678091	-0.678091	-0.678091	-0.678091	-0.678091	-0.678091	-0.678091
51	-0.784578	-0.784578	-0.784578	-0.784578	-0.784578	-0.784578	-0.784578	-0.784578			51	-1	-1	-1	-1	-1	-1	-1	-1			51	-0.678091	-0.678091	-0.678091	-0.678091	-0.678091	-0.678091	-0.678091	-0.678091
52	-0.784578	-0.784578	-0.784578	-0.784578	-0.784578	-0.784578	-0.784578	-0.784578			52	-0.938456	-0.920459	-0.622915	-1	-0.607418	-1	-1	-0.772698			52	-0.678091	-0.678091	-0.522342	-0.678091	-0.457632	-0.678091	-0.678091	-0.592544
53	-0.784578	-0.784578	-0.784578	-0.784578	-0.784578	-0.784578	-0.784578	-0.784578			53	-0.412593	-0.395955	-0.274181	-1	-0.261251	-1	-0.548064	-0.330817			53	-0.353884	-0.300886	-0.233922	-0.678091	-0.196226	-0.678091	-0.678091	-0.253113
54	-0.649624	-0.605862	-0.578104	-0.784578	-0.495239	-0.784578	-0.784578	-0.588465			54	-0.135384	-0.124825	-0.091291	-0.702583	-0.0834522	-0.575592	-0.222966	-0.104562			54	-0.116	-0.0946923	-0.077811	-0.678091	-0.0625811	-0.513976	-0.336968	-0.0798787
55	-0.194099	-0.147562	-0.158927	-0.784578	-0.117834	-0.601902	-0.623848	-0.13879			55	-0.0320948	-0.0283949	-0.0220999	-0.245496	-0.0192549	-0.167907	-0.0702064	-0.0239117			55	-0.027489	-0.0215271	-0.0188297	-0.417683	-0.0144309	-0.149805	-0.10857	-0.0182569
56	-0.0391637	-0.0293892	-0.0323135	-0.414016	-0.0235638	-0.136391	-0.223566	-0.0276871			56	-0.00644237	-0.00563356	-0.00446521	-0.0635523	-0.00383376	-0.0365384	-0.0167565	-0.00475067			56	-0.00551731	-0.00427036	-0.00380411	-0.109453	-0.00287288	-0.0325897	-0.0259338	-0.00362672
57	-0.00756422	-0.00566136	-0.00625074	-0.0877557	-0.00454291	-0.0268485	-0.0518103	-0.00533522			57	-0.00124299	-0.00108438	-0.000862677	-0.0132063	-0.00073847	-0.00717394	-0.00341157	-0.000914689			57	-0.00106449	-0.000821957	-0.00073494	-0.0227615	-0.000553367	-0.00639822	-0.00528109	-0.000698266
58	-0.00144829	-0.00108341	-0.00119716	-0.0170877	-0.000869511	-0.00515982	-0.0100505	-0.00102106			58	-0.000237941	-0.000207485	-0.000165183	-0.00256668	-0.000141319	-0.001378	-0.000660665	-0.000175027			58	-0.000203771	-0.000157273	-0.000140724	-0.00442445	-0.000105896	-0.00122898	-0.00102275	-0.000133613
59	-0.000276831	-0.000207068	-0.000228844	-0.0032769	-0.000166192	-0.000986984	-0.00192596	-0.000195155			59	-4.54792e-05	-3.96547e-05	-3.15742e-05	-0.00049203	-2.70098e-05	-0.000263561	-0.00012656	-3.34517e-05			59	-3.8948e-05	-3.0058e-05	-2.68988e-05	-0.000848189	-2.02394e-05	-0.000235059	-0.000195925	-2.55366e-05
60	-5.28976e-05	-3.95665e-05	-4.37287e-05	-0.000626552	-3.17563e-05	-0.000188623	-0.000368198	-3.72903e-05			60	-8.69021e-06	-7.57718e-06	-6.03331e-06	-9.40709e-05	-5.16104e-06	-5.03683e-05	-2.41938e-05	-6.39194e-06			60	-7.44221e-06	-5.74346e-06	-5.13992e-06	-0.000162166	-3.86736e-06	-4.49213e-05	-3.74538e-05	-4.87952e-06
61	-1.01072e-05	-7.56002e-06	-8.35533e-06	-0.000119731	-6.06773e-06	-3.60416e-05	-7.03588e-05	-7.12513e-06			61	-1.66044e-06	-1.44778e-06	-1.15279e-06	-1.79762e-05	-9.86129e-07	-9.62421e-06	-4.62313e-06	-1.22132e-06			61	-1.42199e-06	-1.09741e-06	-9.82093e-07	-3.09886e-05	-7.38943e-07	-8.5834e-06	-7.15695e-06	-9.32338e-07
62	-1.93116e-06	-1.44449e-06	-1.59645e-06	-2.28774e-05	-1.15936e-06	-6.8865e-06	-1.34437e-05	-1.3614e-06			62	-3.17258e-07	-2.76627e-07	-2.20263e-07	-3.43477e-06	-1.8842e-07	-1.83891e-06	-8.83355e-07	-2.33357e-07			62	-2.71697e-07	-2.09681e-07	-1.87648e-07	-5.92109e-06	-1.4119e-07	-1.64004e-06	-1.3675e-06	-1.78142e-07
63	-3.68983e-07	-2.75998e-07	-3.05031e-07	-4.37118e-06	-2.21519e-07	-1.3158e-06	-2.56869e-06	-2.60122e-07			63	-6.06178e-08	-5.28548e-08	-4.20854e-08	-6.5628e-07	-3.60013e-08	-3.5136e-07	-1.68783e-07	-4.45875e-08			63	-5.19125e-08	-4.00637e-08	-3.58536e-08	-1.13134e-06	-2.69771e-08	-3.13362e-07	-2.61288e-07	-3.40375e-08
64	-7.05008e-08	-5.27345e-08	-5.82819e-08	-8.35197e-07	-4.23255e-08	-2.5141e-07	-4.90797e-07	-4.97015e-08			64	-1.15821e-08	-1.00989e-08	-8.0412e-09	-1.25395e-07	-6.87876e-09	-6.71342e-08	-3.22492e-08	-8.51931e-09			64	-9.91881e-09	-7.65493e-09	-6.8505e-09	-2.16164e-07	-5.15451e-09	-5.98739e-08	-4.99242e-08	-6.50353e-09
65	-1.34705e-08	-1.00761e-08	-1.11359e-08	-1.5958e-07	-8.08709e-09	-4.80364e-08	-9.37763e-08	-9.49652e-09			65	-2.21297e-09	-1.92959e-09	-1.53642e-09	-2.3959e-08	-1.31432e-09	-1.28273e-08	-6.16183e-09	-1.62778e-09			65	-1.89517e-09	-1.46262e-09	-1.30892e-09	-4.13022e-08	-9.8487e-10	-1.14401e-08	-9.53897e-09	-1.24263e-09
66	-2.57387e-09	-1.92528e-09	-2.12761e-09	-3.04908e-08	-1.54524e-09	-9.17857e-09	-1.79177e-08	-1.81458e-09			66	-4.22827e-10	-3.68686e-10	-2.93562e-10	-4.57782e-09	-2.51127e-10	-2.45091e-09	-1.17734e-09	-3.1102e-10			66	-3.62105e-10	-2.79462e-10	-2.50093e-10	-7.89157e-09	-1.88179e-10	-2.18585e-09	-1.82261e-09	-2.37428e-10
67	-4.91796e-10	-3.677e-10	-4.06593e-10	-5.82582e-09	-2.95263e-10	-1.7538e-09	-3.42356e-09	-3.4656e-10			67	-8.07887e-11	-7.04445e-11	-5.60905e-11	-8.7468e-10	-4.79827e-11	-4.68293e-10	-2.24953e-10	-5.94264e-11			67	-6.91867e-11	-5.33966e-11	-4.77849e-11	-1.50783e-09	-3.59552e-11	-4.1765e-10	-3.48244e-10	-4.53653e-11
68	-9.39715e-11	-7.03444e-11	-7.76683e-11	-1.11313e-09	-5.6407e-11	-3.34935e-10	-6.54272e-10	-6.61391e-11			68	-1.54361e-11	-1.34598e-11	-1.07171e-11	-1.67124e-10	-9.16804e-12	-8.94766e-11	-4.29816e-11	-1.13546e-11			68	-1.32193e-11	-1.02024e-11	-9.13019e-12	-2.881e-10	-6.86995e-12	-7.98002e-11	-6.65387e-11	-8.66793e-12
69	-1.78161e-11	-1.32288e-11	-1.4906e-11	-2.12689e-10	-1.06574e-11	-6.42896e-11	-1.24839e-10	-1.27168e-11			69	-2.94935e-12	-2.57175e-12	-2.04771e-12	-3.19322e-11	-1.75173e-12	-1.70963e-11	-8.21247e-12	-2.16951e-12			69	-2.52579e-12	-1.94937e-12	-1.74449e-12	-5.50469e-11	-1.31264e-12	-1.52474e-11	-1.27135e-11	-1.65618e-12
70	0	0	0	-4.06318e-11	0	-1.30377e-11	-2.39273e-11	0			70	-5.63525e-13	-4.91382e-13	-3.91253e-13	-6.10125e-12	-3.34703e-13	-3.26657e-12	-1.56915e-12	-4.14528e-13			70	-4.82598e-13	-3.72465e-13	-3.33318e-13	-1.05178e-11	-2.50805e-13	-2.91331e-12	-2.42916e-12	-3.16445e-13
71	0	0	0	0	0	0	0	0			71	-1.07672e-13	-9.38879e-14	-7.47561e-14	-1.16576e-12	-6.39516e-14	-6.24143e-13	-2.99817e-13	-7.92038e-14			71	-9.22089e-14	-7.11665e-14	-6.36866e-14	-2.00961e-12	-4.79213e-14	-5.56645e-13	-4.64138e-13	-6.04631e-14
72	0	0	0	0	0	0	0	0			72	-2.05726e-14	-1.79391e-14	-1.42836e-14	-2.2274e-13	-1.22192e-14	-1.19255e-13	-5.72857e-14	-1.51334e-14			72	-1.76182e-14	-1.35977e-14	-1.21685e-14	-3.83975e-13	-9.15631e-15	-1.06358e-13	-8.86826e-14	-1.15527e-14
73	0	0	0	0	0	0	0	0			73	-3.93076e-15	-3.4276e-15	-2.72914e-15	-4.25587e-14	-2.33472e-15	-2.27859e-14	-1.09455e-14	-2.89154e-15			73	-3.36626e-15	-2.59811e-15	-2.32502e-15	-7.33656e-14	-1.74949e-15	-2.03218e-14	-1.69445e-14	-2.20736e-15
74	0	0	0	0	0	0	0	0			74	-7.51041e-16	-6.5491e-16	-5.21453e-16	-8.13164e-15	-4.46094e-16	-4.3537e-15	-2.09136e-15	-5.52485e-16			74	-6.43185e-16	-4.96418e-16	-4.44239e-16	-1.40179e-14	-3.34275e-16	-3.88287e-15	-3.23758e-15	-4.2176e-16
75	0	0	0	0	0	0	0	0			75	-1.435e-16	-1.25133e-16	-9.96333e-17	-1.5537e-15	-8.5235e-17	-8.3186e-16	-3.99594e-16	-1.05563e-16			75	-1.22892e-16	-9.48501e-17	-8.48801e-17	-2.67838e-15	-6.38697e-17	-7.41898e-16	-6.18602e-16	-8.05855e-17
76	0	0	0	0	0	0	0	0			76	-2.74182e-17	-2.39091e-17	-1.90368e-17	-2.96864e-16	-1.62858e-17	-1.58943e-16	-7.63502e-17	-2.01699e-17			76	-2.34807e-17	-1.81229e-17	-1.62179e-17	-5.11755e-16	-1.22036e-17	-1.41754e-16	-1.18196e-16	-1.53974e-17
77	0	0	0	0	0	0	0	0			77	-5.23874e-18	-4.56828e-18	-3.63733e-18	-5.67215e-17	-3.11173e-18	-3.03692e-17	-1.45882e-17	-3.85386e-18			77	-4.48641e-18	-3.46273e-18	-3.09874e-18	-9.77804e-17	-2.33173e-18	-2.70849e-17	-2.25836e-17	-2.94198e-18
78	0	0	0	0	0	0	0	0			78	-1.00095e-18	-8.72858e-19	-6.9498e-19	-1.08377e-17	-5.94556e-19	-5.80263e-18	-2.78736e-18	-7.36355e-19			78	-8.57208e-19	-6.61622e-19	-5.92071e-19	-1.86828e-17	-4.45523e-19	-5.1751e-18	-4.31503e-18	-5.62123e-19
79	0	0	0	0	0	0	0	0			79	-1.9125e-19	-1.66776e-19	-1.32789e-19	-2.07075e-18	-1.13602e-19	-1.10871e-18	-5.32578e-19	-1.40695e-19			79	-1.63785e-19	-1.26415e-19	-1.13126e-19	-3.5697e-18	-8.51259e-20	-9.88805e-19	-8.24471e-19	-1.07405e-19
80	0	0	0	0	0	0	0	0			80	-3.65418e-20	-3.18658e-20	-2.53718e-20	-3.95655e-19	-2.17058e-20	-2.1184e-19	-1.01759e-19	-2.68825e-20			80	-3.1294e-20	-2.41541e-20	-2.16149e-20	-6.82058e-19	-1.6265e-20	-1.8893e-19	-1.57531e-19	-2.05218e-20
81	0	0	0	0	0	0	0	0			81	-6.98196e-21	-6.08857e-21	-4.84776e-21	-7.55974e-20	-4.14732e-21	-4.04762e-20	-1.94431e-20	-5.13644e-21			81	-5.97928e-21	-4.6151e-21	-4.12992e-21	-1.3032e-19	-3.10774e-21	-3.60989e-20	-3.00993e-20	-3.92109e-21
82	0	0	0	0	0	0	0	0			82	-1.33403e-21	-1.16334e-21	-9.26254e-22	-1.44443e-20	-7.92427e-22	-7.73376e-21	-3.71498e-21	-9.81417e-22			82	-1.14245e-21	-8.81804e-22	-7.89099e-22	-2.49001e-20	-5.93795e-22	-6.89739e-21	-5.75106e-21	-7.49201e-22
83	0	0	0	0	0	0	0	0			83	-2.5489e-22	-2.22278e-22	-1.76978e-22	-2.75986e-21	-1.51409e-22	-1.47769e-21	-7.09818e-22	-1.87519e-22			83	-2.18285e-22	-1.68486e-22	-1.50772e-22	-4.75763e-21	-1.13456e-22	-1.31788e-21	-1.09885e-21	-1.43149e-22
84	0	0	0	0	0	0	0	0			84	-4.87012e-23	-4.24705e-23	-3.3815e-23	-5.27323e-22	-2.89296e-23	-2.82341e-22	-1.35624e-22	-3.58292e-23			84	-4.17073e-23	-3.21924e-23	-2.88078e-23	-9.09035e-22	-2.1678e-23	-2.51807e-22	-2.09957e-22	-2.73515e-23
85	0	0	0	0	0	0	0	0			85	-9.30524e-24	-8.1148e-24	-6.46098e-24	-1.00755e-22	-5.52757e-24	-5.39467e-23	-2.59137e-23	-6.84586e-24			85	-7.96892e-24	-6.15097e-24	-5.50427e-24	-1.73688e-22	-4.14201e-24	-4.81127e-23	-4.01163e-23	-5.22604e-24
86	0	0	0	0	0	0	0	0			86	-1.77793e-24	-1.55049e-24	-1.23449e-24	-1.92511e-23	-1.05615e-24	-1.03076e-23	-4.95131e-24	-1.30804e-24			86	-1.5226e-24	-1.17526e-24	-1.05169e-24	-3.31864e-23	-7.91413e-25	-9.19287e-24	-7.66499e-24	-9.98538e-25
87	0	0	0	0	0	0	0	0			87	-3.39706e-25	-2.9625e-25	-2.35872e-25	-3.67829e-24	-2.01798e-25	-1.96946e-24	-9.46043e-25	-2.49926e-25			87	-2.90921e-25	-2.24556e-25	-2.00946e-25	-6.34089e-24	-1.51215e-25	-1.75648e-24	-1.46455e-24	-1.9079e-25
88	0	0	0	0	0	0	0	0			88	-6.49068e-26	-5.66043e-26	-4.50678e-26	-7.02806e-25	-3.85575e-26	-3.76305e-25	-1.8076e-25	-4.77533e-26			88	-5.55856e-26	-4.29058e-26	-3.83944e-26	-1.21155e-24	-2.88926e-26	-3.35609e-25	-2.7983e-25	-3.64542e-26
89	0	0	0	0	0	0	0	0			89	-1.24016e-26	-1.08153e-26	-8.61105e-27	-1.34284e-25	-7.36717e-27	-7.19004e-26	-3.45377e-26	-9.1242e-27			89	-1.06206e-26	-8.19797e-27	-7.33596e-27	-2.31489e-25	-5.5205e-27	-6.41247e-26	-5.34669e-26	-6.96529e-27
90	0	0	0	0	0	0	0	0			90	-2.36955e-27	-2.06648e-27	-1.6453e-27	-2.56576e-26	-1.40764e-27	-1.3738e-26	-6.59909e-27	-1.74336e-27			90	-2.02926e-27	-1.56638e-27	-1.40167e-27	-4.42303e-26	-1.0548e-27	-1.22523e-26	-1.02159e-26	-1.33086e-27
91	0	0	0	0	0	0	0	0			91	-4.52745e-28	-3.9484e-28	-3.14365e-28	-4.90236e-27	-2.68958e-28	-2.62491e-27	-1.26088e-27	-3.33103e-28			91	-3.87726e-28	-2.99287e-28	-2.67816e-28	-8.45103e-27	-2.0154e-28	-2.34104e-27	-1.95194e-27	-2.54286e-28
92	0	0	0	0	0	0	0	0			92	-8.65049e-29	-7.54418e-29	-6.00654e-29	-9.36688e-28	-5.13897e-29	-5.0154e-28	-2.40916e-28	-6.36458e-29			92	-7.4082e-29	-5.71845e-29	-5.11712e-29	-1.61473e-27	-3.85082e-29	-4.47301e-28	-3.72956e-28	-4.85863e-29
93	0	0	0	0	0	0	0	0			93	-1.65283e-29	-1.44146e-29	-1.14766e-29	-1.78972e-28	-9.819e-30	-9.58291e-29	-4.60317e-29	-1.21608e-29			93	-1.41547e-29	-1.09262e-29	-9.77721e-30	-3.08524e-28	-7.35774e-30	-8.54656e-29	-7.12605e-29	-9.28337e-30
94	0	0	0	0	0	0	0	0			94	-3.15803e-30	-2.75419e-30	-2.19282e-30	-3.4196e-29	-1.87611e-30	-1.831e-29	-8.79524e-30	-2.32355e-30			94	-2.70451e-30	-2.08766e-30	-1.86812e-30	-5.89494e-29	-1.40584e-30	-1.63299e-29	-1.36157e-29	-1.77377e-30
95	0	0	0	0	0	0	0	0			95	-6.03398e-31	-5.2624e-31	-4.18979e-31	-6.53378e-30	-3.58468e-31	-3.49849e-30	-1.6805e-30	-4.43961e-31			95	-5.16744e-31	-3.98887e-31	-3.56939e-31	-1.12634e-29	-2.68614e-31	-3.12014e-30	-2.60154e-30	-3.38914e-31
96	-0.784578	-0.784578	-0.784578	-0.784578	-0.784578	-0.784578	-0.784578	-0.784578			96	-1	-1	-1	-1	-1	-1	-1	-1			96	-0.678091	-0.678091	-0.678091	-0.678091	-0.678091	-0.678091	-0.678091	-0.678091
97	-0.784578	-0.784578	-0.784578	-0.784578	-0.784578	-0.784578	-0.784578	-0.784578			97	-1	-1	-1	-1	-1	-1	-1	-1			97	-0.678091	-0.678091	-0.678091	-0.678091	-0.678091	-0.678091	-0.678091	-0.678091
98	-0.784578	-0.784578	-0.784578	-0.784578	-0.784578	-0.784578	-0.784578	-0.784578			98	-1	-1	-1	-1	-1	-1	-1	-1			98	-0.678091	-0.678091	-0.678091	-0.678091	-0.678091	-0.678091	-0.678091	-0.678091
99	-0.784578	-0.784578	-0.784578	-0.784578	-0.784578	-0.784578	-0.784578	-0.784578			99	-1	-1	-1	-1	-1	-1	-1	-1			99	-0.678091	-0.678091	-0.678091	-0.678091	-0.678091	-0.678091	-0.678091	-0.678091
100	-0.784578	-0.784578	-0.784578	-0.784578	-0.784578	-0.784578	-0.784578	-0.784578			100	-0.930049	-0.915873	-0.617628	-1	-0.607405	-1	-0.959562	-0.776597			100	-0.678091	-0.678091	-0.495363	-0.678091	-0.457984	-0.678091	-0.678091	-0.594275
101	-0.784578	-0.784578	-0.784578	-0.784578	-0.784578	-0.784578	-0.784578	-0.784578			101	-0.405998	-0.393973	-0.269	-1	-0.260608	-0.982213	-0.446855	-0.332147			101	-0.330793	-0.299376	-0.217278	-0.678091	-0.195898	-0.678091	-0.433757	-0.253557
102	-0.635102	-0.606447	-0.538662	-0.784578	-0.486462	-0.784578	-0.739701	-0.582436			102	-0.131538	-0.124286	-0.0878176	-0.468315	-0.0828608	-0.368188	-0.160218	-0.104669			102	-0.107031	-0.0942834	-0.0708436	-0.506083	-0.0621871	-0.308365	-0.158492	-0.0797783
103	-0.177326	-0.148279	-0.137653	-0.655861	-0.114949	-0.448913	-0.316723	-0.136129			103	-0.0307404	-0.0282932	-0.0207573	-0.14317	-0.0190408	-0.0992002	-0.0420298	-0.0238651			103	-0.0250007	-0.02145	-0.0167373	-0.156374	-0.0142819	-0.0830076	-0.0415757	-0.0181798
104	-0.0356073	-0.0295383	-0.0277435	-0.191547	-0.0229608	-0.0950235	-0.068559	-0.0271332			104	-0.00614387	-0.00561444	-0.00416206	-0.0324334	-0.00378726	-0.0207869	-0.00876431	-0.00473786			104	-0.00499612	-0.00425588	-0.00335563	-0.035432	-0.00284032	-0.0173892	-0.00866953	-0.00360869
105	-0.00687061	-0.00569033	-0.00535732	-0.0381554	-0.00442564	-0.018536	-0.0133634	-0.00522761			105	-0.00118436	-0.00108074	-0.000802857	-0.00643481	-0.000729365	-0.00404712	-0.00170487	-0.000912087			105	-0.000963086	-0.000819203	-0.000647281	-0.00703007	-0.000546983	-0.00338541	-0.00168643	-0.000694692
106	-0.00131525	-0.00108897	-0.00102571	-0.00735026	-0.000847029	-0.00355591	-0.00256321	-0.00100044			106	-0.000226682	-0.000206792	-0.000153683	-0.00123861	-0.000139571	-0.000776104	-0.00032688	-0.000174524			106	-0.00018433	-0.000156747	-0.000123902	-0.0013532	-0.00010467	-0.000649203	-0.000323345	-0.000132926
107	-0.000251395	-0.000208132	-0.000196058	-0.00140663	-0.000161894	-0.000679952	-0.000490116	-0.000191213			107	-4.33263e-05	-3.95225e-05	-2.93746e-05	-0.000236997	-2.66755e-05	-0.000148394	-6.24984e-05	-3.33556e-05			107	-3.52313e-05	-2.99579e-05	-2.36823e-05	-0.000258924	-2.00051e-05	-0.00012413	-6.18225e-05	-2.54052e-05
108	-4.80373e-05	-3.977e-05	-3.74637e-05	-0.000268845	-3.09349e-05	-0.000129938	-9.36597e-05	-3.65372e-05			108	-8.27886e-06	-7.55196e-06	-5.61298e-06	-4.52953e-05	-5.09718e-06	-2.83574e-05	-1.19431e-05	-6.37361e-06			108	-6.73205e-06	-5.72436e-06	-4.52528e-06	-4.9486e-05	-3.82257e-06	-2.37207e-05	-1.18139e-05	-4.85443e-06
109	-9.17859e-06	-7.59895e-06	-7.15829e-06	-5.13711e-05	-5.9108e-06	-2.48279e-05	-1.7896e-05	-6.98125e-06			109	-1.58186e-06	-1.44297e-06	-1.07249e-06	-8.65501e-06	-9.73927e-07	-5.4184e-06	-2.28202e-06	-1.21782e-06			109	-1.28631e-06	-1.09376e-06	-8.64656e-07	-9.45578e-06	-7.30386e-07	-4.53243e-06	-2.25734e-06	-9.27547e-07
110	-1.75376e-06	-1.45193e-06	-1.36774e-06	-9.81559e-06	-1.12938e-06	-4.74391e-06	-3.41941e-06	-1.33391e-06			110	-3.02246e-07	-2.75709e-07	-2.0492e-07	-1.65373e-06	-1.86088e-07	-1.0353e-06	-4.36028e-07	-2.3269e-07			110	-2.45775e-07	-2.08986e-07	-1.6521e-07	-1.80673e-06	-1.39555e-07	-8.66017e-07	-4.31312e-07	-1.77227e-07
111	-3.3509e-07	-2.77421e-07	-2.61334e-07	-1.87547e-06	-2.1579e-07	-9.06422e-07	-6.53348e-07	-2.54871e-07			111	-5.77501e-08	-5.26797e-08	-3.91542e-08	-3.15979e-07	-3.55559e-08	-1.97816e-07	-8.33119e-08	-4.44601e-08			111	-4.69602e-08	-3.9931e-08	-3.15668e-08	-3.45213e-07	-2.66648e-08	-1.6547e-07	-8.24108e-08	-3.38629e-08
112	-6.40255e-08	-5.3007e-08	-4.99331e-08	-3.58346e-07	-4.12311e-08	-1.73191e-07	-1.24835e-07	-4.86984e-08			112	-1.10343e-08	-1.00655e-08	-7.48119e-09	-6.03741e-08	-6.79366e-09	-3.77967e-08	-1.59184e-08	-8.49501e-09			112	-8.97268e-09	-7.62963e-09	-6.03147e-09	-6.59599e-08	-5.09484e-09	-3.16165e-08	-1.57462e-08	-6.47019e-09
113	-1.22335e-08	-1.01282e-08	-9.54081e-09	-6.84694e-08	-7.87789e-09	-3.30918e-08	-2.38523e-08	-9.30486e-09			113	-2.10832e-09	-1.92322e-09	-1.42943e-09	-1.15357e-08	-1.29806e-09	-7.22184e-09	-3.04153e-09	-1.62315e-09			113	-1.71441e-09	-1.45779e-09	-1.15243e-09	-1.2603e-08	-9.7347e-10	-6.04098e-09	-3.00863e-09	-1.23626e-09
114	-2.3374e-09	-1.9351e-09	-1.82294e-09	-1.30824e-08	-1.50534e-09	-6.3229e-09	-4.55737e-09	-1.77778e-09			114	-4.02837e-10	-3.6747e-10	-2.73122e-10	-2.20412e-09	-2.48021e-10	-1.37988e-09	-5.81145e-10	-3.10135e-10			114	-3.27572e-10	-2.78541e-10	-2.20195e-10	-2.40805e-09	-1.86001e-10	-1.15425e-09	-5.7486e-10	-2.36213e-10
115	-4.46463e-10	-3.69923e-10	-3.48327e-10	-2.49966e-09	-2.87642e-10	-1.20809e-09	-8.70923e-10	-3.39608e-10			115	-7.697e-11	-7.02126e-11	-5.21854e-11	-4.21142e-10	-4.73893e-11	-2.63654e-10	-1.11039e-10	-5.92576e-11			115	-6.25891e-11	-5.32209e-11	-4.20728e-11	-4.60106e-10	-3.55391e-11	-2.20543e-10	-1.09838e-10	-4.51333e-11
116	-8.5447e-11	-7.0785e-11	-6.65727e-11	-4.77635e-10	-5.49541e-11	-2.30862e-10	-1.66228e-10	-6.48289e-11			116	-1.47066e-11	-1.34155e-11	-9.97107e-12	-8.04676e-11	-9.05468e-12	-5.03765e-11	-2.12163e-11	-1.13224e-11			116	-1.19589e-11	-1.01689e-11	-8.03885e-12	-8.79125e-11	-6.79046e-12	-4.21393e-11	-2.09868e-11	-8.62364e-12
117	-1.62752e-11	-1.35971e-11	-1.27663e-11	-9.12796e-11	-1.05756e-11	-4.42331e-11	-3.18379e-11	-1.23307e-11			117	-2.80999e-12	-2.56331e-12	-1.90517e-12	-1.5375e-11	-1.73008e-12	-9.62546e-12	-4.0538e-12	-2.16337e-12			117	-2.28498e-12	-1.94298e-12	-1.53598e-12	-1.67974e-11	-1.29745e-12	-8.05158e-12	-4.00995e-12	-1.64772e-12
118	0	0	0	-1.74403e-11	0	0	0	0			118	-5.36905e-13	-4.89771e-13	-3.64022e-13	-2.93769e-12	-3.30565e-13	-1.83914e-12	-7.7456e-13	-4.13356e-13			118	-4.36591e-13	-3.71245e-13	-2.9348e-13	-3.20949e-12	-2.47904e-13	-1.53842e-12	-7.66182e-13	-3.14831e-13
119	0	0	0	0	0	0	0	0			119	-1.02586e-13	-9.35807e-14	-6.95536e-14	-5.61305e-13	-6.31611e-14	-3.51405e-13	-1.47995e-13	-7.89801e-14			119	-8.34194e-14	-7.09338e-14	-5.60753e-14	-6.13237e-13	-4.7367e-14	-2.93946e-13	-1.46394e-13	-6.01549e-14
120	0	0	0	0	0	0	0	0			120	-1.96012e-14	-1.78805e-14	-1.32896e-14	-1.07249e-13	-1.20682e-14	-6.71431e-14	-2.82774e-14	-1.50908e-14			120	-1.59389e-14	-1.35533e-14	-1.07143e-14	-1.17171e-13	-9.0504e-15	-5.61644e-14	-2.79716e-14	-1.14938e-14
121	0	0	0	0	0	0	0	0			121	-3.74519e-15	-3.41643e-15	-2.53925e-15	-2.0492e-14	-2.30587e-15	-1.28291e-14	-5.40297e-15	-2.8834e-15			121	-3.04545e-15	-2.58964e-15	-2.04719e-15	-2.23879e-14	-1.72926e-15	-1.07314e-14	-5.34453e-15	-2.19613e-15
122	0	0	0	0	0	0	0	0			122	-7.15593e-16	-6.52777e-16	-4.85174e-16	-3.91541e-15	-4.40581e-16	-2.45125e-15	-1.03235e-15	-5.50932e-16			122	-5.81893e-16	-4.94803e-16	-3.91156e-16	-4.27766e-15	-3.30409e-16	-2.05044e-15	-1.02118e-15	-4.19615e-16
123	0	0	0	0	0	0	0	0			123	-1.36728e-16	-1.24726e-16	-9.27023e-17	-7.48117e-16	-8.41818e-17	-4.68362e-16	-1.9725e-16	-1.05267e-16			123	-1.11182e-16	-9.4542e-17	-7.47382e-17	-8.17332e-16	-6.31313e-17	-3.91779e-16	-1.95117e-16	-8.0176e-17
124	0	0	0	0	0	0	0	0			124	-2.61246e-17	-2.38315e-17	-1.77126e-17	-1.42943e-16	-1.60846e-17	-8.94901e-17	-3.76886e-17	-2.01134e-17			124	-2.12436e-17	-1.80642e-17	-1.42802e-17	-1.56168e-16	-1.20625e-17	-7.48574e-17	-3.72809e-17	-1.53193e-17
125	0	0	0	0	0	0	0	0			125	-4.99163e-18	-4.55348e-18	-3.38436e-18	-2.73121e-17	-3.07328e-18	-1.70989e-17	-7.20116e-18	-3.84307e-18			125	-4.059e-18	-3.45152e-18	-2.72852e-18	-2.9839e-17	-2.30478e-18	-1.4303e-17	-7.12327e-18	-2.92706e-18
126	0	0	0	0	0	0	0	0			126	-9.53749e-19	-8.70034e-19	-6.46649e-19	-5.21852e-18	-5.87212e-19	-3.2671e-18	-1.37593e-18	-7.34296e-19			126	-7.75553e-19	-6.59483e-19	-5.21339e-19	-5.70133e-18	-4.40373e-19	-2.73289e-18	-1.36104e-18	-5.59274e-19
127	0	0	0	0	0	0	0	0			127	-1.82233e-19	-1.66238e-19	-1.23555e-19	-9.97102e-19	-1.12199e-19	-6.24245e-19	-2.62898e-19	-1.40302e-19			127	-1.48185e-19	-1.26007e-19	-9.96124e-20	-1.08935e-18	-8.41421e-20	-5.22174e-19	-2.60054e-19	-1.06861e-19
128	0	0	0	0	0	0	0	0			128	-3.48192e-20	-3.1763e-20	-2.36077e-20	-1.90516e-19	-2.14378e-20	-1.19275e-19	-5.02319e-20	-2.68076e-20			128	-2.83136e-20	-2.40763e-20	-1.90329e-20	-2.08143e-19	-1.6077e-20	-9.97719e-20	-4.96886e-20	-2.04179e-20
129	0	0	0	0	0	0	0	0			129	-6.65289e-21	-6.06897e-21	-4.51073e-21	-3.6402e-20	-4.09611e-21	-2.27899e-20	-9.59781e-21	-5.12214e-21			129	-5.40988e-21	-4.60026e-21	-3.63663e-21	-3.97699e-20	-3.07183e-21	-1.90635e-20	-9.494e-21	-3.90126e-21
130	0	0	0	0	0	0	0	0			130	-1.27117e-21	-1.1596e-21	-8.61865e-22	-6.95532e-21	-7.82643e-22	-4.35447e-21	-1.83385e-21	-9.78689e-22			130	-1.03367e-21	-8.78971e-22	-6.94851e-22	-7.59883e-21	-5.86935e-22	-3.64246e-21	-1.81402e-21	-7.45415e-22
131	0	0	0	0	0	0	0	0			131	-2.42882e-22	-2.21565e-22	-1.64677e-22	-1.32895e-21	-1.4954e-22	-8.32011e-22	-3.50395e-22	-1.86999e-22			131	-1.97502e-22	-1.67945e-22	-1.32765e-22	-1.45191e-21	-1.12146e-22	-6.95967e-22	-3.46605e-22	-1.42427e-22
132	0	0	0	0	0	0	0	0			132	-4.64073e-23	-4.23344e-23	-3.14648e-23	-2.53923e-22	-2.85725e-23	-1.58973e-22	-6.69499e-23	-3.57299e-23			132	-3.77367e-23	-3.20893e-23	-2.53674e-23	-2.77416e-22	-2.14276e-23	-1.32979e-22	-6.62257e-23	-2.72135e-23
133	0	0	0	0	0	0	0	0			133	-8.86704e-24	-8.08884e-24	-6.01198e-24	-4.85171e-23	-5.45934e-24	-3.0375e-23	-1.27921e-23	-6.82692e-24			133	-7.21035e-24	-6.13131e-24	-4.84696e-24	-5.30059e-23	-4.09418e-24	-2.54083e-23	-1.26538e-23	-5.1997e-24
134	0	0	0	0	0	0	0	0			134	-1.69422e-24	-1.54554e-24	-1.14871e-24	-9.27017e-24	-1.04312e-24	-5.80376e-24	-2.44419e-24	-1.30442e-24			134	-1.37768e-24	-1.17151e-24	-9.26109e-25	-1.01278e-23	-7.82274e-25	-4.85477e-24	-2.41775e-24	-9.93508e-25
135	0	0	0	0	0	0	0	0			135	-3.23715e-25	-2.95306e-25	-2.19484e-25	-1.77125e-24	-1.99308e-25	-1.10893e-24	-4.67011e-25	-2.49237e-25			135	-2.63233e-25	-2.23841e-25	-1.76952e-25	-1.93513e-24	-1.49469e-25	-9.27603e-25	-4.6196e-25	-1.8983e-25
136	0	0	0	0	0	0	0	0			136	-6.18522e-26	-5.64241e-26	-4.19368e-26	-3.38433e-25	-3.80818e-26	-2.11883e-25	-8.92318e-26	-4.76217e-26			136	-5.02959e-26	-4.27693e-26	-3.38102e-26	-3.69745e-25	-2.8559e-26	-1.77238e-25	-8.82667e-26	-3.62709e-26
137	0	0	0	0	0	0	0	0			137	-1.18181e-26	-1.0781e-26	-8.01287e-27	-6.46644e-26	-7.27628e-27	-4.04846e-26	-1.70495e-26	-9.0991e-27			137	-9.61002e-27	-8.17193e-27	-6.46012e-27	-7.06472e-26	-5.45677e-27	-3.38648e-26	-1.68651e-26	-6.93029e-27
138	0	0	0	0	0	0	0	0			138	-2.25808e-27	-2.05992e-27	-1.53102e-27	-1.23554e-26	-1.39028e-27	-7.7354e-27	-3.25765e-27	-1.73857e-27			138	-1.83619e-27	-1.56141e-27	-1.23433e-27	-1.34986e-26	-1.04262e-27	-6.47057e-27	-3.22242e-27	-1.32417e-27
139	0	0	0	0	0	0	0	0			139	-4.31451e-28	-3.93589e-28	-2.92532e-28	-2.36075e-27	-2.6564e-28	-1.47801e-27	-6.2244e-28	-3.32189e-28			139	-3.5084e-28	-2.98339e-28	-2.35844e-28	-2.57917e-27	-1.99214e-28	-1.23633e-27	-6.15707e-28	-2.5301e-28
140	0	0	0	0	0	0	0	0			140	-8.24372e-29	-7.52032e-29	-5.58941e-29	-4.51069e-28	-5.07558e-29	-2.82403e-28	-1.1893e-28	-6.34715e-29			140	-6.70349e-29	-5.70037e-29	-4.50628e-29	-4.92802e-28	-3.80638e-29	-2.36227e-28	-1.17643e-28	-4.83428e-29
141	0	0	0	0	0	0	0	0			141	-1.57513e-29	-1.43691e-29	-1.06797e-29	-8.61858e-29	-9.69791e-30	-5.39589e-29	-2.27239e-29	-1.21275e-29			141	-1.28083e-29	-1.08917e-29	-8.61016e-30	-9.41597e-29	-7.27284e-30	-4.5136e-29	-2.24781e-29	-9.23688e-30
142	0	0	0	0	0	0	0	0			142	-3.00959e-30	-2.7455e-30	-2.04057e-30	-1.64675e-29	-1.85298e-30	-1.03099e-29	-4.34185e-30	-2.31721e-30			142	-2.44729e-30	-2.08108e-30	-1.64514e-30	-1.79911e-29	-1.38962e-30	-8.62414e-30	-4.29489e-30	-1.76489e-30
143	0	0	0	0	0	0	0	0			143	-5.75042e-31	-5.24584e-31	-3.89892e-31	-3.14645e-30	-3.54048e-31	-1.96993e-30	-8.29597e-31	-4.4275e-31			143	-4.67603e-31	-3.97633e-31	-3.14338e-31	-3.43756e-30	-2.65515e-31	-1.64782e-30	-8.20624e-31	-3.37219e-31
144	-0.784578	-0.784578	-0.784578	-0.784578	-0.784578	-0.784578	-0.784578	-0.784578			144	-1	-1	-1	-1	-1	-1	-1	-1			144	-0.678091	-0.678091	-0.678091	-0.678091	-0.678091	-0.678091	-0.678091	-0.678091
145	-0.784578	-0.784578	-0.784578	-0.784578	-0.784578	-0.784578	-0.784578	-0.784578			145	-1	-1	-1	-1	-1	-1	-1	-1			145	-0.678091	-0.678091	-0.678091	-0.678091	-0.678091	-0.678091	-0.678091	-0.678091
146	-0.784578	-0.784578	-0.784578	-0.784578	-0.784578	-0.784578	-0.784578	-0.784578			146	-1	-1	-1	-1	-1	-1	-1	-1			146	-0.678091	-0.678091	-0.678091	-0.678091	-0.678091	-0.678091	-0.678091	-0.678091
147	-0.784578	-0.784578	-0.784578	-0.784578	-0.784578	-0.784578	-0.784578	-0.784578			147	-1	-1	-1	-1	-1	-1	-1	-1			147	-0.678091	-0.678091	-0.678091	-0.678091	-0.678091	-0.678091	-0.678091	-0.678091
148	-0.784578	-0.784578	-0.784578	-0.784578	-0.784578	-0.784578	-0.784578	-0.784578			148	-0.922885	-0.911435	-0.614395	-1	-0.607385	-1	-0.900034	-0.780865			148	-0.678091	-0.678091	-0.479877	-0.678091	-0.458505	-0.678091	-0.678091	-0.596628
149	-0.784578	-0.784578	-0.784578	-0.784578	-0.784578	-0.784578	-0.784578	-0.784578			149	-0.401039	-0.392006	-0.264964	-0.844837	-0.259358	-0.753794	-0.401138	-0.333529			149	-0.316776	-0.297908	-0.207414	-0.678091	-0.195187	-0.605648	-0.337288	-0.254193
150	-0.626357	-0.606878	-0.501777	-0.784578	-0.469364	-0.784578	-0.655881	-0.573453			150	-0.128908	-0.123727	-0.0848927	-0.316719	-0.081716	-0.268227	-0.134191	-0.104734			150	-0.101671	-0.0938684	-0.0663607	-0.279812	-0.0614001	-0.215212	-0.112936	-0.0796954
151	-0.167884	-0.148859	-0.121872	-0.487838	-0.109453	-0.351653	-0.203483	-0.1333			151	-0.0298716	-0.0281825	-0.0196724	-0.0863371	-0.0186315	-0.0684141	-0.0323548	-0.0238035			151	-0.0235472	-0.0213683	-0.01537	-0.0762347	-0.0139914	-0.0548474	-0.0272178	-0.0181025
152	-0.0336203	-0.0296588	-0.0244095	-0.105517	-0.0218154	-0.072703	-0.0413831	-0.0265454			152	-0.00595574	-0.00559331	-0.00392243	-0.0182298	-0.00369864	-0.0140386	-0.00652786	-0.00472183			152	-0.00469415	-0.00424029	-0.00306421	-0.0160941	-0.00277715	-0.0112522	-0.00549082	-0.00359047
153	-0.00648362	-0.00571376	-0.00470747	-0.0206252	-0.00420304	-0.0141128	-0.00800234	-0.00511345			153	-0.00114753	-0.00107671	-0.00075577	-0.00355554	-0.000712019	-0.00272104	-0.00126082	-0.000908854			153	-0.000904429	-0.000816228	-0.000590394	-0.00313888	-0.00053461	-0.00218086	-0.0010605	-0.000691074
154	-0.00124103	-0.00109346	-0.000901068	-0.00395831	-0.000804356	-0.00270479	-0.00153254	-0.000978555			154	-0.000219612	-0.000206021	-0.000144638	-0.000682071	-0.000136242	-0.000521349	-0.000241407	-0.0001739			154	-0.000173087	-0.000156179	-0.000112988	-0.000602139	-0.000102295	-0.000417847	-0.000203051	-0.000132229
155	-0.000237205	-0.000208991	-0.000172226	-0.000756957	-0.000153735	-0.000517108	-0.000292952	-0.000187029			155	-4.19742e-05	-3.93753e-05	-2.76446e-05	-0.000130423	-2.60389e-05	-9.9667e-05	-4.61441e-05	-3.32362e-05			155	-3.30819e-05	-2.98494e-05	-2.15953e-05	-0.000115139	-1.95508e-05	-7.98803e-05	-3.88124e-05	-2.52719e-05
156	-4.53258e-05	-3.99342e-05	-3.29095e-05	-0.000144656	-2.93759e-05	-9.88151e-05	-5.59792e-05	-3.57377e-05			156	-8.02048e-06	-7.52385e-06	-5.28238e-06	-2.49237e-05	-4.97551e-06	-1.90453e-05	-8.81743e-06	-6.35078e-06			156	-6.32132e-06	-5.70363e-06	-4.12647e-06	-2.20028e-05	-3.73577e-06	-1.52643e-05	-7.41645e-06	-4.82897e-06
157	-8.66051e-06	-7.63034e-06	-6.28811e-06	-2.76403e-05	-5.61292e-06	-1.8881e-05	-1.06961e-05	-6.8285e-06			157	-1.53249e-06	-1.4376e-06	-1.00932e-06	-4.76232e-06	-9.5068e-07	-3.63907e-06	-1.68477e-06	-1.21346e-06			157	-1.20783e-06	-1.08981e-06	-7.88455e-07	-4.20421e-06	-7.13801e-07	-2.91661e-06	-1.41708e-06	-9.22682e-07
158	-1.65477e-06	-1.45794e-06	-1.20148e-06	-5.28127e-06	-1.07246e-06	-3.60762e-06	-2.04372e-06	-1.30473e-06			158	-2.92814e-07	-2.74683e-07	-1.92851e-07	-9.09943e-07	-1.81647e-07	-6.95321e-07	-3.21911e-07	-2.31856e-07			158	-2.3078e-07	-2.0823e-07	-1.50651e-07	-8.03304e-07	-1.36386e-07	-5.5728e-07	-2.70763e-07	-1.76298e-07
159	-3.16177e-07	-2.78569e-07	-2.29566e-07	-1.0091e-06	-2.04916e-07	-6.8931e-07	-3.90493e-07	-2.49295e-07			159	-5.5948e-08	-5.24839e-08	-3.68482e-08	-1.73864e-07	-3.47073e-08	-1.32855e-07	-6.15076e-08	-4.43009e-08			159	-4.40953e-08	-3.97866e-08	-2.87849e-08	-1.53488e-07	-2.60593e-08	-1.0648e-07	-5.17348e-08	-3.36853e-08
160	-6.04121e-08	-5.32263e-08	-4.38633e-08	-1.92808e-07	-3.91531e-08	-1.31707e-07	-7.46118e-08	-4.76328e-08			160	-1.069e-08	-1.00281e-08	-7.04059e-09	-3.32202e-08	-6.63152e-09	-2.53847e-08	-1.17523e-08	-8.4646e-09			160	-8.42529e-09	-7.60205e-09	-5.49995e-09	-2.9327e-08	-4.97915e-09	-2.03451e-08	-9.88497e-09	-6.43626e-09
161	-1.15431e-08	-1.017e-08	-8.38101e-09	-3.68402e-08	-7.48106e-09	-2.51651e-08	-1.42562e-08	-9.1014e-09			161	-2.04254e-09	-1.91608e-09	-1.34525e-09	-6.3474e-09	-1.26708e-09	-4.85027e-09	-2.24551e-09	-1.61733e-09			161	-1.60982e-09	-1.45253e-09	-1.05088e-09	-5.60353e-09	-9.51367e-10	-3.88735e-09	-1.88872e-09	-1.22978e-09
162	-2.20561e-09	-1.94324e-09	-1.60137e-09	-7.0393e-09	-1.4295e-09	-4.8085e-09	-2.72383e-09	-1.73888e-09			162	-3.90268e-10	-3.66106e-10	-2.57037e-10	-1.2128e-09	-2.42102e-10	-9.26743e-10	-4.2905e-10	-3.09025e-10			162	-3.07588e-10	-2.77535e-10	-2.00792e-10	-1.07067e-09	-1.81778e-10	-7.42758e-10	-3.60879e-10	-2.34974e-10
163	-4.21303e-10	-3.71326e-10	-3.05966e-10	-1.34489e-09	-2.72977e-10	-9.18979e-10	-5.2041e-10	-3.32114e-10			163	-7.45685e-11	-6.99519e-11	-4.91123e-11	-2.31731e-10	-4.62584e-11	-1.77073e-10	-8.19786e-11	-5.90455e-11			163	-5.8771e-11	-5.30287e-11	-3.83654e-11	-2.04574e-10	-3.47323e-11	-1.41919e-10	-6.89532e-11	-4.48967e-11
164	-8.04817e-11	-7.08519e-11	-5.83623e-11	-2.56839e-10	-5.21094e-11	-1.75629e-10	-9.95469e-11	-6.34762e-11			164	-1.42478e-11	-1.33657e-11	-9.3839e-12	-4.42769e-11	-8.8386e-12	-3.38334e-11	-1.56637e-11	-1.12818e-11			164	-1.12294e-11	-1.01322e-11	-7.33048e-12	-3.9088e-11	-6.6363e-12	-2.71165e-11	-1.31749e-11	-8.57842e-12
165	-1.52949e-11	-1.36099e-11	-1.10424e-11	-4.89924e-11	-9.91132e-12	-3.34444e-11	-1.89482e-11	-1.19363e-11			165	-2.72233e-12	-2.5538e-12	-1.79299e-12	-8.46002e-12	-1.68879e-12	-6.46456e-12	-2.99286e-12	-2.15563e-12			165	-2.1456e-12	-1.93597e-12	-1.40064e-12	-7.46856e-12	-1.268e-12	-5.18116e-12	-2.51733e-12	-1.63908e-12
166	0	0	0	0	0	0	0	0			166	-5.20156e-13	-4.87955e-13	-3.42587e-13	-1.61646e-12	-3.22677e-13	-1.23519e-12	-5.71847e-13	-4.11877e-13			166	-4.09959e-13	-3.69906e-13	-2.67621e-13	-1.42702e-12	-2.42276e-13	-9.89967e-13	-4.80987e-13	-3.1318e-13
167	0	0	0	0	0	0	0	0			167	-9.93862e-14	-9.32338e-14	-6.54582e-14	-3.08858e-13	-6.1654e-14	-2.36008e-13	-1.09263e-13	-7.86974e-14			167	-7.8331e-14	-7.06781e-14	-5.11344e-14	-2.72662e-13	-4.62917e-14	-1.89153e-13	-9.19023e-14	-5.98395e-14
168	0	0	0	0	0	0	0	0			168	-1.89897e-14	-1.78142e-14	-1.25071e-14	-5.90136e-14	-1.17802e-14	-4.5094e-14	-2.08769e-14	-1.50368e-14			168	-1.49667e-14	-1.35045e-14	-9.77027e-15	-5.20977e-14	-8.84496e-15	-3.61416e-14	-1.75598e-14	-1.14336e-14
169	0	0	0	0	0	0	0	0			169	-3.62837e-15	-3.40377e-15	-2.38974e-15	-1.12758e-14	-2.25085e-15	-8.61614e-15	-3.98895e-15	-2.87308e-15			169	-2.85969e-15	-2.58031e-15	-1.86681e-15	-9.95433e-15	-1.69001e-15	-6.90559e-15	-3.35515e-15	-2.18461e-15
170	0	0	0	0	0	0	0	0			170	-6.93273e-16	-6.5036e-16	-4.56609e-16	-2.15447e-15	-4.30069e-16	-1.64629e-15	-7.62169e-16	-5.4896e-16			170	-5.46401e-16	-4.93021e-16	-3.56692e-16	-1.90198e-15	-3.2291e-16	-1.31945e-15	-6.4107e-16	-4.17415e-16
171	0	0	0	0	0	0	0	0			171	-1.32464e-16	-1.24265e-16	-8.72445e-17	-4.11655e-16	-8.21734e-17	-3.14557e-16	-1.45628e-16	-1.0489e-16			171	-1.04401e-16	-9.42017e-17	-6.81534e-17	-3.63412e-16	-6.16984e-17	-2.52108e-16	-1.22489e-16	-7.97557e-17
172	0	0	0	0	0	0	0	0			172	-2.53098e-17	-2.37433e-17	-1.66698e-17	-7.86552e-17	-1.57009e-17	-6.01025e-17	-2.78251e-17	-2.00414e-17			172	-1.99479e-17	-1.79992e-17	-1.30221e-17	-6.94374e-17	-1.17887e-17	-4.81705e-17	-2.34041e-17	-1.5239e-17
173	0	0	0	0	0	0	0	0			173	-4.83595e-18	-4.53664e-18	-3.18511e-18	-1.50287e-17	-2.99997e-18	-1.14838e-17	-5.31655e-18	-3.82932e-18			173	-3.81144e-18	-3.43911e-18	-2.48814e-18	-1.32674e-17	-2.25247e-18	-9.20395e-18	-4.47182e-18	-2.91171e-18
174	0	0	0	0	0	0	0	0			174	-9.24006e-19	-8.66818e-19	-6.08581e-19	-2.87154e-18	-5.73204e-19	-2.19422e-18	-1.01584e-18	-7.31669e-19			174	-7.28253e-19	-6.57112e-19	-4.75409e-19	-2.53502e-18	-4.30379e-19	-1.7586e-18	-8.54431e-19	-5.56342e-19
175	0	0	0	0	0	0	0	0			175	-1.7655e-19	-1.65623e-19	-1.16282e-19	-5.48667e-19	-1.09522e-19	-4.1925e-19	-1.94096e-19	-1.398e-19			175	-1.39147e-19	-1.25555e-19	-9.08367e-20	-4.84367e-19	-8.22326e-20	-3.36017e-19	-1.63256e-19	-1.06301e-19
176	0	0	0	0	0	0	0	0			176	-3.37334e-20	-3.16457e-20	-2.2218e-20	-1.04834e-19	-2.09264e-20	-8.01062e-20	-3.70859e-20	-2.67117e-20			176	-2.65869e-20	-2.39898e-20	-1.73562e-20	-9.25483e-20	-1.57122e-20	-6.42028e-20	-3.11934e-20	-2.03109e-20
177	0	0	0	0	0	0	0	0			177	-6.44544e-21	-6.04656e-21	-4.24521e-21	-2.00307e-20	-3.9984e-21	-1.53059e-20	-7.08602e-21	-5.10382e-21			177	-5.07996e-21	-4.58374e-21	-3.31626e-21	-1.76833e-20	-3.00213e-21	-1.22673e-20	-5.96013e-21	-3.88081e-21
178	0	0	0	0	0	0	0	0			178	-1.23153e-21	-1.15532e-21	-8.11134e-22	-3.82728e-21	-7.63975e-22	-2.92451e-21	-1.35393e-21	-9.75189e-22			178	-9.70628e-22	-8.75817e-22	-6.33639e-22	-3.37875e-21	-5.73616e-22	-2.34391e-21	-1.1388e-21	-7.41508e-22
179	0	0	0	0	0	0	0	0			179	-2.35309e-22	-2.20747e-22	-1.54984e-22	-7.3128e-22	-1.45973e-22	-5.58787e-22	-2.58695e-22	-1.8633e-22			179	-1.85458e-22	-1.67343e-22	-1.2107e-22	-6.45579e-22	-1.09601e-22	-4.47852e-22	-2.17591e-22	-1.4168e-22
180	0	0	0	0	0	0	0	0			180	-4.49605e-23	-4.21783e-23	-2.96128e-23	-1.39726e-22	-2.7891e-23	-1.06768e-22	-4.94289e-23	-3.56021e-23			180	-3.54355e-23	-3.19742e-23	-2.31328e-23	-1.23351e-22	-2.09414e-23	-8.55712e-23	-4.15752e-23	-2.70709e-23
181	0	0	0	0	0	0	0	0			181	-8.5906e-24	-8.05902e-24	-5.65813e-24	-2.66975e-23	-5.32914e-24	-2.04001e-23	-9.44439e-24	-6.80251e-24			181	-6.77066e-24	-6.10933e-24	-4.42e-24	-2.35688e-23	-4.00128e-24	-1.63501e-23	-7.94379e-24	-5.17245e-24
182	0	0	0	0	0	0	0	0			182	-1.64141e-24	-1.53984e-24	-1.0811e-24	-5.10111e-24	-1.01824e-24	-3.89786e-24	-1.80454e-24	-1.29976e-24			182	-1.29367e-24	-1.16731e-24	-8.44531e-25	-4.5033e-24	-7.64525e-25	-3.12402e-24	-1.51782e-24	-9.88303e-25
183	0	0	0	0	0	0	0	0			183	-3.13624e-25	-2.94218e-25	-2.06567e-25	-9.74673e-25	-1.94555e-25	-7.44765e-25	-3.44794e-25	-2.48345e-25			183	-2.47182e-25	-2.23039e-25	-1.61365e-25	-8.60448e-25	-1.46078e-25	-5.96908e-25	-2.9001e-25	-1.88835e-25
184	0	0	0	0	0	0	0	0			184	-5.99241e-26	-5.62163e-26	-3.94688e-26	-1.86231e-25	-3.71736e-26	-1.42303e-25	-6.58799e-26	-4.74515e-26			184	-4.7229e-26	-4.26161e-26	-3.08321e-26	-1.64406e-25	-2.79111e-26	-1.14051e-25	-5.54123e-26	-3.60809e-26
185	0	0	0	0	0	0	0	0			185	-1.14497e-26	-1.07413e-26	-7.54131e-27	-3.55833e-26	-7.10276e-27	-2.71898e-26	-1.25877e-26	-9.06657e-27			185	-9.02406e-27	-8.14268e-27	-5.8911e-27	-3.14132e-26	-5.33297e-27	-2.17919e-26	-1.05876e-26	-6.89399e-27
186	0	0	0	0	0	0	0	0			186	-2.1877e-27	-2.05234e-27	-1.44092e-27	-6.79892e-27	-1.35712e-27	-5.19517e-27	-2.40513e-27	-1.73235e-27			186	-1.72423e-27	-1.55583e-27	-1.12561e-27	-6.00214e-27	-1.01897e-27	-4.16378e-27	-2.02298e-27	-1.31724e-27
187	0	0	0	0	0	0	0	0			187	-4.18003e-28	-3.92142e-28	-2.75318e-28	-1.29907e-27	-2.59306e-28	-9.92642e-28	-4.59549e-28	-3.31002e-28			187	-3.29448e-28	-2.97272e-28	-2.15072e-28	-1.14683e-27	-1.94695e-28	-7.95575e-28	-3.86532e-28	-2.51685e-28
188	0	0	0	0	0	0	0	0			188	-7.98679e-29	-7.49267e-29	-5.26051e-29	-2.48215e-28	-4.95455e-29	-1.89665e-28	-8.78061e-29	-6.32446e-29			188	-6.29477e-29	-5.67999e-29	-4.10939e-29	-2.19126e-28	-3.72004e-29	-1.52011e-28	-7.38547e-29	-4.80896e-29
189	0	0	0	0	0	0	0	0			189	-1.52604e-29	-1.43163e-29	-1.00513e-29	-4.74265e-29	-9.46667e-30	-3.62393e-29	-1.67771e-29	-1.20842e-29			189	-1.20274e-29	-1.08528e-29	-7.85182e-30	-4.18685e-29	-7.10787e-30	-2.90447e-29	-1.41114e-29	-9.18849e-30
190	0	0	0	0	0	0	0	0			190	-2.9158e-30	-2.73542e-30	-1.9205e-30	-9.06181e-30	-1.8088e-30	-6.92425e-30	-3.20561e-30	-2.30893e-30			190	-2.29808e-30	-2.07365e-30	-1.50025e-30	-7.99984e-30	-1.3581e-30	-5.54959e-30	-2.69628e-30	-1.75565e-30
191	0	0	0	0	0	0	0	0			191	-5.57122e-31	-5.22657e-31	-3.66951e-31	-1.73145e-30	-3.45607e-31	-1.32302e-30	-6.12496e-31	-4.41168e-31			191	-4.39094e-31	-3.96213e-31	-2.86654e-31	-1.52853e-30	-2.59492e-31	-1.06036e-30	-5.15178e-31	-3.35453e-31
192	-0.784578	-0.784578	-0.784578	-0.784578	-0.784578	-0.784578	-0.784578	-0.784578			192	-1	-1	-1	-1	-1	-1	-1	-1			192	-0.678091	-0.678091	-0.678091	-0.678091	-0.678091	-0.678091	-0.678091	-0.678091
193	-0.784578	-0.784578	-0.784578	-0.784578	-0.784578	-0.784578	-0.784578	-0.784578			193	-1	-1	-1	-1	-1	-1	-1	-1			193	-0.678091	-0.678091	-0.678091	-0.678091	-0.678091	-0.678091	-0.678091	-0.678091
194	-0.784578	-0.784578	-0.784578	-0.784578	-0.784578	-0.784578	-0.784578	-0.784578			194	-1	-1	-1	-1	-1	-1	-1	-1			194	-0.678091	-0.678091	-0.678091	-0.678091	-0.678091	-0.678091	-0.678091	-0.678091
195	-0.784578	-0.784578	-0.784578	-0.784578	-0.784578	-0.784578	-0.784578	-0.784578			195	-1	-1	-1	-1	-1	-1	-1	-1			195	-0.678091	-0.678091	-0.678091	-0.678091	-0.678091	-0.678091	-0.678091	-0.678091
196	-0.784578	-0.784578	-0.784578	-0.784578	-0.784578	-0.784578	-0.784578	-0.784578			196	-0.916782	-0.907281	-0.612593	-1	-0.607416	-1	-0.874087	-0.785736			196	-0.678091	-0.678091	-0.471385	-0.678091	-0.459389	-0.678091	-0.678091	-0.599745
197	-0.784578	-0.784578	-0.784578	-0.784578	-0.784188	-0.784578	-0.784578	-0.784578			197	-0.397254	-0.390157	-0.260946	-0.674982	-0.257015	-0.631614	-0.38135	-0.3351			197	-0.307935	-0.296558	-0.200753	-0.542535	-0.193784	-0.493876	-0.301055	-0.255108
198	-0.621269	-0.607275	-0.45684	-0.784578	-0.43733	-0.778015	-0.620669	-0.563591			198	-0.127089	-0.123199	-0.0816583	-0.237743	-0.0795879	-0.216861	-0.123311	-0.104816			198	-0.0983583	-0.0934861	-0.0627286	-0.191249	-0.0599136	-0.169256	-0.0972281	-0.0796679
199	-0.162565	-0.149403	-0.106382	-0.346925	-0.099992	-0.295835	-0.165343	-0.130279			199	-0.0293064	-0.0280778	-0.0185257	-0.060229	-0.0178985	-0.0533861	-0.0287163	-0.0237395			199	-0.022668	-0.0212931	-0.0142237	-0.0484162	-0.0134665	-0.041636	-0.0226297	-0.0180336
200	-0.0325056	-0.029772	-0.0211771	-0.0717817	-0.0198557	-0.0603645	-0.0331666	-0.0259189			200	-0.00583504	-0.00557329	-0.00367362	-0.012336	-0.00354129	-0.0108267	-0.00573346	-0.00470511			200	-0.00451268	-0.00422596	-0.00282017	-0.00991466	-0.00266405	-0.00844216	-0.00451761	-0.00357373
201	-0.00626671	-0.00573577	-0.00407905	-0.0139286	-0.00382259	-0.0116862	-0.00639819	-0.00499178			201	-0.00112397	-0.00107289	-0.000707046	-0.00239013	-0.00068127	-0.00209335	-0.00110502	-0.000905479			201	-0.000869222	-0.000813494	-0.000542773	-0.00192091	-0.000512495	-0.00163223	-0.000870665	-0.000687731
202	-0.00119944	-0.00109768	-0.000780593	-0.00266928	-0.000731442	-0.00223855	-0.00122476	-0.000955234			202	-0.00021509	-0.000205292	-0.000135285	-0.000457912	-0.000130341	-0.000400892	-0.000211489	-0.000173248			202	-0.00016634	-0.000155657	-0.000103853	-0.000368013	-9.80505e-05	-0.000312582	-0.000166635	-0.000131585
203	-0.000229253	-0.000209798	-0.000149193	-0.000510311	-0.000139796	-0.000427927	-0.000234099	-0.00018257			203	-4.11096e-05	-3.9236e-05	-2.58559e-05	-8.75382e-05	-2.49105e-05	-7.66321e-05	-4.04222e-05	-3.31113e-05			203	-3.1792e-05	-2.97497e-05	-1.98485e-05	-7.03524e-05	-1.87392e-05	-5.97512e-05	-3.18491e-05	-2.51486e-05
204	-4.38062e-05	-4.00886e-05	-2.85079e-05	-9.75158e-05	-2.67122e-05	-8.17719e-05	-4.47324e-05	-3.48856e-05			204	-7.85525e-06	-7.49725e-06	-4.94055e-06	-1.67276e-05	-4.75989e-06	-1.46434e-05	-7.72396e-06	-6.3269e-06			204	-6.07484e-06	-5.6846e-06	-3.79265e-06	-1.34435e-05	-3.58068e-06	-1.14176e-05	-6.0858e-06	-4.80539e-06
205	-8.37016e-06	-7.65985e-06	-5.44709e-06	-1.86327e-05	-5.10395e-06	-1.56245e-05	-8.54715e-06	-6.66566e-06			205	-1.50092e-06	-1.43252e-06	-9.44003e-07	-3.1962e-06	-9.09482e-07	-2.79796e-06	-1.47584e-06	-1.20889e-06			205	-1.16073e-06	-1.08617e-06	-7.24671e-07	-2.56871e-06	-6.84167e-07	-2.18161e-06	-1.16283e-06	-9.18175e-07
206	-1.59929e-06	-1.46358e-06	-1.04078e-06	-3.56017e-06	-9.75215e-07	-2.98539e-06	-1.63311e-06	-1.27361e-06			206	-2.86781e-07	-2.73713e-07	-1.80372e-07	-6.107e-07	-1.73775e-07	-5.3461e-07	-2.8199e-07	-2.30984e-07			206	-2.21782e-07	-2.07536e-07	-1.38464e-07	-4.90805e-07	-1.30724e-07	-4.16843e-07	-2.22183e-07	-1.75436e-07
207	-3.05577e-07	-2.79647e-07	-1.98863e-07	-6.80243e-07	-1.86335e-07	-5.70421e-07	-3.1204e-07	-2.43349e-07			207	-5.47954e-08	-5.22987e-08	-3.44637e-08	-1.16687e-07	-3.32033e-08	-1.02148e-07	-5.388e-08	-4.41341e-08			207	-4.23759e-08	-3.96542e-08	-2.64564e-08	-9.37782e-08	-2.49775e-08	-7.96465e-08	-4.24527e-08	-3.35206e-08
208	-5.83866e-08	-5.34323e-08	-3.79969e-08	-1.29974e-07	-3.56031e-08	-1.08991e-07	-5.9622e-08	-4.64966e-08			208	-1.04698e-08	-9.99275e-09	-6.58501e-09	-2.22953e-08	-6.34415e-09	-1.95176e-08	-1.02949e-08	-8.4327e-09			208	-8.09677e-09	-7.57676e-09	-5.05503e-09	-1.79182e-08	-4.77245e-09	-1.52181e-08	-8.11147e-09	-6.40478e-09
209	-1.11558e-08	-1.02095e-08	-7.26008e-09	-2.48343e-08	-6.80274e-09	-2.08248e-08	-1.13919e-08	-8.88428e-09			209	-2.00046e-09	-1.90932e-09	-1.2582e-09	-4.25997e-09	-1.21218e-09	-3.72923e-09	-1.96705e-09	-1.61124e-09			209	-1.54705e-09	-1.4477e-09	-9.65869e-10	-3.42363e-09	-9.11874e-10	-2.90774e-09	-1.54986e-09	-1.22376e-09
210	-2.13153e-09	-1.95057e-09	-1.38712e-09	-4.74502e-09	-1.2997e-09	-3.9789e-09	-2.1769e-09	-1.69766e-09			210	-3.82228e-10	-3.64816e-10	-2.40406e-10	-8.13952e-10	-2.31611e-10	-7.12547e-10	-3.75846e-10	-3.07859e-10			210	-2.95595e-10	-2.76613e-10	-1.84549e-10	-6.54153e-10	-1.74232e-10	-5.55583e-10	-2.96133e-10	-2.33824e-10
211	-4.07178e-10	-3.72705e-10	-2.65106e-10	-9.06457e-10	-2.48329e-10	-7.60133e-10	-4.16054e-10	-3.24469e-10			211	-7.30322e-11	-6.97057e-11	-4.59344e-11	-1.55522e-10	-4.4254e-11	-1.36147e-10	-7.18131e-11	-5.88227e-11			211	-5.64793e-11	-5.28526e-11	-3.52619e-11	-1.24989e-10	-3.32905e-11	-1.06156e-10	-5.65824e-11	-4.46768e-11
212	-7.79068e-11	-7.12653e-11	-5.07068e-11	-1.73396e-10	-4.73982e-11	-1.45234e-10	-7.9297e-11	-6.20943e-11			212	-1.39543e-11	-1.33187e-11	-8.77673e-12	-2.97156e-11	-8.45562e-12	-2.60137e-11	-1.37214e-11	-1.12393e-11			212	-1.07915e-11	-1.00986e-11	-6.73752e-12	-2.38817e-11	-6.36083e-12	-2.02832e-11	-1.08112e-11	-8.53641e-12
213	-1.47871e-11	-1.36218e-11	-9.58289e-12	-3.2996e-11	-9.13509e-12	-2.79057e-11	-1.50875e-11	-1.18548e-11			213	-2.66624e-12	-2.54482e-12	-1.67697e-12	-5.67775e-12	-1.61562e-12	-4.97045e-12	-2.62175e-12	-2.14748e-12			213	-2.06193e-12	-1.92955e-12	-1.28734e-12	-4.56307e-12	-1.21536e-12	-3.87553e-12	-2.06571e-12	-1.63105e-12
214	0	0	0	0	0	0	0	0			214	-5.0944e-13	-4.86241e-13	-3.20421e-13	-1.08485e-12	-3.08696e-13	-9.49706e-13	-5.00939e-13	-4.1032e-13			214	-3.93974e-13	-3.6868e-13	-2.45973e-13	-8.71866e-13	-2.3222e-13	-7.40499e-13	-3.94696e-13	-3.11645e-13
215	0	0	0	0	0	0	0	0			215	-9.73386e-14	-9.29065e-14	-6.1223e-14	-2.07282e-13	-5.89826e-14	-1.81461e-13	-9.57148e-14	-7.83999e-14			215	-7.52766e-14	-7.0444e-14	-4.69983e-14	-1.66588e-13	-4.43703e-14	-1.41488e-13	-7.54148e-14	-5.95461e-14
216	0	0	0	0	0	0	0	0			216	-1.85985e-14	-1.77517e-14	-1.16979e-14	-3.96054e-14	-1.12698e-14	-3.46719e-14	-1.82883e-14	-1.49799e-14			216	-1.43831e-14	-1.34598e-14	-8.98e-15	-3.18299e-14	-8.47784e-15	-2.70341e-14	-1.44096e-14	-1.13775e-14
217	0	0	0	0	0	0	0	0			217	-3.55362e-15	-3.39184e-15	-2.23513e-15	-7.56741e-15	-2.15333e-15	-6.62477e-15	-3.49435e-15	-2.8622e-15			217	-2.74818e-15	-2.57178e-15	-1.71581e-15	-6.08174e-15	-1.61986e-15	-5.16543e-15	-2.75324e-15	-2.17389e-15
218	0	0	0	0	0	0	0	0			218	-6.7899e-16	-6.48081e-16	-4.27068e-16	-1.4459e-15	-4.11437e-16	-1.2658e-15	-6.67668e-16	-5.46882e-16			218	-5.25095e-16	-4.91391e-16	-3.27842e-16	-1.16204e-15	-3.09507e-16	-9.86962e-16	-5.26064e-16	-4.15366e-16
219	0	0	0	0	0	0	0	0			219	-1.29735e-16	-1.23829e-16	-8.16001e-17	-2.76269e-16	-7.86133e-17	-2.41857e-16	-1.27572e-16	-1.04493e-16			219	-1.0033e-16	-9.38906e-17	-6.26409e-17	-2.22031e-16	-5.91376e-17	-1.88579e-16	-1.00515e-16	-7.9364e-17
220	0	0	0	0	0	0	0	0			220	-2.47884e-17	-2.36602e-17	-1.55914e-17	-5.27867e-17	-1.50207e-17	-4.62118e-17	-2.43752e-17	-1.99654e-17			220	-1.91701e-17	-1.79398e-17	-1.19688e-17	-4.24234e-17	-1.12994e-17	-3.6032e-17	-1.92055e-17	-1.51641e-17
221	0	0	0	0	0	0	0	0			221	-4.73632e-18	-4.52077e-18	-2.97906e-18	-1.0086e-17	-2.87e-18	-8.82972e-18	-4.65739e-18	-3.8148e-18			221	-3.66282e-18	-3.42776e-18	-2.2869e-18	-8.10584e-18	-2.15899e-18	-6.88466e-18	-3.66961e-18	-2.8974e-18
222	0	0	0	0	0	0	0	0			222	-9.04969e-19	-8.63788e-19	-5.6921e-19	-1.92713e-18	-5.48371e-19	-1.6871e-18	-8.8989e-19	-7.28893e-19			222	-6.99856e-19	-6.54946e-19	-4.36959e-19	-1.54878e-18	-4.12518e-19	-1.31546e-18	-7.01155e-19	-5.53607e-19
223	0	0	0	0	0	0	0	0			223	-1.72913e-19	-1.65045e-19	-1.08759e-19	-3.68216e-19	-1.04777e-19	-3.22355e-19	-1.70032e-19	-1.3927e-19			223	-1.33722e-19	-1.25141e-19	-8.349e-20	-2.95926e-19	-7.88199e-20	-2.51345e-19	-1.3397e-19	-1.05778e-19
224	0	0	0	0	0	0	0	0			224	-3.30384e-20	-3.15352e-20	-2.07807e-20	-7.0355e-20	-2.00198e-20	-6.15926e-20	-3.24881e-20	-2.66103e-20			224	-2.55502e-20	-2.39108e-20	-1.59525e-20	-5.65426e-20	-1.50601e-20	-4.80246e-20	-2.55978e-20	-2.0211e-20
225	0	0	0	0	0	0	0	0			225	-6.31265e-21	-6.02546e-21	-3.97059e-21	-1.34427e-20	-3.8252e-21	-1.17685e-20	-6.20752e-21	-5.08443e-21			225	-4.88188e-21	-4.56866e-21	-3.04805e-21	-1.08036e-20	-2.87754e-21	-9.1761e-21	-4.89098e-21	-3.86171e-21
226	0	0	0	0	0	0	0	0			226	-1.20616e-21	-1.15129e-21	-7.58663e-22	-2.56851e-21	-7.30881e-22	-2.24862e-21	-1.18607e-21	-9.71482e-22			226	-9.3278e-22	-8.72937e-22	-5.82393e-22	-2.06424e-21	-5.49812e-22	-1.75328e-21	-9.34523e-22	-7.37857e-22
227	0	0	0	0	0	0	0	0			227	-2.30461e-22	-2.19978e-22	-1.44958e-22	-4.90764e-22	-1.3965e-22	-4.29646e-22	-2.26624e-22	-1.85621e-22			227	-1.78226e-22	-1.66793e-22	-1.11278e-22	-3.94415e-22	-1.05053e-22	-3.35001e-22	-1.7856e-22	-1.40982e-22
228	0	0	0	0	0	0	0	0			228	-4.40342e-23	-4.20314e-23	-2.76973e-23	-9.37704e-23	-2.66829e-23	-8.20927e-23	-4.33012e-23	-3.54666e-23			228	-3.40537e-23	-3.18692e-23	-2.1262e-23	-7.53609e-23	-2.00725e-23	-6.40088e-23	-3.41175e-23	-2.69375e-23
229	0	0	0	0	0	0	0	0			229	-8.41361e-24	-8.03097e-24	-5.29213e-24	-1.79167e-23	-5.0983e-24	-1.56855e-23	-8.27359e-24	-6.77661e-24			229	-6.50665e-24	-6.08928e-24	-4.06255e-24	-1.43992e-23	-3.83525e-24	-1.22302e-23	-6.51886e-24	-5.14695e-24
230	0	0	0	0	0	0	0	0			230	-1.60759e-24	-1.53448e-24	-1.01117e-24	-3.42335e-24	-9.74133e-25	-2.99704e-24	-1.58084e-24	-1.29481e-24			230	-1.24323e-24	-1.16348e-24	-7.76234e-25	-2.75126e-24	-7.32802e-25	-2.33683e-24	-1.24556e-24	-9.83429e-25
231	0	0	0	0	0	0	0	0			231	-3.07162e-25	-2.93195e-25	-1.93205e-25	-6.54099e-25	-1.86128e-25	-5.72646e-25	-3.02052e-25	-2.47399e-25			231	-2.37543e-25	-2.22308e-25	-1.48316e-25	-5.25683e-25	-1.40017e-25	-4.465e-25	-2.3799e-25	-1.87904e-25
232	0	0	0	0	0	0	0	0			232	-5.86895e-26	-5.60211e-26	-3.69159e-26	-1.24979e-25	-3.55635e-26	-1.09416e-25	-5.77133e-26	-4.72705e-26			232	-4.53874e-26	-4.24766e-26	-2.83387e-26	-1.00442e-25	-2.6753e-26	-8.53131e-26	-4.5473e-26	-3.59028e-26
233	0	0	0	0	0	0	0	0			233	-1.12138e-26	-1.0704e-26	-7.05354e-27	-2.38797e-26	-6.79512e-27	-2.09062e-26	-1.10273e-26	-9.03199e-27			233	-8.67217e-27	-8.11603e-27	-5.4147e-27	-1.91915e-26	-5.1117e-27	-1.63008e-26	-8.68855e-27	-6.85995e-27
234	0	0	0	0	0	0	0	0			234	-2.14262e-27	-2.04522e-27	-1.34772e-27	-4.56269e-27	-1.29834e-27	-3.99455e-27	-2.10699e-27	-1.72574e-27			234	-1.65699e-27	-1.55074e-27	-1.03459e-27	-3.66692e-27	-9.76693e-28	-3.11461e-27	-1.66013e-27	-1.31073e-27
235	0	0	0	0	0	0	0	0			235	-4.09391e-28	-3.90782e-28	-2.57511e-28	-8.71794e-28	-2.48075e-28	-7.63242e-28	-4.02585e-28	-3.29738e-28			235	-3.16602e-28	-2.96301e-28	-1.9768e-28	-7.00639e-28	-1.86617e-28	-5.9511e-28	-3.17201e-28	-2.50441e-28
236	0	0	0	0	0	0	0	0			236	-7.82224e-29	-7.46671e-29	-4.92027e-29	-1.66574e-28	-4.73997e-29	-1.45833e-28	-7.69221e-29	-6.3003e-29			236	-6.04931e-29	-5.66144e-29	-3.77708e-29	-1.33871e-28	-3.56569e-29	-1.13708e-28	-6.06079e-29	-4.78519e-29
237	0	0	0	0	0	0	0	0			237	-1.4946e-29	-1.42667e-29	-9.40119e-30	-3.18272e-29	-9.05668e-30	-2.78644e-29	-1.46976e-29	-1.2038e-29			237	-1.15584e-29	-1.08174e-29	-7.2169e-30	-2.55788e-29	-6.81298e-30	-2.17263e-29	-1.15804e-29	-9.14306e-30
238	0	0	0	0	0	0	0	0			238	-2.85573e-30	-2.72595e-30	-1.79629e-30	-6.08123e-30	-1.73046e-30	-5.32407e-30	-2.80827e-30	-2.3001e-30			238	-2.20847e-30	-2.06688e-30	-1.37894e-30	-4.88734e-30	-1.30176e-30	-4.15125e-30	-2.21267e-30	-1.74696e-30
239	0	0	0	0	0	0	0	0			239	-5.45644e-31	-5.2085e-31	-3.43219e-31	-1.16194e-30	-3.30639e-31	-1.01727e-30	-5.36578e-31	-4.3948e-31			239	-4.21972e-31	-3.94921e-31	-2.63475e-31	-9.33824e-31	-2.48727e-31	-7.93183e-31	-4.22776e-31	-3.33793e-31
240	-0.784578	-0.784578	-0.784578	-0.784578	-0.784578	-0.784578	-0.784578	-0.784578			240	-1	-1	-1	-1	-1	-1	-1	-1			240	-0.678091	-0.678091	-0.678091	-0.678091	-0.678091	-0.678091	-0.678091	-0.678091
241	-0.784578	-0.784578	-0.784578	-0.784578	-0.784578	-0.784578	-0.784578	-0.784578			241	-1	-1	-1	-1	-1	-1	-1	-1			241	-0.678091	-0.678091	-0.678091	-0.678091	-0.678091	-0.678091	-0.678091	-0.678091
242	-0.784578	-0.784578	-0.784578	-0.784578	-0.784578	-0.784578	-0.784578	-0.784578			242	-1	-1	-1	-1	-1	-1	-1	-1			242	-0.678091	-0.678091	-0.678091	-0.678091	-0.678091	-0.678091	-0.678091	-0.678091
243	-0.784578	-0.784578	-0.784578	-0.784578	-0.784578	-0.784578	-0.784578	-0.784578			243	-1	-1	-1	-1	-1	-1	-1	-1			243	-0.678091	-0.678091	-0.678091	-0.678091	-0.678091	-0.678091	-0.678091	-0.678091
244	-0.784578	-0.784578	-0.784578	-0.784578	-0.784578	-0.784578	-0.784578	-0.784578			244	-0.911529	-0.903322	-0.611976	-1	-0.607779	-1	-0.863777	-0.791273			244	-0.678091	-0.678091	-0.467596	-0.678091	-0.461111	-0.678091	-0.663423	-0.603645
245	-0.784578	-0.784578	-0.770972	-0.784578	-0.766651	-0.784578	-0.784578	-0.784578			245	-0.394293	-0.388376	-0.255799	-0.583748	-0.25292	-0.563001	-0.373205	-0.336881			245	-0.302139	-0.295289	-0.195153	-0.451313	-0.191296	-0.432593	-0.28685	-0.256303
246	-0.618351	-0.607611	-0.393137	-0.763096	-0.38351	-0.742962	-0.606013	-0.552756			246	-0.125805	-0.122681	-0.0772503	-0.197849	-0.0759239	-0.188768	-0.118799	-0.104914			246	-0.0962442	-0.0931207	-0.0588453	-0.152755	-0.0573356	-0.144786	-0.0911672	-0.0796915
247	-0.159688	-0.14989	-0.0883567	-0.282426	-0.0856036	-0.262973	-0.150664	-0.127021			247	-0.0289326	-0.0279734	-0.0170709	-0.0481421	-0.0167119	-0.0454354	-0.0272665	-0.0236725			247	-0.022121	-0.0212203	-0.012997	-0.0371436	-0.0126137	-0.0348252	-0.0209123	-0.017971
248	-0.0319043	-0.0298732	-0.0174649	-0.0574436	-0.0169029	-0.0532579	-0.0300863	-0.0252448			248	-0.00575635	-0.00555323	-0.00336371	-0.00972899	-0.00328984	-0.00915151	-0.00542243	-0.00468751			248	-0.00440052	-0.004212	-0.00256067	-0.00750497	-0.00248279	-0.00701319	-0.0041582	-0.00355807
249	-0.00614978	-0.0057554	-0.00335923	-0.0111119	-0.00325045	-0.0102944	-0.00579876	-0.00486094			249	-0.00110864	-0.00106904	-0.000646579	-0.00187973	-0.000632258	-0.00176695	-0.00104423	-0.000901928			249	-0.000847492	-0.000810823	-0.000492205	-0.00144998	-0.000477144	-0.00135404	-0.00080075	-0.000684593
250	-0.00117703	-0.00110144	-0.000642666	-0.00212821	-0.000621829	-0.00197134	-0.00110982	-0.000930162			250	-0.000212153	-0.000204556	-0.000123684	-0.000359931	-0.000120941	-0.00033829	-0.000199823	-0.000172563			250	-0.000162177	-0.000155146	-9.41538e-05	-0.00027764	-9.12694e-05	-0.000259235	-0.00015323	-0.00013098
251	-0.000224968	-0.000210515	-0.000122824	-0.000406821	-0.000118841	-0.000376826	-0.000212121	-0.000177777			251	-4.05479e-05	-3.90953e-05	-2.36376e-05	-6.88002e-05	-2.31131e-05	-6.46621e-05	-3.81912e-05	-3.29802e-05			251	-3.09963e-05	-2.96519e-05	-1.7994e-05	-5.30703e-05	-1.74426e-05	-4.95511e-05	-2.9286e-05	-2.50329e-05
252	-4.29874e-05	-4.02255e-05	-2.34692e-05	-7.7738e-05	-2.2708e-05	-7.2006e-05	-4.05325e-05	-3.39698e-05			252	-7.74794e-06	-7.47034e-06	-4.51664e-06	-1.31467e-05	-4.4164e-06	-1.23559e-05	-7.2976e-06	-6.30185e-06			252	-5.9228e-06	-5.66589e-06	-3.43826e-06	-1.01409e-05	-3.33289e-06	-9.46843e-06	-5.59598e-06	-4.78328e-06
253	-8.21371e-06	-7.68597e-06	-4.48431e-06	-1.48536e-05	-4.33886e-06	-1.37584e-05	-7.74463e-06	-6.49069e-06			253	-1.48042e-06	-1.42737e-06	-8.63004e-07	-2.51197e-06	-8.43849e-07	-2.36088e-06	-1.39437e-06	-1.20411e-06			253	-1.13168e-06	-1.08259e-06	-6.56954e-07	-1.93765e-06	-6.36821e-07	-1.80916e-06	-1.06924e-06	-9.13953e-07
254	-1.5694e-06	-1.46856e-06	-8.5682e-07	-2.83809e-06	-8.29029e-07	-2.62883e-06	-1.47977e-06	-1.24018e-06			254	-2.82865e-07	-2.72728e-07	-1.64895e-07	-4.79963e-07	-1.61235e-07	-4.51094e-07	-2.66422e-07	-2.3007e-07			254	-2.16232e-07	-2.06851e-07	-1.25525e-07	-3.70228e-07	-1.21678e-07	-3.45678e-07	-2.04299e-07	-1.7463e-07
255	-2.99866e-07	-2.80598e-07	-1.63713e-07	-5.42274e-07	-1.58403e-07	-5.02292e-07	-2.8274e-07	-2.36962e-07			255	-5.40471e-08	-5.21102e-08	-3.15065e-08	-9.17066e-08	-3.08071e-08	-8.61907e-08	-5.09053e-08	-4.39596e-08			255	-4.13155e-08	-3.9523e-08	-2.3984e-08	-7.07395e-08	-2.3249e-08	-6.60487e-08	-3.90355e-08	-3.33666e-08
256	-5.72955e-08	-5.36139e-08	-3.12806e-08	-1.03612e-07	-3.0266e-08	-9.5973e-08	-5.40229e-08	-4.52766e-08			256	-1.03268e-08	-9.95668e-09	-6.01996e-09	-1.75224e-08	-5.88633e-09	-1.64685e-08	-9.72649e-09	-8.39939e-09			256	-7.89417e-09	-7.55166e-09	-4.58264e-09	-1.35162e-08	-4.44219e-09	-1.26199e-08	-7.45851e-09	-6.37537e-09
257	-1.09476e-08	-1.0244e-08	-5.97687e-09	-1.97971e-08	-5.78304e-09	-1.83375e-08	-1.03221e-08	-8.651e-09			257	-1.97315e-09	-1.90242e-09	-1.15024e-09	-3.348e-09	-1.1247e-09	-3.14664e-09	-1.85844e-09	-1.60488e-09			257	-1.50834e-09	-1.4429e-09	-8.75607e-10	-2.58254e-09	-8.48771e-10	-2.41129e-09	-1.4251e-09	-1.21815e-09
258	-2.09159e-09	-1.95725e-09	-1.14207e-09	-3.78262e-09	-1.10507e-09	-3.50388e-09	-1.9722e-09	-1.6531e-09			258	-3.7701e-10	-3.63496e-10	-2.19776e-10	-6.39701e-10	-2.14897e-10	-6.01228e-10	-3.55092e-10	-3.06644e-10			258	-2.882e-10	-2.75694e-10	-1.67303e-10	-4.93445e-10	-1.62175e-10	-4.60726e-10	-2.72293e-10	-2.32752e-10
259	-3.99514e-10	-3.74029e-10	-2.18179e-10	-7.22656e-10	-2.11149e-10	-6.69408e-10	-3.76767e-10	-3.15747e-10			259	-7.20355e-11	-6.94531e-11	-4.19927e-11	-1.22228e-10	-4.10604e-11	-1.14877e-10	-6.78474e-11	-5.85907e-11			259	-5.50665e-11	-5.26768e-11	-3.19666e-11	-9.42824e-11	-3.09868e-11	-8.80311e-11	-5.20271e-11	-4.4472e-11
260	-7.63949e-11	-7.16679e-11	-4.16502e-11	-1.37983e-10	-4.04195e-11	-1.27807e-10	-7.19512e-11	-6.0371e-11			260	-1.37638e-11	-1.32704e-11	-8.02356e-12	-2.3354e-11	-7.84543e-12	-2.19495e-11	-1.29636e-11	-1.1195e-11			260	-1.05216e-11	-1.00649e-11	-6.10786e-12	-1.80145e-11	-5.92065e-12	-1.68201e-11	-9.94082e-12	-8.49728e-12
261	-1.47011e-11	-1.36316e-11	-8.30784e-12	-2.62873e-11	-7.96315e-12	-2.45614e-11	-1.36387e-11	-1.14505e-11			261	-2.62986e-12	-2.53557e-12	-1.53307e-12	-4.46225e-12	-1.49903e-12	-4.1939e-12	-2.47696e-12	-2.13902e-12			261	-2.01036e-12	-1.92311e-12	-1.16703e-12	-3.44203e-12	-1.13126e-12	-3.21382e-12	-1.89939e-12	-1.62358e-12
262	0	0	0	0	0	0	0	0			262	-5.02489e-13	-4.84471e-13	-2.92923e-13	-8.52601e-13	-2.8642e-13	-8.01329e-13	-4.73272e-13	-4.08704e-13			262	-3.84121e-13	-3.67448e-13	-2.22985e-13	-6.57669e-13	-2.1615e-13	-6.14065e-13	-3.62917e-13	-3.10218e-13
263	0	0	0	0	0	0	0	0			263	-9.60108e-14	-9.25679e-14	-5.5969e-14	-1.62906e-13	-5.47263e-14	-1.5311e-13	-9.04281e-14	-7.80914e-14			263	-7.33941e-14	-7.02083e-14	-4.26059e-14	-1.25661e-13	-4.12999e-14	-1.1733e-13	-6.93425e-14	-5.92735e-14
264	0	0	0	0	0	0	0	0			264	-1.83448e-14	-1.76869e-14	-1.0694e-14	-3.11265e-14	-1.04566e-14	-2.92548e-14	-1.72781e-14	-1.4921e-14			264	-1.40234e-14	-1.34147e-14	-8.14072e-15	-2.401e-14	-7.89117e-15	-2.24182e-14	-1.32493e-14	-1.13254e-14
265	0	0	0	0	0	0	0	0			265	-3.50516e-15	-3.37944e-15	-2.04331e-15	-5.94733e-15	-1.99794e-15	-5.58972e-15	-3.30133e-15	-2.85095e-15			265	-2.67946e-15	-2.56314e-15	-1.55545e-15	-4.58758e-15	-1.50777e-15	-4.28345e-15	-2.53154e-15	-2.16395e-15
266	0	0	0	0	0	0	0	0			266	-6.69731e-16	-6.45709e-16	-3.90416e-16	-1.13636e-15	-3.81746e-16	-1.06803e-15	-6.30784e-16	-5.44733e-16			266	-5.11967e-16	-4.89739e-16	-2.97201e-16	-8.76548e-16	-2.8809e-16	-8.18439e-16	-4.83701e-16	-4.13468e-16
267	0	0	0	0	0	0	0	0			267	-1.27966e-16	-1.23376e-16	-7.45969e-17	-2.17123e-16	-7.29403e-17	-2.04068e-16	-1.20524e-16	-1.04082e-16			267	-9.78217e-17	-9.35744e-17	-5.67862e-17	-1.67482e-16	-5.50454e-17	-1.56379e-16	-9.24208e-17	-7.90014e-17
268	0	0	0	0	0	0	0	0			268	-2.44505e-17	-2.35734e-17	-1.42533e-17	-4.14857e-17	-1.39367e-17	-3.89914e-17	-2.30285e-17	-1.98871e-17			268	-1.86908e-17	-1.78793e-17	-1.08502e-17	-3.20007e-17	-1.05175e-17	-2.98794e-17	-1.76588e-17	-1.50948e-17
269	0	0	0	0	0	0	0	0			269	-4.67177e-18	-4.50416e-18	-2.72338e-18	-7.92667e-18	-2.66289e-18	-7.45009e-18	-4.40006e-18	-3.79983e-18			269	-3.57126e-18	-3.41619e-18	-2.07315e-18	-6.11438e-18	-2.00959e-18	-5.70906e-18	-3.37407e-18	-2.88418e-18
270	0	0	0	0	0	0	0	0			270	-8.92637e-19	-8.6061e-19	-5.20356e-19	-1.51455e-18	-5.088e-19	-1.42349e-18	-8.40719e-19	-7.26036e-19			270	-6.82363e-19	-6.52731e-19	-3.96117e-19	-1.16827e-18	-3.83972e-19	-1.09083e-18	-6.44684e-19	-5.51082e-19
271	0	0	0	0	0	0	0	0			271	-1.70556e-19	-1.64437e-19	-9.94247e-20	-2.89384e-19	-9.72165e-20	-2.71986e-19	-1.60636e-19	-1.38724e-19			271	-1.30379e-19	-1.24717e-19	-7.56862e-20	-2.23222e-19	-7.33657e-20	-2.08425e-19	-1.2318e-19	-1.05295e-19
272	0	0	0	0	0	0	0	0			272	-3.25883e-20	-3.14189e-20	-1.89971e-20	-5.52926e-20	-1.85752e-20	-5.19685e-20	-3.06928e-20	-2.65061e-20			272	-2.49116e-20	-2.38297e-20	-1.44614e-20	-4.2651e-20	-1.4018e-20	-3.98239e-20	-2.3536e-20	-2.01188e-20
273	0	0	0	0	0	0	0	0			273	-6.22666e-21	-6.0032e-21	-3.62979e-21	-1.05648e-20	-3.54916e-21	-9.92963e-21	-5.86447e-21	-5.06453e-21			273	-4.75988e-21	-4.55314e-21	-2.76314e-21	-8.14931e-21	-2.67842e-21	-7.60916e-21	-4.49702e-21	-3.84412e-21
274	0	0	0	0	0	0	0	0			274	-1.18973e-21	-1.14703e-21	-6.93545e-22	-2.01861e-21	-6.78139e-22	-1.89726e-21	-1.12052e-21	-9.67682e-22			274	-9.09472e-22	-8.69968e-22	-5.27955e-22	-1.55709e-21	-5.11767e-22	-1.45388e-21	-8.59245e-22	-7.34497e-22
275	0	0	0	0	0	0	0	0			275	-2.27322e-22	-2.19163e-22	-1.32516e-22	-3.85695e-22	-1.29572e-22	-3.62509e-22	-2.14098e-22	-1.84895e-22			275	-1.73773e-22	-1.66225e-22	-1.00876e-22	-2.97512e-22	-9.77833e-23	-2.77794e-22	-1.64176e-22	-1.40341e-22
276	0	0	0	0	0	0	0	0			276	-4.34346e-23	-4.18755e-23	-2.53199e-23	-7.36946e-23	-2.47574e-23	-6.92646e-23	-4.09078e-23	-3.53281e-23			276	-3.32029e-23	-3.17605e-23	-1.92745e-23	-5.68457e-23	-1.86835e-23	-5.30781e-23	-3.13691e-23	-2.6815e-23
277	0	0	0	0	0	0	0	0			277	-8.29906e-24	-8.00114e-24	-4.83787e-24	-1.40808e-23	-4.7304e-24	-1.32344e-23	-7.81625e-24	-6.75015e-24			277	-6.3441e-24	-6.06848e-24	-3.68279e-24	-1.08615e-23	-3.56986e-24	-1.01416e-23	-5.99369e-24	-5.12355e-24
278	0	0	0	0	0	0	0	0			278	-1.58571e-24	-1.52878e-24	-9.24374e-25	-2.69042e-24	-9.03839e-25	-2.5287e-24	-1.49345e-24	-1.28975e-24			278	-1.21217e-24	-1.1595e-24	-7.03672e-25	-2.0753e-24	-6.82094e-25	-1.93776e-24	-1.14522e-24	-9.78959e-25
279	0	0	0	0	0	0	0	0			279	-3.02981e-25	-2.92103e-25	-1.76621e-25	-5.14058e-25	-1.72697e-25	-4.83159e-25	-2.85354e-25	-2.46434e-25			279	-2.3161e-25	-2.21546e-25	-1.34451e-25	-3.96528e-25	-1.30328e-25	-3.70249e-25	-2.18816e-25	-1.8705e-25
280	0	0	0	0	0	0	0	0			280	-5.78908e-26	-5.58121e-26	-3.3747e-26	-9.82211e-26	-3.29972e-26	-9.23173e-26	-5.45225e-26	-4.70863e-26			280	-4.42538e-26	-4.23308e-26	-2.56896e-26	-7.57645e-26	-2.49018e-26	-7.07436e-26	-4.18092e-26	-3.57398e-26
281	0	0	0	0	0	0	0	0			281	-1.10612e-26	-1.0664e-26	-6.44804e-27	-1.87671e-26	-6.30478e-27	-1.76391e-26	-1.04176e-26	-8.9968e-27			281	-8.45559e-27	-8.08814e-27	-4.90852e-27	-1.44763e-26	-4.75798e-27	-1.3517e-26	-7.98849e-27	-6.82882e-27
282	0	0	0	0	0	0	0	0			282	-2.11347e-27	-2.03757e-27	-1.23203e-27	-3.58582e-27	-1.20466e-27	-3.3703e-27	-1.99049e-27	-1.71902e-27			282	-1.61561e-27	-1.5454e-27	-9.37872e-28	-2.76599e-27	-9.09109e-28	-2.58269e-27	-1.52636e-27	-1.30479e-27
283	0	0	0	0	0	0	0	0			283	-4.03822e-28	-3.89319e-28	-2.35405e-28	-6.85143e-28	-2.30174e-28	-6.43964e-28	-3.80324e-28	-3.28454e-28			283	-3.08696e-28	-2.9528e-28	-1.792e-28	-5.28497e-28	-1.73704e-28	-4.93476e-28	-2.91642e-28	-2.49306e-28
284	0	0	0	0	0	0	0	0			284	-7.71584e-29	-7.43871e-29	-4.49788e-29	-1.3091e-28	-4.39794e-29	-1.23042e-28	-7.26685e-29	-6.27579e-29			284	-5.89826e-29	-5.6419e-29	-3.42397e-29	-1.0098e-28	-3.31896e-29	-9.42885e-29	-5.5724e-29	-4.7635e-29
285	0	0	0	0	0	0	0	0			285	-1.47427e-29	-1.42131e-29	-8.59412e-30	-2.5013e-29	-8.40315e-30	-2.35097e-29	-1.38848e-29	-1.19912e-29			285	-1.12698e-29	-1.078e-29	-6.5422e-30	-1.92942e-29	-6.34155e-30	-1.80157e-29	-1.06472e-29	-9.10165e-30
286	0	0	0	0	0	0	0	0			286	-2.81689e-30	-2.7157e-30	-1.64208e-30	-4.77923e-30	-1.60559e-30	-4.49201e-30	-2.65296e-30	-2.29116e-30			286	-2.15333e-30	-2.05973e-30	-1.25002e-30	-3.68654e-30	-1.21168e-30	-3.44227e-30	-2.03436e-30	-1.73906e-30
287	0	0	0	0	0	0	0	0			287	-5.38225e-31	-5.18889e-31	-3.13753e-31	-9.13166e-31	-3.06781e-31	-8.58289e-31	-5.06901e-31	-4.37774e-31			287	-4.11438e-31	-3.93552e-31	-2.38842e-31	-7.04387e-31	-2.31516e-31	-6.57714e-31	-3.88705e-31	-3.32282e-31
288	-0.784578	-0.784578	-0.784578	-0.784578	-0.784578	-0.784578	-0.784578	-0.784578			288	-1	-1	-1	-1	-1	-1	-1	-1			288	-0.678091	-0.678091	-0.678091	-0.678091	-0.678091	-0.678091	-0.678091	-0.678091
Glutamine											Serine											Methionine
Time (h)	1:1:1	1:1:0.001	1:0.001:1	0.001:1:1	1:0.001:0.001	0.001:1:0.001	0.001:0.001:1	1:0.126:0.013			Time (h)	1:1:1	1:1:0.001	1:0.001:1	0.001:1:1	1:0.001:0.001	0.001:1:0.001	0.001:0.001:1	1:0.126:0.013			Time (h)	1:1:1	1:1:0.001	1:0.001:1	0.001:1:1	1:0.001:0.001	0.001:1:0.001	0.001:0.001:1	1:0.126:0.013
1	-1	-1	-1	-1	-1	-1	-1	-1			1	-0.688366	-0.688366	-0.688366	-0.688366	-0.688366	-0.688366	-0.688366	-0.688366			1	-0.366712	-0.366712	-0.366712	-0.366712	-0.366712	-0.366712	-0.366712	-0.366712
2	-1	-1	-1	-1	-1	-1	-1	-1			2	-0.688366	-0.688366	-0.688366	-0.688366	-0.688366	-0.688366	-0.688366	-0.688366			2	-0.366712	-0.366712	-0.366712	-0.366712	-0.366712	-0.366712	-0.366712	-0.366712
3	-1	-1	-1	-1	-1	-1	-1	-1			3	-0.688366	-0.688366	-0.688366	-0.688366	-0.688366	-0.688366	-0.688366	-0.688366			3	-0.366712	-0.366712	-0.366712	-0.366712	-0.366712	-0.366712	-0.366712	-0.366712
4	-1	-1	-1	-1	-1	-1	-1	-1			4	-0.688366	-0.688366	-0.688366	-0.688366	-0.688366	-0.688366	-0.688366	-0.688366			4	-0.366712	-0.366712	-0.366712	-0.366712	-0.366712	-0.366712	-0.366712	-0.366712
5	-1	-1	-1	-1	-1	-1	-1	-1			5	-0.688366	-0.688366	-0.688366	-0.688366	-0.688366	-0.688366	-0.688366	-0.688366			5	-0.366712	-0.366712	-0.366712	-0.366712	-0.366712	-0.366712	-0.366712	-0.366712
6	-1	-1	-1	-1	-1	-1	-1	-1			6	-0.688366	-0.688366	-0.688366	-0.688366	-0.688366	-0.688366	-0.688366	-0.688366			6	-0.366712	-0.366712	-0.366712	-0.366712	-0.366712	-0.366712	-0.366712	-0.366712
7	-1	-1	-1	-1	-1	-1	-1	-1			7	-0.688366	-0.688366	-0.688366	-0.688366	-0.688366	-0.688366	-0.688366	-0.688366			7	-0.366712	-0.366712	-0.366712	-0.366712	-0.366712	-0.366712	-0.366712	-0.366712
8	-1	-1	-1	-1	-1	-1	-1	-1			8	-0.688366	-0.688366	-0.688366	-0.688366	-0.688366	-0.688366	-0.688366	-0.688366			8	-0.366712	-0.366712	-0.366712	-0.366712	-0.366712	-0.366712	-0.366712	-0.366712
9	-1	-1	-1	-1	-1	-1	-1	-1			9	-0.688366	-0.688366	-0.688366	-0.688366	-0.688366	-0.688366	-0.688366	-0.688366			9	-0.366712	-0.366712	-0.366712	-0.366712	-0.366712	-0.366712	-0.366712	-0.366712
10	-1	-1	-1	-1	-1	-1	-1	-1			10	-0.688366	-0.688366	-0.688366	-0.688366	-0.688366	-0.688366	-0.688366	-0.688366			10	-0.366712	-0.366712	-0.366712	-0.366712	-0.366712	-0.366712	-0.366712	-0.366712
11	-1	-1	-1	-1	-1	-1	-1	-1			11	-0.688366	-0.688366	-0.688366	-0.688366	-0.688366	-0.688366	-0.688366	-0.688366			11	-0.366712	-0.366712	-0.366712	-0.366712	-0.366712	-0.366712	-0.366712	-0.366712
12	-1	-1	-1	-1	-1	-1	-1	-1			12	-0.688366	-0.688366	-0.688366	-0.688366	-0.688366	-0.688366	-0.688366	-0.688366			12	-0.366712	-0.366712	-0.366712	-0.366712	-0.366712	-0.366712	-0.366712	-0.366712
13	-1	-1	-1	-1	-1	-1	-1	-1			13	-0.688366	-0.688366	-0.688366	-0.688366	-0.688366	-0.688366	-0.688366	-0.688366			13	-0.366712	-0.366712	-0.366712	-0.366712	-0.366712	-0.366712	-0.366712	-0.366712
14	-1	-1	-1	-1	-1	-1	-1	-1			14	-0.688366	-0.688366	-0.688366	-0.688366	-0.688366	-0.688366	-0.688366	-0.688366			14	-0.366712	-0.366712	-0.366712	-0.366712	-0.366712	-0.366712	-0.366712	-0.366712
15	-1	-1	-1	-1	-1	-1	-1	-1			15	-0.688366	-0.688366	-0.688366	-0.688366	-0.688366	-0.688366	-0.688366	-0.688366			15	-0.366712	-0.366712	-0.366712	-0.366712	-0.366712	-0.366712	-0.366712	-0.366712
16	-1	-1	-1	-1	-1	-1	-1	-1			16	-0.688366	-0.688366	-0.688366	-0.688366	-0.688366	-0.688366	-0.688366	-0.688366			16	-0.366712	-0.366712	-0.366712	-0.366712	-0.366712	-0.366712	-0.366712	-0.366712
17	-1	-1	-1	-1	-1	-1	-1	-1			17	-0.688366	-0.688366	-0.688366	-0.688366	-0.688366	-0.688366	-0.688366	-0.688366			17	-0.366712	-0.366712	-0.366712	-0.366712	-0.366712	-0.366712	-0.366712	-0.366712
18	-1	-1	-1	-1	-1	-1	-1	-1			18	-0.688366	-0.688366	-0.688366	-0.688366	-0.688366	-0.688366	-0.688366	-0.688366			18	-0.366712	-0.366712	-0.366712	-0.366712	-0.366712	-0.366712	-0.366712	-0.366712
19	-1	-1	-1	-1	-1	-1	-1	-1			19	-0.920808	-0.920808	-0.688366	-0.688366	-0.688366	-0.688366	-0.688366	-0.847882			19	-0.366712	-0.366712	-0.366712	-0.366712	-0.366712	-0.366712	-0.366712	-0.366712
20	-1	-1	-1	-1	-1	-1	-1	-1			20	-0.977834	-0.931907	-0.89268	-0.688366	-0.863178	-0.688366	-0.688366	-0.930866			20	-0.309686	-0.355613	-0.366712	-0.366712	-0.366712	-0.366712	-0.366712	-0.356655
21	-1	-1	-0.87463	-1	-1	-1	-1	-1			21	-1	-1	-1	-0.688366	-1	-0.688366	-0.688366	-1			21	-0.28752	-0.28752	-0.28752	-0.366712	-0.28752	-0.366712	-0.366712	-0.28752
22	-0.650637	-0.886821	-0.51945	-1	-0.723657	-1	-1	-0.846182			22	-0.983906	-1	-0.75515	-0.688366	-1	-0.688366	-0.688366	-1			22	-0.303614	-0.28752	-0.277274	-0.366712	-0.28752	-0.366712	-0.366712	-0.28752
23	-0.297307	-0.442616	-0.255137	-1	-0.393469	-1	-1	-0.444275			23	-0.451712	-0.654873	-0.372503	-0.688366	-0.554956	-0.688366	-0.688366	-0.634482			23	-0.135886	-0.366712	-0.127529	-0.366712	-0.21756	-0.366712	-0.366712	-0.366712
24	-0.104327	-0.17038	-0.099257	-1	-0.17083	-1	-1	-0.183968			24	-0.158922	-0.252951	-0.14529	-0.688366	-0.241734	-0.688366	-0.688366	-0.263578			24	-0.317431	-0.366712	-0.330571	-0.366712	-0.366712	-0.366712	-0.366712	-0.366712
25	-0.0267406	-0.0472893	-0.0291357	-1	-0.0559221	-1	-1	-0.0565426			25	-0.0407775	-0.0703172	-0.0426979	-0.688366	-0.0792684	-0.688366	-0.688366	-0.08114			25	-0.0882711	-0.159451	-0.182639	-0.366712	-0.254842	-0.366712	-0.366712	-0.25482
26	-0.0061144	-0.01009	-0.00645487	-1	-0.0132554	-1	-1	-0.0128442			26	-0.00841471	-0.0149063	-0.00946314	-0.688366	-0.0187568	-0.688366	-0.688366	-0.0182618			26	-0.0191952	-0.0338988	-0.0438259	-0.366712	-0.0638794	-0.366712	-0.366712	-0.0586861
27	-0.00146385	-0.00198959	-0.00152571	-1	-0.00268946	-1	-1	-0.00264684			27	-0.00163281	-0.00290934	-0.00186761	-0.688366	-0.00375937	-0.688366	-0.688366	-0.003614			27	-0.00393389	-0.00663334	-0.00868268	-0.366712	-0.012871	-0.366712	-0.366712	-0.0116592
28	-0.000346675	-0.000385699	-0.00037422	-1	-0.000525346	-1	-1	-0.000530675			28	-0.00031288	-0.000558146	-0.000359084	-0.688366	-0.000725093	-0.688366	-0.688366	-0.000695264			28	-0.000803488	-0.00127566	-0.0016707	-0.366712	-0.00248518	-0.366712	-0.366712	-0.00224474
29	-8.19287e-05	-7.45241e-05	-9.13902e-05	-1	-0.000101847	-1	-1	-0.000105824			29	-5.98089e-05	-0.000106721	-6.8688e-05	-0.688366	-0.00013879	-0.688366	-0.688366	-0.000133013			29	-0.000165338	-0.000244498	-0.000319629	-0.366712	-0.000475787	-0.366712	-0.366712	-0.000429514
30	-1.93541e-05	-1.43903e-05	-2.23003e-05	-1	-1.97161e-05	-1	-1	-2.10809e-05			30	-1.14275e-05	-2.03925e-05	-1.31262e-05	-0.688366	-2.65267e-05	-0.688366	-0.688366	-2.54201e-05			30	-3.43659e-05	-4.6832e-05	-6.10824e-05	-0.366712	-9.09401e-05	-0.366712	-0.366712	-8.20866e-05
31	-4.5717e-06	-2.77837e-06	-5.44066e-06	-1	-3.8157e-06	-1	-1	-4.19865e-06			31	-2.18323e-06	-3.89619e-06	-2.50792e-06	-0.688366	-5.06859e-06	-0.688366	-0.688366	-4.85703e-06			31	-7.22117e-06	-8.96943e-06	-1.16706e-05	-0.366712	-1.73765e-05	-0.366712	-0.366712	-1.56844e-05
32	-1.07988e-06	-5.36414e-07	-1.32733e-06	-1	-7.38419e-07	-1	-1	-8.36203e-07			32	-4.17098e-07	-7.44387e-07	-4.79153e-07	-0.688366	-9.68428e-07	-0.688366	-0.688366	-9.27998e-07			32	-1.53443e-06	-1.71785e-06	-2.22974e-06	-0.366712	-3.32004e-06	-0.366712	-0.366712	-2.99671e-06
33	-2.55077e-07	-1.03564e-07	-3.23821e-07	-1	-1.42898e-07	-1	-0.89588	-1.66537e-07			33	-7.9685e-08	-1.42218e-07	-9.15442e-08	-0.688366	-1.8503e-07	-0.688366	-0.740951	-1.77305e-07			33	-3.29725e-07	-3.29013e-07	-4.26002e-07	-0.366712	-6.34336e-07	-0.366712	-0.366712	-5.72555e-07
34	-6.02514e-08	-1.99948e-08	-7.90005e-08	-0.563364	-2.76536e-08	-1	-0.539826	-3.31673e-08			34	-1.52235e-08	-2.71714e-08	-1.74899e-08	-1	-3.53523e-08	-0.770233	-1	-3.3876e-08			34	-7.16327e-08	-6.30155e-08	-8.13895e-08	-0.28752	-1.21198e-07	-0.366712	-0.278796	-1.09393e-07
35	-1.42319e-08	-3.86033e-09	-1.92732e-08	-0.2308	-5.35149e-09	-1	-0.288536	-6.60555e-09			35	-2.90839e-09	-5.19121e-09	-3.34152e-09	-0.678422	-6.7545e-09	-0.980891	-0.554244	-6.47239e-09			35	-1.57261e-08	-1.20695e-08	-1.55498e-08	-0.0895751	-2.31563e-08	-0.306629	-0.0562611	-2.09008e-08
36	-3.3617e-09	-7.45302e-10	-4.70196e-09	-0.0749104	-1.03561e-09	-0.663714	-0.136198	-1.31555e-09			36	-5.55637e-10	-9.91801e-10	-6.38411e-10	-0.221547	-1.29053e-09	-1	-0.262615	-1.23662e-09			36	-3.48624e-09	-2.31166e-09	-2.9709e-09	0	-4.42436e-09	-0.28752	0	-3.99331e-09
37	-7.94063e-10	-1.43893e-10	-1.14711e-09	-0.0187547	-2.00411e-10	-0.211016	-0.0563393	-2.62003e-10			37	-1.06152e-10	-1.89488e-10	-1.21971e-10	-0.055591	-2.46571e-10	-0.654301	-0.108851	-2.3627e-10			37	-7.72281e-10	-4.32084e-10	-5.67561e-10	-0.130607	-8.45337e-10	-0.262984	0	-7.63026e-10
38	-1.87565e-10	-2.7781e-11	-2.79852e-10	-0.00388995	-3.87833e-11	-0.0487448	-0.0200982	-5.21802e-11			38	-2.02799e-11	-3.62024e-11	-2.33031e-11	-0.0115371	-4.71104e-11	-0.151762	-0.0388666	-4.5142e-11			38	-1.2428e-10	-1.45707e-11	-1.0384e-10	-0.0411733	-1.54704e-10	-0.0958038	0	-1.39708e-10
39	-4.43044e-11	-5.36359e-12	-6.82737e-11	-0.000755896	-7.5053e-12	-0.0103162	-0.00603352	-1.03921e-11			39	-3.8744e-12	-6.91662e-12	-4.45214e-12	-0.00224217	-9.00102e-12	-0.0302636	-0.011672	-8.62489e-12			39	1.08166e-10	1.70952e-10	-1.98836e-11	-0.00801834	-2.95334e-11	-0.0191492	0	-2.6704e-11
40	-1.04651e-11	-1.03553e-12	-1.66563e-11	-0.000144891	-1.45242e-12	-0.00211516	-0.00150223	-2.06968e-12			40	-7.40189e-13	-1.32145e-12	-8.506e-13	-0.000429792	-1.71976e-12	-0.00583109	-0.00290645	-1.64788e-12			40	0	2.1044e-11	0	-0.00153762	-5.61975e-12	-0.00369134	-0.00783026	0
41	-2.47194e-12	-1.99927e-13	-4.06352e-12	-2.76994e-05	-2.8107e-13	-0.000430965	-0.000323138	-4.12194e-13			41	-1.4141e-13	-2.52468e-13	-1.62511e-13	-8.21655e-05	-3.2858e-13	-0.0011159	-0.000625211	-3.14846e-13			41	0	1.01879e-11	0	-0.000293977	0	-0.000706481	0	0
42	-5.83894e-13	-3.85993e-14	-9.91352e-13	-5.29271e-06	-5.43924e-14	-8.77033e-05	-6.42179e-05	-8.20919e-14			42	-2.70159e-14	-4.82351e-14	-3.10483e-14	-1.57e-05	-6.27792e-14	-0.000213273	-0.00012425	-6.01548e-14			42	0	9.40424e-12	0	-5.61732e-05	0	-0.000135026	0	0
43	-1.37921e-13	-7.45225e-15	-2.41854e-13	-1.01122e-06	-1.0526e-14	-1.78439e-05	-1.23719e-05	-1.63493e-14			43	-5.16127e-15	-9.2155e-15	-5.93191e-15	-2.99961e-06	-1.19947e-14	-4.07508e-05	-2.39375e-05	-1.14932e-14			43	0	9.40424e-12	0	-1.07324e-05	0	-2.58e-05	0	0
44	-3.25781e-14	-1.43878e-15	-5.90034e-14	-1.93198e-07	-2.03697e-15	-3.6303e-06	-2.36758e-06	-3.2561e-15			44	-9.8604e-16	-1.76066e-15	-1.13332e-15	-5.7309e-07	-2.29174e-15	-7.78603e-06	-4.58086e-06	-2.19591e-15			44	0	9.40424e-12	0	-2.05048e-06	0	-4.92946e-06	0	0
45	-7.69524e-15	-2.77781e-16	-1.43947e-14	-3.69113e-08	-3.94193e-16	-7.38572e-07	-4.52492e-07	-6.4848e-16			45	-1.88379e-16	-3.36381e-16	-2.16525e-16	-1.09491e-07	-4.37865e-16	-1.48762e-06	-8.75496e-07	-4.19553e-16			45	0	9.40424e-12	0	-3.91753e-07	0	-9.41835e-07	0	0
46	-1.81768e-15	-5.36304e-17	-3.51178e-15	-7.05206e-09	-7.62837e-17	-1.5026e-07	-8.64592e-08	-1.2915e-16			46	-3.59891e-17	-6.4267e-17	-4.13679e-17	-2.09188e-08	-8.36595e-17	-2.84228e-07	-1.67284e-07	-8.01602e-17			46	0	8.62055e-12	0	-7.4846e-08	0	-1.79949e-07	0	0
47	-4.29352e-16	-1.03543e-17	-8.56745e-16	-1.34733e-09	-1.47623e-17	-3.05697e-08	-1.65193e-08	-2.57214e-17			47	-6.87557e-18	-1.22785e-17	-7.90351e-18	-3.99662e-09	-1.59842e-17	-5.43052e-08	-3.1962e-08	-1.53155e-17			47	0	8.62055e-12	0	-1.42996e-08	0	-3.43815e-08	0	0
48	-1	-1	-1	-1	-1	-1	-1	-1			48	-1	-1	-1	-0.688366	-1	-0.688366	-1	-1			48	-0.28752	-0.28752	-0.28752	-0.366712	-0.28752	-0.366712	-0.28752	-0.28752
49	-1	-1	-1	-1	-1	-1	-1	-1			49	-1	-1	-1	-0.688366	-1	-0.688366	-1	-1			49	-0.28752	-0.28752	-0.28752	-0.366712	-0.28752	-0.366712	-0.28752	-0.28752
50	-1	-1	-1	-1	-1	-1	-1	-1			50	-1	-1	-1	-0.688366	-1	-0.688366	-1	-1			50	-0.28752	-0.28752	-0.28752	-0.366712	-0.28752	-0.366712	-0.28752	-0.28752
51	-1	-1	-1	-1	-1	-1	-1	-1			51	-1	-1	-1	-0.688366	-1	-0.920808	-1	-1			51	-0.28752	-0.28752	-0.28752	-0.366712	-0.28752	-0.366712	-0.28752	-0.28752
52	-0.836274	-0.821338	-0.560123	-1	-0.547568	-1	-0.950722	-0.694375			52	-1	-1	-0.796962	-0.920808	-0.769543	-1	-1	-0.986661			52	-0.28752	-0.28752	-0.258116	-0.366712	-0.275575	-0.28752	-0.28752	-0.300859
53	-0.367119	-0.352791	-0.24623	-1	-0.23522	-1	-0.478921	-0.296898			53	-0.541794	-0.516194	-0.352023	-1	-0.332086	-1	-0.757608	-0.423925			53	-0.28452	-0.2181	-0.270372	-0.28752	-0.366712	-0.28752	-0.29747	-0.177681
54	-0.120366	-0.111131	-0.0819296	-0.573889	-0.0750891	-0.477665	-0.194619	-0.0937779			54	-0.178182	-0.163084	-0.117429	-0.994912	-0.106264	-0.939186	-0.309261	-0.134239			54	-0.150143	-0.101111	-0.270206	-0.292608	-0.231475	-0.312088	-0.0260565	-0.245824
55	-0.0285261	-0.0253765	-0.0198286	-0.200187	-0.0173885	-0.139142	-0.0612482	-0.021583			55	-0.0422769	-0.0371268	-0.0284477	-0.433056	-0.0245338	-0.275433	-0.0975359	-0.0307189			55	-0.0296558	-0.0246367	-0.0742825	-0.253462	-0.0550756	-0.149005	-0.0499707	-0.0579396
56	-0.00639208	-0.00509266	-0.0044687	-0.0517877	-0.0035089	-0.0308164	-0.0146157	-0.00443737			56	-0.00848802	-0.00736734	-0.00574882	-0.112424	-0.00488557	-0.0600415	-0.0232927	-0.00610405			56	-0.0059893	-0.00490946	-0.0151034	-0.127797	-0.0110137	-0.0637491	-0.0222551	-0.0116071
57	-0.00140768	-0.000991814	-0.00100186	-0.0107596	-0.000685248	-0.00643632	-0.00297557	-0.000884777			57	-0.00163775	-0.00141816	-0.00111071	-0.0233805	-0.000941102	-0.0117931	-0.00474299	-0.0011753			57	-0.00115701	-0.00094583	-0.0029216	-0.041017	-0.00212336	-0.012549	-0.00919576	-0.00225702
58	-0.000307772	-0.000192021	-0.000222794	-0.00277345	-0.000132957	-0.00131639	-0.000576225	-0.000175354			58	-0.000313511	-0.000271352	-0.000212677	-0.00454482	-0.000180097	-0.00226545	-0.000918527	-0.000224897			58	-0.000221537	-0.000181006	-0.000559553	-0.00798678	-0.00040641	-0.0024117	-0.00178171	-0.000436398
59	-6.71971e-05	-3.71341e-05	-4.94677e-05	-0.000758535	-2.57652e-05	-0.000268132	-0.000110384	-3.47131e-05			59	-5.99235e-05	-5.18612e-05	-4.06527e-05	-0.000871266	-3.44213e-05	-0.000433304	-0.000175959	-4.29831e-05			59	-4.23457e-05	-3.45952e-05	-0.000106962	-0.00153162	-7.76782e-05	-0.000461317	-0.000341348	-8.43041e-05
60	-1.46675e-05	-7.17965e-06	-1.09802e-05	-0.000207029	-4.99174e-06	-5.45722e-05	-2.11015e-05	-6.87026e-06			60	-1.14502e-05	-9.90958e-06	-7.76806e-06	-0.000166578	-6.57725e-06	-8.28076e-05	-3.3637e-05	-8.21321e-06			60	-8.09153e-06	-6.61046e-06	-2.04388e-05	-0.000292851	-1.48429e-05	-8.81623e-05	-6.52548e-05	-1.62868e-05
61	-3.2014e-06	-1.38808e-06	-2.43708e-06	-5.64823e-05	-9.67055e-07	-1.11053e-05	-4.03224e-06	-1.35967e-06			61	-2.1878e-06	-1.89343e-06	-1.48425e-06	-3.18317e-05	-1.25673e-06	-1.58226e-05	-6.42762e-06	-1.56931e-06			61	-1.54605e-06	-1.26307e-06	-3.90528e-06	-5.59621e-05	-2.83606e-06	-1.68458e-05	-1.24694e-05	-3.14716e-06
62	-6.98744e-07	-2.68364e-07	-5.40913e-07	-1.54085e-05	-1.87347e-07	-2.25981e-06	-7.70451e-07	-2.69087e-07			62	-4.1802e-07	-3.61778e-07	-2.83595e-07	-6.08219e-06	-2.40123e-07	-3.02324e-06	-1.22814e-06	-2.99848e-07			62	-2.95402e-07	-2.41334e-07	-7.46179e-07	-1.06929e-05	-5.41885e-07	-3.21875e-06	-2.38257e-06	-6.08298e-07
63	-1.52509e-07	-5.18839e-08	-1.20056e-07	-4.20341e-06	-3.62945e-08	-4.59849e-07	-1.4721e-07	-5.32538e-08			63	-7.98702e-08	-6.91246e-08	-5.41862e-08	-1.16212e-06	-4.58802e-08	-5.7765e-07	-2.34661e-07	-5.72919e-08			63	-5.64419e-08	-4.61115e-08	-1.42571e-07	-2.04309e-06	-1.03538e-07	-6.15006e-07	-4.55237e-07	-1.17607e-07
64	-3.3287e-08	-1.00309e-08	-2.66465e-08	-1.14668e-06	-7.03129e-09	-9.35743e-08	-2.81274e-08	-1.05392e-08			64	-1.52606e-08	-1.32076e-08	-1.03533e-08	-2.22045e-07	-8.76631e-09	-1.10371e-07	-4.48366e-08	-1.09467e-08			64	-1.07842e-08	-8.81047e-09	-2.7241e-08	-3.90371e-07	-1.9783e-08	-1.17509e-07	-8.6982e-08	-2.27442e-08
65	-7.26527e-09	-1.93932e-09	-5.9142e-09	-3.12811e-07	-1.36216e-09	-1.90414e-08	-5.37427e-09	-2.08577e-09			65	-2.91581e-09	-2.52356e-09	-1.97819e-09	-4.2426e-08	-1.67498e-09	-2.10886e-08	-8.5669e-09	-2.09159e-09			65	-2.06053e-09	-1.68343e-09	-5.20491e-09	-7.45877e-08	-3.77991e-09	-2.24522e-08	-1.66196e-08	-4.39983e-09
66	-1.58573e-09	-3.74935e-10	-1.31266e-09	-8.53338e-08	-2.6389e-10	-3.87471e-09	-1.02686e-09	-4.12784e-10			66	-5.57118e-10	-4.82175e-10	-3.7797e-10	-8.10628e-09	-3.20037e-10	-4.02939e-09	-1.63687e-09	-3.99639e-10			66	-3.93715e-10	-3.2166e-10	-9.94443e-10	-1.42514e-08	-7.22247e-10	-4.29007e-09	-3.17542e-09	-8.51446e-10
67	-3.46105e-10	-7.24877e-11	-2.91345e-10	-2.32788e-08	-5.11232e-11	-7.88462e-10	-1.96201e-10	-8.16921e-11			67	-1.06447e-10	-9.21287e-11	-7.22181e-11	-1.54886e-09	-6.11493e-11	-7.69894e-10	-3.12756e-10	-7.63589e-11			67	-4.6219e-11	-3.97441e-11	-1.82047e-10	-2.72299e-09	-1.322e-10	-8.19727e-10	-6.06761e-10	-4.54064e-11
68	-7.55415e-11	-1.40143e-11	-6.46642e-11	-6.3504e-09	-9.90403e-12	-1.60444e-10	-3.7488e-11	-1.61673e-11			68	-2.03387e-11	-1.7603e-11	-1.37986e-11	-2.95938e-10	-1.16838e-11	-1.47103e-10	-5.97581e-11	-1.45899e-11			68	-6.43178e-12	0	-3.47751e-11	-5.20278e-10	-2.52555e-11	-1.49963e-10	-1.2506e-10	1.31025e-11
69	-1.64878e-11	-2.70945e-12	-1.43522e-11	-1.73237e-09	-1.9187e-12	-3.26485e-11	-7.16281e-12	-3.1996e-12			69	-3.88607e-12	-3.36338e-12	-2.63648e-12	-5.65446e-11	-2.23241e-12	-2.8107e-11	-1.14179e-11	-2.78768e-12			69	0	0	-6.674e-12	-9.5229e-11	-4.77173e-12	-2.87849e-11	1.94147e-11	4.20822e-11
70	-3.59866e-12	-5.23828e-13	-3.18549e-12	-4.72586e-10	-3.71707e-13	-6.64362e-12	-1.36859e-12	-6.33217e-13			70	-7.42502e-13	-6.42638e-13	-5.03749e-13	-1.08039e-11	-4.26547e-13	-5.37038e-12	-2.18162e-12	-5.32641e-13			70	0	0	0	-1.81924e-11	0	0	1.18519e-10	0
71	-7.85451e-13	-1.01274e-13	-7.0702e-13	-1.2892e-10	-7.20104e-14	-1.35191e-12	-2.61496e-13	-1.25317e-13			71	-1.41868e-13	-1.22788e-13	-9.62507e-14	-2.06429e-12	-8.15001e-14	-1.02612e-12	-4.1684e-13	-1.01771e-13			71	0	0	0	0	0	0	0	0
72	-1.71434e-13	-1.95796e-14	-1.56923e-13	-3.5169e-11	-1.39505e-14	-2.75098e-13	-4.99639e-14	-2.48009e-14			72	-2.71065e-14	-2.34611e-14	-1.83905e-14	-3.94422e-13	-1.55722e-14	-1.9606e-13	-7.96453e-14	-1.94454e-14			72	0	0	0	0	0	0	0	0
73	-3.74175e-14	-3.7854e-15	-3.48292e-14	-9.59401e-12	-2.70261e-15	-5.59795e-14	-9.54657e-15	-4.90823e-15			73	-5.17918e-15	-4.48269e-15	-3.51384e-15	-7.53617e-14	-2.97537e-15	-3.7461e-14	-1.52178e-14	-3.71543e-15			73	0	0	0	0	0	0	0	0
74	-8.16682e-15	-7.31847e-16	-7.73036e-15	-2.61722e-12	-5.23574e-16	-1.13912e-14	-1.82406e-15	-9.71364e-16			74	-9.89574e-16	-8.56503e-16	-6.71385e-16	-1.43993e-14	-5.68503e-16	-7.15767e-15	-2.90765e-15	-7.09906e-16			74	0	0	0	0	0	0	0	0
75	-1.7825e-15	-1.41491e-16	-1.71576e-15	-7.1397e-13	-1.01431e-16	-2.31799e-15	-3.48521e-16	-1.92238e-16			75	-1.89076e-16	-1.63651e-16	-1.28281e-16	-2.75125e-15	-1.08624e-16	-1.36761e-15	-5.55563e-16	-1.35641e-16			75	0	0	0	0	0	0	0	0
76	-3.89053e-16	-2.7355e-17	-3.80813e-16	-1.94769e-13	-1.96502e-17	-4.71687e-16	-6.65917e-17	-3.80449e-17			76	-3.61263e-17	-3.12687e-17	-2.45104e-17	-5.25678e-16	-2.07547e-17	-2.61309e-16	-1.06151e-16	-2.5917e-17			76	0	0	0	0	0	0	0	0
77	-8.49154e-17	-5.28864e-18	-8.45216e-17	-5.31324e-14	-3.80681e-18	-9.59832e-17	-1.27236e-17	-7.52929e-18			77	-6.90258e-18	-5.97449e-18	-4.68317e-18	-1.00441e-16	-3.96559e-18	-4.99282e-17	-2.02822e-17	-4.95194e-18			77	0	0	0	0	0	0	0	0
78	-1.85338e-17	-1.02247e-18	-1.87596e-17	-1.44944e-14	-7.37488e-19	-1.95315e-17	-2.4311e-18	-1.49009e-18			78	-1.31886e-18	-1.14154e-18	-8.94807e-19	-1.91911e-17	-7.57704e-19	-9.53976e-18	-3.87531e-18	-9.46166e-19			78	0	0	0	0	0	0	0	0
79	-4.04522e-18	-1.97679e-19	-4.1637e-18	-3.95402e-15	-1.42873e-19	-3.97446e-18	-4.64508e-19	-2.94896e-19			79	-2.51992e-19	-2.18113e-19	-1.7097e-19	-3.66682e-18	-1.44774e-19	-1.82276e-18	-7.40452e-19	-1.80784e-19			79	0	0	0	0	0	0	0	0
80	-8.82917e-19	-3.8218e-20	-9.24136e-19	-1.07865e-15	-2.76786e-20	-8.0876e-19	-8.87532e-20	-5.83615e-20			80	-4.81475e-20	-4.16747e-20	-3.26669e-20	-7.00615e-19	-2.7662e-20	-3.48273e-19	-1.41478e-19	-3.45422e-20			80	0	0	0	0	0	0	0	0
81	-1.92707e-19	-7.38884e-21	-2.05112e-19	-2.94252e-16	-5.36214e-21	-1.64574e-19	-1.6958e-20	-1.155e-20			81	-9.19944e-21	-7.96275e-21	-6.24163e-21	-1.33866e-19	-5.28536e-21	-6.65445e-20	-2.7032e-20	-6.59997e-21			81	0	0	0	0	0	0	0	0
82	-4.20606e-20	-1.42851e-21	-4.55248e-20	-8.0271e-17	-1.0388e-21	-3.3489e-20	-3.24016e-21	-2.28581e-21			82	-1.75772e-21	-1.52144e-21	-1.19258e-21	-2.55776e-20	-1.00987e-21	-1.27146e-20	-5.16499e-21	-1.26105e-21			82	0	0	0	0	0	0	0	0
83	-9.18023e-21	-2.7618e-22	-1.01042e-20	-2.18977e-17	-2.01246e-22	-6.81465e-21	-6.19095e-22	-4.52375e-22			83	-3.35843e-22	-2.907e-22	-2.27864e-22	-4.88708e-21	-1.92956e-22	-2.42938e-21	-9.86872e-22	-2.40949e-22			83	0	0	0	0	0	0	0	0
84	-2.00369e-21	-5.33949e-23	-2.24264e-21	-5.97363e-18	-3.89871e-23	-1.38671e-21	-1.1829e-22	-8.95274e-23			84	-6.41689e-23	-5.55437e-23	-4.35377e-23	-9.33768e-22	-3.6868e-23	-4.6418e-22	-1.88561e-22	-4.6038e-23			84	0	0	0	0	0	0	0	0
85	-4.3733e-22	-1.0323e-23	-4.97755e-22	-1.62959e-18	-7.55292e-24	-2.8218e-22	-2.26016e-23	-1.77179e-23			85	-1.22606e-23	-1.06127e-23	-8.3187e-24	-1.78414e-22	-7.04435e-24	-8.86907e-23	-3.60282e-23	-8.79647e-24			85	0	0	0	0	0	0	0	0
86	-9.54524e-23	-1.99579e-24	-1.10477e-22	-4.44547e-19	-1.46322e-24	-5.74206e-23	-4.31847e-24	-3.50647e-24			86	-2.34261e-24	-2.02776e-24	-1.58944e-24	-3.40893e-23	-1.34596e-24	-1.69461e-23	-6.88389e-24	-1.68074e-24			86	0	0	0	0	0	0	0	0
87	-2.08336e-23	-3.85855e-25	-2.45204e-23	-1.21271e-19	-2.83468e-25	-1.16845e-23	-8.25127e-25	-6.9395e-25			87	-4.47597e-25	-3.87442e-25	-3.03692e-25	-6.51341e-24	-2.57172e-25	-3.23788e-24	-1.3153e-24	-3.21138e-25			87	0	0	0	0	0	0	0	0
88	-4.54719e-24	-7.45988e-26	-5.44232e-24	-3.30824e-20	-5.49159e-26	-2.37767e-24	-1.57657e-25	-1.37336e-25			88	-8.55214e-26	-7.40282e-26	-5.80261e-26	-1.24451e-24	-4.91378e-26	-6.18661e-25	-2.51313e-25	-6.13597e-26			88	0	0	0	0	0	0	0	0
89	-9.92477e-25	-1.44225e-26	-1.20793e-24	-9.0248e-21	-1.06388e-26	-4.8383e-25	-3.01233e-26	-2.71796e-26			89	-1.63404e-26	-1.41445e-26	-1.1087e-26	-2.37787e-25	-9.38875e-27	-1.18207e-25	-4.80183e-26	-1.1724e-26			89	0	0	0	0	0	0	0	0
90	-2.1662e-25	-2.78835e-27	-2.681e-25	-2.46194e-21	-2.06104e-27	-9.84541e-26	-5.75564e-27	-5.37898e-27			90	-3.12212e-27	-2.70258e-27	-2.11837e-27	-4.54337e-26	-1.7939e-27	-2.25858e-26	-9.17482e-27	-2.2401e-27			90	0	0	0	0	0	0	0	0
91	-4.72799e-26	-5.39083e-28	-5.95048e-26	-6.7161e-22	-3.99283e-28	-2.00343e-26	-1.09973e-27	-1.06453e-27			91	-5.96537e-28	-5.1638e-28	-4.04754e-28	-8.68096e-27	-3.42761e-28	-4.31546e-27	-1.75303e-27	-4.28014e-28			91	0	0	0	0	0	0	0	0
92	-1.03194e-26	-1.04223e-28	-1.32071e-26	-1.83213e-22	-7.73526e-29	-4.07677e-27	-2.10124e-28	-2.10676e-28			92	-1.13979e-28	-9.86642e-29	-7.73359e-29	-1.65866e-27	-6.54911e-29	-8.24553e-28	-3.3495e-28	-8.17805e-29			92	0	0	0	0	0	0	0	0
93	-2.25233e-27	-2.01498e-29	-2.93133e-27	-4.99801e-23	-1.49854e-29	-8.2958e-28	-4.01483e-29	-4.16939e-29			93	-2.17777e-29	-1.88517e-29	-1.47765e-29	-3.16918e-28	-1.25134e-29	-1.57547e-28	-6.39986e-29	-1.56258e-29			93	0	0	0	0	0	0	0	0
94	-4.91598e-28	-3.89565e-30	-6.50609e-28	-1.36344e-23	-2.90311e-30	-1.68811e-28	-7.6711e-30	-8.25144e-30			94	-4.16103e-30	-3.60198e-30	-2.82332e-30	-6.05532e-29	-2.39092e-30	-3.01024e-29	-1.22282e-29	-2.98561e-30			94	0	0	0	0	0	0	0	0
95	-1.07297e-28	-7.5316e-31	-1.44403e-28	-3.71943e-24	-5.62416e-31	-3.43511e-29	-1.46571e-30	-1.633e-30			95	-7.95039e-31	-6.88227e-31	-5.39448e-31	-1.15698e-29	-4.56833e-31	-5.75166e-30	-2.33643e-30	-5.70459e-31			95	0	0	0	0	0	0	0	0
96	-1	-1	-1	-1	-1	-1	-1	-1			96	-1	-1	-1	-0.69796	-1	-0.920808	-1	-1			96	-0.28752	-0.28752	-0.28752	-0.366712	-0.28752	-0.366712	-0.28752	-0.28752
97	-1	-1	-1	-1	-1	-1	-1	-1			97	-1	-1	-1	-0.920808	-1	-0.998885	-1	-1			97	-0.28752	-0.28752	-0.28752	-0.366712	-0.28752	-0.288635	-0.28752	-0.28752
98	-1	-1	-1	-1	-1	-1	-1	-1			98	-1	-1	-1	-0.991966	-1	-1	-1	-1			98	-0.28752	-0.28752	-0.28752	-0.295555	-0.28752	-0.28752	-0.28752	-0.28752
99	-1	-1	-1	-1	-1	-1	-1	-1			99	-1	-1	-1	-1	-1	-1	-1	-1			99	-0.28752	-0.28752	-0.28752	-0.28752	-0.28752	-0.28752	-0.28752	-0.28752
100	-0.829767	-0.817672	-0.555762	-1	-0.547396	-1	-0.850619	-0.697432			100	-1	-1	-0.787696	-1	-0.770105	-1	-1	-0.993145			100	-0.28752	-0.28752	-0.267382	-0.28752	-0.275945	-0.28752	-0.28752	-0.294375
101	-0.361687	-0.351213	-0.241751	-0.9699	-0.234571	-0.843315	-0.395492	-0.297896			101	-0.530747	-0.512933	-0.34426	-1	-0.331524	-1	-0.594542	-0.426295			101	-0.250836	-0.215833	-0.322652	-0.28752	-0.366712	-0.28752	-0.366712	-0.174846
102	-0.117091	-0.110712	-0.0788698	-0.396125	-0.0745346	-0.315556	-0.141674	-0.0938115			102	-0.172335	-0.162162	-0.112592	-0.700967	-0.105593	-0.528412	-0.213723	-0.134589			102	-0.100582	-0.101172	-0.25177	-0.354111	-0.227372	-0.366712	-0.345736	-0.222272
103	-0.0273561	-0.0253054	-0.0186377	-0.120977	-0.0172072	-0.0849525	-0.0371513	-0.0215091			103	-0.0403075	-0.0369439	-0.0266315	-0.214999	-0.0242798	-0.142713	-0.0561264	-0.0307079			103	-0.0282242	-0.0247437	-0.0643388	-0.142918	-0.0537274	-0.0750968	-0.0456324	-0.0513783
104	-0.00587635	-0.00508642	-0.00402696	-0.0273964	-0.00347256	-0.0182621	-0.00817315	-0.00439595			104	-0.00805761	-0.00733242	-0.00534082	-0.0487608	-0.00483005	-0.029926	-0.0117074	-0.0060973			104	-0.00567153	-0.00493177	-0.0129673	-0.0895291	-0.0107319	-0.044414	-0.00992555	-0.0102686
105	-0.0012294	-0.000992047	-0.000849755	-0.00635806	-0.000678759	-0.00374853	-0.00197772	-0.000871744			105	-0.00155334	-0.00141149	-0.00103027	-0.00967676	-0.000930217	-0.00582736	-0.00227752	-0.00117383			105	-0.00109451	-0.000950171	-0.00250401	-0.0178338	-0.00206855	-0.00866371	-0.00219032	-0.00199492
106	-0.000255465	-0.000192342	-0.000178016	-0.00149329	-0.000131839	-0.000758266	-0.000472643	-0.000171847			106	-0.000297305	-0.00027008	-0.000197217	-0.00186274	-0.000178007	-0.00111753	-0.000436682	-0.000224609			106	-0.000209528	-0.000181839	-0.000479416	-0.00343551	-0.000395902	-0.00166203	-0.000489601	-0.000385466
107	-5.30153e-05	-3.72496e-05	-3.72406e-05	-0.000348899	-2.55766e-05	-0.00015295	-0.000112681	-3.38375e-05			107	-5.68246e-05	-5.16184e-05	-3.76954e-05	-0.000356422	-3.40217e-05	-0.000213677	-8.34925e-05	-4.29281e-05			107	-4.00492e-05	-3.47546e-05	-9.16377e-05	-0.000657457	-7.56692e-05	-0.000317809	-0.000110329	-7.44153e-05
108	-1.09992e-05	-7.2123e-06	-7.78858e-06	-8.1436e-05	-4.96069e-06	-3.08348e-05	-2.68514e-05	-6.66132e-06			108	-1.08581e-05	-9.86326e-06	-7.20295e-06	-6.81201e-05	-6.50088e-06	-4.08328e-05	-1.59549e-05	-8.20272e-06			108	-7.65272e-06	-6.64096e-06	-1.75105e-05	-0.000125658	-1.4459e-05	-6.07329e-05	-2.50717e-05	-1.4366e-05
109	-2.28193e-06	-1.39639e-06	-1.62884e-06	-1.90042e-05	-9.62103e-07	-6.21566e-06	-6.39801e-06	-1.3113e-06			109	-2.07469e-06	-1.88459e-06	-1.37629e-06	-1.30164e-05	-1.24214e-06	-7.80213e-06	-3.04859e-06	-1.56731e-06			109	-1.46222e-06	-1.2689e-06	-3.34579e-06	-2.40109e-05	-2.76271e-06	-1.16046e-05	-5.74107e-06	-2.77382e-06
110	-4.7341e-07	-2.70358e-07	-3.40638e-07	-4.43473e-06	-1.86594e-07	-1.25292e-06	-1.52445e-06	-2.58133e-07			110	-3.96411e-07	-3.6009e-07	-2.62968e-07	-2.48707e-06	-2.37335e-07	-1.49076e-06	-5.82496e-07	-2.99468e-07			110	-2.79387e-07	-2.4245e-07	-6.39281e-07	-4.58781e-06	-5.27872e-07	-2.2173e-06	-1.32344e-06	-5.35682e-07
111	-9.82138e-08	-5.23442e-08	-7.12372e-08	-1.03486e-06	-3.61887e-08	-2.52558e-07	-3.63231e-07	-5.08139e-08			111	-7.57423e-08	-6.88025e-08	-5.02453e-08	-4.75205e-07	-4.53476e-08	-2.84841e-07	-1.11298e-07	-5.72194e-08			111	-5.33825e-08	-4.6325e-08	-1.22148e-07	-8.76595e-07	-1.0086e-07	-4.23662e-07	-3.06835e-07	-1.03472e-07
112	-2.03755e-08	-1.01344e-08	-1.48978e-08	-2.41488e-07	-7.01857e-09	-5.09092e-08	-8.65468e-08	-1.00028e-08			112	-1.44721e-08	-1.31461e-08	-9.60038e-09	-9.07974e-08	-8.66457e-09	-5.44247e-08	-2.12656e-08	-1.09329e-08			112	-1.01998e-08	-8.85134e-09	-2.33387e-08	-1.67491e-07	-1.92714e-08	-8.09493e-08	-7.1485e-08	-1.99909e-08
113	-4.2271e-09	-1.96213e-09	-3.11555e-09	-5.63518e-08	-1.36121e-09	-1.0262e-08	-2.06214e-08	-1.96907e-09			113	-2.76518e-09	-2.51183e-09	-1.83434e-09	-1.73487e-08	-1.65554e-09	-1.0399e-08	-4.06323e-09	-2.08896e-09			113	-1.94889e-09	-1.69124e-09	-4.45938e-09	-3.20026e-08	-3.68213e-09	-1.54671e-08	-1.67224e-08	-3.86307e-09
114	-8.76955e-10	-3.7989e-10	-6.51552e-10	-1.31499e-08	-2.63997e-10	-2.06855e-09	-4.91346e-09	-3.87614e-10			114	-5.28341e-10	-4.79936e-10	-3.50488e-10	-3.31481e-09	-3.16323e-10	-1.98693e-09	-7.7636e-10	-3.99138e-10			114	-3.72367e-10	-3.23131e-10	-8.5204e-10	-6.11471e-09	-7.03594e-10	-2.95532e-09	-3.92505e-09	-7.46558e-10
115	-1.81933e-10	-7.35508e-11	-1.36258e-10	-3.06856e-09	-5.12006e-11	-4.16968e-10	-1.17073e-09	-7.63024e-11			115	-1.0095e-10	-9.17014e-11	-6.69678e-11	-6.33361e-10	-6.04399e-11	-3.79644e-10	-1.48339e-10	-7.62635e-11			115	-4.47897e-11	-3.99498e-11	-1.55959e-10	-1.16834e-09	-1.28788e-10	-5.64659e-10	-9.15475e-10	-2.73976e-11
116	-3.77439e-11	-1.42402e-11	-2.84955e-11	-7.16058e-10	-9.93003e-12	-8.40501e-11	-2.78948e-10	-1.50203e-11			116	-1.92885e-11	-1.75214e-11	-1.27956e-11	-1.21016e-10	-1.15482e-11	-7.25387e-11	-2.83432e-11	-1.45717e-11			116	-6.39032e-12	0	-2.98071e-11	-2.13855e-10	-2.46051e-11	-1.03366e-10	-1.61033e-10	2.06202e-10
117	-7.83037e-12	-2.75706e-12	-5.95924e-12	-1.67094e-10	-1.92586e-12	-1.69423e-11	-6.64648e-11	-2.95676e-12			117	-3.68545e-12	-3.34782e-12	-2.44485e-12	-2.31226e-11	-2.20652e-12	-1.386e-11	-5.41553e-12	-2.78422e-12			117	0	0	-5.71597e-12	-4.08694e-11	-4.7351e-12	-1.98049e-11	9.92485e-11	4.1829e-11
118	-1.62449e-12	-5.33797e-13	-1.24625e-12	-3.8992e-11	-3.73509e-13	-3.41514e-12	-1.58365e-11	-5.82043e-13			118	-7.04179e-13	-6.39668e-13	-4.67137e-13	-4.41804e-12	-4.216e-13	-2.64824e-12	-1.03475e-12	-5.31982e-13			118	0	0	0	0	0	0	1.05195e-11	0
119	-3.37017e-13	-1.03349e-13	-2.60627e-13	-9.09889e-12	-7.24397e-14	-6.88406e-13	-3.77335e-12	-1.14576e-13			119	-1.34547e-13	-1.22221e-13	-8.92559e-14	-8.44154e-13	-8.0555e-14	-5.05999e-13	-1.97709e-13	-1.01646e-13			119	0	0	0	0	0	0	0	0
120	-6.99177e-14	-2.00095e-14	-5.45046e-14	-2.12325e-12	-1.40492e-14	-1.38765e-13	-8.99075e-13	-2.25545e-14			120	-2.57079e-14	-2.33529e-14	-1.70541e-14	-1.61293e-13	-1.53916e-14	-9.66815e-14	-3.77762e-14	-1.94215e-14			120	0	0	0	0	0	0	0	0
121	-1.45051e-14	-3.87405e-15	-1.13985e-14	-4.95467e-13	-2.72475e-15	-2.79715e-14	-2.14222e-13	-4.43989e-15			121	-4.91201e-15	-4.46203e-15	-3.25854e-15	-3.08182e-14	-2.94088e-15	-1.8473e-14	-7.2179e-15	-3.71088e-15			121	0	0	0	0	0	0	0	0
122	-3.00924e-15	-7.50059e-16	-2.38375e-15	-1.15619e-13	-5.28448e-16	-5.63834e-15	-5.10425e-14	-8.74e-16			122	-9.38537e-16	-8.52562e-16	-6.22609e-16	-5.88843e-15	-5.61913e-16	-3.52964e-15	-1.37912e-15	-7.0904e-16			122	0	0	0	0	0	0	0	0
123	-6.24298e-16	-1.45219e-16	-4.98511e-16	-2.698e-14	-1.02489e-16	-1.13654e-15	-1.21619e-14	-1.72048e-16			123	-1.79326e-16	-1.62899e-16	-1.18962e-16	-1.1251e-15	-1.07365e-16	-6.7441e-16	-2.63509e-16	-1.35476e-16			123	0	0	0	0	0	0	0	0
124	-1.29517e-16	-2.81161e-17	-1.04253e-16	-6.29586e-15	-1.98771e-17	-2.29098e-16	-2.8978e-15	-3.3868e-17			124	-3.42638e-17	-3.11251e-17	-2.27301e-17	-2.14973e-16	-2.05141e-17	-1.2886e-16	-5.03487e-17	-2.58855e-17			124	0	0	0	0	0	0	0	0
125	-2.68696e-17	-5.44358e-18	-2.18023e-17	-1.46916e-15	-3.85504e-18	-4.61804e-17	-6.90456e-16	-6.66697e-18			125	-6.54678e-18	-5.94709e-18	-4.34303e-18	-4.1075e-17	-3.91963e-18	-2.46213e-17	-9.62013e-18	-4.94596e-18			125	0	0	0	0	0	0	0	0
126	-5.57438e-18	-1.05394e-18	-4.55949e-18	-3.42832e-16	-7.4766e-19	-9.30878e-18	-1.64515e-16	-1.3124e-18			126	-1.25089e-18	-1.13631e-18	-8.29824e-19	-7.8482e-18	-7.48924e-19	-4.7044e-18	-1.83812e-18	-9.45027e-19			126	0	0	0	0	0	0	0	0
127	-1.15646e-18	-2.04053e-19	-9.53522e-19	-8.0001e-17	-1.45004e-19	-1.87641e-18	-3.91988e-17	-2.58349e-19			127	-2.39008e-19	-2.17115e-19	-1.58555e-19	-1.49956e-18	-1.43097e-19	-8.98871e-19	-3.51209e-19	-1.80567e-19			127	0	0	0	0	0	0	0	0
128	-2.3992e-19	-3.95069e-20	-1.99409e-19	-1.86685e-17	-2.81225e-20	-3.78237e-19	-9.33986e-18	-5.08564e-20			128	-4.56671e-20	-4.14842e-20	-3.0295e-20	-2.8652e-19	-2.73415e-20	-1.71748e-19	-6.71055e-20	-3.45009e-20			128	0	0	0	0	0	0	0	0
129	-4.97739e-20	-7.64897e-21	-4.17022e-20	-4.35634e-18	-5.45419e-21	-7.62429e-20	-2.2254e-18	-1.00112e-20			129	-8.72561e-21	-7.9264e-21	-5.78847e-21	-5.47454e-20	-5.22413e-21	-3.28159e-20	-1.28219e-20	-6.59211e-21			129	0	0	0	0	0	0	0	0
130	-1.03261e-20	-1.48092e-21	-8.72113e-21	-1.01657e-18	-1.0578e-21	-1.53686e-20	-5.30245e-19	-1.97071e-21			130	-1.6672e-21	-1.5145e-21	-1.106e-21	-1.04602e-20	-9.98175e-22	-6.27014e-21	-2.44987e-21	-1.25956e-21			130	0	0	0	0	0	0	0	0
131	-2.14226e-21	-2.86723e-22	-1.82384e-21	-2.37219e-19	-2.05154e-22	-3.09792e-21	-1.26341e-19	-3.87938e-22			131	-3.18552e-22	-2.89375e-22	-2.11324e-22	-1.99863e-21	-1.90721e-22	-1.19804e-21	-4.68097e-22	-2.40664e-22			131	0	0	0	0	0	0	0	0
132	-4.44433e-22	-5.55127e-23	-3.81417e-22	-5.53557e-20	-3.97884e-23	-6.24462e-22	-3.01032e-20	-7.63663e-23			132	-6.08656e-23	-5.5291e-23	-4.03778e-23	-3.81879e-22	-3.64411e-23	-2.2891e-22	-8.94393e-23	-4.59837e-23			132	0	0	0	0	0	0	0	0
133	-9.22022e-23	-1.07479e-23	-7.97654e-23	-1.29174e-20	-7.7167e-24	-1.25875e-22	-7.17267e-21	-1.50328e-23			133	-1.16296e-23	-1.05645e-23	-7.71498e-24	-7.29656e-23	-6.96279e-24	-4.37379e-23	-1.70892e-23	-8.78613e-24			133	0	0	0	0	0	0	0	0
134	-1.91283e-23	-2.0809e-24	-1.66812e-23	-3.01432e-21	-1.4966e-24	-2.53733e-23	-1.70903e-21	-2.95924e-24			134	-2.22206e-24	-2.01855e-24	-1.4741e-24	-1.39415e-23	-1.33038e-24	-8.35701e-24	-3.26523e-24	-1.67877e-24			134	0	0	0	0	0	0	0	0
135	-3.96836e-24	-4.02885e-25	-3.48853e-24	-7.034e-22	-2.90257e-25	-5.11461e-24	-4.07209e-22	-5.8253e-25			135	-4.24569e-25	-3.85685e-25	-2.81657e-25	-2.66381e-24	-2.54195e-25	-1.59678e-24	-6.23887e-25	-3.20763e-25			135	0	0	0	0	0	0	0	0
136	-8.23277e-25	-7.8003e-26	-7.29552e-25	-1.6414e-22	-5.62934e-26	-1.03097e-24	-9.70253e-23	-1.14672e-25			136	-8.11224e-26	-7.36929e-26	-5.38162e-26	-5.08974e-25	-4.85691e-26	-3.05097e-25	-1.19206e-25	-6.12883e-26			136	0	0	0	0	0	0	0	0
137	-1.70797e-25	-1.51022e-26	-1.5257e-25	-3.83027e-23	-1.09177e-26	-2.07818e-25	-2.31181e-23	-2.25734e-26			137	-1.55e-26	-1.40805e-26	-1.02827e-26	-9.72497e-26	-9.28009e-27	-5.8295e-26	-2.27767e-26	-1.17104e-26			137	0	0	0	0	0	0	0	0
138	-3.54336e-26	-2.92395e-27	-3.19069e-26	-8.93804e-24	-2.11743e-27	-4.18908e-26	-5.50835e-24	-4.44361e-27			138	-2.96159e-27	-2.69037e-27	-1.96471e-27	-1.85815e-26	-1.77314e-27	-1.11384e-26	-4.35194e-27	-2.23751e-27			138	0	0	0	0	0	0	0	0
139	-7.35107e-27	-5.66109e-28	-6.67265e-27	-2.08572e-24	-4.10661e-28	-8.44411e-27	-1.31247e-24	-8.74731e-28			139	-5.6587e-28	-5.14049e-28	-3.75397e-28	-3.55037e-27	-3.38795e-28	-2.12823e-27	-8.31526e-28	-4.27521e-28			139	0	0	0	0	0	0	0	0
140	-1.52506e-27	-1.09605e-28	-1.39544e-27	-4.86709e-25	-7.96451e-29	-1.70212e-27	-3.12721e-25	-1.72192e-28			140	-1.08121e-28	-9.82194e-29	-7.17272e-29	-6.78369e-28	-6.47334e-29	-4.06641e-28	-1.5888e-28	-8.16867e-29			140	0	0	0	0	0	0	0	0
141	-3.16389e-28	-2.12207e-29	-2.91828e-28	-1.13575e-25	-1.54467e-29	-3.43103e-28	-7.45119e-26	-3.38963e-29			141	-2.06586e-29	-1.87668e-29	-1.37049e-29	-1.29616e-28	-1.23686e-29	-7.76971e-29	-3.03571e-29	-1.56079e-29			141	0	0	0	0	0	0	0	0
142	-6.5638e-29	-4.10856e-30	-6.10296e-29	-2.65031e-26	-2.99578e-30	-6.91609e-29	-1.77539e-26	-6.67255e-30			142	-3.94724e-30	-3.58577e-30	-2.6186e-30	-2.47657e-29	-2.36327e-30	-1.48456e-29	-5.80034e-30	-2.98221e-30			142	0	0	0	0	0	0	0	0
143	-1.36173e-29	-7.95462e-31	-1.2763e-29	-6.18457e-27	-5.81012e-31	-1.39411e-29	-4.23021e-27	-1.3135e-30			143	-7.54198e-31	-6.85134e-31	-5.00336e-31	-4.73199e-30	-4.51549e-31	-2.83656e-30	-1.10827e-30	-5.69812e-31			143	0	0	0	0	0	0	0	0
144	-1	-1	-1	-1	-1	-1	-1	-1			144	-1	-1	-1	-1	-1	-1	-1	-1			144	-0.28752	-0.28752	-0.28752	-0.28752	-0.28752	-0.28752	-0.28752	-0.28752
145	-1	-1	-1	-1	-1	-1	-1	-1			145	-1	-1	-1	-1	-1	-1	-1	-1			145	-0.28752	-0.28752	-0.28752	-0.28752	-0.28752	-0.28752	-0.28752	-0.28752
146	-1	-1	-1	-1	-1	-1	-1	-1			146	-1	-1	-1	-1	-1	-1	-1	-1			146	-0.28752	-0.28752	-0.28752	-0.28752	-0.28752	-0.28752	-0.28752	-0.28752
147	-1	-1	-1	-1	-1	-1	-1	-1			147	-1	-1	-1	-1	-1	-1	-1	-1			147	-0.28752	-0.28752	-0.28752	-0.28752	-0.28752	-0.28752	-0.28752	-0.28752
148	-0.824151	-0.814114	-0.552865	-1	-0.54706	-1	-0.802349	-0.700752			148	-1	-1	-0.782903	-1	-0.771226	-1	-1	-1			148	-0.28752	-0.28752	-0.272175	-0.28752	-0.276678	-0.28752	-0.28752	-0.28752
149	-0.357612	-0.349637	-0.238128	-0.734234	-0.233308	-0.659453	-0.357071	-0.298912			149	-0.522524	-0.509748	-0.338803	-1	-0.330437	-1	-0.525068	-0.42885			149	-0.226198	-0.21365	-0.353683	-0.28752	-0.366712	-0.28752	-0.234288	-0.175441
150	-0.114861	-0.110271	-0.0762446	-0.274869	-0.0734612	-0.234364	-0.119354	-0.0937993			150	-0.16832	-0.161231	-0.108747	-0.440371	-0.104294	-0.366616	-0.176046	-0.134923			150	-0.101907	-0.101198	-0.234531	-0.186583	-0.219381	-0.286197	-0.155841	-0.192112
151	-0.026609	-0.0252324	-0.0176641	-0.0748826	-0.0168339	-0.059746	-0.0287685	-0.0214405			151	-0.0390354	-0.0367533	-0.0252169	-0.120264	-0.0237943	-0.0936505	-0.0424834	-0.0306854			151	-0.0273407	-0.0248265	-0.0569628	-0.0745141	-0.0511582	-0.0563993	-0.0382404	-0.0438505
152	-0.00555847	-0.00508024	-0.00370178	-0.0161002	-0.00339449	-0.0125735	-0.00614999	-0.00435936			152	-0.00778428	-0.00729566	-0.00502875	-0.0254073	-0.00472426	-0.0192251	-0.0085733	-0.00608796			152	-0.00547855	-0.00494906	-0.011409	-0.0220794	-0.0101965	-0.0116794	-0.00794074	-0.00874152
153	-0.00112607	-0.000992415	-0.000752481	-0.00346395	-0.000664001	-0.00253647	-0.00131036	-0.000860502			153	-0.00149991	-0.00140446	-0.000968965	-0.00495603	-0.000909486	-0.00372664	-0.00165597	-0.00117184			153	-0.00105666	-0.000953533	-0.00220027	-0.00442781	-0.0019645	-0.00226793	-0.00162064	-0.00169721
154	-0.00022664	-0.000192716	-0.000151964	-0.000733789	-0.000129111	-0.000505965	-0.000276922	-0.000168868			154	-0.000287051	-0.000268736	-0.00018544	-0.000950753	-0.000174027	-0.000714032	-0.000317067	-0.000224222			154	-0.00020226	-0.000182484	-0.000421159	-0.000854122	-0.000375956	-0.000434689	-0.000329639	-0.000327856
155	-4.55573e-05	-3.73804e-05	-3.06506e-05	-0.000154974	-2.50758e-05	-0.000100709	-5.84303e-05	-3.31019e-05			155	-5.48638e-05	-5.13617e-05	-3.54431e-05	-0.000181801	-3.32605e-05	-0.000136503	-6.06063e-05	-4.28539e-05			155	-3.86592e-05	-3.4878e-05	-8.04986e-05	-0.000163577	-7.18559e-05	-8.31058e-05	-6.71258e-05	-6.32792e-05
156	-9.15537e-06	-7.24895e-06	-6.18063e-06	-3.27112e-05	-4.86913e-06	-2.0037e-05	-1.2325e-05	-6.48735e-06			156	-1.04835e-05	-9.81421e-06	-6.77253e-06	-3.47418e-05	-6.35542e-06	-2.60843e-05	-1.15809e-05	-8.18853e-06			156	-7.38711e-06	-6.66454e-06	-1.53819e-05	-3.13234e-05	-1.37303e-05	-1.58809e-05	-1.36964e-05	-1.2213e-05
157	-1.83981e-06	-1.40569e-06	-1.24625e-06	-6.90374e-06	-9.45432e-07	-3.98624e-06	-2.59963e-06	-1.27134e-06			157	-2.0031e-06	-1.87522e-06	-1.29404e-06	-6.63833e-06	-1.21434e-06	-4.98404e-06	-2.21281e-06	-1.5646e-06			157	-1.41147e-06	-1.27341e-06	-2.93906e-06	-6.0243e-06	-2.62348e-06	-3.03443e-06	-2.80049e-06	-2.35741e-06
158	-3.69715e-07	-2.72583e-07	-2.51291e-07	-1.45701e-06	-1.83572e-07	-7.93027e-07	-5.48316e-07	-2.49147e-07			158	-3.82733e-07	-3.58301e-07	-2.47254e-07	-1.2684e-06	-2.32025e-07	-9.52306e-07	-4.22802e-07	-2.9895e-07			158	-2.69691e-07	-2.43312e-07	-5.61569e-07	-1.17724e-06	-5.01269e-07	-5.79792e-07	-5.73793e-07	-4.55105e-07
159	-7.42952e-08	-5.28576e-08	-5.06694e-08	-3.07497e-07	-3.56435e-08	-1.57765e-07	-1.15651e-07	-4.88256e-08			159	-7.31288e-08	-6.84607e-08	-4.7243e-08	-2.42353e-07	-4.4333e-08	-1.81958e-07	-8.0785e-08	-5.71205e-08			159	-5.15299e-08	-4.64897e-08	-1.07299e-07	-2.42511e-07	-9.57776e-08	-1.10781e-07	-1.17798e-07	-8.78727e-08
160	-1.49298e-08	-1.02498e-08	-1.02168e-08	-6.48961e-08	-6.92077e-09	-3.13859e-08	-2.43931e-08	-9.56841e-09			160	-1.39727e-08	-1.30808e-08	-9.02674e-09	-4.63066e-08	-8.47072e-09	-3.47667e-08	-1.54356e-08	-1.0914e-08			160	-9.84585e-09	-8.88283e-09	-2.05017e-08	-5.81493e-08	-1.83002e-08	-2.1167e-08	-2.42295e-08	-1.69693e-08
161	-3.00017e-09	-1.98759e-09	-2.06008e-09	-1.36961e-08	-1.34378e-09	-6.24391e-09	-5.145e-09	-1.87513e-09			161	-2.66977e-09	-2.49936e-09	-1.72474e-09	-8.84782e-09	-1.6185e-09	-6.64289e-09	-2.94928e-09	-2.08535e-09			161	-1.88127e-09	-1.69726e-09	-3.91729e-09	-1.90476e-08	-3.49665e-09	-4.04437e-09	-4.99279e-09	-3.27768e-09
162	-6.02892e-10	-3.85421e-10	-4.15388e-10	-2.8905e-09	-2.60917e-10	-1.24217e-09	-1.08519e-09	-3.67471e-10			162	-5.10113e-10	-4.77553e-10	-3.29548e-10	-1.69056e-09	-3.09247e-10	-1.26926e-09	-5.6352e-10	-3.98449e-10			162	-3.59466e-10	-3.24303e-10	-7.48482e-10	-8.97292e-09	-6.68147e-10	-7.72789e-10	-1.03046e-09	-6.33028e-10
163	-1.21152e-10	-7.47384e-11	-8.37573e-11	-6.10028e-10	-5.06614e-11	-2.47117e-10	-2.28888e-10	-7.20137e-11			163	-9.74674e-11	-9.12463e-11	-6.29668e-11	-3.23016e-10	-5.90878e-11	-2.42518e-10	-1.07672e-10	-7.61318e-11			163	-4.38123e-11	-4.00664e-11	-1.36992e-10	-5.29959e-09	-1.22222e-10	-1.47692e-10	-3.3949e-11	-7.89535e-12
164	-2.43459e-11	-1.44928e-11	-1.68885e-11	-1.28744e-10	-9.83675e-12	-4.91615e-11	-4.8277e-11	-1.41126e-11			164	-1.86231e-11	-1.74345e-11	-1.20311e-11	-6.17188e-11	-1.12899e-11	-4.6338e-11	-2.05729e-11	-1.45465e-11			164	0	0	-2.6131e-11	-3.43344e-09	-2.33314e-11	-1.78662e-11	0	2.05388e-10
165	-4.89236e-12	-2.81036e-12	-3.40534e-12	-2.71709e-11	-1.90997e-12	-9.78021e-12	-1.01826e-11	-2.76566e-12			165	-3.55832e-12	-3.33121e-12	-2.29879e-12	-1.17927e-11	-2.15716e-12	-8.85381e-12	-3.93087e-12	-2.77941e-12			165	0	0	-4.94411e-12	-2.41548e-09	0	0	8.49128e-11	4.03708e-11
166	-9.8313e-13	-5.44968e-13	-6.86641e-13	-5.7343e-12	-3.70852e-13	-1.94568e-12	-2.14772e-12	-5.41989e-13			166	-6.79888e-13	-6.36496e-13	-4.3923e-13	-2.25323e-12	-4.12169e-13	-1.6917e-12	-7.51072e-13	-5.31063e-13			166	0	0	0	-1.55418e-09	0	0	0	0
167	-1.97562e-13	-1.05677e-13	-1.38452e-13	-1.2102e-12	-7.2007e-14	-3.87074e-13	-4.52997e-13	-1.06214e-13			167	-1.29906e-13	-1.21616e-13	-8.39239e-14	-4.30526e-13	-7.87532e-14	-3.23234e-13	-1.43507e-13	-1.0147e-13			167	0	0	0	-1.02194e-09	0	0	0	0
168	-3.97006e-14	-2.04922e-14	-2.7917e-14	-2.55408e-13	-1.39813e-14	-7.70046e-14	-9.55462e-14	-2.08149e-14			168	-2.48212e-14	-2.32371e-14	-1.60354e-14	-8.22608e-14	-1.50474e-14	-6.17604e-14	-2.742e-14	-1.9388e-14			168	0	0	0	-6.86856e-10	0	0	0	0
169	-7.97792e-15	-3.97373e-15	-5.62908e-15	-5.39028e-14	-2.71471e-15	-1.53193e-14	-2.01526e-14	-4.07912e-15			169	-4.74259e-15	-4.43993e-15	-3.06389e-15	-1.57176e-14	-2.8751e-15	-1.18006e-14	-5.23914e-15	-3.70448e-15			169	0	0	0	-4.61636e-10	0	0	0	0
170	-1.60318e-15	-7.70561e-16	-1.13503e-15	-1.1376e-14	-5.27106e-16	-3.04763e-15	-4.2506e-15	-7.99389e-16			170	-9.06166e-16	-8.48339e-16	-5.85418e-16	-3.00317e-15	-5.49346e-16	-2.25474e-15	-1.00104e-15	-7.07816e-16			170	0	0	0	-3.10265e-10	0	0	0	0
171	-3.22163e-16	-1.49423e-16	-2.28863e-16	-2.40085e-15	-1.02346e-16	-6.06296e-16	-8.96537e-16	-1.56657e-16			171	-1.73141e-16	-1.62092e-16	-1.11856e-16	-5.73818e-16	-1.04964e-16	-4.30815e-16	-1.9127e-16	-1.35243e-16			171	0	0	0	-2.08353e-10	0	0	0	0
172	-6.47394e-17	-2.89751e-17	-4.61471e-17	-5.0669e-16	-1.98722e-17	-1.20617e-16	-1.89098e-16	-3.07002e-17			172	-3.30821e-17	-3.09711e-17	-2.13724e-17	-1.0964e-16	-2.00554e-17	-8.23159e-17	-3.65459e-17	-2.58409e-17			172	0	0	0	-1.40018e-10	0	0	0	0
173	-1.30095e-17	-5.61868e-18	-9.30494e-18	-1.06935e-16	-3.85852e-18	-2.39955e-17	-3.98846e-17	-6.01636e-18			173	-6.321e-18	-5.91766e-18	-4.08363e-18	-2.09489e-17	-3.83198e-18	-1.57281e-17	-6.98284e-18	-4.93743e-18			173	0	0	0	-9.40946e-11	0	0	0	0
174	-2.61429e-18	-1.08954e-18	-1.87622e-18	-2.25682e-17	-7.49195e-19	-4.77368e-18	-8.41246e-18	-1.17903e-18			174	-1.20775e-18	-1.13069e-18	-7.80261e-19	-4.00272e-18	-7.32177e-19	-3.00518e-18	-1.33421e-18	-9.43396e-19			174	0	0	0	0	0	0	0	0
175	-5.25348e-19	-2.11277e-19	-3.78313e-19	-4.76292e-18	-1.45469e-19	-9.49677e-19	-1.77436e-18	-2.31056e-19			175	-2.30766e-19	-2.16041e-19	-1.49085e-19	-7.64802e-19	-1.39897e-19	-5.74201e-19	-2.54928e-19	-1.80255e-19			175	0	0	0	0	0	0	0	0
176	-1.0557e-19	-4.09696e-20	-7.62818e-20	-1.0052e-18	-2.82451e-20	-1.88929e-19	-3.74248e-19	-4.52803e-20			176	-4.40924e-20	-4.12791e-20	-2.84857e-20	-1.46131e-19	-2.67301e-20	-1.09713e-19	-4.87092e-20	-3.44414e-20			176	0	0	0	0	0	0	0	0
177	-2.12145e-20	-7.94457e-21	-1.53812e-20	-2.12143e-19	-5.48426e-21	-3.75856e-20	-7.89365e-20	-8.87362e-21			177	-8.42475e-21	-7.88722e-21	-5.44278e-21	-2.79214e-20	-5.10733e-21	-2.09629e-20	-9.30688e-21	-6.58074e-21			177	0	0	0	0	0	0	0	0
178	-4.2631e-21	-1.54056e-21	-3.10141e-21	-4.47718e-20	-1.06486e-21	-7.4773e-21	-1.66493e-20	-1.73897e-21			178	-1.60972e-21	-1.50701e-21	-1.03995e-21	-5.33495e-21	-9.75857e-22	-4.00538e-21	-1.77827e-21	-1.25738e-21			178	0	0	0	0	0	0	0	0
179	-8.5668e-22	-2.98737e-22	-6.25357e-22	-9.44891e-21	-2.0676e-22	-1.48754e-21	-3.51168e-21	-3.40788e-22			179	-3.07569e-22	-2.87946e-22	-1.98704e-22	-1.01935e-21	-1.86457e-22	-7.6531e-22	-3.39774e-22	-2.40249e-22			179	0	0	0	0	0	0	0	0
180	-1.72152e-22	-5.79292e-23	-1.26095e-22	-1.99415e-21	-4.01459e-23	-2.95931e-22	-7.40683e-22	-6.67846e-23			180	-5.87672e-23	-5.50179e-23	-3.79665e-23	-1.94768e-22	-3.56263e-23	-1.46228e-22	-6.49206e-23	-4.59045e-23			180	0	0	0	0	0	0	0	0
181	-3.45943e-23	-1.12333e-23	-2.54253e-23	-4.20858e-22	-7.79499e-24	-5.88726e-23	-1.56225e-22	-1.30878e-23			181	-1.12286e-23	-1.05123e-23	-7.25429e-24	-3.72145e-23	-6.80713e-24	-2.79398e-23	-1.24044e-23	-8.77099e-24			181	0	0	0	0	0	0	0	0
182	-6.9518e-24	-2.17829e-24	-5.12667e-24	-8.88204e-23	-1.51353e-24	-1.17121e-23	-3.2951e-23	-2.56484e-24			182	-2.14546e-24	-2.00859e-24	-1.38608e-24	-7.11059e-24	-1.30064e-24	-5.33847e-24	-2.37011e-24	-1.67588e-24			182	0	0	0	0	0	0	0	0
183	-1.39698e-24	-4.22401e-25	-1.03372e-24	-1.87452e-23	-2.93876e-25	-2.33001e-24	-6.95004e-24	-5.02634e-25			183	-4.09933e-25	-3.83782e-25	-2.64839e-25	-1.35862e-24	-2.48513e-25	-1.02002e-24	-4.52858e-25	-3.2021e-25			183	0	0	0	0	0	0	0	0
184	-2.80726e-25	-8.19094e-26	-2.08436e-25	-3.9561e-24	-5.70609e-26	-4.63534e-25	-1.4659e-24	-9.85017e-26			184	-7.83259e-26	-7.33294e-26	-5.06029e-26	-2.59593e-25	-4.74834e-26	-1.94896e-25	-8.65276e-26	-6.11827e-26			184	0	0	0	0	0	0	0	0
185	-5.64126e-26	-1.58834e-26	-4.20284e-26	-8.34918e-25	-1.10793e-26	-9.22155e-26	-3.09189e-25	-1.93035e-26			185	-1.49657e-26	-1.40111e-26	-9.66871e-27	-4.96006e-26	-9.07265e-27	-3.72389e-26	-1.65328e-26	-1.16902e-26			185	0	0	0	0	0	0	0	0
186	-1.13362e-26	-3.08001e-27	-8.47446e-27	-1.76206e-25	-2.15123e-27	-1.83454e-26	-6.52142e-26	-3.78292e-27			186	-2.85951e-27	-2.6771e-27	-1.84741e-27	-9.47721e-27	-1.73351e-27	-7.11526e-27	-3.15893e-27	-2.23365e-27			186	0	0	0	0	0	0	0	0
187	-2.27804e-27	-5.97256e-28	-1.70876e-27	-3.71876e-26	-4.17697e-28	-3.64964e-27	-1.3755e-26	-7.41343e-28			187	-5.46366e-28	-5.11515e-28	-3.52985e-28	-1.81082e-27	-3.31222e-28	-1.35951e-27	-6.03578e-28	-4.26785e-28			187	0	0	0	0	0	0	0	0
188	-4.57778e-28	-1.15816e-28	-3.44548e-28	-7.84829e-27	-8.11028e-29	-7.2606e-28	-2.90121e-27	-1.45282e-28			188	-1.04394e-28	-9.77354e-29	-6.74449e-29	-3.45994e-28	-6.32866e-29	-2.59763e-28	-1.15326e-28	-8.1546e-29			188	0	0	0	0	0	0	0	0
189	-9.19915e-29	-2.24584e-29	-6.94735e-29	-1.65635e-27	-1.57475e-29	-1.44443e-28	-6.11923e-28	-2.8471e-29			189	-1.99466e-29	-1.86743e-29	-1.28867e-29	-6.61092e-29	-1.20922e-29	-4.9633e-29	-2.20353e-29	-1.5581e-29			189	0	0	0	0	0	0	0	0
190	-1.84859e-29	-4.355e-30	-1.40084e-29	-3.49566e-28	-3.05763e-30	-2.87355e-29	-1.29067e-28	-5.57949e-30			190	-3.8112e-30	-3.56811e-30	-2.46227e-30	-1.26315e-29	-2.31045e-30	-9.4834e-30	-4.21029e-30	-2.97707e-30			190	0	0	0	0	0	0	0	0
191	-3.71478e-30	-8.44495e-31	-2.8246e-30	-7.37745e-29	-5.93689e-31	-5.71664e-30	-2.72228e-29	-1.09342e-30			191	-7.28206e-31	-6.81761e-31	-4.70468e-31	-2.41351e-30	-4.41458e-31	-1.812e-30	-8.04462e-31	-5.68831e-31			191	0	0	0	0	0	0	0	0
192	-1	-1	-1	-1	-1	-1	-1	-1			192	-1	-1	-1	-1	-1	-1	-1	-1			192	-0.28752	-0.28752	-0.28752	-0.28752	-0.28752	-0.28752	-0.28752	-0.28752
193	-1	-1	-1	-1	-1	-1	-1	-1			193	-1	-1	-1	-1	-1	-1	-1	-1			193	-0.28752	-0.28752	-0.28752	-0.28752	-0.28752	-0.28752	-0.28752	-0.28752
194	-1	-1	-1	-1	-1	-1	-1	-1			194	-1	-1	-1	-1	-1	-1	-1	-1			194	-0.28752	-0.28752	-0.28752	-0.28752	-0.28752	-0.28752	-0.28752	-0.28752
195	-1	-1	-1	-1	-1	-1	-1	-1			195	-1	-1	-1	-1	-1	-1	-1	-1			195	-0.28752	-0.28752	-0.28752	-0.28752	-0.28752	-0.28752	-0.28752	-0.28752
196	-0.81933	-0.810783	-0.550804	-1	-0.546472	-1	-0.781064	-0.70453			196	-1	-1	-0.78184	-1	-0.773503	-1	-1	-1			196	-0.28752	-0.28752	-0.273238	-0.28752	-0.278113	-0.28752	-0.28752	-0.28752
197	-0.354515	-0.348156	-0.234326	-0.595522	-0.230934	-0.558831	-0.340277	-0.300062			197	-0.516305	-0.506765	-0.334209	-0.900482	-0.328424	-0.837121	-0.4958	-0.431789			197	-0.210885	-0.211618	-0.366712	-0.287472	-0.36653	-0.233223	-0.199556	-0.1781
198	-0.11333	-0.109853	-0.0732797	-0.209537	-0.0714654	-0.191683	-0.109946	-0.0937907			198	-0.165526	-0.160357	-0.104775	-0.318111	-0.101882	-0.288219	-0.160659	-0.13532			198	-0.102587	-0.101221	-0.191728	-0.366712	-0.192047	-0.363644	-0.102021	-0.156897
199	-0.0261264	-0.025165	-0.0166462	-0.0530605	-0.0161852	-0.0471694	-0.0255968	-0.0213455			199	-0.0381994	-0.0365739	-0.0237855	-0.0806876	-0.0229265	-0.0710316	-0.0374433	-0.0306694			199	-0.0268282	-0.024904	-0.0444263	-0.0564228	-0.0431536	-0.0485286	-0.0331658	-0.0351936
200	-0.00535163	-0.00507581	-0.00340482	-0.0110614	-0.00325655	-0.00976289	-0.00526392	-0.00432045			200	-0.00760709	-0.00726105	-0.00471733	-0.0165318	-0.00453677	-0.0144094	-0.00747731	-0.00607957			200	-0.00536731	-0.00496526	-0.0088746	-0.0116861	-0.00856747	-0.0099111	-0.00664924	-0.0069934
201	-0.0010628	-0.000993266	-0.000676375	-0.00224218	-0.000637323	-0.00194106	-0.00105906	-0.000849483			201	-0.00146536	-0.00139784	-0.000907955	-0.0032033	-0.000872805	-0.00278623	-0.00144117	-0.00117003			201	-0.00103487	-0.000956685	-0.00172336	-0.00226806	-0.00165589	-0.00191908	-0.00131138	-0.00135747
202	-0.000209719	-0.000193211	-0.000133592	-0.000449564	-0.000124049	-0.000382315	-0.000211633	-0.000166073			202	-0.000280424	-0.000267471	-0.000173727	-0.00061371	-0.000166987	-0.00053359	-0.000275827	-0.000223867			202	-0.000198077	-0.000183089	-0.000332857	-0.00043467	-0.000318378	-0.000367622	-0.000257557	-0.000262314
203	-4.13319e-05	-3.75406e-05	-2.63569e-05	-8.99489e-05	-2.41198e-05	-7.51652e-05	-4.22353e-05	-3.24316e-05			203	-5.35966e-05	-5.11201e-05	-3.32031e-05	-0.000117322	-3.19142e-05	-0.000101998	-5.27192e-05	-4.27856e-05			203	-3.78593e-05	-3.49937e-05	-6.42339e-05	-8.31005e-05	-6.11559e-05	-7.02763e-05	-5.05617e-05	-5.06496e-05
204	-8.14389e-06	-7.29248e-06	-5.19895e-06	-1.79897e-05	-4.68885e-06	-1.47727e-05	-8.42673e-06	-6.33207e-06			204	-1.02413e-05	-9.76807e-06	-6.34446e-06	-2.2419e-05	-6.09815e-06	-1.94905e-05	-1.00737e-05	-8.17546e-06			204	-7.23424e-06	-6.68666e-06	-1.23958e-05	-1.58798e-05	-1.17457e-05	-1.3429e-05	-9.92851e-06	-9.77931e-06
205	-1.60457e-06	-1.41654e-06	-1.02546e-06	-3.59765e-06	-9.1147e-07	-2.9032e-06	-1.68121e-06	-1.23625e-06			205	-1.95683e-06	-1.86641e-06	-1.21225e-06	-4.28368e-06	-1.16519e-06	-3.72412e-06	-1.92481e-06	-1.5621e-06			205	-1.38226e-06	-1.27764e-06	-2.39256e-06	-3.03421e-06	-2.25594e-06	-2.56593e-06	-1.95038e-06	-1.88832e-06
206	-3.16142e-07	-2.75158e-07	-2.02264e-07	-7.19462e-07	-1.7718e-07	-5.70541e-07	-3.35414e-07	-2.41358e-07			206	-3.73892e-07	-3.56618e-07	-2.31626e-07	-8.18485e-07	-2.22633e-07	-7.11572e-07	-3.67776e-07	-2.98471e-07			206	-2.6411e-07	-2.4412e-07	-4.61896e-07	-5.7975e-07	-4.33312e-07	-4.90276e-07	-3.83298e-07	-3.64663e-07
207	-6.2288e-08	-5.34482e-08	-3.9895e-08	-1.43878e-07	-3.44419e-08	-1.12123e-07	-6.69174e-08	-4.71214e-08			207	-7.14395e-08	-6.81393e-08	-4.4257e-08	-1.56388e-07	-4.25385e-08	-1.35961e-07	-7.02712e-08	-5.70289e-08			207	-5.04635e-08	-4.66443e-08	-8.91908e-08	-1.10773e-07	-8.3234e-08	-9.36774e-08	-7.53593e-08	-7.043e-08
208	-1.22723e-08	-1.03821e-08	-7.86896e-09	-2.87728e-08	-6.69513e-09	-2.20345e-08	-1.33505e-08	-9.19971e-09			208	-1.365e-08	-1.30194e-08	-8.45621e-09	-2.98811e-08	-8.12783e-09	-2.59781e-08	-1.34268e-08	-1.08965e-08			208	-9.64206e-09	-8.91235e-09	-1.72264e-08	-2.11654e-08	-1.59893e-08	-1.7899e-08	-1.48227e-08	-1.36041e-08
209	-2.41796e-09	-2.01667e-09	-1.55209e-09	-5.75399e-09	-1.30146e-09	-4.33025e-09	-2.66352e-09	-1.7961e-09			209	-2.6081e-09	-2.48763e-09	-1.61573e-09	-5.70938e-09	-1.55299e-09	-4.96365e-09	-2.56546e-09	-2.082e-09			209	-1.84229e-09	-1.70291e-09	-3.32788e-09	-4.0441e-09	-3.07181e-09	-3.41996e-09	-2.91656e-09	-2.62824e-09
210	-4.76399e-10	-3.91729e-10	-3.06137e-10	-1.15068e-09	-2.5299e-10	-8.50984e-10	-5.3139e-10	-3.50659e-10			210	-4.9833e-10	-4.75314e-10	-3.08719e-10	-1.09089e-09	-2.96729e-10	-9.48408e-10	-4.90184e-10	-3.97808e-10			210	-3.52004e-10	-3.25349e-10	-6.42977e-10	-7.72694e-10	-5.90073e-10	-6.53436e-10	-5.74356e-10	-5.07922e-10
211	-9.38627e-11	-7.60916e-11	-6.0383e-11	-2.30114e-10	-4.91785e-11	-1.67236e-10	-1.06016e-10	-6.84607e-11			211	-9.52159e-11	-9.08187e-11	-5.89872e-11	-2.08437e-10	-5.66961e-11	-1.81213e-10	-9.36598e-11	-7.60091e-11			211	-4.32247e-11	-4.01817e-11	-3.57251e-11	-1.47611e-10	-2.79229e-11	-7.99958e-11	2.99426e-11	1.34054e-11
212	-1.84933e-11	-1.47805e-11	-1.19101e-11	-4.60182e-11	-9.55976e-12	-3.28654e-11	-2.11509e-11	-1.33659e-11			212	-1.81929e-11	-1.73528e-11	-1.12707e-11	-3.9826e-11	-1.08329e-11	-3.46245e-11	-1.78956e-11	-1.45231e-11			212	0	0	1.58832e-10	-1.8008e-11	1.54585e-10	-1.15756e-11	2.77701e-11	2.04798e-10
213	-3.64365e-12	-2.87104e-12	-2.34916e-12	-9.20274e-12	-1.85831e-12	-6.45873e-12	-4.21976e-12	-2.60947e-12			213	-3.47612e-12	-3.31562e-12	-2.15351e-12	-7.60956e-12	-2.06985e-12	-6.61572e-12	-3.41933e-12	-2.77492e-12			213	0	0	3.09586e-11	-1.47736e-11	3.5081e-11	0	7.43426e-11	4.07272e-11
214	-7.17892e-13	-5.57686e-13	-4.63353e-13	-1.84037e-12	-3.61236e-13	-1.26928e-12	-8.41872e-13	-5.09458e-13			214	-6.64182e-13	-6.33517e-13	-4.11472e-13	-1.45396e-12	-3.95487e-13	-1.26407e-12	-6.53334e-13	-5.30205e-13			214	0	0	0	0	6.86007e-12	0	0	0
215	-1.41443e-13	-1.08328e-13	-9.13927e-14	-3.68037e-13	-7.02203e-14	-2.49439e-13	-1.67959e-13	-9.94636e-14			215	-1.26905e-13	-1.21047e-13	-7.86202e-14	-2.77808e-13	-7.55658e-14	-2.41527e-13	-1.24833e-13	-1.01306e-13			215	0	0	0	0	6.86007e-12	0	0	0
216	-2.78679e-14	-2.10422e-14	-1.80265e-14	-7.36e-14	-1.36501e-14	-4.902e-14	-3.3509e-14	-1.94187e-14			216	-2.42478e-14	-2.31285e-14	-1.5022e-14	-5.30808e-14	-1.44384e-14	-4.61486e-14	-2.38519e-14	-1.93566e-14			216	0	0	0	0	6.86007e-12	0	0	0
217	-5.49068e-15	-4.08735e-15	-3.55558e-15	-1.47185e-14	-2.65342e-15	-9.63345e-15	-6.68529e-15	-3.79119e-15			217	-4.63303e-15	-4.41918e-15	-2.87026e-15	-1.01421e-14	-2.75874e-15	-8.81765e-15	-4.5574e-15	-3.69847e-15			217	0	0	0	0	6.86007e-12	0	0	0
218	-1.0818e-15	-7.9395e-16	-7.01309e-16	-2.94342e-15	-5.15797e-16	-1.89317e-15	-1.33376e-15	-7.40169e-16			218	-8.85234e-16	-8.44377e-16	-5.48423e-16	-1.93786e-15	-5.27113e-16	-1.68479e-15	-8.70784e-16	-7.06666e-16			218	0	0	0	0	6.2884e-12	0	0	0
219	-2.13143e-16	-1.54221e-16	-1.38327e-16	-5.88625e-16	-1.00265e-16	-3.72048e-16	-2.66095e-16	-1.44506e-16			219	-1.69142e-16	-1.61336e-16	-1.04788e-16	-3.70267e-16	-1.00716e-16	-3.21915e-16	-1.66381e-16	-1.35023e-16			219	0	0	0	0	6.2884e-12	0	0	0
220	-4.19945e-17	-2.99568e-17	-2.7284e-17	-1.17713e-16	-1.94905e-17	-7.31152e-17	-5.30878e-17	-2.82126e-17			220	-3.23179e-17	-3.08266e-17	-2.00218e-17	-7.07469e-17	-1.92438e-17	-6.15084e-17	-3.17906e-17	-2.57988e-17			220	0	0	0	0	6.2884e-12	0	0	0
221	-8.27398e-18	-5.81897e-18	-5.38154e-18	-2.35403e-17	-3.78874e-18	-1.43687e-17	-1.05914e-17	-5.50805e-18			221	-6.17498e-18	-5.89006e-18	-3.82559e-18	-1.35176e-17	-3.67691e-18	-1.17525e-17	-6.07425e-18	-4.92938e-18			221	0	0	0	0	0	0	0	0
222	-1.63018e-18	-1.13031e-18	-1.06147e-18	-4.7076e-18	-7.36489e-19	-2.82374e-18	-2.11305e-18	-1.07536e-18			222	-1.17985e-18	-1.12542e-18	-7.30957e-19	-2.58281e-18	-7.02548e-19	-2.24555e-18	-1.16061e-18	-9.41857e-19			222	0	0	0	0	0	0	0	0
223	-3.21188e-19	-2.19557e-19	-2.09366e-19	-9.41427e-19	-1.43165e-19	-5.54924e-19	-4.21569e-19	-2.09947e-19			223	-2.25435e-19	-2.15035e-19	-1.39665e-19	-4.93498e-19	-1.34236e-19	-4.29058e-19	-2.21758e-19	-1.79961e-19			223	0	0	0	0	0	0	0	0
224	-6.32821e-20	-4.2648e-20	-4.12957e-20	-1.88267e-19	-2.78298e-20	-1.09054e-19	-8.4106e-20	-4.09888e-20			224	-4.30739e-20	-4.10868e-20	-2.66858e-20	-9.42927e-20	-2.56485e-20	-8.19805e-20	-4.23715e-20	-3.43851e-20			224	0	0	0	0	0	0	0	0
225	-1.24682e-20	-8.28418e-21	-8.14524e-21	-3.76496e-20	-5.40981e-21	-2.14314e-20	-1.67797e-20	-8.00242e-21			225	-8.23013e-21	-7.8505e-21	-5.09887e-21	-1.80165e-20	-4.90066e-21	-1.56641e-20	-8.09595e-21	-6.56997e-21			225	0	0	0	0	0	0	0	0
226	-2.45655e-21	-1.60917e-21	-1.60658e-21	-7.52918e-21	-1.05161e-21	-4.21172e-21	-3.34767e-21	-1.56234e-21			226	-1.57253e-21	-1.5e-21	-9.74245e-22	-3.44241e-21	-9.3637e-22	-2.99294e-21	-1.5469e-21	-1.25532e-21			226	0	0	0	0	0	0	0	0
227	-4.84002e-22	-3.12573e-22	-3.16885e-22	-1.50569e-21	-2.04421e-22	-8.27691e-22	-6.67884e-22	-3.05023e-22			227	-3.00464e-22	-2.86607e-22	-1.8615e-22	-6.57742e-22	-1.78912e-22	-5.71863e-22	-2.95567e-22	-2.39855e-22			227	0	0	0	0	0	0	0	0
228	-9.53607e-23	-6.07159e-23	-6.25031e-23	-3.01108e-22	-3.97373e-23	-1.62659e-22	-1.33248e-22	-5.95509e-23			228	-5.74096e-23	-5.47621e-23	-3.55677e-23	-1.25675e-22	-3.41848e-23	-1.09266e-22	-5.64742e-23	-4.58291e-23			228	0	0	0	0	0	0	0	0
229	-1.87885e-23	-1.17938e-23	-1.23282e-23	-6.02156e-23	-7.72449e-24	-3.19658e-23	-2.65838e-23	-1.16264e-23			229	-1.09693e-23	-1.04634e-23	-6.79595e-24	-2.40127e-23	-6.5317e-24	-2.08776e-23	-1.07906e-23	-8.75656e-24			229	0	0	0	0	0	0	0	0
230	-3.70181e-24	-2.29089e-24	-2.43164e-24	-1.20419e-23	-1.50156e-24	-6.28195e-24	-5.30365e-24	-2.26986e-24			230	-2.0959e-24	-1.99926e-24	-1.29851e-24	-4.58811e-24	-1.24801e-24	-3.98909e-24	-2.06176e-24	-1.67312e-24			230	0	0	0	0	0	0	0	0
231	-7.2935e-25	-4.44995e-25	-4.79622e-25	-2.40815e-24	-2.91886e-25	-1.23453e-24	-1.05812e-24	-4.43155e-25			231	-4.00463e-25	-3.82e-25	-2.48107e-25	-8.7665e-25	-2.38458e-25	-7.62198e-25	-3.93941e-25	-3.19683e-25			231	0	0	0	0	0	0	0	0
232	-1.43701e-25	-8.64383e-26	-9.46015e-26	-4.81581e-25	-5.67395e-26	-2.42612e-25	-2.11102e-25	-8.65189e-26			232	-7.65165e-26	-7.29891e-26	-4.74059e-26	-1.67502e-25	-4.55623e-26	-1.45634e-25	-7.52706e-26	-6.10818e-26			232	0	0	0	0	0	0	0	0
233	-2.83126e-26	-1.67902e-26	-1.86594e-26	-9.63067e-26	-1.10295e-26	-4.76782e-26	-4.21162e-26	-1.68914e-26			233	-1.462e-26	-1.39461e-26	-9.05787e-27	-3.20045e-26	-8.70559e-27	-2.78263e-26	-1.4382e-26	-1.16709e-26			233	0	0	0	0	0	0	0	0
234	-5.57831e-27	-3.26143e-27	-3.68041e-27	-1.92594e-26	-2.14402e-27	-9.36977e-27	-8.40248e-27	-3.29779e-27			234	-2.79345e-27	-2.66469e-27	-1.73069e-27	-6.11511e-27	-1.66338e-27	-5.31679e-27	-2.74798e-27	-2.22996e-27			234	0	0	0	0	0	0	0	0
235	-1.09907e-27	-6.33518e-28	-7.25932e-28	-3.85151e-27	-4.16775e-28	-1.84135e-27	-1.67635e-27	-6.4384e-28			235	-5.33744e-28	-5.09145e-28	-3.30685e-28	-1.16841e-27	-3.17822e-28	-1.01588e-27	-5.25058e-28	-4.26079e-28			235	0	0	0	0	0	0	0	0
236	-2.16544e-28	-1.23058e-28	-1.43184e-28	-7.70225e-28	-8.10165e-29	-3.61865e-28	-3.34444e-28	-1.257e-28			236	-1.01983e-28	-9.72828e-29	-6.31842e-29	-2.23249e-28	-6.07263e-29	-1.94105e-28	-1.00323e-28	-8.14109e-29			236	0	0	0	0	0	0	0	0
237	-4.26647e-29	-2.39035e-29	-2.82419e-29	-1.5403e-28	-1.57487e-29	-7.11139e-29	-6.6724e-29	-2.45409e-29			237	-1.94858e-29	-1.85879e-29	-1.20726e-29	-4.26562e-29	-1.1603e-29	-3.70879e-29	-1.91688e-29	-1.55552e-29			237	0	0	0	0	0	0	0	0
238	-8.40604e-30	-4.64314e-30	-5.57049e-30	-3.08029e-29	-3.06138e-30	-1.39754e-29	-1.33119e-29	-4.79121e-30			238	-3.72315e-30	-3.55161e-30	-2.30673e-30	-8.15032e-30	-2.21699e-30	-7.0864e-30	-3.66259e-30	-2.97213e-30			238	0	0	0	0	0	0	0	0
239	-1.6562e-30	-9.01909e-31	-1.09873e-30	-6.15997e-30	-5.95099e-31	-2.74645e-30	-2.65582e-30	-9.35408e-31			239	-7.11383e-31	-6.78608e-31	-4.40748e-31	-1.55728e-30	-4.236e-31	-1.354e-30	-6.99814e-31	-5.67885e-31			239	0	0	0	0	0	0	0	0
240	-1	-1	-1	-1	-1	-1	-1	-1			240	-1	-1	-1	-1	-1	-1	-1	-1			240	-0.28752	-0.28752	-0.28752	-0.28752	-0.28752	-0.28752	-0.28752	-0.28752
241	-1	-1	-1	-1	-1	-1	-1	-1			241	-1	-1	-1	-1	-1	-1	-1	-1			241	-0.28752	-0.28752	-0.28752	-0.28752	-0.28752	-0.28752	-0.28752	-0.28752
242	-1	-1	-1	-1	-1	-1	-1	-1			242	-1	-1	-1	-1	-1	-1	-1	-1			242	-0.28752	-0.28752	-0.28752	-0.28752	-0.28752	-0.28752	-0.28752	-0.28752
243	-1	-1	-1	-1	-1	-1	-1	-1			243	-1	-1	-1	-1	-1	-1	-1	-1			243	-0.28752	-0.28752	-0.28752	-0.28752	-0.28752	-0.28752	-0.28752	-0.28752
244	-0.815169	-0.807598	-0.549148	-1	-0.545632	-1	-0.772524	-0.708809			244	-1	-1	-0.784866	-1	-0.778222	-1	-1	-1			244	-0.28752	-0.28752	-0.270212	-0.28752	-0.276856	-0.28752	-0.28752	-0.28752
245	-0.352107	-0.346722	-0.229235	-0.519492	-0.226761	-0.501535	-0.333305	-0.301358			245	-0.511455	-0.503915	-0.329259	-0.76271	-0.325014	-0.734041	-0.48396	-0.435142			245	-0.211015	-0.20964	-0.353825	-0.292368	-0.354847	-0.321037	-0.200138	-0.181007
246	-0.112261	-0.109442	-0.0691818	-0.175919	-0.0680263	-0.168018	-0.106019	-0.0937848			246	-0.163527	-0.15951	-0.0996189	-0.259126	-0.0977435	-0.246691	-0.154373	-0.135782			246	-0.102968	-0.101215	-0.0802837	-0.356671	-0.0853556	-0.347261	-0.100967	-0.116226
247	-0.0258107	-0.0250982	-0.0153253	-0.0427915	-0.0151125	-0.0404279	-0.0243267	-0.0212481			247	-0.0376367	-0.0363982	-0.0220279	-0.0631121	-0.021528	-0.0594312	-0.0354582	-0.0306587			247	-0.0294725	-0.0249682	-0.0171966	-0.0542595	-0.0181326	-0.0511021	-0.029488	-0.0253261
248	-0.00522419	-0.00507214	-0.00307522	-0.00873984	-0.00302873	-0.00826844	-0.00490889	-0.00428359			248	-0.00748947	-0.007227	-0.00434108	-0.0127574	-0.00423851	-0.0119733	-0.00705277	-0.00607189			248	-0.00583992	-0.00497869	-0.0033884	-0.010875	-0.00357211	-0.0102145	-0.00583597	-0.00500841
249	-0.00102493	-0.000994407	-0.000602181	-0.00172226	-0.000592775	-0.00162624	-0.000963082	-0.000839438			249	-0.00144249	-0.00139131	-0.000834473	-0.00246497	-0.0008146	-0.00231187	-0.00135825	-0.00116834			249	-0.0011353	-0.000959293	-0.00065802	-0.00211865	-0.000693087	-0.00198769	-0.00113401	-0.000972637
250	-0.00019981	-0.000193793	-0.000117354	-0.000336391	-0.000115479	-0.000317196	-0.000187769	-0.000163587			250	-0.000276039	-0.000266222	-0.000159628	-0.000471997	-0.00015582	-0.000442623	-0.000259914	-0.000223536			250	-0.000219881	-0.000183588	-0.000127436	-0.000410351	-0.000134091	-0.000384682	-0.000219492	-0.000188236
251	-3.89055e-05	-3.77237e-05	-2.2849e-05	-6.55914e-05	-2.24766e-05	-6.17695e-05	-3.65646e-05	-3.18451e-05			251	-5.27584e-05	-5.08811e-05	-3.05069e-05	-9.02215e-05	-2.9779e-05	-8.46048e-05	-4.96762e-05	-4.27221e-05			251	-4.25576e-05	-3.50889e-05	-2.46683e-05	-7.93955e-05	-2.59298e-05	-7.43749e-05	-4.2454e-05	-3.64076e-05
252	-7.57361e-06	-7.34166e-06	-4.44795e-06	-1.27852e-05	-4.37405e-06	-1.20251e-05	-7.11866e-06	-6.19795e-06			252	-1.00811e-05	-9.72236e-06	-5.82921e-06	-1.724e-05	-5.69012e-06	-1.61666e-05	-9.49216e-06	-8.16333e-06			252	-8.23642e-06	-6.70483e-06	-4.77501e-06	-1.53596e-05	-5.014e-06	-1.43779e-05	-8.21089e-06	-7.04138e-06
253	-1.47427e-06	-1.42875e-06	-8.65843e-07	-2.49196e-06	-8.51181e-07	-2.34086e-06	-1.38585e-06	-1.20625e-06			253	-1.92623e-06	-1.85767e-06	-1.1138e-06	-3.29409e-06	-1.08722e-06	-3.08901e-06	-1.81369e-06	-1.55979e-06			253	-1.59412e-06	-1.28111e-06	-9.24341e-07	-2.97159e-06	-9.69599e-07	-2.77962e-06	-1.58812e-06	-1.3619e-06
254	-2.86976e-07	-2.78044e-07	-1.68545e-07	-4.857e-07	-1.65637e-07	-4.55678e-07	-2.69793e-07	-2.34759e-07			254	-3.68046e-07	-3.54945e-07	-2.12814e-07	-6.29403e-07	-2.07736e-07	-5.90219e-07	-3.46542e-07	-2.9803e-07			254	-3.08554e-07	-2.44781e-07	-1.78945e-07	-5.74953e-07	-1.87513e-07	-5.37409e-07	-3.07191e-07	-2.63429e-07
255	-5.58618e-08	-5.41092e-08	-3.28088e-08	-9.46662e-08	-3.22324e-08	-8.87033e-08	-5.25224e-08	-4.56884e-08			255	-7.03227e-08	-6.78194e-08	-4.06625e-08	-1.2026e-07	-3.96922e-08	-1.12773e-07	-6.62138e-08	-5.69447e-08			255	-5.97273e-08	-4.67704e-08	-3.46449e-08	-1.11254e-07	-3.62662e-08	-1.03911e-07	-5.94248e-08	-5.09584e-08
256	-1.08738e-08	-1.053e-08	-6.38655e-09	-1.84511e-08	-6.27232e-09	-1.72672e-08	-1.02249e-08	-8.89181e-09			256	-1.34366e-08	-1.29582e-08	-7.7694e-09	-2.2978e-08	-7.58399e-09	-2.15476e-08	-1.26515e-08	-1.08804e-08			256	-1.15623e-08	-8.93643e-09	-6.70783e-09	-2.15295e-08	-7.0146e-09	-2.00933e-08	-1.14962e-08	-9.85832e-09
257	-2.11666e-09	-2.04921e-09	-1.2432e-09	-3.59624e-09	-1.22057e-09	-3.36127e-09	-1.99054e-09	-1.73051e-09			257	-2.56734e-09	-2.47593e-09	-1.4845e-09	-4.39041e-09	-1.44907e-09	-4.11711e-09	-2.41732e-09	-2.07893e-09			257	-2.23857e-09	-1.70748e-09	-1.29892e-09	-4.16674e-09	-1.35697e-09	-3.88566e-09	-2.22422e-09	-1.90727e-09
258	-4.12022e-10	-3.98789e-10	-2.42001e-10	-7.00931e-10	-2.37519e-10	-6.54312e-10	-3.87512e-10	-3.36789e-10			258	-4.90542e-10	-4.73076e-10	-2.83644e-10	-8.38875e-10	-2.76875e-10	-7.86656e-10	-4.61877e-10	-3.97223e-10			258	-4.33246e-10	-3.26237e-10	-2.54466e-10	-8.0647e-10	-2.6261e-10	-7.51621e-10	-4.3032e-10	-3.64299e-10
259	-8.02027e-11	-7.76068e-11	-4.71078e-11	-1.36616e-10	-4.62204e-11	-1.2737e-10	-7.54394e-11	-6.55455e-11			259	-9.37281e-11	-9.03905e-11	-5.41961e-11	-1.60284e-10	-5.29026e-11	-1.50307e-10	-8.82507e-11	-7.58975e-11			259	5.37043e-11	-4.02807e-11	2.58479e-11	9.26352e-11	2.13269e-11	8.50379e-11	4.6433e-11	3.73201e-11
260	-1.5612e-11	-1.51028e-11	-9.16998e-12	-2.66274e-11	-8.99434e-12	-2.47941e-11	-1.46863e-11	-1.27564e-11			260	-1.79087e-11	-1.72709e-11	-1.03553e-11	-3.06254e-11	-1.01081e-11	-2.87191e-11	-1.68621e-11	-1.45018e-11			260	3.49559e-11	0	1.37665e-10	2.75995e-11	1.32819e-10	2.54448e-11	2.51976e-11	2.03634e-10
261	-3.03897e-12	-2.9391e-12	-1.78502e-12	-5.18986e-12	-1.75027e-12	-4.82647e-12	-2.85907e-12	-2.48263e-12			261	-3.42182e-12	-3.29995e-12	-1.97858e-12	-5.85159e-12	-1.93136e-12	-5.48736e-12	-3.22184e-12	-2.77086e-12			261	7.26641e-11	0	3.43406e-11	1.22676e-10	2.78323e-11	1.14351e-10	5.0018e-11	4.08852e-11
262	-5.91555e-13	-5.71968e-13	-3.47472e-13	-1.01154e-12	-3.40596e-13	-9.39532e-13	-5.56594e-13	-4.83165e-13			262	-6.53808e-13	-6.30521e-13	-3.78049e-13	-1.11806e-12	-3.69025e-13	-1.04847e-12	-6.15596e-13	-5.2943e-13			262	1.02688e-11	0	0	1.32027e-11	0	1.3043e-11	0	0
263	-1.1515e-13	-1.11309e-13	-6.76386e-14	-1.97155e-13	-6.62789e-14	-1.82891e-13	-1.08356e-13	-9.40329e-14			263	-1.24923e-13	-1.20474e-13	-7.22339e-14	-2.13628e-13	-7.05097e-14	-2.00332e-13	-1.17622e-13	-1.01158e-13			263	1.02688e-11	0	0	1.32027e-11	0	1.3043e-11	0	0
264	-2.24147e-14	-2.16614e-14	-1.31665e-14	-3.84269e-14	-1.28976e-14	-3.5602e-14	-2.10943e-14	-1.83005e-14			264	-2.38692e-14	-2.30189e-14	-1.38018e-14	-4.08179e-14	-1.34723e-14	-3.82774e-14	-2.2474e-14	-1.93284e-14			264	1.02688e-11	0	0	1.32027e-11	0	1.3043e-11	0	0
265	-4.36316e-15	-4.21544e-15	-2.56298e-15	-7.48966e-15	-2.50984e-15	-6.93037e-15	-4.10657e-15	-3.56162e-15			265	-4.56069e-15	-4.39822e-15	-2.63711e-15	-7.79907e-15	-2.57416e-15	-7.31367e-15	-4.29411e-15	-3.69308e-15			265	9.47887e-12	0	0	1.21871e-11	0	1.20397e-11	0	0
266	-8.49317e-16	-8.20352e-16	-4.98909e-16	-1.45978e-15	-4.88406e-16	-1.34908e-15	-7.99453e-16	-6.93158e-16			266	-8.71413e-16	-8.40367e-16	-5.03873e-16	-1.49017e-15	-4.91845e-16	-1.39742e-15	-8.20476e-16	-7.05639e-16			266	9.47887e-12	0	0	1.21871e-11	0	1.20397e-11	0	0
267	-1.65325e-16	-1.59646e-16	-9.71173e-17	-2.84522e-16	-9.50421e-17	-2.62615e-16	-1.55635e-16	-1.34901e-16			267	-1.66501e-16	-1.60569e-16	-9.62753e-17	-2.84726e-16	-9.39769e-17	-2.67006e-16	-1.56768e-16	-1.34827e-16			267	9.47887e-12	0	0	1.11715e-11	0	1.10364e-11	0	0
268	-3.21816e-17	-3.10681e-17	-1.89048e-17	-5.54552e-17	-1.84949e-17	-5.11212e-17	-3.02984e-17	-2.62543e-17			268	-3.18135e-17	-3.06799e-17	-1.83953e-17	-5.44025e-17	-1.79562e-17	-5.10169e-17	-2.99537e-17	-2.57614e-17			268	8.68897e-12	0	0	1.11715e-11	0	1.10364e-11	0	0
269	-6.26435e-18	-6.04605e-18	-3.68e-18	-1.08086e-17	-3.59904e-18	-9.95137e-18	-5.89839e-18	-5.10958e-18			269	-6.07861e-18	-5.862e-18	-3.51481e-18	-1.03947e-17	-3.43089e-18	-9.7478e-18	-5.72326e-18	-4.92225e-18			269	8.68897e-12	0	0	1.11715e-11	0	0	0	0
270	-1.21939e-18	-1.1766e-18	-7.16346e-19	-2.10667e-18	-7.00361e-19	-1.93716e-18	-1.14828e-18	-9.94419e-19			270	-1.16144e-18	-1.12005e-18	-6.71575e-19	-1.98611e-18	-6.55541e-19	-1.86251e-18	-1.09354e-18	-9.40497e-19			270	0	0	0	0	0	0	0	0
271	-2.37363e-19	-2.28974e-19	-1.39444e-19	-4.10603e-19	-1.36288e-19	-3.77091e-19	-2.23543e-19	-1.93532e-19			271	-2.21918e-19	-2.14008e-19	-1.28318e-19	-3.79486e-19	-1.25254e-19	-3.55871e-19	-2.08943e-19	-1.79701e-19			271	0	0	0	0	0	0	0	0
272	-4.62042e-20	-4.45598e-20	-2.7144e-20	-8.00293e-20	-2.65212e-20	-7.34054e-20	-4.35185e-20	-3.7665e-20			272	-4.24019e-20	-4.08905e-20	-2.45178e-20	-7.25083e-20	-2.39324e-20	-6.79963e-20	-3.99228e-20	-3.43356e-20			272	0	0	0	0	0	0	0	0
273	-8.99395e-21	-8.67163e-21	-5.28384e-21	-1.55982e-20	-5.16093e-21	-1.42893e-20	-8.47203e-21	-7.33031e-21			273	-8.10174e-21	-7.81294e-21	-4.68463e-21	-1.38542e-20	-4.57277e-21	-1.29921e-20	-7.62805e-21	-6.56052e-21			273	0	0	0	0	0	0	0	0
274	-1.75073e-21	-1.68755e-21	-1.02855e-21	-3.0402e-21	-1.0043e-21	-2.78158e-21	-1.6493e-21	-1.42661e-21			274	-1.548e-21	-1.49282e-21	-8.95093e-22	-2.64711e-21	-8.7372e-22	-2.4824e-21	-1.45749e-21	-1.25352e-21			274	0	0	0	0	0	0	0	0
275	-3.40791e-22	-3.28409e-22	-2.00217e-22	-5.92556e-22	-1.95433e-22	-5.41468e-22	-3.21081e-22	-2.77645e-22			275	-2.95778e-22	-2.85233e-22	-1.71026e-22	-5.05783e-22	-1.66942e-22	-4.74312e-22	-2.78483e-22	-2.39511e-22			275	0	0	0	0	0	0	0	0
276	-6.63371e-23	-6.39105e-23	-3.89741e-23	-1.15493e-22	-3.80306e-23	-1.05403e-22	-6.25069e-23	-5.4035e-23			276	-5.65144e-23	-5.44994e-23	-3.2678e-23	-9.66399e-23	-3.18976e-23	-9.06269e-23	-5.32097e-23	-4.57635e-23			276	0	0	0	0	0	0	0	0
277	-1.29129e-23	-1.24374e-23	-7.58667e-24	-2.25104e-23	-7.40063e-24	-2.05181e-23	-1.21686e-23	-1.05162e-23			277	-1.07982e-23	-1.04132e-23	-6.24379e-24	-1.8465e-23	-6.09468e-24	-1.73161e-23	-1.01668e-23	-8.74405e-24			277	0	0	0	0	0	0	0	0
278	-2.51358e-24	-2.4204e-24	-1.47682e-24	-4.38742e-24	-1.44014e-24	-3.99409e-24	-2.36894e-24	-2.04665e-24			278	-2.06322e-24	-1.98965e-24	-1.193e-24	-3.5281e-24	-1.16451e-24	-3.30859e-24	-1.94257e-24	-1.67073e-24			278	0	0	0	0	0	0	0	0
279	-4.89285e-25	-4.71025e-25	-2.87477e-25	-8.55137e-25	-2.80246e-25	-7.77498e-25	-4.61178e-25	-3.98316e-25			279	-3.94221e-25	-3.80161e-25	-2.27948e-25	-6.74113e-25	-2.22504e-25	-6.32173e-25	-3.71166e-25	-3.19227e-25			279	0	0	0	0	0	0	0	0
280	-9.52425e-26	-9.16644e-26	-5.596e-26	-1.66672e-25	-5.45349e-26	-1.5135e-25	-8.97804e-26	-7.75196e-26			280	-7.53239e-26	-7.26374e-26	-4.3554e-26	-1.28803e-25	-4.25138e-26	-1.20789e-25	-7.09187e-26	-6.09949e-26			280	0	0	0	0	0	0	0	0
281	-1.85396e-26	-1.78385e-26	-1.08931e-26	-3.24855e-26	-1.06123e-26	-2.9462e-26	-1.74781e-26	-1.50868e-26			281	-1.43922e-26	-1.38788e-26	-8.32189e-27	-2.46103e-26	-8.12313e-27	-2.30792e-26	-1.35504e-26	-1.16543e-26			281	0	0	0	0	0	0	0	0
282	-3.60884e-27	-3.47148e-27	-2.12045e-27	-6.33164e-27	-2.06512e-27	-5.73515e-27	-3.40258e-27	-2.93616e-27			282	-2.74992e-27	-2.65182e-27	-1.59007e-27	-4.70229e-27	-1.55209e-27	-4.40976e-27	-2.58908e-27	-2.2268e-27			282	0	0	0	0	0	0	0	0
283	-7.02485e-28	-6.75573e-28	-4.12766e-28	-1.23408e-27	-4.01865e-28	-1.11642e-27	-6.62403e-28	-5.71432e-28			283	-5.25428e-28	-5.06684e-28	-3.03815e-28	-8.98466e-28	-2.96558e-28	-8.42573e-28	-4.94696e-28	-4.25475e-28			283	0	0	0	0	0	0	0	0
284	-1.36743e-28	-1.31471e-28	-8.03489e-29	-2.4053e-28	-7.82015e-29	-2.17324e-28	-1.28954e-28	-1.11211e-28			284	-1.00394e-28	-9.6812e-29	-5.805e-29	-1.7167e-28	-5.66634e-29	-1.60991e-28	-9.45216e-29	-8.12957e-29			284	0	0	0	0	0	0	0	0
285	-2.66179e-29	-2.55851e-29	-1.56407e-29	-4.68809e-29	-1.52178e-29	-4.23048e-29	-2.51044e-29	-2.16438e-29			285	-1.91823e-29	-1.84979e-29	-1.10916e-29	-3.28009e-29	-1.08267e-29	-3.07605e-29	-1.80602e-29	-1.55332e-29			285	0	0	0	0	0	0	0	0
286	-5.18135e-30	-4.97902e-30	-3.0446e-30	-9.1374e-30	-2.96132e-30	-8.23514e-30	-4.88723e-30	-4.21228e-30			286	-3.66517e-30	-3.53439e-30	-2.11928e-30	-6.26727e-30	-2.06866e-30	-5.87741e-30	-3.45077e-30	-2.96794e-30			286	0	0	0	0	0	0	0	0
287	-1.00858e-30	-9.68949e-31	-5.92661e-31	-1.78094e-30	-5.76263e-31	-1.60307e-30	-9.51429e-31	-8.19788e-31			287	-7.00305e-31	-6.75315e-31	-4.04932e-31	-1.19749e-30	-3.95259e-31	-1.123e-30	-6.59338e-31	-5.67085e-31			287	0	0	0	0	0	0	0	0
288	-1	-1	-1	-1	-1	-1	-1	-1			288	-1	-1	-1	-1	-1	-1	-1	-1			288	-0.28752	-0.28752	-0.28752	-0.28752	-0.28752	-0.28752	-0.28752	-0.28752
Tryptophan											Phenylalanine											Tyrosine
Time (h)	1:1:1	1:1:0.001	1:0.001:1	0.001:1:1	1:0.001:0.001	0.001:1:0.001	0.001:0.001:1	1:0.126:0.013			Time (h)	1:1:1	1:1:0.001	1:0.001:1	0.001:1:1	1:0.001:0.001	0.001:1:0.001	0.001:0.001:1	1:0.126:0.013			Time (h)	1:1:1	1:1:0.001	1:0.001:1	0.001:1:1	1:0.001:0.001	0.001:1:0.001	0.001:0.001:1	1:0.126:0.013
1	-0.129743	-0.129743	-0.129743	-0.129743	-0.129743	-0.129743	-0.129743	-0.129743			1	-0.424725	-0.424725	-0.424725	-0.424725	-0.424725	-0.424725	-0.424725	-0.424725			1	-0.331701	-0.331701	-0.331701	-0.331701	-0.331701	-0.331701	-0.331701	-0.331701
2	-0.129743	-0.129743	-0.129743	-0.129743	-0.129743	-0.129743	-0.129743	-0.129743			2	-0.424725	-0.424725	-0.424725	-0.424725	-0.424725	-0.424725	-0.424725	-0.424725			2	-0.331701	-0.331701	-0.331701	-0.331701	-0.331701	-0.331701	-0.331701	-0.331701
3	-0.129743	-0.129743	-0.129743	-0.129743	-0.129743	-0.129743	-0.129743	-0.129743			3	-0.424725	-0.424725	-0.424725	-0.424725	-0.424725	-0.424725	-0.424725	-0.424725			3	-0.331701	-0.331701	-0.331701	-0.331701	-0.331701	-0.331701	-0.331701	-0.331701
4	-0.129743	-0.129743	-0.129743	-0.129743	-0.129743	-0.129743	-0.129743	-0.129743			4	-0.424725	-0.424725	-0.424725	-0.424725	-0.424725	-0.424725	-0.424725	-0.424725			4	-0.331701	-0.331701	-0.331701	-0.331701	-0.331701	-0.331701	-0.331701	-0.331701
5	-0.129743	-0.129743	-0.129743	-0.129743	-0.129743	-0.129743	-0.129743	-0.129743			5	-0.424725	-0.424725	-0.424725	-0.424725	-0.424725	-0.424725	-0.424725	-0.424725			5	-0.331701	-0.331701	-0.331701	-0.331701	-0.331701	-0.331701	-0.331701	-0.331701
6	-0.129743	-0.129743	-0.129743	-0.129743	-0.129743	-0.129743	-0.129743	-0.129743			6	-0.424725	-0.424725	-0.424725	-0.424725	-0.424725	-0.424725	-0.424725	-0.424725			6	-0.331701	-0.331701	-0.331701	-0.331701	-0.331701	-0.331701	-0.331701	-0.331701
7	-0.129743	-0.129743	-0.129743	-0.129743	-0.129743	-0.129743	-0.129743	-0.129743			7	-0.424725	-0.424725	-0.424725	-0.424725	-0.424725	-0.424725	-0.424725	-0.424725			7	-0.331701	-0.331701	-0.331701	-0.331701	-0.331701	-0.331701	-0.331701	-0.331701
8	-0.129743	-0.129743	-0.129743	-0.129743	-0.129743	-0.129743	-0.129743	-0.129743			8	-0.424725	-0.424725	-0.424725	-0.424725	-0.424725	-0.424725	-0.424725	-0.424725			8	-0.331701	-0.331701	-0.331701	-0.331701	-0.331701	-0.331701	-0.331701	-0.331701
9	-0.129743	-0.129743	-0.129743	-0.129743	-0.129743	-0.129743	-0.129743	-0.129743			9	-0.424725	-0.424725	-0.424725	-0.424725	-0.424725	-0.424725	-0.424725	-0.424725			9	-0.331701	-0.331701	-0.331701	-0.331701	-0.331701	-0.331701	-0.331701	-0.331701
10	-0.129743	-0.129743	-0.129743	-0.129743	-0.129743	-0.129743	-0.129743	-0.129743			10	-0.424725	-0.424725	-0.424725	-0.424725	-0.424725	-0.424725	-0.424725	-0.424725			10	-0.331701	-0.331701	-0.331701	-0.331701	-0.331701	-0.331701	-0.331701	-0.331701
11	-0.129743	-0.129743	-0.129743	-0.129743	-0.129743	-0.129743	-0.129743	-0.129743			11	-0.424725	-0.424725	-0.424725	-0.424725	-0.424725	-0.424725	-0.424725	-0.424725			11	-0.331701	-0.331701	-0.331701	-0.331701	-0.331701	-0.331701	-0.331701	-0.331701
12	-0.129743	-0.129743	-0.129743	-0.129743	-0.129743	-0.129743	-0.129743	-0.129743			12	-0.424725	-0.424725	-0.424725	-0.424725	-0.424725	-0.424725	-0.424725	-0.424725			12	-0.331701	-0.331701	-0.331701	-0.331701	-0.331701	-0.331701	-0.331701	-0.331701
13	-0.129743	-0.129743	-0.129743	-0.129743	-0.129743	-0.129743	-0.129743	-0.129743			13	-0.424725	-0.424725	-0.424725	-0.424725	-0.424725	-0.424725	-0.424725	-0.424725			13	-0.331701	-0.331701	-0.331701	-0.331701	-0.331701	-0.331701	-0.331701	-0.331701
14	-0.129743	-0.129743	-0.129743	-0.129743	-0.129743	-0.129743	-0.129743	-0.129743			14	-0.424725	-0.424725	-0.424725	-0.424725	-0.424725	-0.424725	-0.424725	-0.424725			14	-0.331701	-0.331701	-0.331701	-0.331701	-0.331701	-0.331701	-0.331701	-0.331701
15	-0.129743	-0.129743	-0.129743	-0.129743	-0.129743	-0.129743	-0.129743	-0.129743			15	-0.424725	-0.424725	-0.424725	-0.424725	-0.424725	-0.424725	-0.424725	-0.424725			15	-0.331701	-0.331701	-0.331701	-0.331701	-0.331701	-0.331701	-0.331701	-0.331701
16	-0.129743	-0.129743	-0.129743	-0.129743	-0.129743	-0.129743	-0.129743	-0.129743			16	-0.424725	-0.424725	-0.424725	-0.424725	-0.424725	-0.424725	-0.424725	-0.424725			16	-0.331701	-0.331701	-0.331701	-0.331701	-0.331701	-0.331701	-0.331701	-0.331701
17	-0.129743	-0.129743	-0.129743	-0.129743	-0.129743	-0.129743	-0.129743	-0.129743			17	-0.424725	-0.424725	-0.424725	-0.424725	-0.424725	-0.424725	-0.424725	-0.424725			17	-0.331701	-0.331701	-0.331701	-0.331701	-0.331701	-0.331701	-0.331701	-0.331701
18	-0.129743	-0.129743	-0.129743	-0.129743	-0.129743	-0.129743	-0.129743	-0.129743			18	-0.424725	-0.424725	-0.424725	-0.424725	-0.424725	-0.424725	-0.424725	-0.424725			18	-0.331701	-0.331701	-0.331701	-0.331701	-0.331701	-0.331701	-0.331701	-0.331701
19	-0.129743	-0.129743	-0.129743	-0.129743	-0.129743	-0.129743	-0.129743	-0.129743			19	-0.424725	-0.424725	-0.424725	-0.424725	-0.424725	-0.424725	-0.424725	-0.424725			19	-0.331701	-0.331701	-0.331701	-0.331701	-0.331701	-0.331701	-0.331701	-0.331701
20	-0.129743	-0.129743	-0.129743	-0.129743	-0.129743	-0.129743	-0.129743	-0.129743			20	-0.424725	-0.424725	-0.424725	-0.424725	-0.424725	-0.424725	-0.424725	-0.424725			20	-0.331701	-0.331701	-0.331701	-0.331701	-0.331701	-0.331701	-0.331701	-0.331701
21	-0.129743	-0.129743	-0.129743	-0.129743	-0.129743	-0.129743	-0.129743	-0.129743			21	-0.424725	-0.424725	-0.424725	-0.424725	-0.424725	-0.424725	-0.424725	-0.424725			21	-0.331701	-0.331701	-0.331701	-0.331701	-0.331701	-0.331701	-0.331701	-0.331701
22	-0.129743	-0.129743	-0.129743	-0.129743	-0.129743	-0.129743	-0.129743	-0.129743			22	-0.424725	-0.424725	-0.424725	-0.424725	-0.424725	-0.424725	-0.424725	-0.424725			22	-0.331701	-0.331701	-0.331701	-0.331701	-0.331701	-0.331701	-0.331701	-0.331701
23	-0.129743	-0.129743	-0.129743	-0.129743	-0.129743	-0.129743	-0.129743	-0.129743			23	-0.424725	-0.424725	-0.424725	-0.424725	-0.424725	-0.424725	-0.424725	-0.424725			23	-0.331701	-0.331701	-0.331701	-0.331701	-0.331701	-0.331701	-0.331701	-0.331701
24	-0.119074	-0.129743	-0.119354	-0.129743	-0.129743	-0.129743	-0.129743	-0.129743			24	-0.389799	-0.424725	-0.390714	-0.424725	-0.424725	-0.424725	-0.424725	-0.424725			24	-0.304425	-0.331701	-0.30514	-0.331701	-0.331701	-0.331701	-0.331701	-0.331701
25	-0.049232	-0.0651938	-0.0646178	-0.129743	-0.0901635	-0.129743	-0.129743	-0.0901557			25	-0.161165	-0.213417	-0.211532	-0.424725	-0.295158	-0.424725	-0.424725	-0.295132			25	-0.125867	-0.166675	-0.165202	-0.331701	-0.230512	-0.331701	-0.331701	-0.230492
26	-0.0103308	-0.0139668	-0.0155057	-0.129743	-0.0226006	-0.129743	-0.129743	-0.0207632			26	-0.0338187	-0.0457216	-0.0507591	-0.424725	-0.073985	-0.424725	-0.424725	-0.0679701			26	-0.0264117	-0.0357077	-0.0396418	-0.331701	-0.0577808	-0.331701	-0.331701	-0.0530833
27	-0.00200819	-0.00273225	-0.00307194	-0.129743	-0.00455378	-0.129743	-0.129743	-0.00412502			27	-0.00657397	-0.00894426	-0.0100563	-0.424725	-0.0149072	-0.424725	-0.424725	-0.0135036			27	-0.00513414	-0.00698528	-0.00785374	-0.331701	-0.0116422	-0.331701	-0.331701	-0.010546
28	-0.000384945	-0.000524409	-0.000591094	-0.129743	-0.00087926	-0.129743	-0.129743	-0.000794192			28	-0.00126015	-0.0017167	-0.001935	-0.424725	-0.00287833	-0.424725	-0.424725	-0.00259986			28	-0.000984151	-0.00134071	-0.00151119	-0.331701	-0.00224792	-0.331701	-0.331701	-0.00203044
29	-7.35894e-05	-0.000100279	-0.000113085	-0.129743	-0.000168334	-0.129743	-0.129743	-0.000151963			29	-0.000240901	-0.00032827	-0.000370194	-0.424725	-0.000551056	-0.424725	-0.424725	-0.000497463			29	-0.000188139	-0.000256373	-0.000289114	-0.331701	-0.000430363	-0.331701	-0.331701	-0.000388508
30	-1.40607e-05	-1.91619e-05	-2.1611e-05	-0.129743	-3.21747e-05	-0.129743	-0.129743	-2.90423e-05			30	-4.60289e-05	-6.2728e-05	-7.07455e-05	-0.424725	-0.000105327	-0.424725	-0.424725	-9.50725e-05			30	-3.59476e-05	-4.89893e-05	-5.52508e-05	-0.331701	-8.2258e-05	-0.331701	-0.331701	-7.42497e-05
31	-2.6863e-06	-3.66107e-06	-4.12908e-06	-0.129743	-6.14783e-06	-0.129743	-0.129743	-5.54916e-06			31	-8.79383e-06	-1.19848e-05	-1.35169e-05	-0.424725	-2.01254e-05	-0.424725	-0.424725	-1.81656e-05			31	-6.86781e-06	-9.3599e-06	-1.05564e-05	-0.331701	-1.57176e-05	-0.331701	-0.331701	-1.4187e-05
32	-5.13209e-07	-6.99467e-07	-7.88885e-07	-0.129743	-1.17463e-06	-0.129743	-0.129743	-1.06024e-06			32	-1.68003e-06	-2.28976e-06	-2.58248e-06	-0.424725	-3.84526e-06	-0.424725	-0.424725	-3.47078e-06			32	-1.31207e-06	-1.78826e-06	-2.01687e-06	-0.331701	-3.00307e-06	-0.331701	-0.331701	-2.71061e-06
33	-9.80467e-08	-1.33636e-07	-1.5072e-07	-0.129743	-2.24429e-07	-0.129743	-0.129743	-2.02571e-07			33	-3.20964e-07	-4.37469e-07	-4.93395e-07	-0.424725	-7.34687e-07	-0.424725	-0.424725	-6.63132e-07			33	-2.50667e-07	-3.41655e-07	-3.85331e-07	-0.331701	-5.73775e-07	-0.331701	-0.331701	-5.17893e-07
34	-1.87314e-08	-2.55317e-08	-2.87957e-08	-0.129743	-4.28799e-08	-0.129743	-0.129743	-3.87034e-08			34	-6.13189e-08	-8.35803e-08	-9.42651e-08	-0.424725	-1.40371e-07	-0.424725	-0.424725	-1.26699e-07			34	-4.78889e-08	-6.52745e-08	-7.36191e-08	-0.331701	-1.09627e-07	-0.331701	-0.331701	-9.89492e-08
35	-3.57858e-09	-4.87794e-09	-5.50153e-09	-0.129743	-8.19272e-09	-0.129743	-0.129743	-7.39471e-09			35	-1.17148e-08	-1.59683e-08	-1.80097e-08	-0.424725	-2.68196e-08	-0.424725	-0.424725	-2.42072e-08			35	-9.14901e-09	-1.2471e-08	-1.40652e-08	-0.331701	-2.09456e-08	-0.331701	-0.331701	-1.89054e-08
36	-6.83635e-10	-9.31933e-10	-1.05111e-09	-0.125737	-1.56534e-09	-0.129743	-0.129743	-1.41284e-09			36	-2.23794e-09	-3.05076e-09	-3.44089e-09	-0.411612	-5.12428e-09	-0.424725	-0.424725	-4.62504e-09			36	-1.74778e-09	-2.38258e-09	-2.68727e-09	-0.321461	-4.00196e-09	-0.331701	-0.331701	-3.61207e-09
37	-1.3063e-10	-1.78031e-10	-2.00804e-10	-0.0653801	-2.99081e-10	-0.112799	-0.129743	-2.69959e-10			37	-4.2763e-10	-5.82801e-10	-6.57348e-10	-0.214027	-9.79068e-10	-0.369256	-0.424725	-8.83734e-10			37	-3.3397e-10	-4.55155e-10	-5.13376e-10	-0.167151	-7.64632e-10	-0.288381	-0.331701	-6.90179e-10
38	-2.49348e-11	-3.4026e-11	-3.8352e-11	-0.0145672	-5.71382e-11	-0.0338955	-0.129743	-5.15995e-11			38	-8.16263e-11	-1.11387e-10	-1.25549e-10	-0.0476868	-1.87047e-10	-0.11096	-0.424725	-1.68915e-10			38	-6.37485e-11	-8.6991e-11	-9.8051e-11	-0.0372424	-1.4608e-10	-0.0866573	-0.331701	-1.3192e-10
39	0	-6.5122e-12	-7.34376e-12	-0.0028369	-1.09078e-11	-0.006775	-0.10168	-9.86279e-12			39	-1.55709e-11	-2.13182e-11	-2.40404e-11	-0.00928682	-3.57076e-11	-0.0221785	-0.332859	-3.22867e-11			39	-1.21605e-11	-1.66491e-11	-1.87751e-11	-0.00725282	-2.78869e-11	-0.017321	-0.259956	-2.52153e-11
40	0	0	0	-0.000544012	0	-0.001306	-0.0574587	0			40	0	0	-4.63594e-12	-0.00178087	-6.79461e-12	-0.0042753	-0.188096	-6.19666e-12			40	0	0	0	-0.00139082	-5.30646e-12	-0.00333892	-0.146899	0
41	0	0	0	-0.00010401	0	-0.000249954	-0.0222969	0			41	0	0	0	-0.000340484	0	-0.000818245	-0.0729907	0			41	0	0	0	-0.000265911	0	-0.000639033	-0.0570043	0
42	0	0	0	-1.98741e-05	0	-4.77723e-05	-0.00533663	0			42	0	0	0	-6.50597e-05	0	-0.000156387	-0.0174699	0			42	0	0	0	-5.08103e-05	0	-0.000122135	-0.0136436	0
43	0	0	0	-3.79713e-06	0	-9.12805e-06	-0.00102948	0			43	0	0	0	-1.24302e-05	0	-2.98815e-05	-0.00337009	0			43	0	0	0	-9.70777e-06	0	-2.33368e-05	-0.00263197	0
44	0	0	0	-7.25462e-07	0	-1.74405e-06	-0.000197059	0			44	0	0	0	-2.37486e-06	0	-5.70928e-06	-0.000645088	0			44	0	0	0	-1.85472e-06	0	-4.45884e-06	-0.000503801	0
45	0	0	0	-1.38603e-07	0	-3.33222e-07	-3.76638e-05	0			45	0	0	0	-4.53727e-07	0	-1.09083e-06	-0.000123296	0			45	0	0	0	-3.54352e-07	0	-8.51917e-07	-9.62914e-05	0
46	0	0	0	-2.64806e-08	0	-6.36662e-08	-7.19661e-06	0			46	0	0	0	-8.66864e-08	0	-2.08417e-07	-2.35587e-05	0			46	0	0	0	-6.77004e-08	0	-1.62769e-07	-1.83989e-05	0
47	0	0	0	-5.0592e-09	0	-1.21642e-08	-1.37502e-06	0			47	0	0	0	-1.65617e-08	0	-3.98205e-08	-4.50124e-06	0			47	0	0	0	-1.29344e-08	0	-3.1099e-08	-3.51538e-06	0
48	-0.129743	-0.129743	-0.129743	-0.129743	-0.129743	-0.129743	-0.129743	-0.129743			48	-0.424725	-0.424725	-0.424725	-0.424725	-0.424725	-0.424725	-0.424725	-0.424725			48	-0.331701	-0.331701	-0.331701	-0.331701	-0.331701	-0.331701	-0.331701	-0.331701
49	-0.129743	-0.129743	-0.129743	-0.129743	-0.129743	-0.129743	-0.129743	-0.129743			49	-0.424725	-0.424725	-0.424725	-0.424725	-0.424725	-0.424725	-0.424725	-0.424725			49	-0.331701	-0.331701	-0.331701	-0.331701	-0.331701	-0.331701	-0.331701	-0.331701
50	-0.129743	-0.129743	-0.129743	-0.129743	-0.129743	-0.129743	-0.129743	-0.129743			50	-0.424725	-0.424725	-0.424725	-0.424725	-0.424725	-0.424725	-0.424725	-0.424725			50	-0.331701	-0.331701	-0.331701	-0.331701	-0.331701	-0.331701	-0.331701	-0.331701
51	-0.129743	-0.129743	-0.129743	-0.129743	-0.129743	-0.129743	-0.129743	-0.129743			51	-0.424725	-0.424725	-0.424725	-0.424725	-0.424725	-0.424725	-0.424725	-0.424725			51	-0.331701	-0.331701	-0.331701	-0.331701	-0.331701	-0.331701	-0.331701	-0.331701
52	-0.129743	-0.129743	-0.129743	-0.129743	-0.129743	-0.129743	-0.129743	-0.129743			52	-0.424725	-0.424725	-0.424725	-0.424725	-0.424725	-0.424725	-0.424725	-0.424725			52	-0.331701	-0.331701	-0.331701	-0.331701	-0.331701	-0.331701	-0.331701	-0.331701
53	-0.129743	-0.129743	-0.129743	-0.129743	-0.129743	-0.129743	-0.129743	-0.129743			53	-0.424725	-0.424725	-0.424725	-0.424725	-0.424725	-0.424725	-0.424725	-0.424725			53	-0.331701	-0.331701	-0.331701	-0.331701	-0.331701	-0.331701	-0.331701	-0.331701
54	-0.107426	-0.100189	-0.0955992	-0.129743	-0.081896	-0.129743	-0.129743	-0.0973124			54	-0.351668	-0.327978	-0.312952	-0.424725	-0.268094	-0.424725	-0.424725	-0.31856			54	-0.274646	-0.256145	-0.244409	-0.331701	-0.209376	-0.331701	-0.331701	-0.248789
55	-0.0320975	-0.0244019	-0.0262812	-0.129743	-0.0194858	-0.0995344	-0.103164	-0.0229513			55	-0.105074	-0.0798816	-0.0860338	-0.424725	-0.0637884	-0.325834	-0.337715	-0.0751329			55	-0.0820605	-0.0623859	-0.0671907	-0.331701	-0.0498174	-0.25447	-0.263749	-0.0586773
56	-0.00647636	-0.00486	-0.00534358	-0.0684644	-0.00389666	-0.0225545	-0.0369703	-0.00457851			56	-0.0212009	-0.0159096	-0.0174927	-0.224124	-0.012756	-0.0738341	-0.121025	-0.0149882			56	-0.0165575	-0.0124251	-0.0136614	-0.175036	-0.00996221	-0.0576629	-0.0945184	-0.0117054
57	-0.00125087	-0.000936199	-0.00103366	-0.0145119	-0.000751246	-0.00443985	-0.0085677	-0.000882267			57	-0.00409483	-0.00306473	-0.00338378	-0.0475058	-0.00245927	-0.0145342	-0.0280471	-0.00288818			57	-0.00319798	-0.00239349	-0.00264267	-0.0371011	-0.00192064	-0.0113509	-0.0219042	-0.00225561
58	-0.000239499	-0.000179159	-0.000197971	-0.00282573	-0.000143788	-0.000853262	-0.00166201	-0.000168849			58	-0.000784019	-0.000586493	-0.000648074	-0.00925027	-0.000470703	-0.00279323	-0.00544073	-0.000552743			58	-0.000612303	-0.000458039	-0.000506132	-0.00722427	-0.000367609	-0.00218145	-0.0042491	-0.000431681
59	-4.57787e-05	-3.42421e-05	-3.78432e-05	-0.00054189	-2.74826e-05	-0.000163214	-0.000318489	-3.22721e-05			59	-0.00014986	-0.000112094	-0.000123883	-0.00177392	-8.99667e-05	-0.000534296	-0.0010426	-0.000105645			59	-0.000117038	-8.75434e-05	-9.675e-05	-0.0013854	-7.02622e-05	-0.000417274	-0.000814251	-8.25068e-05
60	-8.7475e-06	-6.54298e-06	-7.23127e-06	-0.000103611	-5.25142e-06	-3.11919e-05	-6.08876e-05	-6.16658e-06			60	-2.86357e-05	-2.1419e-05	-2.36722e-05	-0.000339179	-1.7191e-05	-0.000102109	-0.000199321	-2.01868e-05			60	-2.23639e-05	-1.67278e-05	-1.84875e-05	-0.000264892	-1.34258e-05	-7.97454e-05	-0.000155665	-1.57655e-05
61	-1.67139e-06	-1.25018e-06	-1.38169e-06	-1.97995e-05	-1.0034e-06	-5.96007e-06	-1.1635e-05	-1.17826e-06			61	-5.47144e-06	-4.09255e-06	-4.52309e-06	-6.48152e-05	-3.28471e-06	-1.95108e-05	-3.80881e-05	-3.85713e-06			61	-4.27308e-06	-3.1962e-06	-3.53244e-06	-5.06194e-05	-2.5653e-06	-1.52375e-05	-2.97461e-05	-3.01234e-06
62	-3.1935e-07	-2.3887e-07	-2.63999e-07	-3.78316e-06	-1.9172e-07	-1.1388e-06	-2.22314e-06	-2.2513e-07			62	-1.04542e-06	-7.81963e-07	-8.64223e-07	-1.23845e-05	-6.27611e-07	-3.72795e-06	-7.27763e-06	-7.36982e-07			62	-8.16451e-07	-6.10697e-07	-6.74941e-07	-9.67203e-06	-4.90151e-07	-2.91145e-06	-5.68368e-06	-5.75568e-07
63	-6.10175e-08	-4.56408e-08	-5.04419e-08	-7.22847e-07	-3.66318e-08	-2.1759e-07	-4.24775e-07	-4.30155e-08			63	-1.99746e-07	-1.49409e-07	-1.65126e-07	-2.3663e-06	-1.19917e-07	-7.12298e-07	-1.39054e-06	-1.40815e-07			63	-1.55998e-07	-1.16685e-07	-1.2896e-07	-1.84803e-06	-9.36531e-08	-5.56291e-07	-1.08598e-06	-1.09974e-07
64	-1.16585e-08	-8.72053e-09	-9.63789e-09	-1.38114e-07	-6.99923e-09	-4.15748e-08	-8.11615e-08	-8.21897e-09			64	-3.8165e-08	-2.85474e-08	-3.15504e-08	-4.52127e-07	-2.29126e-08	-1.36099e-07	-2.65689e-07	-2.69055e-08			64	-2.98061e-08	-2.22949e-08	-2.46403e-08	-3.53102e-07	-1.78943e-08	-1.0629e-07	-2.07498e-07	-2.10126e-08
65	-2.22757e-09	-1.66625e-09	-1.8415e-09	-2.63892e-08	-1.33734e-09	-7.94362e-09	-1.55075e-08	-1.57041e-09			65	-7.29214e-09	-5.45459e-09	-6.02831e-09	-8.63873e-08	-4.37788e-09	-2.60041e-08	-5.0765e-08	-5.14086e-09			65	-5.69501e-09	-4.25993e-09	-4.70799e-09	-6.74668e-08	-3.41904e-09	-2.03087e-08	-3.96465e-08	-4.01491e-09
66	-4.25632e-10	-3.18377e-10	-3.51835e-10	-5.04216e-09	-2.55532e-10	-1.51783e-09	-2.96299e-09	-3.0007e-10			66	-1.39334e-09	-1.04223e-09	-1.15176e-09	-1.65059e-08	-8.36505e-10	-4.96874e-09	-9.6996e-09	-9.82306e-10			66	-1.08817e-09	-8.13963e-10	-8.99503e-10	-1.28908e-08	-6.53293e-10	-3.88049e-09	-7.57519e-09	-7.67161e-10
67	-8.13267e-11	-6.08053e-11	-6.7237e-11	-9.63396e-10	-4.88266e-11	-2.9002e-10	-5.66143e-10	-5.73095e-11			67	-2.6623e-10	-1.99051e-10	-2.20106e-10	-3.15376e-09	-1.59838e-10	-9.49406e-10	-1.85332e-09	-1.87608e-10			67	-2.0792e-10	-1.55455e-10	-1.71898e-10	-2.46302e-09	-1.2483e-10	-7.41467e-10	-1.4474e-09	-1.46518e-10
68	-1.55397e-11	-1.16326e-11	-1.28437e-11	-1.84075e-10	-9.32783e-12	-5.53871e-11	-1.08195e-10	-1.09372e-11			68	-5.08707e-11	-3.80804e-11	-4.20451e-11	-6.02585e-10	-3.05355e-11	-1.81314e-10	-3.54185e-10	-3.58039e-11			68	-3.9729e-11	-2.974e-11	-3.28364e-11	-4.70607e-10	-2.38476e-11	-1.41603e-10	-2.76611e-10	-2.79621e-11
69	0	0	0	-3.51717e-11	0	-1.06313e-11	-2.06443e-11	0			69	-9.6446e-12	-7.1613e-12	-8.06926e-12	-1.15137e-10	-5.76931e-12	-3.48026e-11	-6.75807e-11	-6.88416e-12			69	-7.53224e-12	0	-6.30193e-12	-8.992e-11	0	-2.71801e-11	-5.27792e-11	0
70	0	0	0	0	0	0	0	0			70	0	0	0	-2.19957e-11	0	0	-1.29529e-11	0			70	0	0	0	-1.71782e-11	0	0	-1.01159e-11	0
71	0	0	0	0	0	0	0	0			71	0	0	0	0	0	0	0	0			71	0	0	0	0	0	0	0	0
72	0	0	0	0	0	0	0	0			72	0	0	0	0	0	0	0	0			72	0	0	0	0	0	0	0	0
73	0	0	0	0	0	0	0	0			73	0	0	0	0	0	0	0	0			73	0	0	0	0	0	0	0	0
74	0	0	0	0	0	0	0	0			74	0	0	0	0	0	0	0	0			74	0	0	0	0	0	0	0	0
75	0	0	0	0	0	0	0	0			75	0	0	0	0	0	0	0	0			75	0	0	0	0	0	0	0	0
76	0	0	0	0	0	0	0	0			76	0	0	0	0	0	0	0	0			76	0	0	0	0	0	0	0	0
77	0	0	0	0	0	0	0	0			77	0	0	0	0	0	0	0	0			77	0	0	0	0	0	0	0	0
78	0	0	0	0	0	0	0	0			78	0	0	0	0	0	0	0	0			78	0	0	0	0	0	0	0	0
79	0	0	0	0	0	0	0	0			79	0	0	0	0	0	0	0	0			79	0	0	0	0	0	0	0	0
80	0	0	0	0	0	0	0	0			80	0	0	0	0	0	0	0	0			80	0	0	0	0	0	0	0	0
81	0	0	0	0	0	0	0	0			81	0	0	0	0	0	0	0	0			81	0	0	0	0	0	0	0	0
82	0	0	0	0	0	0	0	0			82	0	0	0	0	0	0	0	0			82	0	0	0	0	0	0	0	0
83	0	0	0	0	0	0	0	0			83	0	0	0	0	0	0	0	0			83	0	0	0	0	0	0	0	0
84	0	0	0	0	0	0	0	0			84	0	0	0	0	0	0	0	0			84	0	0	0	0	0	0	0	0
85	0	0	0	0	0	0	0	0			85	0	0	0	0	0	0	0	0			85	0	0	0	0	0	0	0	0
86	0	0	0	0	0	0	0	0			86	0	0	0	0	0	0	0	0			86	0	0	0	0	0	0	0	0
87	0	0	0	0	0	0	0	0			87	0	0	0	0	0	0	0	0			87	0	0	0	0	0	0	0	0
88	0	0	0	0	0	0	0	0			88	0	0	0	0	0	0	0	0			88	0	0	0	0	0	0	0	0
89	0	0	0	0	0	0	0	0			89	0	0	0	0	0	0	0	0			89	0	0	0	0	0	0	0	0
90	0	0	0	0	0	0	0	0			90	0	0	0	0	0	0	0	0			90	0	0	0	0	0	0	0	0
91	0	0	0	0	0	0	0	0			91	0	0	0	0	0	0	0	0			91	0	0	0	0	0	0	0	0
92	0	0	0	0	0	0	0	0			92	0	0	0	0	0	0	0	0			92	0	0	0	0	0	0	0	0
93	0	0	0	0	0	0	0	0			93	0	0	0	0	0	0	0	0			93	0	0	0	0	0	0	0	0
94	0	0	0	0	0	0	0	0			94	0	0	0	0	0	0	0	0			94	0	0	0	0	0	0	0	0
95	0	0	0	0	0	0	0	0			95	0	0	0	0	0	0	0	0			95	0	0	0	0	0	0	0	0
96	-0.129743	-0.129743	-0.129743	-0.129743	-0.129743	-0.129743	-0.129743	-0.129743			96	-0.424725	-0.424725	-0.424725	-0.424725	-0.424725	-0.424725	-0.424725	-0.424725			96	-0.331701	-0.331701	-0.331701	-0.331701	-0.331701	-0.331701	-0.331701	-0.331701
97	-0.129743	-0.129743	-0.129743	-0.129743	-0.129743	-0.129743	-0.129743	-0.129743			97	-0.424725	-0.424725	-0.424725	-0.424725	-0.424725	-0.424725	-0.424725	-0.424725			97	-0.331701	-0.331701	-0.331701	-0.331701	-0.331701	-0.331701	-0.331701	-0.331701
98	-0.129743	-0.129743	-0.129743	-0.129743	-0.129743	-0.129743	-0.129743	-0.129743			98	-0.424725	-0.424725	-0.424725	-0.424725	-0.424725	-0.424725	-0.424725	-0.424725			98	-0.331701	-0.331701	-0.331701	-0.331701	-0.331701	-0.331701	-0.331701	-0.331701
99	-0.129743	-0.129743	-0.129743	-0.129743	-0.129743	-0.129743	-0.129743	-0.129743			99	-0.424725	-0.424725	-0.424725	-0.424725	-0.424725	-0.424725	-0.424725	-0.424725			99	-0.331701	-0.331701	-0.331701	-0.331701	-0.331701	-0.331701	-0.331701	-0.331701
100	-0.129743	-0.129743	-0.129743	-0.129743	-0.129743	-0.129743	-0.129743	-0.129743			100	-0.424725	-0.424725	-0.424725	-0.424725	-0.424725	-0.424725	-0.424725	-0.424725			100	-0.331701	-0.331701	-0.331701	-0.331701	-0.331701	-0.331701	-0.331701	-0.331701
101	-0.129743	-0.129743	-0.129743	-0.129743	-0.129743	-0.129743	-0.129743	-0.129743			101	-0.424725	-0.424725	-0.424725	-0.424725	-0.424725	-0.424725	-0.424725	-0.424725			101	-0.331701	-0.331701	-0.331701	-0.331701	-0.331701	-0.331701	-0.331701	-0.331701
102	-0.105025	-0.100286	-0.0890767	-0.129743	-0.0804445	-0.129743	-0.122322	-0.0963155			102	-0.343807	-0.328295	-0.2916	-0.424725	-0.263342	-0.424725	-0.400431	-0.315297			102	-0.268507	-0.256392	-0.227734	-0.331701	-0.205665	-0.331701	-0.312729	-0.246241
103	-0.0293237	-0.0245204	-0.0227631	-0.108457	-0.0190088	-0.0742352	-0.0523754	-0.0225111			103	-0.0959938	-0.0802695	-0.0745171	-0.355045	-0.0622269	-0.243015	-0.171455	-0.0736921			103	-0.0749692	-0.0626889	-0.0581963	-0.277283	-0.048598	-0.18979	-0.133903	-0.057552
104	-0.00588827	-0.00488464	-0.00458785	-0.0316755	-0.00379695	-0.0157137	-0.0113374	-0.00448692			104	-0.0192757	-0.0159903	-0.0150187	-0.103692	-0.0124296	-0.0514402	-0.0371138	-0.0146883			104	-0.015054	-0.0124881	-0.0117293	-0.0809816	-0.00970729	-0.0401737	-0.0289852	-0.0114713
105	-0.00113617	-0.00094099	-0.000885921	-0.00630962	-0.000731854	-0.00306523	-0.00220985	-0.000864473			105	-0.00371935	-0.00308041	-0.00290014	-0.0206551	-0.00239579	-0.0100343	-0.00723414	-0.00282992			105	-0.00290473	-0.00240574	-0.00226495	-0.0161312	-0.00187106	-0.00783658	-0.00564972	-0.00221011
106	-0.000217498	-0.000180079	-0.000169618	-0.00121549	-0.00014007	-0.000588029	-0.00042387	-0.000165439			106	-0.000711998	-0.000589502	-0.000555259	-0.003979	-0.000458532	-0.00192496	-0.00138757	-0.000541579			106	-0.000556056	-0.00046039	-0.000433646	-0.00310752	-0.000358104	-0.00150336	-0.00108367	-0.000422962
107	-4.15723e-05	-3.4418e-05	-3.24215e-05	-0.000232609	-2.67718e-05	-0.000112441	-8.10488e-05	-3.16202e-05			107	-0.00013609	-0.00011267	-0.000106135	-0.000761465	-8.76399e-05	-0.000368086	-0.00026532	-0.000103511			107	-0.000106284	-8.79932e-05	-8.2889e-05	-0.000594689	-6.8445e-05	-0.000287468	-0.00020721	-8.08402e-05
108	-7.94376e-06	-6.57663e-06	-6.19524e-06	-4.4458e-05	-5.11561e-06	-2.14874e-05	-1.54882e-05	-6.04203e-06			108	-2.60046e-05	-2.15292e-05	-2.02807e-05	-0.000145537	-1.67464e-05	-7.03407e-05	-5.07019e-05	-1.97791e-05			108	-2.0309e-05	-1.68138e-05	-1.58388e-05	-0.000113661	-1.30786e-05	-5.49347e-05	-3.95971e-05	-1.54471e-05
109	-1.51783e-06	-1.25661e-06	-1.18374e-06	-8.49507e-06	-9.7745e-07	-4.10571e-06	-2.95941e-06	-1.15447e-06			109	-4.96875e-06	-4.11363e-06	-3.87508e-06	-2.78093e-05	-3.19976e-06	-1.34404e-05	-9.68787e-06	-3.77924e-06			109	-3.8805e-06	-3.21266e-06	-3.02636e-06	-2.17185e-05	-2.49895e-06	-1.04967e-05	-7.56603e-06	-2.95151e-06
110	-2.90013e-07	-2.40102e-07	-2.26178e-07	-1.62317e-06	-1.86762e-07	-7.84484e-07	-5.65457e-07	-2.20585e-07			110	-9.49381e-07	-7.85993e-07	-7.40414e-07	-5.31359e-06	-6.1138e-07	-2.56808e-06	-1.85107e-06	-7.22103e-07			110	-7.41448e-07	-6.13844e-07	-5.78249e-07	-4.14981e-06	-4.77475e-07	-2.00562e-06	-1.44565e-06	-5.63948e-07
111	-5.54127e-08	-4.58763e-08	-4.32159e-08	-3.1014e-07	-3.56845e-08	-1.49892e-07	-1.08042e-07	-4.21472e-08			111	-1.81398e-07	-1.5018e-07	-1.41471e-07	-1.01527e-06	-1.16816e-07	-4.90684e-07	-3.53685e-07	-1.37973e-07			111	-1.41668e-07	-1.17287e-07	-1.10486e-07	-7.92906e-07	-9.12312e-08	-3.83214e-07	-2.7622e-07	-1.07754e-07
112	-1.05877e-08	-8.7656e-09	-8.25727e-09	-5.92585e-08	-6.81824e-09	-2.86399e-08	-2.06436e-08	-8.05309e-09			112	-3.46597e-08	-2.86949e-08	-2.70309e-08	-1.93988e-07	-2.23201e-08	-9.37552e-08	-6.75785e-08	-2.63625e-08			112	-2.70685e-08	-2.24102e-08	-2.11106e-08	-1.51501e-07	-1.74315e-08	-7.32209e-08	-5.27774e-08	-2.05886e-08
113	-2.02301e-09	-1.67486e-09	-1.57773e-09	-1.13226e-08	-1.30274e-09	-5.47228e-09	-3.94437e-09	-1.53871e-09			113	-6.62249e-09	-5.4828e-09	-5.16484e-09	-3.70654e-08	-4.26463e-09	-1.7914e-08	-1.29122e-08	-5.03711e-09			113	-5.17203e-09	-4.28196e-09	-4.03363e-09	-2.89473e-08	-3.33059e-09	-1.39904e-08	-1.00842e-08	-3.93388e-09
114	-3.86528e-10	-3.2e-10	-3.01453e-10	-2.16339e-09	-2.48932e-10	-1.0456e-09	-7.53637e-10	-2.93986e-10			114	-1.26533e-09	-1.04755e-09	-9.86831e-10	-7.08204e-09	-8.14901e-10	-3.42285e-09	-2.4671e-09	-9.62389e-10			114	-9.882e-10	-8.18114e-10	-7.70695e-10	-5.53093e-09	-6.36421e-10	-2.67318e-09	-1.92675e-09	-7.51606e-10
115	-7.38301e-11	-6.11729e-11	-5.76017e-11	-4.13361e-10	-4.75664e-11	-1.99777e-10	-1.44022e-10	-5.61598e-11			115	-2.41689e-10	-2.00255e-10	-1.88564e-10	-1.35317e-09	-1.55713e-10	-6.53987e-10	-4.71467e-10	-1.83844e-10			115	-1.88754e-10	-1.56395e-10	-1.47265e-10	-1.0568e-09	-1.21609e-10	-5.10751e-10	-3.68206e-10	-1.43578e-10
116	-1.41301e-11	-1.17055e-11	-1.10089e-11	-7.89848e-11	-9.08758e-12	-3.81769e-11	-2.74885e-11	-1.07205e-11			116	-4.6256e-11	-3.83189e-11	-3.60386e-11	-2.58564e-10	-2.9749e-11	-1.24975e-10	-8.9986e-11	-3.50946e-11			116	-3.6125e-11	-2.99263e-11	-2.81454e-11	-2.01933e-10	-2.32333e-11	-9.76033e-11	-7.02773e-11	-2.74082e-11
117	0	0	0	-1.50946e-11	0	0	0	0			117	-8.81047e-12	-7.36067e-12	-6.91095e-12	-4.94135e-11	-5.72502e-12	-2.39452e-11	-1.72352e-11	-6.6751e-12			117	-6.8808e-12	0	-5.39731e-12	-3.85909e-11	0	-1.87008e-11	-1.34603e-11	0
118	0	0	0	0	0	0	0	0			118	0	0	0	-9.44115e-12	0	0	0	0			118	0	0	0	0	0	0	0	0
119	0	0	0	0	0	0	0	0			119	0	0	0	0	0	0	0	0			119	0	0	0	0	0	0	0	0
120	0	0	0	0	0	0	0	0			120	0	0	0	0	0	0	0	0			120	0	0	0	0	0	0	0	0
121	0	0	0	0	0	0	0	0			121	0	0	0	0	0	0	0	0			121	0	0	0	0	0	0	0	0
122	0	0	0	0	0	0	0	0			122	0	0	0	0	0	0	0	0			122	0	0	0	0	0	0	0	0
123	0	0	0	0	0	0	0	0			123	0	0	0	0	0	0	0	0			123	0	0	0	0	0	0	0	0
124	0	0	0	0	0	0	0	0			124	0	0	0	0	0	0	0	0			124	0	0	0	0	0	0	0	0
125	0	0	0	0	0	0	0	0			125	0	0	0	0	0	0	0	0			125	0	0	0	0	0	0	0	0
126	0	0	0	0	0	0	0	0			126	0	0	0	0	0	0	0	0			126	0	0	0	0	0	0	0	0
127	0	0	0	0	0	0	0	0			127	0	0	0	0	0	0	0	0			127	0	0	0	0	0	0	0	0
128	0	0	0	0	0	0	0	0			128	0	0	0	0	0	0	0	0			128	0	0	0	0	0	0	0	0
129	0	0	0	0	0	0	0	0			129	0	0	0	0	0	0	0	0			129	0	0	0	0	0	0	0	0
130	0	0	0	0	0	0	0	0			130	0	0	0	0	0	0	0	0			130	0	0	0	0	0	0	0	0
131	0	0	0	0	0	0	0	0			131	0	0	0	0	0	0	0	0			131	0	0	0	0	0	0	0	0
132	0	0	0	0	0	0	0	0			132	0	0	0	0	0	0	0	0			132	0	0	0	0	0	0	0	0
133	0	0	0	0	0	0	0	0			133	0	0	0	0	0	0	0	0			133	0	0	0	0	0	0	0	0
134	0	0	0	0	0	0	0	0			134	0	0	0	0	0	0	0	0			134	0	0	0	0	0	0	0	0
135	0	0	0	0	0	0	0	0			135	0	0	0	0	0	0	0	0			135	0	0	0	0	0	0	0	0
136	0	0	0	0	0	0	0	0			136	0	0	0	0	0	0	0	0			136	0	0	0	0	0	0	0	0
137	0	0	0	0	0	0	0	0			137	0	0	0	0	0	0	0	0			137	0	0	0	0	0	0	0	0
138	0	0	0	0	0	0	0	0			138	0	0	0	0	0	0	0	0			138	0	0	0	0	0	0	0	0
139	0	0	0	0	0	0	0	0			139	0	0	0	0	0	0	0	0			139	0	0	0	0	0	0	0	0
140	0	0	0	0	0	0	0	0			140	0	0	0	0	0	0	0	0			140	0	0	0	0	0	0	0	0
141	0	0	0	0	0	0	0	0			141	0	0	0	0	0	0	0	0			141	0	0	0	0	0	0	0	0
142	0	0	0	0	0	0	0	0			142	0	0	0	0	0	0	0	0			142	0	0	0	0	0	0	0	0
143	0	0	0	0	0	0	0	0			143	0	0	0	0	0	0	0	0			143	0	0	0	0	0	0	0	0
144	-0.129743	-0.129743	-0.129743	-0.129743	-0.129743	-0.129743	-0.129743	-0.129743			144	-0.424725	-0.424725	-0.424725	-0.424725	-0.424725	-0.424725	-0.424725	-0.424725			144	-0.331701	-0.331701	-0.331701	-0.331701	-0.331701	-0.331701	-0.331701	-0.331701
145	-0.129743	-0.129743	-0.129743	-0.129743	-0.129743	-0.129743	-0.129743	-0.129743			145	-0.424725	-0.424725	-0.424725	-0.424725	-0.424725	-0.424725	-0.424725	-0.424725			145	-0.331701	-0.331701	-0.331701	-0.331701	-0.331701	-0.331701	-0.331701	-0.331701
146	-0.129743	-0.129743	-0.129743	-0.129743	-0.129743	-0.129743	-0.129743	-0.129743			146	-0.424725	-0.424725	-0.424725	-0.424725	-0.424725	-0.424725	-0.424725	-0.424725			146	-0.331701	-0.331701	-0.331701	-0.331701	-0.331701	-0.331701	-0.331701	-0.331701
147	-0.129743	-0.129743	-0.129743	-0.129743	-0.129743	-0.129743	-0.129743	-0.129743			147	-0.424725	-0.424725	-0.424725	-0.424725	-0.424725	-0.424725	-0.424725	-0.424725			147	-0.331701	-0.331701	-0.331701	-0.331701	-0.331701	-0.331701	-0.331701	-0.331701
148	-0.129743	-0.129743	-0.129743	-0.129743	-0.129743	-0.129743	-0.129743	-0.129743			148	-0.424725	-0.424725	-0.424725	-0.424725	-0.424725	-0.424725	-0.424725	-0.424725			148	-0.331701	-0.331701	-0.331701	-0.331701	-0.331701	-0.331701	-0.331701	-0.331701
149	-0.129743	-0.129743	-0.129743	-0.129743	-0.129743	-0.129743	-0.129743	-0.129743			149	-0.424725	-0.424725	-0.424725	-0.424725	-0.424725	-0.424725	-0.424725	-0.424725			149	-0.331701	-0.331701	-0.331701	-0.331701	-0.331701	-0.331701	-0.331701	-0.331701
150	-0.103579	-0.100357	-0.0829772	-0.129743	-0.0776171	-0.129743	-0.108461	-0.09483			150	-0.339073	-0.328528	-0.271633	-0.424725	-0.254086	-0.424725	-0.355056	-0.310434			150	-0.264809	-0.256574	-0.21214	-0.331701	-0.198436	-0.331701	-0.277291	-0.242443
151	-0.0277624	-0.0246163	-0.0201535	-0.0806721	-0.0180998	-0.0581517	-0.0336493	-0.0220433			151	-0.0908824	-0.0805835	-0.0659741	-0.264087	-0.0592514	-0.190364	-0.110154	-0.0721607			151	-0.0709773	-0.0629341	-0.0515245	-0.206247	-0.0462741	-0.148671	-0.086028	-0.056356
152	-0.00555967	-0.00490458	-0.00403651	-0.0174489	-0.00360754	-0.0120226	-0.00684338	-0.00438973			152	-0.0182001	-0.0160556	-0.0132139	-0.0571206	-0.0118096	-0.0393572	-0.0224024	-0.0143702			152	-0.0142139	-0.0125391	-0.0103198	-0.04461	-0.00922306	-0.0307371	-0.0174958	-0.0112228
153	-0.00107217	-0.000944865	-0.000778459	-0.00341072	-0.000695042	-0.00233379	-0.00132332	-0.000845593			153	-0.00350985	-0.0030931	-0.00254835	-0.0111653	-0.00227528	-0.00763986	-0.004332	-0.00276812			153	-0.00274112	-0.00241565	-0.00199021	-0.00871986	-0.00177695	-0.00596658	-0.00338321	-0.00216185
154	-0.000205226	-0.000180821	-0.000149007	-0.000654572	-0.000133014	-0.000447282	-0.000253431	-0.00016182			154	-0.000671824	-0.000591934	-0.000487786	-0.0021428	-0.000435432	-0.00146422	-0.000829628	-0.000529733			154	-0.000524681	-0.000462289	-0.000380951	-0.00167348	-0.000340063	-0.00114352	-0.000647923	-0.000413711
155	-3.92258e-05	-3.45601e-05	-2.84805e-05	-0.000125175	-2.54227e-05	-8.55124e-05	-4.84445e-05	-3.09283e-05			155	-0.000128409	-0.000113135	-9.32333e-05	-0.000409772	-8.32233e-05	-0.000279932	-0.000158587	-0.000101247			155	-0.000100285	-8.83564e-05	-7.28133e-05	-0.000320024	-6.49957e-05	-0.000218621	-0.000123853	-7.90715e-05
156	-7.49537e-06	-6.60379e-06	-5.44213e-06	-2.39212e-05	-4.8578e-06	-1.63407e-05	-9.25709e-06	-5.90983e-06			156	-2.45367e-05	-2.16181e-05	-1.78153e-05	-7.83081e-05	-1.59024e-05	-5.34927e-05	-3.03039e-05	-1.93463e-05			156	-1.91627e-05	-1.68833e-05	-1.39134e-05	-6.1157e-05	-1.24195e-05	-4.17767e-05	-2.36667e-05	-1.51091e-05
157	-1.43216e-06	-1.2618e-06	-1.03984e-06	-4.57078e-06	-9.2819e-07	-3.12229e-06	-1.76878e-06	-1.12921e-06			157	-4.6883e-06	-4.13062e-06	-3.40402e-06	-1.49628e-05	-3.03851e-06	-1.02211e-05	-5.79026e-06	-3.69655e-06			157	-3.66146e-06	-3.22593e-06	-2.65847e-06	-1.16857e-05	-2.37301e-06	-7.98246e-06	-4.52207e-06	-2.88693e-06
158	-2.73643e-07	-2.41094e-07	-1.98684e-07	-8.73346e-07	-1.7735e-07	-5.9658e-07	-3.37963e-07	-2.15758e-07			158	-8.95795e-07	-7.89241e-07	-6.50409e-07	-2.85897e-06	-5.80569e-07	-1.95296e-06	-1.10635e-06	-7.06303e-07			158	-6.99598e-07	-6.16381e-07	-5.07956e-07	-2.2328e-06	-4.53413e-07	-1.52522e-06	-8.64036e-07	-5.51608e-07
159	-5.22851e-08	-4.60659e-08	-3.79626e-08	-1.66871e-07	-3.38862e-08	-1.13989e-07	-6.45746e-08	-4.1225e-08			159	-1.7116e-07	-1.50801e-07	-1.24274e-07	-5.46266e-07	-1.10929e-07	-3.73152e-07	-2.1139e-07	-1.34954e-07			159	-1.33672e-07	-1.17772e-07	-9.70554e-08	-4.26623e-07	-8.66337e-08	-2.91424e-07	-1.65092e-07	-1.05396e-07
160	-9.99014e-09	-8.80186e-09	-7.25352e-09	-3.18841e-08	-6.47462e-09	-2.17799e-08	-1.23383e-08	-7.87688e-09			160	-3.27036e-08	-2.88136e-08	-2.3745e-08	-1.04375e-07	-2.11952e-08	-7.12983e-08	-4.03905e-08	-2.57856e-08			160	-2.55408e-08	-2.25029e-08	-1.85444e-08	-8.1515e-08	-1.6553e-08	-5.56825e-08	-3.15442e-08	-2.01381e-08
161	-1.90884e-09	-1.68179e-09	-1.38594e-09	-6.09214e-09	-1.23712e-09	-4.16147e-09	-2.3575e-09	-1.50507e-09			161	-6.24875e-09	-5.50547e-09	-4.53699e-09	-1.99432e-08	-4.04981e-09	-1.36229e-08	-7.71747e-09	-4.92697e-09			161	-4.88015e-09	-4.29966e-09	-3.5433e-09	-1.55752e-08	-3.16282e-09	-1.06392e-08	-6.02719e-09	-3.84786e-09
162	-3.64734e-10	-3.21348e-10	-2.64814e-10	-1.16407e-09	-2.36391e-10	-7.95165e-10	-4.5043e-10	-2.87552e-10			162	-1.19399e-09	-1.05196e-09	-8.6689e-10	-3.81067e-09	-7.73847e-10	-2.60304e-09	-1.47452e-09	-9.41326e-10			162	-9.32481e-10	-8.21559e-10	-6.77024e-10	-2.97605e-09	-6.04359e-10	-2.03292e-09	-1.15157e-09	-7.35157e-10
163	-6.96694e-11	-6.14049e-11	-5.05965e-11	-2.22401e-10	-4.51412e-11	-1.51968e-10	-8.60585e-11	-5.49206e-11			163	-2.28069e-10	-2.01014e-10	-1.65632e-10	-7.28047e-10	-1.47774e-10	-4.97482e-10	-2.8172e-10	-1.79787e-10			163	-1.78117e-10	-1.56988e-10	-1.29355e-10	-5.6859e-10	-1.15408e-10	-3.88523e-10	-2.20017e-10	-1.4041e-10
164	-1.3309e-11	-1.17165e-11	-9.65118e-12	-4.24726e-11	-8.61716e-12	-2.90432e-11	-1.64617e-11	-1.04968e-11			164	-4.35681e-11	-3.83551e-11	-3.1594e-11	-1.39038e-10	-2.8209e-11	-9.50752e-11	-5.38889e-11	-3.43623e-11			164	-3.40258e-11	-2.99545e-11	-2.46743e-11	-1.08585e-10	-2.20307e-11	-7.42518e-11	-4.20861e-11	-2.68363e-11
165	0	0	0	0	0	0	0	0			165	-8.27978e-12	-7.36758e-12	-5.97773e-12	-2.65216e-11	-5.36541e-12	-1.81048e-11	-1.02574e-11	-6.46163e-12			165	-6.46634e-12	0	-4.66848e-12	-2.07129e-11	0	-1.41395e-11	-8.01085e-12	0
166	0	0	0	0	0	0	0	0			166	0	0	0	0	0	0	0	0			166	0	0	0	0	0	0	0	0
167	0	0	0	0	0	0	0	0			167	0	0	0	0	0	0	0	0			167	0	0	0	0	0	0	0	0
168	0	0	0	0	0	0	0	0			168	0	0	0	0	0	0	0	0			168	0	0	0	0	0	0	0	0
169	0	0	0	0	0	0	0	0			169	0	0	0	0	0	0	0	0			169	0	0	0	0	0	0	0	0
170	0	0	0	0	0	0	0	0			170	0	0	0	0	0	0	0	0			170	0	0	0	0	0	0	0	0
171	0	0	0	0	0	0	0	0			171	0	0	0	0	0	0	0	0			171	0	0	0	0	0	0	0	0
172	0	0	0	0	0	0	0	0			172	0	0	0	0	0	0	0	0			172	0	0	0	0	0	0	0	0
173	0	0	0	0	0	0	0	0			173	0	0	0	0	0	0	0	0			173	0	0	0	0	0	0	0	0
174	0	0	0	0	0	0	0	0			174	0	0	0	0	0	0	0	0			174	0	0	0	0	0	0	0	0
175	0	0	0	0	0	0	0	0			175	0	0	0	0	0	0	0	0			175	0	0	0	0	0	0	0	0
176	0	0	0	0	0	0	0	0			176	0	0	0	0	0	0	0	0			176	0	0	0	0	0	0	0	0
177	0	0	0	0	0	0	0	0			177	0	0	0	0	0	0	0	0			177	0	0	0	0	0	0	0	0
178	0	0	0	0	0	0	0	0			178	0	0	0	0	0	0	0	0			178	0	0	0	0	0	0	0	0
179	0	0	0	0	0	0	0	0			179	0	0	0	0	0	0	0	0			179	0	0	0	0	0	0	0	0
180	0	0	0	0	0	0	0	0			180	0	0	0	0	0	0	0	0			180	0	0	0	0	0	0	0	0
181	0	0	0	0	0	0	0	0			181	0	0	0	0	0	0	0	0			181	0	0	0	0	0	0	0	0
182	0	0	0	0	0	0	0	0			182	0	0	0	0	0	0	0	0			182	0	0	0	0	0	0	0	0
183	0	0	0	0	0	0	0	0			183	0	0	0	0	0	0	0	0			183	0	0	0	0	0	0	0	0
184	0	0	0	0	0	0	0	0			184	0	0	0	0	0	0	0	0			184	0	0	0	0	0	0	0	0
185	0	0	0	0	0	0	0	0			185	0	0	0	0	0	0	0	0			185	0	0	0	0	0	0	0	0
186	0	0	0	0	0	0	0	0			186	0	0	0	0	0	0	0	0			186	0	0	0	0	0	0	0	0
187	0	0	0	0	0	0	0	0			187	0	0	0	0	0	0	0	0			187	0	0	0	0	0	0	0	0
188	0	0	0	0	0	0	0	0			188	0	0	0	0	0	0	0	0			188	0	0	0	0	0	0	0	0
189	0	0	0	0	0	0	0	0			189	0	0	0	0	0	0	0	0			189	0	0	0	0	0	0	0	0
190	0	0	0	0	0	0	0	0			190	0	0	0	0	0	0	0	0			190	0	0	0	0	0	0	0	0
191	0	0	0	0	0	0	0	0			191	0	0	0	0	0	0	0	0			191	0	0	0	0	0	0	0	0
192	-0.129743	-0.129743	-0.129743	-0.129743	-0.129743	-0.129743	-0.129743	-0.129743			192	-0.424725	-0.424725	-0.424725	-0.424725	-0.424725	-0.424725	-0.424725	-0.424725			192	-0.331701	-0.331701	-0.331701	-0.331701	-0.331701	-0.331701	-0.331701	-0.331701
193	-0.129743	-0.129743	-0.129743	-0.129743	-0.129743	-0.129743	-0.129743	-0.129743			193	-0.424725	-0.424725	-0.424725	-0.424725	-0.424725	-0.424725	-0.424725	-0.424725			193	-0.331701	-0.331701	-0.331701	-0.331701	-0.331701	-0.331701	-0.331701	-0.331701
194	-0.129743	-0.129743	-0.129743	-0.129743	-0.129743	-0.129743	-0.129743	-0.129743			194	-0.424725	-0.424725	-0.424725	-0.424725	-0.424725	-0.424725	-0.424725	-0.424725			194	-0.331701	-0.331701	-0.331701	-0.331701	-0.331701	-0.331701	-0.331701	-0.331701
195	-0.129743	-0.129743	-0.129743	-0.129743	-0.129743	-0.129743	-0.129743	-0.129743			195	-0.424725	-0.424725	-0.424725	-0.424725	-0.424725	-0.424725	-0.424725	-0.424725			195	-0.331701	-0.331701	-0.331701	-0.331701	-0.331701	-0.331701	-0.331701	-0.331701
196	-0.129743	-0.129743	-0.129743	-0.129743	-0.129743	-0.129743	-0.129743	-0.129743			196	-0.424725	-0.424725	-0.424725	-0.424725	-0.424725	-0.424725	-0.424725	-0.424725			196	-0.331701	-0.331701	-0.331701	-0.331701	-0.331701	-0.331701	-0.331701	-0.331701
197	-0.129743	-0.129743	-0.129743	-0.129743	-0.129679	-0.129743	-0.129743	-0.129743			197	-0.424725	-0.424725	-0.424725	-0.424725	-0.424514	-0.424725	-0.424725	-0.424725			197	-0.331701	-0.331701	-0.331701	-0.331701	-0.331537	-0.331701	-0.331701	-0.331701
198	-0.102737	-0.100423	-0.075546	-0.129743	-0.0723198	-0.128658	-0.102638	-0.0931991			198	-0.336319	-0.328743	-0.247306	-0.424725	-0.236745	-0.421172	-0.335994	-0.305095			198	-0.262658	-0.256742	-0.193141	-0.331701	-0.184893	-0.328927	-0.262405	-0.238273
199	-0.0268828	-0.0247063	-0.017592	-0.0573697	-0.0165353	-0.0489212	-0.0273422	-0.0215437			199	-0.0880031	-0.0808781	-0.0575889	-0.187805	-0.0541298	-0.160148	-0.0895072	-0.0705252			199	-0.0687286	-0.0631642	-0.0449758	-0.146672	-0.0422743	-0.125072	-0.0699033	-0.0550787
200	-0.00537534	-0.0049233	-0.00350199	-0.0118703	-0.00328346	-0.00998227	-0.00548465	-0.00428612			200	-0.0175966	-0.0161168	-0.0114641	-0.0388584	-0.0107487	-0.0326778	-0.0179545	-0.014031			200	-0.0137426	-0.0125869	-0.0089532	-0.0303477	-0.00839451	-0.0255207	-0.0140221	-0.0109579
201	-0.00103631	-0.000948504	-0.000674538	-0.00230333	-0.000632128	-0.00193251	-0.00105805	-0.000825473			201	-0.00339243	-0.00310501	-0.00220816	-0.00754015	-0.00206932	-0.00632623	-0.00346361	-0.00270226			201	-0.00264942	-0.00242495	-0.00172453	-0.0058887	-0.0016161	-0.00494066	-0.00270501	-0.00211041
202	-0.000198348	-0.000181519	-0.000129084	-0.000441411	-0.000120956	-0.000370181	-0.000202535	-0.000157964			202	-0.000649309	-0.000594219	-0.000422568	-0.001445	-0.00039596	-0.00121182	-0.000663015	-0.000517108			202	-0.000507097	-0.000464073	-0.000330017	-0.00112851	-0.000309237	-0.000946405	-0.000517801	-0.000403851
203	-3.79109e-05	-3.46936e-05	-2.46715e-05	-8.43885e-05	-2.31175e-05	-7.07649e-05	-3.87121e-05	-3.01909e-05			203	-0.000124104	-0.000113572	-8.07642e-05	-0.000276253	-7.56772e-05	-0.000231655	-0.000126727	-9.88326e-05			203	-9.6923e-05	-8.86978e-05	-6.30752e-05	-0.000215748	-5.91023e-05	-0.000180918	-9.89714e-05	-7.71863e-05
204	-7.24409e-06	-6.62932e-06	-4.71426e-06	-1.61259e-05	-4.4173e-06	-1.35223e-05	-7.39724e-06	-5.76891e-06			204	-2.37141e-05	-2.17016e-05	-1.54325e-05	-5.27894e-05	-1.44604e-05	-4.42666e-05	-2.42155e-05	-1.8885e-05			204	-1.85203e-05	-1.69485e-05	-1.20525e-05	-4.12274e-05	-1.12933e-05	-3.45713e-05	-1.89118e-05	-1.47488e-05
205	-1.38414e-06	-1.26668e-06	-9.00767e-07	-3.08123e-06	-8.44024e-07	-2.58377e-06	-1.41341e-06	-1.10228e-06			205	-4.53111e-06	-4.1466e-06	-2.94874e-06	-1.00867e-05	-2.76298e-06	-8.45819e-06	-4.62693e-06	-3.6084e-06			205	-3.53871e-06	-3.23841e-06	-2.3029e-06	-7.87749e-06	-2.15783e-06	-6.60567e-06	-3.61354e-06	-2.81809e-06
206	-2.64469e-07	-2.42027e-07	-1.7211e-07	-5.88734e-07	-1.61268e-07	-4.93684e-07	-2.70062e-07	-2.10613e-07			206	-8.65762e-07	-7.92296e-07	-5.63418e-07	-1.92727e-06	-5.27925e-07	-1.61612e-06	-8.84072e-07	-6.89458e-07			206	-6.76143e-07	-6.18767e-07	-4.40018e-07	-1.50516e-06	-4.12299e-07	-1.26215e-06	-6.90443e-07	-5.38453e-07
207	-5.05322e-08	-4.62443e-08	-3.28853e-08	-1.12489e-07	-3.08135e-08	-9.43286e-08	-5.1601e-08	-4.02418e-08			207	-1.65421e-07	-1.51385e-07	-1.07653e-07	-3.68244e-07	-1.00871e-07	-3.08793e-07	-1.6892e-07	-1.31735e-07			207	-1.29191e-07	-1.18228e-07	-8.40746e-08	-2.87591e-07	-7.8778e-08	-2.41161e-07	-1.31923e-07	-1.02882e-07
208	-9.65519e-09	-8.83593e-09	-6.28341e-09	-2.14934e-08	-5.88756e-09	-1.80234e-08	-9.85949e-09	-7.68899e-09			208	-3.16071e-08	-2.89252e-08	-2.05693e-08	-7.03604e-08	-1.92734e-08	-5.90013e-08	-3.22759e-08	-2.51705e-08			208	-2.46845e-08	-2.259e-08	-1.60642e-08	-5.495e-08	-1.50522e-08	-4.60788e-08	-2.52068e-08	-1.96577e-08
209	-1.8448e-09	-1.68831e-09	-1.20058e-09	-4.10677e-09	-1.12495e-09	-3.44373e-09	-1.88384e-09	-1.46916e-09			209	-6.03911e-09	-5.52683e-09	-3.93018e-09	-1.34439e-08	-3.68261e-09	-1.12734e-08	-6.16692e-09	-4.80943e-09			209	-4.71643e-09	-4.31634e-09	-3.06939e-09	-1.04994e-08	-2.87604e-09	-8.80426e-09	-4.81624e-09	-3.75607e-09
210	-3.52483e-10	-3.22559e-10	-2.29383e-10	-7.84668e-10	-2.14927e-10	-6.57978e-10	-3.59986e-10	-2.80736e-10			210	-1.15388e-09	-1.05592e-09	-7.50906e-10	-2.56868e-09	-7.03583e-10	-2.15395e-09	-1.17845e-09	-9.19012e-10			210	-9.0116e-10	-8.24654e-10	-5.86443e-10	-2.00608e-09	-5.49484e-10	-1.68219e-09	-9.20343e-10	-7.1773e-10
211	-6.73337e-11	-6.1633e-11	-4.38398e-11	-1.49898e-10	-4.10653e-11	-1.25701e-10	-6.88015e-11	-5.36563e-11			211	-2.20423e-10	-2.01761e-10	-1.43513e-10	-4.90703e-10	-1.34431e-10	-4.11491e-10	-2.25228e-10	-1.75648e-10			211	-1.72146e-10	-1.57571e-10	-1.12081e-10	-3.83229e-10	-1.04988e-10	-3.21367e-10	-1.75898e-10	-1.37178e-10
212	-1.28832e-11	-1.17849e-11	-8.38522e-12	-2.86739e-11	-7.83807e-12	-2.40168e-11	-1.31131e-11	-1.02683e-11			212	-4.21742e-11	-3.85789e-11	-2.74497e-11	-9.38665e-11	-2.56586e-11	-7.86211e-11	-4.29268e-11	-3.36142e-11			212	-3.29372e-11	-3.01293e-11	-2.14377e-11	-7.33078e-11	-2.00388e-11	-6.14015e-11	-3.3525e-11	-2.6252e-11
213	0	0	0	0	0	0	0	0			213	-8.00489e-12	-7.37403e-12	-5.18762e-12	-1.78621e-11	-4.94521e-12	-1.51065e-11	-8.16748e-12	-6.41747e-12			213	0	0	0	-1.395e-11	0	-1.17979e-11	-6.37864e-12	0
214	0	0	0	0	0	0	0	0			214	0	0	0	0	0	0	0	0			214	0	0	0	0	0	0	0	0
215	0	0	0	0	0	0	0	0			215	0	0	0	0	0	0	0	0			215	0	0	0	0	0	0	0	0
216	0	0	0	0	0	0	0	0			216	0	0	0	0	0	0	0	0			216	0	0	0	0	0	0	0	0
217	0	0	0	0	0	0	0	0			217	0	0	0	0	0	0	0	0			217	0	0	0	0	0	0	0	0
218	0	0	0	0	0	0	0	0			218	0	0	0	0	0	0	0	0			218	0	0	0	0	0	0	0	0
219	0	0	0	0	0	0	0	0			219	0	0	0	0	0	0	0	0			219	0	0	0	0	0	0	0	0
220	0	0	0	0	0	0	0	0			220	0	0	0	0	0	0	0	0			220	0	0	0	0	0	0	0	0
221	0	0	0	0	0	0	0	0			221	0	0	0	0	0	0	0	0			221	0	0	0	0	0	0	0	0
222	0	0	0	0	0	0	0	0			222	0	0	0	0	0	0	0	0			222	0	0	0	0	0	0	0	0
223	0	0	0	0	0	0	0	0			223	0	0	0	0	0	0	0	0			223	0	0	0	0	0	0	0	0
224	0	0	0	0	0	0	0	0			224	0	0	0	0	0	0	0	0			224	0	0	0	0	0	0	0	0
225	0	0	0	0	0	0	0	0			225	0	0	0	0	0	0	0	0			225	0	0	0	0	0	0	0	0
226	0	0	0	0	0	0	0	0			226	0	0	0	0	0	0	0	0			226	0	0	0	0	0	0	0	0
227	0	0	0	0	0	0	0	0			227	0	0	0	0	0	0	0	0			227	0	0	0	0	0	0	0	0
228	0	0	0	0	0	0	0	0			228	0	0	0	0	0	0	0	0			228	0	0	0	0	0	0	0	0
229	0	0	0	0	0	0	0	0			229	0	0	0	0	0	0	0	0			229	0	0	0	0	0	0	0	0
230	0	0	0	0	0	0	0	0			230	0	0	0	0	0	0	0	0			230	0	0	0	0	0	0	0	0
231	0	0	0	0	0	0	0	0			231	0	0	0	0	0	0	0	0			231	0	0	0	0	0	0	0	0
232	0	0	0	0	0	0	0	0			232	0	0	0	0	0	0	0	0			232	0	0	0	0	0	0	0	0
233	0	0	0	0	0	0	0	0			233	0	0	0	0	0	0	0	0			233	0	0	0	0	0	0	0	0
234	0	0	0	0	0	0	0	0			234	0	0	0	0	0	0	0	0			234	0	0	0	0	0	0	0	0
235	0	0	0	0	0	0	0	0			235	0	0	0	0	0	0	0	0			235	0	0	0	0	0	0	0	0
236	0	0	0	0	0	0	0	0			236	0	0	0	0	0	0	0	0			236	0	0	0	0	0	0	0	0
237	0	0	0	0	0	0	0	0			237	0	0	0	0	0	0	0	0			237	0	0	0	0	0	0	0	0
238	0	0	0	0	0	0	0	0			238	0	0	0	0	0	0	0	0			238	0	0	0	0	0	0	0	0
239	0	0	0	0	0	0	0	0			239	0	0	0	0	0	0	0	0			239	0	0	0	0	0	0	0	0
240	-0.129743	-0.129743	-0.129743	-0.129743	-0.129743	-0.129743	-0.129743	-0.129743			240	-0.424725	-0.424725	-0.424725	-0.424725	-0.424725	-0.424725	-0.424725	-0.424725			240	-0.331701	-0.331701	-0.331701	-0.331701	-0.331701	-0.331701	-0.331701	-0.331701
241	-0.129743	-0.129743	-0.129743	-0.129743	-0.129743	-0.129743	-0.129743	-0.129743			241	-0.424725	-0.424725	-0.424725	-0.424725	-0.424725	-0.424725	-0.424725	-0.424725			241	-0.331701	-0.331701	-0.331701	-0.331701	-0.331701	-0.331701	-0.331701	-0.331701
242	-0.129743	-0.129743	-0.129743	-0.129743	-0.129743	-0.129743	-0.129743	-0.129743			242	-0.424725	-0.424725	-0.424725	-0.424725	-0.424725	-0.424725	-0.424725	-0.424725			242	-0.331701	-0.331701	-0.331701	-0.331701	-0.331701	-0.331701	-0.331701	-0.331701
243	-0.129743	-0.129743	-0.129743	-0.129743	-0.129743	-0.129743	-0.129743	-0.129743			243	-0.424725	-0.424725	-0.424725	-0.424725	-0.424725	-0.424725	-0.424725	-0.424725			243	-0.331701	-0.331701	-0.331701	-0.331701	-0.331701	-0.331701	-0.331701	-0.331701
244	-0.129743	-0.129743	-0.129743	-0.129743	-0.129743	-0.129743	-0.129743	-0.129743			244	-0.424725	-0.424725	-0.424725	-0.424725	-0.424725	-0.424725	-0.424725	-0.424725			244	-0.331701	-0.331701	-0.331701	-0.331701	-0.331701	-0.331701	-0.331701	-0.331701
245	-0.129743	-0.129743	-0.127493	-0.129743	-0.126778	-0.129743	-0.129743	-0.129743			245	-0.424725	-0.424725	-0.417359	-0.424725	-0.41502	-0.424725	-0.424725	-0.424725			245	-0.331701	-0.331701	-0.325949	-0.331701	-0.324122	-0.331701	-0.331701	-0.331701
246	-0.102255	-0.100479	-0.0650117	-0.126191	-0.0634197	-0.122861	-0.100214	-0.0914075			246	-0.334739	-0.328925	-0.212821	-0.413095	-0.20761	-0.402196	-0.32806	-0.29923			246	-0.261425	-0.256884	-0.166209	-0.322619	-0.162139	-0.314107	-0.256208	-0.233693
247	-0.0264071	-0.0247869	-0.0146112	-0.0467038	-0.014156	-0.0434869	-0.0249148	-0.0210051			247	-0.086446	-0.0811419	-0.0478311	-0.152889	-0.0463408	-0.142358	-0.0815607	-0.0687619			247	-0.0675126	-0.0633702	-0.0373552	-0.119403	-0.0361912	-0.111179	-0.0636973	-0.0537016
248	-0.00527591	-0.00494003	-0.00288811	-0.00949925	-0.00279517	-0.00880709	-0.00497528	-0.00417464			248	-0.0172711	-0.0161716	-0.00945447	-0.0310966	-0.00915024	-0.0288307	-0.016287	-0.013666			248	-0.0134884	-0.0126297	-0.00738375	-0.0242858	-0.00714615	-0.0225162	-0.0127198	-0.0106729
249	-0.00101697	-0.00095175	-0.000555504	-0.00183754	-0.000537515	-0.00170235	-0.000958921	-0.000803838			249	-0.00332913	-0.00311564	-0.00181849	-0.00601535	-0.0017596	-0.0055728	-0.00313911	-0.00263143			249	-0.00259998	-0.00243325	-0.0014202	-0.00469787	-0.00137421	-0.00435224	-0.00245158	-0.00205509
250	-0.000194641	-0.000182141	-0.000106276	-0.000351934	-0.00010283	-0.000325994	-0.000183527	-0.000153818			250	-0.000637174	-0.000596253	-0.000347902	-0.00115209	-0.000336622	-0.00106717	-0.000600792	-0.000503536			250	-0.00049762	-0.000465662	-0.000271705	-0.000899757	-0.000262895	-0.000833439	-0.000469206	-0.000393251
251	-3.72022e-05	-3.48122e-05	-2.03111e-05	-6.72746e-05	-1.96523e-05	-6.23144e-05	-3.50778e-05	-2.93984e-05			251	-0.000121784	-0.000113961	-6.649e-05	-0.000220229	-6.43336e-05	-0.000203991	-0.00011483	-9.62381e-05			251	-9.51112e-05	-8.9001e-05	-5.19273e-05	-0.000171995	-5.02433e-05	-0.000159313	-8.96799e-05	-7.516e-05
252	-7.10867e-06	-6.65195e-06	-3.88102e-06	-1.28553e-05	-3.75515e-06	-1.19074e-05	-6.70272e-06	-5.61747e-06			252	-2.32708e-05	-2.17757e-05	-1.27049e-05	-4.20828e-05	-1.22928e-05	-3.89799e-05	-2.19419e-05	-1.83893e-05			252	-1.81741e-05	-1.70064e-05	-9.92224e-06	-3.28658e-05	-9.60042e-06	-3.04425e-05	-1.71362e-05	-1.43616e-05
253	-1.35827e-06	-1.271e-06	-7.41555e-07	-2.4563e-06	-7.17503e-07	-2.27518e-06	-1.2807e-06	-1.07334e-06			253	-4.44642e-06	-4.16073e-06	-2.42754e-06	-8.04089e-06	-2.34881e-06	-7.448e-06	-4.19249e-06	-3.51368e-06			253	-3.47257e-06	-3.24945e-06	-1.89586e-06	-6.27977e-06	-1.83437e-06	-5.81674e-06	-3.27425e-06	-2.74411e-06
254	-2.59526e-07	-2.42851e-07	-1.41689e-07	-4.69325e-07	-1.37094e-07	-4.34721e-07	-2.44704e-07	-2.05085e-07			254	-8.49582e-07	-7.94993e-07	-4.63832e-07	-1.53638e-06	-4.48788e-07	-1.4231e-06	-8.01061e-07	-6.71362e-07			254	-6.63506e-07	-6.20873e-07	-3.62244e-07	-1.19988e-06	-3.50494e-07	-1.11141e-06	-6.25612e-07	-5.2432e-07
255	-4.95878e-08	-4.64015e-08	-2.70727e-08	-8.9674e-08	-2.61945e-08	-8.30623e-08	-4.67557e-08	-3.91857e-08			255	-1.6233e-07	-1.51899e-07	-8.86247e-08	-2.93555e-07	-8.575e-08	-2.71911e-07	-1.53059e-07	-1.28278e-07			255	-1.26776e-07	-1.1863e-07	-6.92141e-08	-2.29261e-07	-6.6969e-08	-2.12357e-07	-1.19536e-07	-1.00182e-07
256	-9.47477e-09	-8.86595e-09	-5.17277e-09	-1.7134e-08	-5.00499e-09	-1.58707e-08	-8.93359e-09	-7.48724e-09			256	-3.10165e-08	-2.90234e-08	-1.69335e-08	-5.60895e-08	-1.63843e-08	-5.19542e-08	-2.92449e-08	-2.45101e-08			256	-2.42232e-08	-2.26667e-08	-1.32247e-08	-4.38048e-08	-1.27958e-08	-4.05752e-08	-2.28397e-08	-1.91419e-08
257	-1.81037e-09	-1.69401e-09	-9.88374e-10	-3.27379e-09	-9.56321e-10	-3.03241e-09	-1.70694e-09	-1.43059e-09			257	-5.92638e-09	-5.54549e-09	-3.23553e-09	-1.0717e-08	-3.1306e-09	-9.92685e-09	-5.58781e-09	-4.68315e-09			257	-4.62839e-09	-4.33091e-09	-2.52688e-09	-8.36978e-09	-2.44493e-09	-7.75267e-09	-4.36396e-09	-3.65744e-09
258	-3.45879e-10	-3.23664e-10	-1.8886e-10	-6.25519e-10	-1.82742e-10	-5.79425e-10	-3.26137e-10	-2.73368e-10			258	-1.13226e-09	-1.05954e-09	-6.1825e-10	-2.04769e-09	-5.98222e-10	-1.8968e-09	-1.06764e-09	-8.94893e-10			258	-8.84275e-10	-8.2748e-10	-4.82841e-10	-1.5992e-09	-4.67199e-10	-1.48136e-09	-8.33803e-10	-6.98893e-10
259	-6.60662e-11	-6.18519e-11	-3.60796e-11	-1.19503e-10	-3.4917e-11	-1.10698e-10	-6.23046e-11	-5.2214e-11			259	-2.16273e-10	-2.02477e-10	-1.1811e-10	-3.91204e-10	-1.14304e-10	-3.62379e-10	-2.03959e-10	-1.70927e-10			259	-1.68905e-10	-1.58131e-10	-9.22412e-11	-3.05522e-10	-8.9269e-11	-2.8301e-10	-1.59288e-10	-1.3349e-10
260	-1.26332e-11	-1.18515e-11	-6.88756e-12	-2.28177e-11	-6.68404e-12	-2.11349e-11	-1.18983e-11	-9.98335e-12			260	-4.13557e-11	-3.87968e-11	-2.2547e-11	-7.46958e-11	-2.18808e-11	-6.9187e-11	-3.89502e-11	-3.26814e-11			260	-3.2298e-11	-3.02995e-11	-1.76088e-11	-5.83359e-11	-1.70884e-11	-5.40337e-11	-3.04193e-11	-2.55235e-11
261	0	0	0	0	0	0	0	0			261	-7.95834e-12	-7.37934e-12	0	-1.42304e-11	0	-1.32961e-11	-7.38317e-12	-6.19861e-12			261	0	0	0	-1.11137e-11	0	-1.0384e-11	0	0
262	0	0	0	0	0	0	0	0			262	0	0	0	0	0	0	0	0			262	0	0	0	0	0	0	0	0
263	0	0	0	0	0	0	0	0			263	0	0	0	0	0	0	0	0			263	0	0	0	0	0	0	0	0
264	0	0	0	0	0	0	0	0			264	0	0	0	0	0	0	0	0			264	0	0	0	0	0	0	0	0
265	0	0	0	0	0	0	0	0			265	0	0	0	0	0	0	0	0			265	0	0	0	0	0	0	0	0
266	0	0	0	0	0	0	0	0			266	0	0	0	0	0	0	0	0			266	0	0	0	0	0	0	0	0
267	0	0	0	0	0	0	0	0			267	0	0	0	0	0	0	0	0			267	0	0	0	0	0	0	0	0
268	0	0	0	0	0	0	0	0			268	0	0	0	0	0	0	0	0			268	0	0	0	0	0	0	0	0
269	0	0	0	0	0	0	0	0			269	0	0	0	0	0	0	0	0			269	0	0	0	0	0	0	0	0
270	0	0	0	0	0	0	0	0			270	0	0	0	0	0	0	0	0			270	0	0	0	0	0	0	0	0
271	0	0	0	0	0	0	0	0			271	0	0	0	0	0	0	0	0			271	0	0	0	0	0	0	0	0
272	0	0	0	0	0	0	0	0			272	0	0	0	0	0	0	0	0			272	0	0	0	0	0	0	0	0
273	0	0	0	0	0	0	0	0			273	0	0	0	0	0	0	0	0			273	0	0	0	0	0	0	0	0
274	0	0	0	0	0	0	0	0			274	0	0	0	0	0	0	0	0			274	0	0	0	0	0	0	0	0
275	0	0	0	0	0	0	0	0			275	0	0	0	0	0	0	0	0			275	0	0	0	0	0	0	0	0
276	0	0	0	0	0	0	0	0			276	0	0	0	0	0	0	0	0			276	0	0	0	0	0	0	0	0
277	0	0	0	0	0	0	0	0			277	0	0	0	0	0	0	0	0			277	0	0	0	0	0	0	0	0
278	0	0	0	0	0	0	0	0			278	0	0	0	0	0	0	0	0			278	0	0	0	0	0	0	0	0
279	0	0	0	0	0	0	0	0			279	0	0	0	0	0	0	0	0			279	0	0	0	0	0	0	0	0
280	0	0	0	0	0	0	0	0			280	0	0	0	0	0	0	0	0			280	0	0	0	0	0	0	0	0
281	0	0	0	0	0	0	0	0			281	0	0	0	0	0	0	0	0			281	0	0	0	0	0	0	0	0
282	0	0	0	0	0	0	0	0			282	0	0	0	0	0	0	0	0			282	0	0	0	0	0	0	0	0
283	0	0	0	0	0	0	0	0			283	0	0	0	0	0	0	0	0			283	0	0	0	0	0	0	0	0
284	0	0	0	0	0	0	0	0			284	0	0	0	0	0	0	0	0			284	0	0	0	0	0	0	0	0
285	0	0	0	0	0	0	0	0			285	0	0	0	0	0	0	0	0			285	0	0	0	0	0	0	0	0
286	0	0	0	0	0	0	0	0			286	0	0	0	0	0	0	0	0			286	0	0	0	0	0	0	0	0
287	0	0	0	0	0	0	0	0			287	0	0	0	0	0	0	0	0			287	0	0	0	0	0	0	0	0
288	-0.129743	-0.129743	-0.129743	-0.129743	-0.129743	-0.129743	-0.129743	-0.129743			288	-0.424725	-0.424725	-0.424725	-0.424725	-0.424725	-0.424725	-0.424725	-0.424725			288	-0.331701	-0.331701	-0.331701	-0.331701	-0.331701	-0.331701	-0.331701	-0.331701
Cysteine											Leucine											Histidine
Time (h)	1:1:1	1:1:0.001	1:0.001:1	0.001:1:1	1:0.001:0.001	0.001:1:0.001	0.001:0.001:1	1:0.126:0.013			Time (h)	1:1:1	1:1:0.001	1:0.001:1	0.001:1:1	1:0.001:0.001	0.001:1:0.001	0.001:0.001:1	1:0.126:0.013			Time (h)	1:1:1	1:1:0.001	1:0.001:1	0.001:1:1	1:0.001:0.001	0.001:1:0.001	0.001:0.001:1	1:0.126:0.013
1	-0.232442	-0.232442	-0.232442	-0.232442	-0.232442	-0.232442	-0.232442	-0.232442			1	-1	-1	-1	-1	-1	-1	-1	-1			1	-0.21787	-0.21787	-0.21787	-0.21787	-0.21787	-0.21787	-0.21787	-0.21787
2	-0.232442	-0.232442	-0.232442	-0.232442	-0.232442	-0.232442	-0.232442	-0.232442			2	-1	-1	-1	-1	-1	-1	-1	-1			2	-0.21787	-0.21787	-0.21787	-0.21787	-0.21787	-0.21787	-0.21787	-0.21787
3	-0.232442	-0.232442	-0.232442	-0.232442	-0.232442	-0.232442	-0.232442	-0.232442			3	-1	-1	-1	-1	-1	-1	-1	-1			3	-0.21787	-0.21787	-0.21787	-0.21787	-0.21787	-0.21787	-0.21787	-0.21787
4	-0.232442	-0.232442	-0.232442	-0.232442	-0.232442	-0.232442	-0.232442	-0.232442			4	-1	-1	-1	-1	-1	-1	-1	-1			4	-0.21787	-0.21787	-0.21787	-0.21787	-0.21787	-0.21787	-0.21787	-0.21787
5	-0.232442	-0.232442	-0.232442	-0.232442	-0.232442	-0.232442	-0.232442	-0.232442			5	-1	-1	-1	-1	-1	-1	-1	-1			5	-0.21787	-0.21787	-0.21787	-0.21787	-0.21787	-0.21787	-0.21787	-0.21787
6	-0.232442	-0.232442	-0.232442	-0.232442	-0.232442	-0.232442	-0.232442	-0.232442			6	-1	-1	-1	-1	-1	-1	-1	-1			6	-0.21787	-0.21787	-0.21787	-0.21787	-0.21787	-0.21787	-0.21787	-0.21787
7	-0.232442	-0.232442	-0.232442	-0.232442	-0.232442	-0.232442	-0.232442	-0.232442			7	-1	-1	-1	-1	-1	-1	-1	-1			7	-0.21787	-0.21787	-0.21787	-0.21787	-0.21787	-0.21787	-0.21787	-0.21787
8	-0.232442	-0.232442	-0.232442	-0.232442	-0.232442	-0.232442	-0.232442	-0.232442			8	-1	-1	-1	-1	-1	-1	-1	-1			8	-0.21787	-0.21787	-0.21787	-0.21787	-0.21787	-0.21787	-0.21787	-0.21787
9	-0.232442	-0.232442	-0.232442	-0.232442	-0.232442	-0.232442	-0.232442	-0.232442			9	-1	-1	-1	-1	-1	-1	-1	-1			9	-0.21787	-0.21787	-0.21787	-0.21787	-0.21787	-0.21787	-0.21787	-0.21787
10	-0.232442	-0.232442	-0.232442	-0.232442	-0.232442	-0.232442	-0.232442	-0.232442			10	-1	-1	-1	-1	-1	-1	-1	-1			10	-0.21787	-0.21787	-0.21787	-0.21787	-0.21787	-0.21787	-0.21787	-0.21787
11	-0.232442	-0.232442	-0.232442	-0.232442	-0.232442	-0.232442	-0.232442	-0.232442			11	-1	-1	-1	-1	-1	-1	-1	-1			11	-0.21787	-0.21787	-0.21787	-0.21787	-0.21787	-0.21787	-0.21787	-0.21787
12	-0.232442	-0.232442	-0.232442	-0.232442	-0.232442	-0.232442	-0.232442	-0.232442			12	-1	-1	-1	-1	-1	-1	-1	-1			12	-0.21787	-0.21787	-0.21787	-0.21787	-0.21787	-0.21787	-0.21787	-0.21787
13	-0.232442	-0.232442	-0.232442	-0.232442	-0.232442	-0.232442	-0.232442	-0.232442			13	-1	-1	-1	-1	-1	-1	-1	-1			13	-0.21787	-0.21787	-0.21787	-0.21787	-0.21787	-0.21787	-0.21787	-0.21787
14	-0.232442	-0.232442	-0.232442	-0.232442	-0.232442	-0.232442	-0.232442	-0.232442			14	-1	-1	-1	-1	-1	-1	-1	-1			14	-0.21787	-0.21787	-0.21787	-0.21787	-0.21787	-0.21787	-0.21787	-0.21787
15	-0.232442	-0.232442	-0.232442	-0.232442	-0.232442	-0.232442	-0.232442	-0.232442			15	-1	-1	-1	-1	-1	-1	-1	-1			15	-0.21787	-0.21787	-0.21787	-0.21787	-0.21787	-0.21787	-0.21787	-0.21787
16	-0.232442	-0.232442	-0.232442	-0.232442	-0.232442	-0.232442	-0.232442	-0.232442			16	-1	-1	-1	-1	-1	-1	-1	-1			16	-0.21787	-0.21787	-0.21787	-0.21787	-0.21787	-0.21787	-0.21787	-0.21787
17	-0.232442	-0.232442	-0.232442	-0.232442	-0.232442	-0.232442	-0.232442	-0.232442			17	-1	-1	-1	-1	-1	-1	-1	-1			17	-0.21787	-0.21787	-0.21787	-0.21787	-0.21787	-0.21787	-0.21787	-0.21787
18	-0.232442	-0.232442	-0.232442	-0.232442	-0.232442	-0.232442	-0.232442	-0.232442			18	-1	-1	-1	-1	-1	-1	-1	-1			18	-0.21787	-0.21787	-0.21787	-0.21787	-0.21787	-0.21787	-0.21787	-0.21787
19	0	0	-0.232442	-0.232442	-0.232442	-0.232442	-0.232442	-0.0729263			19	-1	-1	-1	-1	-1	-1	-1	-1			19	-0.21787	-0.21787	-0.21787	-0.21787	-0.21787	-0.21787	-0.21787	-0.21787
20	0	0	-0.028128	-0.232442	-0.05763	-0.232442	-0.232442	0			20	-1	-1	-1	-1	-1	-1	-1	-1			20	-0.21787	-0.21787	-0.21787	-0.21787	-0.21787	-0.21787	-0.21787	-0.21787
21	0	0	0	-0.232442	0	-0.232442	-0.232442	0			21	-1	-1	-1	-1	-1	-1	-1	-1			21	-0.21787	-0.21787	-0.21787	-0.21787	-0.21787	-0.21787	-0.21787	-0.21787
22	0	0	-0.232442	-0.232442	0	-0.232442	-0.232442	0			22	-1	-1	-1	-1	-1	-1	-1	-1			22	-0.21787	-0.21787	-0.21787	-0.21787	-0.21787	-0.21787	-0.21787	-0.21787
23	-0.232442	-0.232442	-0.232442	-0.232442	-0.232442	-0.232442	-0.232442	-0.232442			23	-1	-1	-1	-1	-1	-1	-1	-1			23	-0.316602	-0.485359	-0.239315	-0.21787	-0.370642	-0.21787	-0.21787	-0.434987
24	-0.213328	-0.232442	-0.213829	-0.232442	-0.232442	-0.232442	-0.232442	-0.232442			24	-0.83554	-1	-0.839847	-1	-1	-1	-1	-1			24	-0.111134	-0.186963	-0.0930697	-0.21787	-0.160845	-0.21787	-0.21787	-0.180094
25	-0.0882021	-0.116798	-0.115767	-0.232442	-0.161533	-0.232442	-0.232442	-0.161519			25	-0.229274	-0.317723	-0.302361	-1	-0.445294	-1	-1	-0.433085			25	-0.0284891	-0.0519081	-0.0273152	-0.21787	-0.0526407	-0.21787	-0.21787	-0.0553475
26	-0.0185082	-0.0250224	-0.0277793	-0.232442	-0.0404903	-0.232442	-0.232442	-0.0371985			26	-0.0474986	-0.0677015	-0.0682673	-1	-0.106474	-1	-1	-0.0983207			26	-0.00587741	-0.0109996	-0.00605124	-0.21787	-0.0124469	-0.21787	-0.21787	-0.0124495
27	-0.00359779	-0.00489499	-0.00550356	-0.232442	-0.00815836	-0.232442	-0.232442	-0.00739022			27	-0.00922436	-0.0132286	-0.0134961	-1	-0.0213948	-1	-1	-0.0194942			27	-0.0011404	-0.00214667	-0.00119413	-0.21787	-0.00249424	-0.21787	-0.21787	-0.00246342
28	-0.000689651	-0.000939509	-0.00105898	-0.232442	-0.00157525	-0.232442	-0.232442	-0.00142284			28	-0.00176787	-0.00253841	-0.00259577	-1	-0.00412868	-1	-1	-0.00375171			28	-0.000218523	-0.000411824	-0.00022959	-0.21787	-0.000481061	-0.21787	-0.21787	-0.000473902
29	-0.00013184	-0.000179655	-0.000202599	-0.232442	-0.00030158	-0.232442	-0.232442	-0.00027225			29	-0.000337949	-0.000485379	-0.000496568	-1	-0.000790347	-1	-1	-0.000717805			29	-4.17719e-05	-7.87428e-05	-4.39174e-05	-0.21787	-9.20791e-05	-0.21787	-0.21787	-9.06635e-05
30	-2.51905e-05	-3.43296e-05	-3.87174e-05	-0.232442	-5.76429e-05	-0.232442	-0.232442	-5.2031e-05			30	-6.45712e-05	-9.27485e-05	-9.48947e-05	-1	-0.000151061	-1	-1	-0.000137181			30	-7.98123e-06	-1.50464e-05	-8.39254e-06	-0.21787	-1.75989e-05	-0.21787	-0.21787	-1.73266e-05
31	-4.81266e-06	-6.55902e-06	-7.39748e-06	-0.232442	-1.10142e-05	-0.232442	-0.232442	-9.94163e-06			31	-1.23363e-05	-1.77205e-05	-1.81309e-05	-1	-2.8864e-05	-1	-1	-2.62113e-05			31	-1.52481e-06	-2.87476e-06	-1.6035e-06	-0.21787	-3.36271e-06	-0.21787	-0.21787	-3.3106e-06
32	-9.19444e-07	-1.25313e-06	-1.41333e-06	-0.232442	-2.10442e-06	-0.232442	-0.232442	-1.89948e-06			32	-2.35682e-06	-3.3856e-06	-3.46401e-06	-1	-5.5149e-06	-1	-1	-5.00801e-06			32	-2.91311e-07	-5.49238e-07	-3.06358e-07	-0.21787	-6.42495e-07	-0.21787	-0.21787	-6.32533e-07
33	-1.75656e-07	-2.39417e-07	-2.70024e-07	-0.232442	-4.02077e-07	-0.232442	-0.179858	-3.62917e-07			33	-4.50261e-07	-6.46833e-07	-6.61814e-07	-1	-1.05369e-06	-1	-1	-9.56838e-07			33	-5.56538e-08	-1.04934e-07	-5.85311e-08	-0.21787	-1.22757e-07	-0.21787	-0.21787	-1.20853e-07
34	-3.35585e-08	-4.57416e-08	-5.15891e-08	0	-7.68217e-08	-0.150575	-0.00872431	-6.93393e-08			34	-8.60207e-08	-1.2358e-07	-1.26442e-07	-1	-2.01321e-07	-1	-1	-1.82815e-07			34	-1.06324e-08	-2.00481e-08	-1.11826e-08	-0.21787	-2.34542e-08	-0.21787	-0.21787	-2.30903e-08
35	-6.41123e-09	-8.73911e-09	-9.85631e-09	-0.232442	-1.46777e-08	0	-0.232442	-1.32481e-08			35	-1.64339e-08	-2.36105e-08	-2.41573e-08	-1	-3.84648e-08	-1	-1	-3.49288e-08			35	-2.03128e-09	-3.83028e-09	-2.13648e-09	-0.457577	-4.48121e-09	-0.21787	-0.264611	-4.41165e-09
36	-1.22477e-09	-1.66961e-09	-1.88312e-09	-0.225266	-2.8044e-09	0	-0.232442	-2.53118e-09			36	-3.13963e-09	-4.51088e-09	-4.61536e-09	-0.938253	-7.34917e-09	-1	-1	-6.67353e-09			36	-3.88069e-10	-7.3179e-10	-4.08184e-10	-0.148976	-8.5619e-10	-0.21787	-0.124862	-8.42895e-10
37	-2.34032e-10	-3.18953e-10	-3.59752e-10	-0.117132	-5.35821e-10	-0.202085	-0.232442	-4.83648e-10			37	-5.99814e-10	-8.61823e-10	-8.81783e-10	-0.287327	-1.40415e-09	-0.7388	-1	-1.27505e-09			37	-7.4139e-11	-1.39812e-10	-7.79852e-11	-0.0373401	-1.63586e-10	-0.701912	-0.0516409	-1.61044e-10
38	-4.02251e-11	-5.4891e-11	-6.18698e-11	-0.0260979	-9.21758e-11	-0.0607257	-0.232442	-8.32408e-11			38	-1.14592e-10	-1.64655e-10	-1.68468e-10	-0.0598547	-2.6828e-10	-0.171626	-1	-2.43613e-10			38	-1.4164e-11	-2.67116e-11	-1.48994e-11	-0.00774709	-3.1255e-11	-0.191882	-0.0184206	-3.07693e-11
39	-7.67325e-12	-1.05055e-11	-1.1847e-11	-0.00508246	-1.75965e-11	-0.0121378	-0.182166	-1.59107e-11			39	-2.18924e-11	-3.1458e-11	-3.21865e-11	-0.0116417	-5.12581e-11	-0.0342358	-0.567411	-4.65449e-11			39	-2.70597e-12	-5.10335e-12	-2.84659e-12	-0.00150551	-5.97165e-12	-0.0370018	-0.00552973	-5.87882e-12
40	0	0	0	-0.000974629	0	-0.00233977	-0.102941	0			40	-4.18245e-12	-6.01017e-12	-6.14937e-12	-0.0022319	-9.79348e-12	-0.00659689	-0.244717	-8.89292e-12			40	-5.16964e-13	-9.75017e-13	-5.43852e-13	-0.000288582	-1.14096e-12	-0.00682629	-0.00137678	-1.12321e-12
41	0	0	0	-0.000186339	0	-0.000447807	-0.0399461	0			41	-7.9904e-13	-1.14827e-12	-1.17486e-12	-0.000426695	-1.87116e-12	-0.00126247	-0.0701915	-1.69909e-12			41	-9.8764e-14	-1.86281e-13	-1.03905e-13	-5.51695e-05	-2.17994e-13	-0.00124291	-0.000296152	-2.14602e-13
42	0	0	0	-3.56057e-05	0	-8.55869e-05	-0.00956088	0			42	-1.52653e-13	-2.19381e-13	-2.24462e-13	-8.15322e-05	-3.57509e-13	-0.000241286	-0.0139708	-3.2463e-13			42	-1.88685e-14	-3.55897e-14	-1.98515e-14	-1.05416e-05	-4.16504e-14	-0.000224574	-5.88549e-05	-4.10022e-14
43	0	0	0	-6.80279e-06	0	-1.63534e-05	-0.00184437	0			43	-2.91638e-14	-4.19137e-14	-4.28844e-14	-1.55774e-05	-6.83064e-14	-4.61034e-05	-0.00269238	-6.20242e-14			43	-3.60475e-15	-6.79956e-15	-3.79271e-15	-2.01407e-06	-7.95781e-15	-4.02685e-05	-1.13387e-05	-7.83392e-15
44	0	0	0	-1.29971e-06	0	-3.12456e-06	-0.000353042	0			44	-5.57163e-15	-8.00778e-15	-8.19325e-15	-2.97615e-06	-1.30508e-14	-8.80871e-06	-0.000515265	-1.18504e-14			44	-6.88672e-16	-1.29908e-15	-7.24614e-16	-3.84797e-07	-1.52044e-15	-7.15639e-06	-2.16985e-06	-1.49676e-15
45	0	0	0	-2.48315e-07	0	-5.96987e-07	-6.74769e-05	0			45	-1.06444e-15	-1.52992e-15	-1.56535e-15	-5.68605e-07	-2.49351e-15	-1.68302e-06	-9.84788e-05	-2.26415e-15			45	-1.31568e-16	-2.48195e-16	-1.3844e-16	-7.35172e-08	-2.90498e-16	-1.25797e-06	-4.14704e-07	-2.85972e-16
46	0	0	0	-4.74415e-08	0	-1.14062e-07	-1.28931e-05	0			46	-2.03357e-16	-2.92298e-16	-2.99067e-16	-1.08634e-07	-4.76415e-16	-3.21561e-07	-1.88167e-05	-4.32591e-16			46	-2.51356e-17	-4.74188e-17	-2.64496e-17	-1.40458e-08	-5.55032e-17	-2.18102e-07	-7.92388e-08	-5.46381e-17
47	0	0	0	-9.06385e-09	0	-2.17929e-08	-2.46342e-06	0			47	-3.88505e-17	-5.58446e-17	-5.7138e-17	-2.0755e-08	-9.10249e-17	-6.14381e-08	-3.5952e-06	-8.26513e-17			47	-4.80205e-18	-9.05955e-18	-5.05331e-18	-2.6835e-09	-1.06046e-17	-3.71449e-08	-1.51397e-08	-1.04392e-17
48	0	0	0	-0.232442	0	-0.232442	0	0			48	-1	-1	-1	-1	-1	-1	-1	-1			48	-0.21787	-0.21787	-0.21787	-0.21787	-0.21787	-0.21787	-0.21787	-0.21787
49	0	0	0	-0.232442	0	-0.232442	0	0			49	-1	-1	-1	-1	-1	-1	-1	-1			49	-0.21787	-0.21787	-0.21787	-0.21787	-0.21787	-0.21787	-0.21787	-0.21787
50	0	0	0	-0.232442	0	-0.232442	0	0			50	-1	-1	-1	-1	-1	-1	-1	-1			50	-0.21787	-0.21787	-0.21787	-0.21787	-0.21787	-0.21787	-0.21787	-0.21787
51	0	0	0	-0.232442	0	0	0	0			51	-1	-1	-1	-1	-1	-1	-1	-1			51	-0.21787	-0.21787	-0.21787	-0.21787	-0.21787	-0.21787	-0.21787	-0.21787
52	0	0	-0.232442	0	-0.232442	0	0	0			52	-1	-1	-1	-1	-1	-1	-1	-1			52	-0.21787	-0.21787	-0.21787	-0.21787	-0.21787	-0.21787	-0.21787	-0.21787
53	-0.232442	-0.232442	-0.232442	0	-0.232442	0	-0.232442	-0.232442			53	-1	-1	-1	-1	-1	-1	-1	-1			53	-0.39192	-0.383264	-0.232225	-0.21787	-0.222158	-0.21787	-0.21787	-0.293428
54	-0.19246	-0.179495	-0.171271	0	-0.146721	-0.0362463	-0.232442	-0.174341			54	-0.655983	-0.544429	-0.50756	-1	-0.418019	-1	-1	-0.50008			54	-0.128554	-0.120797	-0.0772436	-0.21787	-0.0708968	-0.291385	-0.1909	-0.0926756
55	-0.0575045	-0.0437173	-0.0470843	-0.232442	-0.0349099	-0.178322	-0.184824	-0.0411185			55	-0.159845	-0.124917	-0.127539	-1	-0.0973682	-0.534333	-0.590277	-0.115499			55	-0.0304715	-0.0274762	-0.0186921	-0.38888	-0.0163523	-0.310276	-0.0600736	-0.0211879
56	-0.0116028	-0.00870697	-0.00957334	-0.122658	-0.00698109	-0.0404077	-0.0662344	-0.00820267			56	-0.0321718	-0.0248344	-0.0258476	-0.334934	-0.0194307	-0.116969	-0.170437	-0.0229961			56	-0.00611631	-0.00545119	-0.0037763	-0.100889	-0.00325556	-0.0682185	-0.0143351	-0.00420924
57	-0.00224101	-0.00167726	-0.00185187	-0.0259988	-0.0013459	-0.00795424	-0.0153495	-0.00158063			57	-0.00621061	-0.00478222	-0.00499688	-0.0699067	-0.00374451	-0.0229963	-0.0352822	-0.00442955			57	-0.00118007	-0.00104927	-0.000729566	-0.0209776	-0.000627085	-0.0137811	-0.00291841	-0.000810431
58	-0.000429076	-0.000320974	-0.000354676	-0.00506246	-0.000257605	-0.00152867	-0.00297759	-0.000302503			58	-0.001189	-0.000915103	-0.000956904	-0.0135992	-0.000716639	-0.00441839	-0.00683739	-0.00084767			58	-0.000225897	-0.000200767	-0.000139695	-0.00407756	-0.000120003	-0.00272612	-0.000565157	-0.000155076
59	-8.20152e-05	-6.13467e-05	-6.77982e-05	-0.000970826	-4.92367e-05	-0.000292408	-0.000570592	-5.78172e-05			59	-0.000227266	-0.000174898	-0.000182913	-0.00260743	-0.000136971	-0.000845121	-0.00130999	-0.000162012			59	-4.31771e-05	-3.83708e-05	-2.67022e-05	-0.000781684	-2.29357e-05	-0.000537487	-0.000108264	-2.96387e-05
60	-1.56717e-05	-1.17221e-05	-1.29552e-05	-0.000185625	-9.40823e-06	-5.58821e-05	-0.000109084	-1.10478e-05			60	-4.34264e-05	-3.34195e-05	-3.49519e-05	-0.00049853	-2.61726e-05	-0.00016151	-0.000250429	-3.09573e-05			60	-8.25031e-06	-7.33185e-06	-5.10234e-06	-0.00014945	-4.38257e-06	-0.000105989	-2.06962e-05	-5.66336e-06
61	-2.99439e-06	-2.23976e-06	-2.47538e-06	-3.54719e-05	-1.79765e-06	-1.06778e-05	-2.08448e-05	-2.11092e-06			61	-8.2975e-06	-6.38549e-06	-6.67831e-06	-9.52657e-05	-5.00084e-06	-3.08608e-05	-4.78541e-05	-5.91507e-06			61	-1.57639e-06	-1.4009e-06	-9.74912e-07	-2.85588e-05	-8.37385e-07	-2.0918e-05	-3.95478e-06	-1.08211e-06
62	-5.72134e-07	-4.2795e-07	-4.72969e-07	-6.77774e-06	-3.43477e-07	-2.04022e-06	-3.98288e-06	-4.03333e-07			62	-1.58539e-06	-1.22007e-06	-1.27602e-06	-1.82028e-05	-9.55511e-07	-5.89661e-06	-9.14362e-06	-1.13019e-06			62	-3.01198e-07	-2.6767e-07	-1.86276e-07	-5.45682e-06	-1.59999e-07	-4.13231e-06	-7.55651e-07	-2.06758e-07
63	-1.09316e-07	-8.17681e-08	-9.03696e-08	-1.29502e-06	-6.5628e-08	-3.89825e-07	-7.61009e-07	-7.70647e-08			63	-3.02917e-07	-2.33118e-07	-2.43808e-07	-3.478e-06	-1.82569e-07	-1.12666e-06	-1.74707e-06	-2.15946e-07			63	-5.75493e-08	-5.11435e-08	-3.55914e-08	-1.04263e-06	-3.0571e-08	-8.17131e-07	-1.44382e-07	-3.95052e-08
64	-2.08868e-08	-1.56233e-08	-1.72668e-08	-2.47439e-07	-1.25395e-08	-7.44837e-08	-1.45406e-07	-1.47248e-08			64	-5.78777e-08	-4.45418e-08	-4.6584e-08	-6.64537e-07	-3.48834e-08	-2.15271e-07	-3.33812e-07	-4.12606e-08			64	-1.09958e-08	-9.77195e-09	-6.80041e-09	-1.99215e-07	-5.84119e-09	-1.61739e-07	-2.7587e-08	-7.54825e-09
65	-3.99082e-09	-2.98517e-09	-3.29916e-09	-4.72778e-08	-2.39591e-09	-1.42315e-08	-2.77825e-08	-2.81348e-09			65	-1.10586e-08	-8.51056e-09	-8.90074e-09	-1.26972e-07	-6.66517e-09	-4.11318e-08	-6.37812e-08	-7.88365e-09			65	-2.10095e-09	-1.86712e-09	-1.29934e-09	-3.80637e-08	-1.11607e-09	-3.20452e-08	-5.27104e-09	-1.44224e-09
66	-7.62545e-10	-5.7039e-10	-6.30333e-10	-9.03332e-09	-4.578e-10	-2.71928e-09	-5.30837e-09	-5.37594e-10			66	-2.11294e-09	-1.6261e-09	-1.70065e-09	-2.42605e-08	-1.27351e-09	-7.85903e-09	-1.21866e-08	-1.50633e-09			66	-4.01424e-10	-3.56749e-10	-2.48264e-10	-7.27279e-09	-2.13248e-10	-6.35518e-09	-1.00713e-09	-2.75568e-10
67	-1.31197e-10	-9.80915e-11	-1.08467e-10	-1.72598e-09	-7.87675e-11	-5.19588e-10	-1.01428e-09	-9.58592e-11			67	-4.03714e-10	-3.10698e-10	-3.24941e-10	-4.63542e-09	-2.43329e-10	-1.50162e-09	-2.32849e-09	-2.87813e-10			67	-7.66992e-11	-6.81637e-11	-4.74355e-11	-1.3896e-09	-4.07452e-11	-1.26156e-09	-1.92432e-10	-5.26527e-11
68	-2.50688e-11	-1.87658e-11	-2.07196e-11	-3.29781e-10	-1.50477e-11	-8.93509e-11	-1.93837e-10	-1.7644e-11			68	-7.71368e-11	-5.93649e-11	-6.20861e-11	-8.85684e-10	-4.64928e-11	-2.86914e-10	-4.44903e-10	-5.49924e-11			68	-1.46547e-11	-1.3024e-11	-9.06343e-12	-2.6551e-10	-7.78516e-12	-2.50664e-10	-3.67679e-11	-1.00603e-11
69	0	0	0	-5.67392e-11	0	-1.71506e-11	-3.33035e-11	0			69	-1.47384e-11	-1.13428e-11	-1.18627e-11	-1.69227e-10	-8.88336e-12	-5.48205e-11	-8.50074e-11	-1.05074e-11			69	-2.80005e-12	-2.48848e-12	-1.73174e-12	-5.07307e-11	-1.48751e-12	-4.98517e-11	-7.02522e-12	-1.92222e-12
70	0	0	0	-1.08394e-11	0	0	-6.38311e-12	0			70	-2.81603e-12	-2.16726e-12	-2.26659e-12	-3.23339e-11	-1.69734e-12	-1.04745e-11	-1.62423e-11	-2.00764e-12			70	-5.35e-13	-4.75472e-13	-3.30881e-13	-9.69305e-12	-2.84218e-13	-1.00319e-11	-1.3423e-12	-3.67279e-13
71	0	0	0	0	0	0	0	0			71	-5.38053e-13	-4.14096e-13	-4.33074e-13	-6.178e-12	-3.2431e-13	-2.00137e-12	-3.10341e-12	-3.83599e-13			71	-1.02221e-13	-9.0848e-14	-6.32209e-14	-1.85204e-12	-5.43054e-14	-2.04139e-12	-2.56473e-13	-7.01758e-14
72	0	0	0	0	0	0	0	0			72	-1.02805e-13	-7.91211e-14	-8.27469e-14	-1.18042e-12	-6.19659e-14	-3.824e-13	-5.92966e-13	-7.32941e-14			72	-1.95312e-14	-1.73582e-14	-1.20795e-14	-3.53867e-13	-1.03761e-14	-4.15401e-13	-4.90042e-14	-1.34085e-14
73	0	0	0	0	0	0	0	0			73	-1.96426e-14	-1.51176e-14	-1.58103e-14	-2.25542e-13	-1.18398e-14	-7.3065e-14	-1.13298e-13	-1.40043e-14			73	-3.73178e-15	-3.31663e-15	-2.30802e-15	-6.7613e-14	-1.98256e-15	-8.45296e-14	-9.36319e-15	-2.56195e-15
74	0	0	0	0	0	0	0	0			74	-3.75308e-15	-2.88851e-15	-3.02086e-15	-4.30941e-14	-2.26222e-15	-1.39605e-14	-2.16477e-14	-2.67579e-15			74	-7.13024e-16	-6.33705e-16	-4.4099e-16	-1.29187e-14	-3.78807e-16	-1.72009e-14	-1.78902e-15	-4.89511e-16
75	0	0	0	0	0	0	0	0			75	-7.17092e-16	-5.51904e-16	-5.77191e-16	-8.23394e-15	-4.32242e-16	-2.66743e-15	-4.13621e-15	-5.11262e-16			75	-1.36236e-16	-1.21081e-16	-8.42594e-17	-2.46837e-15	-7.23785e-17	-3.50019e-15	-3.41827e-16	-9.35306e-17
76	0	0	0	0	0	0	0	0			76	-1.37013e-16	-1.05452e-16	-1.10283e-16	-1.57325e-15	-8.25884e-17	-5.09664e-16	-7.90303e-16	-9.76866e-17			76	-2.60303e-17	-2.31349e-17	-1.60993e-17	-4.71628e-16	-1.38293e-17	-7.12251e-16	-6.53126e-17	-1.78709e-17
77	0	0	0	0	0	0	0	0			77	-2.61788e-17	-2.01486e-17	-2.10717e-17	-3.00599e-16	-1.57801e-17	-9.73813e-17	-1.51003e-16	-1.86649e-17			77	-4.97355e-18	-4.42037e-18	-3.07608e-18	-9.01134e-17	-2.64236e-18	-1.44935e-16	-1.24792e-17	-3.41458e-18
78	0	0	0	0	0	0	0	0			78	-5.00193e-18	-3.84978e-18	-4.02613e-18	-5.74351e-17	-3.0151e-18	-1.86066e-17	-2.8852e-17	-3.5663e-18			78	-9.50286e-19	-8.44597e-19	-5.87742e-19	-1.72179e-17	-5.04875e-19	-2.94928e-17	-2.3844e-18	-6.52422e-19
79	0	0	0	0	0	0	0	0			79	-9.55709e-19	-7.35574e-19	-7.69268e-19	-1.09741e-17	-5.76095e-19	-3.55515e-18	-5.51272e-18	-6.81412e-19			79	-1.81569e-19	-1.61376e-19	-1.12299e-19	-3.2898e-18	-9.64663e-20	-6.00147e-18	-4.55585e-19	-1.24658e-19
80	0	0	0	0	0	0	0	0			80	-1.82605e-19	-1.40545e-19	-1.46983e-19	-2.0968e-18	-1.10074e-19	-6.79282e-19	-1.05331e-18	-1.30197e-19			80	-3.4692e-20	-3.0834e-20	-2.14568e-20	-6.28578e-19	-1.84318e-20	-1.22123e-18	-8.70484e-20	-2.38184e-20
81	0	0	0	0	0	0	0	0			81	-3.489e-20	-2.68539e-20	-2.80838e-20	-4.00633e-19	-2.10318e-20	-1.2979e-19	-2.01256e-19	-2.48767e-20			81	-6.62853e-21	-5.89144e-21	-4.09973e-21	-1.20102e-19	-3.52175e-21	-2.48508e-19	-1.66323e-20	-4.55096e-21
82	0	0	0	0	0	0	0	0			82	-6.66636e-21	-5.13095e-21	-5.36594e-21	-7.65485e-20	-4.01854e-21	-2.47989e-20	-3.84538e-20	-4.75319e-21			82	-1.2665e-21	-1.12567e-21	-7.83329e-22	-2.29477e-20	-6.729e-22	-5.05687e-20	-3.17792e-21	-8.69551e-22
83	0	0	0	0	0	0	0	0			83	-1.27373e-21	-9.80367e-22	-1.02526e-21	-1.4626e-20	-7.67822e-22	-4.73832e-21	-7.34734e-21	-9.08189e-22			83	-2.41987e-22	-2.15081e-22	-1.4967e-22	-4.38459e-21	-1.28571e-22	-1.02902e-20	-6.07202e-22	-1.66145e-22
84	0	0	0	0	0	0	0	0			84	-2.43368e-22	-1.87318e-22	-1.95895e-22	-2.79458e-21	-1.46707e-22	-9.05349e-22	-1.40385e-21	-1.73527e-22			84	-4.6236e-23	-4.10954e-23	-2.85972e-23	-8.37758e-22	-2.4566e-23	-2.09394e-21	-1.16018e-22	-3.17452e-23
85	0	0	0	0	0	0	0	0			85	-4.64998e-23	-3.57907e-23	-3.74295e-23	-5.33957e-22	-2.80313e-23	-1.72985e-22	-2.68233e-22	-3.31558e-23			85	-8.83421e-24	-7.85206e-24	-5.46402e-24	-1.60069e-22	-4.69381e-24	-4.26095e-22	-2.21674e-23	-6.06555e-24
86	0	0	0	0	0	0	0	0			86	-8.88462e-24	-6.83849e-24	-7.1516e-24	-1.02022e-22	-5.35594e-24	-3.30521e-23	-5.12511e-23	-6.33507e-24			86	-1.68793e-24	-1.50029e-24	-1.044e-24	-3.05843e-23	-8.96845e-25	-8.67057e-23	-4.23552e-24	-1.15894e-24
87	0	0	0	0	0	0	0	0			87	-1.69757e-24	-1.30662e-24	-1.36645e-24	-1.94933e-23	-1.02336e-24	-6.31525e-24	-9.79251e-24	-1.21044e-24			87	-3.2251e-25	-2.86658e-25	-1.99476e-25	-5.8437e-24	-1.7136e-25	-1.76437e-23	-8.09277e-25	-2.21438e-25
88	0	0	0	0	0	0	0	0			88	-3.2435e-25	-2.49656e-25	-2.61085e-25	-3.72456e-24	-1.95532e-25	-1.20665e-24	-1.87105e-24	-2.31278e-25			88	-6.16213e-26	-5.47716e-26	-3.81136e-26	-1.11655e-24	-3.27417e-26	-3.5903e-24	-1.54628e-25	-4.23102e-26
89	0	0	0	0	0	0	0	0			89	-6.19729e-26	-4.77015e-26	-4.98852e-26	-7.11648e-25	-3.73603e-26	-2.30554e-25	-3.575e-25	-4.41902e-26			89	-1.17738e-26	-1.04652e-26	-7.28232e-27	-2.13338e-25	-6.25594e-27	-7.30587e-25	-2.95447e-26	-8.08419e-27
90	0	0	0	0	0	0	0	0			90	-1.1841e-26	-9.11429e-27	-9.53149e-27	-1.35974e-25	-7.13842e-27	-4.40519e-26	-6.83073e-26	-8.44341e-27			90	-2.2496e-27	-1.99957e-27	-1.39142e-27	-4.07622e-26	-1.19532e-27	-1.48667e-25	-5.64508e-27	-1.54464e-27
91	0	0	0	0	0	0	0	0			91	-2.26244e-27	-1.74146e-27	-1.82117e-27	-2.59804e-26	-1.36393e-27	-8.41698e-27	-1.30514e-26	-1.61328e-27			91	-4.29827e-28	-3.82056e-28	-2.65857e-28	-7.78838e-27	-2.28389e-28	-3.0252e-26	-1.0786e-27	-2.95134e-28
92	0	0	0	0	0	0	0	0			92	-4.32279e-28	-3.32739e-28	-3.47968e-28	-4.96404e-27	-2.60606e-28	-1.60823e-27	-2.49373e-27	-3.08248e-28			92	-8.21261e-29	-7.29991e-29	-5.0797e-29	-1.48812e-27	-4.36382e-29	-6.15596e-27	-2.06088e-28	-5.63912e-29
93	0	0	0	0	0	0	0	0			93	-8.25947e-29	-6.35762e-29	-6.64858e-29	-9.48473e-28	-4.9794e-29	-3.07284e-28	-4.76475e-28	-5.88969e-29			93	-1.56917e-29	-1.39479e-29	-9.70571e-30	-2.84333e-28	-8.33794e-30	-1.25267e-27	-3.9377e-29	-1.07746e-29
94	0	0	0	0	0	0	0	0			94	-1.57812e-29	-1.21474e-29	-1.27034e-29	-1.81224e-28	-9.51412e-30	-5.87126e-29	-9.10397e-29	-1.12534e-29			94	-2.99817e-30	-2.66501e-30	-1.85446e-30	-5.43271e-29	-1.59313e-30	-2.54905e-28	-7.52375e-30	-2.05871e-30
95	0	0	0	0	0	0	0	0			95	-3.01528e-30	-2.321e-30	-2.42721e-30	-3.46262e-29	-1.81786e-30	-1.12182e-29	-1.73949e-29	-2.15018e-30			95	-5.72854e-31	-5.09201e-31	-3.54329e-31	-1.03802e-29	-3.04398e-31	-5.18705e-29	-1.43756e-30	-3.93356e-31
96	0	0	0	-0.222849	0	0	0	0			96	-1	-1	-1	-1	-1	-1	-1	-1			96	-0.21787	-0.21787	-0.21787	-0.21787	-0.21787	-0.21787	-0.21787	-0.21787
97	0	0	0	0	0	0	0	0			97	-1	-1	-1	-1	-1	-1	-1	-1			97	-0.21787	-0.21787	-0.21787	-0.21787	-0.21787	-0.21787	-0.21787	-0.21787
98	0	0	0	0	0	0	0	0			98	-1	-1	-1	-1	-1	-1	-1	-1			98	-0.21787	-0.21787	-0.21787	-0.21787	-0.21787	-0.21787	-0.21787	-0.21787
99	0	0	0	0	0	0	0	0			99	-1	-1	-1	-1	-1	-1	-1	-1			99	-0.21787	-0.21787	-0.21787	-0.21787	-0.21787	-0.21787	-0.21787	-0.21787
100	0	0	-0.232442	0	-0.232442	0	0	0			100	-1	-1	-1	-1	-1	-1	-1	-1			100	-0.21787	-0.21787	-0.21787	-0.21787	-0.21787	-0.21787	-0.21787	-0.21787
101	-0.232442	-0.232442	-0.232442	0	-0.232442	0	-0.232442	-0.232442			101	-1	-1	-1	-1	-1	-1	-1	-1			101	-0.385155	-0.378859	-0.229193	-0.21787	-0.222606	-0.21787	-0.398994	-0.297121
102	-0.188158	-0.179668	-0.159586	-0.232442	-0.144121	-0.232442	-0.219147	-0.172555			102	-0.618966	-0.545921	-0.463754	-1	-0.410499	-1	-0.885604	-0.493952			102	-0.12474	-0.119486	-0.0747502	-0.462357	-0.0707119	-0.512135	-0.142938	-0.0935659
103	-0.0525352	-0.0439297	-0.0407815	-0.194308	-0.0340554	-0.132997	-0.0938335	-0.04033			103	-0.147422	-0.125358	-0.112159	-0.671882	-0.095209	-0.380319	-0.259362	-0.113704			103	-0.0291476	-0.0271977	-0.0176622	-0.192247	-0.0162436	-0.138283	-0.0374836	-0.0213283
104	-0.0105492	-0.00875112	-0.0082194	-0.0567484	-0.00680245	-0.028152	-0.0203115	-0.00803858			104	-0.0295366	-0.0249271	-0.0225488	-0.15546	-0.0189793	-0.080061	-0.0544559	-0.0226209			104	-0.00582534	-0.00539693	-0.00354115	-0.043585	-0.00323062	-0.029064	-0.00781553	-0.00423398
105	-0.00203551	-0.00168584	-0.00158718	-0.0113041	-0.00131116	-0.00549154	-0.00395908	-0.00154875			105	-0.00569665	-0.00480027	-0.00435197	-0.0309056	-0.00365674	-0.015603	-0.0106037	-0.00435659			105	-0.00112295	-0.00103887	-0.000683071	-0.00864886	-0.000622155	-0.00568744	-0.00152028	-0.000815075
106	-0.00038966	-0.000322621	-0.00030388	-0.00217762	-0.000250944	-0.00105349	-0.000759388	-0.000296394			106	-0.00109042	-0.000918569	-0.000833143	-0.00595129	-0.000699812	-0.00299271	-0.00203349	-0.000833685			106	-0.000214928	-0.000198779	-0.000130753	-0.00166484	-0.000119055	-0.00109636	-0.000291487	-0.000155961
107	-7.44792e-05	-6.16618e-05	-5.8085e-05	-0.000416732	-4.79633e-05	-0.000201445	-0.000145204	-5.66494e-05			107	-0.000208418	-0.000175562	-0.000159248	-0.00113881	-0.000133754	-0.000572238	-0.000388812	-0.000159339			107	-4.10796e-05	-3.79911e-05	-2.49918e-05	-0.000318555	-2.27544e-05	-0.000210773	-5.57313e-05	-2.98078e-05
108	-1.42317e-05	-1.17824e-05	-1.10991e-05	-7.9649e-05	-9.1649e-06	-3.84958e-05	-2.7748e-05	-1.08246e-05			108	-3.9825e-05	-3.35464e-05	-3.04296e-05	-0.000217656	-2.55579e-05	-0.000109353	-7.43002e-05	-3.04466e-05			108	-7.84956e-06	-7.25935e-06	-4.7755e-06	-6.08829e-05	-4.34792e-06	-4.05086e-05	-1.06499e-05	-5.69568e-06
109	-2.71928e-06	-2.25129e-06	-2.12074e-06	-1.52194e-05	-1.75116e-06	-7.35562e-06	-5.30195e-06	-2.06829e-06			109	-7.60945e-06	-6.40979e-06	-5.81427e-06	-4.15897e-05	-4.88339e-06	-2.08947e-05	-1.41969e-05	-5.81751e-06			109	-1.49983e-06	-1.38706e-06	-9.12466e-07	-1.16335e-05	-8.30766e-07	-7.78669e-06	-2.03493e-06	-1.08829e-06
110	-5.19575e-07	-4.30156e-07	-4.05212e-07	-2.90801e-06	-3.34594e-07	-1.40545e-06	-1.01305e-06	-3.9519e-07			110	-1.45394e-06	-1.22472e-06	-1.11094e-06	-7.94664e-06	-9.33071e-07	-3.99238e-06	-2.71262e-06	-1.11156e-06			110	-2.86573e-07	-2.65026e-07	-1.74345e-07	-2.22284e-06	-1.58735e-07	-1.49718e-06	-3.88816e-07	-2.0794e-07
111	-9.9275e-08	-8.219e-08	-7.74239e-08	-5.55634e-07	-6.39309e-08	-2.6854e-07	-1.93563e-07	-7.55092e-08			111	-2.77804e-07	-2.34008e-07	-2.12267e-07	-1.51837e-06	-1.78282e-07	-7.62826e-07	-5.183e-07	-2.12386e-07			111	-5.47555e-08	-5.06386e-08	-3.33122e-08	-4.24718e-07	-3.03294e-08	-2.87957e-07	-7.42911e-08	-3.97311e-08
112	-1.89684e-08	-1.57041e-08	-1.47934e-08	-1.06165e-07	-1.22153e-08	-5.13101e-08	-3.69842e-08	-1.44276e-08			112	-5.308e-08	-4.47119e-08	-4.05578e-08	-2.90115e-07	-3.40643e-08	-1.45754e-07	-9.90316e-08	-4.05806e-08			112	-1.04621e-08	-9.67552e-09	-6.36497e-09	-8.11509e-08	-5.79504e-09	-5.54008e-08	-1.41948e-08	-7.59145e-09
113	-3.62434e-09	-3.00061e-09	-2.8266e-09	-2.0285e-08	-2.33393e-09	-9.8039e-09	-7.06656e-09	-2.75669e-09			113	-1.0142e-08	-8.54311e-09	-7.74939e-09	-5.54322e-08	-6.50866e-09	-2.78492e-08	-1.8922e-08	-7.75375e-09			113	-1.999e-09	-1.8487e-09	-1.21616e-09	-1.55055e-08	-1.10726e-09	-1.06622e-08	-2.7122e-09	-1.4505e-09
114	-6.92488e-10	-5.73299e-10	-5.4007e-10	-3.87584e-09	-4.45977e-10	-1.87325e-09	-1.35018e-09	-5.26693e-10			114	-1.93783e-09	-1.63233e-09	-1.48068e-09	-1.05914e-08	-1.24361e-09	-5.32116e-09	-3.61542e-09	-1.48151e-09			114	-3.81948e-10	-3.53232e-10	-2.32371e-10	-2.96264e-09	-2.11563e-10	-2.05271e-09	-5.1822e-10	-2.77148e-10
115	-1.19103e-10	-9.86846e-11	-9.29235e-11	-7.40559e-10	-7.67345e-11	-3.57912e-10	-2.58023e-10	-9.39361e-11			115	-3.7026e-10	-3.1189e-10	-2.82913e-10	-2.02371e-09	-2.37616e-10	-1.01672e-09	-6.90798e-10	-2.83073e-10			115	-7.29787e-11	-6.74921e-11	-4.43991e-11	-5.66071e-10	-4.04234e-11	-3.95331e-10	-9.90164e-11	-5.29547e-11
116	-2.27948e-11	-1.88834e-11	-1.77596e-11	-1.27419e-10	-1.46602e-11	-6.15873e-11	-4.43447e-11	-1.72945e-11			116	-7.07456e-11	-5.95929e-11	-5.40562e-11	-3.8667e-10	-4.54013e-11	-1.94264e-10	-1.31991e-10	-5.40869e-11			116	-1.3944e-11	-1.28957e-11	-8.48334e-12	-1.08159e-10	-7.72369e-12	-7.61645e-11	-1.89191e-11	-1.01181e-11
117	0	0	0	-2.43507e-11	0	-1.18001e-11	-8.49341e-12	0			117	-1.35173e-11	-1.13864e-11	-1.03285e-11	-7.3881e-11	-8.67482e-12	-3.71181e-11	-2.52195e-11	-1.03344e-11			117	-2.66428e-12	-2.46399e-12	-1.62091e-12	-2.0666e-11	-1.47576e-12	-1.46796e-11	-3.61486e-12	-1.93327e-12
118	0	0	0	0	0	0	0	0			118	-2.58276e-12	-2.17561e-12	-1.97347e-12	-1.41164e-11	-1.6575e-12	-7.09218e-12	-4.81869e-12	-1.9746e-12			118	-5.09064e-13	-4.70795e-13	-3.09708e-13	-3.94865e-12	-2.81974e-13	-2.91962e-12	-6.90692e-13	-3.6939e-13
119	0	0	0	0	0	0	0	0			119	-4.93487e-13	-4.15693e-13	-3.77071e-13	-2.69723e-12	-3.16698e-13	-1.35511e-12	-9.20707e-13	-3.77287e-13			119	-9.72668e-14	-8.99548e-14	-5.91759e-14	-7.54469e-13	-5.38768e-14	-5.88521e-13	-1.31971e-13	-7.05794e-14
120	0	0	0	0	0	0	0	0			120	-9.42904e-14	-7.94266e-14	-7.20471e-14	-5.1536e-13	-6.05114e-14	-2.58921e-13	-1.75919e-13	-7.20884e-14			120	-1.85848e-14	-1.71877e-14	-1.13068e-14	-1.44156e-13	-1.02942e-14	-1.18631e-13	-2.52156e-14	-1.34856e-14
121	0	0	0	0	0	0	0	0			121	-1.80161e-14	-1.51761e-14	-1.3766e-14	-9.84698e-14	-1.15619e-14	-4.94721e-14	-3.36129e-14	-1.3774e-14			121	-3.55098e-15	-3.28405e-15	-2.16038e-15	-2.7544e-14	-1.96692e-15	-2.39129e-14	-4.81795e-15	-2.57671e-15
122	0	0	0	0	0	0	0	0			122	-3.44232e-15	-2.89969e-15	-2.63028e-15	-1.88146e-14	-2.20913e-15	-9.45264e-15	-6.42242e-15	-2.6318e-15			122	-6.78486e-16	-6.27484e-16	-4.12784e-16	-5.26283e-15	-3.75819e-16	-4.82023e-15	-9.20565e-16	-4.92332e-16
123	0	0	0	0	0	0	0	0			123	-6.57724e-16	-5.54044e-16	-5.02568e-16	-3.59491e-15	-4.22098e-16	-1.80612e-15	-1.22713e-15	-5.02858e-16			123	-1.29638e-16	-1.19894e-16	-7.88707e-17	-1.00557e-15	-7.18076e-17	-9.71636e-16	-1.75892e-16	-9.40701e-17
124	0	0	0	0	0	0	0	0			124	-1.25671e-16	-1.05861e-16	-9.60256e-17	-6.8688e-16	-8.06503e-17	-3.45096e-16	-2.34468e-16	-9.60813e-17			124	-2.47699e-17	-2.29081e-17	-1.50698e-17	-1.92134e-16	-1.37203e-17	-1.95857e-16	-3.36078e-17	-1.7974e-17
125	0	0	0	0	0	0	0	0			125	-2.4012e-17	-2.02269e-17	-1.83476e-17	-1.31242e-16	-1.54098e-17	-6.59377e-17	-4.47998e-17	-1.83583e-17			125	-4.73279e-18	-4.37705e-18	-2.8794e-18	-3.67111e-17	-2.62153e-18	-3.94798e-17	-6.42143e-18	-3.4343e-18
126	0	0	0	0	0	0	0	0			126	-4.58796e-18	-3.86477e-18	-3.50568e-18	-2.50764e-17	-2.94435e-18	-1.25987e-17	-8.5599e-18	-3.50773e-18			126	-9.04293e-19	-8.36324e-19	-5.50166e-19	-7.01439e-18	-5.00895e-19	-7.95811e-18	-1.22694e-18	-6.56193e-19
127	0	0	0	0	0	0	0	0			127	-8.76621e-19	-7.38441e-19	-6.69831e-19	-4.79136e-18	-5.62577e-19	-2.40725e-18	-1.63554e-18	-6.70223e-19			127	-1.72783e-19	-1.59796e-19	-1.0512e-19	-1.34024e-18	-9.5706e-20	-1.60415e-18	-2.34432e-19	-1.25379e-19
128	0	0	0	0	0	0	0	0			128	-1.67496e-19	-1.41094e-19	-1.27985e-19	-9.15484e-19	-1.07492e-19	-4.59953e-19	-3.12503e-19	-1.2806e-19			128	-3.30136e-20	-3.05323e-20	-2.00854e-20	-2.5608e-19	-1.82865e-20	-3.23356e-19	-4.47929e-20	-2.39562e-20
129	0	0	0	0	0	0	0	0			129	-3.20034e-20	-2.69589e-20	-2.4454e-20	-1.74922e-19	-2.05384e-20	-8.78835e-20	-5.97099e-20	-2.44684e-20			129	-6.30791e-21	-5.83382e-21	-3.83771e-21	-4.89291e-20	-3.49401e-21	-6.51803e-20	-8.55859e-21	-4.57733e-21
130	0	0	0	0	0	0	0	0			130	-6.11489e-21	-5.15104e-21	-4.67244e-21	-3.34223e-20	-3.92427e-21	-1.67919e-20	-1.14088e-20	-4.67519e-21			130	-1.20525e-21	-1.11467e-21	-7.33271e-22	-9.34889e-21	-6.67599e-22	-1.31387e-20	-1.63529e-21	-8.74592e-22
131	0	0	0	0	0	0	0	0			131	-1.16837e-21	-9.84209e-22	-8.92763e-22	-6.386e-21	-7.4981e-22	-3.20844e-21	-2.17987e-21	-8.93291e-22			131	-2.30287e-22	-2.1298e-22	-1.40106e-22	-1.78629e-21	-1.27558e-22	-2.64842e-21	-3.12455e-22	-1.67109e-22
132	0	0	0	0	0	0	0	0			132	-2.2324e-22	-1.88053e-22	-1.7058e-22	-1.22017e-21	-1.43266e-22	-6.13038e-22	-4.16509e-22	-1.70681e-22			132	-4.40009e-23	-4.06941e-23	-2.67701e-23	-3.41307e-22	-2.43725e-23	-5.33854e-22	-5.97007e-23	-3.19295e-23
133	0	0	0	0	0	0	0	0			133	-4.26545e-23	-3.59313e-23	-3.25928e-23	-2.33138e-22	-2.73738e-23	-1.17133e-22	-7.95823e-23	-3.26122e-23			133	-8.40725e-24	-7.77543e-24	-5.11497e-24	-6.52135e-23	-4.65685e-24	-1.07611e-22	-1.1407e-23	-6.10078e-24
134	0	0	0	0	0	0	0	0			134	-8.14998e-24	-6.8654e-24	-6.22751e-24	-4.45458e-23	-5.23031e-24	-2.23807e-23	-1.52058e-23	-6.23122e-24			134	-1.60637e-24	-1.48565e-24	-9.77317e-25	-1.24604e-23	-8.89784e-25	-2.16917e-23	-2.17954e-24	-1.16568e-24
135	0	0	0	0	0	0	0	0			135	-1.55722e-24	-1.31177e-24	-1.18989e-24	-8.51136e-24	-9.99355e-25	-4.27629e-24	-2.90537e-24	-1.1906e-24			135	-3.06929e-25	-2.83864e-25	-1.86736e-25	-2.3808e-24	-1.70011e-25	-4.3725e-24	-4.16444e-25	-2.22727e-25
136	0	0	0	0	0	0	0	0			136	-2.97537e-25	-2.50641e-25	-2.27352e-25	-1.62627e-24	-1.90947e-25	-8.17073e-25	-5.55129e-25	-2.27489e-25			136	-5.86449e-26	-5.42379e-26	-3.56797e-26	-4.549e-25	-3.2484e-26	-8.81383e-25	-7.957e-26	-4.25565e-26
137	0	0	0	0	0	0	0	0			137	-5.68503e-26	-4.789e-26	-4.34402e-26	-3.10731e-25	-3.64842e-26	-1.56119e-25	-1.06068e-25	-4.34663e-26			137	-1.12053e-26	-1.03632e-26	-6.81732e-27	-8.69177e-26	-6.20671e-27	-1.77664e-25	-1.52034e-26	-8.13128e-27
138	0	0	0	0	0	0	0	0			138	-1.08624e-26	-9.15034e-27	-8.30013e-27	-5.93713e-26	-6.97102e-27	-2.98296e-26	-2.02665e-26	-8.30513e-27			138	-2.14099e-27	-1.98011e-27	-1.30259e-27	-1.66074e-26	-1.18591e-27	-3.58126e-26	-2.90492e-27	-1.55365e-27
139	0	0	0	0	0	0	0	0			139	-2.07547e-27	-1.74836e-27	-1.58591e-27	-1.13441e-26	-1.33195e-27	-5.69956e-27	-3.87232e-27	-1.58686e-27			139	-4.09078e-28	-3.78339e-28	-2.48885e-28	-3.17317e-27	-2.26593e-28	-7.2189e-27	-5.55044e-28	-2.96856e-28
140	0	0	0	0	0	0	0	0			140	-3.9656e-28	-3.34059e-28	-3.03019e-28	-2.16751e-27	-2.54496e-28	-1.08902e-27	-7.39884e-28	-3.03203e-28			140	-7.81625e-29	-7.22893e-29	-4.75545e-29	-6.06298e-28	-4.3295e-29	-1.45515e-27	-1.06052e-28	-5.67204e-29
141	0	0	0	0	0	0	0	0			141	-7.57707e-29	-6.38287e-29	-5.78979e-29	-4.14147e-28	-4.86265e-29	-2.08079e-28	-1.4137e-28	-5.79331e-29			141	-1.49345e-29	-1.38123e-29	-9.08624e-30	-1.15845e-28	-8.27237e-30	-2.9332e-28	-2.02634e-29	-1.08376e-29
142	0	0	0	0	0	0	0	0			142	-1.44775e-29	-1.21958e-29	-1.10626e-29	-7.91311e-29	-9.29106e-30	-3.97577e-29	-2.70115e-29	-1.10693e-29			142	-2.85353e-30	-2.63913e-30	-1.73611e-30	-2.21346e-29	-1.5806e-30	-5.91259e-29	-3.87173e-30	-2.07074e-30
143	0	0	0	0	0	0	0	0			143	-2.76621e-30	-2.33025e-30	-2.11372e-30	-1.51196e-29	-1.77524e-30	-7.59652e-30	-5.16109e-30	-2.11501e-30			143	-5.45224e-31	-5.04258e-31	-3.31719e-31	-4.22925e-30	-3.02005e-31	-1.19183e-29	-7.39771e-31	-3.95657e-31
144	0	0	0	0	0	0	0	0			144	-1	-1	-1	-1	-1	-1	-1	-1			144	-0.21787	-0.21787	-0.21787	-0.21787	-0.21787	-0.21787	-0.21787	-0.21787
145	0	0	0	0	0	0	0	0			145	-1	-1	-1	-1	-1	-1	-1	-1			145	-0.21787	-0.21787	-0.21787	-0.21787	-0.21787	-0.21787	-0.21787	-0.21787
146	0	0	0	0	0	0	0	0			146	-1	-1	-1	-1	-1	-1	-1	-1			146	-0.21787	-0.21787	-0.21787	-0.21787	-0.21787	-0.21787	-0.21787	-0.21787
147	0	0	0	0	0	0	0	0			147	-1	-1	-1	-1	-1	-1	-1	-1			147	-0.21787	-0.21787	-0.21787	-0.21787	-0.21787	-0.21787	-0.21787	-0.21787
148	0	0	-0.232442	0	-0.232442	0	0	0			148	-1	-1	-1	-1	-1	-1	-1	-1			148	-0.21787	-0.21787	-0.21787	-0.21787	-0.21787	-0.21787	-0.21787	-0.21787
149	-0.232442	-0.232442	-0.232442	0	-0.232442	0	-0.232442	-0.232442			149	-1	-1	-1	-1	-1	-1	-1	-1			149	-0.379194	-0.374682	-0.228006	-0.21787	-0.223499	-0.21787	-0.365937	-0.301291
150	-0.185567	-0.179796	-0.148658	-0.232442	-0.139056	-0.232442	-0.194314	-0.169894			150	-0.596674	-0.547018	-0.427681	-1	-0.396407	-1	-0.671934	-0.486934			150	-0.121839	-0.118223	-0.0729857	-0.364861	-0.0703556	-0.310761	-0.122337	-0.0945503
151	-0.0497379	-0.0441015	-0.0361061	-0.144529	-0.0324269	-0.104182	-0.0602847	-0.0394919			151	-0.140295	-0.125689	-0.100654	-0.407006	-0.0911896	-0.29444	-0.167999	-0.111691			151	-0.0282296	-0.0269257	-0.0169075	-0.0995313	-0.0160362	-0.0793146	-0.0294894	-0.021484
152	-0.00996047	-0.00878684	-0.00723164	-0.0312608	-0.00646313	-0.0215393	-0.0122603	-0.00786445			152	-0.0280368	-0.0249969	-0.0201166	-0.0865104	-0.0181409	-0.0606442	-0.0339965	-0.0222014			152	-0.00562815	-0.00534372	-0.00337089	-0.0210202	-0.0031832	-0.0162783	-0.00594936	-0.00426148
153	-0.00192086	-0.00169278	-0.00139465	-0.0061105	-0.00124521	-0.00418112	-0.00237081	-0.00151493			153	-0.00540457	-0.00481388	-0.00387788	-0.016892	-0.00349375	-0.0117636	-0.00657027	-0.00427508			153	-0.0010844	-0.00102865	-0.000649489	-0.00409997	-0.000612782	-0.00315527	-0.00114908	-0.000820239
154	-0.000367674	-0.000323952	-0.000266954	-0.0011727	-0.000238302	-0.000801332	-0.000454037	-0.000289911			154	-0.00103441	-0.00092118	-0.000742211	-0.00324115	-0.000668567	-0.00225423	-0.00125814	-0.00081806			154	-0.000207531	-0.000196827	-0.000124298	-0.000786518	-0.000117253	-0.000604551	-0.000220011	-0.000156944
155	-7.02754e-05	-6.19164e-05	-5.10244e-05	-0.000224259	-4.55462e-05	-0.0001532	-8.67912e-05	-5.54099e-05			155	-0.000197709	-0.000176061	-0.000141861	-0.000619788	-0.00012778	-0.000430956	-0.000240495	-0.000156352			155	-3.96651e-05	-3.7618e-05	-2.3757e-05	-0.000150395	-2.24096e-05	-0.000115573	-4.20542e-05	-2.99955e-05
156	-1.34284e-05	-1.18311e-05	-9.7499e-06	-4.28562e-05	-8.70302e-06	-2.92753e-05	-1.65846e-05	-1.05878e-05			156	-3.77786e-05	-3.36419e-05	-2.71071e-05	-0.000118442	-2.44164e-05	-8.23517e-05	-4.59551e-05	-2.98758e-05			156	-7.57926e-06	-7.18807e-06	-4.53952e-06	-2.87403e-05	-4.28203e-06	-2.20848e-05	-8.03591e-06	-5.73155e-06
157	-2.5658e-06	-2.26059e-06	-1.86294e-06	-8.18881e-06	-1.66291e-06	-5.59377e-06	-3.16887e-06	-2.02304e-06			157	-7.21844e-06	-6.42804e-06	-5.17942e-06	-2.26314e-05	-4.66528e-06	-1.57353e-05	-8.78079e-06	-5.70844e-06			157	-1.44819e-06	-1.37344e-06	-8.67378e-07	-5.49159e-06	-8.18177e-07	-4.21984e-06	-1.53544e-06	-1.09514e-06
158	-4.90248e-07	-4.31933e-07	-3.55954e-07	-1.56465e-06	-3.17732e-07	-1.06881e-06	-6.05479e-07	-3.86543e-07			158	-1.37923e-06	-1.22821e-06	-9.89637e-07	-4.32421e-06	-8.91397e-07	-3.00656e-06	-1.67775e-06	-1.09072e-06			158	-2.76706e-07	-2.62424e-07	-1.65731e-07	-1.04929e-06	-1.56329e-07	-8.06289e-07	-2.93379e-07	-2.09249e-07
159	-9.36717e-08	-8.25298e-08	-6.80123e-08	-2.98959e-07	-6.07091e-08	-2.04218e-07	-1.15689e-07	-7.3857e-08			159	-2.6353e-07	-2.34675e-07	-1.8909e-07	-8.2623e-07	-1.70319e-07	-5.74465e-07	-3.20569e-07	-2.08404e-07			159	-5.28702e-08	-5.01416e-08	-3.16662e-08	-2.00488e-07	-2.98699e-08	-1.54058e-07	-5.60559e-08	-3.99814e-08
160	-1.78979e-08	-1.5769e-08	-1.29951e-08	-5.71222e-08	-1.15997e-08	-3.90199e-08	-2.21048e-08	-1.41119e-08			160	-5.03527e-08	-4.48395e-08	-3.61296e-08	-1.57868e-07	-3.25429e-08	-1.09763e-07	-6.12511e-08	-3.98198e-08			160	-1.01019e-08	-9.58057e-09	-6.05048e-09	-3.83073e-08	-5.70724e-09	-2.94359e-08	-1.07106e-08	-7.63926e-09
161	-3.4198e-09	-3.01302e-09	-2.48299e-09	-1.09144e-08	-2.21637e-09	-7.45551e-09	-4.22359e-09	-2.69642e-09			161	-9.62089e-09	-8.56749e-09	-6.9033e-09	-3.0164e-08	-6.21798e-09	-2.09725e-08	-1.17033e-08	-7.60839e-09			161	-1.93017e-09	-1.83056e-09	-1.15607e-09	-7.3194e-09	-1.09048e-09	-5.62434e-09	-2.04648e-09	-1.45964e-09
162	-6.53442e-10	-5.75713e-10	-4.74429e-10	-2.08549e-09	-4.23508e-10	-1.42458e-09	-8.06971e-10	-5.15166e-10			162	-1.83826e-09	-1.63699e-09	-1.31902e-09	-5.76345e-09	-1.18807e-09	-4.00722e-09	-2.23614e-09	-1.45374e-09			162	-3.68798e-10	-3.49767e-10	-2.2089e-10	-1.39852e-09	-2.08358e-10	-1.07464e-09	-3.91021e-10	-2.78893e-10
163	-1.12391e-10	-9.90589e-11	-8.16227e-11	-3.98443e-10	-7.28222e-11	-2.7226e-10	-1.43946e-10	-9.18634e-11			163	-3.51237e-10	-3.12781e-10	-2.52025e-10	-1.10123e-09	-2.27004e-10	-7.65662e-10	-4.2726e-10	-2.77766e-10			163	-7.04663e-11	-6.68301e-11	-4.22056e-11	-2.67216e-10	-3.9811e-11	-2.05333e-10	-7.47125e-11	-5.32883e-11
164	-2.14702e-11	-1.89012e-11	-1.55694e-11	-6.8517e-11	-1.39013e-11	-4.68526e-11	-2.65562e-11	-1.69336e-11			164	-6.7111e-11	-5.97633e-11	-4.81545e-11	-2.10412e-10	-4.33737e-11	-1.46295e-10	-8.16367e-11	-5.30729e-11			164	-1.3464e-11	-1.27692e-11	-8.06425e-12	-5.10572e-11	-7.60669e-12	-3.9233e-11	-1.42753e-11	-1.01818e-11
165	0	0	0	-1.30697e-11	0	-8.92199e-12	0	0			165	-1.28229e-11	-1.1419e-11	-9.20091e-12	-4.02035e-11	-8.28742e-12	-2.79527e-11	-1.55983e-11	-1.01407e-11			165	-2.57257e-12	-2.43983e-12	-1.54084e-12	-9.75553e-12	-1.45341e-12	-7.49626e-12	-2.72759e-12	-1.94544e-12
166	0	0	0	0	0	0	0	0			166	-2.45007e-12	-2.18183e-12	-1.75802e-12	-7.6817e-12	-1.58348e-12	-5.34093e-12	-2.98038e-12	-1.93758e-12			166	-4.91541e-13	-4.66179e-13	-2.94409e-13	-1.86399e-12	-2.77703e-13	-1.43231e-12	-5.21162e-13	-3.71717e-13
167	0	0	0	0	0	0	0	0			167	-4.68135e-13	-4.16883e-13	-3.35906e-13	-1.46775e-12	-3.02555e-13	-1.02049e-12	-5.69462e-13	-3.70215e-13			167	-9.39187e-14	-8.90729e-14	-5.62528e-14	-3.56154e-13	-5.30608e-14	-2.73673e-13	-9.95784e-14	-7.10241e-14
168	0	0	0	0	0	0	0	0			168	-8.94467e-14	-7.96541e-14	-6.41817e-14	-2.80443e-13	-5.78092e-14	-1.94986e-13	-1.08807e-13	-7.07371e-14			168	-1.79451e-14	-1.70192e-14	-1.07483e-14	-6.80506e-14	-1.01383e-14	-5.22907e-14	-1.90265e-14	-1.35706e-14
169	0	0	0	0	0	0	0	0			169	-1.70906e-14	-1.52195e-14	-1.22632e-14	-5.35844e-14	-1.10456e-14	-3.72561e-14	-2.07898e-14	-1.35158e-14			169	-3.42876e-15	-3.25187e-15	-2.05367e-15	-1.30025e-14	-1.93713e-15	-9.99121e-15	-3.63539e-15	-2.59294e-15
170	0	0	0	0	0	0	0	0			170	-3.2655e-15	-2.908e-15	-2.34314e-15	-1.02384e-14	-2.11049e-15	-7.11853e-15	-3.97231e-15	-2.58246e-15			170	-6.55134e-16	-6.21335e-16	-3.92396e-16	-2.48439e-15	-3.70127e-16	-1.90902e-15	-6.94615e-16	-4.95434e-16
171	0	0	0	0	0	0	0	0			171	-6.23939e-16	-5.55634e-16	-4.47705e-16	-1.95626e-15	-4.0325e-16	-1.36014e-15	-7.58991e-16	-4.93432e-16			171	-1.25177e-16	-1.18719e-16	-7.49753e-17	-4.74694e-16	-7.07203e-17	-3.64758e-16	-1.3272e-16	-9.46628e-17
172	0	0	0	0	0	0	0	0			172	-1.19216e-16	-1.06165e-16	-8.55431e-17	-3.73783e-16	-7.70491e-17	-2.59883e-16	-1.4502e-16	-9.42803e-17			172	-2.39175e-17	-2.26837e-17	-1.43256e-17	-9.07e-17	-1.35125e-17	-6.96944e-17	-2.53589e-17	-1.80873e-17
173	0	0	0	0	0	0	0	0			173	-2.27786e-17	-2.0285e-17	-1.63448e-17	-7.1419e-17	-1.47218e-17	-4.96558e-17	-2.77091e-17	-1.80142e-17			173	-4.56992e-18	-4.33418e-18	-2.73719e-18	-1.73301e-17	-2.58184e-18	-1.33165e-17	-4.84533e-18	-3.45594e-18
174	0	0	0	0	0	0	0	0			174	-4.35231e-18	-3.87587e-18	-3.123e-18	-1.36461e-17	-2.81289e-18	-9.48776e-18	-5.29438e-18	-3.44198e-18			174	-8.73175e-19	-8.28133e-19	-5.22997e-19	-3.31127e-18	-4.93312e-19	-2.5444e-18	-9.25797e-19	-6.60328e-19
175	0	0	0	0	0	0	0	0			175	-8.31597e-19	-7.40564e-19	-5.96713e-19	-2.60736e-18	-5.37459e-19	-1.81283e-18	-1.0116e-18	-6.5766e-19			175	-1.66838e-19	-1.58232e-19	-9.99292e-20	-6.32686e-19	-9.42571e-20	-4.86159e-19	-1.76892e-19	-1.26169e-19
176	0	0	0	0	0	0	0	0			176	-1.58893e-19	-1.415e-19	-1.14014e-19	-4.9819e-19	-1.02692e-19	-3.46378e-19	-1.93286e-19	-1.25659e-19			176	-3.18777e-20	-3.02334e-20	-1.90935e-20	-1.20888e-19	-1.80097e-20	-9.28905e-20	-3.37988e-20	-2.41072e-20
177	0	0	0	0	0	0	0	0			177	-3.03598e-20	-2.70364e-20	-2.17848e-20	-9.51894e-20	-1.96214e-20	-6.61826e-20	-3.69313e-20	-2.40098e-20			177	-6.09087e-21	-5.77671e-21	-3.64821e-21	-2.30981e-20	-3.44112e-21	-1.77486e-20	-6.45795e-21	-4.60617e-21
178	0	0	0	0	0	0	0	0			178	-5.80084e-21	-5.16586e-21	-4.16242e-21	-1.81879e-20	-3.74906e-21	-1.26455e-20	-7.05646e-21	-4.58756e-21			178	-1.16378e-21	-1.10376e-21	-6.97065e-22	-4.41336e-21	-6.57494e-22	-3.39124e-21	-1.23392e-21	-8.80103e-22
179	0	0	0	0	0	0	0	0			179	-1.10837e-21	-9.87044e-22	-7.95316e-22	-3.47517e-21	-7.16334e-22	-2.41619e-21	-1.34828e-21	-8.76547e-22			179	-2.22364e-22	-2.10896e-22	-1.33188e-22	-8.43264e-22	-1.25627e-22	-6.47965e-22	-2.35766e-22	-1.68162e-22
180	0	0	0	0	0	0	0	0			180	-2.11776e-22	-1.88595e-22	-1.51961e-22	-6.64003e-22	-1.3687e-22	-4.61662e-22	-2.57616e-22	-1.67482e-22			180	-4.24871e-23	-4.02959e-23	-2.54484e-23	-1.61123e-22	-2.40036e-23	-1.23807e-22	-4.50478e-23	-3.21307e-23
181	0	0	0	0	0	0	0	0			181	-4.0464e-23	-3.60349e-23	-2.90353e-23	-1.26871e-22	-2.61517e-23	-8.82099e-23	-4.92228e-23	-3.20009e-23			181	-8.11802e-24	-7.69935e-24	-4.86243e-24	-3.07858e-23	-4.58637e-24	-2.36558e-23	-8.6073e-24	-6.13923e-24
182	0	0	0	0	0	0	0	0			182	-7.73146e-24	-6.8852e-24	-5.54779e-24	-2.42414e-23	-4.99681e-24	-1.68543e-23	-9.405e-24	-6.11443e-24			182	-1.55111e-24	-1.47112e-24	-9.29067e-25	-5.88227e-24	-8.76319e-25	-4.51993e-24	-1.6446e-24	-1.17303e-24
183	0	0	0	0	0	0	0	0			183	-1.47725e-24	-1.31556e-24	-1.06002e-24	-4.63182e-24	-9.54741e-25	-3.22036e-24	-1.79702e-24	-1.16829e-24			183	-2.96371e-25	-2.81087e-25	-1.77517e-25	-1.12393e-24	-1.67438e-25	-8.63624e-25	-3.14234e-25	-2.24131e-25
184	0	0	0	0	0	0	0	0			184	-2.82259e-25	-2.51364e-25	-2.02538e-25	-8.85004e-25	-1.82422e-25	-6.15315e-25	-3.43356e-25	-2.23225e-25			184	-5.66276e-26	-5.37075e-26	-3.39183e-26	-2.1475e-25	-3.19924e-26	-1.65013e-25	-6.00407e-26	-4.28247e-26
185	0	0	0	0	0	0	0	0			185	-5.39312e-26	-4.80283e-26	-3.86991e-26	-1.69098e-25	-3.48554e-26	-1.17568e-25	-6.56051e-26	-4.26517e-26			185	-1.08198e-26	-1.02619e-26	-6.48078e-27	-4.10323e-26	-6.11279e-27	-3.15291e-26	-1.1472e-26	-8.18254e-27
186	0	0	0	0	0	0	0	0			186	-1.03046e-26	-9.17679e-27	-7.39425e-27	-3.23097e-26	-6.65983e-27	-2.24638e-26	-1.25352e-26	-8.14947e-27			186	-2.06735e-27	-1.96075e-27	-1.23829e-27	-7.84007e-27	-1.16797e-27	-6.02428e-27	-2.19195e-27	-1.56344e-27
187	0	0	0	0	0	0	0	0			187	-1.96891e-27	-1.75341e-27	-1.41282e-27	-6.17343e-27	-1.27249e-27	-4.29217e-27	-2.3951e-27	-1.55712e-27			187	-3.95008e-28	-3.74641e-28	-2.366e-28	-1.49801e-27	-2.23164e-28	-1.15106e-27	-4.18817e-28	-2.98727e-28
188	0	0	0	0	0	0	0	0			188	-3.76199e-28	-3.35025e-28	-2.69949e-28	-1.17956e-27	-2.43135e-28	-8.20107e-28	-4.57632e-28	-2.9752e-28			188	-7.54742e-29	-7.15828e-29	-4.52072e-29	-2.86225e-28	-4.264e-29	-2.19934e-28	-8.00235e-29	-5.7078e-29
189	0	0	0	0	0	0	0	0			189	-7.18804e-29	-6.40134e-29	-5.15792e-29	-2.25379e-28	-4.64559e-29	-1.56698e-28	-8.74399e-29	-5.68473e-29			189	-1.44209e-29	-1.36774e-29	-8.63777e-30	-5.46891e-29	-8.14723e-30	-4.20228e-29	-1.52901e-29	-1.09059e-29
190	0	0	0	0	0	0	0	0			190	-1.37342e-29	-1.22311e-29	-9.85526e-30	-4.30633e-29	-8.87633e-30	-2.99404e-29	-1.67072e-29	-1.08618e-29			190	-2.7554e-30	-2.61334e-30	-1.65042e-30	-1.04495e-29	-1.55669e-30	-8.02931e-30	-2.92148e-30	-2.0838e-30
191	0	0	0	0	0	0	0	0			191	-2.62419e-30	-2.337e-30	-1.88305e-30	-8.22814e-30	-1.696e-30	-5.72072e-30	-3.19224e-30	-2.07538e-30			191	-5.26474e-31	-4.99332e-31	-3.15347e-31	-1.99659e-30	-2.97437e-31	-1.53416e-30	-5.58208e-31	-3.98152e-31
192	0	0	0	0	0	0	0	0			192	-1	-1	-1	-1	-1	-1	-1	-1			192	-0.21787	-0.21787	-0.21787	-0.21787	-0.21787	-0.21787	-0.21787	-0.21787
193	0	0	0	0	0	0	0	0			193	-1	-1	-1	-1	-1	-1	-1	-1			193	-0.21787	-0.21787	-0.21787	-0.21787	-0.21787	-0.21787	-0.21787	-0.21787
194	0	0	0	0	0	0	0	0			194	-1	-1	-1	-1	-1	-1	-1	-1			194	-0.21787	-0.21787	-0.21787	-0.21787	-0.21787	-0.21787	-0.21787	-0.21787
195	0	0	0	0	0	0	0	0			195	-1	-1	-1	-1	-1	-1	-1	-1			195	-0.21787	-0.21787	-0.21787	-0.21787	-0.21787	-0.21787	-0.21787	-0.21787
196	0	0	-0.232442	0	-0.232442	0	0	0			196	-1	-1	-1	-1	-1	-1	-1	-1			196	-0.21787	-0.21787	-0.21787	-0.21787	-0.21787	-0.21787	-0.21787	-0.21787
197	-0.232442	-0.232442	-0.232442	-0.0995659	-0.232327	-0.217176	-0.232442	-0.232442			197	-1	-1	-1	-1	-0.999007	-1	-1	-1			197	-0.373935	-0.3708	-0.228673	-0.21787	-0.225284	-0.21787	-0.351936	-0.30613
198	-0.184059	-0.179914	-0.135345	-0.232442	-0.129565	-0.230498	-0.183882	-0.166972			198	-0.583702	-0.54803	-0.388745	-1	-0.371147	-0.98327	-0.582174	-0.47931			198	-0.11958	-0.117046	-0.0715019	-0.245021	-0.0697072	-0.223521	-0.113738	-0.0956989
199	-0.0481621	-0.0442627	-0.0315171	-0.102781	-0.029624	-0.0876452	-0.0489852	-0.0385968			199	-0.136251	-0.125997	-0.0891843	-0.287913	-0.084156	-0.246075	-0.13805	-0.109527			199	-0.0275706	-0.0266721	-0.016217	-0.0620797	-0.015672	-0.0550313	-0.0264816	-0.0216702
200	-0.00963023	-0.00882038	-0.00627402	-0.0212663	-0.00588251	-0.0178838	-0.00982607	-0.00767883			200	-0.0271893	-0.0250617	-0.0177215	-0.0591887	-0.0166828	-0.050063	-0.0276294	-0.0217516			200	-0.00548923	-0.00529412	-0.00321557	-0.0127155	-0.00310058	-0.0111607	-0.00528702	-0.00429476
201	-0.0018566	-0.0016993	-0.00120847	-0.00412655	-0.00113249	-0.0034622	-0.00189555	-0.00147888			201	-0.00523966	-0.00482651	-0.00341219	-0.0114768	-0.00321066	-0.00968604	-0.00532766	-0.0041877			201	-0.00105734	-0.00101914	-0.00061888	-0.00246366	-0.000596479	-0.00215793	-0.00101897	-0.000826501
202	-0.000355352	-0.000325203	-0.000231262	-0.000790813	-0.0002167	-0.0006632	-0.000362853	-0.000283001			202	-0.00100279	-0.000923605	-0.000652932	-0.0021991	-0.000614312	-0.00185519	-0.00101975	-0.000801309			202	-0.000202341	-0.000195007	-0.000118415	-0.000472	-0.000114119	-0.00041326	-0.000195019	-0.000158137
203	-6.79195e-05	-6.21556e-05	-4.42004e-05	-0.000151187	-4.14164e-05	-0.000126779	-6.93549e-05	-5.40888e-05			203	-0.000191663	-0.000176525	-0.000124791	-0.000420411	-0.000117408	-0.000354635	-0.00019491	-0.000153149			203	-3.86728e-05	-3.72703e-05	-2.26317e-05	-9.02316e-05	-2.18101e-05	-7.89965e-05	-3.72742e-05	-3.02232e-05
204	-1.29782e-05	-1.18768e-05	-8.44587e-06	-2.88904e-05	-7.91385e-06	-2.42261e-05	-1.32526e-05	-1.03353e-05			204	-3.66233e-05	-3.37307e-05	-2.38453e-05	-8.03363e-05	-2.24343e-05	-6.77663e-05	-3.72439e-05	-2.92637e-05			204	-7.38964e-06	-7.12165e-06	-4.32447e-06	-1.72422e-05	-4.16746e-06	-1.50952e-05	-7.12244e-06	-5.77504e-06
205	-2.47978e-06	-2.26934e-06	-1.61378e-06	-5.52021e-06	-1.51212e-06	-4.62897e-06	-2.53221e-06	-1.97479e-06			205	-6.99769e-06	-6.44502e-06	-4.55618e-06	-1.53502e-05	-4.28656e-06	-1.29484e-05	-7.11631e-06	-5.59147e-06			205	-1.41195e-06	-1.36075e-06	-8.26287e-07	-3.29454e-06	-7.96285e-07	-2.88429e-06	-1.36091e-06	-1.10345e-06
206	-4.73812e-07	-4.33605e-07	-3.08346e-07	-1.05475e-06	-2.88921e-07	-8.84464e-07	-4.83832e-07	-3.77325e-07			206	-1.33705e-06	-1.23146e-06	-8.70554e-07	-2.93297e-06	-8.19036e-07	-2.47406e-06	-1.35972e-06	-1.06837e-06			206	-2.69783e-07	-2.60001e-07	-1.57879e-07	-6.2949e-07	-1.52147e-07	-5.51105e-07	-2.6003e-07	-2.10836e-07
207	-9.05313e-08	-8.28493e-08	-5.89158e-08	-2.01531e-07	-5.52042e-08	-1.68995e-07	-9.24462e-08	-7.20955e-08			207	-2.55471e-07	-2.35296e-07	-1.66337e-07	-5.60403e-07	-1.56493e-07	-4.72721e-07	-2.59803e-07	-2.04133e-07			207	-5.15474e-08	-4.96786e-08	-3.01661e-08	-1.20277e-07	-2.90707e-08	-1.053e-07	-4.9684e-08	-4.02845e-08
208	-1.72978e-08	-1.58301e-08	-1.12571e-08	-3.85066e-08	-1.05479e-08	-3.229e-08	-1.76638e-08	-1.37753e-08			208	-4.88128e-08	-4.49582e-08	-3.17822e-08	-1.07076e-07	-2.99012e-08	-9.03231e-08	-4.96407e-08	-3.90036e-08			208	-9.84917e-09	-9.49213e-09	-5.76386e-09	-2.29813e-08	-5.55455e-09	-2.01197e-08	-9.49316e-09	-7.69717e-09
209	-3.30507e-09	-3.02471e-09	-2.1509e-09	-7.35751e-09	-2.01541e-09	-6.16965e-09	-3.37502e-09	-2.63209e-09			209	-9.32667e-09	-8.5902e-09	-6.07264e-09	-2.04591e-08	-5.71323e-09	-1.72581e-08	-9.48488e-09	-7.45243e-09			209	-1.88188e-09	-1.81367e-09	-1.10131e-09	-4.39104e-09	-1.06131e-09	-3.84429e-09	-1.81386e-09	-1.4707e-09
210	-6.31494e-10	-5.77882e-10	-4.10954e-10	-1.40578e-09	-3.85055e-10	-1.17881e-09	-6.44937e-10	-5.02954e-10			210	-1.78205e-09	-1.64134e-09	-1.1603e-09	-3.90911e-09	-1.09163e-09	-3.29751e-09	-1.81228e-09	-1.42394e-09			210	-3.59571e-10	-3.46539e-10	-2.10427e-10	-8.38995e-10	-2.02784e-10	-7.34531e-10	-3.46576e-10	-2.81006e-10
211	-1.08623e-10	-9.94268e-11	-7.33289e-11	-2.68551e-10	-6.86882e-11	-2.02781e-10	-1.15081e-10	-8.97486e-11			211	-3.40496e-10	-3.13611e-10	-2.217e-10	-7.46914e-10	-2.08578e-10	-6.30058e-10	-3.46274e-10	-2.72072e-10			211	-6.87033e-11	-6.62135e-11	-4.02065e-11	-1.60307e-10	-3.8746e-11	-1.40347e-10	-6.62205e-11	-5.36919e-11
212	-2.07833e-11	-1.90115e-11	-1.35271e-11	-4.6257e-11	-1.26444e-11	-3.87441e-11	-2.11541e-11	-1.65649e-11			212	-6.50586e-11	-5.9922e-11	-4.23604e-11	-1.42713e-10	-3.9853e-11	-1.20386e-10	-6.61627e-11	-5.19847e-11			212	-1.31271e-11	-1.26515e-11	-7.68227e-12	-3.06298e-11	-7.40321e-12	-2.68163e-11	-1.26528e-11	-1.02589e-11
213	0	0	0	-8.80238e-12	0	0	0	0			213	-1.24308e-11	-1.14493e-11	-8.09383e-12	-2.72682e-11	-7.61472e-12	-2.30022e-11	-1.26418e-11	-9.93273e-12			213	-2.5082e-12	-2.41733e-12	-1.46786e-12	-5.85245e-12	-1.41453e-12	-5.1238e-12	-2.41758e-12	-1.96017e-12
214	0	0	0	0	0	0	0	0			214	-2.37514e-12	-2.18764e-12	-1.54649e-12	-5.21013e-12	-1.45495e-12	-4.39504e-12	-2.41547e-12	-1.89785e-12			214	-4.79243e-13	-4.61881e-13	-2.80464e-13	-1.11823e-12	-2.70275e-13	-9.79007e-13	-4.61928e-13	-3.7453e-13
215	0	0	0	0	0	0	0	0			215	-4.53819e-13	-4.17994e-13	-2.95489e-13	-9.955e-13	-2.77997e-13	-8.39762e-13	-4.61525e-13	-3.62622e-13			215	-9.15689e-14	-8.8252e-14	-5.35885e-14	-2.1366e-13	-5.16415e-14	-1.8706e-13	-8.82609e-14	-7.15615e-14
216	0	0	0	0	0	0	0	0			216	-8.67112e-14	-7.98664e-14	-5.64594e-14	-1.9021e-13	-5.31169e-14	-1.60454e-13	-8.81839e-14	-6.92862e-14			216	-1.74961e-14	-1.68624e-14	-1.02392e-14	-4.0824e-14	-9.86716e-15	-3.57416e-14	-1.68641e-14	-1.36733e-14
217	0	0	0	0	0	0	0	0			217	-1.65679e-14	-1.52601e-14	-1.07877e-14	-3.63435e-14	-1.01491e-14	-3.0658e-14	-1.68493e-14	-1.32385e-14			217	-3.34298e-15	-3.22191e-15	-1.95641e-15	-7.80024e-15	-1.88532e-15	-6.82917e-15	-3.22223e-15	-2.61255e-15
218	0	0	0	0	0	0	0	0			218	-3.16563e-15	-2.91577e-15	-2.06122e-15	-6.94415e-15	-1.93918e-15	-5.85785e-15	-3.21941e-15	-2.52948e-15			218	-6.38743e-16	-6.15613e-16	-3.73813e-16	-1.49039e-15	-3.60228e-16	-1.30485e-15	-6.15673e-16	-4.9918e-16
219	0	0	0	0	0	0	0	0			219	-6.04858e-16	-5.57118e-16	-3.93838e-16	-1.32682e-15	-3.7052e-16	-1.11926e-15	-6.15136e-16	-4.83308e-16			219	-1.22045e-16	-1.17626e-16	-7.14246e-17	-2.84769e-16	-6.88289e-17	-2.49319e-16	-1.17637e-16	-9.53784e-17
220	0	0	0	0	0	0	0	0			220	-1.1557e-16	-1.06449e-16	-7.5251e-17	-2.53515e-16	-7.07953e-17	-2.13858e-16	-1.17534e-16	-9.23458e-17			220	-2.33191e-17	-2.24748e-17	-1.36472e-17	-5.44109e-17	-1.31512e-17	-4.76376e-17	-2.2477e-17	-1.8224e-17
221	0	0	0	0	0	0	0	0			221	-2.2082e-17	-2.03393e-17	-1.43783e-17	-4.84392e-17	-1.35269e-17	-4.08621e-17	-2.24574e-17	-1.76445e-17			221	-4.45558e-18	-4.29429e-18	-2.60757e-18	-1.03963e-17	-2.51279e-18	-9.10214e-18	-4.29469e-18	-3.48205e-18
222	0	0	0	0	0	0	0	0			222	-4.21921e-18	-3.88625e-18	-2.74726e-18	-9.25528e-18	-2.58458e-18	-7.80754e-18	-4.29094e-18	-3.37134e-18			222	-8.51328e-19	-8.20513e-19	-4.9823e-19	-1.98642e-18	-4.8012e-19	-1.73915e-18	-8.20589e-19	-6.65316e-19
223	0	0	0	0	0	0	0	0			223	-8.06165e-19	-7.42549e-19	-5.24921e-19	-1.76841e-18	-4.93836e-19	-1.49179e-18	-8.19873e-19	-6.44162e-19			223	-1.62663e-19	-1.56776e-19	-9.51972e-20	-3.79545e-19	-9.17366e-20	-3.32301e-19	-1.5679e-19	-1.27122e-19
224	0	0	0	0	0	0	0	0			224	-1.54034e-19	-1.41879e-19	-1.00297e-19	-3.37889e-19	-9.43574e-20	-2.85038e-19	-1.56654e-19	-1.2308e-19			224	-3.10801e-20	-2.99553e-20	-1.81894e-20	-7.25197e-20	-1.75281e-20	-6.3493e-20	-2.9958e-20	-2.42892e-20
225	0	0	0	0	0	0	0	0			225	-2.94313e-20	-2.7109e-20	-1.91638e-20	-6.45606e-20	-1.80289e-20	-5.44623e-20	-2.99319e-20	-2.35169e-20			225	-5.93847e-21	-5.72359e-21	-3.47546e-21	-1.38563e-20	-3.3491e-21	-1.21316e-20	-5.7241e-21	-4.64094e-21
226	0	0	0	0	0	0	0	0			226	-5.62344e-21	-5.17974e-21	-3.66164e-21	-1.23356e-20	-3.44478e-21	-1.04061e-20	-5.71911e-21	-4.49338e-21			226	-1.13466e-21	-1.09361e-21	-6.64058e-22	-2.64753e-21	-6.39914e-22	-2.318e-21	-1.09371e-21	-8.86745e-22
227	0	0	0	0	0	0	0	0			227	-1.07447e-21	-9.89698e-22	-6.99633e-22	-2.35696e-21	-6.58195e-22	-1.98831e-21	-1.09275e-21	-8.5855e-22			227	-2.168e-22	-2.08957e-22	-1.26882e-22	-5.05864e-22	-1.22268e-22	-4.42902e-22	-2.08975e-22	-1.6943e-22
228	0	0	0	0	0	0	0	0			228	-2.05299e-22	-1.89102e-22	-1.33679e-22	-4.50345e-22	-1.25762e-22	-3.79907e-22	-2.08793e-22	-1.64043e-22			228	-4.14241e-23	-3.99257e-23	-2.42434e-23	-9.66554e-23	-2.33619e-23	-8.46255e-23	-3.99291e-23	-3.23731e-23
229	0	0	0	0	0	0	0	0			229	-3.92265e-23	-3.6132e-23	-2.55422e-23	-8.60474e-23	-2.40293e-23	-7.25892e-23	-3.98942e-23	-3.13438e-23			229	-7.9149e-24	-7.62863e-24	-4.63221e-24	-1.8468e-23	-4.46375e-24	-1.61695e-23	-7.62927e-24	-6.18553e-24
230	0	0	0	0	0	0	0	0			230	-7.49502e-24	-6.90376e-24	-4.88036e-24	-1.64411e-23	-4.59128e-24	-1.38697e-23	-7.62261e-24	-5.98885e-24			230	-1.5123e-24	-1.45761e-24	-8.85079e-25	-3.52867e-24	-8.5289e-25	-3.08951e-24	-1.45773e-24	-1.18187e-24
231	0	0	0	0	0	0	0	0			231	-1.43207e-24	-1.31911e-24	-9.32494e-25	-3.1414e-24	-8.77256e-25	-2.65008e-24	-1.45646e-24	-1.14429e-24			231	-2.88955e-25	-2.78506e-25	-1.69113e-25	-6.74224e-25	-1.62962e-25	-5.90314e-25	-2.78529e-25	-2.2582e-25
232	0	0	0	0	0	0	0	0			232	-2.73626e-25	-2.52043e-25	-1.78172e-25	-6.00227e-25	-1.67618e-25	-5.06353e-25	-2.78286e-25	-2.1864e-25			232	-5.52107e-26	-5.32145e-26	-3.23125e-26	-1.28824e-25	-3.11372e-26	-1.12792e-25	-5.32188e-26	-4.31474e-26
233	0	0	0	0	0	0	0	0			233	-5.22818e-26	-4.81581e-26	-3.40435e-26	-1.14685e-25	-3.20267e-26	-9.67492e-26	-5.31723e-26	-4.17755e-26			233	-1.05491e-26	-1.01677e-26	-6.17397e-27	-2.46144e-26	-5.94938e-27	-2.15512e-26	-1.01685e-26	-8.24418e-27
234	0	0	0	0	0	0	0	0			234	-9.98949e-27	-9.20161e-27	-6.50472e-27	-2.19129e-26	-6.11935e-27	-1.84859e-26	-1.01597e-26	-7.98205e-27			234	-2.01562e-27	-1.94276e-27	-1.17966e-27	-4.70308e-27	-1.13675e-27	-4.1178e-27	-1.94291e-27	-1.57522e-27
235	0	0	0	0	0	0	0	0			235	-1.90869e-27	-1.75816e-27	-1.24286e-27	-4.18691e-27	-1.16923e-27	-3.53212e-27	-1.94121e-27	-1.52513e-27			235	-3.85125e-28	-3.71204e-28	-2.25399e-28	-8.98617e-28	-2.17199e-28	-7.8679e-28	-3.71233e-28	-3.00977e-28
236	0	0	0	0	0	0	0	0			236	-3.64694e-28	-3.35933e-28	-2.37474e-28	-7.99992e-28	-2.23404e-28	-6.74884e-28	-3.70909e-28	-2.91407e-28			236	-7.35858e-29	-7.09263e-29	-4.30672e-29	-1.71699e-28	-4.15003e-29	-1.50333e-28	-7.09317e-29	-5.75076e-29
237	0	0	0	0	0	0	0	0			237	-6.96821e-29	-6.4187e-29	-4.53743e-29	-1.52855e-28	-4.26859e-29	-1.28951e-28	-7.08698e-29	-5.56791e-29			237	-1.406e-29	-1.3552e-29	-8.22887e-30	-3.28065e-29	-7.92946e-30	-2.87241e-29	-1.3553e-29	-1.0988e-29
238	0	0	0	0	0	0	0	0			238	-1.33142e-29	-1.22643e-29	-8.66971e-30	-2.92059e-29	-8.156e-30	-2.46387e-29	-1.35411e-29	-1.06386e-29			238	-2.68645e-30	-2.58938e-30	-1.5723e-30	-6.26834e-30	-1.51508e-30	-5.48834e-30	-2.58957e-30	-2.09947e-30
239	0	0	0	0	0	0	0	0			239	-2.54394e-30	-2.34334e-30	-1.65653e-30	-5.58038e-30	-1.55837e-30	-4.70773e-30	-2.58731e-30	-2.03272e-30			239	-5.13301e-31	-4.94756e-31	-3.0042e-31	-1.19769e-30	-2.89487e-31	-1.04866e-30	-4.94791e-31	-4.01147e-31
240	0	0	0	0	0	0	0	0			240	-1	-1	-1	-1	-1	-1	-1	-1			240	-0.21787	-0.21787	-0.21787	-0.21787	-0.21787	-0.21787	-0.21787	-0.21787
241	0	0	0	0	0	0	0	0			241	-1	-1	-1	-1	-1	-1	-1	-1			241	-0.21787	-0.21787	-0.21787	-0.21787	-0.21787	-0.21787	-0.21787	-0.21787
242	0	0	0	0	0	0	0	0			242	-1	-1	-1	-1	-1	-1	-1	-1			242	-0.21787	-0.21787	-0.21787	-0.21787	-0.21787	-0.21787	-0.21787	-0.21787
243	0	0	0	0	0	0	0	0			243	-1	-1	-1	-1	-1	-1	-1	-1			243	-0.21787	-0.21787	-0.21787	-0.21787	-0.21787	-0.21787	-0.21787	-0.21787
244	0	0	-0.232442	0	-0.232442	0	0	0			244	-1	-1	-1	-1	-1	-1	-1	-1			244	-0.21787	-0.21787	-0.21787	-0.21787	-0.21787	-0.21787	-0.21787	-0.21787
245	-0.232442	-0.232442	-0.228411	-0.232442	-0.227131	-0.232442	-0.232442	-0.232442			245	-1	-1	-0.965316	-1	-0.954302	-1	-1	-1			245	-0.369356	-0.367144	-0.231786	-0.270394	-0.228864	-0.325028	-0.346838	-0.311729
246	-0.183195	-0.180013	-0.116472	-0.226078	-0.11362	-0.220113	-0.17954	-0.163762			246	-0.576265	-0.548888	-0.339301	-0.945239	-0.33051	-0.893916	-0.544812	-0.471201			246	-0.117796	-0.11593	-0.0699559	-0.189338	-0.0686606	-0.180695	-0.110351	-0.0970326
247	-0.0473099	-0.0444071	-0.0261769	-0.0836725	-0.0253613	-0.0779093	-0.0446363	-0.0376318			247	-0.133976	-0.12626	-0.075599	-0.233951	-0.0732762	-0.218137	-0.12658	-0.107237			247	-0.0270864	-0.0264304	-0.0154558	-0.0460652	-0.0151101	-0.0434868	-0.0253231	-0.0218901
248	-0.00945209	-0.00885036	-0.00517422	-0.0170185	-0.00500772	-0.0157784	-0.00891349	-0.00747911			248	-0.0267145	-0.0251173	-0.0149217	-0.0474224	-0.0144487	-0.0440623	-0.0252279	-0.0212763			248	-0.00538883	-0.00524674	-0.00304532	-0.00930897	-0.00297437	-0.00875873	-0.00503573	-0.00433441
249	-0.00182196	-0.00170512	-0.000995218	-0.00329206	-0.00096299	-0.00304986	-0.00171796	-0.00144012			249	-0.00514735	-0.00483731	-0.00286925	-0.00916815	-0.00277773	-0.00851239	-0.00486045	-0.00409539			249	-0.00103785	-0.00101004	-0.000585372	-0.00179857	-0.000571624	-0.0016911	-0.000969758	-0.00083398
250	-0.000348711	-0.000326316	-0.000190399	-0.000630511	-0.000184226	-0.000584038	-0.0003288	-0.000275573			250	-0.000985094	-0.000925672	-0.000548896	-0.00175573	-0.000531367	-0.00162992	-0.000930168	-0.000783619			250	-0.000198605	-0.000193265	-0.000111976	-0.000344389	-0.000109342	-0.000323769	-0.000185571	-0.000159563
251	-6.66498e-05	-6.23681e-05	-3.63884e-05	-0.000120526	-3.52083e-05	-0.00011164	-6.28438e-05	-5.26689e-05			251	-0.00018828	-0.00017692	-0.000104902	-0.000335612	-0.000101551	-0.000311556	-0.000177781	-0.000149767			251	-3.79587e-05	-3.69374e-05	-2.14e-05	-6.58294e-05	-2.08965e-05	-6.18863e-05	-3.54673e-05	-3.04955e-05
252	-1.27356e-05	-1.19174e-05	-6.95308e-06	-2.3031e-05	-6.72756e-06	-2.13328e-05	-1.20083e-05	-1.0064e-05			252	-3.59769e-05	-3.38059e-05	-2.00446e-05	-6.41307e-05	-1.94043e-05	-5.95337e-05	-3.39707e-05	-2.86175e-05			252	-7.25319e-06	-7.05799e-06	-4.08908e-06	-1.2579e-05	-3.99285e-06	-1.18255e-05	-6.77711e-06	-5.82708e-06
253	-2.43343e-06	-2.27707e-06	-1.32854e-06	-4.4006e-06	-1.28545e-06	-4.07612e-06	-2.29445e-06	-1.92296e-06			253	-6.87421e-06	-6.45936e-06	-3.82996e-06	-1.22536e-05	-3.70761e-06	-1.13753e-05	-6.49085e-06	-5.46802e-06			253	-1.38588e-06	-1.34858e-06	-7.81308e-07	-2.4035e-06	-7.62921e-07	-2.25953e-06	-1.29492e-06	-1.11339e-06
254	-4.64957e-07	-4.35081e-07	-2.53845e-07	-8.40824e-07	-2.45611e-07	-7.78828e-07	-4.38402e-07	-3.67421e-07			254	-1.31346e-06	-1.23419e-06	-7.31794e-07	-2.34131e-06	-7.08415e-07	-2.17348e-06	-1.24021e-06	-1.04478e-06			254	-2.64802e-07	-2.57674e-07	-1.49285e-07	-4.59238e-07	-1.45772e-07	-4.3173e-07	-2.4742e-07	-2.12737e-07
255	-8.88395e-08	-8.3131e-08	-4.85023e-08	-1.60656e-07	-4.6929e-08	-1.48811e-07	-8.37655e-08	-7.02034e-08			255	-2.50964e-07	-2.35817e-07	-1.39824e-07	-4.47353e-07	-1.35357e-07	-4.15288e-07	-2.36967e-07	-1.99627e-07			255	-5.05959e-08	-4.92338e-08	-2.8524e-08	-8.77466e-08	-2.78527e-08	-8.24908e-08	-4.72746e-08	-4.06478e-08
256	-1.69746e-08	-1.58839e-08	-9.26732e-09	-3.06965e-08	-8.96673e-09	-2.84333e-08	-1.6005e-08	-1.34138e-08			256	-4.79517e-08	-4.50575e-08	-2.67163e-08	-8.54758e-08	-2.58627e-08	-7.93491e-08	-4.52773e-08	-3.81427e-08			256	-9.66738e-09	-9.40709e-09	-5.45008e-09	-1.67657e-08	-5.32181e-09	-1.57615e-08	-9.03275e-09	-7.76659e-09
257	-3.24337e-09	-3.03492e-09	-1.77073e-09	-5.86518e-09	-1.7133e-09	-5.43274e-09	-3.05808e-09	-2.56298e-09			257	-9.16215e-09	-8.60913e-09	-5.10469e-09	-1.63318e-08	-4.94159e-09	-1.51613e-08	-8.65113e-09	-7.28795e-09			257	-1.84715e-09	-1.79741e-09	-1.04135e-09	-3.20343e-09	-1.01684e-09	-3.01156e-09	-1.72589e-09	-1.48397e-09
258	-6.19662e-10	-5.79862e-10	-3.38354e-10	-1.12065e-09	-3.27393e-10	-1.03807e-09	-5.84293e-10	-4.89754e-10			258	-1.75062e-09	-1.64495e-09	-9.75354e-10	-3.12052e-09	-9.44191e-10	-2.89686e-09	-1.65297e-09	-1.39251e-09			258	-3.52936e-10	-3.43431e-10	-1.98971e-10	-6.12078e-10	-1.94288e-10	-5.75419e-10	-3.29765e-10	-2.83542e-10
259	-1.10506e-10	-9.97799e-11	-5.82039e-11	-1.99888e-10	-5.63284e-11	-1.8516e-10	-1.04214e-10	-8.73361e-11			259	-3.34491e-10	-3.143e-10	-1.86361e-10	-5.96238e-10	-1.80407e-10	-5.53504e-10	-3.15833e-10	-2.66068e-10			259	-6.74356e-11	-6.56194e-11	-3.80175e-11	-1.1695e-10	-3.71226e-11	-1.09945e-10	-6.30083e-11	-5.41765e-11
260	-2.03799e-11	-1.91189e-11	-1.11111e-11	-3.68097e-11	-1.07827e-11	-3.40951e-11	-1.91945e-11	-1.61052e-11			260	-6.39114e-11	-6.00532e-11	-3.56081e-11	-1.13923e-10	-3.44704e-11	-1.05758e-10	-6.03462e-11	-5.08377e-11			260	-1.28849e-11	-1.25379e-11	-7.26401e-12	-2.23456e-11	-7.09303e-12	-2.10073e-11	-1.2039e-11	-1.03515e-11
261	0	0	0	0	0	0	0	0			261	-1.22116e-11	-1.14744e-11	-6.80366e-12	-2.17673e-11	-6.58626e-12	-2.02072e-11	-1.15304e-11	-9.71359e-12			261	-2.46193e-12	-2.39561e-12	-1.38794e-12	-4.26956e-12	-1.35527e-12	-4.01387e-12	-2.30029e-12	-1.97787e-12
262	0	0	0	0	0	0	0	0			262	-2.33327e-12	-2.1924e-12	-1.29998e-12	-4.15907e-12	-1.25844e-12	-3.861e-12	-2.2031e-12	-1.85598e-12			262	-4.70402e-13	-4.5773e-13	-2.65194e-13	-8.15785e-13	-2.58951e-13	-7.6693e-13	-4.39516e-13	-3.77913e-13
263	0	0	0	0	0	0	0	0			263	-4.45819e-13	-4.18902e-13	-2.48387e-13	-7.94672e-13	-2.4045e-13	-7.37722e-13	-4.20947e-13	-3.54623e-13			263	-8.988e-14	-8.74583e-14	-5.06707e-14	-1.55872e-13	-4.94779e-14	-1.46538e-13	-8.39784e-14	-7.22081e-14
264	0	0	0	0	0	0	0	0			264	-8.51828e-14	-8.00396e-14	-4.74594e-14	-1.51838e-13	-4.59429e-14	-1.40957e-13	-8.04304e-14	-6.7758e-14			264	-1.71734e-14	-1.67107e-14	-9.68167e-15	-2.97824e-14	-9.45374e-15	-2.79989e-14	-1.60458e-14	-1.37968e-14
265	0	0	0	0	0	0	0	0			265	-1.62759e-14	-1.52932e-14	-9.06809e-15	-2.90117e-14	-8.77832e-15	-2.69326e-14	-1.53678e-14	-1.29466e-14			265	-3.28133e-15	-3.1929e-15	-1.84988e-15	-5.69052e-15	-1.80633e-15	-5.34976e-15	-3.06586e-15	-2.63617e-15
266	0	0	0	0	0	0	0	0			266	-3.10985e-15	-2.92206e-15	-1.73264e-15	-5.54325e-15	-1.67727e-15	-5.14602e-15	-2.93633e-15	-2.4737e-15			266	-6.26965e-16	-6.10068e-16	-3.53457e-16	-1.08729e-15	-3.45136e-16	-1.02218e-15	-5.85794e-16	-5.03694e-16
267	0	0	0	0	0	0	0	0			267	-5.942e-16	-5.58318e-16	-3.31057e-16	-1.05915e-15	-3.20477e-16	-9.8325e-16	-5.61045e-16	-4.72652e-16			267	-1.19795e-16	-1.16566e-16	-6.75352e-17	-2.07748e-16	-6.59452e-17	-1.95308e-16	-1.11928e-16	-9.6241e-17
268	0	0	0	0	0	0	0	0			268	-1.13534e-16	-1.06678e-16	-6.32552e-17	-2.02371e-16	-6.12337e-17	-1.8787e-16	-1.07199e-16	-9.03098e-17			268	-2.28892e-17	-2.22722e-17	-1.2904e-17	-3.96944e-17	-1.26002e-17	-3.73176e-17	-2.1386e-17	-1.83888e-17
269	0	0	0	0	0	0	0	0			269	-2.1693e-17	-2.03829e-17	-1.20862e-17	-3.86671e-17	-1.16999e-17	-3.58963e-17	-2.04825e-17	-1.72555e-17			269	-4.37345e-18	-4.25554e-18	-2.46557e-18	-7.58439e-18	-2.40751e-18	-7.13027e-18	-4.08623e-18	-3.51356e-18
270	0	0	0	0	0	0	0	0			270	-4.14489e-18	-3.89456e-18	-2.30931e-18	-7.38811e-18	-2.23551e-18	-6.85872e-18	-3.91359e-18	-3.29703e-18			270	-8.35636e-19	-8.13106e-19	-4.71097e-19	-1.44915e-18	-4.60004e-19	-1.36238e-18	-7.80756e-19	-6.71338e-19
271	0	0	0	0	0	0	0	0			271	-7.91966e-19	-7.44134e-19	-4.41241e-19	-1.41164e-18	-4.27139e-19	-1.3105e-18	-7.47769e-19	-6.29964e-19			271	-1.59665e-19	-1.5536e-19	-9.00127e-20	-2.76889e-19	-8.78931e-20	-2.60311e-19	-1.49179e-19	-1.28273e-19
272	0	0	0	0	0	0	0	0			272	-1.51321e-19	-1.42182e-19	-8.43082e-20	-2.69723e-19	-8.16136e-20	-2.50397e-19	-1.42876e-19	-1.20368e-19			272	-3.05073e-20	-2.96846e-20	-1.71988e-20	-5.29051e-20	-1.67938e-20	-4.97376e-20	-2.85036e-20	-2.45091e-20
273	0	0	0	0	0	0	0	0			273	-2.8913e-20	-2.71666e-20	-1.61088e-20	-5.15359e-20	-1.55939e-20	-4.78433e-20	-2.72994e-20	-2.29987e-20			273	-5.82905e-21	-5.67184e-21	-3.28617e-21	-1.01086e-20	-3.20879e-21	-9.50337e-21	-5.44619e-21	-4.68297e-21
274	0	0	0	0	0	0	0	0			274	-5.52442e-21	-5.19072e-21	-3.07791e-21	-9.84696e-21	-2.97953e-21	-9.14144e-21	-5.21609e-21	-4.39437e-21			274	-1.11376e-21	-1.08372e-21	-6.2789e-22	-1.93144e-21	-6.13104e-22	-1.81581e-21	-1.0406e-21	-8.94778e-22
275	0	0	0	0	0	0	0	0			275	-1.05555e-21	-9.9179e-22	-5.88098e-22	-1.88146e-21	-5.693e-22	-1.74666e-21	-9.96639e-22	-8.39635e-22			275	-2.12806e-22	-2.07066e-22	-1.19971e-22	-3.6904e-22	-1.17146e-22	-3.46947e-22	-1.98828e-22	-1.70966e-22
276	0	0	0	0	0	0	0	0			276	-2.01685e-22	-1.89501e-22	-1.12368e-22	-3.5949e-22	-1.08776e-22	-3.33734e-22	-1.90428e-22	-1.60429e-22			276	-4.0661e-23	-3.9564e-23	-2.2923e-23	-7.05125e-23	-2.23831e-23	-6.62913e-23	-3.79901e-23	-3.26665e-23
277	0	0	0	0	0	0	0	0			277	-3.85361e-23	-3.6208e-23	-2.14702e-23	-6.86876e-23	-2.07839e-23	-6.37666e-23	-3.6385e-23	-3.06533e-23			277	-7.76912e-24	-7.55949e-24	-4.3799e-24	-1.34728e-23	-4.27674e-24	-1.26663e-23	-7.25876e-24	-6.2416e-24
278	0	0	0	0	0	0	0	0			278	-7.3631e-24	-6.91826e-24	-4.10232e-24	-1.31241e-23	-3.97119e-24	-1.21839e-23	-6.95209e-24	-5.85694e-24			278	-1.48445e-24	-1.44439e-24	-8.36869e-25	-2.57425e-24	-8.17158e-25	-2.42015e-24	-1.38693e-24	-1.19259e-24
279	0	0	0	0	0	0	0	0			279	-1.40687e-24	-1.32187e-24	-7.83832e-25	-2.50763e-24	-7.58776e-25	-2.32798e-24	-1.32834e-24	-1.11909e-24			279	-2.83634e-25	-2.7598e-25	-1.59901e-25	-4.91861e-25	-1.56135e-25	-4.62419e-25	-2.65001e-25	-2.27868e-25
280	0	0	0	0	0	0	0	0			280	-2.68811e-25	-2.5257e-25	-1.49767e-25	-4.79132e-25	-1.44979e-25	-4.44807e-25	-2.53805e-25	-2.13825e-25			280	-5.41941e-26	-5.27314e-26	-3.05523e-26	-9.39798e-26	-2.98327e-26	-8.83544e-26	-5.06338e-26	-4.35389e-26
281	0	0	0	0	0	0	0	0			281	-5.13619e-26	-4.82585e-26	-2.86161e-26	-9.15476e-26	-2.77013e-26	-8.49894e-26	-4.84945e-26	-4.08556e-26			281	-1.03549e-26	-1.00754e-26	-5.83764e-27	-1.79567e-26	-5.70014e-27	-1.68819e-26	-9.67459e-27	-8.31899e-27
282	0	0	0	0	0	0	0	0			282	-9.81374e-27	-9.22074e-27	-5.46768e-27	-1.7492e-26	-5.29289e-27	-1.62389e-26	-9.26585e-27	-7.80631e-27			282	-1.97851e-27	-1.9251e-27	-1.1154e-27	-3.43099e-27	-1.08913e-27	-3.22563e-27	-1.84852e-27	-1.58951e-27
283	0	0	0	0	0	0	0	0			283	-1.87512e-27	-1.76181e-27	-1.04471e-27	-3.34219e-27	-1.01131e-27	-3.10278e-27	-1.77043e-27	-1.49155e-27			283	-3.78036e-28	-3.67829e-28	-2.1312e-28	-6.55558e-28	-2.081e-28	-6.16321e-28	-3.53198e-28	-3.03709e-28
284	0	0	0	0	0	0	0	0			284	-3.58279e-28	-3.36628e-28	-1.99614e-28	-6.38592e-28	-1.93232e-28	-5.92848e-28	-3.38275e-28	-2.84992e-28			284	-7.22314e-29	-7.02811e-29	-4.07209e-29	-1.25257e-28	-3.97616e-29	-1.17761e-28	-6.74854e-29	-5.80298e-29
285	0	0	0	0	0	0	0	0			285	-6.84566e-29	-6.43195e-29	-3.81402e-29	-1.22016e-28	-3.69208e-29	-1.13276e-28	-6.46342e-29	-5.44536e-29			285	-1.38013e-29	-1.34286e-29	-7.78056e-30	-2.39329e-29	-7.59727e-30	-2.25005e-29	-1.28944e-29	-1.10878e-29
286	0	0	0	0	0	0	0	0			286	-1.308e-29	-1.22895e-29	-7.28747e-30	-2.33135e-29	-7.05447e-30	-2.16436e-29	-1.23497e-29	-1.04045e-29			286	-2.63702e-30	-2.5658e-30	-1.48663e-30	-4.57286e-30	-1.45161e-30	-4.29918e-30	-2.46374e-30	-2.11855e-30
287	0	0	0	0	0	0	0	0			287	-2.49921e-30	-2.34816e-30	-1.39242e-30	-4.45451e-30	-1.3479e-30	-4.13544e-30	-2.35965e-30	-1.98799e-30			287	-5.03856e-31	-4.90247e-31	-2.84052e-31	-8.73735e-31	-2.7736e-31	-8.21445e-31	-4.70747e-31	-4.04792e-31
288	0	0	0	0	0	0	0	0			288	-1	-1	-1	-1	-1	-1	-1	-1			288	-0.21787	-0.21787	-0.21787	-0.21787	-0.21787	-0.21787	-0.21787	-0.21787
Proline											Asparagine											Valine
Time (h)	1:1:1	1:1:0.001	1:0.001:1	0.001:1:1	1:0.001:0.001	0.001:1:0.001	0.001:0.001:1	1:0.126:0.013			Time (h)	1:1:1	1:1:0.001	1:0.001:1	0.001:1:1	1:0.001:0.001	0.001:1:0.001	0.001:0.001:1	1:0.126:0.013			Time (h)	1:1:1	1:1:0.001	1:0.001:1	0.001:1:1	1:0.001:0.001	0.001:1:0.001	0.001:0.001:1	1:0.126:0.013
1	0.119944	0.119943	0.119916	0.119844	0.119916	0.119844	0.119844	0.119934			1	-0.55202	-0.55202	-0.55202	-0.55202	-0.55202	-0.55202	-0.55202	-0.55202			1	-1	-1	-1	-1	-1	-1	-1	-1
2	0.120108	0.120106	0.120035	0.119844	0.120035	0.119844	0.119844	0.120082			2	-0.55202	-0.55202	-0.55202	-0.55202	-0.55202	-0.55202	-0.55202	-0.55202			2	-1	-1	-1	-1	-1	-1	-1	-1
3	0.120366	0.120362	0.120222	0.119844	0.120222	0.119844	0.119844	0.120314			3	-0.55202	-0.55202	-0.55202	-0.55202	-0.55202	-0.55202	-0.55202	-0.55202			3	-1	-1	-1	-1	-1	-1	-1	-1
4	0.120769	0.120762	0.120514	0.119845	0.120514	0.119845	0.119844	0.120677			4	-0.55202	-0.55202	-0.55202	-0.55202	-0.55202	-0.55202	-0.55202	-0.55202			4	-1	-1	-1	-1	-1	-1	-1	-1
5	0.121402	0.12139	0.120972	0.119846	0.120972	0.119846	0.119845	0.121246			5	-0.55202	-0.55202	-0.55202	-0.55202	-0.55202	-0.55202	-0.55202	-0.55202			5	-1	-1	-1	-1	-1	-1	-1	-1
6	0.122391	0.122373	0.121689	0.119847	0.121689	0.119847	0.119846	0.122137			6	-0.55202	-0.55202	-0.55202	-0.55202	-0.55202	-0.55202	-0.55202	-0.55202			6	-1	-1	-1	-1	-1	-1	-1	-1
7	0.12394	0.123912	0.122812	0.119849	0.122813	0.119849	0.119847	0.123533			7	-0.55202	-0.55202	-0.55202	-0.55202	-0.55202	-0.55202	-0.55202	-0.55202			7	-1	-1	-1	-1	-1	-1	-1	-1
8	0.126363	0.12632	0.124569	0.119852	0.124572	0.119852	0.11985	0.125719			8	-0.55202	-0.55202	-0.55202	-0.55202	-0.55202	-0.55202	-0.55202	-0.55202			8	-1	-1	-1	-1	-1	-1	-1	-1
9	0.130145	0.130084	0.127314	0.119857	0.127324	0.119857	0.119853	0.129137			9	-0.55202	-0.55202	-0.55202	-0.55202	-0.55202	-0.55202	-0.55202	-0.55202			9	-1	-1	-1	-1	-1	-1	-1	-1
10	0.13527	0.13527	0.131595	0.119865	0.131624	0.119864	0.119859	0.134476			10	-0.55202	-0.55202	-0.55202	-0.55202	-0.55202	-0.55202	-0.55202	-0.55202			10	-1	-1	-1	-1	-1	-1	-1	-1
11	0.13527	0.13527	0.13527	0.119877	0.13527	0.119876	0.119868	0.13527			11	-0.55202	-0.55202	-0.55202	-0.55202	-0.55202	-0.55202	-0.55202	-0.55202			11	-1	-1	-1	-1	-1	-1	-1	-1
12	0.13527	0.13527	0.13527	0.119895	0.13527	0.119895	0.119882	0.13527			12	-0.55202	-0.55202	-0.55202	-0.55202	-0.55202	-0.55202	-0.55202	-0.55202			12	-1	-1	-1	-1	-1	-1	-1	-1
13	0.13527	0.13527	0.13527	0.119925	0.13527	0.119924	0.119904	0.13527			13	-0.55202	-0.55202	-0.55202	-0.55202	-0.55202	-0.55202	-0.55202	-0.55202			13	-1	-1	-1	-1	-1	-1	-1	-1
14	0.13527	0.13527	0.13527	0.119971	0.13527	0.11997	0.119938	0.13527			14	-0.55202	-0.55202	-0.55202	-0.55202	-0.55202	-0.55202	-0.55202	-0.55202			14	-1	-1	-1	-1	-1	-1	-1	-1
15	0.13527	0.13527	0.13527	0.120043	0.13527	0.120042	0.119992	0.13527			15	-0.55202	-0.55202	-0.55202	-0.55202	-0.55202	-0.55202	-0.55202	-0.55202			15	-1	-1	-1	-1	-1	-1	-1	-1
16	0.13527	0.13527	0.13527	0.120156	0.13527	0.120154	0.120076	0.13527			16	-0.55202	-0.55202	-0.55202	-0.55202	-0.55202	-0.55202	-0.55202	-0.55202			16	-1	-1	-1	-1	-1	-1	-1	-1
17	0.13527	0.13527	0.13527	0.120331	0.13527	0.120329	0.120207	0.13527			17	-0.55202	-0.55202	-0.55202	-0.55202	-0.55202	-0.55202	-0.55202	-0.55202			17	-1	-1	-1	-1	-1	-1	-1	-1
18	0.13527	0.13527	0.13527	0.120604	0.13527	0.120603	0.120412	0.13527			18	-0.55202	-0.55202	-0.55202	-0.55202	-0.55202	-0.55202	-0.55202	-0.55202			18	-1	-1	-1	-1	-1	-1	-1	-1
19	0.13527	0.13527	0.13527	0.121028	0.13527	0.12103	0.120731	0.13527			19	-0.55202	-0.55202	-0.55202	-0.55202	-0.55202	-0.55202	-0.55202	-0.55202			19	-1	-1	-1	-1	-1	-1	-1	-1
20	0.13527	0.13527	0.13527	0.121685	0.13527	0.121696	0.121227	0.13527			20	-0.55202	-0.55202	-0.55202	-0.55202	-0.55202	-0.55202	-0.55202	-0.55202			20	-1	-1	-1	-1	-1	-1	-1	-1
21	0.13527	0.13527	-0.11547	0.122698	0.13527	0.122731	0.121995	0.13527			21	-0.55202	-0.55202	-0.55202	-0.55202	-0.55202	-0.55202	-0.55202	-0.55202			21	-1	-1	-1	-1	-1	-1	-1	-1
22	-0.563455	-0.0910873	-0.954971	0.124254	-0.490967	0.124336	0.123181	-0.172366			22	-0.55202	-0.55202	-0.55202	-0.55202	-0.55202	-0.55202	-0.55202	-0.55202			22	-1	-1	-1	-1	-1	-1	-1	-1
23	-1	-1	-1	0.126624	-1	0.126815	0.125004	-1			23	-0.519256	-0.540881	-0.418237	-0.55202	-0.441471	-0.55202	-0.55202	-0.526471			23	-1	-1	-1	-1	-1	-1	-1	-1
24	-1	-1	-1	0.130204	-1	0.130628	0.127785	-1			24	-0.190426	-0.208631	-0.173286	-0.55202	-0.192025	-0.55202	-0.55202	-0.21931			24	-1	-1	-1	-1	-1	-1	-1	-1
25	-0.881904	-1	-1	0.13527	-1	0.13527	0.131988	-1			25	-0.0488909	-0.0579478	-0.0511181	-0.55202	-0.0628926	-0.55202	-0.55202	-0.0674526			25	-0.529642	-0.687245	-0.693729	-1	-0.944584	-1	-1	-0.956673
26	-0.184155	-0.24501	-0.283857	0.13527	-0.405432	0.13527	0.13527	-0.370365			26	-0.0100907	-0.012281	-0.011332	-0.55202	-0.0148752	-0.55202	-0.55202	-0.0151765			26	-0.111752	-0.147599	-0.170754	-1	-0.241916	-1	-1	-0.221746
27	-0.0352493	-0.0479025	-0.0557484	0.13527	-0.0816652	0.13527	0.13527	-0.0733988			27	-0.00195808	-0.00239681	-0.00223656	-0.55202	-0.00298105	-0.55202	-0.55202	-0.00300321			27	-0.021732	-0.0288893	-0.0338582	-1	-0.0488021	-1	-1	-0.0440934
28	-0.00662479	-0.00918655	-0.0105658	0.13527	-0.0157566	0.13527	0.13527	-0.0140897			28	-0.000375212	-0.000459814	-0.000430026	-0.55202	-0.000574961	-0.55202	-0.55202	-0.000577752			28	-0.00416609	-0.0055454	-0.006516	-1	-0.00942521	-1	-1	-0.00849084
29	-0.00123515	-0.00175514	-0.00198182	0.13527	-0.00301407	0.13527	0.13527	-0.0026874			29	-7.17241e-05	-8.79188e-05	-8.22585e-05	-0.55202	-0.000110053	-0.55202	-0.55202	-0.000110532			29	-0.000796439	-0.00106042	-0.00124665	-1	-0.00180454	-1	-1	-0.00162471
30	-0.000228599	-0.000335083	-0.000369061	0.13527	-0.000575599	0.13527	0.13527	-0.00051189			30	-1.37041e-05	-1.67998e-05	-1.57195e-05	-0.55202	-2.10342e-05	-0.55202	-0.55202	-2.11236e-05			30	-0.000152176	-0.000202633	-0.000238241	-1	-0.000344915	-1	-1	-0.000310509
31	-4.19257e-05	-6.39632e-05	-6.81542e-05	0.13527	-0.000109887	0.13527	0.13527	-9.74661e-05			31	-2.61817e-06	-3.20976e-06	-3.00341e-06	-0.55202	-4.0191e-06	-0.55202	-0.55202	-4.03609e-06			31	-2.90732e-05	-3.87152e-05	-4.55193e-05	-1	-6.59053e-05	-1	-1	-5.93294e-05
32	-7.59684e-06	-1.22093e-05	-1.24455e-05	0.13527	-2.09767e-05	0.13527	0.13527	-1.85542e-05			32	-5.00193e-07	-6.13242e-07	-5.73818e-07	-0.55202	-7.67908e-07	-0.55202	-0.55202	-7.71147e-07			32	-5.55435e-06	-7.39674e-06	-8.69673e-06	-1	-1.25922e-05	-1	-1	-1.13357e-05
33	-1.35381e-06	-2.33048e-06	-2.23729e-06	0.13527	-4.00424e-06	0.13527	-0.0729693	-3.53145e-06			33	-9.556e-08	-1.17162e-07	-1.0963e-07	-0.55202	-1.46719e-07	-0.55202	-0.55202	-1.47337e-07			33	-1.06114e-06	-1.41318e-06	-1.66155e-06	-1	-2.4059e-06	-1	-1	-2.16581e-06
34	-2.35599e-07	-4.44831e-07	-3.93173e-07	-0.738001	-7.64357e-07	0.13527	-0.785078	-6.72025e-07			34	-1.82564e-08	-2.23844e-08	-2.09454e-08	-0.55202	-2.80324e-08	-0.55202	-0.621618	-2.81503e-08			34	-2.02726e-07	-2.69994e-07	-3.17446e-07	-1	-4.59676e-07	-1	-1	-4.13801e-07
35	-3.95684e-08	-8.49064e-08	-6.67565e-08	-1	-1.45904e-07	0.13527	-0.937776	-1.27861e-07			35	-3.48781e-09	-4.27663e-09	-4.0017e-09	-1	-5.35593e-09	-0.55202	-1	-5.37842e-09			35	-3.87302e-08	-5.15834e-08	-6.06493e-08	-1	-8.78268e-08	-1	-1	-7.90614e-08
36	-6.27313e-09	-1.62058e-08	-1.07147e-08	-0.887723	-2.78509e-08	-0.537302	-0.446787	-2.43222e-08			36	-6.66331e-10	-8.17067e-10	-7.6454e-10	-0.757711	-1.02332e-09	-0.55202	-0.769753	-1.02761e-09			36	-7.39867e-09	-9.85495e-09	-1.15876e-08	-1	-1.67807e-08	-1	-1	-1.51055e-08
37	-8.95294e-10	-3.09283e-09	-1.54919e-09	-0.22503	-5.31623e-09	-1	-0.185732	-4.62612e-09			37	-1.273e-10	-1.56104e-10	-1.46069e-10	-0.691562	-1.95517e-10	-0.702387	-0.55202	-1.96336e-10			37	-1.41387e-09	-1.88255e-09	-2.21363e-09	-0.720513	-3.20622e-09	-1	-1	-2.8864e-09
38	-8.25888e-11	-5.6831e-10	-1.4979e-10	-0.0468298	-9.77284e-10	-0.368183	-0.0664067	-8.46294e-10			38	-2.43202e-11	-2.98243e-11	-2.7907e-11	-0.208387	-3.73559e-11	-0.183403	-0.689561	-3.75121e-11			38	-2.69781e-10	-3.59859e-10	-4.22732e-10	-0.164699	-6.12512e-10	-0.350877	-1	-5.51799e-10
39	0	-1.19923e-10	0	-0.00910641	-1.86358e-10	-0.0738452	-0.0199531	-1.6084e-10			39	-4.64627e-12	-5.69805e-12	-5.33175e-12	-0.0613798	-7.1373e-12	-0.0370836	-0.48449	-7.16711e-12			39	-5.14298e-11	-6.89282e-11	-8.10182e-11	-0.0320893	-1.16887e-10	-0.0702014	-1	-1.05491e-10
40	1.08947e-11	0	0	-0.00174577	-3.82222e-11	-0.0142902	-0.00496936	-3.48584e-11			40	-8.87651e-13	-1.08864e-12	-1.01865e-12	-0.0130644	-1.36367e-12	-0.00724848	-0.232358	-1.36936e-12			40	0	-1.52179e-11	-1.56809e-11	-0.0061541	-2.22019e-11	-0.0135352	-0.641014	-2.02867e-11
41	0	0	0	-0.000333754	0	-0.00274633	-0.00106901	0			41	-1.69582e-13	-2.07989e-13	-1.94618e-13	-0.00249783	-2.60545e-13	-0.00140815	-0.0882472	-2.6163e-13			41	0	0	0	-0.00117662	0	-0.00259059	-0.273517	0
42	0	0	0	-6.37731e-05	0	-0.000527201	-0.000212451	0			42	-3.2398e-14	-3.97371e-14	-3.71825e-14	-0.000477288	-4.97804e-14	-0.000273397	-0.0203944	-4.99874e-14			42	0	0	0	-0.00022483	0	-0.000495129	-0.0682938	0
43	0	0	0	-1.21844e-05	0	-0.000101204	-4.09299e-05	0			43	-6.18951e-15	-7.59193e-15	-7.10387e-15	-9.11903e-05	-9.51115e-15	-5.31076e-05	-0.00393086	-9.55065e-15			43	0	0	0	-4.29557e-05	0	-9.46064e-05	-0.0131771	0
44	0	0	0	-2.32789e-06	0	-1.94321e-05	-7.83265e-06	0			44	-1.18248e-15	-1.45047e-15	-1.35722e-15	-1.74224e-05	-1.81722e-15	-1.03237e-05	-0.000752304	-1.82476e-15			44	0	0	0	-8.20691e-06	0	-1.80759e-05	-0.00252241	0
45	0	0	0	-4.44753e-07	0	-3.73218e-06	-1.49698e-06	0			45	-2.25908e-16	-2.77118e-16	-2.59303e-16	-3.32862e-06	-3.47202e-16	-2.00842e-06	-0.000143783	-3.4864e-16			45	0	0	0	-1.56797e-06	0	-3.45363e-06	-0.000482112	0
46	0	0	0	-8.49719e-08	0	-7.17034e-07	-2.86033e-07	0			46	-4.31589e-17	-5.29445e-17	-4.95409e-17	-6.35946e-07	-6.63372e-17	-3.91049e-07	-2.74732e-05	-6.66115e-17			46	0	0	0	-2.99566e-07	0	-6.59859e-07	-9.21197e-05	0
47	0	0	0	-1.62342e-08	0	-1.37803e-07	-5.46507e-08	0			47	-8.24533e-18	-1.01153e-17	-9.46499e-18	-1.21499e-07	-1.26745e-17	-7.62027e-08	-5.24915e-06	-1.27269e-17			47	0	0	0	-5.7233e-08	0	-1.26074e-07	-1.76008e-05	0
48	0.13527	0.13527	0.13527	0.13527	0.13527	0.13527	0.13527	0.13527			48	-0.55202	-0.55202	-0.55202	-0.55202	-0.55202	-0.55202	-0.55202	-0.55202			48	-1	-1	-1	-1	-1	-1	-1	-1
49	0.13527	0.13527	0.13527	0.13527	0.13527	0.13527	0.13527	0.13527			49	-0.55202	-0.55202	-0.55202	-0.55202	-0.55202	-0.55202	-0.55202	-0.55202			49	-1	-1	-1	-1	-1	-1	-1	-1
50	0.13527	0.13527	0.13527	0.13527	0.13527	0.13527	0.13527	0.13527			50	-0.55202	-0.55202	-0.55202	-0.55202	-0.55202	-0.55202	-0.55202	-0.55202			50	-1	-1	-1	-1	-1	-1	-1	-1
51	0.13527	0.13527	0.13527	0.13527	0.13527	0.13527	0.13527	0.13527			51	-0.55202	-0.55202	-0.55202	-0.55202	-0.55202	-0.55202	-0.55202	-0.55202			51	-1	-1	-1	-1	-1	-1	-1	-1
52	-0.192183	-0.222055	-0.900233	0.13527	-0.990052	0.13527	0.0367139	-0.561528			52	-0.55202	-0.55202	-0.591273	-0.55202	-0.55202	-0.55202	-0.55202	-0.55202			52	-1	-1	-1	-1	-1	-1	-1	-1
53	-1	-1	-1	0.13527	-1	0.13527	-0.906888	-1			53	-0.528944	-0.428825	-0.334076	-0.55202	-0.264615	-0.55202	-0.55202	-0.35094			53	-1	-1	-1	-1	-1	-1	-1	-1
54	-1	-1	-1	-0.716951	-1	-1	-1	-1			54	-0.177963	-0.135286	-0.113778	-0.55202	-0.0845352	-0.659531	-0.567602	-0.11106			54	-1	-1	-0.96611	-1	-0.844415	-1	-1	-1
55	-0.544534	-0.405962	-0.456596	-1	-0.33269	-1	-1	-0.388397			55	-0.0422249	-0.030781	-0.0275607	-0.55202	-0.0195054	-0.325575	-0.217197	-0.0254015			55	-0.334941	-0.25124	-0.277588	-1	-0.203007	-1	-1	-0.238297
56	-0.108628	-0.0807934	-0.0919869	-1	-0.0664791	-0.317477	-0.464731	-0.0772324			56	-0.00847757	-0.00610729	-0.00556941	-0.334647	-0.00388366	-0.0710296	-0.055245	-0.00504682			56	-0.067662	-0.0500829	-0.0565242	-0.72045	-0.0406367	-0.230711	-0.399463	-0.0475821
57	-0.0206358	-0.0155426	-0.01752	-0.240136	-0.0127996	-0.0614198	-0.0955537	-0.0148237			57	-0.00163573	-0.00117557	-0.00107604	-0.0740978	-0.000748084	-0.0139539	-0.0112572	-0.000971716			57	-0.0130717	-0.00964938	-0.0109371	-0.153795	-0.00783602	-0.0454444	-0.0967896	-0.00917068
58	-0.0038746	-0.00296995	-0.0032937	-0.0453609	-0.00244626	-0.011568	-0.0185423	-0.00282494			58	-0.000313125	-0.000224935	-0.000206039	-0.0154278	-0.000143159	-0.00268063	-0.00218038	-0.000185939			58	-0.00250289	-0.00184665	-0.00209483	-0.0299597	-0.00149987	-0.00873473	-0.0187827	-0.00175516
59	-0.00072387	-0.00056677	-0.000615851	-0.00824178	-0.000466856	-0.00216409	-0.00355347	-0.000537534			59	-5.98497e-05	-4.29898e-05	-3.93837e-05	-0.0032366	-2.73614e-05	-0.000512718	-0.000417699	-3.55373e-05			59	-0.000478417	-0.000352947	-0.000400443	-0.00574585	-0.000286676	-0.00167084	-0.00359956	-0.000335465
60	-0.000134664	-0.00010813	-0.000114625	-0.00145078	-8.90707e-05	-0.000403651	-0.000679349	-0.000102238			60	-1.14361e-05	-8.21445e-06	-7.52559e-06	-0.000694933	-5.22823e-06	-9.79843e-05	-7.98496e-05	-6.79046e-06			60	-9.14172e-05	-6.74412e-05	-7.65189e-05	-0.00109864	-5.47786e-05	-0.000319317	-0.000688159	-6.4101e-05
61	-2.49327e-05	-2.06281e-05	-2.12234e-05	-0.000243096	-1.69924e-05	-7.51074e-05	-0.000129817	-1.94409e-05			61	-2.18511e-06	-1.56954e-06	-1.43793e-06	-0.000153565	-9.98967e-07	-1.87225e-05	-1.52583e-05	-1.29746e-06			61	-1.74671e-05	-1.28861e-05	-1.46206e-05	-0.000209945	-1.04667e-05	-6.10142e-05	-0.0001315	-1.22479e-05
62	-4.58972e-06	-3.93511e-06	-3.90462e-06	-3.71353e-05	-3.24159e-06	-1.39395e-05	-2.48045e-05	-3.69598e-06			62	-4.17505e-07	-2.99892e-07	-2.74743e-07	-3.5008e-05	-1.90873e-07	-3.57733e-06	-2.91544e-06	-2.47906e-07			62	-3.33742e-06	-2.46214e-06	-2.79355e-06	-4.0115e-05	-1.99987e-06	-1.16581e-05	-2.51262e-05	-2.34021e-06
63	-8.38946e-07	-7.50663e-07	-7.12641e-07	-4.55457e-06	-6.18373e-07	-2.57972e-06	-4.73941e-06	-7.02512e-07			63	-7.97718e-08	-5.73001e-08	-5.24948e-08	-8.2346e-06	-3.647e-08	-6.8352e-07	-5.57054e-07	-4.73674e-08			63	-6.37674e-07	-4.70439e-07	-5.3376e-07	-7.66476e-06	-3.82114e-07	-2.2275e-06	-4.80087e-06	-4.47142e-07
64	-1.52001e-07	-1.43193e-07	-1.28749e-07	-1.7709e-07	-1.17959e-07	-4.75873e-07	-9.05556e-07	-1.33501e-07			64	-1.52418e-08	-1.09483e-08	-1.00301e-08	-1.99502e-06	-6.96831e-09	-1.306e-07	-1.06436e-07	-9.05047e-09			64	-1.21839e-07	-8.9886e-08	-1.01985e-07	-1.4645e-06	-7.30103e-08	-4.25609e-07	-9.173e-07	-8.54355e-08
65	-2.72322e-08	-2.73147e-08	-2.29541e-08	1.55252e-07	-2.25009e-08	-8.74577e-08	-1.73024e-07	-2.53641e-08			65	-2.91222e-09	-2.09188e-09	-1.91644e-09	-4.9621e-07	-1.33143e-09	-2.49537e-08	-2.03366e-08	-1.72927e-09			65	-2.32796e-08	-1.71748e-08	-1.94862e-08	-2.7982e-07	-1.395e-08	-8.132e-08	-1.75268e-07	-1.63243e-08
66	-4.80836e-09	-5.21039e-09	-4.02017e-09	8.12466e-08	-4.29215e-09	-1.60062e-08	-3.30596e-08	-4.81806e-09			66	-5.56432e-10	-3.99694e-10	-3.66172e-10	-1.26188e-07	-2.54396e-10	-4.76789e-09	-3.88571e-09	-3.30411e-10			66	-4.44822e-09	-3.2817e-09	-3.72292e-09	-5.34649e-08	-2.66554e-09	-1.55385e-08	-3.34881e-08	-3.11929e-09
67	-7.79335e-10	-9.53559e-10	-6.43326e-10	2.95954e-08	-7.8681e-10	-2.91497e-09	-6.31667e-09	-8.76977e-10			67	-1.06316e-10	-7.63692e-11	-6.99639e-11	-3.26705e-08	-4.86074e-11	-9.10998e-10	-7.4244e-10	-6.31315e-11			67	-8.49944e-10	-6.2662e-10	-7.11523e-10	-1.02154e-08	-5.09338e-10	-2.96907e-09	-6.39865e-09	-5.95618e-10
68	-1.30097e-10	-1.7598e-10	-1.04866e-10	9.49346e-09	-1.50036e-10	-4.90963e-10	-1.20692e-09	-1.66202e-10			68	-2.03136e-11	-1.45918e-11	-1.33679e-11	-8.57742e-09	-9.28739e-12	-1.74064e-10	-1.41857e-10	-1.20625e-11			68	-1.6241e-10	-1.19953e-10	-1.35902e-10	-1.95185e-09	-9.72966e-11	-5.66883e-10	-1.22293e-09	-1.13606e-10
69	-2.12787e-11	-4.02849e-11	-1.6688e-11	2.88408e-09	-3.24544e-11	-8.32338e-11	-2.30606e-10	-3.87259e-11			69	-3.88128e-12	-2.78804e-12	-2.55419e-12	-2.27589e-09	-1.77454e-12	-3.32583e-11	-2.71046e-11	-2.30478e-12			69	-3.06774e-11	-1.63245e-11	-2.61349e-11	-3.72948e-10	-1.82839e-11	-1.09063e-10	-2.33226e-10	-2.19097e-11
70	0	0	0	8.40308e-10	0	-3.97031e-11	-4.40617e-11	0			70	-7.41588e-13	-5.32709e-13	-4.88025e-13	-6.08627e-10	-3.3906e-13	-6.35465e-12	-5.17886e-12	-4.40373e-13			70	0	0	0	-7.12422e-11	0	-1.60887e-11	-4.47518e-11	0
71	0	0	0	2.46772e-10	0	0	-8.41884e-12	0			71	-1.41694e-13	-1.01784e-13	-9.32463e-14	-1.64089e-10	-6.47841e-14	-1.21418e-12	-9.89521e-13	-8.41419e-14			71	0	0	0	0	0	0	0	0
72	0	0	0	5.76126e-11	0	0	-1.60858e-12	0			72	-2.70731e-14	-1.94478e-14	-1.78164e-14	-4.4763e-11	-1.23783e-14	-2.31993e-13	-1.89067e-13	-1.6077e-14			72	0	0	0	0	0	0	0	0
73	0	0	0	0	0	0	-3.07351e-13	0			73	-5.1728e-15	-3.71588e-15	-3.40416e-15	-1.22112e-11	-2.36511e-15	-4.43268e-14	-3.61249e-14	-3.07182e-15			73	0	0	0	0	0	0	0	0
74	0	0	0	0	0	0	-5.87253e-14	0			74	-9.88356e-16	-7.0999e-16	-6.50429e-16	-3.33118e-12	-4.51901e-16	-8.4695e-15	-6.90237e-15	-5.86931e-16			74	0	0	0	0	0	0	0	0
75	0	0	0	0	0	0	-1.12206e-14	0			75	-1.88843e-16	-1.35657e-16	-1.24277e-16	-9.08737e-13	-8.63446e-17	-1.61826e-15	-1.31883e-15	-1.12145e-16			75	0	0	0	0	0	0	0	0
76	0	-1.13384e-11	0	0	0	0	-2.14391e-15	0			76	-3.60818e-17	-2.59199e-17	-2.37454e-17	-2.47901e-13	-1.64978e-17	-3.09201e-16	-2.51988e-16	-2.14275e-17			76	0	0	0	0	0	0	0	0
77	0	-1.13384e-11	0	0	0	0	-4.09636e-16	0			77	-6.89408e-18	-4.95249e-18	-4.53699e-18	-6.76267e-14	-3.15223e-18	-5.90789e-17	-4.81472e-17	-4.09413e-18			77	0	0	0	0	0	0	0	0
78	0	-1.13384e-11	0	0	0	0	-7.82688e-17	0			78	-1.31724e-18	-9.46269e-19	-8.66877e-19	-1.84484e-14	-6.02296e-19	-1.12882e-17	-9.19945e-18	-7.82265e-19			78	0	0	0	0	0	0	0	0
79	0	-1.13384e-11	0	0	0	0	-1.49548e-17	0			79	-2.51682e-19	-1.80803e-19	-1.65633e-19	-5.03266e-15	-1.15081e-19	-2.15683e-18	-1.75773e-18	-1.49467e-19			79	0	0	0	0	0	0	0	0
80	0	0	0	0	0	0	-2.8574e-18	0			80	-4.80883e-20	-3.45458e-20	-3.16473e-20	-1.3729e-15	-2.19884e-20	-4.12104e-19	-3.35849e-19	-2.85586e-20			80	0	0	0	0	0	0	0	0
81	0	0	0	0	0	0	-5.45961e-19	0			81	-9.18812e-21	-6.60064e-21	-6.0468e-21	-3.74522e-16	-4.20131e-21	-7.87406e-20	-6.41704e-20	-5.45668e-21			81	0	0	0	0	0	0	0	0
82	0	0	0	0	0	0	-1.04316e-19	0			82	-1.75555e-21	-1.26118e-21	-1.15535e-21	-1.02169e-16	-8.02743e-22	-1.50449e-20	-1.2261e-20	-1.04261e-21			82	0	0	0	0	0	0	0	0
83	0	0	0	0	0	0	-1.99317e-20	0			83	-3.3543e-22	-2.40973e-22	-2.20752e-22	-2.78713e-17	-1.5338e-22	-2.87463e-21	-2.3427e-21	-1.9921e-22			83	0	0	0	0	0	0	0	0
84	0	0	0	0	0	0	-3.80833e-21	0			84	-6.40899e-23	-4.60424e-23	-4.21788e-23	-7.60321e-18	-2.93062e-23	-5.49254e-22	-4.47618e-22	-3.8063e-23			84	0	0	0	0	0	0	0	0
85	0	0	0	0	0	0	-7.27655e-22	0			85	-1.22455e-23	-8.79729e-24	-8.05904e-24	-2.07413e-18	-5.59953e-24	-1.04946e-22	-8.55261e-23	-7.27269e-24			85	0	0	0	0	0	0	0	0
86	0	0	0	0	0	0	-1.39033e-22	0			86	-2.33972e-24	-1.68089e-24	-1.53983e-24	-5.65818e-19	-1.0699e-24	-2.00519e-23	-1.63414e-23	-1.38959e-24			86	0	0	0	0	0	0	0	0
87	0	0	0	0	0	0	-2.65649e-23	0			87	-4.47046e-25	-3.21166e-25	-2.94213e-25	-1.54353e-19	-2.04425e-25	-3.83131e-24	-3.12234e-24	-2.65508e-25			87	0	0	0	0	0	0	0	0
88	0	0	0	0	0	0	-5.07573e-24	0			88	-8.54161e-26	-6.1365e-26	-5.62149e-26	-4.21072e-20	-3.90595e-26	-7.32047e-25	-5.96584e-25	-5.07306e-26			88	0	0	0	0	0	0	0	0
89	0	0	0	0	0	0	-9.69816e-25	0			89	-1.63203e-26	-1.1725e-26	-1.07409e-26	-1.14867e-20	-7.46308e-27	-1.39872e-25	-1.13989e-25	-9.69307e-27			89	0	0	0	0	0	0	0	0
90	0	0	0	0	0	0	-1.85302e-25	0			90	-3.11828e-27	-2.24028e-27	-2.05225e-27	-3.13354e-21	-1.42597e-27	-2.67253e-26	-2.17798e-26	-1.85205e-27			90	0	0	0	0	0	0	0	0
91	0	0	0	0	0	0	-3.54055e-26	0			91	-5.95803e-28	-4.28048e-28	-3.92121e-28	-8.54822e-22	-2.72459e-28	-5.10639e-27	-4.16145e-27	-3.53871e-28			91	0	0	0	0	0	0	0	0
92	0	0	0	0	0	0	-6.76491e-27	0			92	-1.13839e-28	-8.17867e-29	-7.49219e-29	-2.33193e-22	-5.20587e-29	-9.75675e-28	-7.95125e-28	-6.76139e-29			92	0	0	0	0	0	0	0	0
93	0	0	0	0	0	0	-1.29257e-27	0			93	-2.17509e-29	-1.56269e-29	-1.43152e-29	-6.36144e-23	-9.94683e-30	-1.86422e-28	-1.51924e-28	-1.2919e-29			93	0	0	0	0	0	0	0	0
94	0	0	0	0	0	0	-2.4697e-28	0			94	-4.1559e-30	-2.98582e-30	-2.73519e-30	-1.73538e-23	-1.90054e-30	-3.56195e-29	-2.9028e-29	-2.46842e-30			94	0	0	0	0	0	0	0	0
95	0	0	0	0	0	0	-4.71884e-29	0			95	-7.9406e-31	-5.70499e-31	-5.22609e-31	-4.73407e-24	-3.63135e-31	-6.80581e-30	-5.54636e-30	-4.7164e-31			95	0	0	0	0	0	0	0	0
96	0.13527	0.13527	0.13527	0.13527	0.13527	0.13527	0.13527	0.13527			96	-0.55202	-0.55202	-0.55202	-0.55202	-0.55202	-0.55202	-0.55202	-0.55202			96	-1	-1	-1	-1	-1	-1	-1	-1
97	0.13527	0.13527	0.13527	0.13527	0.13527	0.13527	0.13527	0.13527			97	-0.55202	-0.55202	-0.55202	-0.55202	-0.55202	-0.55202	-0.55202	-0.55202			97	-1	-1	-1	-1	-1	-1	-1	-1
98	0.13527	0.13527	0.13527	0.13527	0.13527	0.13527	0.13527	0.13527			98	-0.55202	-0.55202	-0.55202	-0.55202	-0.55202	-0.55202	-0.55202	-0.55202			98	-1	-1	-1	-1	-1	-1	-1	-1
99	0.13527	0.13527	0.13527	0.13527	0.13527	0.13527	0.13527	0.13527			99	-0.55202	-0.55202	-0.55202	-0.55202	-0.55202	-0.55202	-0.55202	-0.55202			99	-1	-1	-1	-1	-1	-1	-1	-1
100	-0.205196	-0.229385	-0.935933	0.13527	-0.990045	0.13527	-0.163492	-0.553681			100	-0.55202	-0.55202	-0.571837	-0.55202	-0.55202	-0.55202	-0.55202	-0.55202			100	-1	-1	-1	-1	-1	-1	-1	-1
101	-1	-1	-1	0.0750708	-1	-0.1781	-1	-1			101	-0.483247	-0.425693	-0.303621	-0.55202	-0.264771	-0.55202	-0.55202	-0.352001			101	-1	-1	-1	-1	-1	-1	-1	-1
102	-1	-1	-1	-1	-1	-1	-1	-1			102	-0.158542	-0.13439	-0.100147	-0.55202	-0.0841945	-0.548666	-0.251654	-0.111048			102	-1	-1	-0.909371	-1	-0.829562	-1	-1	-0.990761
103	-0.495001	-0.4085	-0.39212	-1	-0.323855	-1	-0.910622	-0.37997			103	-0.0370713	-0.0305994	-0.0236796	-0.323507	-0.019348	-0.148795	-0.0671195	-0.0253232			103	-0.304606	-0.252626	-0.238737	-1	-0.197813	-0.764024	-0.548009	-0.233307
104	-0.0986548	-0.0813025	-0.0785074	-0.53058	-0.0646306	-0.251381	-0.197184	-0.0755329			104	-0.00741016	-0.00607238	-0.00474841	-0.0740211	-0.0038484	-0.0312045	-0.0140038	-0.0050275			104	-0.0612315	-0.0503701	-0.0481734	-0.33282	-0.0395509	-0.162167	-0.120311	-0.0465455
105	-0.0188458	-0.0156386	-0.0150163	-0.103916	-0.012439	-0.0486525	-0.0376688	-0.0145035			105	-0.00142851	-0.0011689	-0.000915978	-0.0146958	-0.00074114	-0.00607644	-0.0027244	-0.000967852			105	-0.0118175	-0.00970519	-0.00930459	-0.0663578	-0.00762486	-0.0316478	-0.0234614	-0.00896933
106	-0.00356746	-0.00298782	-0.00284439	-0.0194825	-0.00237688	-0.00925007	-0.00703876	-0.0027656			106	-0.000273412	-0.000223661	-0.000175337	-0.00282912	-0.000141824	-0.0011653	-0.000522369	-0.000185195			106	-0.00226233	-0.00185736	-0.00178153	-0.0127856	-0.00145939	-0.00607181	-0.00450051	-0.00171657
107	-0.00067351	-0.000570081	-0.000537263	-0.00360216	-0.000453541	-0.00175174	-0.00130128	-0.0005266			107	-5.22578e-05	-4.27467e-05	-3.35135e-05	-0.000541341	-2.71062e-05	-0.000222811	-9.98758e-05	-3.5395e-05			107	-0.000432423	-0.000354995	-0.000340533	-0.00244687	-0.000278936	-0.00116105	-0.000860563	-0.000328089
108	-0.000126959	-0.000108742	-0.000101318	-0.00065897	-8.65163e-05	-0.000331312	-0.000238035	-0.000100232			108	-9.98551e-06	-8.16804e-06	-6.40386e-06	-0.000103463	-5.17947e-06	-4.25783e-05	-1.90857e-05	-6.7633e-06			108	-8.26288e-05	-6.7833e-05	-6.50706e-05	-0.000467668	-5.32997e-05	-0.000221876	-0.000164452	-6.26918e-05
109	-2.38977e-05	-2.0741e-05	-1.90777e-05	-0.00011903	-1.65024e-05	-6.26116e-05	-4.29478e-05	-1.90745e-05			109	-1.90795e-06	-1.56068e-06	-1.2236e-06	-1.97697e-05	-9.89651e-07	-8.13566e-06	-3.64679e-06	-1.29228e-06			109	-1.57881e-05	-1.2961e-05	-1.24332e-05	-8.93626e-05	-1.01841e-05	-4.23952e-05	-3.14226e-05	-1.19787e-05
110	-4.49134e-06	-3.9559e-06	-3.58637e-06	-2.11362e-05	-3.14758e-06	-1.18233e-05	-7.60211e-06	-3.62942e-06			110	-3.64553e-07	-2.98201e-07	-2.33794e-07	-3.77743e-06	-1.89093e-07	-1.55449e-06	-6.96796e-07	-2.46917e-07			110	-3.01663e-06	-2.47647e-06	-2.37563e-06	-1.70747e-05	-1.94588e-06	-8.10052e-06	-6.00395e-06	-2.28878e-06
111	-8.42641e-07	-7.5448e-07	-6.72944e-07	-3.66348e-06	-6.00335e-07	-2.23088e-06	-1.30863e-06	-6.90488e-07			111	-6.96551e-08	-5.69773e-08	-4.46711e-08	-7.21755e-07	-3.613e-08	-2.97018e-07	-1.33137e-07	-4.71785e-08			111	-5.76388e-07	-4.73179e-07	-4.53911e-07	-3.26247e-06	-3.71798e-07	-1.54777e-06	-1.14718e-06	-4.37318e-07
112	-1.57783e-07	-1.43893e-07	-1.26006e-07	-6.12468e-07	-1.14498e-07	-4.20569e-07	-2.15752e-07	-1.31344e-07			112	-1.3309e-08	-1.08867e-08	-8.53531e-09	-1.37906e-07	-6.90335e-09	-5.67513e-08	-2.54385e-08	-9.01442e-09			112	-1.1013e-07	-9.04106e-08	-8.67287e-08	-6.23361e-07	-7.10396e-08	-2.95734e-07	-2.19191e-07	-8.35586e-08
113	-2.94802e-08	-2.74425e-08	-2.35383e-08	-9.66031e-08	-2.18364e-08	-7.92128e-08	-3.30538e-08	-2.49803e-08			113	-2.54294e-09	-2.08011e-09	-1.63084e-09	-2.63497e-08	-1.31902e-09	-1.08435e-08	-4.86053e-09	-1.72239e-09			113	-2.10429e-08	-1.7275e-08	-1.65715e-08	-1.19106e-07	-1.35732e-08	-5.65065e-08	-4.18808e-08	-1.59657e-08
114	-5.49405e-09	-5.23315e-09	-4.38484e-09	-1.36923e-08	-4.1648e-09	-1.49043e-08	-4.36869e-09	-4.7499e-09			114	-4.8588e-10	-3.97448e-10	-3.11605e-10	-5.03463e-09	-2.52025e-10	-2.07187e-09	-9.28702e-10	-3.29097e-10			114	-4.02054e-09	-3.3005e-09	-3.16624e-09	-2.27574e-08	-2.59371e-09	-1.07968e-08	-8.00197e-09	-3.05031e-09
115	-9.72252e-10	-9.58561e-10	-7.76673e-10	-1.50419e-09	-7.63204e-10	-2.80108e-09	-3.71375e-10	-8.66114e-10			115	-9.2837e-11	-7.59404e-11	-5.95385e-11	-9.61967e-10	-4.81544e-11	-3.95873e-10	-1.77447e-10	-6.28808e-11			115	-7.67837e-10	-6.31096e-10	-6.05023e-10	-4.34829e-09	-4.95625e-10	-2.06287e-09	-1.52931e-09	-5.82635e-10
116	-1.80247e-10	-1.76901e-10	-1.43533e-10	2.36645e-11	-1.45513e-10	-5.00965e-10	5.81139e-11	-1.58738e-10			116	-1.77383e-11	-1.45099e-11	-1.1376e-11	-1.83803e-10	-9.20086e-12	-7.56396e-11	-3.39048e-11	-1.20147e-11			116	-1.47071e-10	-1.20848e-10	-1.15647e-10	-8.30889e-10	-9.46846e-11	-3.94237e-10	-2.91747e-10	-1.11171e-10
117	-3.39013e-11	-4.14064e-11	-2.69581e-11	7.30175e-11	-3.22053e-11	-1.00816e-10	3.38149e-11	-3.75498e-11			117	-3.38926e-12	-2.77242e-12	-2.17362e-12	-3.51193e-11	-1.75801e-12	-1.44525e-11	-6.47819e-12	-2.29564e-12			117	-2.79706e-11	-2.32745e-11	-2.22147e-11	-1.58804e-10	-1.82839e-11	-7.56384e-11	-5.59398e-11	-2.10982e-11
118	0	0	0	1.98125e-11	0	-1.47077e-11	2.13646e-11	0			118	-6.47586e-13	-5.29726e-13	-4.15313e-13	-6.71024e-12	-3.35902e-13	-2.76144e-12	-1.23779e-12	-4.3863e-13			118	0	0	0	-3.03413e-11	0	-1.71906e-11	-1.20486e-11	0
119	0	0	0	0	0	-1.27467e-11	0	0			119	-1.23734e-13	-1.01215e-13	-7.93539e-14	-1.28213e-12	-6.41808e-14	-5.2763e-13	-2.36504e-13	-8.38091e-14			119	0	0	0	0	0	0	0	0
120	-1.14284e-11	0	0	0	0	-1.27467e-11	0	0			120	-2.36419e-14	-1.93391e-14	-1.51622e-14	-2.44976e-13	-1.2263e-14	-1.00815e-13	-4.51889e-14	-1.60134e-14			120	0	0	0	0	0	0	0	0
121	0	0	0	0	0	-1.27467e-11	0	0			121	-4.51724e-15	-3.69513e-15	-2.89703e-15	-4.68075e-14	-2.34309e-15	-1.92627e-14	-8.63423e-15	-3.05969e-15			121	0	0	0	0	0	0	0	0
122	0	0	0	0	0	-1.27467e-11	0	0			122	-8.63109e-16	-7.0603e-16	-5.53537e-16	-8.94352e-15	-4.47694e-16	-3.68053e-15	-1.64974e-15	-5.84617e-16			122	0	0	0	0	0	0	0	0
123	0	0	0	0	0	-1.27467e-11	0	0			123	-1.64914e-16	-1.34901e-16	-1.05764e-16	-1.70884e-15	-8.55409e-17	-7.0324e-16	-3.15216e-16	-1.11703e-16			123	0	0	0	0	0	0	0	0
124	0	0	0	0	0	-1.27467e-11	0	0			124	-3.15101e-17	-2.57756e-17	-2.02084e-17	-3.26508e-16	-1.63443e-17	-1.34368e-16	-6.02284e-17	-2.13431e-17			124	0	0	0	0	0	0	0	0
125	0	0	0	0	0	-1.27467e-11	0	0			125	-6.02063e-18	-4.92495e-18	-3.86122e-18	-6.23858e-17	-3.1229e-18	-2.56738e-17	-1.15078e-17	-4.07804e-18			125	0	0	0	0	0	0	0	0
126	0	-1.13384e-11	0	0	0	-1.27467e-11	0	0			126	-1.15036e-18	-9.4101e-19	-7.37764e-19	-1.19201e-17	-5.96692e-19	-4.9055e-18	-2.1988e-18	-7.79193e-19			126	0	0	0	0	0	0	0	0
127	0	-1.13384e-11	0	0	0	-1.27467e-11	0	0			127	-2.19799e-19	-1.79799e-19	-1.40965e-19	-2.27757e-18	-1.1401e-19	-9.37296e-19	-4.20125e-19	-1.48881e-19			127	0	0	0	0	0	0	0	0
128	0	-1.13384e-11	0	0	0	-1.27467e-11	0	0			128	-4.1997e-20	-3.43542e-20	-2.69341e-20	-4.35175e-19	-2.17839e-20	-1.7909e-19	-8.02733e-20	-2.84467e-20			128	0	0	0	0	0	0	0	0
129	0	0	0	0	0	-1.27467e-11	0	0			129	-8.02436e-21	-6.56407e-21	-5.1463e-21	-8.31489e-20	-4.16224e-21	-3.42187e-20	-1.53378e-20	-5.43532e-21			129	0	0	0	0	0	0	0	0
130	0	0	0	0	0	-1.27467e-11	0	0			130	-1.53321e-21	-1.2542e-21	-9.83304e-22	-1.58873e-20	-7.95279e-22	-6.53818e-21	-2.9306e-21	-1.03853e-21			130	0	0	0	0	0	0	0	0
131	0	0	0	0	0	-1.27467e-11	0	0			131	-2.92951e-22	-2.3964e-22	-1.8788e-22	-3.03558e-21	-1.51954e-22	-1.24925e-21	-5.59949e-22	-1.98432e-22			131	0	0	0	0	0	0	0	0
132	0	0	0	0	0	-1.97603e-11	0	0			132	-5.5974e-23	-4.5788e-23	-3.58983e-23	-5.80008e-22	-2.90338e-23	-2.38695e-22	-1.0699e-22	-3.79145e-23			132	0	0	0	0	0	0	0	0
133	0	0	0	0	0	0	0	0			133	-1.06949e-23	-8.74872e-24	-6.85908e-24	-1.10822e-22	-5.54748e-24	-4.56076e-23	-2.04425e-23	-7.24434e-24			133	0	0	0	0	0	0	0	0
134	0	0	0	0	0	0	0	0			134	-2.04348e-24	-1.67162e-24	-1.31057e-24	-2.11748e-23	-1.05996e-24	-8.71426e-24	-3.90595e-24	-1.38418e-24			134	0	0	0	0	0	0	0	0
135	0	0	0	0	0	0	0	0			135	-3.90448e-25	-3.19396e-25	-2.5041e-25	-4.04587e-24	-2.02526e-25	-1.66504e-24	-7.46309e-25	-2.64475e-25			135	0	0	0	0	0	0	0	0
136	0	0	0	0	0	0	0	0			136	-7.46028e-26	-6.10271e-26	-4.78458e-26	-7.73045e-25	-3.86966e-26	-3.18139e-25	-1.42597e-25	-5.05334e-26			136	0	0	0	0	0	0	0	0
137	0	0	0	0	0	0	0	0			137	-1.42543e-26	-1.16605e-26	-9.14191e-27	-1.47706e-25	-7.39375e-27	-6.0787e-26	-2.72461e-26	-9.65544e-27			137	0	0	0	0	0	0	0	0
138	0	0	0	0	0	0	0	0			138	-2.72357e-27	-2.22797e-27	-1.74674e-27	-2.82221e-26	-1.41272e-27	-1.16146e-26	-5.20591e-27	-1.84487e-27			138	0	0	0	0	0	0	0	0
139	0	0	0	0	0	0	0	0			139	-5.20393e-28	-4.25698e-28	-3.33751e-28	-5.3924e-27	-2.69929e-28	-2.21921e-27	-9.94693e-28	-3.525e-28			139	0	0	0	0	0	0	0	0
140	0	0	0	0	0	0	0	0			140	-9.94313e-29	-8.13382e-29	-6.37698e-29	-1.03033e-27	-5.15752e-29	-4.24025e-28	-1.90056e-28	-6.73523e-29			140	0	0	0	0	0	0	0	0
141	0	0	0	0	0	0	0	0			141	-1.89983e-29	-1.55413e-29	-1.21845e-29	-1.96865e-28	-9.85447e-30	-8.10186e-29	-3.6314e-29	-1.2869e-29			141	0	0	0	0	0	0	0	0
142	0	0	0	0	0	0	0	0			142	-3.63001e-30	-2.96948e-30	-2.32809e-30	-3.76149e-29	-1.88289e-30	-1.54802e-29	-6.93851e-30	-2.45889e-30			142	0	0	0	0	0	0	0	0
143	0	0	0	0	0	0	0	0			143	-6.93585e-31	-5.67379e-31	-4.44829e-31	-7.18708e-30	-3.59764e-31	-2.95782e-30	-1.32574e-30	-4.69821e-31			143	0	0	0	0	0	0	0	0
144	0.13527	0.13527	0.13527	0.13527	0.13527	0.13527	0.13527	0.13527			144	-0.55202	-0.55202	-0.55202	-0.55202	-0.55202	-0.55202	-0.55202	-0.55202			144	-1	-1	-1	-1	-1	-1	-1	-1
145	0.13527	0.13527	0.13527	0.13527	0.13527	0.13527	0.13527	0.13527			145	-0.55202	-0.55202	-0.55202	-0.55202	-0.55202	-0.55202	-0.55202	-0.55202			145	-1	-1	-1	-1	-1	-1	-1	-1
146	0.13527	0.13527	0.13527	0.13527	0.13527	0.13527	0.13527	0.13527			146	-0.55202	-0.55202	-0.55202	-0.55202	-0.55202	-0.55202	-0.55202	-0.55202			146	-1	-1	-1	-1	-1	-1	-1	-1
147	0.13527	0.13527	0.13527	0.13527	0.13527	0.13527	0.13527	0.13527			147	-0.55202	-0.55202	-0.55202	-0.55202	-0.55202	-0.55202	-0.55202	-0.55202			147	-1	-1	-1	-1	-1	-1	-1	-1
148	-0.216429	-0.236502	-0.957214	0.13527	-0.990195	0.13527	-0.260031	-0.544688			148	-0.55202	-0.55202	-0.562767	-0.55202	-0.55202	-0.55202	-0.55202	-0.55202			148	-1	-1	-1	-1	-1	-1	-1	-1
149	-1	-1	-1	-0.396261	-1	-0.618266	-1	-1			149	-0.455337	-0.422733	-0.286489	-0.55202	-0.264885	-0.55202	-0.48602	-0.353661			149	-1	-1	-1	-1	-1	-1	-1	-1
150	-1	-1	-1	-1	-1	-1	-1	-1			150	-0.14735	-0.13352	-0.0922563	-0.464573	-0.0834705	-0.342916	-0.167034	-0.111168			150	-1	-1	-0.85142	-1	-0.800069	-1	-1	-0.97488
151	-0.467347	-0.410617	-0.344288	-1	-0.307078	-0.96537	-0.574735	-0.371041			151	-0.0341579	-0.0304193	-0.0213831	-0.128499	-0.0190324	-0.0875883	-0.04031	-0.0252693			151	-0.287664	-0.253773	-0.210013	-0.836561	-0.187821	-0.601974	-0.350709	-0.228109
152	-0.0931524	-0.0817233	-0.0686434	-0.29367	-0.0611378	-0.199232	-0.116332	-0.0737247			152	-0.00681094	-0.00603752	-0.00426375	-0.0271506	-0.00377829	-0.0179788	-0.00813432	-0.00501277			152	-0.057666	-0.0506076	-0.0421066	-0.182467	-0.0374698	-0.124686	-0.0714948	-0.0454667
153	-0.0178569	-0.0157172	-0.0131616	-0.0567762	-0.0117594	-0.038486	-0.0222544	-0.0141606			153	-0.00131233	-0.00116223	-0.000821543	-0.00529624	-0.000727353	-0.00348498	-0.00157116	-0.000964863			153	-0.0111231	-0.0097513	-0.00812214	-0.0356846	-0.00722038	-0.0242121	-0.0138288	-0.00875982
154	-0.00339583	-0.00300228	-0.00250345	-0.0107585	-0.00224641	-0.00733647	-0.00421008	-0.00270154			154	-0.000251152	-0.000222385	-0.000157226	-0.00101602	-0.000139176	-0.000667728	-0.000300829	-0.000184617			154	-0.00212916	-0.0018662	-0.00155474	-0.00684914	-0.00138185	-0.00464067	-0.00264852	-0.00167642
155	-0.000644587	-0.000572727	-0.00047529	-0.00202806	-0.000428555	-0.00139465	-0.000793787	-0.000514686			155	-4.80024e-05	-4.25029e-05	-3.00505e-05	-0.000194282	-2.65996e-05	-0.000127651	-5.75024e-05	-3.52844e-05			155	-0.000406961	-0.000356686	-0.000297169	-0.0013098	-0.000264113	-0.000887226	-0.000506282	-0.000320411
156	-0.000122269	-0.000109225	-9.01721e-05	-0.000381372	-8.17335e-05	-0.000264922	-0.000149362	-9.80225e-05			156	-9.17237e-06	-8.12148e-06	-5.7421e-06	-3.7127e-05	-5.08266e-06	-2.43928e-05	-1.09878e-05	-6.74216e-06			156	-7.77633e-05	-6.81561e-05	-5.67839e-05	-0.000250306	-5.0467e-05	-0.000169542	-9.67437e-05	-6.12247e-05
157	-2.31813e-05	-2.08287e-05	-1.70988e-05	-7.15638e-05	-1.55868e-05	-5.03044e-05	-2.80499e-05	-1.86658e-05			157	-1.75259e-06	-1.55179e-06	-1.09716e-06	-7.09407e-06	-9.71153e-07	-4.66082e-06	-2.09948e-06	-1.28824e-06			157	-1.48584e-05	-1.30228e-05	-1.08499e-05	-4.78276e-05	-9.64285e-06	-3.23951e-05	-1.84852e-05	-1.16984e-05
158	-4.3929e-06	-3.97176e-06	-3.24075e-06	-1.33979e-05	-2.97233e-06	-9.54898e-06	-5.2563e-06	-3.55403e-06			158	-3.34867e-07	-2.96502e-07	-2.09635e-07	-1.35547e-06	-1.85559e-07	-8.90549e-07	-4.01149e-07	-2.46145e-07			158	-2.83901e-06	-2.48827e-06	-2.07309e-06	-9.1385e-06	-1.84246e-06	-6.18978e-06	-3.53197e-06	-2.23522e-06
159	-8.32045e-07	-7.57336e-07	-6.13902e-07	-2.5017e-06	-5.66787e-07	-1.81205e-06	-9.82555e-07	-6.76629e-07			159	-6.39832e-08	-5.66527e-08	-4.00551e-08	-2.58992e-07	-3.54547e-08	-1.70158e-07	-7.66476e-08	-4.70311e-08			159	-5.4245e-07	-4.75436e-07	-3.96107e-07	-1.7461e-06	-3.5204e-07	-1.18268e-06	-6.74855e-07	-4.27084e-07
160	-1.57511e-07	-1.44404e-07	-1.16227e-07	-4.65711e-07	-1.08075e-07	-3.43745e-07	-1.83146e-07	-1.28805e-07			160	-1.22253e-08	-1.08247e-08	-7.65334e-09	-4.94857e-08	-6.77433e-09	-3.25121e-08	-1.46451e-08	-8.98624e-09			160	-1.03646e-07	-9.0842e-08	-7.56841e-08	-3.33628e-07	-6.7264e-08	-2.25976e-07	-1.28945e-07	-8.1603e-08
161	-2.9801e-08	-2.75333e-08	-2.19919e-08	-8.63903e-08	-2.06072e-08	-6.51851e-08	-3.40257e-08	-2.45177e-08			161	-2.33588e-09	-2.06827e-09	-1.46233e-09	-9.45525e-09	-1.29437e-09	-6.2121e-09	-2.79824e-09	-1.71701e-09			161	-1.98041e-08	-1.73574e-08	-1.44611e-08	-6.3747e-08	-1.28523e-08	-4.31769e-08	-2.46378e-08	-1.55924e-08
162	-5.63502e-09	-5.24966e-09	-4.15849e-09	-1.59599e-08	-3.9294e-09	-1.23573e-08	-6.29668e-09	-4.66579e-09			162	-4.46317e-10	-3.95186e-10	-2.79407e-10	-1.80662e-09	-2.47316e-10	-1.18695e-09	-5.3466e-10	-3.28069e-10			162	-3.78415e-09	-3.31661e-09	-2.76311e-09	-1.21807e-08	-2.45592e-09	-8.25032e-09	-4.70727e-09	-2.9789e-09
163	-1.01881e-09	-9.60803e-10	-7.52669e-10	-2.93358e-09	-7.19144e-10	-2.34226e-09	-1.10365e-09	-8.51544e-10			163	-8.52779e-11	-7.55083e-11	-5.33865e-11	-3.45192e-10	-4.72546e-11	-2.2679e-10	-1.02158e-10	-6.26843e-11			163	-7.22723e-10	-6.33782e-10	-5.27925e-10	-2.3271e-09	-4.68852e-10	-1.57695e-09	-8.99339e-10	-5.6884e-10
164	-1.92217e-10	-1.76642e-10	-1.41734e-10	-5.07939e-10	-1.32376e-10	-4.24782e-10	-2.02138e-10	-1.56497e-10			164	-1.62941e-11	-1.44274e-11	-1.02006e-11	-6.5956e-11	-9.02894e-12	-4.33329e-11	-1.95193e-11	-1.19771e-11			164	-1.38048e-10	-1.20848e-10	-1.00619e-10	-4.44307e-10	-8.94606e-11	-3.01408e-10	-1.72122e-10	-1.08737e-10
165	-4.65767e-11	-4.14453e-11	-3.36269e-11	-9.48253e-11	-3.01824e-11	-8.22859e-11	-3.73366e-11	-3.6349e-11			165	-3.11331e-12	-2.75665e-12	-1.94903e-12	-1.26023e-11	-1.72516e-12	-8.27964e-12	-3.72955e-12	-2.28847e-12			165	-2.6166e-11	-2.32745e-11	-1.89478e-11	-8.46851e-11	-1.69779e-11	-5.73018e-11	-3.27033e-11	-1.47295e-11
166	0	0	0	-1.68728e-11	0	-1.34807e-11	0	0			166	-5.9486e-13	-5.26714e-13	-3.72402e-13	-2.40792e-12	-3.29626e-13	-1.58199e-12	-7.12606e-13	-4.37259e-13			166	0	0	0	-1.97212e-11	0	0	0	0
167	0	0	0	-1.29028e-11	0	-1.34807e-11	0	0			167	-1.1366e-13	-1.0064e-13	-7.1155e-14	-4.60083e-13	-6.29817e-14	-3.02272e-13	-1.36158e-13	-8.35473e-14			167	0	0	0	0	0	0	0	0
168	0	0	0	-1.19102e-11	0	-1.24437e-11	0	0			168	-2.1717e-14	-1.92292e-14	-1.35956e-14	-8.79082e-14	-1.20339e-14	-5.77553e-14	-2.60157e-14	-1.59634e-14			168	0	0	0	0	0	0	0	0
169	-1.14284e-11	0	0	0	0	-1.89328e-11	0	0			169	-4.14947e-15	-3.67414e-15	-2.59772e-15	-1.67967e-14	-2.29932e-15	-1.10353e-14	-4.97082e-15	-3.05014e-15			169	0	0	0	0	0	0	0	0
170	0	0	0	0	0	0	0	0			170	-7.9284e-16	-7.02019e-16	-4.96348e-16	-3.20935e-15	-4.39331e-16	-2.10852e-15	-9.49776e-16	-5.82791e-16			170	0	0	0	0	0	0	0	0
171	0	-1.13384e-11	0	0	0	0	0	0			171	-1.51488e-16	-1.34135e-16	-9.48373e-17	-6.13212e-16	-8.3943e-17	-4.02876e-16	-1.81474e-16	-1.11354e-16			171	0	0	0	0	0	0	0	0
172	0	-1.13384e-11	0	0	0	0	0	0			172	-2.89448e-17	-2.56292e-17	-1.81206e-17	-1.17167e-16	-1.6039e-17	-7.69777e-17	-3.46743e-17	-2.12765e-17			172	0	0	0	0	0	0	0	0
173	0	-1.13384e-11	0	0	0	0	0	0			173	-5.53049e-18	-4.89699e-18	-3.46231e-18	-2.23871e-17	-3.06457e-18	-1.47082e-17	-6.62522e-18	-4.06531e-18			173	0	0	0	0	0	0	0	0
174	0	0	0	0	0	0	0	0			174	-1.05671e-18	-9.3567e-19	-6.61546e-19	-4.27752e-18	-5.85548e-19	-2.81029e-18	-1.26588e-18	-7.7676e-19			174	0	0	0	0	0	0	0	0
175	0	0	0	0	0	0	0	0			175	-2.01906e-19	-1.78779e-19	-1.26402e-19	-8.17308e-19	-1.11881e-19	-5.36964e-19	-2.41872e-19	-1.48416e-19			175	0	0	0	0	0	0	0	0
176	0	0	0	0	0	0	0	0			176	-3.85782e-20	-3.41594e-20	-2.41517e-20	-1.56164e-19	-2.1377e-20	-1.02598e-19	-4.62146e-20	-2.83579e-20			176	0	0	0	0	0	0	0	0
177	0	0	0	0	0	0	0	0			177	-7.37113e-21	-6.52684e-21	-4.61467e-21	-2.98383e-20	-4.08451e-21	-1.96034e-20	-8.83023e-21	-5.41835e-21			177	0	0	0	0	0	0	0	0
178	0	0	0	0	0	0	0	0			178	-1.4084e-21	-1.24709e-21	-8.81727e-22	-5.70121e-21	-7.80427e-22	-3.74563e-21	-1.68719e-21	-1.03529e-21			178	0	0	0	0	0	0	0	0
179	0	0	0	0	0	0	0	0			179	-2.69104e-22	-2.38281e-22	-1.68472e-22	-1.08933e-21	-1.49116e-22	-7.15679e-22	-3.22372e-22	-1.97813e-22			179	0	0	0	0	0	0	0	0
180	0	0	0	0	0	0	0	0			180	-5.14176e-23	-4.55285e-23	-3.219e-23	-2.0814e-22	-2.84917e-23	-1.36745e-22	-6.15958e-23	-3.77962e-23			180	0	0	0	0	0	0	0	0
181	0	0	0	0	0	0	0	0			181	-9.82437e-24	-8.69916e-24	-6.15056e-24	-3.97693e-23	-5.4439e-24	-2.61279e-23	-1.17691e-23	-7.22173e-24			181	0	0	0	0	0	0	0	0
182	0	0	0	0	0	0	0	0			182	-1.87714e-24	-1.66215e-24	-1.17519e-24	-7.59875e-24	-1.04017e-24	-4.99227e-24	-2.24873e-24	-1.37986e-24			182	0	0	0	0	0	0	0	0
183	0	0	0	0	0	0	0	0			183	-3.58666e-25	-3.17588e-25	-2.24544e-25	-1.4519e-24	-1.98745e-25	-9.53875e-25	-4.29665e-25	-2.6365e-25			183	0	0	0	0	0	0	0	0
184	0	0	0	0	0	0	0	0			184	-6.85303e-26	-6.06817e-26	-4.29037e-26	-2.77415e-25	-3.79741e-26	-1.82257e-25	-8.20961e-26	-5.03758e-26			184	0	0	0	0	0	0	0	0
185	0	0	0	0	0	0	0	0			185	-1.30941e-26	-1.15945e-26	-8.19763e-27	-5.30058e-26	-7.25572e-27	-3.4824e-26	-1.56861e-26	-9.62532e-27			185	0	0	0	0	0	0	0	0
186	0	0	0	0	0	0	0	0			186	-2.50189e-27	-2.21536e-27	-1.56633e-27	-1.01278e-26	-1.38635e-27	-6.65383e-27	-2.99715e-27	-1.83911e-27			186	0	0	0	0	0	0	0	0
187	0	0	0	0	0	0	0	0			187	-4.78036e-28	-4.2329e-28	-2.99278e-28	-1.93513e-27	-2.6489e-28	-1.27135e-27	-5.72666e-28	-3.514e-28			187	0	0	0	0	0	0	0	0
188	0	0	0	0	0	0	0	0			188	-9.13385e-29	-8.08782e-29	-5.71833e-29	-3.69747e-28	-5.06125e-29	-2.42917e-28	-1.09419e-28	-6.71422e-29			188	0	0	0	0	0	0	0	0
189	0	0	0	0	0	0	0	0			189	-1.7452e-29	-1.54534e-29	-1.0926e-29	-7.06478e-29	-9.67054e-30	-4.64143e-29	-2.09068e-29	-1.28289e-29			189	0	0	0	0	0	0	0	0
190	0	0	0	0	0	0	0	0			190	-3.33456e-30	-2.95269e-30	-2.08764e-30	-1.34987e-29	-1.84775e-30	-8.8684e-30	-3.99467e-30	-2.45122e-30			190	0	0	0	0	0	0	0	0
191	0	0	0	0	0	0	0	0			191	-6.37135e-31	-5.64172e-31	-3.98887e-31	-2.57921e-30	-3.5305e-31	-1.69449e-30	-7.63261e-31	-4.68356e-31			191	0	0	0	0	0	0	0	0
192	0.13527	0.13527	0.13527	0.13527	0.13527	0.13527	0.13527	0.13527			192	-0.55202	-0.55202	-0.55202	-0.55202	-0.55202	-0.55202	-0.55202	-0.55202			192	-1	-1	-1	-1	-1	-1	-1	-1
193	0.13527	0.13527	0.13527	0.13527	0.13527	0.13527	0.13527	0.13527			193	-0.55202	-0.55202	-0.55202	-0.55202	-0.55202	-0.55202	-0.55202	-0.55202			193	-1	-1	-1	-1	-1	-1	-1	-1
194	0.13527	0.13527	0.13527	0.13527	0.13527	0.13527	0.13527	0.13527			194	-0.55202	-0.55202	-0.55202	-0.55202	-0.55202	-0.55202	-0.55202	-0.55202			194	-1	-1	-1	-1	-1	-1	-1	-1
195	0.13527	0.13527	0.13527	0.13527	0.13527	0.13527	0.13527	0.13527			195	-0.55202	-0.55202	-0.55202	-0.55202	-0.55202	-0.55202	-0.55202	-0.55202			195	-1	-1	-1	-1	-1	-1	-1	-1
196	-0.226069	-0.243164	-0.969827	0.13527	-0.990488	0.13527	-0.302601	-0.534015			196	-0.55202	-0.55202	-0.563054	-0.55202	-0.55202	-0.55202	-0.55202	-0.55202			196	-1	-1	-1	-1	-1	-1	-1	-1
197	-1	-1	-1	-0.80924	-1	-0.931283	-1	-1			197	-0.437663	-0.42001	-0.276674	-0.584755	-0.264968	-0.682373	-0.426286	-0.35608			197	-1	-1	-1	-1	-1	-1	-1	-1
198	-1	-1	-1	-1	-1	-1	-1	-1			198	-0.140556	-0.132719	-0.0868124	-0.289126	-0.0820687	-0.252179	-0.139117	-0.111483			198	-1	-1	-0.775804	-1	-0.743669	-1	-1	-0.957363
199	-0.451952	-0.412593	-0.297268	-0.969847	-0.278238	-0.822827	-0.462055	-0.361509			199	-0.0324207	-0.0302534	-0.0196979	-0.073379	-0.0184576	-0.0621147	-0.0324078	-0.0252533			199	-0.27815	-0.254853	-0.181998	-0.596447	-0.170738	-0.50805	-0.283434	-0.222572
200	-0.0901348	-0.0821137	-0.0590054	-0.200607	-0.0551751	-0.167674	-0.0924477	-0.0717886			200	-0.00645553	-0.00600541	-0.00390618	-0.0150326	-0.00365198	-0.0125987	-0.00647103	-0.00500531			200	-0.0556721	-0.0508314	-0.036262	-0.123793	-0.0339321	-0.103815	-0.0569171	-0.0443193
201	-0.0173156	-0.0157896	-0.0113247	-0.0387375	-0.0106019	-0.0323607	-0.0177478	-0.0137917			201	-0.0012435	-0.00115608	-0.000751813	-0.00291273	-0.000702568	-0.00243603	-0.0012472	-0.000963259			201	-0.0107351	-0.00979477	-0.00698589	-0.0240293	-0.00653365	-0.0201038	-0.0109822	-0.00853705
202	-0.00330163	-0.0030155	-0.00215887	-0.00738402	-0.00202446	-0.00617793	-0.00337956	-0.00263219			202	-0.000237966	-0.000221211	-0.000143851	-0.000558038	-0.000134416	-0.000466521	-0.0002387	-0.000184304			202	-0.00205476	-0.00187453	-0.00133691	-0.00460528	-0.00125024	-0.00385119	-0.00210234	-0.00163372
203	-0.000628556	-0.000575126	-0.000410972	-0.00140367	-0.000386099	-0.00117683	-0.000642395	-0.000501698			203	-4.54818e-05	-4.22786e-05	-2.7493e-05	-0.000106679	-2.56893e-05	-8.91776e-05	-4.56231e-05	-3.52242e-05			203	-0.000392736	-0.00035828	-0.000255522	-0.000880445	-0.000238951	-0.000736213	-0.000401841	-0.000312248
204	-0.000119614	-0.000109658	-7.82038e-05	-0.000266626	-7.3616e-05	-0.00022406	-0.000122039	-9.55948e-05			204	-8.69071e-06	-8.07864e-06	-5.25337e-06	-2.03853e-05	-4.9087e-06	-1.70406e-05	-8.71777e-06	-6.73064e-06			204	-7.5045e-05	-6.84609e-05	-4.88255e-05	-0.000168245	-4.56589e-05	-0.000140682	-7.67852e-05	-5.96646e-05
205	-2.27579e-05	-2.09064e-05	-1.48785e-05	-5.06248e-05	-1.40348e-05	-4.26511e-05	-2.31761e-05	-1.82128e-05			205	-1.66055e-06	-1.54361e-06	-1.00377e-06	-3.89509e-06	-9.37914e-07	-3.25602e-06	-1.66573e-06	-1.28604e-06			205	-1.4339e-05	-1.3081e-05	-9.32923e-06	-3.21473e-05	-8.72414e-06	-2.68807e-05	-1.46716e-05	-1.14002e-05
206	-4.32924e-06	-3.98561e-06	-2.83019e-06	-9.60881e-06	-2.67559e-06	-8.11775e-06	-4.39992e-06	-3.46963e-06			206	-3.17282e-07	-2.94939e-07	-1.91792e-07	-7.44237e-07	-1.79208e-07	-6.22131e-07	-3.18272e-07	-2.45723e-07			206	-2.73977e-06	-2.49941e-06	-1.78255e-06	-6.14242e-06	-1.66693e-06	-5.13612e-06	-2.80332e-06	-2.17825e-06
207	-8.23424e-07	-7.59787e-07	-5.38269e-07	-1.82314e-06	-5.1005e-07	-1.54485e-06	-8.35036e-07	-6.60932e-07			207	-6.06232e-08	-5.63543e-08	-3.66459e-08	-1.42201e-07	-3.42413e-08	-1.18871e-07	-6.08125e-08	-4.69504e-08			207	-5.23487e-07	-4.77564e-07	-3.40592e-07	-1.17363e-06	-3.185e-07	-9.81364e-07	-5.35632e-07	-4.16198e-07
208	-1.5659e-07	-1.44834e-07	-1.02355e-07	-3.45783e-07	-9.72271e-08	-2.93953e-07	-1.58423e-07	-1.25892e-07			208	-1.15833e-08	-1.07677e-08	-7.00195e-09	-2.71704e-08	-6.54249e-09	-2.27128e-08	-1.16195e-08	-8.97082e-09			208	-1.00023e-07	-9.12485e-08	-6.50772e-08	-2.24246e-07	-6.08561e-08	-1.8751e-07	-1.02344e-07	-7.95228e-08
209	-2.97731e-08	-2.7608e-08	-1.94599e-08	-6.55566e-08	-1.85329e-08	-5.59252e-08	-3.00444e-08	-2.3978e-08			209	-2.21322e-09	-2.05739e-09	-1.33787e-09	-5.19146e-09	-1.25007e-09	-4.33975e-09	-2.22014e-09	-1.71406e-09			209	-1.91111e-08	-1.74353e-08	-1.24343e-08	-4.28472e-08	-1.16279e-08	-3.58274e-08	-1.95548e-08	-1.51949e-08
210	-5.65989e-09	-5.26172e-09	-3.69884e-09	-1.24231e-08	-3.53213e-09	-1.06381e-08	-5.69643e-09	-4.56697e-09			210	-4.2288e-10	-3.93106e-10	-2.55627e-10	-9.91932e-10	-2.38852e-10	-8.29198e-10	-4.24204e-10	-3.27505e-10			210	-3.65151e-09	-3.33093e-09	-2.37566e-09	-8.18661e-09	-2.2215e-09	-6.84528e-09	-3.73694e-09	-2.90363e-09
211	-1.03143e-09	-9.62599e-10	-6.74514e-10	-2.35262e-09	-6.46334e-10	-1.94076e-09	-1.03483e-09	-8.34918e-10			211	-8.07997e-11	-7.51112e-11	-4.88429e-11	-1.89529e-10	-4.56375e-11	-1.58435e-10	-8.10529e-11	-6.25763e-11			211	-6.9746e-10	-6.36467e-10	-4.54094e-10	-1.56377e-09	-4.24448e-10	-1.30763e-09	-7.14308e-10	-5.55045e-10
212	-1.96293e-10	-1.77361e-10	-1.23857e-10	-4.27308e-10	-1.18859e-10	-3.68984e-10	-1.95314e-10	-1.53824e-10			212	-1.54384e-11	-1.43516e-11	-9.33244e-12	-3.62132e-11	-8.71996e-12	-3.02723e-11	-1.54868e-11	-1.19565e-11			212	-1.33537e-10	-1.21743e-10	-8.68986e-11	-2.99298e-10	-8.09717e-11	-2.49836e-10	-1.35977e-10	-1.06302e-10
213	-4.50304e-11	-4.14816e-11	-2.91822e-11	-8.20754e-11	-2.78186e-11	-8.49797e-11	-4.5945e-11	-3.61006e-11			213	-2.94982e-12	-2.74216e-12	-1.78316e-12	-6.91926e-12	-1.66612e-12	-5.78416e-12	-2.95908e-12	-2.28452e-12			213	-2.52637e-11	-2.32745e-11	-1.18254e-11	-5.68434e-11	-1.12728e-11	-4.81335e-11	-2.58184e-11	-1.46289e-11
214	0	0	0	0	0	0	0	0			214	-5.63621e-13	-5.23947e-13	-3.40709e-13	-1.32206e-12	-3.18347e-13	-1.10518e-12	-5.65393e-13	-4.36504e-13			214	0	0	0	0	0	0	0	0
215	0	0	0	0	0	0	0	0			215	-1.07691e-13	-1.00111e-13	-6.50994e-14	-2.52607e-13	-6.08266e-14	-2.11168e-13	-1.0803e-13	-8.34028e-14			215	0	0	0	0	0	0	0	0
216	0	0	0	0	0	0	0	0			216	-2.05766e-14	-1.91283e-14	-1.24386e-14	-4.82656e-14	-1.16221e-14	-4.0348e-14	-2.06414e-14	-1.59358e-14			216	0	0	0	0	0	0	0	0
217	-1.14284e-11	0	0	0	0	0	0	0			217	-3.93157e-15	-3.65486e-15	-2.37665e-15	-9.22211e-15	-2.22065e-15	-7.70932e-15	-3.94396e-15	-3.04485e-15			217	0	0	0	0	0	0	0	0
218	-1.14284e-11	-1.13384e-11	0	-1.46936e-11	0	0	0	0			218	-7.51204e-16	-6.98338e-16	-4.54108e-16	-1.76207e-15	-4.24299e-16	-1.47302e-15	-7.53574e-16	-5.8178e-16			218	0	0	0	0	0	0	0	0
219	0	-1.13384e-11	0	0	0	-1.45159e-11	0	0			219	-1.43533e-16	-1.33432e-16	-8.67668e-17	-3.36679e-16	-8.10709e-17	-2.81452e-16	-1.43986e-16	-1.11161e-16			219	0	0	0	0	0	0	0	0
220	0	-1.13384e-11	0	0	0	0	0	0			220	-2.74248e-17	-2.5495e-17	-1.65786e-17	-6.43292e-17	-1.54902e-17	-5.37771e-17	-2.75115e-17	-2.12395e-17			220	0	0	0	0	0	0	0	0
221	0	0	0	0	0	0	0	0			221	-5.24006e-18	-4.87134e-18	-3.16768e-18	-1.22914e-17	-2.95972e-18	-1.02752e-17	-5.25664e-18	-4.05823e-18			221	0	0	0	0	0	0	0	0
222	0	0	0	0	0	0	0	0			222	-1.00122e-18	-9.30772e-19	-6.05251e-19	-2.34851e-18	-5.65515e-19	-1.9633e-18	-1.00439e-18	-7.75406e-19			222	0	0	0	0	0	0	0	0
223	0	0	0	0	0	0	0	0			223	-1.91303e-19	-1.77843e-19	-1.15646e-19	-4.48731e-19	-1.08053e-19	-3.75128e-19	-1.91909e-19	-1.48157e-19			223	0	0	0	0	0	0	0	0
224	0	0	0	0	0	0	0	0			224	-3.65522e-20	-3.39807e-20	-2.20965e-20	-8.5739e-20	-2.06457e-20	-7.1676e-20	-3.66682e-20	-2.83084e-20			224	0	0	0	0	0	0	0	0
225	0	0	0	0	0	0	0	0			225	-6.98404e-21	-6.49272e-21	-4.22199e-21	-1.63822e-20	-3.94478e-21	-1.36952e-20	-7.00622e-21	-5.40888e-21			225	0	0	0	0	0	0	0	0
226	0	0	0	0	0	0	0	0			226	-1.33444e-21	-1.24057e-21	-8.06699e-22	-3.13014e-21	-7.5373e-22	-2.61674e-21	-1.33868e-21	-1.03347e-21			226	0	0	0	0	0	0	0	0
227	0	0	0	0	0	0	0	0			227	-2.54972e-22	-2.37036e-22	-1.54137e-22	-5.98076e-22	-1.44015e-22	-4.99983e-22	-2.55783e-22	-1.97466e-22			227	0	0	0	0	0	0	0	0
228	0	0	0	0	0	0	0	0			228	-4.87175e-23	-4.52908e-23	-2.9451e-23	-1.14274e-22	-2.7517e-23	-9.55321e-23	-4.88726e-23	-3.77299e-23			228	0	0	0	0	0	0	0	0
229	0	0	0	0	0	0	0	0			229	-9.30845e-24	-8.65374e-24	-5.62722e-24	-2.18344e-23	-5.25769e-24	-1.82534e-23	-9.33811e-24	-7.20905e-24			229	0	0	0	0	0	0	0	0
230	0	0	0	0	0	0	0	0			230	-1.77857e-24	-1.65348e-24	-1.0752e-24	-4.1719e-24	-1.00459e-24	-3.48768e-24	-1.78424e-24	-1.37743e-24			230	0	0	0	0	0	0	0	0
231	0	0	0	0	0	0	0	0			231	-3.39831e-25	-3.15931e-25	-2.05438e-25	-7.97125e-25	-1.91947e-25	-6.66394e-25	-3.40916e-25	-2.63186e-25			231	0	0	0	0	0	0	0	0
232	0	0	0	0	0	0	0	0			232	-6.49315e-26	-6.03653e-26	-3.92533e-26	-1.52307e-25	-3.66753e-26	-1.27328e-25	-6.5139e-26	-5.0287e-26			232	0	0	0	0	0	0	0	0
233	0	0	0	0	0	0	0	0			233	-1.24065e-26	-1.1534e-26	-7.50014e-27	-2.91013e-26	-7.00755e-27	-2.43287e-26	-1.24461e-26	-9.60834e-27			233	0	0	0	0	0	0	0	0
234	0	0	0	0	0	0	0	0			234	-2.3705e-27	-2.20382e-27	-1.43306e-27	-5.56038e-27	-1.33893e-27	-4.6485e-27	-2.37809e-27	-1.83587e-27			234	0	0	0	0	0	0	0	0
235	0	0	0	0	0	0	0	0			235	-4.52932e-28	-4.21086e-28	-2.73815e-28	-1.06242e-27	-2.5583e-28	-8.88192e-28	-4.54384e-28	-3.50779e-28			235	0	0	0	0	0	0	0	0
236	0	0	0	0	0	0	0	0			236	-8.65418e-29	-8.04572e-29	-5.23181e-29	-2.02997e-28	-4.88816e-29	-1.69707e-28	-8.68194e-29	-6.70234e-29			236	0	0	0	0	0	0	0	0
237	0	0	0	0	0	0	0	0			237	-1.65356e-29	-1.5373e-29	-9.99645e-30	-3.87866e-29	-9.33981e-30	-3.24261e-29	-1.65886e-29	-1.28062e-29			237	0	0	0	0	0	0	0	0
238	0	0	0	0	0	0	0	0			238	-3.15945e-30	-2.93734e-30	-1.91003e-30	-7.41097e-30	-1.78456e-30	-6.19568e-30	-3.1696e-30	-2.44688e-30			238	0	0	0	0	0	0	0	0
239	0	0	0	0	0	0	0	0			239	-6.03676e-31	-5.6124e-31	-3.6495e-31	-1.41601e-30	-3.40976e-31	-1.18381e-30	-6.05617e-31	-4.67525e-31			239	0	0	0	0	0	0	0	0
240	0.13527	0.13527	0.13527	0.13527	0.13527	0.13527	0.13527	0.13527			240	-0.55202	-0.55202	-0.55202	-0.55202	-0.55202	-0.55202	-0.55202	-0.55202			240	-1	-1	-1	-1	-1	-1	-1	-1
241	0.13527	0.13527	0.13527	0.13527	0.13527	0.13527	0.13527	0.13527			241	-0.55202	-0.55202	-0.55202	-0.55202	-0.55202	-0.55202	-0.55202	-0.55202			241	-1	-1	-1	-1	-1	-1	-1	-1
[truncated: 337 more rows]

## Sheet: Carbon Compounds
Pantoea sp. YR343
Carbon Compounds
	GM17-YR343-AP49
[truncated: 873 more rows]

## Sheet: Inorganic Ions and Compounds
Pantoea sp. YR343
[truncated: 1,745 more rows]

## Sheet: Nucleosides, Nucleobase, Vitami
Pantoea sp. YR343
[truncated: 875 more rows]

[truncated: 1 more sheets: Other Compounds]
