# Supplementary material for: Formation of a constructed microbial community in a nutrient-rich environment indicates bacterial interspecific competition
Source: mSystems. 2024 Mar 12;9(4):e00006-24. doi: 10.1128/msystems.00006-24 (PMC11019790; doi:10.1128/msystems.00006-24)
Supplement: Table S9 — Uptake rates for Sphingobium. [file msystems.00006-24-s0009.xlsx]

## Sheet: Amino Acids
Sphingobium sp. AP49
Amino Acids
	GM17-YR343-AP49
	1:1:1	1:1:0.001	1:0.001:1	0.001:1:1	1:0.001:0.001	0.001:1:0.001	0.001:0.001:1	1:0.126:0.013
Uptake rate for glucose and amino acids (mmol/gDW/h)	0.363	0.628	0.367	0.255	0.637	0.377	0.265	0.511
Glutamate	Normalized flux: Uptake rate or secretion rate divided by uptake rate of glucose
	GM17-YR343-AP49										Glycine											Alanine
Time (h)	1:1:1	1:1:0.001	1:0.001:1	0.001:1:1	1:0.001:0.001	0.001:1:0.001	0.001:0.001:1	1:0.126:0.013			Time (h)	1:1:1	1:1:0.001	1:0.001:1	0.001:1:1	1:0.001:0.001	0.001:1:0.001	0.001:0.001:1	1:0.126:0.013			Time (h)	1:1:1	1:1:0.001	1:0.001:1	0.001:1:1	1:0.001:0.001	0.001:1:0.001	0.001:0.001:1	1:0.126:0.013
1	-1	-0.742699	-1	-1	-0.732213	-1	-1	-0.912757			1	-1	-1	-1	-1	-1	-1	-1	-1			1	-1	-1	-1	-1	-1	-1	-1	-1
2	-1	-0.742637	-1	-1	-0.732164	-1	-1	-0.912693			2	-1	-1	-1	-1	-1	-1	-1	-1			2	-1	-1	-1	-1	-1	-1	-1	-1
3	-1	-0.742541	-1	-1	-0.732086	-1	-1	-0.912591			3	-1	-1	-1	-1	-1	-1	-1	-1			3	-1	-1	-1	-1	-1	-1	-1	-1
4	-1	-0.742393	-1	-1	-0.731963	-1	-1	-0.912432			4	-1	-1	-1	-1	-1	-1	-1	-1			4	-1	-1	-1	-1	-1	-1	-1	-1
5	-1	-0.742166	-1	-1	-0.731772	-1	-1	-0.912183			5	-1	-1	-1	-1	-1	-1	-1	-1			5	-1	-1	-1	-1	-1	-1	-1	-1
6	-1	-0.741814	-1	-1	-0.731471	-1	-1	-0.911793			6	-1	-1	-1	-1	-1	-1	-1	-1			6	-1	-1	-1	-1	-1	-1	-1	-1
7	-1	-0.74127	-1	-1	-0.731001	-1	-1	-0.911183			7	-1	-1	-1	-1	-1	-1	-1	-1			7	-1	-1	-1	-1	-1	-1	-1	-1
8	-1	-0.740429	-1	-1	-0.730263	-1	-1	-0.910228			8	-1	-1	-1	-1	-1	-1	-1	-1			8	-1	-1	-1	-1	-1	-1	-1	-1
9	-1	-0.739126	-1	-1	-0.729109	-1	-1	-0.908733			9	-1	-1	-1	-1	-1	-1	-1	-1			9	-1	-1	-1	-1	-1	-1	-1	-1
10	-1	-0.737108	-1	-1	-0.727303	-1	-1	-0.906397			10	-1	-1	-1	-1	-1	-1	-1	-1			10	-1	-1	-1	-1	-1	-1	-1	-1
11	-1	-0.733986	-1	-1	-0.724481	-1	-1	-0.902749			11	-1	-1	-1	-1	-1	-1	-1	-1			11	-1	-1	-1	-1	-1	-1	-1	-1
12	-1	-0.729159	-1	-1	-0.720083	-1	-1	-0.897065			12	-1	-1	-1	-1	-1	-1	-1	-1			12	-1	-1	-1	-1	-1	-1	-1	-1
13	-1	-0.721718	-1	-1	-0.713252	-1	-1	-0.88824			13	-1	-1	-1	-1	-1	-1	-1	-1			13	-1	-1	-1	-1	-1	-1	-1	-1
14	-1	-0.710301	-1	-1	-0.702696	-1	-1	-0.874609			14	-1	-1	-1	-1	-1	-1	-1	-1			14	-1	-1	-1	-1	-1	-1	-1	-1
15	-1	-0.69292	-1	-1	-0.686523	-1	-1	-0.853735			15	-1	-1	-1	-1	-1	-1	-1	-1			15	-1	-1	-1	-1	-1	-1	-1	-1
16	-1	-0.666787	-1	-1	-0.662062	-1	-1	-0.822191			16	-1	-1	-1	-1	-1	-1	-1	-1			16	-1	-1	-1	-1	-1	-1	-1	-1
17	-1	-0.628262	-1	-1	-0.625809	-1	-1	-0.775494			17	-1	-1	-1	-1	-1	-1	-1	-1			17	-1	-1	-1	-1	-1	-1	-1	-1
18	-0.921761	-0.573174	-0.920836	-1	-0.573711	-1	-1	-0.708522			18	-1	-1	-1	-1	-1	-1	-1	-1			18	-1	-1	-1	-1	-1	-1	-1	-1
19	-0.771912	-0.497955	-0.775232	-1	-0.502262	-1	-1	-0.616962			19	-1	-0.965364	-1	-1	-0.962072	-1	-1	-1			19	-1	-1	-1	-1	-1	-1	-1	-1
20	-0.591829	-0.40204	-0.600495	-1	-0.410812	-1	-1	-0.500349			20	-1	-0.793738	-1	-1	-0.795694	-1	-1	-0.977904			20	-1	-1	-1	-1	-1	-1	-1	-1
21	-0.399462	-0.291165	-0.414675	-1	-0.30482	-1	-1	-0.366157			21	-0.884367	-0.590437	-0.889453	-1	-0.598297	-1	-1	-0.727952			21	-1	-1	-1	-1	-1	-1	-1	-1
22	-0.225841	-0.179341	-0.246279	-1	-0.197784	-1	-1	-0.231996			22	-0.522717	-0.3797	-0.536185	-1	-0.393669	-1	-1	-0.471291			22	-1	-1	-1	-1	-1	-1	-1	-1
23	-0.103197	-0.0895099	-0.120964	-1	-0.10754	-1	-1	-0.121806			23	-0.244006	-0.196711	-0.266318	-1	-0.216612	-1	-1	-0.251766			23	-1	-1	-1	-1	-1	-1	-1	-1
24	-0.0362126	-0.0344559	-0.0470592	-1	-0.04669	-1	-1	-0.0504382			24	-0.0862123	-0.0763726	-0.104306	-1	-0.0948112	-1	-1	-0.105094			24	-1	-1	-1	-1	-1	-1	-1	-1
25	-0.00928185	-0.00956329	-0.0138136	-1	-0.0152842	-1	-1	-0.0155022			25	-0.0221595	-0.0212811	-0.0307117	-1	-0.0311694	-1	-1	-0.03243			25	-1	-1	-1	-1	-1	-1	-1	-1
26	0	0	-0.00306035	-1	0	-1	-1	0			26	-0.00457495	-0.00451457	-0.00681088	-1	-0.00738251	-1	-1	-0.00730499			26	-0.228749	-0.176316	-0.912797	-1	-0.420315	-1	-1	-0.379625
27	0	0	0	-1	0	-1	-1	0			27	-0.000887824	-0.000881274	-0.00134436	-1	-0.00148001	-1	-1	-0.00144594			27	-0.0444788	-0.0345056	-0.100995	-1	-0.0847609	-1	-1	-0.0754692
28	0	0	0	-1	0	-1	-1	0			28	-0.000170129	-0.000169074	-0.000258487	-1	-0.000285473	-1	-1	-0.000278182			28	-0.0085265	-0.00662327	-0.0194354	-1	-0.0163688	-1	-1	-0.014532
29	0	0	0	-1	0	-1	-1	0			29	-3.25213e-05	-3.23282e-05	-4.94454e-05	-1	-5.46427e-05	-1	-1	-5.32204e-05			29	-0.00163002	-0.00126654	-0.00371836	-1	-0.0031339	-1	-1	-0.00278066
30	0	0	0	-1	0	-1	-1	0			30	-6.21375e-06	-6.17737e-06	-9.44895e-06	-1	-1.04438e-05	-1	-1	-1.01709e-05			30	-0.000311447	-0.000242018	-0.000710596	-1	-0.000599005	-1	-1	-0.000531428
31	0	0	0	-0.93832	0	-0.978303	-0.894554	0			31	-1.18714e-06	-1.18025e-06	-1.80534e-06	-1	-1.99555e-06	-1	-1	-1.94336e-06			31	-5.95022e-05	-4.62401e-05	-0.000135769	-1	-0.000114456	-1	-1	-0.000101541
32	0	0	0	-0.687653	0	-0.880167	-0.663271	0			32	-2.26799e-07	-2.25492e-07	-3.44921e-07	-1	-3.81279e-07	-1	-1	-3.71304e-07			32	-1.13677e-05	-8.83442e-06	-2.59395e-05	-1	-2.18685e-05	-1	-1	-1.94007e-05
33	0	0	0	-0.432567	0	-0.749797	-0.446588	0			33	-4.3329e-08	-4.30813e-08	-6.58986e-08	-1	-7.28482e-08	-1	-1	-7.09419e-08			33	-2.17176e-06	-1.68785e-06	-4.95586e-06	-1	-4.17825e-06	-1	-1	-3.70672e-06
34	0	0	0	-0.216509	0	-0.583438	-0.269098	0			34	-8.27784e-09	-8.23085e-09	-1.25902e-08	-1	-1.39185e-08	-1	-1	-1.35542e-08			34	-4.14906e-07	-3.22471e-07	-9.46838e-07	-1	-7.98306e-07	-1	-1	-7.0821e-07
35	0	0	0	-0.0886996	0	-0.383672	-0.143832	0			35	-1.58145e-09	-1.57254e-09	-2.40541e-09	-0.662048	-2.65931e-09	-1	-0.630147	-2.58969e-09			35	-7.92664e-08	-6.16094e-08	-1.80897e-07	-1	-1.52526e-07	-1	-1	-1.35312e-07
36	0	0	0	-0.0287891	0	-0.174643	-0.0678932	0			36	-3.02129e-10	-3.0044e-10	-4.59563e-10	-0.236397	-5.08093e-10	-0.734287	-0.301783	-4.94789e-10			36	-1.51424e-08	-1.17704e-08	-3.45619e-08	-1	-2.91425e-08	-1	-1	-2.58527e-08
37	0	0	0	-0.0072077	0	-0.0555247	-0.0280846	0			37	-5.77206e-11	-5.74003e-11	-8.78015e-11	-0.0596749	-9.70773e-11	-0.352106	-0.12577	-9.45349e-11			37	-2.87643e-09	-2.23481e-09	-6.5671e-09	-1	-5.53764e-09	-1	-1	-4.91233e-09
38	0	0	0	-0.00149496	0	0	-0.0100187	0			38	-1.10273e-11	-1.09666e-11	-1.67748e-11	-0.0124046	-1.85478e-11	-0.0475473	-0.0450202	-1.80619e-11			38	-4.90115e-10	-3.98598e-10	-1.17955e-09	-0.606473	-9.62952e-10	0	-1	-8.52035e-10
39	0	0	0	-0.000290501	0	0	-0.00300765	0			39	-2.10672e-12	-2.09521e-12	-3.2049e-12	-0.0024116	-3.54379e-12	-0.00952112	-0.0135333	-3.45093e-12			39	6.97481e-11	-1.19028e-11	-4.7985e-11	-0.118144	-1.81336e-10	0	-1	-2.44459e-11
40	0	0	0	-5.56836e-05	0	0	-0.000748849	0			40	-4.0248e-13	-4.00298e-13	-6.12309e-13	-0.0004623	-6.77083e-13	-0.00183604	-0.00337099	-6.59339e-13			40	6.71505e-11	8.62233e-12	4.63028e-11	-0.0226569	2.68676e-11	0	-1	2.8685e-11
41	0	0	0	-1.06452e-05	0	0	-0.000161081	0			41	-7.68923e-14	-7.64785e-14	-1.16984e-13	-8.83812e-05	-1.29365e-13	-0.000351423	-0.0007252	-1.25974e-13			41	6.59305e-11	3.88147e-11	6.69187e-11	-0.00433182	3.82663e-11	0	-1	4.77018e-11
42	0	0	0	-2.03406e-06	0	0	-3.2012e-05	0			42	-1.469e-14	-1.46115e-14	-2.23503e-14	-1.68877e-05	-2.47168e-14	-6.71664e-05	-0.000144124	-2.40687e-14			42	1.4136e-11	1.79271e-11	2.27037e-11	-0.000827726	3.82663e-11	0	-0.806641	2.20907e-11
43	0	0	0	-3.88625e-07	0	0	-6.16727e-06	0			43	-2.80646e-15	-2.79159e-15	-4.27012e-15	-3.22654e-06	-4.72244e-15	-1.28338e-05	-2.77664e-05	-4.5986e-15			43	0	1.35399e-11	1.99398e-11	-0.000158145	1.47598e-11	0	-0.155614	1.53535e-11
44	0	0	0	-7.42487e-08	0	0	-1.18021e-06	0			44	-5.36163e-16	-5.33345e-16	-8.15824e-16	-6.16446e-07	-9.02279e-16	-2.45208e-06	-5.31358e-06	-8.78613e-16			44	0	1.32725e-11	0	-3.02143e-05	1.79261e-11	0	-0.0297872	1.24074e-11
45	0	0	0	-1.41855e-08	0	0	-2.25563e-07	0			45	-1.02432e-16	-1.01898e-16	-1.55866e-16	-1.17775e-07	-1.72391e-16	-4.68502e-07	-1.01553e-06	-1.67869e-16			45	0	1.2703e-11	0	-5.77258e-06	1.34801e-11	0	-0.00569323	1.00718e-11
46	0	0	0	-2.7102e-09	0	0	-4.30991e-08	0			46	-1.95692e-17	-1.9468e-17	-2.97789e-17	-2.25013e-08	-3.29375e-17	-8.9513e-08	-1.94042e-07	-3.20732e-17			46	0	1.24521e-11	0	-1.10288e-06	1.31562e-11	0	-0.00108783	9.30921e-12
47	0	0	0	-5.17796e-10	0	0	-8.2347e-09	0			47	-3.73861e-18	-3.71944e-18	-5.68939e-18	-4.29897e-09	-6.29311e-18	-1.71025e-08	-3.70744e-08	-6.12794e-18			47	0	1.22062e-11	0	-2.10708e-07	1.25367e-11	0	-0.000207847	8.60048e-12
48	-1	-0.671597	-1	-1	-0.662108	-1	-1	-0.825367			48	-1	-1	-1	-1	-1	-1	-1	-1			48	-1	-1	-1	-1	-1	-1	-1	-1
49	-0.986138	-0.570121	-0.960083	-1	-0.552027	-1	-1	-0.691843			49	-1	-1	-1	-1	-1	-1	-1	-1			49	-1	-1	-1	-1	-1	-1	-1	-1
50	-0.76416	-0.442218	-0.727511	-1	-0.417299	-0.89724	-1	-0.526779			50	-1	-0.859168	-1	-1	-0.804442	-1	-1	-1			50	-1	-1	-1	-1	-1	-1	-1	-1
51	-0.518797	-0.299749	-0.481141	-1	-0.274418	-0.731045	-0.782243	-0.348922			51	-1	-0.601089	-0.97714	-1	-0.538797	-1	-1	-0.692293			51	-1	-1	-1	-1	-1	-1	-1	-1
52	-0.290277	-0.166099	-0.265562	-0.794168	-0.149657	-0.53002	-0.473926	-0.190376			52	-0.629099	-0.35043	-0.549075	-1	-0.298856	-1	-1	-0.38878			52	-1	-1	-1	-1	-1	-1	-1	-1
53	-0.12743	-0.0713447	-0.116741	-0.484496	-0.0642886	-0.310516	-0.238738	-0.0814			53	-0.285526	-0.155506	-0.244324	-1	-0.129835	-0.808833	-0.630474	-0.168773			53	-1	-1	-1	-1	-1	-1	-1	-1
54	-0.0417801	-0.022474	-0.038844	-0.220554	-0.0205228	-0.125688	-0.0970157	-0.0257109			54	-0.0943661	-0.0493547	-0.0818227	-0.859293	-0.0416919	-0.4327	-0.259916	-0.053647			54	-1	-1	-1	-1	-1	-1	-1	-1
55	-0.00990164	0	-0.00940103	-0.0769347	0	-0.0366124	-0.0305317	0			55	-0.0224321	-0.0112544	-0.019852	-0.35459	-0.00963808	-0.137815	-0.0822998	-0.0122934			55	-1	-0.277592	-1	-1	-0.332935	-1	-1	-0.382598
56	0	0	0	-0.0199027	0	0	-0.00728579	0			56	-0.00450585	-0.00223418	-0.00401332	-0.0927381	-0.00191989	-0.0301633	-0.0196819	-0.0024436			56	-0.128518	-0.0553162	-0.160889	-1	-0.0666321	-0.0145162	-1	-0.0763794
57	0	0	0	-0.00413506	0	0	-0.00148329	0			57	-0.000869479	-0.000430095	-0.000775463	-0.0193267	-0.00036985	-0.00592994	-0.00400916	-0.000470533			57	-0.024826	-0.0106569	-0.031129	-0.112584	-0.0128482	-0.0029016	-1	-0.0147203
58	0	0	0	0	0	0	-0.000287243	0			58	-0.000166446	-8.22963e-05	-0.000148487	-0.00375849	-7.07784e-05	-0.00113934	-0.000776471	-9.00387e-05			58	-0.00475346	-0.00203944	-0.00596218	-0.00432839	-0.00245922	-0.000559438	-0.222966	-0.00281726
59	0	0	0	0	0	0	-5.50256e-05	0			59	-3.1814e-05	-1.57286e-05	-2.83829e-05	-0.000720585	-1.35277e-05	-0.000217925	-0.000148748	-1.72086e-05			59	-0.0009086	-0.000389792	-0.00113971	-0.000831156	-0.000470041	-0.000107073	-0.0427272	-0.000538464
60	0	0	0	0	0	0	-1.05189e-05	0			60	-6.07906e-06	-3.00541e-06	-5.42351e-06	-0.000137771	-2.58488e-06	-4.16474e-05	-2.84353e-05	-3.28821e-06			60	-0.000173618	-7.44816e-05	-0.000217783	-0.00015896	-8.98163e-05	-2.0465e-05	-0.00816844	-0.00010289
61	0	0	0	0	0	0	-2.01003e-06	0			61	-1.16153e-06	-5.74247e-07	-1.03628e-06	-2.63271e-05	-4.93897e-07	-7.95785e-06	-5.43364e-06	-6.28284e-07			61	-3.31732e-05	-1.42313e-05	-4.16122e-05	-3.03778e-05	-1.71614e-05	-3.91048e-06	-0.00156091	-1.96594e-05
62	0	0	0	0	0	0	-3.84063e-07	0			62	-2.21931e-07	-1.09721e-07	-1.98001e-07	-5.03041e-06	-9.43688e-08	-1.52052e-06	-1.03822e-06	-1.20046e-07			62	-6.33836e-06	-2.71917e-06	-7.95081e-06	-5.80446e-06	-3.27902e-06	-7.47183e-07	-0.000298247	-3.75633e-06
63	0	0	0	0	0	0	-7.33828e-08	0			63	-4.24039e-08	-2.09643e-08	-3.78318e-08	-9.61158e-07	-1.8031e-08	-2.90525e-07	-1.98373e-07	-2.29372e-08			63	-1.21106e-06	-5.1955e-07	-1.51915e-06	-1.10906e-06	-6.26522e-07	-1.42764e-07	-5.69862e-05	-7.17721e-07
64	0	0	0	0	0	0	-1.40212e-08	0			64	-8.10203e-09	-4.00564e-09	-7.22846e-09	-1.83648e-07	-3.44518e-09	-5.55104e-08	-3.7903e-08	-4.3826e-09			64	-2.31394e-07	-9.92695e-08	-2.90262e-07	-2.11907e-07	-1.19709e-07	-2.72779e-08	-1.08883e-05	-1.37135e-07
65	0	0	0	0	0	0	-2.67903e-09	0			65	-1.54804e-09	-7.65354e-10	-1.38113e-09	-3.50893e-08	-6.5827e-10	-1.06064e-08	-7.2421e-09	-8.37382e-10			65	-4.42122e-08	-1.89677e-08	-5.54602e-08	-4.04891e-08	-2.28727e-08	-5.21187e-09	-2.08042e-06	-2.62026e-08
66	0	0	0	0	0	0	-5.1188e-10	0			66	-2.9578e-10	-1.46236e-10	-2.63891e-10	-6.70448e-09	-1.25775e-10	-2.02655e-09	-1.38374e-09	-1.59998e-10			66	-8.3929e-09	-3.60029e-09	-1.0596e-08	-7.73639e-09	-4.34442e-09	-9.95865e-10	-3.97503e-07	-4.97616e-09
67	0	0	0	0	0	0	-9.78045e-11	0			67	-5.65141e-11	-2.79411e-11	-5.04213e-11	-1.28102e-09	-2.40318e-11	-3.87212e-10	-2.64391e-10	-3.05708e-11			67	-1.4307e-09	-6.36755e-10	-1.88019e-09	-1.4782e-09	-7.75025e-10	-1.62064e-10	-7.59516e-08	-8.85786e-10
68	0	0	0	0	0	0	-1.86874e-11	0			68	-1.0798e-11	-5.33868e-12	-9.63393e-12	-2.44762e-10	-4.59175e-12	-7.39845e-11	-5.0517e-11	-5.84115e-12			68	-2.68856e-10	6.17791e-12	-3.03991e-10	-2.60927e-10	-1.40535e-10	1.2219e-11	-1.44851e-08	-1.59673e-10
69	0	0	0	0	0	0	-3.5706e-12	0			69	-2.06316e-12	-1.02006e-12	-1.84074e-12	-4.67664e-11	-8.77345e-13	-1.41362e-11	-9.65224e-12	-1.11607e-12			69	6.48187e-11	2.09786e-11	5.15615e-11	-2.15501e-11	2.17555e-11	1.67069e-11	-2.6812e-09	2.59242e-11
70	0	0	0	0	0	0	-6.82231e-13	0			70	-3.94203e-13	-1.94902e-13	-3.51708e-13	-8.93561e-12	-1.67634e-13	-2.70099e-12	-1.84425e-12	-2.13246e-13			70	6.71505e-11	3.776e-11	6.4193e-11	0	3.79037e-11	1.27327e-11	-2.72401e-10	4.69222e-11
71	0	0	0	0	0	0	-1.30353e-13	0			71	-7.53194e-14	-3.72397e-14	-6.72004e-14	-1.70732e-12	-3.20298e-14	-5.16078e-13	-3.52379e-13	-4.07449e-14			71	6.71505e-11	1.82777e-11	6.64186e-11	9.1706e-11	1.83472e-11	8.16468e-11	5.16855e-11	2.27126e-11
72	0	0	0	0	0	0	-2.49065e-14	0			72	-1.43911e-14	-7.11535e-15	-1.28399e-14	-3.26215e-13	-6.11991e-15	-9.86067e-14	-6.73288e-14	-7.78511e-15			72	1.68512e-11	1.78723e-11	1.42676e-11	9.1706e-11	1.78708e-11	8.16468e-11	5.16855e-11	1.63656e-11
73	0	0	0	0	0	0	-4.75888e-15	0			73	-2.74968e-15	-1.35952e-15	-2.4533e-15	-6.23295e-14	-1.16933e-15	-1.88407e-14	-1.28645e-14	-1.4875e-15			73	1.14723e-11	1.34651e-11	2.00977e-11	9.1706e-11	1.34118e-11	8.16468e-11	0	1.49431e-11
74	0	0	0	0	0	0	-9.09275e-16	0			74	-5.25376e-16	-2.59763e-16	-4.68749e-16	-1.19092e-14	-2.23423e-16	-3.59989e-15	-2.45801e-15	-2.84216e-16			74	0	1.91726e-11	0	9.1706e-11	1.30635e-11	8.16468e-11	0	1.22234e-11
75	0	0	0	0	0	0	-1.73735e-16	0			75	-1.00382e-16	-4.96328e-17	-8.95632e-17	-2.27548e-15	-4.26894e-17	-6.8783e-16	-4.6965e-16	-5.4305e-17			75	0	1.25702e-11	0	9.1706e-11	1.24236e-11	8.16468e-11	0	1.00438e-11
76	0	0	0	0	0	0	-3.31954e-17	0			76	-1.91798e-17	-9.48329e-18	-1.71127e-17	-4.34774e-16	-8.15665e-18	-1.31423e-16	-8.97356e-17	-1.0376e-17			76	0	1.22915e-11	0	9.1706e-11	1.2101e-11	8.16468e-11	0	1.75893e-11
77	0	0	0	0	0	0	-6.34261e-18	0			77	-3.66465e-18	-1.81196e-18	-3.2697e-18	-8.30717e-17	-1.55849e-18	-2.5111e-17	-1.71457e-17	-1.98254e-18			77	0	1.20189e-11	0	9.1706e-11	1.17867e-11	8.16468e-11	0	1.65037e-11
78	0	0	0	0	0	0	-1.21188e-18	0			78	-7.00197e-19	-3.4621e-19	-6.24737e-19	-1.58724e-17	-2.9778e-19	-4.79795e-18	-3.27602e-18	-3.78804e-19			78	0	1.17523e-11	0	9.1706e-11	1.14807e-11	8.16468e-11	0	1.54339e-11
79	0	0	0	0	0	0	-2.31553e-19	0			79	-1.33785e-19	-6.61501e-20	-1.19368e-19	-3.03272e-18	-5.68967e-20	-9.16742e-19	-6.25947e-19	-7.23779e-20			79	0	1.00517e-11	0	9.1706e-11	9.78132e-12	8.16468e-11	0	1.44335e-11
80	0	0	0	0	0	0	-4.42427e-20	0			80	-2.5562e-20	-1.26392e-20	-2.28074e-20	-5.79459e-19	-1.08712e-20	-1.75161e-19	-1.19599e-19	-1.38292e-20			80	0	9.82882e-12	0	9.1706e-11	9.52742e-12	8.16468e-11	0	0
81	0	0	0	0	0	0	-8.45341e-21	0			81	-4.88409e-21	-2.41497e-21	-4.35778e-21	-1.10717e-19	-2.07716e-21	-3.3468e-20	-2.28518e-20	-2.64234e-21			81	0	9.61095e-12	0	9.1706e-11	8.1537e-12	8.16468e-11	0	0
82	0	0	0	0	0	0	-1.61519e-21	0			82	-9.33192e-22	-4.61426e-22	-8.32636e-22	-2.11545e-20	-3.96882e-22	-6.39472e-21	-4.36627e-21	-5.04872e-22			82	0	8.25719e-12	0	9.1706e-11	1.48725e-11	8.16468e-11	0	0
83	0	0	0	0	0	0	-3.08613e-22	0			83	-1.78303e-22	-8.81644e-23	-1.59091e-22	-4.04196e-21	-7.58321e-23	-1.22184e-21	-8.3426e-22	-9.64656e-23			83	0	1.51198e-11	0	9.1706e-11	1.44863e-11	8.16468e-11	0	0
84	0	0	0	0	0	0	-5.89665e-23	0			84	-3.4068e-23	-1.68455e-23	-3.03972e-23	-7.72293e-22	-1.44892e-23	-2.33456e-22	-1.59402e-22	-1.84316e-23			84	0	1.47845e-11	0	9.1706e-11	1.41101e-11	8.16468e-11	0	0
85	0	0	0	0	0	0	-1.12667e-23	0			85	-6.50929e-24	-3.21865e-24	-5.80796e-24	-1.47561e-22	-2.76845e-24	-4.46063e-23	-3.04567e-23	-3.52173e-24			85	0	1.44566e-11	0	9.1706e-11	1.37437e-11	8.16468e-11	0	0
86	0	0	0	0	0	0	-2.15272e-24	0			86	-1.24372e-24	-6.14985e-25	-1.10972e-24	-2.81943e-23	-5.28967e-25	-8.52291e-24	-5.81935e-24	-6.72895e-25			86	0	1.4136e-11	0	9.1706e-11	1.34312e-11	8.16468e-11	0	0
87	0	0	0	0	0	0	-4.11318e-25	0			87	-2.37634e-25	-1.17505e-25	-2.12032e-25	-5.38706e-24	-1.01069e-25	-1.62847e-24	-1.1119e-24	-1.2857e-25			87	0	1.38225e-11	0	9.1706e-11	1.30824e-11	8.16468e-11	0	0
88	0	0	0	0	0	0	-7.85903e-26	0			88	-4.54043e-26	-2.24515e-26	-4.05127e-26	-1.0293e-24	-1.93113e-26	-3.11151e-25	-2.1245e-25	-2.45658e-26			88	0	1.35608e-11	0	9.1706e-11	1.27427e-11	8.16468e-11	0	0
89	0	0	0	0	0	0	-1.50162e-26	0			89	-8.67529e-27	-4.2898e-27	-7.74071e-27	-1.96667e-25	-3.6898e-27	-5.94514e-26	-4.05926e-26	-4.69377e-27			89	0	1.32601e-11	0	9.1706e-11	1.24118e-11	8.16468e-11	0	0
90	0	0	0	0	0	0	-2.86913e-27	0			90	-1.65757e-27	-8.19648e-28	-1.47901e-27	-3.75769e-26	-7.05009e-28	-1.13594e-26	-7.75601e-27	-8.96837e-28			90	0	1.2966e-11	0	9.1706e-11	1.20895e-11	8.16468e-11	0	0
91	0	0	0	0	0	0	-5.48203e-28	0			91	-3.16708e-28	-1.56609e-28	-2.82592e-28	-7.17978e-27	-1.34706e-28	-2.17043e-27	-1.48194e-27	-1.71358e-28			91	0	1.26784e-11	0	9.1706e-11	1.17756e-11	8.16468e-11	0	0
92	0	0	0	0	0	0	-1.04745e-28	0			92	-6.05128e-29	-2.99232e-29	-5.39944e-29	-1.37183e-27	-2.57382e-29	-4.14703e-28	-2.83152e-28	-3.27414e-29			92	0	1.23973e-11	0	9.1706e-11	4.30088e-11	8.16468e-11	0	0
93	0	0	0	0	0	0	-2.00135e-29	0			93	-1.1562e-29	-5.71741e-30	-1.03166e-29	-2.62114e-28	-4.91779e-30	-7.9237e-29	-5.41017e-29	-6.25588e-30			93	0	1.21223e-11	0	9.1706e-11	4.1892e-11	8.16468e-11	0	0
94	0	0	0	0	0	0	-3.82397e-30	0			94	-2.20913e-30	-1.09242e-30	-1.97119e-30	-5.00819e-29	-9.3964e-31	-1.51398e-29	-1.03372e-29	-1.19531e-30			94	0	1.18535e-11	0	9.1706e-11	0	8.16468e-11	0	0
95	0	0	0	0	0	0	-7.30644e-31	0			95	-4.22095e-31	-2.08728e-31	-3.76632e-31	-9.56908e-30	-1.79537e-31	-2.89275e-30	-1.97512e-30	-2.28387e-31			95	0	4.34618e-11	0	9.1706e-11	0	8.16468e-11	0	0
96	-1	-0.671597	-1	-1	-0.662108	-1	-1	-0.825367			96	-1	-1	-1	-1	-1	-1	-1	-1			96	-1	-1	-1	-1	-1	-1	-1	-1
97	-0.985235	-0.569642	-0.95972	-1	-0.55224	-1	-1	-0.692576			97	-1	-1	-1	-1	-1	-1	-1	-1			97	-1	-1	-1	-1	-1	-1	-1	-1
98	-0.762732	-0.441311	-0.726952	-1	-0.417631	-0.845566	-1	-0.528128			98	-1	-0.857114	-1	-1	-0.805437	-1	-1	-1			98	-1	-1	-1	-1	-1	-1	-1	-1
99	-0.51679	-0.29869	-0.479863	-0.997975	-0.274632	-0.650977	-0.734416	-0.350368			99	-1	-0.598401	-0.962458	-1	-0.539881	-1	-1	-0.69606			99	-1	-1	-1	-1	-1	-1	-1	-1
100	-0.288018	-0.165357	-0.263495	-0.68092	-0.14961	-0.432852	-0.424025	-0.191214			100	-0.615469	-0.347982	-0.538429	-1	-0.29946	-0.956534	-0.959373	-0.391918			100	-1	-1	-1	-1	-1	-1	-1	-1
101	-0.125544	-0.0710256	-0.114618	-0.372746	-0.0641113	-0.221901	-0.197149	-0.0816737			101	-0.276825	-0.154195	-0.237021	-1	-0.129793	-0.567206	-0.459382	-0.170107			101	-1	-1	-1	-1	-1	-1	-1	-1
102	-0.0406431	-0.0223892	-0.0373933	-0.152236	-0.0203712	-0.0830323	-0.0706232	-0.0257201			102	-0.0903106	-0.0489682	-0.0778129	-0.489534	-0.0414862	-0.240703	-0.166087	-0.0539139			102	-1	-1	-1	-1	-1	-1	-1	-1
103	-0.00949549	0	-0.00883642	-0.0464933	0	-0.0223536	-0.0185196	0			103	-0.0211601	-0.0111742	-0.0184313	-0.153276	-0.00955156	-0.0653891	-0.0437223	-0.0123182			103	-0.881338	-0.280932	-1	-1	-0.323022	-1	-1	-0.372104
104	0	0	0	-0.0105288	0	0	0	0			104	-0.00423181	-0.00221866	-0.00369762	-0.0348632	-0.00190071	-0.0137354	-0.0091263	-0.00244669			104	-0.117079	-0.055995	-0.136606	-0.858739	-0.064573	-0.0727387	-0.343025	-0.07422
105	0	0	0	0	0	0	0	0			105	-0.000815878	-0.000427125	-0.000713343	-0.00692348	-0.000366079	-0.00267563	-0.00177566	-0.00047106			105	-0.0225941	-0.0107882	-0.0263837	-0.0229049	-0.0124483	-0.00624884	-0.0668816	-0.0143016
106	0	0	0	0	0	0	0	0			106	-0.000156159	-8.1729e-05	-0.000136551	-0.00133293	-7.00541e-05	-0.00051315	-0.000340468	-9.01372e-05			106	-0.00432531	-0.0020646	-0.00505159	-0.00441867	-0.00238256	-0.0011996	-0.0128292	-0.00273706
107	0	0	0	0	0	0	0	0			107	-2.98472e-05	-1.56203e-05	-2.61001e-05	-0.000255053	-1.33892e-05	-9.8118e-05	-6.50969e-05	-1.72274e-05			107	-0.00082674	-0.000394605	-0.000965591	-0.000845836	-0.000455385	-0.000229415	-0.00245312	-0.000523133
108	0	0	0	0	0	0	0	0			108	-5.70326e-06	-2.98473e-06	-4.98728e-06	-4.87465e-05	-2.55841e-06	-1.875e-05	-1.24397e-05	-3.29182e-06			108	-0.000157976	-7.54016e-05	-0.000184509	-0.000161671	-8.70158e-05	-4.3842e-05	-0.000468786	-9.99611e-05
109	0	0	0	0	0	0	0	0			109	-1.08973e-06	-5.70298e-07	-9.52933e-07	-9.31449e-06	-4.8884e-07	-3.58267e-06	-2.3769e-06	-6.28975e-07			109	-3.01849e-05	-1.44071e-05	-3.52548e-05	-3.08926e-05	-1.66263e-05	-8.37718e-06	-8.95734e-05	-1.90998e-05
110	0	0	0	0	0	0	0	0			110	-2.08216e-07	-1.08967e-07	-1.82077e-07	-1.77974e-06	-9.34028e-08	-6.84545e-07	-4.54157e-07	-1.20179e-07			110	-5.76743e-06	-2.75278e-06	-6.73615e-06	-5.90272e-06	-3.17679e-06	-1.60064e-06	-1.71149e-05	-3.64942e-06
111	0	0	0	0	0	0	0	0			111	-3.97838e-08	-2.08204e-08	-3.47896e-08	-3.40055e-07	-1.78465e-08	-1.30796e-07	-8.67758e-08	-2.29626e-08			111	-1.10198e-06	-5.25975e-07	-1.28708e-06	-1.12784e-06	-6.0699e-07	-3.05836e-07	-3.27014e-06	-6.97296e-07
112	0	0	0	0	0	0	0	0			112	-7.60148e-09	-3.97816e-09	-6.64725e-09	-6.49744e-08	-3.40992e-09	-2.49913e-08	-1.65803e-08	-4.38747e-09			112	-2.10555e-07	-1.00498e-07	-2.45921e-07	-2.15496e-07	-1.15978e-07	-5.84362e-08	-6.24826e-07	-1.33233e-07
113	0	0	0	0	0	0	0	0			113	-1.45241e-09	-7.60107e-10	-1.27009e-09	-1.24147e-08	-6.51533e-10	-4.7751e-09	-3.16799e-09	-8.38316e-10			113	-4.02314e-08	-1.92025e-08	-4.69888e-08	-4.11747e-08	-2.21593e-08	-1.11657e-08	-1.19386e-07	-2.5457e-08
114	0	0	0	0	0	0	0	0			114	-2.77512e-10	-1.45234e-10	-2.42676e-10	-2.37207e-09	-1.24488e-10	-9.12381e-10	-6.05308e-10	-1.60177e-10			114	-7.63676e-09	-3.64463e-09	-8.92469e-09	-7.86696e-09	-4.20903e-09	-2.13347e-09	-2.28104e-08	-4.83364e-09
115	0	0	0	0	0	0	0	0			115	-5.30242e-11	-2.77498e-11	-4.63682e-11	-4.53231e-10	-2.3786e-11	-1.74329e-10	-1.15656e-10	-3.06052e-11			115	-1.35235e-09	-6.44765e-10	-1.53874e-09	-1.45499e-09	-7.50537e-10	-3.91415e-10	-4.33218e-09	-8.29894e-10
116	0	0	0	0	0	0	0	0			116	-1.01313e-11	-5.30216e-12	-8.85957e-12	-8.65989e-11	-4.54478e-12	-3.33091e-11	-2.20984e-11	-5.84774e-12			116	-2.43779e-10	5.85049e-12	-2.90613e-10	-2.21541e-10	-1.36825e-10	-5.40305e-11	-7.42814e-10	-6.34489e-12
117	0	0	0	0	0	0	0	0			117	-1.93579e-12	-1.01309e-12	-1.6928e-12	-1.65465e-11	-8.68371e-13	-6.36438e-12	-4.22235e-12	-1.11733e-12			117	5.30805e-11	2.1052e-11	5.07296e-11	-1.52324e-11	2.09767e-11	-7.97471e-12	-2.01235e-11	3.3598e-11
118	0	0	0	0	0	0	0	0			118	-3.69871e-13	-1.9357e-13	-3.23443e-13	-3.16153e-12	-1.6592e-13	-1.21605e-12	-8.06764e-13	-2.13489e-13			118	6.64221e-11	4.01055e-11	6.86824e-11	-1.0008e-11	3.669e-11	7.12113e-11	1.01904e-10	4.7002e-11
119	0	0	0	0	0	0	0	0			119	-7.06713e-14	-3.69855e-14	-6.18003e-14	-6.04074e-13	-3.17022e-14	-2.3235e-13	-1.54148e-13	-4.07914e-14			119	6.64221e-11	1.9413e-11	6.64186e-11	9.04829e-11	1.77598e-11	6.20292e-11	9.29068e-11	1.82827e-11
120	0	0	0	0	0	0	0	0			120	-1.35031e-14	-7.06683e-15	-1.18082e-14	-1.1542e-13	-6.05734e-15	-4.43953e-14	-2.94531e-14	-7.79402e-15			120	2.09914e-11	1.8931e-11	2.14065e-11	9.04829e-11	1.33004e-11	6.20292e-11	2.39071e-11	1.65616e-11
121	0	0	0	0	0	0	0	0			121	-2.58004e-15	-1.35026e-15	-2.25619e-15	-2.20534e-14	-1.15738e-15	-8.48262e-15	-5.62761e-15	-1.48921e-15			121	2.58098e-11	1.84609e-11	1.61111e-11	9.04829e-11	1.88249e-11	6.20292e-11	0	1.52772e-11
122	0	0	0	0	0	0	0	0			122	-4.92968e-16	-2.57994e-16	-4.31091e-16	-4.21374e-15	-2.2114e-16	-1.62078e-15	-1.07527e-15	-2.84543e-16			122	2.21229e-11	1.80025e-11	1.16477e-11	9.04829e-11	1.22685e-11	6.20292e-11	0	1.44335e-11
123	0	0	0	0	0	0	0	0			123	-9.41914e-17	-4.9295e-17	-8.23686e-17	-8.0512e-16	-4.22531e-17	-3.09683e-16	-2.05451e-16	-5.43678e-17			123	0	1.35264e-11	0	9.04829e-11	1.19248e-11	6.20292e-11	0	1.19279e-11
124	0	0	0	0	0	0	0	0			124	-1.79971e-17	-9.41881e-18	-1.57382e-17	-1.53834e-16	-8.0733e-18	-5.91712e-17	-3.92556e-17	-1.03881e-17			124	0	1.92075e-11	0	9.04829e-11	1.15907e-11	6.20292e-11	0	1.15262e-11
125	0	0	0	0	0	0	0	0			125	-3.43871e-18	-1.79965e-18	-3.00709e-18	-2.93931e-17	-1.54256e-18	-1.13059e-17	-7.50056e-18	-1.98485e-18			125	0	1.2559e-11	0	9.04829e-11	9.85424e-12	6.20292e-11	0	9.35868e-12
126	0	0	0	0	0	0	0	0			126	-6.57033e-19	-3.4386e-19	-5.74566e-19	-5.61615e-18	-2.94737e-19	-2.16022e-18	-1.43313e-18	-3.79247e-19			126	0	1.22471e-11	0	9.04829e-11	9.57824e-12	6.20292e-11	0	8.84172e-12
127	0	0	0	0	0	0	0	0			127	-1.25539e-19	-6.57014e-20	-1.09782e-19	-1.07308e-18	-5.63154e-20	-4.12753e-19	-2.73829e-19	-7.24628e-20			127	0	1.1943e-11	0	9.04829e-11	8.17992e-12	6.20292e-11	0	8.35343e-12
128	0	0	0	0	0	0	0	0			128	-2.39868e-20	-1.25536e-20	-2.09761e-20	-2.05033e-19	-1.07602e-20	-7.88649e-20	-5.23204e-20	-1.38455e-20			128	0	1.16465e-11	0	9.04829e-11	1.48889e-11	6.20292e-11	0	7.89211e-12
129	0	0	0	0	0	0	0	0			129	-4.58315e-21	-2.39861e-21	-4.00791e-21	-3.91756e-20	-2.05595e-21	-1.50688e-20	-9.99687e-21	-2.64546e-21			129	0	9.93416e-12	0	9.04829e-11	1.44717e-11	6.20292e-11	0	5.25088e-11
130	0	0	0	0	0	0	0	0			130	-8.75701e-22	-4.58304e-22	-7.65791e-22	-7.48529e-21	-3.92829e-22	-2.87919e-21	-1.9101e-21	-5.0547e-22			130	0	9.68759e-12	0	9.04829e-11	1.40662e-11	6.20292e-11	0	0
131	0	0	0	0	0	0	0	0			131	-1.6732e-22	-8.75681e-23	-1.4632e-22	-1.43022e-21	-7.50579e-23	-5.50128e-22	-3.64963e-22	-9.65803e-23			131	0	8.30044e-12	0	9.04829e-11	1.36721e-11	6.20292e-11	0	0
132	0	0	0	0	0	0	0	0			132	-3.19698e-23	-1.67317e-23	-2.79573e-23	-2.73271e-22	-1.43413e-23	-1.05113e-22	-6.97335e-23	-1.84536e-23			132	0	1.51578e-11	0	9.04829e-11	1.33331e-11	6.20292e-11	0	0
133	0	0	0	0	0	0	0	0			133	-6.10846e-24	-3.19692e-24	-5.34181e-24	-5.22139e-23	-2.74019e-24	-2.0084e-23	-1.3324e-23	-3.52594e-24			133	0	1.47814e-11	0	9.04829e-11	1.29595e-11	6.20292e-11	0	0
134	0	0	0	0	0	0	0	0			134	-1.16714e-24	-6.10836e-25	-1.02066e-24	-9.97652e-24	-5.23568e-25	-3.83746e-24	-2.54581e-24	-6.73704e-25			134	0	1.44144e-11	0	9.04829e-11	1.25964e-11	6.20292e-11	0	0
135	0	0	0	0	0	0	0	0			135	-2.23006e-25	-1.16713e-25	-1.95018e-25	-1.90621e-24	-1.00038e-25	-7.33226e-25	-4.86428e-25	-1.28725e-25			135	0	1.40564e-11	0	9.04829e-11	1.22435e-11	6.20292e-11	0	0
136	0	0	0	0	0	0	0	0			136	-4.26097e-26	-2.23003e-26	-3.7262e-26	-3.6422e-25	-1.91143e-26	-1.40098e-25	-9.29419e-26	-2.45955e-26			136	0	1.37074e-11	0	9.04829e-11	1.19004e-11	6.20292e-11	0	0
137	0	0	0	0	0	0	0	0			137	-8.14142e-27	-4.26092e-27	-7.11966e-27	-6.95916e-26	-3.65216e-27	-2.67685e-26	-1.77584e-26	-4.69947e-27			137	0	1.34114e-11	0	9.04829e-11	1.1567e-11	6.20292e-11	0	0
138	0	0	0	0	0	0	0	0			138	-1.55558e-27	-8.14134e-28	-1.36035e-27	-1.32969e-26	-6.97817e-28	-5.11467e-27	-3.3931e-27	-8.9793e-28			138	0	1.30784e-11	0	9.04829e-11	4.21579e-11	6.20292e-11	0	0
139	0	0	0	0	0	0	0	0			139	-2.97224e-28	-1.55557e-28	-2.59923e-28	-2.54063e-27	-1.33332e-28	-9.77263e-28	-6.48319e-28	-1.71568e-28			139	0	1.27536e-11	0	9.04829e-11	4.09767e-11	6.20292e-11	0	0
140	0	0	0	0	0	0	0	0			140	-5.67906e-29	-2.97223e-29	-4.96635e-29	-4.85439e-28	-2.54757e-29	-1.86726e-28	-1.23874e-28	-3.27815e-29			140	0	1.24369e-11	0	9.04829e-11	0	6.20292e-11	0	0
141	0	0	0	0	0	0	0	0			141	-1.0851e-29	-5.67904e-30	-9.48921e-30	-9.27528e-29	-4.86764e-30	-3.56778e-29	-2.36687e-29	-6.26358e-30			141	0	1.21281e-11	0	9.04829e-11	0	6.20292e-11	0	0
142	0	0	0	0	0	0	0	0			142	-2.07329e-30	-1.08509e-30	-1.8131e-30	-1.77223e-29	-9.30059e-31	-6.81697e-30	-4.52237e-30	-1.19678e-30			142	0	1.1827e-11	0	9.04829e-11	0	6.20292e-11	0	0
143	0	0	0	0	0	0	0	0			143	-3.96144e-31	-2.07329e-31	-3.4643e-31	-3.3862e-30	-1.77706e-31	-1.30252e-30	-8.6409e-31	-2.2867e-31			143	0	4.32469e-11	0	9.04829e-11	0	6.20292e-11	0	0
144	-1	-0.671597	-1	-1	-0.662108	-1	-1	-0.825367			144	-1	-1	-1	-1	-1	-1	-1	-1			144	-1	-1	-1	-1	-1	-1	-1	-1
145	-0.984323	-0.569189	-0.960009	-1	-0.552661	-0.981526	-1	-0.693405			145	-1	-1	-1	-1	-1	-1	-1	-1			145	-1	-1	-1	-1	-1	-1	-1	-1
146	-0.761185	-0.440445	-0.727408	-1	-0.418285	-0.801923	-1	-0.529639			146	-1	-0.855165	-1	-1	-0.807383	-1	-1	-1			146	-1	-1	-1	-1	-1	-1	-1	-1
147	-0.514773	-0.297672	-0.479598	-0.897386	-0.275053	-0.58809	-0.711187	-0.351974			147	-1	-0.59584	-0.956345	-1	-0.542007	-1	-1	-0.700355			147	-1	-1	-1	-1	-1	-1	-1	-1
148	-0.286069	-0.164638	-0.262121	-0.569913	-0.149518	-0.364925	-0.399964	-0.192124			148	-0.605385	-0.345645	-0.533595	-1	-0.300655	-0.789696	-0.861577	-0.395479			148	-1	-1	-1	-1	-1	-1	-1	-1
149	-0.12413	-0.0707069	-0.1129	-0.282176	-0.063766	-0.173522	-0.177997	-0.0819522			149	-0.270593	-0.152934	-0.232594	-0.70381	-0.129717	-0.418702	-0.393465	-0.171602			149	-1	-1	-1	-1	-1	-1	-1	-1
150	-0.039869	-0.0222999	-0.0361487	-0.105636	-0.0200778	-0.0616682	-0.0594969	-0.0257168			150	-0.0875641	-0.0485883	-0.0749348	-0.279651	-0.041088	-0.15499	-0.132559	-0.0542014			150	-1	-1	-1	-1	-1	-1	-1	-1
151	-0.00923617	0	-0.0083748	-0.0287784	0	-0.015721	-0.0143408	0			151	-0.0203416	-0.0110938	-0.0174002	-0.076698	-0.00938616	-0.0397272	-0.0320491	-0.0123444			151	-0.732637	-0.283847	-0.770486	-1	-0.304102	-1	-1	-0.360834
152	0	0	0	0	0	0	0	0			152	-0.00405811	-0.002203	-0.0034711	-0.0162241	-0.00186416	-0.00816309	-0.00647073	-0.00244995			152	-0.110924	-0.0565868	-0.119181	-0.319634	-0.0606565	-0.150301	-0.202381	-0.0719054
153	0	0	0	0	0	0	0	0			153	-0.000781997	-0.000424123	-0.000668874	-0.0031656	-0.000358898	-0.00158267	-0.00124997	-0.000471611			153	-0.0213943	-0.0109027	-0.0229883	-0.0624529	-0.011688	-0.0291701	-0.0391422	-0.013853
154	0	0	0	0	0	0	0	0			154	-0.00014966	-8.11551e-05	-0.000128011	-0.000607315	-6.86748e-05	-0.000303254	-0.000239336	-9.02399e-05			154	-0.00409521	-0.00208652	-0.00440039	-0.0119847	-0.00223686	-0.00559038	-0.00749644	-0.00265111
155	0	0	0	0	0	0	0	0			155	-2.86046e-05	-1.55106e-05	-2.44667e-05	-0.00011613	-1.31253e-05	-5.79741e-05	-4.57484e-05	-1.72469e-05			155	-0.000782743	-0.000398795	-0.000841077	-0.00229183	-0.00042753	-0.00106877	-0.00143299	-0.000506702
156	0	0	0	0	0	0	0	0			156	-5.4658e-06	-2.96378e-06	-4.67514e-06	-2.21924e-05	-2.50799e-06	-1.10783e-05	-8.74183e-06	-3.29554e-06			156	-0.000149569	-7.62025e-05	-0.000160716	-0.000437972	-8.16929e-05	-0.000204233	-0.000273825	-9.68214e-05
157	0	0	0	0	0	0	0	0			157	-1.04436e-06	-5.66297e-07	-8.9329e-07	-4.24043e-06	-4.79207e-07	-2.11677e-06	-1.67033e-06	-6.29687e-07			157	-2.85785e-05	-1.45602e-05	-3.07084e-05	-8.3686e-05	-1.56092e-05	-3.90238e-05	-5.23207e-05	-1.84999e-05
158	0	0	0	0	0	0	0	0			158	-1.99547e-07	-1.08203e-07	-1.70682e-07	-8.10226e-07	-9.15623e-08	-4.04454e-07	-3.19151e-07	-1.20315e-07			158	-5.4605e-06	-2.78203e-06	-5.86748e-06	-1.599e-05	-2.98247e-06	-7.45632e-06	-9.99695e-06	-3.53479e-06
159	0	0	0	0	0	0	0	0			159	-3.81275e-08	-2.06744e-08	-3.26123e-08	-1.54811e-07	-1.74948e-08	-7.72792e-08	-6.09802e-08	-2.29886e-08			159	-1.04334e-06	-5.31564e-07	-1.1211e-06	-3.05523e-06	-5.6986e-07	-1.42468e-06	-1.91012e-06	-6.75394e-07
160	0	0	0	0	0	0	0	0			160	-7.28502e-09	-3.95026e-09	-6.23124e-09	-2.95797e-08	-3.34274e-09	-1.47658e-08	-1.16515e-08	-4.39245e-09			160	-1.99352e-07	-1.01567e-07	-2.14209e-07	-5.83763e-07	-1.08883e-07	-2.72214e-07	-3.64967e-07	-1.29048e-07
161	0	0	0	0	0	0	0	0			161	-1.39195e-09	-7.54778e-10	-1.19061e-09	-5.65182e-09	-6.38697e-10	-2.8213e-09	-2.22625e-09	-8.39267e-10			161	-3.80908e-08	-1.94065e-08	-4.09292e-08	-1.11541e-07	-2.08045e-08	-5.20116e-08	-6.97346e-08	-2.46579e-08
162	0	0	0	0	0	0	0	0			162	-2.6596e-10	-1.44216e-10	-2.2749e-10	-1.0799e-09	-1.22036e-10	-5.39067e-10	-4.25371e-10	-1.60359e-10			162	-7.23117e-09	-3.68393e-09	-7.77362e-09	-2.13134e-08	-3.95138e-09	-9.93859e-09	-1.33243e-08	-4.68149e-09
163	0	0	0	0	0	0	0	0			163	-5.0817e-11	-2.75554e-11	-4.34665e-11	-2.06336e-10	-2.33174e-11	-1.03e-10	-8.12757e-11	-3.06399e-11			163	-1.28079e-09	-6.5204e-10	-1.38628e-09	-4.03934e-09	-7.04009e-10	-1.88461e-09	-2.26753e-09	-8.02332e-10
164	0	0	0	0	0	0	0	0			164	-9.7096e-12	-5.26502e-12	-8.30517e-12	-3.94248e-11	-4.45525e-12	-1.96802e-11	-1.55294e-11	-5.85437e-12			164	-2.33049e-10	5.61491e-12	-2.50257e-10	-7.03242e-10	-8.5792e-12	-3.23167e-10	-4.28071e-10	-4.09273e-12
165	0	0	0	0	0	0	0	0			165	-1.85521e-12	-1.00599e-12	-1.58687e-12	-7.53292e-12	-8.51265e-13	-3.7603e-12	-2.9672e-12	-1.1186e-12			165	4.04906e-11	2.10984e-11	3.90057e-11	3.72526e-11	2.02874e-11	7.39119e-11	8.46742e-11	4.32231e-11
166	0	0	0	0	0	0	0	0			166	-3.54476e-13	-1.92215e-13	-3.03204e-13	-1.43932e-12	-1.62651e-13	-7.18483e-13	-5.66943e-13	-2.13731e-13			166	6.63451e-11	3.73909e-11	6.6142e-11	1.27581e-10	3.78781e-11	6.79726e-11	9.28397e-11	4.71948e-11
167	0	0	0	0	0	0	0	0			167	-6.77297e-14	-3.67265e-14	-5.79334e-14	-2.75011e-13	-3.10778e-14	-1.37281e-13	-1.08326e-13	-4.08377e-14			167	6.71505e-11	1.8099e-11	6.64186e-11	9.55907e-11	1.83348e-11	6.23152e-11	9.19835e-11	1.83135e-11
168	0	0	0	0	0	0	0	0			168	-1.29411e-14	-7.01736e-15	-1.10694e-14	-5.25466e-14	-5.93803e-15	-2.62303e-14	-2.06979e-14	-7.80287e-15			168	2.20481e-11	1.35584e-11	2.1845e-11	3.28205e-11	1.77822e-11	2.21065e-11	2.90556e-11	1.67321e-11
169	0	0	0	0	0	0	0	0			169	-2.47266e-15	-1.34081e-15	-2.11503e-15	-1.00401e-14	-1.13458e-15	-5.01183e-15	-3.95474e-15	-1.4909e-15			169	2.00249e-11	1.91958e-11	1.72418e-11	2.03567e-11	1.3288e-11	1.99848e-11	2.15113e-11	1.55672e-11
170	0	0	0	0	0	0	0	0			170	-4.72452e-16	-2.56189e-16	-4.04119e-16	-1.91837e-15	-2.16784e-16	-9.57612e-16	-7.55634e-16	-2.84866e-16			170	2.61753e-11	1.2514e-11	2.55989e-11	3.16143e-11	1.25829e-11	1.61856e-11	1.52982e-11	1.48339e-11
171	0	0	0	0	0	0	0	0			171	-9.02714e-17	-4.89501e-17	-7.72152e-17	-3.66544e-16	-4.1421e-17	-1.82971e-16	-1.44379e-16	-5.44295e-17			171	2.37735e-11	1.2167e-11	2.31756e-11	0	1.22036e-11	2.46579e-11	0	1.2364e-11
172	0	0	0	0	0	0	0	0			172	-1.72482e-17	-9.35292e-18	-1.47535e-17	-7.00357e-17	-7.91431e-18	-3.49604e-17	-2.75865e-17	-1.03999e-17			172	2.16636e-11	1.18296e-11	2.09124e-11	0	1.18358e-11	2.28309e-11	0	1.17818e-11
173	0	0	0	0	0	0	0	0			173	-3.29561e-18	-1.78707e-18	-2.81897e-18	-1.33818e-17	-1.51219e-18	-6.67989e-18	-5.27097e-18	-1.98711e-18			173	7.37789e-11	1.00604e-11	0	0	1.1479e-11	2.12094e-11	0	1.14829e-11
174	0	0	0	0	0	0	0	0			174	-6.29692e-19	-3.41456e-19	-5.38621e-19	-2.55686e-18	-2.88934e-19	-1.27633e-18	-1.00712e-18	-3.79678e-19			174	0	9.78138e-12	0	0	9.73797e-12	1.96379e-11	0	9.40369e-12
175	0	0	0	0	0	0	0	0			175	-1.20315e-19	-6.52421e-20	-1.02915e-19	-4.88541e-19	-5.52065e-20	-2.43869e-19	-1.92432e-19	-7.25452e-20			175	0	8.35598e-12	0	0	9.44453e-12	0	0	8.96076e-12
176	0	0	0	0	0	0	0	0			176	-2.29887e-20	-1.24658e-20	-1.96639e-20	-9.33457e-20	-1.05483e-20	-4.65961e-20	-3.67679e-20	-1.38612e-20			176	0	8.12426e-12	0	0	8.0481e-12	0	0	8.53856e-12
177	0	0	0	0	0	0	0	0			177	-4.39244e-21	-2.38185e-21	-3.7572e-21	-1.78356e-20	-2.01547e-21	-8.90314e-21	-7.02526e-21	-2.64847e-21			177	0	1.47919e-11	0	0	1.46169e-11	0	0	8.13638e-12
178	0	0	0	0	0	0	0	0			178	-8.39265e-22	-4.55101e-22	-7.17889e-22	-3.40786e-21	-3.85095e-22	-1.70113e-21	-1.34232e-21	-5.06045e-22			178	0	1.43817e-11	0	0	1.41763e-11	0	0	7.75313e-12
179	0	0	0	0	0	0	0	0			179	-1.60358e-22	-8.69564e-23	-1.37167e-22	-6.51142e-22	-7.35802e-23	-3.25035e-22	-2.56477e-22	-9.66902e-23			179	0	1.39829e-11	0	0	1.3749e-11	0	0	5.20276e-11
180	0	0	0	0	0	0	0	0			180	-3.06397e-23	-1.66148e-23	-2.62086e-23	-1.24414e-22	-1.4059e-23	-6.21045e-23	-4.90051e-23	-1.84746e-23			180	0	1.35952e-11	0	0	1.33788e-11	0	0	0
181	0	0	0	0	0	0	0	0			181	-5.85433e-24	-3.1746e-24	-5.0077e-24	-2.37719e-23	-2.68625e-24	-1.18663e-23	-9.36341e-24	-3.52996e-24			181	0	1.3262e-11	0	0	1.29755e-11	0	0	0
182	0	0	0	0	0	0	0	0			182	-1.11859e-24	-6.06572e-25	-9.56823e-25	-4.5421e-24	-5.13261e-25	-2.2673e-24	-1.78907e-24	-6.7447e-25			182	0	1.28943e-11	0	0	1.25844e-11	0	0	0
183	0	0	0	0	0	0	0	0			183	-2.13728e-25	-1.15898e-25	-1.82821e-25	-8.67862e-25	-9.80688e-26	-4.33215e-25	-3.41838e-25	-1.28871e-25			183	0	1.25367e-11	0	0	1.2205e-11	0	0	0
184	0	0	0	0	0	0	0	0			184	-4.08371e-26	-2.21447e-26	-3.49316e-26	-1.65823e-25	-1.8738e-26	-8.27745e-26	-6.5315e-26	-2.46235e-26			184	0	1.2189e-11	0	0	1.18371e-11	0	0	0
185	0	0	0	0	0	0	0	0			185	-7.80275e-27	-4.23119e-27	-6.6744e-27	-3.16839e-26	-3.58027e-27	-1.58157e-26	-1.24797e-26	-4.70482e-27			185	0	1.1851e-11	0	0	4.30482e-11	0	0	0
186	0	0	0	0	0	0	0	0			186	-1.49087e-27	-8.08455e-28	-1.27528e-27	-6.05386e-27	-6.84083e-28	-3.02192e-27	-2.38451e-27	-8.98953e-28			186	0	4.3206e-11	0	0	4.17506e-11	0	0	0
187	0	0	0	0	0	0	0	0			187	-2.84861e-28	-1.54472e-28	-2.43668e-28	-1.15671e-27	-1.30708e-28	-5.774e-28	-4.55608e-28	-1.71763e-28			187	0	4.20079e-11	0	0	0	0	0	0
188	0	0	0	0	0	0	0	0			188	-5.44284e-29	-2.9515e-29	-4.65578e-29	-2.21014e-28	-2.49743e-29	-1.10324e-28	-8.70532e-29	-3.28189e-29			188	0	0	0	0	0	0	0	0
189	0	0	0	0	0	0	0	0			189	-1.03996e-29	-5.63945e-30	-8.89582e-30	-4.22293e-29	-4.77185e-30	-2.10796e-29	-1.66333e-29	-6.27072e-30			189	0	0	0	0	0	0	0	0
190	0	0	0	0	0	0	0	0			190	-1.98706e-30	-1.07753e-30	-1.69973e-30	-8.06877e-30	-9.11757e-31	-4.02769e-30	-3.17812e-30	-1.19815e-30			190	0	0	0	0	0	0	0	0
191	0	0	0	0	0	0	0	0			191	-3.79668e-31	-2.05884e-31	-3.24768e-31	-1.5417e-30	-1.74209e-31	-7.69573e-31	-6.07244e-31	-2.28931e-31			191	0	0	0	0	0	0	0	0
192	-1	-0.671597	-1	-1	-0.662108	-1	-1	-0.825367			192	-1	-1	-1	-1	-1	-1	-1	-1			192	-1	-1	-1	-1	-1	-1	-1	-1
193	-0.983447	-0.568763	-0.961189	-1	-0.55347	-0.965616	-1	-0.694343			193	-1	-1	-1	-1	-1	-1	-1	-1			193	-1	-1	-1	-1	-1	-1	-1	-1
194	-0.75964	-0.439631	-0.729271	-1	-0.41955	-0.769304	-1	-0.531352			194	-1	-0.853338	-1	-1	-0.811132	-1	-1	-1			194	-1	-1	-1	-1	-1	-1	-1	-1
195	-0.512848	-0.296717	-0.480512	-0.819481	-0.27588	-0.543936	-0.701096	-0.353801			195	-1	-0.59344	-0.95797	-1	-0.546138	-1	-1	-0.705304			195	-1	-1	-1	-1	-1	-1	-1	-1
196	-0.284396	-0.163964	-0.261144	-0.491322	-0.149357	-0.321792	-0.389353	-0.19316			196	-0.597702	-0.343461	-0.533822	-1	-0.30302	-0.681367	-0.821996	-0.399597			196	-1	-1	-1	-1	-1	-1	-1	-1
197	-0.123055	-0.0704073	-0.111097	-0.228867	-0.0631172	-0.147045	-0.169625	-0.0822675			197	-0.265998	-0.151767	-0.22992	-0.528631	-0.129604	-0.334496	-0.36694	-0.173344			197	-1	-1	-1	-1	-1	-1	-1	-1
198	-0.0393378	-0.0222156	-0.034743	-0.0805278	-0.0195324	-0.0504376	-0.0548073	-0.0257144			198	-0.0856582	-0.0482356	-0.07235	-0.189689	-0.0403516	-0.116496	-0.119435	-0.0545431			198	-1	-1	-1	-1	-1	-1	-1	-1
199	-0.00906867	0	0	-0.0203919	0	-0.0124117	-0.0127597	0			199	-0.0198003	-0.0110191	-0.0164466	-0.0482424	-0.009092	-0.0287795	-0.0278819	-0.0123796			199	-0.651934	-0.28518	-0.505933	-1	-0.271553	-1	-1	-0.34858
200	0	0	0	0	0	0	0	0			200	-0.00394463	-0.00218845	-0.00326286	-0.00989144	-0.0017997	-0.00584187	-0.00557019	-0.00245483			200	-0.108472	-0.0571372	-0.100784	-0.253633	-0.0539582	-0.145714	-0.161223	-0.0693942
201	0	0	0	0	0	0	0	0			201	-0.000759916	-0.000421335	-0.000628049	-0.00191691	-0.000346255	-0.00112974	-0.00107368	-0.00047247			201	-0.020915	-0.0110092	-0.0194152	-0.0492231	-0.0103893	-0.0282134	-0.0311062	-0.0133665
202	0	0	0	0	0	0	0	0			202	-0.000145427	-8.06222e-05	-0.000120172	-0.000367266	-6.62469e-05	-0.000216362	-0.000205496	-9.04011e-05			202	-0.00400322	-0.00210692	-0.00371552	-0.00943342	-0.00198802	-0.00540456	-0.00595462	-0.0025579
203	0	0	0	0	0	0	0	0			203	-2.7795e-05	-1.54089e-05	-2.29675e-05	-7.02102e-05	-1.2661e-05	-4.13588e-05	-3.92769e-05	-1.72776e-05			203	-0.000765151	-0.000402695	-0.000710141	-0.00180348	-0.000379959	-0.00103316	-0.00113816	-0.000488883
204	0	0	0	0	0	0	0	0			204	-5.31111e-06	-2.94434e-06	-4.38864e-06	-1.34164e-05	-2.41926e-06	-7.90312e-06	-7.50513e-06	-3.30139e-06			204	-0.000146207	-7.69478e-05	-0.000135695	-0.00034463	-7.26027e-05	-0.000197425	-0.000217484	-9.34162e-05
205	0	0	0	0	0	0	0	0			205	-1.0148e-06	-5.62583e-07	-8.38549e-07	-2.56352e-06	-4.62253e-07	-1.51008e-06	-1.43403e-06	-6.30803e-07			205	-2.79361e-05	-1.47027e-05	-2.59276e-05	-6.58498e-05	-1.38724e-05	-3.77227e-05	-4.15554e-05	-1.78492e-05
206	0	0	0	0	0	0	0	0			206	-1.93899e-07	-1.07493e-07	-1.60222e-07	-4.89814e-07	-8.8323e-08	-2.88533e-07	-2.74001e-07	-1.20528e-07			206	-5.33777e-06	-2.80925e-06	-4.95401e-06	-1.2582e-05	-2.6506e-06	-7.20773e-06	-7.94003e-06	-3.41046e-06
207	0	0	0	0	0	0	0	0			207	-3.70484e-08	-2.05389e-08	-3.06138e-08	-9.35888e-08	-1.68759e-08	-5.51302e-08	-5.23536e-08	-2.30293e-08			207	-1.01989e-06	-5.36767e-07	-9.46566e-07	-2.40404e-06	-5.06451e-07	-1.37719e-06	-1.51711e-06	-6.51637e-07
208	0	0	0	0	0	0	0	0			208	-7.07883e-09	-3.92438e-09	-5.8494e-09	-1.7882e-08	-3.22448e-09	-1.05338e-08	-1.00032e-08	-4.4002e-09			208	-1.9487e-07	-1.0256e-07	-1.80861e-07	-4.5934e-07	-9.6768e-08	-2.6314e-07	-2.89876e-07	-1.24509e-07
209	0	0	0	0	0	0	0	0			209	-1.35255e-09	-7.49835e-10	-1.11765e-09	-3.41672e-09	-6.16102e-10	-2.01269e-09	-1.91132e-09	-8.40747e-10			209	-3.72334e-08	-1.95967e-08	-3.45572e-08	-8.77671e-08	-1.84897e-08	-5.0278e-08	-5.53865e-08	-2.37903e-08
210	0	0	0	0	0	0	0	0			210	-2.58432e-10	-1.43272e-10	-2.1355e-10	-6.52833e-10	-1.17719e-10	-3.84566e-10	-3.65198e-10	-1.60642e-10			210	-7.06847e-09	-3.71954e-09	-6.56187e-09	-1.67692e-08	-3.51054e-09	-9.60624e-09	-1.0517e-08	-4.51717e-09
211	0	0	0	0	0	0	0	0			211	-4.93787e-11	-2.7375e-11	-4.08032e-11	-1.24737e-10	-2.24925e-11	-7.34793e-11	-6.97786e-11	-3.06938e-11			211	-1.25299e-09	-6.58839e-10	-1.16711e-09	-3.1813e-09	-6.02121e-10	-1.68553e-09	-1.86624e-09	-8.01749e-10
212	0	0	0	0	0	0	0	0			212	-9.43479e-12	-5.23057e-12	-7.79629e-12	-2.38335e-11	-4.29766e-12	-1.40397e-11	-1.33326e-11	-5.86467e-12			212	-2.2574e-10	5.39189e-12	-9.76017e-12	-5.49571e-10	-4.48522e-12	-2.62126e-10	-3.33215e-10	-2.17749e-12
213	0	0	0	0	0	0	0	0			213	-1.80271e-12	-9.99409e-13	-1.48964e-12	-4.55386e-12	-8.21154e-13	-2.68258e-12	-2.54748e-12	-1.12056e-12			213	3.94547e-11	2.11079e-11	5.9541e-11	1.05903e-10	2.47851e-11	5.43196e-11	5.73668e-11	4.28169e-11
214	0	0	0	0	0	0	0	0			214	-3.44443e-13	-1.90958e-13	-2.84627e-13	-8.70106e-13	-1.56898e-13	-5.12563e-13	-4.86748e-13	-2.14106e-13			214	6.55668e-11	3.76587e-11	6.81969e-11	1.04305e-10	3.53227e-11	7.05158e-11	9.41857e-11	4.82721e-11
215	0	0	0	0	0	0	0	0			215	-6.58128e-14	-3.64865e-14	-5.43838e-14	-1.66251e-13	-2.99785e-14	-9.79357e-14	-9.30032e-14	-4.09092e-14			215	6.55668e-11	1.82287e-11	3.29108e-11	9.55907e-11	1.77668e-11	6.46568e-11	9.19835e-11	2.33181e-11
216	0	0	0	0	0	0	0	0			216	-1.25749e-14	-6.9715e-15	-1.03912e-14	-3.17656e-14	-5.728e-15	-1.87126e-14	-1.77702e-14	-7.81653e-15			216	2.31317e-11	1.36112e-11	3.0976e-11	4.49977e-11	1.32476e-11	3.12157e-11	3.24816e-11	2.238e-11
217	0	0	0	0	0	0	0	0			217	-2.40268e-15	-1.33205e-15	-1.98544e-15	-6.06946e-15	-1.09445e-15	-3.57543e-15	-3.39536e-15	-1.49351e-15			217	2.13018e-11	1.9208e-11	3.27107e-11	3.10317e-11	1.25173e-11	2.27964e-11	2.92049e-11	1.65499e-11
218	0	0	0	0	0	0	0	0			218	-4.5908e-16	-2.54516e-16	-3.7936e-16	-1.15969e-15	-2.09117e-16	-6.8316e-16	-6.48753e-16	-2.85364e-16			218	2.00914e-11	1.24813e-11	2.06433e-11	2.48825e-11	1.21135e-11	2.10962e-11	2.35243e-11	1.55087e-11
219	0	0	0	0	0	0	0	0			219	-8.77164e-17	-4.86306e-17	-7.24846e-17	-2.21582e-16	-3.9956e-17	-1.30532e-16	-1.23958e-16	-5.45246e-17			219	1.65755e-11	1.20958e-11	1.69951e-11	2.00418e-11	1.17227e-11	1.99953e-11	3.5644e-11	1.48848e-11
220	0	0	0	0	0	0	0	0			220	-1.676e-17	-9.29189e-18	-1.38497e-17	-4.23378e-17	-7.6344e-18	-2.49408e-17	-2.36847e-17	-1.0418e-17			220	2.57231e-11	1.17222e-11	1.40546e-11	3.44053e-11	9.92307e-12	1.65771e-11	3.28239e-11	1.4286e-11
221	0	0	0	0	0	0	0	0			221	-3.20233e-18	-1.77541e-18	-2.64627e-18	-8.08948e-18	-1.45871e-18	-4.76546e-18	-4.52544e-18	-1.99057e-18			221	2.42615e-11	9.93666e-12	2.4772e-11	3.16443e-11	9.60308e-12	1.38052e-11	3.03272e-11	1.19931e-11
222	0	0	0	0	0	0	0	0			222	-6.1187e-19	-3.39229e-19	-5.05624e-19	-1.54566e-18	-2.78715e-19	-9.10539e-19	-8.64679e-19	-3.80338e-19			222	2.29589e-11	9.62985e-12	2.33156e-11	2.90087e-11	8.16537e-12	2.45032e-11	2.79278e-11	1.01137e-11
223	0	0	0	0	0	0	0	0			223	-1.1691e-19	-6.48168e-20	-9.661e-20	-2.95329e-19	-5.32542e-20	-1.73977e-19	-1.65215e-19	-7.26713e-20			223	2.16544e-11	8.19973e-12	2.20177e-11	0	9.19866e-12	2.32245e-11	0	1.81774e-11
224	0	0	0	0	0	0	0	0			224	-2.2338e-20	-1.23846e-20	-1.84593e-20	-5.64285e-20	-1.01753e-20	-3.32419e-20	-3.15677e-20	-1.38853e-20			224	2.0424e-11	1.48809e-11	2.07233e-11	0	7.65041e-12	2.20856e-11	0	1.74461e-11
225	0	0	0	0	0	0	0	0			225	-4.26812e-21	-2.36634e-21	-3.52704e-21	-1.07818e-20	-1.94419e-21	-6.35156e-21	-6.03166e-21	-2.65307e-21			225	7.22334e-11	1.44213e-11	7.31385e-11	0	7.40363e-12	2.09331e-11	0	1.67442e-11
226	0	0	0	0	0	0	0	0			226	-8.1551e-22	-4.52138e-22	-6.73913e-22	-2.06008e-21	-3.71478e-22	-1.2136e-21	-1.15247e-21	-5.06922e-22			226	0	1.39758e-11	0	0	7.1648e-12	1.98407e-11	0	1.61239e-11
227	0	0	0	0	0	0	0	0			227	-1.5582e-22	-8.63903e-23	-1.28765e-22	-3.93619e-22	-7.09783e-23	-2.31883e-22	-2.20204e-22	-9.68575e-23			227	0	1.35891e-11	0	0	6.93358e-12	7.05152e-11	0	1.54752e-11
228	0	0	0	0	0	0	0	0			228	-2.97725e-23	-1.65067e-23	-2.46032e-23	-7.52088e-23	-1.35618e-23	-4.4306e-23	-4.20745e-23	-1.85066e-23			228	0	1.31694e-11	0	0	6.70992e-12	0	0	1.48526e-11
229	0	0	0	0	0	0	0	0			229	-5.68863e-24	-3.15394e-24	-4.70095e-24	-1.43701e-23	-2.59126e-24	-8.46557e-24	-8.03919e-24	-3.53605e-24			229	0	1.27626e-11	0	0	6.49347e-12	0	0	5.34529e-11
230	0	0	0	0	0	0	0	0			230	-1.08693e-24	-6.02627e-25	-8.98215e-25	-2.7457e-24	-4.95113e-25	-1.61752e-24	-1.53605e-24	-6.75634e-25			230	0	1.23684e-11	0	0	6.284e-12	0	0	5.13024e-11
231	0	0	0	0	0	0	0	0			231	-2.07679e-25	-1.15144e-25	-1.71622e-25	-5.24622e-25	-9.46014e-26	-3.09061e-25	-2.93495e-25	-1.29093e-25			231	0	1.19864e-11	0	0	4.28259e-11	0	0	0
232	0	0	0	0	0	0	0	0			232	-3.96813e-26	-2.20007e-26	-3.2792e-26	-1.0024e-25	-1.80755e-26	-5.90525e-26	-5.60782e-26	-2.46659e-26			232	0	4.35576e-11	0	0	4.14444e-11	0	0	0
233	0	0	0	0	0	0	0	0			233	-7.5819e-27	-4.2037e-27	-6.26559e-27	-1.91528e-26	-3.45369e-27	-1.12832e-26	-1.07149e-26	-4.71291e-27			233	0	4.22122e-11	0	0	0	0	0	0
234	0	0	0	0	0	0	0	0			234	-1.44867e-27	-8.03204e-28	-1.19717e-27	-3.65952e-27	-6.59897e-28	-2.15589e-27	-2.0473e-27	-9.00497e-28			234	0	0	0	0	0	0	0	0
235	0	0	0	0	0	0	0	0			235	-2.76798e-28	-1.53469e-28	-2.28744e-28	-6.99225e-28	-1.26087e-28	-4.11927e-28	-3.91179e-28	-1.72058e-28			235	0	0	0	0	0	0	0	0
236	0	0	0	0	0	0	0	0			236	-5.28879e-29	-2.93234e-29	-4.37063e-29	-1.33601e-28	-2.40914e-29	-7.87071e-29	-7.47429e-29	-3.28751e-29			236	0	0	0	0	0	0	0	0
237	0	0	0	0	0	0	0	0			237	-1.01053e-29	-5.60285e-30	-8.351e-30	-2.55271e-29	-4.60315e-30	-1.50386e-29	-1.42812e-29	-6.28145e-30			237	0	0	0	0	0	0	0	0
238	0	0	0	0	0	0	0	0			238	-1.93082e-30	-1.07054e-30	-1.59563e-30	-4.87747e-30	-8.79525e-31	-2.87344e-30	-2.72871e-30	-1.2002e-30			238	0	0	0	0	0	0	0	0
239	0	0	0	0	0	0	0	0			239	-3.68922e-31	-2.04549e-31	-3.04878e-31	-9.31938e-31	-1.68051e-31	-5.49029e-31	-5.21377e-31	-2.29322e-31			239	0	0	0	0	0	0	0	0
240	-1	-0.671597	-1	-1	-0.662108	-1	-1	-0.825367			240	-1	-1	-1	-1	-1	-1	-1	-1			240	-1	-1	-1	-1	-1	-1	-1	-1
241	-0.982621	-0.568359	-0.963744	-1	-0.554977	-0.954224	-1	-0.695401			241	-1	-1	-1	-1	-1	-1	-1	-1			241	-1	-1	-1	-1	-1	-1	-1	-1
242	-0.758151	-0.438857	-0.733337	-1	-0.42193	-0.746624	-1	-0.533284			242	-1	-0.851607	-1	-1	-0.818143	-1	-1	-1			242	-1	-1	-1	-1	-1	-1	-1	-1
243	-0.511048	-0.295807	-0.483119	-0.767703	-0.277492	-0.514677	-0.697284	-0.355867			243	-1	-0.591165	-0.968764	-1	-0.553981	-1	-1	-0.710951			243	-1	-1	-1	-1	-1	-1	-1	-1
244	-0.282951	-0.16332	-0.260359	-0.443229	-0.149128	-0.295337	-0.385096	-0.194333			244	-0.591638	-0.341394	-0.539965	-0.924562	-0.307675	-0.613828	-0.806694	-0.404321			244	-1	-1	-1	-1	-1	-1	-1	-1
245	-0.122219	-0.0701173	-0.108684	-0.199648	-0.0619767	-0.131969	-0.166149	-0.0826228			245	-0.262491	-0.150661	-0.228428	-0.436797	-0.129543	-0.287226	-0.356496	-0.175364			245	-1	-1	-1	-1	-1	-1	-1	-1
246	-0.0389665	-0.0221323	-0.0328001	-0.0676081	-0.0185924	-0.0442105	-0.0528494	-0.0257128			246	-0.0842929	-0.0478983	-0.0693783	-0.149329	-0.0391053	-0.0970654	-0.114207	-0.0549454			246	-1	-1	-1	-1	-1	-1	-1	-1
247	-0.00400634	0	0	-0.0164454	0	-0.0106378	-0.0121266	0			247	-0.0194315	-0.0109471	-0.0153613	-0.036443	-0.008624	-0.0234291	-0.026274	-0.0124244			247	-0.618366	-0.289031	-0.399922	-1	-0.223485	-1	-1	-0.335135
248	0	0	0	0	0	0	0	0			248	-0.00386825	-0.0021744	-0.00302819	-0.00737033	-0.00169842	-0.00472245	-0.00522798	-0.00246147			248	-0.106961	-0.0576393	-0.0790896	-0.215739	-0.0441501	-0.136651	-0.145104	-0.0666459
249	0	0	0	0	0	0	0	0			249	-0.00074509	-0.000418637	-0.000582135	-0.00142424	-0.000326439	-0.00091193	-0.0010069	-0.000473662			249	-0.0206204	-0.0111062	-0.0152137	-0.0417408	-0.00849095	-0.0264185	-0.0279707	-0.0128344
250	0	0	0	0	0	0	0	0			250	-0.000142585	-8.0106e-05	-0.000111359	-0.000272722	-6.24434e-05	-0.000174598	-0.000192683	-9.06262e-05			250	-0.00394671	-0.00212549	-0.00291065	-0.00799469	-0.0016244	-0.00505923	-0.00535343	-0.00245597
251	0	0	0	0	0	0	0	0			251	-2.72519e-05	-1.53101e-05	-2.12822e-05	-5.21306e-05	-1.19337e-05	-3.33736e-05	-3.68268e-05	-1.73205e-05			251	-0.000754347	-0.000406244	-0.000556277	-0.00152825	-0.000310449	-0.000967087	-0.00102321	-0.000469398
252	0	0	0	0	0	0	0	0			252	-5.20733e-06	-2.92546e-06	-4.06656e-06	-9.96137e-06	-2.28026e-06	-6.37717e-06	-7.03689e-06	-3.3096e-06			252	-0.000144142	-7.76255e-05	-0.000106293	-0.000292028	-5.93202e-05	-0.000184797	-0.000195517	-8.96931e-05
253	0	0	0	0	0	0	0	0			253	-9.94977e-07	-5.58973e-07	-7.77006e-07	-1.90335e-06	-4.35694e-07	-1.2185e-06	-1.34455e-06	-6.32373e-07			253	-2.75417e-05	-1.48321e-05	-2.03097e-05	-5.57987e-05	-1.13344e-05	-3.53097e-05	-3.73579e-05	-1.71379e-05
254	0	0	0	0	0	0	0	0			254	-1.90111e-07	-1.06803e-07	-1.48463e-07	-3.63673e-07	-8.32482e-08	-2.3282e-07	-2.56904e-07	-1.20828e-07			254	-5.26241e-06	-2.83397e-06	-3.88058e-06	-1.06615e-05	-2.16567e-06	-6.74665e-06	-7.13799e-06	-3.27455e-06
255	0	0	0	0	0	0	0	0			255	-3.63246e-08	-2.04069e-08	-2.83669e-08	-6.9487e-08	-1.59063e-08	-4.44851e-08	-4.90867e-08	-2.30867e-08			255	-1.00549e-06	-5.41486e-07	-7.41465e-07	-2.03709e-06	-4.13796e-07	-1.28909e-06	-1.36386e-06	-6.25671e-07
256	0	0	0	0	0	0	0	0			256	-6.94056e-09	-3.89914e-09	-5.42008e-09	-1.32769e-08	-3.03921e-09	-8.49977e-09	-9.379e-09	-4.41119e-09			256	-1.9212e-07	-1.03462e-07	-1.41671e-07	-3.89226e-07	-7.9064e-08	-2.46306e-07	-2.60591e-07	-1.19548e-07
257	0	0	0	0	0	0	0	0			257	-1.32614e-09	-7.45008e-10	-1.03562e-09	-2.53681e-09	-5.80703e-10	-1.62405e-09	-1.79205e-09	-8.42847e-10			257	-3.67089e-08	-1.97684e-08	-2.70696e-08	-7.43694e-08	-1.51072e-08	-4.70614e-08	-4.9791e-08	-2.28419e-08
258	0	0	0	0	0	0	0	0			258	-2.53385e-10	-1.42349e-10	-1.97876e-10	-4.84708e-10	-1.10955e-10	-3.10308e-10	-3.42406e-10	-1.61043e-10			258	-6.96837e-09	-3.75256e-09	-5.13927e-09	-1.42096e-08	-2.86832e-09	-8.99253e-09	-9.45262e-09	-4.33706e-09
259	0	0	0	0	0	0	0	0			259	-4.84145e-11	-2.71985e-11	-3.78082e-11	-9.26131e-11	-2.12002e-11	-5.92906e-11	-6.54235e-11	-3.07706e-11			259	-1.23481e-09	-6.65091e-10	-8.79482e-10	-2.4181e-09	-4.90128e-10	-1.52962e-09	-1.61687e-09	-7.68263e-10
260	0	0	0	0	0	0	0	0			260	-9.25057e-12	-5.19682e-12	-7.22402e-12	-1.76956e-11	-4.05073e-12	-1.13287e-11	-1.25005e-11	-5.87936e-12			260	-2.21821e-10	5.17747e-12	7.16196e-12	-4.48311e-10	3.67489e-12	-2.83619e-10	-2.88419e-10	0
261	0	0	0	0	0	0	0	0			261	-1.76751e-12	-9.92956e-13	-1.3803e-12	-3.38109e-12	-7.73973e-13	-2.16457e-12	-2.38847e-12	-1.12337e-12			261	3.87383e-11	2.11707e-11	3.90592e-11	8.11682e-11	2.18628e-11	6.52829e-11	6.93923e-11	4.24028e-11
262	0	0	0	0	0	0	0	0			262	-3.37719e-13	-1.89724e-13	-2.63734e-13	-6.46024e-13	-1.47883e-13	-4.13585e-13	-4.56364e-13	-2.14643e-13			262	6.84948e-11	3.82033e-11	6.64186e-11	9.72347e-11	3.82663e-11	6.40478e-11	9.32507e-11	4.72965e-11
263	0	0	0	0	0	0	0	0			263	-6.45281e-14	-3.62505e-14	-5.03917e-14	-1.23436e-13	-2.82561e-14	-7.90237e-14	-8.71975e-14	-4.1012e-14			263	3.31548e-11	1.84922e-11	2.59846e-11	9.55907e-11	1.79249e-11	6.46568e-11	3.62724e-11	2.28537e-11
264	0	0	0	0	0	0	0	0			264	-1.23294e-14	-6.92639e-15	-9.62837e-15	-2.35849e-14	-5.3989e-15	-1.50991e-14	-1.66608e-14	-7.83618e-15			264	3.20014e-11	1.78576e-11	2.50799e-11	3.66936e-11	1.33383e-11	3.0135e-11	3.50036e-11	2.20669e-11
265	0	0	0	0	0	0	0	0			265	-2.35579e-15	-1.32342e-15	-1.8397e-15	-4.50635e-15	-1.03157e-15	-2.88498e-15	-3.18338e-15	-1.49726e-15			265	3.08882e-11	1.32869e-11	2.32097e-11	4.39654e-11	1.25774e-11	2.24097e-11	3.23878e-11	1.6417e-11
266	0	0	0	0	0	0	0	0			266	-4.50121e-16	-2.52866e-16	-3.51511e-16	-8.61028e-16	-1.97102e-16	-5.51234e-16	-6.08249e-16	-2.86083e-16			266	2.29712e-11	1.25277e-11	2.24016e-11	3.26164e-11	1.2147e-11	2.11177e-11	3.12548e-11	1.54772e-11
267	0	0	0	0	0	0	0	0			267	-8.60049e-17	-4.83152e-17	-6.71634e-17	-1.64517e-16	-3.76603e-17	-1.05324e-16	-1.16218e-16	-5.46619e-17			267	2.16481e-11	1.20977e-11	2.11107e-11	3.06624e-11	1.17313e-11	2.03819e-11	2.94487e-11	1.49443e-11
268	0	0	0	0	0	0	0	0			268	-1.6433e-17	-9.23157e-18	-1.28329e-17	-3.14342e-17	-7.19577e-18	-2.01244e-17	-2.22058e-17	-1.04443e-17			268	2.08951e-11	1.16825e-11	2.03757e-11	2.95231e-11	9.9101e-12	1.96717e-11	2.84185e-11	1.44298e-11
269	0	0	0	0	0	0	0	0			269	-3.13986e-18	-1.76388e-18	-2.45199e-18	-6.00612e-18	-1.3749e-18	-3.84516e-18	-4.24286e-18	-1.99559e-18			269	2.01682e-11	9.86797e-12	1.7202e-11	2.48643e-11	9.57104e-12	1.66072e-11	2.74244e-11	1.21871e-11
270	0	0	0	0	0	0	0	0			270	-5.99934e-19	-3.37023e-19	-4.68503e-19	-1.14759e-18	-2.62702e-19	-7.34696e-19	-8.10684e-19	-3.81299e-19			270	1.70273e-11	8.37281e-12	1.66033e-11	2.39407e-11	8.1216e-12	1.60287e-11	2.31489e-11	1.17677e-11
271	0	0	0	0	0	0	0	0			271	-1.1463e-19	-6.4395e-20	-8.95171e-20	-2.1927e-19	-5.01945e-20	-1.40379e-19	-1.54897e-19	-7.2855e-20			271	1.44404e-11	1.51412e-11	1.40802e-11	2.02534e-11	9.13076e-12	1.35925e-11	1.9628e-11	1.86954e-11
272	0	0	0	0	0	0	0	0			272	-2.19023e-20	-1.2304e-20	-1.71041e-20	-4.18958e-20	-9.59068e-21	-2.68221e-20	-2.95962e-20	-1.39204e-20			272	2.6101e-11	1.46215e-11	1.582e-11	2.27009e-11	7.57852e-12	1.52717e-11	2.20496e-11	1.80517e-11
273	0	0	0	0	0	0	0	0			273	-4.18489e-21	-2.35091e-21	-3.26808e-21	-8.00502e-21	-1.83249e-21	-5.12491e-21	-5.65495e-21	-2.65979e-21			273	2.5193e-11	1.41197e-11	1.31225e-11	1.87846e-11	7.31915e-12	1.26673e-11	1.82868e-11	1.74302e-11
274	0	0	0	0	0	0	0	0			274	-7.99608e-22	-4.49189e-22	-6.24434e-22	-1.52952e-21	-3.50135e-22	-9.79218e-22	-1.08049e-21	-5.08206e-22			274	2.43166e-11	1.36351e-11	1.26657e-11	1.80866e-11	7.06856e-12	1.22259e-11	1.7647e-11	1.68301e-11
275	0	0	0	0	0	0	0	0			275	-1.52782e-22	-8.58265e-23	-1.19311e-22	-2.92245e-22	-6.69003e-23	-1.87099e-22	-2.0645e-22	-9.71033e-23			275	2.35486e-11	1.32108e-11	1.22245e-11	1.74143e-11	6.82665e-12	1.17997e-11	1.70295e-11	1.63046e-11
276	0	0	0	0	0	0	0	0			276	-2.9192e-23	-1.63989e-23	-2.27968e-23	-5.58392e-23	-1.27827e-23	-3.57491e-23	-3.94463e-23	-1.85536e-23			276	2.27294e-11	1.27574e-11	1.17989e-11	1.67673e-11	6.59301e-12	1.13886e-11	1.64338e-11	1.57432e-11
277	0	0	0	0	0	0	0	0			277	-5.57773e-24	-3.13333e-24	-4.35578e-24	-1.06692e-23	-2.44239e-24	-6.83059e-24	-7.53701e-24	-3.54504e-24			277	2.19387e-11	1.23196e-11	1.13881e-11	1.61443e-11	6.36737e-12	1.09917e-11	1.58589e-11	1.52012e-11
278	0	0	0	0	0	0	0	0			278	-1.06574e-24	-5.98685e-25	-8.32261e-25	-2.03856e-24	-4.66667e-25	-1.30512e-24	-1.4401e-24	-6.77352e-25			278	2.11755e-11	1.18968e-11	1.09916e-11	1.55445e-11	6.14946e-12	1.06087e-11	1.53041e-11	1.46778e-11
279	0	0	0	0	0	0	0	0			279	-2.03631e-25	-1.14391e-25	-1.59021e-25	-3.89507e-25	-8.91662e-26	-2.4937e-25	-2.75159e-25	-1.29422e-25			279	2.04388e-11	4.30788e-11	7.47103e-11	1.05401e-10	4.18238e-11	7.21059e-11	1.47687e-11	5.31431e-11
280	0	0	0	0	0	0	0	0			280	-3.89079e-26	-2.18566e-26	-3.03841e-26	-7.44231e-26	-1.7037e-26	-4.76471e-26	-5.25747e-26	-2.47287e-26			280	7.39743e-11	4.16004e-11	7.21091e-11	0	0	6.95934e-11	1.00367e-10	5.13135e-11
281	0	0	0	0	0	0	0	0			281	-7.43416e-27	-4.17614e-27	-5.8055e-27	-1.422e-26	-3.25527e-27	-9.10394e-27	-1.00454e-26	-4.72493e-27			281	0	0	0	0	0	0	0	0
282	0	0	0	0	0	0	0	0			282	-1.42045e-27	-7.97934e-28	-1.10926e-27	-2.71702e-27	-6.21984e-28	-1.73949e-27	-1.91938e-27	-9.02795e-28			282	0	0	0	0	0	0	0	0
283	0	0	0	0	0	0	0	0			283	-2.71406e-28	-1.52461e-28	-2.11947e-28	-5.1914e-28	-1.18843e-28	-3.32365e-28	-3.66736e-28	-1.72497e-28			283	0	0	0	0	0	0	0	0
284	0	0	0	0	0	0	0	0			284	-5.18576e-29	-2.91308e-29	-4.04967e-29	-9.9192e-29	-2.27073e-29	-6.35051e-29	-7.00723e-29	-3.29592e-29			284	0	0	0	0	0	0	0	0
285	0	0	0	0	0	0	0	0			285	-9.90845e-30	-5.56601e-30	-7.73773e-30	-1.89526e-29	-4.33869e-30	-1.21339e-29	-1.33887e-29	-6.29752e-30			285	0	0	0	0	0	0	0	0
286	0	0	0	0	0	0	0	0			286	-1.89321e-30	-1.0635e-30	-1.47845e-30	-3.62127e-30	-8.28994e-31	-2.31843e-30	-2.55818e-30	-1.20327e-30			286	0	0	0	0	0	0	0	0
287	0	0	0	0	0	0	0	0			287	-3.61737e-31	-2.03202e-31	-2.82488e-31	-6.91915e-31	-1.58396e-31	-4.42983e-31	-4.88792e-31	-2.2991e-31			287	0	0	0	0	0	0	0	0
288	-1	-0.671597	-1	-1	-0.662108	-1	-1	-0.825367			288	-1	-1	-1	-1	-1	-1	-1	-1			288	-1	-1	-1	-1	-1	-1	-1	-1
Lysine											Aspartate											Arginine
Time (h)	1:1:1	1:1:0.001	1:0.001:1	0.001:1:1	1:0.001:0.001	0.001:1:0.001	0.001:0.001:1	1:0.126:0.013			Time (h)	1:1:1	1:1:0.001	1:0.001:1	0.001:1:1	1:0.001:0.001	0.001:1:0.001	0.001:0.001:1	1:0.126:0.013			Time (h)	1:1:1	1:1:0.001	1:0.001:1	0.001:1:1	1:0.001:0.001	0.001:1:0.001	0.001:0.001:1	1:0.126:0.013
1	-0.30042	-0.257542	-0.30029	-0.305453	-0.255208	-0.299977	-0.304815	-0.285945			1	-1	-0.817427	-1	-1	-0.805886	-1	-1	-1			1	-0.259645	-0.222587	-0.259533	-0.263996	-0.22057	-0.259262	-0.263444	-0.247135
2	-0.300422	-0.257538	-0.300292	-0.305453	-0.255204	-0.299977	-0.304815	-0.28594			2	-1	-0.817361	-1	-1	-0.805832	-1	-1	-1			2	-0.259647	-0.222584	-0.259535	-0.263996	-0.220567	-0.259262	-0.263444	-0.247131
3	-0.300426	-0.257533	-0.300296	-0.305453	-0.255199	-0.299977	-0.304815	-0.285933			3	-1	-0.817258	-1	-1	-0.805747	-1	-1	-1			3	-0.25965	-0.222579	-0.259538	-0.263996	-0.220562	-0.259262	-0.263444	-0.247124
4	-0.300432	-0.257524	-0.300302	-0.305453	-0.255191	-0.299977	-0.304815	-0.28592			4	-1	-0.8171	-1	-1	-0.805614	-1	-1	-1			4	-0.259655	-0.222572	-0.259543	-0.263996	-0.220555	-0.259262	-0.263444	-0.247114
5	-0.300441	-0.257512	-0.300311	-0.305453	-0.255177	-0.299977	-0.304815	-0.285902			5	-1	-0.816855	-1	-1	-0.805405	-1	-1	-1			5	-0.259663	-0.222561	-0.259551	-0.263996	-0.220543	-0.259262	-0.263444	-0.247097
6	-0.300455	-0.257492	-0.300325	-0.305453	-0.255157	-0.299977	-0.304815	-0.285872			6	-1	-0.816476	-1	-1	-0.805077	-1	-1	-1			6	-0.259676	-0.222544	-0.259564	-0.263996	-0.220525	-0.259262	-0.263444	-0.247072
7	-0.300478	-0.257462	-0.300348	-0.305453	-0.255124	-0.299977	-0.304815	-0.285826			7	-1	-0.81589	-1	-1	-0.804564	-1	-1	-1			7	-0.259695	-0.222518	-0.259583	-0.263996	-0.220497	-0.259262	-0.263444	-0.247032
8	-0.300513	-0.257417	-0.300383	-0.305453	-0.255073	-0.299977	-0.304815	-0.285753			8	-1	-0.814983	-1	-1	-0.803761	-1	-1	-1			8	-0.259726	-0.222479	-0.259613	-0.263996	-0.220453	-0.259262	-0.263444	-0.246969
9	-0.300569	-0.257347	-0.300438	-0.305454	-0.254993	-0.299977	-0.304815	-0.285639			9	-1	-0.813576	-1	-1	-0.802502	-1	-1	-1			9	-0.259774	-0.222418	-0.25966	-0.263996	-0.220384	-0.259262	-0.263444	-0.246871
10	-0.300655	-0.25724	-0.300523	-0.305454	-0.254868	-0.299977	-0.304815	-0.285409			10	-1	-0.811395	-1	-1	-0.800534	-1	-1	-0.997677			10	-0.259848	-0.222326	-0.259734	-0.263996	-0.220276	-0.259262	-0.263444	-0.246672
11	-0.300667	-0.257073	-0.300537	-0.305454	-0.254669	-0.299977	-0.304815	-0.285013			11	-1	-0.808018	-1	-1	-0.797459	-1	-1	-0.993708			11	-0.259859	-0.222181	-0.259747	-0.263996	-0.220104	-0.259262	-0.263444	-0.24633
12	-0.300667	-0.256649	-0.300537	-0.305454	-0.25424	-0.299977	-0.304815	-0.284291			12	-1	-0.802793	-1	-1	-0.792665	-1	-1	-0.987521			12	-0.259859	-0.221815	-0.259747	-0.263996	-0.219733	-0.259263	-0.263444	-0.245705
13	-0.300667	-0.255903	-0.300537	-0.305455	-0.253572	-0.299977	-0.304816	-0.283169			13	-1	-0.794732	-1	-1	-0.785217	-1	-1	-0.977913			13	-0.259859	-0.221171	-0.259747	-0.263997	-0.219155	-0.259263	-0.263445	-0.244736
14	-0.300667	-0.254655	-0.300537	-0.305455	-0.252531	-0.299978	-0.304817	-0.281436			14	-1	-0.782354	-1	-1	-0.773707	-1	-1	-0.963069			14	-0.259859	-0.220092	-0.259747	-0.263997	-0.218256	-0.259263	-0.263445	-0.243238
15	-0.300667	-0.251504	-0.300537	-0.305457	-0.25004	-0.299979	-0.304818	-0.278781			15	-1	-0.763492	-1	-1	-0.756065	-1	-1	-0.940326			15	-0.259859	-0.217369	-0.259747	-0.263998	-0.216103	-0.259264	-0.263446	-0.240944
16	-0.300667	-0.246759	-0.300537	-0.305458	-0.245534	-0.29998	-0.30482	-0.274769			16	-1	-0.735105	-1	-1	-0.729369	-1	-1	-0.905936			16	-0.259859	-0.213267	-0.259747	-0.264	-0.212209	-0.259265	-0.263448	-0.237476
17	-0.300031	-0.239748	-0.299451	-0.305461	-0.238851	-0.299982	-0.304822	-0.267289			17	-1	-0.693206	-1	-1	-0.68977	-1	-1	-0.854982			17	-0.25931	-0.207208	-0.258808	-0.264002	-0.206433	-0.259267	-0.26345	-0.231011
18	-0.290801	-0.229703	-0.290177	-0.305466	-0.229238	-0.299985	-0.304827	-0.256133			18	-1	-0.633198	-1	-1	-0.632799	-1	-1	-0.781812			18	-0.251331	-0.198526	-0.250792	-0.264006	-0.198125	-0.259269	-0.263454	-0.221369
19	-0.271456	-0.215593	-0.271141	-0.305472	-0.215651	-0.29999	-0.304833	-0.239258			19	-0.860961	-0.551099	-0.86286	-1	-0.554539	-1	-1	-0.681607			19	-0.234613	-0.186332	-0.23434	-0.264012	-0.186381	-0.259273	-0.26346	-0.206785
20	-0.240062	-0.196249	-0.240391	-0.305483	-0.197031	-0.299997	-0.304844	-0.217492			20	-0.662195	-0.446152	-0.669396	-1	-0.454153	-1	-1	-0.553697			20	-0.207479	-0.169613	-0.207764	-0.264021	-0.170289	-0.25928	-0.263469	-0.187973
21	-0.203128	-0.173782	-0.204477	-0.305499	-0.175358	-0.300009	-0.30486	-0.190108			21	-0.449211	-0.324486	-0.463026	-1	-0.337492	-1	-1	-0.406107			21	-0.175558	-0.150196	-0.176724	-0.264035	-0.151557	-0.25929	-0.263483	-0.164305
22	-0.166837	-0.150994	-0.169262	-0.305525	-0.153363	-0.300026	-0.304885	-0.162588			22	-0.255009	-0.201263	-0.275404	-1	-0.219323	-1	-1	-0.258015			22	-0.144193	-0.1305	-0.146289	-0.264057	-0.132548	-0.259305	-0.263504	-0.140521
23	-0.139606	-0.117796	-0.142662	-0.305563	-0.121242	-0.300054	-0.304923	-0.133279			23	-0.116664	-0.100594	-0.135421	-1	-0.119405	-1	-1	-0.135643			23	-0.1138	-0.076459	-0.123299	-0.26409	-0.089691	-0.259329	-0.263537	-0.104415
24	-0.0981988	-0.086626	-0.101381	-0.305621	-0.0899428	-0.300096	-0.304981	-0.0952484			24	-0.0409649	-0.0387569	-0.0527186	-1	-0.0518872	-1	-1	-0.0562161			24	-0.0399536	-0.0294015	-0.0519414	-0.26414	-0.0388891	-0.259365	-0.263588	-0.0431906
25	-0.0749024	-0.0695424	-0.0773797	-0.305706	-0.0722364	-0.30016	-0.305067	-0.0742563			25	-0.0105027	-0.0107614	-0.0154796	-1	-0.0169933	-1	-1	-0.0172853			25	-0.0102429	-0.00815655	-0.0152507	-0.264214	-0.0127217	-0.259421	-0.263662	-0.0132676
26	-0.0216845	-0.0170803	-0.0444555	-0.305706	-0.0373535	-0.300225	-0.305067	-0.0344242			26	-0.00216683	-0.00228045	-0.00342977	-1	-0.00401912	-1	-1	-0.00388873			26	-0.00211319	-0.00172799	-0.00337902	-0.264214	-0.00300755	-0.259477	-0.263662	-0.00298386
27	-0.00421522	-0.00334131	-0.00880741	-0.305706	-0.00752633	-0.300225	-0.305067	-0.00683905			27	-0.000420438	-0.000445053	-0.000676843	-1	-0.000805448	-1	-1	-0.000769505			27	-0.000410028	-0.000337217	-0.000666826	-0.264214	-0.000602659	-0.259477	-0.263662	-0.000590402
28	-0.000808006	-0.000641307	-0.0016947	-0.305706	-0.00145321	-0.300225	-0.305067	-0.00131672			28	-8.0564e-05	-8.53805e-05	-0.000130134	-1	-0.000155348	-1	-1	-0.000148035			28	-7.85691e-05	-6.46921e-05	-0.000128208	-0.264214	-0.000116233	-0.259477	-0.263662	-0.000113578
29	-0.000154465	-0.000122632	-0.000324221	-0.305706	-0.000278217	-0.300225	-0.305067	-0.000251945			29	-1.54003e-05	-1.63252e-05	-2.48929e-05	-1	-2.97349e-05	-1	-1	-2.8321e-05			29	-1.50189e-05	-1.23694e-05	-2.45245e-05	-0.264214	-2.2248e-05	-0.259477	-0.263662	-2.17289e-05
30	-2.95136e-05	-2.34333e-05	-6.19599e-05	-0.305706	-5.31773e-05	-0.300225	-0.305067	-4.81505e-05			30	-2.94248e-06	-3.11947e-06	-4.757e-06	-1	-5.68319e-06	-1	-1	-5.41241e-06			30	-2.86962e-06	-2.36359e-06	-4.68659e-06	-0.264214	-4.25222e-06	-0.259477	-0.263662	-4.15259e-06
31	-5.63859e-06	-4.47718e-06	-1.18383e-05	-0.301343	-1.01609e-05	-0.298754	-0.291009	-9.20018e-06			31	-5.62161e-07	-5.96004e-07	-9.08885e-07	-1	-1.08592e-06	-1	-1	-1.03415e-06			31	-5.48241e-07	-4.51586e-07	-8.95433e-07	-0.260443	-8.12491e-07	-0.258205	-0.251512	-7.93437e-07
32	-1.07724e-06	-8.55388e-07	-2.26177e-06	-0.272602	-1.9414e-06	-0.290552	-0.26172	-1.75781e-06			32	-1.07399e-07	-1.1387e-07	-1.73648e-07	-0.834712	-2.0748e-07	-0.992165	-0.790878	-1.97588e-07			32	-1.0474e-07	-8.62778e-08	-1.71078e-07	-0.235603	-1.55238e-07	-0.251117	-0.226198	-1.51596e-07
33	-2.05802e-07	-1.63426e-07	-4.32122e-07	-0.232618	-3.70928e-07	-0.275305	-0.222536	-3.35851e-07			33	-2.05182e-08	-2.17553e-08	-3.31761e-08	-0.542659	-3.96417e-08	-0.854031	-0.53405	-3.77514e-08			33	-2.00101e-08	-1.64837e-08	-3.26851e-08	-0.201046	-2.96602e-08	-0.237939	-0.192332	-2.89642e-08
34	-3.93176e-08	-3.12231e-08	-8.25586e-08	-0.188855	-7.08704e-08	-0.250549	-0.179319	-6.41679e-08			34	-3.91992e-09	-4.15644e-09	-6.33844e-09	-0.27904	-7.57403e-09	-0.67677	-0.322422	-7.21283e-09			34	-3.82285e-09	-3.14929e-09	-6.24463e-09	-0.163222	-5.66695e-09	-0.216543	-0.15498	-5.53393e-09
35	-7.5115e-09	-5.9653e-09	-1.57732e-08	-0.148057	-1.35407e-08	-0.216332	-0.135881	-1.226e-08			35	-7.48884e-10	-7.94104e-10	-1.21099e-09	-0.114539	-1.44711e-09	-0.462634	-0.172566	-1.37809e-09			35	-7.30341e-10	-6.01684e-10	-1.19306e-09	-0.127962	-1.08274e-09	-0.18697	-0.117438	-1.05732e-09
36	-1.43496e-09	-1.13967e-09	-3.01358e-09	-0.105733	-2.58714e-09	-0.17591	-0.106977	-2.3424e-09			36	-1.43071e-10	-1.51717e-10	-2.31364e-10	-0.03721	-2.76488e-10	-0.226511	-0.0815236	-2.63299e-10			36	-1.39529e-10	-1.14954e-10	-2.27939e-10	-0.0913828	-2.06871e-10	-0.152035	-0.0924575	-2.02013e-10
37	-2.74196e-10	-2.17717e-10	-5.75715e-10	-0.0865229	-4.94311e-10	-0.138454	-0.0915262	-4.47577e-10			37	-2.73332e-11	-2.89861e-11	-4.4203e-11	-0.0093191	-5.28264e-11	-0.0722151	-0.0337376	-5.03063e-11			37	-2.66564e-11	-2.19625e-11	-4.35487e-11	-0.0600702	-3.95252e-11	-0.0726765	-0.0791037	-3.85968e-11
38	-5.23617e-11	-4.16071e-11	-1.10024e-10	-0.0338542	-9.44569e-11	-0.0539342	-0.0842926	-8.54931e-11			38	-5.2219e-12	-5.53792e-12	-8.44516e-12	-0.00193306	-1.00931e-11	0	-0.0120377	-9.61157e-12			38	-5.0926e-12	-4.19602e-12	-8.32017e-12	-0.012487	-7.55177e-12	-0.0167558	-0.0728519	-7.37434e-12
39	-9.97595e-12	-7.93931e-12	-2.09802e-11	-0.00659298	-1.80055e-11	-0.0107803	-0.0603803	-1.63057e-11			39	-9.97623e-13	-1.05804e-12	-1.61348e-12	-0.00037564	-1.92842e-12	0	-0.00361404	-1.8364e-12			39	-9.72921e-13	-8.01667e-13	-1.5896e-12	-0.00242762	-1.44286e-12	-0.00333647	-0.0521852	-1.40895e-12
40	0	0	-3.96573e-12	-0.00126429	-3.45425e-12	-0.0020781	-0.0394932	-3.12171e-12			40	-1.90592e-13	-2.02143e-13	-3.08262e-13	-7.20033e-05	-3.68447e-13	0	-0.00089985	-3.50864e-13			40	-1.85873e-13	-1.53162e-13	-3.037e-13	-0.000465372	-2.75676e-13	-0.000642672	-0.026205	-2.69195e-13
41	0	0	0	-0.000241719	0	-0.000397724	-0.0318146	0			41	-3.64118e-14	-3.86203e-14	-5.88948e-14	-1.37652e-05	-7.03964e-14	0	-0.000193564	-6.70364e-14			41	-3.55102e-14	-2.92622e-14	-5.80231e-14	-8.89686e-05	-5.26712e-14	-0.000122982	-0.00564305	-5.14327e-14
42	-2.4818e-12	-1.8197e-12	-2.99101e-12	-4.61877e-05	0	-7.60149e-05	-0.016087	-2.24233e-12			42	-6.95634e-15	-7.37857e-15	-1.12521e-14	-2.63021e-06	-1.34501e-14	0	-3.84673e-05	-1.28081e-14			42	-6.78409e-15	-5.59066e-15	-1.10856e-14	-1.69999e-05	-1.00635e-14	-2.35042e-05	-0.00112173	-9.82679e-15
43	0	-1.78376e-12	0	-8.82458e-06	-1.86439e-12	-1.45245e-05	-0.00310332	-2.07165e-12			43	-1.32898e-15	-1.40971e-15	-2.14976e-15	-5.02524e-07	-2.5698e-15	0	-7.41093e-06	-2.44712e-15			43	-1.29607e-15	-1.06812e-15	-2.11794e-15	-3.24798e-06	-1.92275e-15	-4.49103e-06	-0.000216117	-1.87752e-15
44	0	-1.74854e-12	0	-1.68598e-06	-1.8196e-12	-2.77511e-06	-0.000594025	-1.91396e-12			44	-2.53896e-16	-2.6933e-16	-4.1072e-16	-9.60096e-08	-4.90992e-16	0	-1.41821e-06	-4.6755e-16			44	-2.4761e-16	-2.04068e-16	-4.04641e-16	-6.20542e-07	-3.67364e-16	-8.58075e-07	-4.13581e-05	-3.58721e-16
45	0	-1.71401e-12	0	-3.22114e-07	-1.77588e-12	-5.3022e-07	-0.000113536	-1.76827e-12			45	-4.85059e-17	-5.14566e-17	-7.84698e-17	-1.8343e-08	-9.381e-17	0	-2.71049e-07	-8.93305e-17			45	-4.73048e-17	-3.89881e-17	-7.73084e-17	-1.18557e-07	-7.01895e-17	-1.63946e-07	-7.90439e-06	-6.85375e-17
46	0	-1.68016e-12	0	-6.15412e-08	-1.73321e-12	-1.01305e-07	-2.16939e-05	-1.63367e-12			46	-9.26686e-18	-9.831e-18	-1.4992e-17	-3.50451e-09	-1.79235e-17	0	-5.17902e-08	-1.70676e-17			46	-9.0374e-18	-7.44884e-18	-1.47701e-17	-2.26509e-08	-1.34106e-17	-3.13239e-08	-1.51032e-06	-1.30949e-17
47	0	-1.64698e-12	0	-1.17577e-08	-1.69157e-12	-1.93555e-08	-4.14493e-06	0			47	-1.7704e-18	-1.87825e-18	-2.86428e-18	-6.69552e-10	-3.42451e-18	0	-9.89526e-09	-3.26095e-18			47	-1.72656e-18	-1.42313e-18	-2.82188e-18	-4.32754e-09	-2.56225e-18	-5.98481e-09	-2.88568e-07	-2.50192e-18
48	-0.300667	-0.245453	-0.300537	-0.305713	-0.242837	-0.300233	-0.305067	-0.275133			48	-1	-0.739519	-1	-1	-0.72907	-1	-1	-0.908841			48	-0.259859	-0.212139	-0.259747	-0.26422	-0.209878	-0.259484	-0.263662	-0.23779
49	-0.297305	-0.228859	-0.294308	-0.305712	-0.225194	-0.299797	-0.305067	-0.252955			49	-1	-0.629115	-1	-1	-0.608782	-1	-1	-0.76314			49	-0.256953	-0.197797	-0.254363	-0.264219	-0.194629	-0.259107	-0.263662	-0.218623
50	-0.269771	-0.204049	-0.263099	-0.305711	-0.198299	-0.289203	-0.305067	-0.222551			50	-0.847771	-0.489515	-0.805831	-1	-0.461084	-0.997341	-1	-0.58245			50	-0.233156	-0.176354	-0.22739	-0.264218	-0.171385	-0.249951	-0.263662	-0.192345
51	-0.225888	-0.17529	-0.217388	-0.305709	-0.169099	-0.267275	-0.278019	-0.186561			51	-0.578206	-0.333445	-0.534094	-1	-0.303863	-0.819173	-0.889184	-0.387041			51	-0.195229	-0.151499	-0.187883	-0.264217	-0.146148	-0.230999	-0.240285	-0.16124
52	-0.179824	-0.148044	-0.172788	-0.284702	-0.141059	-0.233411	-0.223735	-0.154026			52	-0.325745	-0.186144	-0.295333	-0.92077	-0.166015	-0.602563	-0.541234	-0.211849			52	-0.155418	-0.12795	-0.149336	-0.246061	-0.121913	-0.201731	-0.193369	-0.133121
53	-0.144923	-0.10719	-0.137171	-0.236467	-0.0990258	-0.192593	-0.17485	-0.111758			53	-0.143214	-0.0800738	-0.129993	-0.576786	-0.0714031	-0.364766	-0.273205	-0.0906996			53	-0.122836	-0.060848	-0.110906	-0.204372	-0.0536309	-0.166454	-0.151118	-0.0693956
54	-0.0983621	-0.0786443	-0.0925133	-0.184353	-0.0752486	-0.153341	-0.143178	-0.0806981			54	-0.0469927	-0.0252433	-0.0432824	-0.270012	-0.0228085	-0.151455	-0.111146	-0.0286676			54	-0.0402645	-0.0191496	-0.0368913	-0.159332	-0.0171042	-0.132529	-0.123745	-0.0219002
55	-0.0673732	-0.0298414	-0.072539	-0.145449	-0.0322055	-0.124025	-0.104184	-0.0380519			55	-0.0111403	-0.00574227	-0.0104779	-0.0943474	-0.0052626	-0.0441815	-0.0349972	-0.00655584			55	-0.00954163	-0.0043534	-0.00892744	-0.125708	-0.00394415	-0.0394182	-0.0541212	-0.00500547
56	-0.013594	-0.00594337	-0.0153203	-0.12263	-0.00644027	-0.0358885	-0.0514966	-0.00759091			56	-0.00223619	-0.00113927	-0.00211702	-0.024424	-0.00104781	-0.00961436	-0.00835297	-0.00130248			56	-0.0019151	-0.000863593	-0.00180358	-0.0420643	-0.000785193	-0.00857532	-0.0129278	-0.000994331
57	-0.0026256	-0.00114489	-0.00296357	-0.0337257	-0.00124163	-0.00706465	-0.025827	-0.00146275			57	-0.000431451	-0.000219293	-0.000409008	-0.00507538	-0.000201833	-0.00188768	-0.00170064	-0.000250779			57	-0.000369492	-0.000166224	-0.000348446	-0.00874757	-0.000151242	-0.00168356	-0.00263258	-0.000191442
58	-0.000502712	-0.000219097	-0.000567592	-0.00656702	-0.000237648	-0.0013577	-0.00501006	-0.000279943			58	-8.25911e-05	-4.19595e-05	-7.83156e-05	-0.00098641	-3.86242e-05	-0.000362593	-0.000329335	-4.79867e-05			58	-7.07303e-05	-3.18051e-05	-6.67191e-05	-0.00170038	-2.89426e-05	-0.000323381	-0.000509831	-3.66325e-05
59	-9.60903e-05	-4.18751e-05	-0.000108498	-0.00125936	-4.54224e-05	-0.000259705	-0.000960072	-5.35052e-05			59	-1.57862e-05	-8.01934e-06	-1.49698e-05	-0.000189094	-7.38211e-06	-6.93509e-05	-6.30892e-05	-9.17138e-06			59	-1.35191e-05	-6.07862e-06	-1.27531e-05	-0.000325971	-5.53169e-06	-6.1851e-05	-9.76665e-05	-7.00132e-06
60	-1.83612e-05	-8.00151e-06	-2.07324e-05	-0.000240793	-8.67938e-06	-4.96323e-05	-0.000183543	-1.02238e-05			60	-3.01644e-06	-1.53233e-06	-2.86048e-06	-3.61527e-05	-1.41058e-06	-1.32534e-05	-1.20604e-05	-1.75247e-06			60	-2.58325e-06	-1.1615e-06	-2.43691e-06	-6.23225e-05	-1.057e-06	-1.18201e-05	-1.86704e-05	-1.33781e-06
61	-3.50828e-06	-1.52886e-06	-3.96138e-06	-4.60141e-05	-1.65839e-06	-9.48361e-06	-3.50732e-05	-1.95348e-06			61	-5.76352e-07	-2.92784e-07	-5.46556e-07	-6.90849e-06	-2.69521e-07	-2.53242e-06	-2.30459e-06	-3.34847e-07			61	-4.93582e-07	-2.21928e-07	-4.65624e-07	-1.19093e-05	-2.01962e-07	-2.25855e-06	-3.56767e-06	-2.55617e-07
62	-6.70321e-07	-2.92118e-07	-7.56898e-07	-8.79209e-06	-3.16868e-07	-1.81204e-06	-6.70155e-06	-3.73252e-07			62	-1.10123e-07	-5.5942e-08	-1.0443e-07	-1.32003e-06	-5.14975e-08	-4.83872e-07	-4.40344e-07	-6.39791e-08			62	-9.43079e-08	-4.24037e-08	-8.89665e-08	-2.27556e-06	-3.8589e-08	-4.31543e-07	-6.81685e-07	-4.88408e-08
63	-1.28077e-07	-5.58148e-08	-1.4462e-07	-1.6799e-06	-6.05439e-08	-3.46227e-07	-1.28047e-06	-7.13172e-08			63	-2.10409e-08	-1.06888e-08	-1.99533e-08	-2.52217e-07	-9.8396e-09	-9.24533e-08	-8.41365e-08	-1.22245e-08			63	-1.80192e-08	-8.10205e-09	-1.69987e-08	-4.3479e-07	-7.37318e-09	-8.24549e-08	-1.3025e-07	-9.332e-09
64	-2.44714e-08	-1.06645e-08	-2.76323e-08	-3.20978e-07	-1.15681e-08	-6.61535e-08	-2.44658e-07	-1.36266e-08			64	-4.02024e-09	-2.0423e-09	-3.81245e-09	-4.81909e-08	-1.88005e-09	-1.7665e-08	-1.60759e-08	-2.33573e-09			64	-3.44289e-09	-1.54805e-09	-3.24792e-09	-8.30749e-08	-1.40879e-09	-1.57546e-08	-2.48867e-08	-1.78306e-09
65	-4.67571e-09	-2.03768e-09	-5.27968e-09	-6.13289e-08	-2.2103e-09	-1.26399e-08	-4.67466e-08	-2.60364e-09			65	-7.68138e-10	-3.9022e-10	-7.2844e-10	-9.20779e-09	-3.5922e-10	-3.37525e-09	-3.07161e-09	-4.46286e-10			65	-6.57826e-10	-2.95785e-10	-6.20576e-10	-1.5873e-08	-2.69177e-10	-3.01023e-09	-4.75509e-09	-3.40689e-10
66	-8.9341e-10	-3.89347e-10	-1.00873e-09	-1.17181e-08	-4.22334e-10	-2.41511e-09	-8.93181e-09	-4.97499e-10			66	-1.46766e-10	-7.45591e-11	-1.39182e-10	-1.75932e-09	-6.86361e-11	-6.44907e-10	-5.86891e-10	-8.52717e-11			66	-1.25689e-10	-5.65154e-11	-1.18573e-10	-3.03284e-09	-5.14316e-11	-5.75163e-10	-9.08552e-10	-6.50953e-11
67	-1.70643e-10	-7.43825e-11	-1.92713e-10	-2.23897e-09	-8.07161e-11	-4.6151e-10	-1.70661e-09	-9.50705e-11			67	-2.80424e-11	-1.42459e-11	-2.65933e-11	-3.36151e-10	-1.31143e-11	-1.23222e-10	-1.12137e-10	-1.62928e-11			67	-2.40152e-11	-1.07983e-11	-2.26555e-11	-5.79481e-10	-9.82701e-12	-1.09896e-10	-1.73596e-10	-1.24377e-11
68	-3.25508e-11	-1.41989e-11	-3.68193e-11	-4.27875e-10	-1.53996e-11	-8.81733e-11	-3.26071e-10	-1.81824e-11			68	-5.35799e-12	-2.72196e-12	-5.08115e-12	-6.4228e-11	-2.50574e-12	-2.3544e-11	-2.14259e-11	-3.11307e-12			68	-4.58853e-12	-2.06323e-12	-4.32876e-12	-1.10721e-10	-1.87764e-12	-2.09978e-11	-3.31689e-11	-2.37647e-12
69	-6.18448e-12	-2.72764e-12	-7.03598e-12	-8.1654e-11	-2.96867e-12	-1.6897e-11	-6.23299e-11	-3.47795e-12			69	-1.02374e-12	-5.20083e-13	-9.70848e-13	-1.2272e-11	-4.78771e-13	-4.49854e-12	-4.09384e-12	-5.94812e-13			69	-8.76721e-13	-3.9422e-13	-8.27089e-13	-2.11553e-11	-3.58761e-13	-4.01204e-12	-6.33757e-12	-4.54072e-13
70	0	0	0	-1.55433e-11	0	-3.44716e-12	-1.19296e-11	0			70	-1.95604e-13	-9.93718e-14	-1.85499e-13	-2.34479e-12	-9.14785e-14	-8.59534e-13	-7.82207e-13	-1.13651e-13			70	-1.67513e-13	-7.53233e-14	-1.58031e-13	-4.04212e-12	-6.85482e-14	-7.66579e-13	-1.21091e-12	-8.67593e-14
71	0	-1.85529e-12	0	0	-1.86235e-12	0	0	-2.30546e-12			71	-3.73736e-14	-1.89869e-14	-3.5443e-14	-4.48017e-13	-1.74788e-14	-1.64231e-13	-1.49456e-13	-2.17152e-14			71	-3.20064e-14	-1.4392e-14	-3.01947e-14	-7.72322e-13	-1.30975e-14	-1.4647e-13	-2.31369e-13	-1.65771e-14
72	-2.59942e-12	-1.81414e-12	-2.5049e-12	0	-1.81399e-12	0	0	-2.15602e-12			72	-7.14089e-15	-3.62781e-15	-6.77204e-15	-8.5602e-14	-3.33966e-15	-3.13795e-14	-2.85564e-14	-4.14911e-15			72	-6.11539e-15	-2.74986e-15	-5.76927e-15	-1.47567e-13	-2.50253e-15	-2.7986e-14	-4.42074e-14	-3.16737e-15
73	0	-1.77391e-12	0	0	-1.76688e-12	0	0	-2.01627e-12			73	-1.3644e-15	-6.93162e-16	-1.29392e-15	-1.63559e-14	-6.38108e-16	-5.99567e-15	-5.45625e-15	-7.92768e-16			73	-1.16846e-15	-5.25413e-16	-1.10233e-15	-2.81954e-14	-4.78158e-16	-5.34727e-15	-8.44669e-15	-6.05189e-16
74	0	-1.73457e-12	0	0	-1.721e-12	0	0	-1.88557e-12			74	-2.60692e-16	-1.32442e-16	-2.47228e-16	-3.1251e-15	-1.21923e-16	-1.14559e-15	-1.04252e-15	-1.51474e-16			74	-2.23254e-16	-1.0039e-16	-2.1062e-16	-5.38726e-15	-9.13614e-17	-1.0217e-15	-1.6139e-15	-1.15633e-16
75	0	-1.6961e-12	0	0	-1.67631e-12	0	0	-1.76335e-12			75	-4.98099e-17	-2.53056e-17	-4.72376e-17	-5.97109e-16	-2.32958e-17	-2.18887e-16	-1.99194e-16	-2.89421e-17			75	-4.26567e-17	-1.91815e-17	-4.02429e-17	-1.02934e-15	-1.74564e-17	-1.95216e-16	-3.08367e-16	-2.2094e-17
76	0	-1.65849e-12	0	0	-1.63278e-12	0	0	-1.64905e-12			76	-9.51706e-18	-4.83511e-18	-9.02562e-18	-1.14089e-16	-4.45112e-18	-4.18227e-17	-3.80599e-17	-5.52995e-18			76	-8.15032e-18	-3.66499e-18	-7.68915e-18	-1.96674e-16	-3.33539e-18	-3.72998e-17	-5.89195e-17	-4.22149e-18
77	0	-1.62171e-12	0	0	-1.59038e-12	0	0	0			77	-1.81841e-18	-9.23841e-19	-1.72451e-18	-2.17988e-17	-8.50473e-19	-7.99104e-18	-7.27207e-18	-1.05661e-18			77	-1.55726e-18	-7.00266e-19	-1.46916e-18	-3.75783e-17	-6.37291e-19	-7.12685e-18	-1.12577e-17	-8.06598e-19
78	0	-1.58574e-12	0	0	-1.54908e-12	0	0	0			78	-3.47439e-19	-1.76517e-19	-3.295e-19	-4.16508e-18	-1.625e-19	-1.52685e-18	-1.38947e-18	-2.01885e-19			78	-2.97543e-19	-1.33799e-19	-2.80709e-19	-7.18005e-18	-1.21767e-19	-1.36172e-18	-2.151e-18	-1.54116e-19
79	0	-1.55057e-12	0	0	-1.50886e-12	0	0	0			79	-6.63844e-20	-3.3727e-20	-6.29572e-20	-7.95817e-19	-3.10487e-20	-2.91734e-19	-2.65485e-19	-3.85741e-20			79	-5.68509e-20	-2.55649e-20	-5.36348e-20	-1.37188e-18	-2.3266e-20	-2.60184e-19	-4.10991e-19	-2.9447e-20
80	0	-1.51619e-12	0	0	-1.46968e-12	0	0	0			80	-1.26839e-20	-6.4442e-21	-1.20291e-20	-1.52056e-19	-5.93247e-21	-5.57414e-20	-5.07261e-20	-7.37034e-21			80	-1.08624e-20	-4.88467e-21	-1.02479e-20	-2.62124e-19	-4.44542e-21	-4.97133e-20	-7.85277e-20	-5.62642e-21
81	0	-1.48256e-12	0	0	-1.43151e-12	0	0	0			81	-2.42349e-21	-1.23129e-21	-2.29839e-21	-2.90531e-20	-1.13351e-21	-1.06505e-20	-9.69219e-21	-1.40825e-21			81	-2.07545e-21	-9.33309e-22	-1.95806e-21	-5.00838e-20	-8.49385e-22	-9.49869e-21	-1.50042e-20	-1.07504e-21
82	0	-1.44968e-12	0	0	-1.39434e-12	0	0	0			82	-4.63051e-22	-2.35261e-22	-4.3915e-22	-5.55114e-21	-2.1658e-22	-2.03498e-21	-1.85188e-21	-2.69073e-22			82	-3.96552e-22	-1.78327e-22	-3.74123e-22	-9.56945e-21	-1.62292e-22	-1.81491e-21	-2.86685e-21	-2.05407e-22
83	0	-1.41753e-12	0	0	-1.35813e-12	0	0	0			83	-8.84741e-23	-4.49511e-23	-8.39079e-23	-1.06065e-21	-4.13819e-23	-3.88824e-22	-3.53838e-22	-5.14117e-23			83	-7.57684e-23	-3.40727e-23	-7.14832e-23	-1.82842e-21	-3.1009e-23	-3.46774e-22	-5.47767e-22	-3.9247e-23
84	0	-1.3861e-12	0	0	-1.32287e-12	0	0	0			84	-1.69046e-23	-8.58878e-24	-1.60322e-23	-2.02657e-22	-7.90682e-24	-7.42923e-23	-6.76075e-23	-9.82322e-24			84	-1.44769e-23	-6.51025e-24	-1.36582e-23	-3.49355e-22	-5.92488e-24	-6.6258e-23	-1.04661e-22	-7.49892e-24
85	0	-1.35536e-12	0	0	-1.28851e-12	0	0	0			85	-3.22992e-24	-1.64105e-24	-3.06324e-24	-3.87215e-23	-1.51075e-24	-1.4195e-23	-1.29177e-23	-1.87692e-24			85	-2.76607e-24	-1.24391e-24	-2.60965e-24	-6.67508e-23	-1.13206e-24	-1.26599e-23	-1.99976e-23	-1.43282e-24
86	0	-1.3253e-12	0	0	0	0	0	0			86	-6.17134e-25	-3.13554e-25	-5.8529e-25	-7.39847e-24	-2.88659e-25	-2.71223e-24	-2.46818e-24	-3.58622e-25			86	-5.28507e-25	-2.37672e-25	-4.98623e-25	-1.2754e-23	-2.16303e-25	-2.41892e-24	-3.82093e-24	-2.73767e-25
87	0	-1.29591e-12	0	0	0	0	0	0			87	-1.17914e-25	-5.99105e-26	-1.11831e-25	-1.41362e-24	-5.5154e-26	-5.18225e-25	-4.71594e-25	-6.85218e-26			87	-1.00981e-25	-4.54118e-26	-9.52712e-26	-2.43689e-24	-4.13289e-26	-4.62182e-25	-7.30062e-25	-5.23086e-26
88	0	0	0	0	0	0	0	0			88	-2.25296e-26	-1.14471e-26	-2.13673e-26	-2.70098e-25	-1.05383e-26	-9.90171e-26	-9.01071e-26	-1.30924e-26			88	-1.92942e-26	-8.6768e-27	-1.82033e-26	-4.65614e-25	-7.8967e-27	-8.83089e-26	-1.39492e-25	-9.99459e-27
89	0	0	0	0	0	0	0	0			89	-4.30469e-27	-2.18718e-27	-4.08262e-27	-5.16073e-26	-2.01354e-27	-1.89191e-26	-1.72167e-26	-2.50157e-27			89	-3.6865e-27	-1.65787e-27	-3.47809e-27	-8.89643e-26	-1.50882e-27	-1.68731e-26	-2.66527e-26	-1.90966e-27
90	0	0	0	0	0	0	0	0			90	-8.22488e-28	-4.17902e-28	-7.80061e-28	-9.86055e-27	-3.84726e-28	-3.61487e-27	-3.28958e-27	-4.77973e-28			90	-7.04371e-28	-3.16768e-28	-6.64553e-28	-1.69983e-26	-2.8829e-28	-3.22394e-27	-5.09252e-27	-3.64878e-28
91	0	0	0	0	0	0	0	0			91	-1.57151e-28	-7.98483e-29	-1.49045e-28	-1.88404e-27	-7.35095e-29	-6.90692e-28	-6.28538e-28	-9.13262e-29			91	-1.34583e-28	-6.05245e-29	-1.26975e-28	-3.24785e-27	-5.50834e-29	-6.15997e-28	-9.73024e-28	-6.97172e-29
92	0	0	0	0	0	0	0	0			92	-3.00265e-29	-1.52565e-29	-2.84779e-29	-3.59982e-28	-1.40454e-29	-1.3197e-28	-1.20094e-28	-1.74497e-29			92	-2.57144e-29	-1.15644e-29	-2.4261e-29	-6.20562e-28	-1.05248e-29	-1.17698e-28	-1.85915e-28	-1.33208e-29
93	0	0	0	0	0	0	0	0			93	-5.7371e-30	-2.91505e-30	-5.44122e-30	-6.87814e-29	-2.68366e-30	-2.52155e-29	-2.29464e-29	-3.3341e-30			93	-4.9132e-30	-2.20959e-30	-4.63551e-30	-1.1857e-28	-2.01096e-30	-2.24886e-29	-3.55227e-29	-2.54521e-30
94	0	0	0	0	0	0	0	0			94	-1.09618e-30	-5.56977e-31	-1.03965e-30	-1.3142e-29	-5.12765e-31	-4.81791e-30	-4.38434e-30	-6.37045e-31			94	-9.38754e-31	-4.22185e-31	-8.85701e-31	-2.26551e-29	-3.84234e-31	-4.29688e-30	-6.78729e-30	-4.86312e-31
95	0	0	0	0	0	0	0	0			95	-2.09444e-31	-1.06421e-31	-1.98644e-31	-2.51102e-30	-9.79738e-32	-9.20557e-31	-8.37714e-31	-1.2172e-31			95	-1.79366e-31	-8.06666e-32	-1.6923e-31	-4.32867e-30	-7.34154e-32	-8.21003e-31	-1.29684e-30	-9.29194e-32
96	-0.300667	-0.24542	-0.300537	-0.305707	-0.242853	-0.300225	-0.305067	-0.275133			96	-1	-0.739519	-1	-1	-0.72907	-1	-1	-0.908841			96	-0.259859	-0.21211	-0.259747	-0.264215	-0.209891	-0.259477	-0.263662	-0.23779
97	-0.297222	-0.228761	-0.294292	-0.305707	-0.225242	-0.298776	-0.305067	-0.253109			97	-1	-0.628568	-1	-1	-0.609034	-1	-1	-0.763983			97	-0.256881	-0.197712	-0.254349	-0.264215	-0.194671	-0.258224	-0.263662	-0.218755
98	-0.269462	-0.203836	-0.26297	-0.305707	-0.198391	-0.282102	-0.305067	-0.222842			98	-0.845371	-0.488469	-0.8045	-1	-0.461493	-0.938739	-1	-0.584021			98	-0.23289	-0.176171	-0.227278	-0.264215	-0.171465	-0.243813	-0.263662	-0.192597
99	-0.22539	-0.175028	-0.216956	-0.305569	-0.169185	-0.252164	-0.270157	-0.186935			99	-0.575385	-0.332195	-0.53228	-1	-0.304177	-0.727874	-0.824243	-0.388782			99	-0.194799	-0.151273	-0.18751	-0.264096	-0.146223	-0.217939	-0.23349	-0.161563
100	-0.179173	-0.147825	-0.172296	-0.266902	-0.141276	-0.212475	-0.213027	-0.154296			100	-0.322827	-0.185216	-0.292826	-0.778936	-0.166011	-0.490366	-0.478332	-0.212918			100	-0.154854	-0.127761	-0.148911	-0.230676	-0.122101	-0.183637	-0.184114	-0.133354
101	-0.144062	-0.106794	-0.133735	-0.211358	-0.0991033	-0.170157	-0.164728	-0.112176			101	-0.140925	-0.0796728	-0.127537	-0.438021	-0.0712275	-0.25845	-0.222753	-0.0910641			101	-0.114821	-0.0605427	-0.103015	-0.182672	-0.0535414	-0.147062	-0.142371	-0.0695174
102	-0.0962177	-0.0784694	-0.0906576	-0.162162	-0.075228	-0.136267	-0.12582	-0.0808301			102	-0.045658	-0.0251344	-0.0416356	-0.17998	-0.0226469	-0.0968812	-0.0798671	-0.0286968			102	-0.0371512	-0.0190669	-0.033588	-0.140153	-0.0169965	-0.0811401	-0.079007	-0.0218727
103	-0.0615511	-0.0299863	-0.0652631	-0.131673	-0.0314171	-0.0939104	-0.0860036	-0.0373222			103	-0.0106702	-0.00572171	-0.00984134	-0.0550221	-0.00520408	-0.0261026	-0.0209515	-0.00654307			103	-0.00867793	-0.00433782	-0.00793541	-0.0600966	-0.00390342	-0.0218418	-0.0207251	-0.00498433
104	-0.0123596	-0.0059735	-0.0131536	-0.0736141	-0.00627547	-0.0250035	-0.034176	-0.00743906			104	-0.00213258	-0.0011354	-0.00197329	-0.0124646	-0.00103511	-0.00546965	-0.00436892	-0.00129897			104	-0.00173419	-0.000860663	-0.00159095	-0.013617	-0.000776293	-0.00457562	-0.00432168	-0.000989388
105	-0.00238484	-0.00115075	-0.00253998	-0.0146636	-0.00120958	-0.00487737	-0.00666151	-0.00143325			105	-0.000411102	-0.000218557	-0.000380646	-0.00247299	-0.000199344	-0.00106492	-0.000849861	-0.000250065			105	-0.000334294	-0.000165667	-0.000306885	-0.00270175	-0.000149497	-0.000890804	-0.000840669	-0.000190462
106	-0.000456532	-0.000220221	-0.000486303	-0.00282481	-0.000231504	-0.000935667	-0.00127774	-0.000274288			106	-7.86831e-05	-4.18193e-05	-7.28635e-05	-0.000476014	-3.81465e-05	-0.000204216	-0.000162947	-4.7849e-05			106	-6.39822e-05	-3.16989e-05	-5.87438e-05	-0.000520054	-2.86076e-05	-0.000170825	-0.000161184	-3.64441e-05
107	-8.7261e-05	-4.20903e-05	-9.29542e-05	-0.000540585	-4.42476e-05	-0.000178916	-0.000244318	-5.24244e-05			107	-1.50389e-05	-7.9926e-06	-1.39269e-05	-9.10811e-05	-7.29076e-06	-3.90469e-05	-3.11549e-05	-9.14505e-06			107	-1.2229e-05	-6.05836e-06	-1.12281e-05	-9.95079e-05	-5.46763e-06	-3.26622e-05	-3.08179e-05	-6.96529e-06
108	-1.66741e-05	-8.04266e-06	-1.77621e-05	-0.000103321	-8.4549e-06	-3.41905e-05	-4.66885e-05	-1.00173e-05			108	-2.87365e-06	-1.52723e-06	-2.66119e-06	-1.74076e-05	-1.39312e-06	-7.46169e-06	-5.95352e-06	-1.74744e-06			108	-2.33675e-06	-1.15763e-06	-2.1455e-06	-1.90181e-05	-1.04476e-06	-6.24162e-06	-5.88913e-06	-1.33093e-06
109	-3.18596e-06	-1.53673e-06	-3.39385e-06	-1.97426e-05	-1.6155e-06	-6.53298e-06	-8.921e-06	-1.91404e-06			109	-5.49075e-07	-2.9181e-07	-5.08481e-07	-3.32624e-06	-2.66186e-07	-1.42574e-06	-1.13757e-06	-3.33888e-07			109	-4.46487e-07	-2.21191e-07	-4.09946e-07	-3.63398e-06	-1.99624e-07	-1.19262e-06	-1.12526e-06	-2.54304e-07
110	-6.08742e-07	-2.93624e-07	-6.48465e-07	-3.77227e-06	-3.08673e-07	-1.24827e-06	-1.70455e-06	-3.65717e-07			110	-1.04912e-07	-5.57564e-08	-9.71557e-08	-6.35551e-07	-5.08603e-08	-2.72419e-07	-2.17356e-07	-6.37961e-08			110	-8.53104e-08	-4.22631e-08	-7.83286e-08	-6.94352e-07	-3.81421e-08	-2.27875e-07	-2.15005e-07	-4.85901e-08
111	-1.16312e-07	-5.61028e-08	-1.23902e-07	-7.20769e-07	-5.89782e-08	-2.38507e-07	-3.25688e-07	-6.98777e-08			111	-2.00455e-08	-1.06534e-08	-1.85636e-08	-1.21435e-07	-9.71787e-09	-5.20512e-08	-4.15302e-08	-1.21896e-08			111	-1.63002e-08	-8.07522e-09	-1.49663e-08	-1.3267e-07	-7.28782e-09	-4.35402e-08	-4.1081e-08	-9.28413e-09
112	-2.22237e-08	-1.07196e-08	-2.3674e-08	-1.37717e-07	-1.1269e-08	-4.55716e-08	-6.22292e-08	-1.33516e-08			112	-3.83009e-09	-2.03554e-09	-3.54694e-09	-2.32026e-08	-1.85679e-09	-9.94545e-09	-7.93518e-09	-2.32906e-09			112	-3.11449e-09	-1.54293e-09	-2.85961e-09	-2.53493e-08	-1.39248e-09	-8.31925e-09	-7.84935e-09	-1.77392e-09
113	-4.24633e-09	-2.04821e-09	-4.52344e-09	-2.63137e-08	-2.15313e-09	-8.70744e-09	-1.18901e-08	-2.5511e-09			113	-7.31815e-10	-3.88932e-10	-6.77715e-10	-4.43332e-09	-3.54777e-10	-1.90028e-09	-1.51617e-09	-4.45015e-10			113	-5.95084e-10	-2.94809e-10	-5.46385e-10	-4.84349e-09	-2.66061e-10	-1.58956e-09	-1.49978e-09	-3.38944e-10
114	-8.1133e-10	-3.91333e-10	-8.6428e-10	-5.02769e-09	-4.11427e-10	-1.66374e-09	-2.27181e-09	-4.87412e-10			114	-1.39828e-10	-7.43132e-11	-1.29491e-10	-8.47075e-10	-6.77872e-11	-3.63088e-10	-2.89696e-10	-8.50292e-11			114	-1.13703e-10	-5.63291e-11	-1.04398e-10	-9.25447e-10	-5.08363e-11	-3.03718e-10	-2.86562e-10	-6.47621e-11
115	-1.54983e-10	-7.4747e-11	-1.65141e-10	-9.60602e-10	-7.86284e-11	-3.17884e-10	-4.34147e-10	-9.31491e-11			115	-2.67168e-11	-1.4199e-11	-2.47419e-11	-1.61851e-10	-1.29521e-11	-6.93753e-11	-5.53521e-11	-1.62466e-11			115	-2.17251e-11	-1.07628e-11	-1.99473e-11	-1.76825e-10	-9.71329e-12	-5.80316e-11	-5.47534e-11	-1.23741e-11
116	-2.95597e-11	-1.43183e-11	-3.15762e-11	-1.83519e-10	-1.50612e-11	-6.07468e-11	-8.28542e-11	-1.78236e-11			116	-5.10478e-12	-2.71301e-12	-4.72743e-12	-3.09248e-11	-2.47476e-12	-1.32556e-11	-1.05761e-11	-3.10424e-12			116	-4.15102e-12	-2.05645e-12	-3.81133e-12	-3.3786e-11	-1.85592e-12	-1.10881e-11	-1.04617e-11	-2.36433e-12
117	-5.65595e-12	-2.74575e-12	-6.04877e-12	-3.5099e-11	-2.84704e-12	-1.16391e-11	-1.57906e-11	-3.41919e-12			117	-9.7537e-13	-5.18376e-13	-9.0327e-13	-5.90881e-12	-4.72851e-13	-2.53275e-12	-2.02078e-12	-5.93128e-13			117	-7.93134e-13	-3.92927e-13	-7.28232e-13	-6.45549e-12	-3.5461e-13	-2.11861e-12	-1.99892e-12	-4.51753e-13
118	0	0	0	-6.67548e-12	0	0	0	0			118	-1.86364e-13	-9.90461e-14	-1.72588e-13	-1.129e-12	-9.03476e-14	-4.83933e-13	-3.86111e-13	-1.13329e-13			118	-1.51544e-13	-7.50766e-14	-1.39143e-13	-1.23345e-12	-6.77552e-14	-4.04804e-13	-3.81934e-13	-8.63167e-14
119	0	-1.97053e-12	0	0	-1.80272e-12	0	0	-2.30938e-12			119	-3.56085e-14	-1.89248e-14	-3.29764e-14	-2.15717e-13	-1.72627e-14	-9.24652e-14	-7.37742e-14	-2.16538e-14			119	-2.89555e-14	-1.43449e-14	-2.65861e-14	-2.35675e-13	-1.2946e-14	-7.7346e-14	-7.29762e-14	-1.64926e-14
120	-2.83237e-12	-1.9216e-12	-2.88838e-12	0	-1.75221e-12	0	-3.6879e-12	-2.18184e-12			120	-6.80371e-15	-3.61596e-15	-6.3008e-15	-4.12171e-14	-3.29838e-15	-1.76674e-14	-1.4096e-14	-4.13741e-15			120	-5.53252e-15	-2.74088e-15	-5.07981e-15	-4.50305e-14	-2.47359e-15	-1.47785e-14	-1.39436e-14	-3.15124e-15
121	-2.41975e-12	-1.87388e-12	-2.42983e-12	0	-1.70311e-12	0	0	-2.06135e-12			121	-1.29998e-15	-6.90901e-16	-1.20389e-15	-7.87535e-15	-6.30222e-16	-3.37571e-15	-2.69333e-15	-7.90536e-16			121	-1.0571e-15	-5.23701e-16	-9.706e-16	-8.60398e-15	-4.72628e-16	-2.82374e-15	-2.6642e-15	-6.02109e-16
122	0	-1.82735e-12	0	0	-1.65539e-12	0	0	-1.94751e-12			122	-2.48388e-16	-1.32011e-16	-2.30028e-16	-1.50474e-15	-1.20416e-16	-6.44998e-16	-5.14614e-16	-1.51048e-16			122	-2.01979e-16	-1.00064e-16	-1.85453e-16	-1.64396e-15	-9.0305e-17	-5.39533e-16	-5.09048e-16	-1.15045e-16
123	0	-1.78198e-12	0	0	-1.60901e-12	0	0	-1.83996e-12			123	-4.74594e-17	-2.52233e-17	-4.39515e-17	-2.87511e-16	-2.30079e-17	-1.2324e-16	-9.83273e-17	-2.88608e-17			123	-3.85922e-17	-1.91192e-17	-3.54345e-17	-3.14112e-16	-1.72546e-17	-1.03089e-16	-9.72638e-17	-2.19817e-17
124	0	-1.73773e-12	0	0	-1.56393e-12	0	0	-1.73835e-12			124	-9.06805e-18	-4.81942e-18	-8.39782e-18	-5.49348e-17	-4.39612e-18	-2.35475e-17	-1.87874e-17	-5.51445e-18			124	-7.3738e-18	-3.6531e-18	-6.77046e-18	-6.00174e-17	-3.29683e-18	-1.96972e-17	-1.85842e-17	-4.20006e-18
125	0	-1.69458e-12	0	0	-1.52011e-12	0	0	-1.64235e-12			125	-1.73263e-18	-9.20847e-19	-1.60457e-18	-1.04964e-17	-8.39967e-19	-4.49924e-18	-3.58971e-18	-1.05365e-18			125	-1.40891e-18	-6.97999e-19	-1.29363e-18	-1.14675e-17	-6.29924e-19	-3.76356e-18	-3.55088e-18	-8.02506e-19
126	0	-1.6525e-12	0	0	-1.47752e-12	0	0	0			126	-3.31053e-19	-1.75946e-19	-3.06586e-19	-2.00555e-18	-1.60492e-19	-8.59671e-19	-6.85886e-19	-2.01321e-19			126	-2.692e-19	-1.33367e-19	-2.47175e-19	-2.1911e-18	-1.2036e-19	-7.19104e-19	-6.78467e-19	-1.53335e-19
127	0	-1.61147e-12	0	0	-1.43612e-12	0	0	0			127	-6.32543e-20	-3.36181e-20	-5.85793e-20	-3.832e-19	-3.06652e-20	-1.64258e-19	-1.31052e-19	-3.84664e-20			127	-5.1436e-20	-2.54824e-20	-4.72277e-20	-4.18654e-19	-2.29971e-20	-1.374e-19	-1.29635e-19	-2.92978e-20
128	0	-1.57146e-12	0	0	-1.39588e-12	0	0	0			128	-1.2086e-20	-6.42342e-21	-1.11928e-20	-7.3218e-20	-5.8592e-21	-3.13848e-20	-2.50401e-20	-7.3498e-21			128	-9.82787e-21	-4.86893e-21	-9.02379e-21	-7.99922e-20	-4.39405e-21	-2.6253e-20	-2.47693e-20	-5.59794e-21
129	0	-1.53244e-12	0	0	-1.35677e-12	0	0	0			129	-2.30927e-21	-1.22732e-21	-2.1386e-21	-1.39898e-20	-1.11952e-21	-5.9967e-21	-4.78442e-21	-1.40433e-21			129	-1.87781e-21	-9.30306e-22	-1.72418e-21	-1.52841e-20	-8.3957e-22	-5.01617e-21	-4.73267e-21	-1.0696e-21
130	0	-1.49438e-12	0	0	-1.31875e-12	0	0	0			130	-4.41231e-22	-2.34505e-22	-4.08623e-22	-2.67303e-21	-2.13906e-22	-1.14579e-21	-9.14159e-22	-2.68326e-22			130	-3.58793e-22	-1.77754e-22	-3.29439e-22	-2.92034e-21	-1.60417e-22	-9.58441e-22	-9.04271e-22	-2.04369e-22
131	0	-1.45728e-12	0	0	-1.2818e-12	0	0	0			131	-8.4306e-23	-4.48069e-23	-7.80756e-23	-5.10735e-22	-4.0871e-23	-2.18927e-22	-1.74668e-22	-5.12691e-23			131	-6.85545e-23	-3.39634e-23	-6.29459e-23	-5.57989e-22	-3.06508e-23	-1.8313e-22	-1.72779e-22	-3.90489e-23
132	0	-1.42109e-12	0	0	0	0	0	0			132	-1.61083e-23	-8.56126e-24	-1.49179e-23	-9.75862e-23	-7.80922e-24	-4.18305e-23	-3.33739e-23	-9.796e-24			132	-1.30987e-23	-6.4894e-24	-1.20271e-23	-1.06615e-22	-5.85644e-24	-3.49907e-23	-3.30129e-23	-7.46109e-24
133	0	-1.3858e-12	0	0	0	0	0	0			133	-3.07782e-24	-1.6358e-24	-2.85037e-24	-1.86458e-23	-1.49211e-24	-7.99256e-24	-6.37675e-24	-1.87173e-24			133	-2.50276e-24	-1.23993e-24	-2.29801e-24	-2.03709e-23	-1.11899e-24	-6.68568e-24	-6.30778e-24	-1.42559e-24
134	0	-1.35139e-12	0	0	0	0	0	0			134	-5.88078e-25	-3.12553e-25	-5.4462e-25	-3.56265e-24	-2.85096e-25	-1.52714e-24	-1.21841e-24	-3.57631e-25			134	-4.78203e-25	-2.36914e-25	-4.39082e-25	-3.89227e-24	-2.13805e-25	-1.27744e-24	-1.20523e-24	-2.72388e-25
135	0	-1.31784e-12	0	0	0	0	0	0			135	-1.12364e-25	-5.97195e-26	-1.04061e-25	-6.80716e-25	-5.44733e-26	-2.91792e-25	-2.32801e-25	-6.83328e-26			135	-9.13701e-26	-4.52671e-26	-8.38954e-26	-7.43696e-25	-4.08517e-26	-2.4408e-25	-2.30283e-25	-5.20454e-26
136	0	-1.28511e-12	0	0	0	0	0	0			136	-2.14694e-26	-1.14106e-26	-1.98829e-26	-1.30065e-25	-1.04082e-26	-5.57527e-26	-4.44812e-26	-1.30564e-26			136	-1.74581e-26	-8.6492e-27	-1.60299e-26	-1.42098e-25	-7.80553e-27	-4.66365e-26	-4.40001e-26	-9.94433e-27
137	0	0	0	0	0	0	0	0			137	-4.10215e-27	-2.18023e-27	-3.79902e-27	-2.48514e-26	-1.9887e-27	-1.06527e-26	-8.49903e-27	-2.49469e-27			137	-3.33571e-27	-1.6526e-27	-3.06283e-27	-2.71507e-26	-1.4914e-27	-8.91085e-27	-8.4071e-27	-1.90007e-27
138	0	0	0	0	0	0	0	0			138	-7.83796e-28	-4.16576e-28	-7.25879e-28	-4.74836e-27	-3.7998e-28	-2.03542e-27	-1.62391e-27	-4.7666e-28			138	-6.37354e-28	-3.15763e-28	-5.85216e-28	-5.18768e-27	-2.84962e-28	-1.7026e-27	-1.60634e-27	-3.63047e-28
139	0	0	0	0	0	0	0	0			139	-1.4976e-28	-7.95953e-29	-1.38694e-28	-9.0727e-28	-7.26027e-29	-3.88908e-28	-3.1028e-28	-9.10757e-29			139	-1.21779e-28	-6.03329e-29	-1.11817e-28	-9.91211e-28	-5.44476e-29	-3.25317e-28	-3.06924e-28	-6.93674e-29
140	0	0	0	0	0	0	0	0			140	-2.86146e-29	-1.52083e-29	-2.65002e-29	-1.73352e-28	-1.38722e-29	-7.43087e-29	-5.92853e-29	-1.74019e-29			140	-2.32683e-29	-1.15278e-29	-2.13649e-29	-1.89391e-28	-1.04033e-29	-6.21584e-29	-5.8644e-29	-1.32541e-29
141	0	0	0	0	0	0	0	0			141	-5.46738e-30	-2.90585e-30	-5.0634e-30	-3.31224e-29	-2.65056e-30	-1.41982e-29	-1.13276e-29	-3.32498e-30			141	-4.44587e-30	-2.20262e-30	-4.0822e-30	-3.61869e-29	-1.98776e-30	-1.18766e-29	-1.12051e-29	-2.53246e-30
142	0	0	0	0	0	0	0	0			142	-1.04465e-30	-5.55221e-31	-9.67464e-31	-6.3287e-30	-5.06442e-31	-2.71286e-30	-2.16437e-30	-6.35305e-31			142	-8.49471e-31	-4.20856e-31	-7.79986e-31	-6.91423e-30	-3.79801e-31	-2.26927e-30	-2.14096e-30	-4.83878e-31
143	0	0	0	0	0	0	0	0			143	-1.99601e-31	-1.06086e-31	-1.84853e-31	-1.20922e-30	-9.67658e-32	-5.18346e-31	-4.13546e-31	-1.21388e-31			143	-1.62308e-31	-8.04129e-32	-1.49032e-31	-1.3211e-30	-7.25685e-32	-4.33591e-31	-4.09073e-31	-9.24547e-32
144	-0.300667	-0.245394	-0.300537	-0.305706	-0.242849	-0.300225	-0.305067	-0.275133			144	-1	-0.739519	-1	-1	-0.72907	-1	-1	-0.908841			144	-0.259859	-0.212088	-0.259747	-0.264214	-0.209888	-0.259477	-0.263662	-0.23779
145	-0.29713	-0.228667	-0.294346	-0.305706	-0.225337	-0.296634	-0.305067	-0.253282			145	-1	-0.628052	-1	-1	-0.609531	-1	-1	-0.764935			145	-0.256802	-0.197631	-0.254396	-0.264214	-0.194753	-0.256373	-0.263662	-0.218906
146	-0.26915	-0.203634	-0.263062	-0.305706	-0.198572	-0.275966	-0.304982	-0.223169			146	-0.843116	-0.487471	-0.804668	-1	-0.462299	-0.88916	-1	-0.585783			146	-0.23262	-0.175996	-0.227358	-0.264214	-0.171621	-0.238511	-0.263588	-0.192879
147	-0.224912	-0.174778	-0.216904	-0.294854	-0.169355	-0.239315	-0.266167	-0.187354			147	-0.572725	-0.330997	-0.53193	-1	-0.304792	-0.655982	-0.793635	-0.390721			147	-0.194385	-0.151056	-0.187465	-0.254834	-0.146369	-0.206834	-0.230041	-0.161925
148	-0.178615	-0.147614	-0.172078	-0.244291	-0.141692	-0.196433	-0.207243	-0.154597			148	-0.32034	-0.184319	-0.291293	-0.645523	-0.166006	-0.411529	-0.448658	-0.214089			148	-0.154373	-0.127579	-0.148723	-0.211135	-0.12246	-0.169772	-0.179115	-0.133615
149	-0.143458	-0.106418	-0.131972	-0.187814	-0.0992512	-0.157066	-0.160215	-0.11267			149	-0.139204	-0.079275	-0.125623	-0.324682	-0.0708858	-0.198346	-0.199963	-0.0914431			149	-0.109955	-0.0602458	-0.0983381	-0.162323	-0.0533469	-0.135748	-0.13847	-0.0696917
150	-0.0948522	-0.0783031	-0.0895588	-0.146509	-0.0751865	-0.116287	-0.112747	-0.0809889			150	-0.0447449	-0.0250213	-0.0402488	-0.121719	-0.022334	-0.0705786	-0.0668931	-0.0287148			150	-0.0352908	-0.0189829	-0.0314626	-0.107536	-0.0167814	-0.0566286	-0.0562975	-0.02185
151	-0.0582737	-0.0301036	-0.057781	-0.10069	-0.0299148	-0.0809583	-0.0804914	-0.0365465			151	-0.0103687	-0.00569933	-0.00932695	-0.0331805	-0.00509221	-0.0180018	-0.0161285	-0.00652615			151	-0.0081734	-0.00432129	-0.00728714	-0.029298	-0.00382403	-0.014432	-0.0135678	-0.00496314
152	-0.0116698	-0.00599788	-0.0115729	-0.0405515	-0.00596243	-0.0191303	-0.0206291	-0.00727792			152	-0.00206728	-0.00113113	-0.00185968	-0.00700597	-0.00101089	-0.00369397	-0.00325408	-0.00129457			152	-0.00162938	-0.000857511	-0.00145279	-0.00618519	-0.00075903	-0.00296079	-0.00273712	-0.000984394
153	-0.00225051	-0.00115549	-0.00223188	-0.00792655	-0.00114874	-0.00371351	-0.00398909	-0.00140194			153	-0.000398316	-0.000217741	-0.000358322	-0.00136644	-0.000194604	-0.000715988	-0.000628509	-0.000249179			153	-0.000313934	-0.000165065	-0.000279914	-0.00120632	-0.000146116	-0.00057385	-0.000528649	-0.00018947
154	-0.000430772	-0.000221129	-0.000427209	-0.00152123	-0.000219841	-0.000711712	-0.000763957	-0.000268289			154	-7.62289e-05	-4.16635e-05	-6.8575e-05	-0.000262129	-3.72365e-05	-0.000137183	-0.000120339	-4.7678e-05			154	-6.00797e-05	-3.1584e-05	-5.35693e-05	-0.00023141	-2.79584e-05	-0.000109948	-0.000101219	-3.62531e-05
155	-8.23357e-05	-4.2264e-05	-8.1655e-05	-0.000290909	-4.20178e-05	-0.000136067	-0.000146034	-5.12774e-05			155	-1.45695e-05	-7.96284e-06	-1.31067e-05	-5.01235e-05	-7.11674e-06	-2.62254e-05	-2.30024e-05	-9.11231e-06			155	-1.1483e-05	-6.03642e-06	-1.02387e-05	-4.42494e-05	-5.34348e-06	-2.10189e-05	-1.93476e-05	-6.92876e-06
156	-1.57329e-05	-8.07588e-06	-1.56029e-05	-5.55931e-05	-8.0288e-06	-2.60012e-05	-2.79051e-05	-9.79815e-06			156	-2.78397e-06	-1.52154e-06	-2.50445e-06	-9.57852e-06	-1.35987e-06	-5.0114e-06	-4.39541e-06	-1.74118e-06			156	-2.19418e-06	-1.15344e-06	-1.95642e-06	-8.45598e-06	-1.02103e-06	-4.01649e-06	-3.69703e-06	-1.32395e-06
157	-3.00613e-06	-1.54308e-06	-2.98128e-06	-1.06225e-05	-1.53408e-06	-4.96817e-06	-5.33192e-06	-1.87216e-06			157	-5.31939e-07	-2.90725e-07	-4.78532e-07	-1.83022e-06	-2.59833e-07	-9.57549e-07	-8.39844e-07	-3.32692e-07			157	-4.19246e-07	-2.20391e-07	-3.73818e-07	-1.61573e-06	-1.95091e-07	-7.67448e-07	-7.06402e-07	-2.5297e-07
158	-5.74382e-07	-2.94837e-07	-5.69637e-07	-2.02967e-06	-2.93117e-07	-9.49273e-07	-1.01877e-06	-3.57715e-07			158	-1.01638e-07	-5.5549e-08	-9.14335e-08	-3.49704e-07	-4.96463e-08	-1.8296e-07	-1.6047e-07	-6.35677e-08			158	-8.01056e-08	-4.21102e-08	-7.14257e-08	-3.08721e-07	-3.7276e-08	-1.46637e-07	-1.34973e-07	-4.83352e-08
159	-1.09747e-07	-5.63347e-08	-1.08841e-07	-3.8781e-07	-5.6006e-08	-1.81378e-07	-1.94657e-07	-6.83487e-08			159	-1.942e-08	-1.06138e-08	-1.74702e-08	-6.68181e-08	-9.48593e-09	-3.49582e-08	-3.0661e-08	-1.21459e-08			159	-1.53058e-08	-8.04602e-09	-1.36473e-08	-5.89875e-08	-7.12233e-09	-2.8018e-08	-2.57893e-08	-9.23543e-09
160	-2.09695e-08	-1.07639e-08	-2.07962e-08	-7.40989e-08	-1.0701e-08	-3.46559e-08	-3.71932e-08	-1.30594e-08			160	-3.71057e-09	-2.02798e-09	-3.33805e-09	-1.2767e-08	-1.81248e-09	-6.67948e-09	-5.8584e-09	-2.32072e-09			160	-2.92448e-09	-1.53736e-09	-2.60761e-09	-1.12708e-08	-1.36086e-09	-5.35342e-09	-4.92757e-09	-1.76462e-09
161	-4.00669e-09	-2.05668e-09	-3.97356e-09	-1.41582e-08	-2.04467e-09	-6.62169e-09	-7.10654e-09	-2.49532e-09			161	-7.0898e-10	-3.87487e-10	-6.37802e-10	-2.43939e-09	-3.4631e-10	-1.27625e-09	-1.11936e-09	-4.43422e-10			161	-5.58781e-10	-2.93744e-10	-4.98236e-10	-2.15352e-09	-2.6002e-10	-1.02288e-09	-9.41511e-10	-3.37166e-10
162	-7.65584e-10	-3.92981e-10	-7.59234e-10	-2.7053e-09	-3.90699e-10	-1.26526e-09	-1.35785e-09	-4.76745e-10			162	-1.35465e-10	-7.40373e-11	-1.21865e-10	-4.66096e-10	-6.61695e-11	-2.43854e-10	-2.13877e-10	-8.47248e-11			162	-1.06766e-10	-5.61257e-11	-9.51982e-11	-4.11473e-10	-4.96821e-11	-1.95442e-10	-1.79895e-10	-6.44225e-11
163	-1.46239e-10	-7.50605e-11	-1.45101e-10	-5.16861e-10	-7.46669e-11	-2.41811e-10	-2.59392e-10	-9.10693e-11			163	-2.58833e-11	-1.41463e-11	-2.32848e-11	-8.90573e-11	-1.2643e-11	-4.65932e-11	-4.08656e-11	-1.61884e-11			163	-2.03998e-11	-1.0724e-11	-1.81896e-11	-7.86204e-11	-9.49276e-12	-3.73432e-11	-3.43725e-11	-1.23092e-11
164	-2.78928e-11	-1.43612e-11	-2.77502e-11	-9.86948e-11	-1.42393e-11	-4.62265e-11	-4.96088e-11	-1.73618e-11			164	-4.94552e-12	-2.70295e-12	-4.44904e-12	-1.70162e-11	-2.4157e-12	-8.90259e-12	-7.80819e-12	-3.09312e-12			164	-3.8978e-12	-2.04903e-12	-3.47549e-12	-1.5022e-11	-1.81378e-12	-7.13517e-12	-6.56756e-12	-2.35193e-12
165	-5.31127e-12	-2.75931e-12	-5.28305e-12	-1.89337e-11	-2.74656e-12	-8.77744e-12	-9.46232e-12	-3.26844e-12			165	-9.44941e-13	-5.16453e-13	-8.5008e-13	-3.2513e-12	-4.61567e-13	-1.70102e-12	-1.49191e-12	-5.91005e-13			165	-7.44753e-13	-3.91509e-13	-6.64063e-13	-2.87027e-12	-3.46559e-13	-1.36332e-12	-1.25487e-12	-4.49385e-13
166	0	0	0	0	0	0	0	0			166	-1.8055e-13	-9.86789e-14	-1.62425e-13	-6.21228e-13	-8.81917e-14	-3.25015e-13	-2.8506e-13	-1.12924e-13			166	-1.423e-13	-7.48059e-14	-1.26883e-13	-5.48424e-13	-6.62171e-14	-2.6049e-13	-2.39767e-13	-8.58641e-14
167	0	-1.83715e-12	0	0	-1.86109e-12	0	0	-2.31327e-12			167	-3.44977e-14	-1.88546e-14	-3.10347e-14	-1.18698e-13	-1.68508e-14	-6.21007e-14	-5.44665e-14	-2.15763e-14			167	-2.71893e-14	-1.42932e-14	-2.42436e-14	-1.04788e-13	-1.26521e-14	-4.97719e-14	-4.58124e-14	-1.64061e-14
168	-2.97494e-12	-1.78621e-12	-2.94755e-12	-4.32381e-12	-1.80499e-12	-2.91234e-12	-3.92046e-12	-2.20431e-12			168	-6.59147e-15	-3.60256e-15	-5.92981e-15	-2.26798e-14	-3.21968e-15	-1.18656e-14	-1.04069e-14	-4.1226e-15			168	-5.19505e-15	-2.73101e-15	-4.63223e-15	-2.00219e-14	-2.41744e-15	-9.50994e-15	-8.75339e-15	-3.13472e-15
169	-2.70196e-12	-1.73667e-12	-2.65971e-12	-3.57395e-12	-1.75058e-12	-2.69655e-12	-3.24427e-12	-2.10048e-12			169	-1.25943e-15	-6.88343e-16	-1.13301e-15	-4.33343e-15	-6.15185e-16	-2.26716e-15	-1.98845e-15	-7.87707e-16			169	-9.92619e-16	-5.21814e-16	-8.85082e-16	-3.82559e-15	-4.619e-16	-1.81707e-15	-1.67251e-15	-5.98952e-16
170	-2.45402e-12	-1.68851e-12	-2.39998e-12	0	-1.69781e-12	-2.49675e-12	0	-2.00154e-12			170	-2.4064e-16	-1.31522e-16	-2.16485e-16	-8.27991e-16	-1.17543e-16	-4.33188e-16	-3.79934e-16	-1.50508e-16			170	-1.8966e-16	-9.97033e-17	-1.69113e-16	-7.30957e-16	-8.82552e-17	-3.47188e-16	-3.19567e-16	-1.14442e-16
171	-2.22884e-12	-1.64169e-12	0	0	-1.64663e-12	-2.31176e-12	0	-1.90726e-12			171	-4.59791e-17	-2.51299e-17	-4.13639e-17	-1.58205e-16	-2.2459e-17	-8.27694e-17	-7.25941e-17	-2.87575e-17			171	-3.62383e-17	-1.90504e-17	-3.23125e-17	-1.39664e-16	-1.68629e-17	-6.63373e-17	-6.10598e-17	-2.18665e-17
172	0	-1.59617e-12	0	0	-1.597e-12	-2.14047e-12	0	-1.81743e-12			172	-8.78523e-18	-4.80159e-18	-7.90341e-18	-3.02283e-17	-4.29124e-18	-1.58148e-17	-1.38706e-17	-5.49472e-18			172	-6.92406e-18	-3.63996e-18	-6.17396e-18	-2.66857e-17	-3.222e-18	-1.26751e-17	-1.16667e-17	-4.17804e-18
173	0	-1.5519e-12	0	0	-1.54886e-12	0	0	-1.73182e-12			173	-1.6786e-18	-9.17442e-19	-1.51011e-18	-5.77573e-18	-8.19928e-19	-3.02173e-18	-2.65025e-18	-1.04988e-18			173	-1.32298e-18	-6.95488e-19	-1.17966e-18	-5.09886e-18	-6.15628e-19	-2.42183e-18	-2.22916e-18	-7.983e-19
174	0	-1.50887e-12	0	0	-1.50217e-12	0	0	-1.65025e-12			174	-3.20729e-19	-1.75296e-19	-2.88537e-19	-1.10357e-18	-1.56664e-19	-5.77364e-19	-5.06384e-19	-2.00601e-19			174	-2.52782e-19	-1.32887e-19	-2.25398e-19	-9.74242e-19	-1.17628e-19	-4.62741e-19	-4.25926e-19	-1.52531e-19
175	0	-1.46703e-12	0	0	-1.45689e-12	0	0	-1.57252e-12			175	-6.12818e-20	-3.34939e-20	-5.51309e-20	-2.1086e-19	-2.99337e-20	-1.10317e-19	-9.67549e-20	-3.83288e-20			175	-4.82991e-20	-2.53908e-20	-4.3067e-20	-1.86149e-19	-2.24752e-20	-8.8416e-20	-8.13817e-20	-2.91443e-20
176	0	-1.42635e-12	0	0	-1.41297e-12	0	0	0			176	-1.17091e-20	-6.39969e-21	-1.05339e-20	-4.02892e-20	-5.71944e-21	-2.10783e-20	-1.8487e-20	-7.32351e-21			176	-9.22851e-21	-4.85144e-21	-8.22883e-21	-3.55676e-20	-4.29433e-21	-1.68937e-20	-1.55496e-20	-5.5686e-21
177	0	-1.38679e-12	0	0	-1.37038e-12	0	0	0			177	-2.23726e-21	-1.22279e-21	-2.01271e-21	-7.69808e-21	-1.09281e-21	-4.02745e-21	-3.53231e-21	-1.39931e-21			177	-1.76329e-21	-9.26966e-22	-1.57229e-21	-6.79592e-21	-8.20518e-22	-3.22788e-21	-2.97107e-21	-1.064e-21
178	0	-1.34834e-12	0	0	-1.32907e-12	0	0	0			178	-4.27474e-22	-2.33639e-22	-3.8457e-22	-1.47088e-21	-2.08804e-22	-7.69525e-22	-6.74919e-22	-2.67366e-22			178	-3.36912e-22	-1.77116e-22	-3.00417e-22	-1.2985e-21	-1.56776e-22	-6.16753e-22	-5.67683e-22	-2.03298e-22
179	0	-1.31094e-12	0	0	-1.28901e-12	0	0	0			179	-8.16774e-23	-4.46416e-23	-7.348e-23	-2.81041e-22	-3.98961e-23	-1.47034e-22	-1.28957e-22	-5.10857e-23			179	-6.43739e-23	-3.38416e-23	-5.74009e-23	-2.48105e-22	-2.99553e-23	-1.17843e-22	-1.08467e-22	-3.88443e-23
180	0	-1.27459e-12	0	0	0	0	0	0			180	-1.56061e-23	-8.52968e-24	-1.40399e-23	-5.36987e-23	-7.62296e-24	-2.80937e-23	-2.46398e-23	-9.76097e-24			180	-1.22999e-23	-6.46613e-24	-1.09676e-23	-4.74056e-23	-5.72356e-24	-2.25163e-23	-2.07249e-23	-7.42199e-24
181	0	0	0	0	0	0	0	0			181	-2.98186e-24	-1.62977e-24	-2.6826e-24	-1.02602e-23	-1.45652e-24	-5.36788e-24	-4.70794e-24	-1.86503e-24			181	-2.35015e-24	-1.23549e-24	-2.09559e-24	-9.05781e-24	-1.0936e-24	-4.30221e-24	-3.9599e-24	-1.41812e-24
182	0	0	0	0	0	0	0	0			182	-5.69745e-25	-3.11401e-25	-5.12566e-25	-1.96043e-24	-2.78297e-25	-1.02564e-24	-8.99547e-25	-3.56353e-25			182	-4.49043e-25	-2.36065e-25	-4.00405e-25	-1.73068e-24	-2.08954e-25	-8.22024e-25	-7.5662e-25	-2.70961e-25
183	0	0	0	0	0	0	0	0			183	-1.08861e-25	-5.94995e-26	-9.79362e-26	-3.7458e-25	-5.31742e-26	-1.9597e-25	-1.71877e-25	-6.80885e-26			183	-8.57986e-26	-4.5105e-26	-7.65055e-26	-3.30682e-25	-3.99249e-26	-1.57064e-25	-1.44567e-25	-5.17727e-26
184	0	0	0	0	0	0	0	0			184	-2.08001e-26	-1.13686e-26	-1.87127e-26	-7.15712e-26	-1.016e-26	-3.74441e-26	-3.28405e-26	-1.30097e-26			184	-1.63936e-26	-8.61823e-27	-1.46179e-26	-6.31836e-26	-7.62845e-27	-3.00104e-26	-2.76225e-26	-9.89223e-27
185	0	0	0	0	0	0	0	0			185	-3.97428e-27	-2.1722e-27	-3.57545e-27	-1.36752e-26	-1.94127e-27	-7.15445e-27	-6.27484e-27	-2.48577e-27			185	-3.13232e-27	-1.64669e-27	-2.79306e-27	-1.20725e-26	-1.45757e-27	-5.73409e-27	-5.27784e-27	-1.89011e-27
186	0	0	0	0	0	0	0	0			186	-7.59366e-28	-4.15043e-28	-6.83162e-28	-2.61292e-27	-3.70919e-28	-1.367e-27	-1.19893e-27	-4.74957e-28			186	-5.98492e-28	-3.14634e-28	-5.3367e-28	-2.3067e-27	-2.78498e-28	-1.09561e-27	-1.00844e-27	-3.61145e-28
187	0	0	0	0	0	0	0	0			187	-1.45092e-28	-7.93025e-29	-1.30532e-28	-4.99252e-28	-7.08715e-29	-2.61194e-28	-2.29081e-28	-9.07502e-29			187	-1.14354e-28	-6.01172e-29	-1.01969e-28	-4.40743e-28	-5.32125e-29	-2.0934e-28	-1.92683e-28	-6.90041e-29
188	0	0	0	0	0	0	0	0			188	-2.77227e-29	-1.51524e-29	-2.49408e-29	-9.53923e-29	-1.35414e-29	-4.99064e-29	-4.37705e-29	-1.73397e-29			188	-2.18496e-29	-1.14866e-29	-1.94832e-29	-8.42131e-29	-1.01673e-29	-3.99986e-29	-3.68159e-29	-1.31846e-29
189	0	0	0	0	0	0	0	0			189	-5.29699e-30	-2.89517e-30	-4.76545e-30	-1.82267e-29	-2.58736e-30	-9.53564e-30	-8.36324e-30	-3.3131e-30			189	-4.17481e-30	-2.19475e-30	-3.72266e-30	-1.60906e-29	-1.94267e-30	-7.64254e-30	-7.03442e-30	-2.51919e-30
190	0	0	0	0	0	0	0	0			190	-1.0121e-30	-5.53181e-31	-9.10537e-31	-3.48258e-30	-4.94367e-31	-1.82198e-30	-1.59797e-30	-6.33035e-31			190	-7.97681e-31	-4.19352e-31	-7.11291e-31	-3.07445e-30	-3.71186e-31	-1.46026e-30	-1.34407e-30	-4.81343e-31
191	0	0	0	0	0	0	0	0			191	-1.93381e-31	-1.05697e-31	-1.73977e-31	-6.65418e-31	-9.44586e-32	-3.48126e-31	-3.05324e-31	-1.20954e-31			191	-1.52413e-31	-8.01258e-32	-1.35907e-31	-5.87436e-31	-7.09225e-32	-2.79013e-31	-2.56811e-31	-9.19705e-32
192	-0.300667	-0.245367	-0.300537	-0.305706	-0.242851	-0.300225	-0.305067	-0.275133			192	-1	-0.739519	-1	-1	-0.72907	-1	-1	-0.908841			192	-0.259859	-0.212065	-0.259747	-0.264214	-0.20989	-0.259477	-0.263662	-0.23779
193	-0.297038	-0.228579	-0.294506	-0.305706	-0.225519	-0.294865	-0.305067	-0.253479			193	-1	-0.627567	-1	-1	-0.610488	-1	-1	-0.766014			193	-0.256722	-0.197555	-0.254534	-0.264214	-0.194911	-0.254844	-0.263662	-0.219076
194	-0.26885	-0.203445	-0.263458	-0.305706	-0.198923	-0.27024	-0.304767	-0.22354			194	-0.841044	-0.486534	-0.806724	-1	-0.463856	-0.85207	-1	-0.587782			194	-0.23236	-0.175832	-0.2277	-0.264214	-0.171924	-0.233561	-0.263402	-0.1932
195	-0.224467	-0.174543	-0.217294	-0.284316	-0.169684	-0.230258	-0.264386	-0.187831			195	-0.570281	-0.329872	-0.533268	-0.913923	-0.305998	-0.605413	-0.780464	-0.392927			195	-0.194001	-0.150853	-0.187801	-0.245727	-0.146654	-0.199006	-0.228502	-0.162338
196	-0.178138	-0.147417	-0.172121	-0.227663	-0.142492	-0.186132	-0.204783	-0.154942			196	-0.318222	-0.183479	-0.290439	-0.552577	-0.166014	-0.361244	-0.435724	-0.215424			196	-0.15396	-0.127409	-0.14876	-0.196763	-0.123152	-0.160869	-0.176989	-0.133913
197	-0.141842	-0.106069	-0.131339	-0.173621	-0.0995436	-0.14965	-0.15827	-0.113262			197	-0.13789	-0.0789012	-0.123718	-0.259405	-0.0702453	-0.166196	-0.190099	-0.0918739			197	-0.106886	-0.0599728	-0.0951801	-0.150056	-0.0529637	-0.129339	-0.136789	-0.0699425
198	-0.0938854	-0.0781501	-0.0888459	-0.130275	-0.0751139	-0.103322	-0.107687	-0.0811861			198	-0.0441136	-0.0249145	-0.0387154	-0.0913679	-0.0217524	-0.0570627	-0.0614695	-0.0287372			198	-0.0341409	-0.0189056	-0.0297405	-0.0734998	-0.0163751	-0.0445363	-0.0484673	-0.0218424
199	-0.0564274	-0.0302137	-0.0504372	-0.0872852	-0.0273291	-0.0757279	-0.0786117	-0.0357182			199	-0.0101725	-0.00567815	-0.00878332	-0.0231468	-0.00489187	-0.0140475	-0.0143148	-0.00650862			199	-0.00786824	-0.00430609	-0.00674364	-0.018607	-0.00368055	-0.0109557	-0.0112807	-0.00494423
200	-0.0112829	-0.00602078	-0.0100404	-0.0275867	-0.0054268	-0.0158837	-0.0165332	-0.00710613			200	-0.00202539	-0.00112708	-0.00174171	-0.00474091	-0.000967878	-0.00284883	-0.00285807	-0.00128999			200	-0.00156638	-0.000854613	-0.00133708	-0.00381034	-0.000728119	-0.00222138	-0.00225199	-0.000979803
201	-0.00217522	-0.00115994	-0.00193394	-0.00535296	-0.00104476	-0.00307499	-0.00318944	-0.00136859			201	-0.000390137	-0.000216969	-0.000335221	-0.00091856	-0.0001862	-0.000550822	-0.000550843	-0.000248254			201	-0.000301713	-0.000164512	-0.000257336	-0.000738231	-0.000140071	-0.000429488	-0.000434018	-0.000188554
202	-0.000416336	-0.000221983	-0.00037009	-0.00102584	-0.000199912	-0.000589028	-0.000610532	-0.000261895			202	-7.46595e-05	-4.1516e-05	-6.41404e-05	-0.000175982	-3.56238e-05	-0.000105487	-0.000105425	-4.74992e-05			202	-5.77378e-05	-3.14785e-05	-4.9238e-05	-0.000141432	-2.67984e-05	-8.22496e-05	-8.30659e-05	-3.60765e-05
203	-7.95756e-05	-4.24273e-05	-7.07344e-05	-0.00019612	-3.82079e-05	-0.000112601	-0.000116696	-5.00549e-05			203	-1.42694e-05	-7.93467e-06	-1.22586e-05	-3.36421e-05	-6.80836e-06	-2.01642e-05	-2.01501e-05	-9.07807e-06			203	-1.10352e-05	-6.01627e-06	-9.41044e-06	-2.70374e-05	-5.12166e-06	-1.57223e-05	-1.58765e-05	-6.89495e-06
204	-1.52055e-05	-8.1071e-06	-1.3516e-05	-3.74767e-05	-7.30077e-06	-2.15166e-05	-2.22987e-05	-9.56452e-06			204	-2.72662e-06	-1.51616e-06	-2.34238e-06	-6.42864e-06	-1.30094e-06	-3.85311e-06	-3.85032e-06	-1.73464e-06			204	-2.10862e-06	-1.14959e-06	-1.79815e-06	-5.16654e-06	-9.78643e-07	-3.00432e-06	-3.03371e-06	-1.31749e-06
205	-2.90534e-06	-1.54905e-06	-2.58254e-06	-7.16082e-06	-1.39497e-06	-4.11127e-06	-4.26067e-06	-1.82751e-06			205	-5.20981e-07	-2.89698e-07	-4.47565e-07	-1.22834e-06	-2.48573e-07	-7.36228e-07	-7.35691e-07	-3.3144e-07			205	-4.02899e-07	-2.19656e-07	-3.43577e-07	-9.87189e-07	-1.86991e-07	-5.74047e-07	-5.7966e-07	-2.51734e-07
206	-5.55126e-07	-2.95978e-07	-4.93449e-07	-1.36822e-06	-2.66538e-07	-7.85546e-07	-8.14092e-07	-3.49184e-07			206	-9.9544e-08	-5.53529e-08	-8.55168e-08	-2.347e-07	-4.74949e-08	-1.40672e-07	-1.40569e-07	-6.33284e-08			206	-7.69821e-08	-4.19699e-08	-6.56476e-08	-1.88623e-07	-3.57285e-08	-1.09684e-07	-1.10756e-07	-4.8099e-08
207	-1.06068e-07	-5.65528e-08	-9.42837e-08	-2.61427e-07	-5.09276e-08	-1.50095e-07	-1.55549e-07	-6.67186e-08			207	-1.90199e-08	-1.05763e-08	-1.63398e-08	-4.48443e-08	-9.07486e-09	-2.68783e-08	-2.68587e-08	-1.21002e-08			207	-1.4709e-08	-8.01924e-09	-1.25433e-08	-3.60402e-08	-6.82666e-09	-2.09574e-08	-2.11623e-08	-9.19028e-09
208	-2.02664e-08	-1.08056e-08	-1.80149e-08	-4.99508e-08	-9.73076e-09	-2.86787e-08	-2.97209e-08	-1.27479e-08			208	-3.63413e-09	-2.02083e-09	-3.12205e-09	-8.5684e-09	-1.73394e-09	-5.13566e-09	-5.13191e-09	-2.31198e-09			208	-2.81045e-09	-1.53224e-09	-2.39666e-09	-6.88621e-09	-1.30437e-09	-4.00434e-09	-4.04349e-09	-1.75599e-09
209	-3.87227e-09	-2.06466e-09	-3.44211e-09	-9.54417e-09	-1.85927e-09	-5.47964e-09	-5.67878e-09	-2.43578e-09			209	-6.94374e-10	-3.86121e-10	-5.96532e-10	-1.63716e-09	-3.31303e-10	-9.81273e-10	-9.80556e-10	-4.4175e-10			209	-5.36992e-10	-2.92767e-10	-4.57932e-10	-1.31575e-09	-2.49226e-10	-7.65112e-10	-7.72592e-10	-3.35517e-10
210	-7.39868e-10	-3.94462e-10	-6.57654e-10	-1.82358e-09	-3.55225e-10	-1.04697e-09	-1.08513e-09	-4.65423e-10			210	-1.32674e-10	-7.37765e-11	-1.1398e-10	-3.12813e-10	-6.33022e-11	-1.87492e-10	-1.87355e-10	-8.44052e-11			210	-1.02603e-10	-5.59392e-11	-8.74974e-11	-2.514e-10	-4.76197e-11	-1.4619e-10	-1.4762e-10	-6.41072e-11
211	-1.4132e-10	-7.53576e-11	-1.25622e-10	-3.48364e-10	-6.78584e-11	-2.00014e-10	-2.07258e-10	-8.89015e-11			211	-2.535e-11	-1.40965e-11	-2.17782e-11	-5.97692e-11	-1.20952e-11	-3.58243e-11	-3.57981e-11	-1.61273e-11			211	-1.96044e-11	-1.06884e-11	-1.67182e-11	-4.8035e-11	-9.09871e-12	-2.79327e-11	-2.82058e-11	-1.2249e-11
212	-2.70161e-11	-1.44077e-11	-2.40206e-11	-6.65584e-11	-1.29731e-11	-3.82188e-11	-3.96151e-11	-1.69762e-11			212	-4.84363e-12	-2.69344e-12	-4.16117e-12	-1.14201e-11	-2.31103e-12	-6.84497e-12	-6.83997e-12	-3.08145e-12			212	-3.74581e-12	-2.04223e-12	-3.19436e-12	-9.17805e-12	-1.73849e-12	-5.33712e-12	-5.3893e-12	-2.34041e-12
213	-5.19861e-12	-2.76616e-12	-4.55279e-12	-1.27959e-11	-2.50073e-12	-7.30406e-12	-7.59492e-12	-3.22156e-12			213	-9.25473e-13	-5.14637e-13	-7.95078e-13	-2.18204e-12	-4.41568e-13	-1.30787e-12	-1.30692e-12	-5.88772e-13			213	-7.15713e-13	-3.90211e-13	-6.10348e-13	-1.75365e-12	-3.32174e-13	-1.01977e-12	-1.02974e-12	-4.47183e-13
214	0	0	0	0	0	0	0	0			214	-1.7683e-13	-9.83322e-14	-1.51916e-13	-4.16922e-13	-8.43705e-14	-2.49896e-13	-2.49714e-13	-1.12497e-13			214	-1.36751e-13	-7.45579e-14	-1.1662e-13	-3.3507e-13	-6.34686e-14	-1.94848e-13	-1.96752e-13	-8.54432e-14
215	0	-1.85031e-12	-3.34063e-12	0	-1.80343e-12	0	0	-2.36692e-12			215	-3.3787e-14	-1.87884e-14	-2.90267e-14	-7.96614e-14	-1.61207e-14	-4.77478e-14	-4.77129e-14	-2.14948e-14			215	-2.61291e-14	-1.42459e-14	-2.22826e-14	-6.40219e-14	-1.2127e-14	-3.72296e-14	-3.75936e-14	-1.63256e-14
216	-3.04739e-12	-1.79316e-12	-3.14424e-12	-4.56752e-12	-1.74525e-12	-3.16857e-12	-4.27916e-12	-2.2717e-12			216	-6.45568e-15	-3.58992e-15	-5.54615e-15	-1.52209e-14	-3.08018e-15	-9.12321e-15	-9.11654e-15	-4.10701e-15			216	-4.99248e-15	-2.72197e-15	-4.25755e-15	-1.22327e-14	-2.3171e-15	-7.11349e-15	-7.18303e-15	-3.11934e-15
217	-2.87425e-12	-1.73778e-12	-2.95938e-12	-4.1871e-12	-1.68896e-12	-3.00322e-12	-3.94061e-12	-2.18031e-12			217	-1.23349e-15	-6.85929e-16	-1.05971e-15	-2.90826e-15	-5.88531e-16	-1.74318e-15	-1.7419e-15	-7.84726e-16			217	-9.53914e-16	-5.20088e-16	-8.13492e-16	-2.3373e-15	-4.42729e-16	-1.35918e-15	-1.37247e-15	-5.96013e-16
218	-2.71093e-12	-1.6841e-12	-2.7854e-12	-3.83836e-12	-1.63447e-12	-2.8465e-12	-3.62884e-12	-2.09259e-12			218	-2.35682e-16	-1.31061e-16	-2.02479e-16	-5.55681e-16	-1.12451e-16	-3.3307e-16	-3.32826e-16	-1.49938e-16			218	-1.82264e-16	-9.93737e-17	-1.55435e-16	-4.46587e-16	-8.45922e-17	-2.59699e-16	-2.62238e-16	-1.1388e-16
219	-2.5569e-12	-1.63209e-12	-2.62165e-12	-3.51867e-12	-1.58175e-12	-2.69796e-12	-3.34174e-12	-2.0084e-12			219	-4.50319e-17	-2.50419e-17	-3.86878e-17	-1.06174e-16	-2.1486e-17	-6.36399e-17	-6.35933e-17	-2.86486e-17			219	-3.48253e-17	-1.89874e-17	-2.9699e-17	-8.53294e-17	-1.61631e-17	-4.96209e-17	-5.0106e-17	-2.17591e-17
220	-2.41162e-12	-1.58167e-12	-2.46752e-12	-3.22561e-12	-1.53073e-12	-2.55717e-12	-3.07735e-12	-1.9276e-12			220	-8.60424e-18	-4.78478e-18	-7.3921e-18	-2.02867e-17	-4.10533e-18	-1.21597e-17	-1.21508e-17	-5.47389e-18			220	-6.65407e-18	-3.62794e-18	-5.6746e-18	-1.63039e-17	-3.08828e-18	-9.4811e-18	-9.57378e-18	-4.15751e-18
221	-2.2746e-12	-1.53282e-12	-2.32245e-12	0	-1.48135e-12	-2.42373e-12	0	-1.85005e-12			221	-1.64401e-18	-9.14233e-19	-1.41241e-18	-3.87617e-18	-7.84406e-19	-2.32336e-18	-2.32166e-18	-1.0459e-18			221	-1.27139e-18	-6.93194e-19	-1.08425e-18	-3.11519e-18	-5.90078e-19	-1.81156e-18	-1.82927e-18	-7.94376e-19
222	0	-1.48548e-12	-2.18592e-12	0	-1.43356e-12	-2.29725e-12	0	-1.77562e-12			222	-3.14122e-19	-1.74683e-19	-2.69871e-19	-7.40621e-19	-1.49877e-19	-4.43927e-19	-4.43602e-19	-1.99839e-19			222	-2.42925e-19	-1.32449e-19	-2.07168e-19	-5.95219e-19	-1.12746e-19	-3.46136e-19	-3.49519e-19	-1.51782e-19
223	0	-1.4396e-12	0	0	-1.38732e-12	-2.17737e-12	0	-1.70419e-12			223	-6.00192e-20	-3.33769e-20	-5.15644e-20	-1.4151e-19	-2.8637e-20	-8.48213e-20	-8.47593e-20	-3.81833e-20			223	-4.64157e-20	-2.53072e-20	-3.95838e-20	-1.13728e-19	-2.15425e-20	-6.61364e-20	-6.67829e-20	-2.90009e-20
224	0	-1.39513e-12	0	0	-1.34257e-12	0	0	-1.63563e-12			224	-1.14679e-20	-6.37735e-21	-9.85244e-21	-2.70384e-20	-5.47167e-21	-1.62069e-20	-1.6195e-20	-7.29569e-21			224	-8.86866e-21	-4.83546e-21	-7.5633e-21	-2.17301e-20	-4.11612e-21	-1.26367e-20	-1.27602e-20	-5.5412e-21
225	0	-1.35204e-12	0	0	-1.29926e-12	0	0	-1.56982e-12			225	-2.19117e-21	-1.21853e-21	-1.88251e-21	-5.16623e-21	-1.04547e-21	-3.09666e-21	-3.09439e-21	-1.39399e-21			225	-1.69454e-21	-9.23916e-22	-1.44513e-21	-4.15197e-21	-7.86468e-22	-2.41451e-21	-2.43811e-21	-1.05876e-21
226	0	-1.31028e-12	0	0	-1.25735e-12	0	0	0			226	-4.18667e-22	-2.32825e-22	-3.59693e-22	-9.87112e-22	-1.99759e-22	-5.9168e-22	-5.91247e-22	-2.66349e-22			226	-3.23775e-22	-1.76533e-22	-2.76121e-22	-7.93317e-22	-1.50271e-22	-4.61341e-22	-4.65851e-22	-2.02297e-22
227	0	0	0	0	0	0	0	0			227	-7.99947e-23	-4.4486e-23	-6.87268e-23	-1.88607e-22	-3.81679e-23	-1.13053e-22	-1.1297e-22	-5.08914e-23			227	-6.18637e-23	-3.37304e-23	-5.27586e-23	-1.51579e-22	-2.87122e-23	-8.81488e-23	-8.90104e-23	-3.86529e-23
228	0	0	0	0	0	0	0	0			228	-1.52846e-23	-8.49998e-24	-1.31317e-23	-3.60372e-23	-7.29276e-24	-2.16011e-23	-2.15852e-23	-9.72383e-24			228	-1.18203e-23	-6.4449e-24	-1.00806e-23	-2.89622e-23	-5.48605e-24	-1.68426e-23	-1.70073e-23	-7.38541e-24
229	0	0	0	0	0	0	0	0			229	-2.92043e-24	-1.6241e-24	-2.50908e-24	-6.88564e-24	-1.39343e-24	-4.12733e-24	-4.1243e-24	-1.85793e-24			229	-2.25851e-24	-1.23143e-24	-1.92611e-24	-5.53382e-24	-1.04822e-24	-3.21813e-24	-3.24959e-24	-1.41113e-24
230	0	0	0	0	0	0	0	0			230	-5.58006e-25	-3.10318e-25	-4.79411e-25	-1.31564e-24	-2.66243e-25	-7.88611e-25	-7.88033e-25	-3.54995e-25			230	-4.31533e-25	-2.35291e-25	-3.68024e-25	-1.05735e-24	-2.00284e-25	-6.14891e-25	-6.20901e-25	-2.69625e-25
231	0	0	0	0	0	0	0	0			231	-1.06618e-25	-5.92927e-26	-9.16014e-26	-2.51379e-25	-5.0871e-26	-1.5068e-25	-1.5057e-25	-6.7829e-26			231	-8.2453e-26	-4.49572e-26	-7.03185e-26	-2.02027e-25	-3.82683e-26	-1.17488e-25	-1.18636e-25	-5.15173e-26
232	0	0	0	0	0	0	0	0			232	-2.03716e-26	-1.13291e-26	-1.75023e-26	-4.8031e-26	-9.71994e-27	-2.87906e-26	-2.87695e-26	-1.29601e-26			232	-1.57543e-26	-8.59001e-27	-1.34358e-26	-3.86014e-26	-7.31192e-27	-2.24484e-26	-2.26678e-26	-9.84341e-27
233	0	0	0	0	0	0	0	0			233	-3.8924e-27	-2.16466e-27	-3.34418e-27	-9.17729e-27	-1.85719e-27	-5.50104e-27	-5.49701e-27	-2.47628e-27			233	-3.01018e-27	-1.6413e-27	-2.56719e-27	-7.37556e-27	-1.39709e-27	-4.28924e-27	-4.33116e-27	-1.88078e-27
234	0	0	0	0	0	0	0	0			234	-7.4372e-28	-4.13604e-28	-6.38975e-28	-1.75351e-27	-3.54854e-28	-1.05109e-27	-1.05032e-27	-4.73144e-28			234	-5.75155e-28	-3.13605e-28	-4.90514e-28	-1.40925e-27	-2.66942e-28	-8.19547e-28	-8.27557e-28	-3.59361e-28
235	0	0	0	0	0	0	0	0			235	-1.42103e-28	-7.90276e-29	-1.22089e-28	-3.35042e-28	-6.7802e-29	-2.00832e-28	-2.00685e-28	-9.04036e-29			235	-1.09895e-28	-5.99207e-29	-9.37229e-29	-2.69265e-28	-5.10047e-29	-1.56591e-28	-1.58122e-28	-6.86631e-29
236	0	0	0	0	0	0	0	0			236	-2.71516e-29	-1.50999e-29	-2.33277e-29	-6.40166e-29	-1.29549e-29	-3.83731e-29	-3.83449e-29	-1.72734e-29			236	-2.09976e-29	-1.14491e-29	-1.79077e-29	-5.14485e-29	-9.74548e-30	-2.992e-29	-3.02124e-29	-1.31195e-29
237	0	0	0	0	0	0	0	0			237	-5.18785e-30	-2.88514e-30	-4.45724e-30	-1.22316e-29	-2.4753e-30	-7.33197e-30	-7.32659e-30	-3.30043e-30			237	-4.01202e-30	-2.18759e-30	-3.42164e-30	-9.83027e-30	-1.86207e-30	-5.71684e-30	-5.77271e-30	-2.50674e-30
238	0	0	0	0	0	0	0	0			238	-9.91244e-31	-5.51267e-31	-8.51648e-31	-2.3371e-30	-4.72956e-31	-1.40092e-30	-1.3999e-30	-6.30614e-31			238	-7.66576e-31	-4.17984e-31	-6.53774e-31	-1.87827e-30	-3.55786e-31	-1.09232e-30	-1.103e-30	-4.78962e-31
239	0	0	0	0	0	0	0	0			239	-1.89397e-31	-1.05331e-31	-1.62725e-31	-4.4655e-31	-9.03679e-32	-2.67675e-31	-2.67479e-31	-1.20492e-31			239	-1.4647e-31	-7.98646e-32	-1.24917e-31	-3.58881e-31	-6.79802e-32	-2.0871e-31	-2.1075e-31	-9.15154e-32
240	-0.300667	-0.245339	-0.300537	-0.305706	-0.242865	-0.300225	-0.305067	-0.275133			240	-1	-0.739519	-1	-1	-0.72907	-1	-1	-0.908841			240	-0.259859	-0.21204	-0.259747	-0.264214	-0.209902	-0.259477	-0.263662	-0.23779
241	-0.296948	-0.228496	-0.294835	-0.305706	-0.225859	-0.293598	-0.305067	-0.253702			241	-1	-0.627105	-1	-1	-0.612268	-1	-1	-0.767229			241	-0.256645	-0.197483	-0.254819	-0.264214	-0.195204	-0.253749	-0.263662	-0.219268
242	-0.268566	-0.203265	-0.264325	-0.305706	-0.19958	-0.266256	-0.304701	-0.223959			242	-0.839151	-0.485643	-0.811581	-1	-0.466784	-0.82627	-1	-0.590034			242	-0.232115	-0.175677	-0.22845	-0.264214	-0.172492	-0.230118	-0.263345	-0.193562
243	-0.224058	-0.17432	-0.218319	-0.276006	-0.170315	-0.224243	-0.263607	-0.188373			243	-0.568054	-0.328802	-0.53702	-0.853622	-0.308326	-0.571859	-0.775451	-0.395423			243	-0.193647	-0.150661	-0.188688	-0.238545	-0.147199	-0.193808	-0.227829	-0.162806
244	-0.177723	-0.147231	-0.172491	-0.216685	-0.143782	-0.17976	-0.203838	-0.155335			244	-0.316399	-0.182678	-0.290147	-0.496017	-0.166114	-0.330293	-0.430585	-0.216942			244	-0.153602	-0.127248	-0.14908	-0.187275	-0.124267	-0.155362	-0.176172	-0.134252
245	-0.140485	-0.105742	-0.131746	-0.165912	-0.100138	-0.144947	-0.15749	-0.113961			245	-0.136862	-0.078541	-0.121278	-0.224342	-0.0691262	-0.148142	-0.186039	-0.0923621			245	-0.104875	-0.059716	-0.0925247	-0.143393	-0.0522835	-0.113828	-0.136115	-0.07027
246	-0.0932125	-0.0780075	-0.0883407	-0.116768	-0.0749231	-0.0965707	-0.105692	-0.0814252			246	-0.0436678	-0.0248098	-0.0366255	-0.076036	-0.0207509	-0.0496705	-0.0592202	-0.0287642			246	-0.0334071	-0.0188317	-0.0278994	-0.0587057	-0.0156705	-0.0380975	-0.045446	-0.0218489
247	-0.055429	-0.0303122	-0.0418912	-0.0821228	-0.0233965	-0.069196	-0.0751046	-0.0348252			247	-0.0100427	-0.00565704	-0.00809357	-0.0185017	-0.00456757	-0.0119554	-0.0135921	-0.00649024			247	-0.00767838	-0.00429136	-0.00616207	-0.0142748	-0.00344749	-0.00916355	-0.0104246	-0.00492709
248	-0.0110742	-0.00604124	-0.00828036	-0.0220764	-0.00461977	-0.0140138	-0.0149978	-0.00692131			248	-0.00199807	-0.00112303	-0.00159479	-0.00373899	-0.000899154	-0.00240804	-0.00270303	-0.00128517			248	-0.00152745	-0.000851791	-0.00121405	-0.00288426	-0.000678578	-0.00184538	-0.00207282	-0.00097551
249	-0.00213463	-0.00116391	-0.00159266	-0.00427047	-0.000888387	-0.00270877	-0.00289063	-0.00133272			249	-0.000384818	-0.000216192	-0.000306552	-0.000722407	-0.000172804	-0.000464937	-0.000520541	-0.00024728			249	-0.000294171	-0.000163972	-0.000233361	-0.000557246	-0.000130409	-0.000356288	-0.000399167	-0.000187694
250	-0.000408555	-0.000222743	-0.000304697	-0.000817899	-0.000169954	-0.00051872	-0.000553235	-0.000255021			250	-7.36397e-05	-4.13673e-05	-5.86406e-05	-0.000138326	-3.30545e-05	-8.90143e-05	-9.961e-05	-4.73114e-05			250	-5.62929e-05	-3.13751e-05	-4.46397e-05	-0.000106701	-2.49451e-05	-6.82126e-05	-7.63835e-05	-3.59107e-05
251	-7.8088e-05	-4.25724e-05	-5.82328e-05	-0.000156347	-3.24807e-05	-9.91541e-05	-0.00010574	-4.87408e-05			251	-1.40745e-05	-7.90622e-06	-1.1207e-05	-2.64409e-05	-6.31709e-06	-1.70145e-05	-1.9038e-05	-9.04213e-06			251	-1.0759e-05	-5.99649e-06	-8.53119e-06	-2.03956e-05	-4.76727e-06	-1.30384e-05	-1.45988e-05	-6.86323e-06
252	-1.49212e-05	-8.13477e-06	-1.11271e-05	-2.98758e-05	-6.20638e-06	-1.89469e-05	-2.0205e-05	-9.31344e-06			252	-2.68937e-06	-1.51072e-06	-2.14141e-06	-5.05245e-06	-1.20706e-06	-3.25121e-06	-3.63779e-06	-1.72777e-06			252	-2.05585e-06	-1.14581e-06	-1.63013e-06	-3.8973e-06	-9.10921e-07	-2.49143e-06	-2.78955e-06	-1.31142e-06
253	-2.85104e-06	-1.55433e-06	-2.12608e-06	-5.70846e-06	-1.18586e-06	-3.62025e-06	-3.86062e-06	-1.77954e-06			253	-5.13864e-07	-2.88656e-07	-4.09163e-07	-9.65385e-07	-2.30634e-07	-6.21218e-07	-6.95079e-07	-3.30129e-07			253	-3.92816e-07	-2.18932e-07	-3.11471e-07	-7.44667e-07	-1.74051e-07	-4.76044e-07	-5.33004e-07	-2.50577e-07
254	-5.44751e-07	-2.96986e-07	-4.06231e-07	-1.09072e-06	-2.26584e-07	-6.91724e-07	-7.37651e-07	-3.40018e-07			254	-9.81844e-08	-5.51536e-08	-7.8179e-08	-1.84456e-07	-4.40674e-08	-1.18696e-07	-1.32809e-07	-6.3078e-08			254	-7.50557e-08	-4.18313e-08	-5.9513e-08	-1.42284e-07	-3.3256e-08	-9.09581e-08	-1.01841e-07	-4.78779e-08
255	-1.04086e-07	-5.67451e-08	-7.76187e-08	-2.08403e-07	-4.32934e-08	-1.32168e-07	-1.40943e-07	-6.49676e-08			255	-1.87601e-08	-1.05382e-08	-1.49377e-08	-3.52441e-08	-8.41998e-09	-2.26794e-08	-2.53758e-08	-1.20523e-08			255	-1.43409e-08	-7.99271e-09	-1.13712e-08	-2.71862e-08	-6.35424e-09	-1.73794e-08	-1.94588e-08	-9.14806e-09
256	-1.98877e-08	-1.08423e-08	-1.48306e-08	-3.98195e-08	-8.27208e-09	-2.52534e-08	-2.69299e-08	-1.24134e-08			256	-3.58451e-09	-2.01353e-09	-2.85415e-09	-6.73408e-09	-1.60881e-09	-4.33335e-09	-4.84856e-09	-2.30285e-09			256	-2.74013e-09	-1.52717e-09	-2.1727e-09	-5.19445e-09	-1.21411e-09	-3.32068e-09	-3.718e-09	-1.74792e-09
257	-3.79999e-09	-2.07163e-09	-2.83372e-09	-7.60831e-09	-1.58058e-09	-4.82514e-09	-5.14549e-09	-2.37183e-09			257	-6.84894e-10	-3.84725e-10	-5.45344e-10	-1.28668e-09	-3.07395e-10	-8.27974e-10	-9.26415e-10	-4.40006e-10			257	-5.23557e-10	-2.91796e-10	-4.15138e-10	-9.92504e-10	-2.3198e-10	-6.34484e-10	-7.10398e-10	-3.33977e-10
258	-7.26005e-10	-3.95813e-10	-5.41472e-10	-1.45371e-09	-3.0203e-10	-9.21976e-10	-9.83126e-10	-4.53228e-10			258	-1.30863e-10	-7.35095e-11	-1.04199e-10	-2.45846e-10	-5.8734e-11	-1.58201e-10	-1.7701e-10	-8.40722e-11			258	-1.00036e-10	-5.57534e-11	-7.93206e-11	-1.89638e-10	-4.43244e-11	-1.21231e-10	-1.35736e-10	-6.38131e-11
259	-1.38762e-10	-7.56247e-11	-1.03417e-10	-2.77785e-10	-5.76834e-11	-1.76157e-10	-1.87861e-10	-8.6597e-11			259	-2.5004e-11	-1.40454e-11	-1.99093e-11	-4.69737e-11	-1.12223e-11	-3.02275e-11	-3.38213e-11	-1.60637e-11			259	-1.9114e-11	-1.06528e-11	-1.51558e-11	-3.6234e-11	-8.46907e-12	-2.31636e-11	-2.5935e-11	-1.21928e-11
260	-2.65304e-11	-1.44554e-11	-1.96967e-11	-5.30332e-11	-1.10411e-11	-3.36169e-11	-3.58738e-11	-1.65719e-11			260	-4.77753e-12	-2.68366e-12	-3.80409e-12	-8.97526e-12	-2.14425e-12	-5.77558e-12	-6.46224e-12	-3.0693e-12			260	-3.65212e-12	-2.03543e-12	-2.89583e-12	-6.92323e-12	-1.61819e-12	-4.42588e-12	-4.9554e-12	-2.32968e-12
261	-5.11957e-12	-2.78171e-12	-3.90998e-12	-1.01872e-11	-2.19039e-12	-6.47453e-12	-6.78127e-12	-3.17155e-12			261	-9.12845e-13	-5.12767e-13	-7.26848e-13	-1.7149e-12	-4.09703e-13	-1.10354e-12	-1.23474e-12	-5.86453e-13			261	-6.97811e-13	-3.88909e-13	-5.53307e-13	-1.32282e-12	-3.09188e-13	-8.45653e-13	-9.46829e-13	-4.45134e-13
262	0	0	0	0	0	0	0	0			262	-1.74418e-13	-9.79743e-14	-1.38879e-13	-3.27666e-13	-7.8282e-14	-2.10854e-13	-2.35922e-13	-1.12054e-13			262	-1.33331e-13	-7.43088e-14	-1.05721e-13	-2.52751e-13	-5.90765e-14	-1.61579e-13	-1.80911e-13	-8.50519e-14
263	-3.3654e-12	-1.87707e-12	-3.28225e-12	0	-1.81948e-12	0	-4.58175e-12	-2.31978e-12			263	-3.33261e-14	-1.87199e-14	-2.65357e-14	-6.26071e-14	-1.49574e-14	-4.02879e-14	-4.50776e-14	-2.14102e-14			263	-2.54756e-14	-1.41982e-14	-2.02001e-14	-4.82931e-14	-1.12878e-14	-3.08729e-14	-3.45666e-14	-1.62509e-14
264	-3.24833e-12	-1.81265e-12	-3.16797e-12	-4.63495e-12	-1.75721e-12	-3.05887e-12	-4.42148e-12	-2.23992e-12			264	-6.36763e-15	-3.57682e-15	-5.07019e-15	-1.19623e-14	-2.85791e-15	-7.69781e-15	-8.61297e-15	-4.09085e-15			264	-4.86764e-15	-2.71284e-15	-3.85963e-15	-9.22736e-15	-2.15676e-15	-5.8989e-15	-6.60464e-15	-3.10507e-15
265	-3.13533e-12	-1.75044e-12	-3.05767e-12	-4.46274e-12	-1.69707e-12	-2.95229e-12	-4.2668e-12	-2.1628e-12			265	-1.21667e-15	-6.83422e-16	-9.68762e-16	-2.28564e-15	-5.46061e-16	-1.47082e-15	-1.64568e-15	-7.81641e-16			265	-9.30062e-16	-5.18343e-16	-7.37462e-16	-1.76307e-15	-4.12092e-16	-1.1271e-15	-1.26195e-15	-5.93287e-16
266	-3.02626e-12	-1.69036e-12	-2.95121e-12	-4.29693e-12	-1.63899e-12	-2.84941e-12	-4.11754e-12	-2.08833e-12			266	-2.32469e-16	-1.30581e-16	-1.85102e-16	-4.36717e-16	-1.04336e-16	-2.8103e-16	-3.1444e-16	-1.49349e-16			266	-1.77707e-16	-9.90397e-17	-1.40907e-16	-3.36869e-16	-7.87385e-17	-2.15356e-16	-2.4112e-16	-1.1336e-16
267	-2.92098e-12	-1.63235e-12	-2.84846e-12	-4.13727e-12	-1.5829e-12	-2.75013e-12	-3.97351e-12	-2.01643e-12			267	-4.44179e-17	-2.49502e-17	-3.53675e-17	-8.34435e-17	-1.99355e-17	-5.36965e-17	-6.00801e-17	-2.85361e-17			267	-3.39546e-17	-1.89235e-17	-2.69232e-17	-6.43656e-17	-1.50446e-17	-4.11481e-17	-4.60709e-17	-2.16597e-17
268	-2.81937e-12	-1.57632e-12	-2.74929e-12	-3.98355e-12	-1.52872e-12	-2.6543e-12	-3.83451e-12	-1.94701e-12			268	-8.48695e-18	-4.76723e-18	-6.75768e-18	-1.59435e-17	-3.80908e-18	-1.02598e-17	-1.14795e-17	-5.45241e-18			268	-6.48773e-18	-3.61571e-18	-5.14422e-18	-1.22983e-17	-2.87457e-18	-7.86217e-18	-8.80276e-18	-4.13853e-18
269	-2.72129e-12	-1.52223e-12	-2.65357e-12	-3.83554e-12	-1.47641e-12	-2.56181e-12	-3.70037e-12	-1.87998e-12			269	-1.62161e-18	-9.10873e-19	-1.29119e-18	-3.04633e-18	-7.27802e-19	-1.96034e-18	-2.19339e-18	-1.04179e-18			269	-1.23961e-18	-6.90853e-19	-9.82908e-19	-2.34984e-18	-5.49245e-19	-1.50223e-18	-1.68194e-18	-7.90751e-19
270	-2.62662e-12	-1.46998e-12	-2.56118e-12	-3.69303e-12	-1.42588e-12	-2.47254e-12	-3.57092e-12	-1.81525e-12			270	-3.09841e-19	-1.7404e-19	-2.46709e-19	-5.82061e-19	-1.39061e-19	-3.74563e-19	-4.19091e-19	-1.99056e-19			270	-2.36853e-19	-1.32001e-19	-1.87805e-19	-4.48983e-19	-1.04944e-19	-2.87031e-19	-3.21369e-19	-1.51089e-19
271	-2.53525e-12	-1.41953e-12	-2.472e-12	-3.55582e-12	-1.37708e-12	-2.38639e-12	-3.44601e-12	-1.75275e-12			271	-5.92014e-20	-3.32539e-20	-4.71387e-20	-1.11214e-19	-2.65705e-20	-7.15678e-20	-8.00756e-20	-3.80337e-20			271	-4.52557e-20	-2.52215e-20	-3.58839e-20	-8.57872e-20	-2.00517e-20	-5.4843e-20	-6.1404e-20	-2.88687e-20
272	-2.44705e-12	-1.37081e-12	-2.38594e-12	-3.4237e-12	-1.32995e-12	-2.30323e-12	-3.32546e-12	-1.69241e-12			272	-1.13116e-20	-6.35382e-21	-9.00681e-21	-2.12497e-20	-5.07683e-21	-1.36745e-20	-1.53001e-20	-7.26713e-21			272	-8.64702e-21	-4.81906e-21	-6.85635e-21	-1.63913e-20	-3.83129e-21	-1.04789e-20	-1.17325e-20	-5.51595e-21
273	-2.36193e-12	-1.32377e-12	-2.30287e-12	-3.29649e-12	-1.28443e-12	-2.22298e-12	-3.20913e-12	-1.63414e-12			273	-2.16132e-21	-1.21402e-21	-1.72093e-21	-4.06018e-21	-9.7003e-22	-2.61278e-21	-2.92338e-21	-1.38853e-21			273	-1.65219e-21	-9.20778e-22	-1.31005e-21	-3.13189e-21	-7.32046e-22	-2.0022e-21	-2.24172e-21	-1.05394e-21
274	-2.27976e-12	-1.27833e-12	-2.22269e-12	-3.17401e-12	0	-2.14552e-12	-3.09687e-12	-1.57788e-12			274	-4.12964e-22	-2.31963e-22	-3.2882e-22	-7.75778e-22	-1.85344e-22	-4.99225e-22	-5.5857e-22	-2.65308e-22			274	-3.15685e-22	-1.75933e-22	-2.50311e-22	-5.9841e-22	-1.39872e-22	-3.8256e-22	-4.28326e-22	-2.01376e-22
275	0	0	0	0	0	0	0	0			275	-7.89053e-23	-4.43212e-23	-6.28277e-23	-1.48228e-22	-3.54137e-23	-9.5387e-23	-1.06726e-22	-5.06925e-23			275	-6.0318e-23	-3.36155e-23	-4.7827e-23	-1.14338e-22	-2.67254e-23	-7.30958e-23	-8.18402e-23	-3.8477e-23
276	0	0	0	0	0	0	0	0			276	-1.50765e-23	-8.46845e-24	-1.20045e-23	-2.83219e-23	-6.7665e-24	-1.82256e-23	-2.03921e-23	-9.68584e-24			276	-1.1525e-23	-6.42291e-24	-9.13832e-24	-2.18466e-23	-5.10643e-24	-1.39664e-23	-1.56372e-23	-7.35182e-24
277	0	0	0	0	0	0	0	0			277	-2.88067e-24	-1.61807e-24	-2.29371e-24	-5.41145e-24	-1.29288e-24	-3.48237e-24	-3.89633e-24	-1.85068e-24			277	-2.20208e-24	-1.22722e-24	-1.74606e-24	-4.17422e-24	-9.75686e-25	-2.66857e-24	-2.9878e-24	-1.40472e-24
278	0	0	0	0	0	0	0	0			278	-5.5041e-25	-3.09164e-25	-4.38259e-25	-1.03397e-24	-2.4703e-25	-6.65377e-25	-7.44471e-25	-3.5361e-25			278	-4.20753e-25	-2.34486e-25	-3.33621e-25	-7.97568e-25	-1.86425e-25	-5.09884e-25	-5.70879e-25	-2.684e-25
279	0	0	0	0	0	0	0	0			279	-1.05167e-25	-5.90718e-26	-8.37384e-26	-1.9756e-25	-4.72001e-26	-1.27134e-25	-1.42246e-25	-6.75644e-26			279	-8.03935e-26	-4.48031e-26	-6.37451e-26	-1.52391e-25	-3.56202e-26	-9.74236e-26	-1.09078e-25	-5.12832e-26
280	0	0	0	0	0	0	0	0			280	-2.00943e-26	-1.12869e-26	-1.59999e-26	-3.77477e-26	-9.01854e-27	-2.42915e-26	-2.7179e-26	-1.29096e-26			280	-1.53608e-26	-8.56053e-27	-1.21798e-26	-2.91174e-26	-6.80596e-27	-1.86148e-26	-2.08415e-26	-9.79872e-27
281	0	0	0	0	0	0	0	0			281	-3.83943e-27	-2.15658e-27	-3.05711e-27	-7.21245e-27	-1.72318e-27	-4.64137e-27	-5.19308e-27	-2.46664e-27			281	-2.935e-27	-1.63566e-27	-2.3272e-27	-5.56345e-27	-1.30042e-27	-3.55672e-27	-3.98219e-27	-1.87225e-27
282	0	0	0	0	0	0	0	0			282	-7.33602e-28	-4.12057e-28	-5.84123e-28	-1.37808e-27	-3.29247e-28	-8.86828e-28	-9.92243e-28	-4.71301e-28			282	-5.60791e-28	-3.12525e-28	-4.44659e-28	-1.06301e-27	-2.48471e-28	-6.79584e-28	-7.60876e-28	-3.57731e-28
283	0	0	0	0	0	0	0	0			283	-1.4017e-28	-7.87317e-29	-1.11609e-28	-2.6331e-28	-6.29094e-29	-1.69446e-28	-1.89588e-28	-9.00518e-29			283	-1.07151e-28	-5.97142e-29	-8.49611e-29	-2.03109e-28	-4.74754e-29	-1.29848e-28	-1.45381e-28	-6.83518e-29
284	0	0	0	0	0	0	0	0			284	-2.67823e-29	-1.50433e-29	-2.13251e-29	-5.03106e-29	-1.20201e-29	-3.23761e-29	-3.62245e-29	-1.72062e-29			284	-2.04733e-29	-1.14096e-29	-1.62335e-29	-3.88079e-29	-9.07113e-30	-2.48101e-29	-2.77779e-29	-1.306e-29
285	0	0	0	0	0	0	0	0			285	-5.1173e-30	-2.87431e-30	-4.0746e-30	-9.61283e-30	-2.29669e-30	-6.18612e-30	-6.92142e-30	-3.2876e-30			285	-3.91185e-30	-2.18003e-30	-3.10175e-30	-7.41503e-30	-1.73322e-30	-4.74047e-30	-5.30752e-30	-2.49538e-30
286	0	0	0	0	0	0	0	0			286	-9.77765e-31	-5.49195e-31	-7.78535e-31	-1.83672e-30	-4.38828e-31	-1.18198e-30	-1.32248e-30	-6.28164e-31			286	-7.47438e-31	-4.16538e-31	-5.92653e-31	-1.41679e-30	-3.31167e-31	-9.05763e-31	-1.01411e-30	-4.76794e-31
287	0	0	0	0	0	0	0	0			287	-1.86822e-31	-1.04935e-31	-1.48755e-31	-3.50942e-31	-8.3847e-32	-2.25842e-31	-2.52686e-31	-1.20024e-31			287	-1.42813e-31	-7.95878e-32	-1.13238e-31	-2.70706e-31	-6.32762e-32	-1.73064e-31	-1.93766e-31	-9.11013e-32
288	-0.300667	-0.245309	-0.300537	-0.305706	-0.242897	-0.300225	-0.305067	-0.275133			288	-1	-0.739519	-1	-1	-0.72907	-1	-1	-0.908841			288	-0.259859	-0.212014	-0.259747	-0.264214	-0.20993	-0.259477	-0.263662	-0.23779
Glutamine											Serine											Methionine
Time (h)	1:1:1	1:1:0.001	1:0.001:1	0.001:1:1	1:0.001:0.001	0.001:1:0.001	0.001:0.001:1	1:0.126:0.013			Time (h)	1:1:1	1:1:0.001	1:0.001:1	0.001:1:1	1:0.001:0.001	0.001:1:0.001	0.001:0.001:1	1:0.126:0.013			Time (h)	1:1:1	1:1:0.001	1:0.001:1	0.001:1:1	1:0.001:0.001	0.001:1:0.001	0.001:0.001:1	1:0.126:0.013
1	-1	-0.742699	-1	-1	-0.732213	-1	-1	-0.912757			1	-1	-1	-1	-1	-0.999915	-1	-1	-1			1	-0.140416	-0.120375	-0.140356	-0.142769	-0.119284	-0.140209	-0.14247	-0.133651
2	-1	-0.742637	-1	-1	-0.732164	-1	-1	-0.912693			2	-1	-1	-1	-1	-0.99985	-1	-1	-1			2	-0.140417	-0.120373	-0.140357	-0.142769	-0.119283	-0.140209	-0.14247	-0.133648
3	-1	-0.742541	-1	-1	-0.732086	-1	-1	-0.912591			3	-1	-1	-1	-1	-0.999747	-1	-1	-1			3	-0.140419	-0.120371	-0.140358	-0.142769	-0.11928	-0.140209	-0.14247	-0.133645
4	-1	-0.742393	-1	-1	-0.731963	-1	-1	-0.912432			4	-1	-1	-1	-1	-0.999586	-1	-1	-1			4	-0.140422	-0.120367	-0.140361	-0.142769	-0.119276	-0.140209	-0.14247	-0.133639
5	-1	-0.742166	-1	-1	-0.731772	-1	-1	-0.912183			5	-1	-1	-1	-1	-0.999333	-1	-1	-1			5	-0.140426	-0.120361	-0.140365	-0.142769	-0.11927	-0.140209	-0.14247	-0.13363
6	-1	-0.741814	-1	-1	-0.731471	-1	-1	-0.911793			6	-1	-1	-1	-1	-0.998938	-1	-1	-1			6	-0.140433	-0.120352	-0.140372	-0.142769	-0.11926	-0.140209	-0.14247	-0.133617
7	-1	-0.74127	-1	-1	-0.731001	-1	-1	-0.911183			7	-1	-1	-1	-1	-0.998318	-1	-1	-1			7	-0.140443	-0.120338	-0.140383	-0.142769	-0.119245	-0.140209	-0.14247	-0.133595
8	-1	-0.740429	-1	-1	-0.730263	-1	-1	-0.910228			8	-1	-1	-1	-1	-0.997346	-1	-1	-1			8	-0.14046	-0.120317	-0.140399	-0.142769	-0.119221	-0.140209	-0.14247	-0.133561
9	-1	-0.739126	-1	-1	-0.729109	-1	-1	-0.908733			9	-1	-1	-1	-1	-0.995826	-1	-1	-1			9	-0.140486	-0.120284	-0.140425	-0.142769	-0.119184	-0.140209	-0.14247	-0.133508
10	-1	-0.737108	-1	-1	-0.727303	-1	-1	-0.906397			10	-1	-1	-1	-1	-0.993446	-1	-1	-1			10	-0.140526	-0.120234	-0.140464	-0.142769	-0.119125	-0.140209	-0.142471	-0.1334
11	-1	-0.733986	-1	-1	-0.724481	-1	-1	-0.902749			11	-1	-1	-1	-1	-0.989729	-1	-1	-1			11	-0.140532	-0.120156	-0.140471	-0.142769	-0.119032	-0.140209	-0.142471	-0.133215
12	-1	-0.729159	-1	-1	-0.720083	-1	-1	-0.897065			12	-1	-0.997209	-1	-1	-0.983932	-1	-1	-1			12	-0.140532	-0.119958	-0.140471	-0.142769	-0.118832	-0.140209	-0.142471	-0.132878
13	-1	-0.721718	-1	-1	-0.713252	-1	-1	-0.88824			13	-1	-0.987733	-1	-1	-0.974923	-1	-1	-1			13	-0.140532	-0.119609	-0.140471	-0.14277	-0.118519	-0.140209	-0.142471	-0.132353
14	-1	-0.710301	-1	-1	-0.702696	-1	-1	-0.874609			14	-1	-0.973134	-1	-1	-0.960991	-1	-1	-1			14	-0.140532	-0.119026	-0.140471	-0.14277	-0.118033	-0.14021	-0.142471	-0.131543
15	-1	-0.69292	-1	-1	-0.686523	-1	-1	-0.853735			15	-1	-0.950815	-1	-1	-0.939618	-1	-1	-1			15	-0.140532	-0.117553	-0.140471	-0.14277	-0.116869	-0.14021	-0.142472	-0.130302
16	-1	-0.666787	-1	-1	-0.662062	-1	-1	-0.822191			16	-1	-0.917105	-1	-1	-0.907232	-1	-1	-1			16	-0.140532	-0.115335	-0.140471	-0.142771	-0.114763	-0.140211	-0.142473	-0.128427
17	-1	-0.628262	-1	-1	-0.625809	-1	-1	-0.775494			17	-1	-0.867149	-1	-1	-0.859094	-1	-1	-1			17	-0.140235	-0.112058	-0.139964	-0.142773	-0.111639	-0.140212	-0.142474	-0.124931
18	-0.921761	-0.573174	-0.920836	-1	-0.573711	-1	-1	-0.708522			18	-1	-0.795261	-1	-1	-0.789628	-1	-1	-0.977773			18	-0.13592	-0.107363	-0.135629	-0.142775	-0.107146	-0.140213	-0.142476	-0.119716
19	-0.771912	-0.497955	-0.775232	-1	-0.502262	-1	-1	-0.616962			19	-1	-0.695893	-1	-1	-0.693791	-1	-1	-0.855431			19	-0.126879	-0.100768	-0.126731	-0.142778	-0.100795	-0.140215	-0.142479	-0.111829
20	-0.591829	-0.40204	-0.600495	-1	-0.410812	-1	-1	-0.500349			20	-0.86365	-0.567304	-0.862505	-1	-0.570148	-1	-1	-0.697972			20	-0.112205	-0.091727	-0.112359	-0.142783	-0.0920923	-0.140219	-0.142484	-0.101656
21	-0.399462	-0.291165	-0.414675	-1	-0.30482	-1	-1	-0.366157			21	-0.59253	-0.41668	-0.599388	-1	-0.425411	-1	-1	-0.514799			21	-0.094942	-0.0812258	-0.0955726	-0.14279	-0.0819621	-0.140224	-0.142491	-0.0888564
22	-0.225841	-0.179341	-0.246279	-1	-0.197784	-1	-1	-0.231996			22	-0.341521	-0.262641	-0.358027	-1	-0.277626	-1	-1	-0.329465			22	-0.0779798	-0.0705744	-0.0791133	-0.142802	-0.0716819	-0.140232	-0.142503	-0.0759936
23	-0.103197	-0.0895099	-0.120964	-1	-0.10754	-1	-1	-0.121806			23	-0.156793	-0.132435	-0.176609	-1	-0.151676	-1	-1	-0.173955			23	-0.0652519	-0.0550576	-0.0666802	-0.14282	-0.0566686	-0.140245	-0.142521	-0.0622948
24	-0.0362126	-0.0344559	-0.0470592	-1	-0.04669	-1	-1	-0.0504382			24	-0.0551632	-0.0511542	-0.0688839	-1	-0.0660688	-1	-1	-0.0722646			24	-0.0458981	-0.040489	-0.0473857	-0.142847	-0.0420392	-0.140265	-0.142548	-0.0445191
25	-0.00928185	-0.00956329	-0.0138136	-1	-0.0152842	-1	-1	-0.0155022			25	-0.0141542	-0.0142202	-0.0202437	-1	-0.021665	-1	-1	-0.022246			25	-0.0350094	-0.0325041	-0.0361673	-0.142887	-0.0337633	-0.140295	-0.142588	-0.0347074
26	0	0	-0.00306035	-1	0	-1	-1	0			26	-0.00292081	-0.00301448	-0.00448661	-1	-0.00512647	-1	-1	-0.0050068			26	-0.0101353	-0.00798331	-0.0207785	-0.142887	-0.017459	-0.140325	-0.142588	-0.0160899
27	0	0	0	-1	0	-1	-1	0			27	-0.00056676	-0.000588354	-0.00088546	-1	-0.00102748	-1	-1	-0.000990844			27	-0.0019702	-0.00156173	-0.00411658	-0.142887	-0.00351781	-0.140325	-0.142588	-0.00319657
28	0	0	0	-1	0	-1	-1	0			28	-0.000108603	-0.000112874	-0.000170247	-1	-0.000198177	-1	-1	-0.000190619			28	-0.000377662	-0.000299747	-0.000792101	-0.142887	-0.000679231	-0.140325	-0.142588	-0.000615437
29	0	0	0	-1	0	-1	-1	0			29	-2.07601e-05	-2.15821e-05	-3.2566e-05	-1	-3.7933e-05	-1	-1	-3.64681e-05			29	-7.21972e-05	-5.73183e-05	-0.000151541	-0.142887	-0.000130039	-0.140325	-0.142588	-0.000117759
30	0	0	0	-1	0	-1	-1	0			30	-3.96657e-06	-4.12397e-06	-6.22331e-06	-1	-7.25008e-06	-1	-1	-6.96939e-06			30	-1.37947e-05	-1.09527e-05	-2.896e-05	-0.142887	-2.48551e-05	-0.140325	-0.142588	-2.25055e-05
31	0	0	0	-0.93832	0	-0.978303	-0.894554	0			31	-7.57814e-07	-7.87923e-07	-1.18904e-06	-1	-1.38531e-06	-1	-1	-1.33164e-06			31	-2.63548e-06	-2.09263e-06	-5.53321e-06	-0.140848	-4.74922e-06	-0.139637	-0.136018	-4.30016e-06
32	0	0	0	-0.687653	0	-0.880167	-0.663271	0			32	-1.44778e-07	-1.50537e-07	-2.27173e-07	-1	-2.64683e-07	-1	-1	-2.54428e-07			32	-5.035e-07	-3.99808e-07	-1.05715e-06	-0.127414	-9.07408e-07	-0.135804	-0.122328	-8.21602e-07
33	0	0	0	-0.432567	0	-0.749797	-0.446588	0			33	-2.76593e-08	-2.87607e-08	-4.34024e-08	-1	-5.05711e-08	-1	-0.843749	-4.86113e-08			33	-9.61917e-08	-7.63851e-08	-2.01974e-07	-0.108725	-1.73372e-07	-0.128678	-0.104013	-1.56977e-07
34	0	0	0	-0.216509	0	-0.583438	-0.269098	0			34	-5.28419e-09	-5.49485e-09	-8.29222e-09	-0.597182	-9.66223e-09	-1	-0.513712	-9.28773e-09			34	-1.83771e-08	-1.45937e-08	-3.85879e-08	-0.0882706	-3.31248e-08	-0.117106	-0.0838135	-2.99921e-08
35	0	0	0	-0.0886996	0	-0.383672	-0.143832	0			35	-1.00952e-09	-1.04981e-09	-1.58426e-09	-0.260727	-1.84609e-09	-0.763978	-0.276285	-1.77452e-09			35	-3.51087e-09	-2.78818e-09	-7.37238e-09	-0.069202	-6.32891e-09	-0.101114	-0.0635106	-5.73033e-09
36	0	0	0	-0.0287891	0	-0.174643	-0.0678932	0			36	-1.92866e-10	-2.00571e-10	-3.0268e-10	-0.0851434	-3.52717e-10	-0.46228	-0.130911	-3.39042e-10			36	-6.70701e-10	-5.32684e-10	-1.40855e-09	-0.0494198	-1.20923e-09	-0.0822204	-0.0500011	-1.09484e-09
37	0	0	0	-0.0072077	0	-0.0555247	-0.0280846	0			37	-3.68462e-11	-3.832e-11	-5.78282e-11	-0.0213644	-6.7391e-11	-0.172166	-0.0542613	-6.47778e-11			37	-1.28159e-10	-1.01761e-10	-2.69089e-10	-0.0404408	-2.31041e-10	-0.0647134	-0.0427793	-2.09197e-10
38	0	0	0	-0.00149496	0	0	-0.0100187	0			38	-7.03932e-12	-7.32119e-12	-1.10483e-11	-0.00443386	-1.28759e-11	-0.0399332	-0.0193746	-1.23765e-11			38	-2.34443e-11	-2.02652e-11	-5.35888e-11	-0.0158235	-4.22919e-11	-0.0252089	-0.0393984	-3.82785e-11
39	0	0	0	-0.000290501	0	0	-0.00300765	0			39	-1.34483e-12	-1.39874e-12	-2.11083e-12	-0.000861697	-2.46009e-12	-0.00796325	-0.0058184	-2.36467e-12			39	-4.46661e-12	-3.55473e-12	-9.39364e-12	-0.00308156	-8.06174e-12	-0.00503872	-0.0282218	-7.3007e-12
40	0	0	0	-5.56836e-05	0	0	-0.000748849	0			40	-2.56925e-13	-2.67235e-13	-4.03282e-13	-0.000165175	-4.7003e-13	-0.00153433	-0.00144884	-4.51797e-13			40	0	0	0	-0.000590929	-1.5466e-12	-0.000971302	-0.0184591	0
41	0	0	0	-1.06452e-05	0	0	-0.000161081	0			41	-4.90845e-14	-5.10564e-14	-7.70487e-14	-3.15773e-05	-8.9805e-14	-0.000293628	-0.000311662	-8.63207e-14			41	0	0	0	-0.00011298	0	-0.000185896	-0.0148701	0
42	0	0	0	-2.03406e-06	0	0	-3.2012e-05	0			42	-9.3774e-15	-9.75454e-15	-1.47205e-14	-6.03371e-06	-1.71583e-14	-5.61185e-05	-6.19377e-05	-1.64925e-14			42	0	0	0	-2.15881e-05	0	-3.55294e-05	-0.00751908	0
43	0	0	0	-3.88625e-07	0	0	-6.16727e-06	0			43	-1.79152e-15	-1.86365e-15	-2.8124e-15	-1.15279e-06	-3.27831e-15	-1.07228e-05	-1.19326e-05	-3.15108e-15			43	0	0	0	-4.12461e-06	0	-6.78874e-06	-0.00145049	0
44	0	0	0	-7.42487e-08	0	0	-1.18021e-06	0			44	-3.42262e-16	-3.56057e-16	-5.37321e-16	-2.20246e-07	-6.26361e-16	-2.04874e-06	-2.28351e-06	-6.02049e-16			44	0	0	0	-7.88027e-07	0	-1.29709e-06	-0.000277647	0
45	0	0	0	-1.41855e-08	0	0	-2.25563e-07	0			45	-6.53878e-17	-6.80262e-17	-1.02657e-16	-4.2079e-08	-1.19674e-16	-3.91437e-07	-4.36426e-07	-1.15028e-16			45	0	0	0	-1.50556e-07	0	-2.47825e-07	-5.30667e-05	0
46	0	0	0	-2.7102e-09	0	0	-4.30991e-08	0			46	-1.24921e-17	-1.29967e-17	-1.96131e-17	-8.03937e-09	-2.28652e-17	-7.47888e-08	-8.33894e-08	-2.19774e-17			46	0	0	0	-2.87644e-08	0	-4.735e-08	-1.01397e-05	0
47	0	0	0	-5.17796e-10	0	0	-8.2347e-09	0			47	-2.38656e-18	-2.48307e-18	-3.74717e-18	-1.53595e-09	-4.36867e-18	-1.42893e-08	-1.59327e-08	-4.19902e-18			47	0	0	0	-5.49553e-09	0	-9.04678e-09	-1.93734e-06	0
48	-1	-0.671597	-1	-1	-0.662108	-1	-1	-0.825367			48	-1	-0.918709	-1	-1	-0.905729	-1	-1	-1			48	-0.140532	-0.114725	-0.140471	-0.14289	-0.113502	-0.140329	-0.142588	-0.128597
49	-0.986138	-0.570121	-0.960083	-1	-0.552027	-1	-1	-0.691843			49	-1	-0.785463	-1	-1	-0.759304	-1	-1	-0.952375			49	-0.13896	-0.106969	-0.13756	-0.14289	-0.105256	-0.140125	-0.142588	-0.118231
50	-0.76416	-0.442218	-0.727511	-1	-0.417299	-0.89724	-1	-0.526779			50	-1	-0.615605	-1	-1	-0.577977	-1	-1	-0.731157			50	-0.126091	-0.0953723	-0.122973	-0.142889	-0.092685	-0.135173	-0.142588	-0.10402
51	-0.518797	-0.299749	-0.481141	-1	-0.274418	-0.731045	-0.782243	-0.348922			51	-0.74117	-0.423882	-0.679763	-1	-0.38304	-1	-1	-0.489585			51	-0.10558	-0.0819306	-0.101607	-0.142889	-0.0790371	-0.124924	-0.129946	-0.0871986
52	-0.290277	-0.166099	-0.265562	-0.794168	-0.149657	-0.53002	-0.473926	-0.190376			52	-0.42483	-0.241107	-0.377851	-1	-0.210326	-0.8217	-0.741467	-0.270511			52	-0.0840499	-0.0691956	-0.0807611	-0.13307	-0.0659308	-0.109096	-0.104574	-0.0719919
53	-0.12743	-0.0713447	-0.116741	-0.484496	-0.0642886	-0.310516	-0.238738	-0.0814			53	-0.188061	-0.10439	-0.166899	-0.889547	-0.0907632	-0.529621	-0.37766	-0.116227			53	-0.0677369	-0.0501006	-0.0641138	-0.110524	-0.0462847	-0.0900182	-0.0817247	-0.0522356
54	-0.0417801	-0.022474	-0.038844	-0.220554	-0.0205228	-0.125688	-0.0970157	-0.0257109			54	-0.0618482	-0.0329803	-0.0556746	-0.466507	-0.0290432	-0.247128	-0.154164	-0.036804			54	-0.0459744	-0.0367583	-0.0432407	-0.0861666	-0.0351712	-0.0716715	-0.0669212	-0.0377183
55	-0.00990164	0	-0.00940103	-0.0769347	0	-0.0366124	-0.0305317	0			55	-0.0146746	-0.00750812	-0.0134875	-0.166429	-0.00670538	-0.0724747	-0.0486207	-0.00842214			55	-0.0314902	-0.0139479	-0.0339047	-0.067983	-0.0150528	-0.0579694	-0.0486958	-0.0177855
56	0	0	0	-0.0199027	0	0	-0.00728579	0			56	-0.00294626	-0.00148989	-0.0027256	-0.0432062	-0.00133529	-0.0157987	-0.0116112	-0.00167354			56	-0.00635384	-0.00277793	-0.00716072	-0.0573172	-0.00301018	-0.0167743	-0.0240695	-0.00354799
57	0	0	0	-0.00413506	0	0	-0.00148329	0			57	-0.000568475	-0.000286793	-0.000526605	-0.00898546	-0.000257215	-0.00310312	-0.00236434	-0.000322231			57	-0.0012272	-0.000535123	-0.00138517	-0.0157634	-0.00058034	-0.00330202	-0.0120715	-0.000683688
58	0	0	0	0	0	0	-0.000287243	0			58	-0.000108822	-5.48754e-05	-0.000100833	-0.00174664	-4.92227e-05	-0.000596107	-0.000457877	-6.16596e-05			58	-0.000234967	-0.000102406	-0.000265292	-0.00306943	-0.000111077	-0.000634591	-0.0023417	-0.000130845
59	0	0	0	0	0	0	-5.50256e-05	0			59	-2.07999e-05	-1.04878e-05	-1.9274e-05	-0.000334839	-9.40778e-06	-0.000114015	-8.77138e-05	-1.17846e-05			59	-4.49126e-05	-1.95724e-05	-5.07121e-05	-0.000588623	-2.12304e-05	-0.000121386	-0.000448738	-2.50083e-05
60	0	0	0	0	0	0	-1.05189e-05	0			60	-3.97446e-06	-2.00401e-06	-3.68295e-06	-6.40182e-05	-1.79764e-06	-2.17892e-05	-1.67677e-05	-2.2518e-06			60	-8.58201e-06	-3.7399e-06	-9.69034e-06	-0.000112547	-4.05674e-06	-2.31982e-05	-8.5788e-05	-4.77862e-06
61	0	0	0	0	0	0	-2.01003e-06	0			61	-7.59402e-07	-3.82908e-07	-7.03706e-07	-1.22334e-05	-3.43479e-07	-4.1634e-06	-3.20411e-06	-4.30255e-07			61	-1.63977e-06	-7.14588e-07	-1.85155e-06	-2.1507e-05	-7.75129e-07	-4.43264e-06	-1.63932e-05	-9.13059e-07
62	0	0	0	0	0	0	-3.84063e-07	0			62	-1.45098e-07	-7.3162e-08	-1.34457e-07	-2.33747e-06	-6.56285e-08	-7.95505e-07	-6.12218e-07	-8.22089e-08			62	-3.13308e-07	-1.36536e-07	-3.53774e-07	-4.10943e-06	-1.48104e-07	-8.46949e-07	-3.1323e-06	-1.74458e-07
63	0	0	0	0	0	0	-7.33828e-08	0			63	-2.77235e-08	-1.3979e-08	-2.56905e-08	-4.46619e-07	-1.25396e-08	-1.51997e-07	-1.16976e-07	-1.57076e-08			63	-5.98631e-08	-2.60878e-08	-6.75952e-08	-7.85187e-07	-2.82982e-08	-1.61827e-07	-5.9849e-07	-3.33337e-08
64	0	0	0	0	0	0	-1.40212e-08	0			64	-5.29707e-09	-2.67096e-09	-4.90864e-09	-8.53351e-08	-2.39594e-09	-2.9042e-08	-2.23506e-08	-3.00125e-09			64	-1.14379e-08	-4.98457e-09	-1.29153e-08	-1.50025e-07	-5.40693e-09	-3.09201e-08	-1.14353e-07	-6.36906e-09
65	0	0	0	0	0	0	-2.67903e-09	0			65	-1.0121e-09	-5.10338e-10	-9.37887e-10	-1.63049e-08	-4.57791e-10	-5.54904e-09	-4.27052e-09	-5.73447e-10			65	-2.18543e-09	-9.5241e-10	-2.46772e-09	-2.86651e-08	-1.0331e-09	-5.90788e-09	-2.18494e-08	-1.21694e-09
66	0	0	0	0	0	0	-5.1188e-10	0			66	-1.9338e-10	-9.75098e-11	-1.79201e-10	-3.11536e-09	-8.747e-11	-1.06025e-09	-8.15965e-10	-1.09568e-10			66	-4.1758e-10	-1.81981e-10	-4.7148e-10	-5.47704e-09	-1.97399e-10	-1.12882e-09	-4.17473e-09	-2.32531e-10
67	0	0	0	0	0	0	-9.78045e-11	0			67	-3.69487e-11	-1.86311e-11	-3.42397e-11	-5.95247e-10	-1.67129e-11	-2.02582e-10	-1.55906e-10	-2.09352e-11			67	-7.64036e-11	-3.47664e-11	-9.00742e-11	-1.04649e-09	-3.77267e-11	-2.1571e-10	-7.97671e-10	-4.4436e-11
68	0	0	0	0	0	0	-1.86874e-11	0			68	-7.05971e-12	-3.55983e-12	-6.54212e-12	-1.13733e-10	-3.19332e-12	-3.87073e-11	-2.97888e-11	-4.00008e-12			68	-1.45742e-11	-6.35739e-12	-1.72093e-11	-1.99989e-10	-6.89498e-12	-3.94785e-11	-1.52406e-10	-8.14093e-12
69	0	0	0	0	0	0	-3.5706e-12	0			69	-1.34888e-12	-6.80174e-13	-1.24999e-12	-2.17309e-11	-6.10147e-13	-7.39578e-12	-5.69173e-12	-7.64293e-13			69	-2.76903e-12	0	-3.15028e-12	-3.65596e-11	-1.32919e-12	-7.56542e-12	-2.79075e-11	0
70	0	0	0	0	0	0	-6.82231e-13	0			70	-2.57728e-13	-1.2996e-13	-2.38835e-13	-4.15209e-12	-1.1658e-13	-1.41311e-12	-1.08752e-12	-1.46033e-13			70	0	0	0	-6.95932e-12	0	0	-5.34131e-12	0
71	0	0	0	0	0	0	-1.30353e-13	0			71	-4.92436e-14	-2.48314e-14	-4.56338e-14	-7.93335e-13	-2.2275e-14	-2.70002e-13	-2.07791e-13	-2.79025e-14			71	0	0	0	0	0	0	0	0
72	0	0	0	0	0	0	-2.49065e-14	0			72	-9.40886e-15	-4.74452e-15	-8.71919e-15	-1.51582e-13	-4.25607e-15	-5.15892e-14	-3.97024e-14	-5.33132e-15			72	0	0	0	0	0	0	0	0
73	0	0	0	0	0	0	-4.75888e-15	0			73	-1.79773e-15	-9.06531e-16	-1.66596e-15	-2.89625e-14	-8.13206e-16	-9.85712e-15	-7.58592e-15	-1.01865e-15			73	0	0	0	0	0	0	0	0
74	0	0	0	0	0	0	-9.09275e-16	0			74	-3.43489e-16	-1.7321e-16	-3.18314e-16	-5.53384e-15	-1.55379e-16	-1.8834e-15	-1.44944e-15	-1.94634e-16			74	0	0	0	0	0	0	0	0
75	0	0	0	0	0	0	-1.73735e-16	0			75	-6.56296e-17	-3.30951e-17	-6.08197e-17	-1.05734e-15	-2.96882e-17	-3.5986e-16	-2.76943e-16	-3.71886e-17			75	0	0	0	0	0	0	0	0
76	0	0	0	0	0	0	-3.31954e-17	0			76	-1.25397e-17	-6.32345e-18	-1.16207e-17	-2.02025e-16	-5.67252e-18	-6.87582e-17	-5.29153e-17	-7.10561e-18			76	0	0	0	0	0	0	0	0
77	0	0	0	0	0	0	-6.34261e-18	0			77	-2.39594e-18	-1.20822e-18	-2.22036e-18	-3.86008e-17	-1.08385e-18	-1.31376e-17	-1.01105e-17	-1.35767e-18			77	0	0	0	0	0	0	0	0
78	0	0	0	0	0	0	-1.21188e-18	0			78	-4.57786e-19	-2.30853e-19	-4.24241e-19	-7.3754e-18	-2.0709e-19	-2.5102e-18	-1.9318e-18	-2.59409e-19			78	0	0	0	0	0	0	0	0
79	0	0	0	0	0	0	-2.31553e-19	0			79	-8.74682e-20	-4.41089e-20	-8.10592e-20	-1.40921e-18	-3.95686e-20	-4.79622e-19	-3.69108e-19	-4.95651e-20			79	0	0	0	0	0	0	0	0
80	0	0	0	0	0	0	-4.42427e-20	0			80	-1.67124e-20	-8.42785e-21	-1.54879e-20	-2.69256e-19	-7.56036e-21	-9.16412e-20	-7.05253e-20	-9.47039e-21			80	0	0	0	0	0	0	0	0
81	0	0	0	0	0	0	-8.45341e-21	0			81	-3.1932e-21	-1.6103e-21	-2.95924e-21	-5.14464e-20	-1.44455e-21	-1.75098e-20	-1.34752e-20	-1.8095e-21			81	0	0	0	0	0	0	0	0
82	0	0	0	0	0	0	-1.61519e-21	0			82	-6.10117e-22	-3.07679e-22	-5.65419e-22	-9.82981e-21	-2.7601e-22	-3.3456e-21	-2.5747e-21	-3.45741e-22			82	0	0	0	0	0	0	0	0
83	0	0	0	0	0	0	-3.08613e-22	0			83	-1.16574e-22	-5.8788e-23	-1.08034e-22	-1.87817e-21	-5.27372e-23	-6.39242e-22	-4.91946e-22	-6.60606e-23			83	0	0	0	0	0	0	0	0
84	0	0	0	0	0	0	-5.89665e-23	0			84	-2.22735e-23	-1.12326e-23	-2.06419e-23	-3.5886e-22	-1.00765e-23	-1.2214e-22	-9.39959e-23	-1.26222e-23			84	0	0	0	0	0	0	0	0
85	0	0	0	0	0	0	-1.12667e-23	0			85	-4.25575e-24	-2.1462e-24	-3.94401e-24	-6.85669e-23	-1.92531e-24	-2.33372e-23	-1.79597e-23	-2.41171e-24			85	0	0	0	0	0	0	0	0
86	0	0	0	0	0	0	-2.15272e-24	0			86	-8.13137e-25	-4.10072e-25	-7.53577e-25	-1.3101e-23	-3.67868e-25	-4.45902e-24	-3.43155e-24	-4.60805e-25			86	0	0	0	0	0	0	0	0
87	0	0	0	0	0	0	-4.11318e-25	0			87	-1.55364e-25	-7.83521e-26	-1.43985e-25	-2.50319e-24	-7.02884e-26	-8.51984e-25	-6.55664e-25	-8.80459e-26			87	0	0	0	0	0	0	0	0
88	0	0	0	0	0	0	-7.85903e-26	0			88	-2.96851e-26	-1.49707e-26	-2.7511e-26	-4.78282e-25	-1.343e-26	-1.62788e-25	-1.25277e-25	-1.68229e-26			88	0	0	0	0	0	0	0	0
89	0	0	0	0	0	0	-1.50162e-26	0			89	-5.67187e-27	-2.86043e-27	-5.25649e-27	-9.13848e-26	-2.56606e-27	-3.11039e-26	-2.39367e-26	-3.21434e-27			89	0	0	0	0	0	0	0	0
90	0	0	0	0	0	0	-2.86913e-27	0			90	-1.08371e-27	-5.46541e-28	-1.00435e-27	-1.74608e-26	-4.90296e-28	-5.943e-27	-4.57356e-27	-6.14163e-28			90	0	0	0	0	0	0	0	0
91	0	0	0	0	0	0	-5.48203e-28	0			91	-2.07063e-28	-1.04427e-28	-1.919e-28	-3.33621e-27	-9.36807e-29	-1.13553e-27	-8.73867e-28	-1.17348e-28			91	0	0	0	0	0	0	0	0
92	0	0	0	0	0	0	-1.04745e-28	0			92	-3.9563e-29	-1.99528e-29	-3.66661e-29	-6.37446e-28	-1.78995e-29	-2.16965e-28	-1.66969e-28	-2.24216e-29			92	0	0	0	0	0	0	0	0
93	0	0	0	0	0	0	-2.00135e-29	0			93	-7.55922e-30	-3.81236e-30	-7.00573e-30	-1.21796e-28	-3.42006e-30	-4.14553e-29	-3.19027e-29	-4.28409e-30			93	0	0	0	0	0	0	0	0
94	0	0	0	0	0	0	-3.82397e-30	0			94	-1.44432e-30	-7.28425e-31	-1.33858e-30	-2.32714e-29	-6.53469e-31	-7.92085e-30	-6.09563e-30	-8.18559e-31			94	0	0	0	0	0	0	0	0
95	0	0	0	0	0	0	-7.30644e-31	0			95	-2.75964e-31	-1.3918e-31	-2.5576e-31	-4.44645e-30	-1.24858e-31	-1.51343e-30	-1.16469e-30	-1.56402e-31			95	0	0	0	0	0	0	0	0
96	-1	-0.671597	-1	-1	-0.662108	-1	-1	-0.825367			96	-1	-0.918709	-1	-1	-0.905729	-1	-1	-1			96	-0.140532	-0.114709	-0.140471	-0.142888	-0.113509	-0.140325	-0.142588	-0.128597
97	-0.985235	-0.569642	-0.95972	-1	-0.55224	-1	-1	-0.692576			97	-1	-0.784744	-1	-1	-0.759656	-1	-1	-0.953471			97	-0.138921	-0.106923	-0.137552	-0.142887	-0.105278	-0.139648	-0.142588	-0.118303
98	-0.762732	-0.441311	-0.726952	-1	-0.417631	-0.845566	-1	-0.528128			98	-1	-0.614196	-1	-1	-0.578588	-1	-1	-0.733286			98	-0.125947	-0.0952731	-0.122912	-0.142887	-0.0927281	-0.131854	-0.142588	-0.104156
99	-0.51679	-0.29869	-0.479863	-0.997975	-0.274632	-0.650977	-0.734416	-0.350368			99	-0.734791	-0.42213	-0.675171	-1	-0.383616	-0.936089	-1	-0.492091			99	-0.105347	-0.0818083	-0.101405	-0.142823	-0.0790773	-0.117862	-0.126271	-0.0873733
100	-0.288018	-0.165357	-0.263495	-0.68092	-0.14961	-0.432852	-0.424025	-0.191214			100	-0.419318	-0.239657	-0.373458	-1	-0.210479	-0.647007	-0.632191	-0.272289			100	-0.0837453	-0.0690932	-0.0805309	-0.12475	-0.0660325	-0.0993109	-0.099569	-0.0721181
101	-0.125544	-0.0710256	-0.114618	-0.372746	-0.0641113	-0.221901	-0.197149	-0.0816737			101	-0.184226	-0.10373	-0.163219	-0.625848	-0.0906097	-0.361316	-0.296374	-0.116877			101	-0.0673344	-0.0499156	-0.0625079	-0.0987889	-0.0463209	-0.0795312	-0.076994	-0.0524312
102	-0.0406431	-0.0223892	-0.0373933	-0.152236	-0.0203712	-0.0830323	-0.0706232	-0.0257201			102	-0.0598188	-0.0327939	-0.0533817	-0.269391	-0.0288598	-0.139041	-0.106539	-0.0369001			102	-0.0449721	-0.0366766	-0.0423734	-0.0757946	-0.0351616	-0.063691	-0.0588083	-0.03778
103	-0.00949549	0	-0.00883642	-0.0464933	0	-0.0223536	-0.0185196	0			103	-0.013991	-0.00747115	-0.0126264	-0.0826272	-0.00663597	-0.0375521	-0.0279785	-0.00841913			103	-0.028769	-0.0140156	-0.030504	-0.0615441	-0.0146844	-0.0438937	-0.0401981	-0.0174444
104	0	0	0	-0.0105288	0	0	0	0			104	-0.00279686	-0.00148283	-0.00253216	-0.0187394	-0.00132011	-0.00787443	-0.00583603	-0.00167169			104	-0.00577687	-0.00279201	-0.006148	-0.0344072	-0.00293315	-0.0116866	-0.0159739	-0.00347702
105	0	0	0	0	0	0	0	0			105	-0.000539176	-0.000285445	-0.000488467	-0.00371891	-0.00025424	-0.00153335	-0.00113532	-0.000321827			105	-0.00111467	-0.000537861	-0.00118719	-0.00685378	-0.000565359	-0.00227968	-0.00311359	-0.000669899
106	0	0	0	0	0	0	0	0			106	-0.000103197	-5.46182e-05	-9.35032e-05	-0.000715875	-4.86516e-05	-0.000294055	-0.000217682	-6.15808e-05			106	-0.000213383	-0.000102931	-0.000227298	-0.00132032	-0.000108205	-0.000437331	-0.000597215	-0.000128202
107	0	0	0	0	0	0	0	0			107	-1.97242e-05	-1.04388e-05	-1.78719e-05	-0.000136978	-9.29855e-06	-5.62247e-05	-4.16202e-05	-1.17695e-05			107	-4.07858e-05	-1.9673e-05	-4.34468e-05	-0.00025267	-2.06813e-05	-8.36252e-05	-0.000114194	-2.45032e-05
108	0	0	0	0	0	0	0	0			108	-3.76894e-06	-1.99464e-06	-3.41502e-06	-2.61795e-05	-1.77677e-06	-1.07443e-05	-7.95339e-06	-2.24893e-06			108	-7.79347e-06	-3.75914e-06	-8.302e-06	-4.82921e-05	-3.95182e-06	-1.59806e-05	-2.18222e-05	-4.6821e-06
109	0	0	0	0	0	0	0	0			109	-7.2014e-07	-3.8112e-07	-6.52517e-07	-5.00238e-06	-3.39491e-07	-2.05298e-06	-1.51969e-06	-4.29707e-07			109	-1.48912e-06	-7.18267e-07	-1.58629e-06	-9.22771e-06	-7.55083e-07	-3.05351e-06	-4.16968e-06	-8.94621e-07
110	0	0	0	0	0	0	0	0			110	-1.37597e-07	-7.28208e-08	-1.24677e-07	-9.55814e-07	-6.48667e-08	-3.92265e-07	-2.90369e-07	-8.21045e-08			110	-2.84526e-07	-1.3724e-07	-3.03093e-07	-1.76316e-06	-1.44274e-07	-5.83439e-07	-7.96704e-07	-1.70936e-07
111	0	0	0	0	0	0	0	0			111	-2.62907e-08	-1.39139e-08	-2.3822e-08	-1.82628e-07	-1.23941e-08	-7.49502e-08	-5.54808e-08	-1.56877e-08			111	-5.43643e-08	-2.62224e-08	-5.79119e-08	-3.36887e-07	-2.75664e-08	-1.11478e-07	-1.52227e-07	-3.26608e-08
112	0	0	0	0	0	0	0	0			112	-5.02336e-09	-2.65853e-09	-4.55168e-09	-3.48947e-08	-2.36813e-09	-1.43208e-08	-1.06007e-08	-2.99746e-09			112	-1.03874e-08	-5.01033e-09	-1.10652e-08	-6.43691e-08	-5.26711e-09	-2.13002e-08	-2.90859e-08	-6.24052e-09
113	0	0	0	0	0	0	0	0			113	-9.59813e-10	-5.07965e-10	-8.69689e-10	-6.66733e-09	-4.52479e-10	-2.73628e-09	-2.02548e-09	-5.72727e-10			113	-1.98474e-09	-9.57335e-10	-2.11425e-09	-1.2299e-08	-1.00637e-09	-4.06986e-09	-5.55744e-09	-1.19238e-09
114	0	0	0	0	0	0	0	0			114	-1.83391e-10	-9.7057e-11	-1.66172e-10	-1.27393e-09	-8.64551e-11	-5.22821e-10	-3.87008e-10	-1.09431e-10			114	-3.79216e-10	-1.82909e-10	-4.03964e-10	-2.34994e-09	-1.92301e-10	-7.77634e-10	-1.06184e-09	-2.27816e-10
115	0	0	0	0	0	0	0	0			115	-3.50405e-11	-1.85447e-11	-3.17504e-11	-2.43409e-10	-1.6519e-11	-9.98957e-11	-7.39457e-11	-2.0909e-11			115	-7.24393e-11	-3.49368e-11	-7.39398e-11	-4.48986e-10	-3.67509e-11	-1.48579e-10	-2.0292e-10	-4.17064e-11
116	0	0	0	0	0	0	0	0			116	-6.69519e-12	-3.54334e-12	-6.06656e-12	-4.65082e-11	-3.15628e-12	-1.90871e-11	-1.41288e-11	-3.9951e-12			116	-1.3235e-11	-6.41085e-12	-1.41379e-11	-8.21686e-11	-6.74349e-12	-2.71986e-11	-3.70969e-11	-7.98031e-12
117	0	0	0	0	0	0	0	0			117	-1.27925e-12	-6.77026e-13	-1.15914e-12	-8.88633e-12	-6.03069e-13	-3.64698e-12	-2.69959e-12	-7.63345e-13			117	-2.53238e-12	0	-2.70827e-12	-1.57151e-11	-1.27473e-12	-5.21125e-12	-7.07005e-12	0
118	0	0	0	0	0	0	0	0			118	-2.44426e-13	-1.2936e-13	-2.21476e-13	-1.69791e-12	-1.15228e-13	-6.9683e-13	-5.15811e-13	-1.45853e-13			118	0	0	0	0	0	0	0	0
119	0	0	0	0	0	0	0	0			119	-4.67024e-14	-2.47167e-14	-4.23175e-14	-3.2442e-13	-2.20167e-14	-1.33144e-13	-9.85559e-14	-2.78681e-14			119	0	0	0	0	0	0	0	0
120	0	0	0	0	0	0	0	0			120	-8.92342e-15	-4.72263e-15	-8.08561e-15	-6.19869e-14	-4.20672e-15	-2.54398e-14	-1.88311e-14	-5.32477e-15			120	0	0	0	0	0	0	0	0
121	0	0	0	0	0	0	0	0			121	-1.705e-15	-9.02354e-16	-1.54492e-15	-1.18438e-14	-8.03778e-16	-4.86079e-15	-3.59806e-15	-1.01741e-15			121	0	0	0	0	0	0	0	0
122	0	0	0	0	0	0	0	0			122	-3.25773e-16	-1.72413e-16	-2.95188e-16	-2.263e-15	-1.53578e-16	-9.28754e-16	-6.8748e-16	-1.94396e-16			122	0	0	0	0	0	0	0	0
123	0	0	0	0	0	0	0	0			123	-6.22454e-17	-3.2943e-17	-5.64016e-17	-4.32392e-16	-2.93441e-17	-1.77457e-16	-1.31357e-16	-3.71434e-17			123	0	0	0	0	0	0	0	0
124	0	0	0	0	0	0	0	0			124	-1.18932e-17	-6.29442e-18	-1.07767e-17	-8.26172e-17	-5.60677e-18	-3.39068e-17	-2.50984e-17	-7.097e-18			124	0	0	0	0	0	0	0	0
125	0	0	0	0	0	0	0	0			125	-2.27244e-18	-1.20268e-18	-2.0591e-18	-1.57857e-17	-1.07128e-18	-6.47859e-18	-4.79554e-18	-1.35603e-18			125	0	0	0	0	0	0	0	0
126	0	0	0	0	0	0	0	0			126	-4.34194e-19	-2.29795e-19	-3.93432e-19	-3.01617e-18	-2.0469e-19	-1.23787e-18	-9.16284e-19	-2.59096e-19			126	0	0	0	0	0	0	0	0
127	0	0	0	0	0	0	0	0			127	-8.29613e-20	-4.3907e-20	-7.5173e-20	-5.763e-19	-3.91101e-20	-2.3652e-19	-1.75074e-19	-4.95056e-20			127	0	0	0	0	0	0	0	0
128	0	0	0	0	0	0	0	0			128	-1.58514e-20	-8.38932e-21	-1.43633e-20	-1.10114e-19	-7.47277e-21	-4.51919e-20	-3.34515e-20	-9.45906e-21			128	0	0	0	0	0	0	0	0
129	0	0	0	0	0	0	0	0			129	-3.02873e-21	-1.60295e-21	-2.7444e-21	-2.10394e-20	-1.42782e-21	-8.63484e-21	-6.39157e-21	-1.80735e-21			129	0	0	0	0	0	0	0	0
130	0	0	0	0	0	0	0	0			130	-5.78698e-22	-3.06276e-22	-5.24373e-22	-4.02e-21	-2.72814e-22	-1.64986e-21	-1.22124e-21	-3.4533e-22			130	0	0	0	0	0	0	0	0
131	0	0	0	0	0	0	0	0			131	-1.10572e-22	-5.85202e-23	-1.00192e-22	-7.68102e-22	-5.21264e-23	-3.1524e-22	-2.33342e-22	-6.59824e-23			131	0	0	0	0	0	0	0	0
132	0	0	0	0	0	0	0	0			132	-2.11269e-23	-1.11815e-23	-1.91437e-23	-1.46761e-22	-9.95979e-24	-6.0233e-23	-4.45846e-23	-1.26073e-23			132	0	0	0	0	0	0	0	0
133	0	0	0	0	0	0	0	0			133	-4.03672e-24	-2.13644e-24	-3.65778e-24	-2.80417e-23	-1.90302e-24	-1.15087e-23	-8.51879e-24	-2.40888e-24			133	0	0	0	0	0	0	0	0
134	0	0	0	0	0	0	0	0			134	-7.71295e-25	-4.0821e-25	-6.98893e-25	-5.35792e-24	-3.63609e-25	-2.19898e-24	-1.62768e-24	-4.60265e-25			134	0	0	0	0	0	0	0	0
135	0	0	0	0	0	0	0	0			135	-1.47371e-25	-7.79968e-26	-1.33538e-25	-1.02374e-24	-6.94747e-26	-4.2016e-25	-3.11002e-25	-8.79431e-26			135	0	0	0	0	0	0	0	0
136	0	0	0	0	0	0	0	0			136	-2.81582e-26	-1.49029e-26	-2.5515e-26	-1.95606e-25	-1.32745e-26	-8.02802e-26	-5.94231e-26	-1.68033e-26			136	0	0	0	0	0	0	0	0
137	0	0	0	0	0	0	0	0			137	-5.38018e-27	-2.84749e-27	-4.87516e-27	-3.73744e-26	-2.53636e-27	-1.53392e-26	-1.1354e-26	-3.21062e-27			137	0	0	0	0	0	0	0	0
138	0	0	0	0	0	0	0	0			138	-1.02799e-27	-5.44071e-28	-9.31497e-28	-7.14113e-27	-4.84622e-28	-2.93086e-27	-2.1694e-27	-6.13454e-28			138	0	0	0	0	0	0	0	0
139	0	0	0	0	0	0	0	0			139	-1.96418e-28	-1.03956e-28	-1.77981e-28	-1.36446e-27	-9.25967e-29	-5.60001e-28	-4.14508e-28	-1.17213e-28			139	0	0	0	0	0	0	0	0
140	0	0	0	0	0	0	0	0			140	-3.75295e-29	-1.98628e-29	-3.40069e-29	-2.60707e-28	-1.76924e-29	-1.07e-28	-7.92e-29	-2.23959e-29			140	0	0	0	0	0	0	0	0
141	0	0	0	0	0	0	0	0			141	-7.17076e-30	-3.79519e-30	-6.4977e-30	-4.98132e-29	-3.38049e-30	-2.04444e-29	-1.51327e-29	-4.27919e-30			141	0	0	0	0	0	0	0	0
142	0	0	0	0	0	0	0	0			142	-1.37011e-30	-7.25148e-31	-1.24152e-30	-9.51781e-30	-6.4591e-31	-3.90633e-30	-2.89141e-30	-8.17627e-31			142	0	0	0	0	0	0	0	0
143	0	0	0	0	0	0	0	0			143	-2.61788e-31	-1.38554e-31	-2.37217e-31	-1.81857e-30	-1.23414e-31	-7.46384e-31	-5.52463e-31	-1.56224e-31			143	0	0	0	0	0	0	0	0
144	-1	-0.671597	-1	-1	-0.662108	-1	-1	-0.825367			144	-1	-0.918709	-1	-1	-0.905729	-1	-1	-1			144	-0.140532	-0.114697	-0.140471	-0.142887	-0.113508	-0.140325	-0.142588	-0.128597
145	-0.984323	-0.569189	-0.960009	-1	-0.552661	-0.981526	-1	-0.693405			145	-1	-0.784064	-1	-1	-0.76035	-1	-1	-0.954718			145	-0.138879	-0.106879	-0.137577	-0.142887	-0.105322	-0.138647	-0.142588	-0.118384
146	-0.761185	-0.440445	-0.727408	-1	-0.418285	-0.801923	-1	-0.529639			146	-1	-0.612856	-1	-1	-0.579789	-1	-1	-0.735685			146	-0.125801	-0.0951788	-0.122955	-0.142887	-0.0928127	-0.128987	-0.142549	-0.104309
147	-0.514773	-0.297672	-0.479598	-0.897386	-0.275053	-0.58809	-0.711187	-0.351974			147	-0.729574	-0.420455	-0.673788	-1	-0.384748	-0.838854	-1	-0.4949			147	-0.105124	-0.0816913	-0.101381	-0.137815	-0.0791563	-0.111856	-0.124406	-0.0875692
148	-0.286069	-0.164638	-0.262121	-0.569913	-0.149518	-0.364925	-0.399964	-0.192124			148	-0.414862	-0.238264	-0.371185	-0.853105	-0.210786	-0.537853	-0.584122	-0.27427			148	-0.0834848	-0.0689949	-0.0804293	-0.114182	-0.0662267	-0.0918127	-0.0968654	-0.0722588
149	-0.12413	-0.0707069	-0.1129	-0.282176	-0.063766	-0.173522	-0.177997	-0.0819522			149	-0.181372	-0.103086	-0.160631	-0.447893	-0.0903125	-0.270044	-0.261742	-0.117577			149	-0.0670523	-0.0497397	-0.0616837	-0.0877841	-0.04639	-0.0734125	-0.0748844	-0.052662
150	-0.039869	-0.0222999	-0.0361487	-0.105636	-0.0200778	-0.0616682	-0.0594969	-0.0257168			150	-0.058425	-0.0326057	-0.0515584	-0.169241	-0.0285048	-0.0964676	-0.0877574	-0.0369916			150	-0.0443339	-0.0365989	-0.0418598	-0.0684783	-0.0351422	-0.0543527	-0.0526977	-0.0378542
151	-0.00923617	0	-0.0083748	-0.0287784	0	-0.015721	-0.0143408	0			151	-0.0135495	-0.0074326	-0.0119557	-0.0462192	-0.00650327	-0.0246423	-0.0211776	-0.00841296			151	-0.0272371	-0.0140704	-0.0270069	-0.0470624	-0.0139822	-0.0378399	-0.0376217	-0.0170819
152	0	0	0	0	0	0	0	0			152	-0.00270198	-0.0014754	-0.0023842	-0.00976438	-0.0012912	-0.00505869	-0.00427371	-0.00166913			152	-0.00545449	-0.00280341	-0.00540916	-0.0189538	-0.00278684	-0.00894152	-0.00964203	-0.0034017
153	0	0	0	0	0	0	0	0			153	-0.000520629	-0.000284022	-0.0004594	-0.00190467	-0.000248574	-0.000980591	-0.000825484	-0.000321283			153	-0.00105189	-0.000540076	-0.00104318	-0.00370487	-0.000536922	-0.00173569	-0.0018645	-0.000655269
154	0	0	0	0	0	0	0	0			154	-9.96375e-05	-5.43463e-05	-8.79199e-05	-0.000365388	-4.75637e-05	-0.000187883	-0.000158055	-6.14747e-05			154	-0.000201343	-0.000103356	-0.000199678	-0.000711024	-0.000102754	-0.000332654	-0.000357074	-0.000125398
155	0	0	0	0	0	0	0	0			155	-1.90436e-05	-1.03868e-05	-1.68041e-05	-6.98684e-05	-9.09051e-06	-3.5918e-05	-3.02117e-05	-1.17492e-05			155	-3.84837e-05	-1.97542e-05	-3.81655e-05	-0.000135971	-1.96391e-05	-6.35975e-05	-6.82563e-05	-2.39671e-05
156	0	0	0	0	0	0	0	0			156	-3.63888e-06	-1.98472e-06	-3.21095e-06	-1.33518e-05	-1.73702e-06	-6.86357e-06	-5.77299e-06	-2.24504e-06			156	-7.35357e-06	-3.77466e-06	-7.29278e-06	-2.59842e-05	-3.75266e-06	-1.2153e-05	-1.30428e-05	-4.57966e-06
157	0	0	0	0	0	0	0	0			157	-6.9529e-07	-3.79225e-07	-6.13525e-07	-2.5512e-06	-3.31895e-07	-1.31145e-06	-1.10306e-06	-4.28964e-07			157	-1.40506e-06	-7.21235e-07	-1.39345e-06	-4.96497e-06	-7.17029e-07	-2.32212e-06	-2.49214e-06	-8.75046e-07
158	0	0	0	0	0	0	0	0			158	-1.32849e-07	-7.24589e-08	-1.17227e-07	-4.87462e-07	-6.34153e-08	-2.5058e-07	-2.10763e-07	-8.19626e-08			158	-2.68466e-07	-1.37807e-07	-2.66248e-07	-9.48666e-07	-1.37003e-07	-4.4369e-07	-4.76175e-07	-1.67196e-07
159	0	0	0	0	0	0	0	0			159	-2.53835e-08	-1.38448e-08	-2.23986e-08	-9.31397e-08	-1.21168e-08	-4.78785e-08	-4.02706e-08	-1.56606e-08			159	-5.12959e-08	-2.63308e-08	-5.08722e-08	-1.81262e-07	-2.61772e-08	-8.47761e-08	-9.09828e-08	-3.19462e-08
160	0	0	0	0	0	0	0	0			160	-4.85004e-09	-2.64532e-09	-4.27971e-09	-1.77963e-08	-2.31515e-09	-9.14816e-09	-7.6945e-09	-2.99228e-09			160	-9.80114e-09	-5.03106e-09	-9.72015e-09	-3.46339e-08	-5.00166e-09	-1.61982e-08	-1.73841e-08	-6.10397e-09
161	0	0	0	0	0	0	0	0			161	-9.26697e-10	-5.05443e-10	-8.17726e-10	-3.40034e-09	-4.42356e-10	-1.74794e-09	-1.47019e-09	-5.71737e-10			161	-1.87273e-09	-9.61292e-10	-1.85724e-09	-6.61755e-09	-9.55677e-10	-3.09498e-09	-3.3216e-09	-1.16631e-09
162	0	0	0	0	0	0	0	0			162	-1.77064e-10	-9.65752e-11	-1.56243e-10	-6.49705e-10	-8.4521e-11	-3.3398e-10	-2.8091e-10	-1.09242e-10			162	-3.57834e-10	-1.83679e-10	-3.54866e-10	-1.26446e-09	-1.82613e-10	-5.91382e-10	-6.34661e-10	-2.2283e-10
163	0	0	0	0	0	0	0	0			163	-3.38316e-11	-1.84527e-11	-2.98535e-11	-1.24139e-10	-1.61494e-11	-6.38137e-11	-5.36735e-11	-2.08729e-11			163	-6.83522e-11	-3.50833e-11	-6.78202e-11	-2.41581e-10	-3.48993e-11	-1.13022e-10	-1.16139e-10	-4.07752e-11
164	0	0	0	0	0	0	0	0			164	-6.46421e-12	-3.52576e-12	-5.70411e-12	-2.37194e-11	-3.08567e-12	-1.21929e-11	-1.02554e-11	-3.9882e-12			164	-1.24887e-11	-6.43005e-12	-1.24248e-11	-4.80705e-11	-6.37547e-12	-2.06974e-11	-2.22118e-11	-7.77353e-12
165	0	0	0	0	0	0	0	0			165	-1.23512e-12	-6.73668e-13	-1.08989e-12	-4.53208e-12	-5.89579e-13	-2.3297e-12	-1.9595e-12	-7.62026e-13			165	-2.37806e-12	0	-2.36542e-12	-8.47732e-12	0	-3.92999e-12	-4.23664e-12	0
166	0	0	0	0	0	0	0	0			166	-2.35994e-13	-1.28718e-13	-2.08245e-13	-8.65947e-13	-1.12651e-13	-4.45137e-13	-3.74402e-13	-1.45601e-13			166	0	0	0	0	0	0	0	0
167	0	0	0	0	0	0	0	0			167	-4.50914e-14	-2.45942e-14	-3.97895e-14	-1.65457e-13	-2.15242e-14	-8.50526e-14	-7.15371e-14	-2.782e-14			167	0	0	0	0	0	0	0	0
168	0	0	0	0	0	0	0	0			168	-8.61562e-15	-4.69923e-15	-7.6026e-15	-3.16139e-14	-4.11263e-15	-1.6251e-14	-1.36686e-14	-5.31558e-15			168	0	0	0	0	0	0	0	0
169	0	0	0	0	0	0	0	0			169	-1.64619e-15	-8.97884e-16	-1.45263e-15	-6.04049e-15	-7.85801e-16	-3.10509e-15	-2.61166e-15	-1.01565e-15			169	0	0	0	0	0	0	0	0
170	0	0	0	0	0	0	0	0			170	-3.14537e-16	-1.71559e-16	-2.77555e-16	-1.15416e-15	-1.50143e-16	-5.9329e-16	-4.99011e-16	-1.94061e-16			170	0	0	0	0	0	0	0	0
171	0	0	0	0	0	0	0	0			171	-6.00986e-17	-3.27798e-17	-5.30326e-17	-2.20526e-16	-2.86878e-17	-1.1336e-16	-9.53462e-17	-3.70792e-17			171	0	0	0	0	0	0	0	0
172	0	0	0	0	0	0	0	0			172	-1.14831e-17	-6.26326e-18	-1.0133e-17	-4.2136e-17	-5.48138e-18	-2.16598e-17	-1.82178e-17	-7.08475e-18			172	0	0	0	0	0	0	0	0
173	0	0	0	0	0	0	0	0			173	-2.19407e-18	-1.19672e-18	-1.93611e-18	-8.05096e-18	-1.04733e-18	-4.13854e-18	-3.48088e-18	-1.35369e-18			173	0	0	0	0	0	0	0	0
174	0	0	0	0	0	0	0	0			174	-4.19221e-19	-2.28658e-19	-3.69933e-19	-1.5383e-18	-2.00113e-19	-7.90753e-19	-6.65093e-19	-2.58649e-19			174	0	0	0	0	0	0	0	0
175	0	0	0	0	0	0	0	0			175	-8.01005e-20	-4.36899e-20	-7.06833e-20	-2.93924e-19	-3.82356e-20	-1.51089e-19	-1.27079e-19	-4.94202e-20			175	0	0	0	0	0	0	0	0
176	0	0	0	0	0	0	0	0			176	-1.53048e-20	-8.34784e-21	-1.35055e-20	-5.61602e-20	-7.30568e-21	-2.88687e-20	-2.42811e-20	-9.44274e-21			176	0	0	0	0	0	0	0	0
177	0	0	0	0	0	0	0	0			177	-2.92429e-21	-1.59503e-21	-2.5805e-21	-1.07306e-20	-1.3959e-21	-5.51596e-21	-4.63939e-21	-1.80423e-21			177	0	0	0	0	0	0	0	0
178	0	0	0	0	0	0	0	0			178	-5.58745e-22	-3.04762e-22	-4.93057e-22	-2.05029e-21	-2.66714e-22	-1.05394e-21	-8.86449e-22	-3.44735e-22			178	0	0	0	0	0	0	0	0
179	0	0	0	0	0	0	0	0			179	-1.06759e-22	-5.82311e-23	-9.42087e-23	-3.91751e-22	-5.0961e-23	-2.01376e-22	-1.69374e-22	-6.58686e-23			179	0	0	0	0	0	0	0	0
180	0	0	0	0	0	0	0	0			180	-2.03985e-23	-1.11262e-23	-1.80005e-23	-7.48521e-23	-9.73712e-24	-3.8477e-23	-3.23623e-23	-1.25855e-23			180	0	0	0	0	0	0	0	0
181	0	0	0	0	0	0	0	0			181	-3.89755e-24	-2.12589e-24	-3.43936e-24	-1.4302e-23	-1.86047e-24	-7.35181e-24	-6.18348e-24	-2.40473e-24			181	0	0	0	0	0	0	0	0
182	0	0	0	0	0	0	0	0			182	-7.44705e-25	-4.06195e-25	-6.5716e-25	-2.7327e-24	-3.5548e-25	-1.40471e-24	-1.18148e-24	-4.59472e-25			182	0	0	0	0	0	0	0	0
183	0	0	0	0	0	0	0	0			183	-1.42291e-25	-7.76119e-26	-1.25564e-25	-5.22138e-25	-6.79217e-26	-2.68399e-25	-2.25745e-25	-8.77915e-26			183	0	0	0	0	0	0	0	0
184	0	0	0	0	0	0	0	0			184	-2.71875e-26	-1.48293e-26	-2.39916e-26	-9.97652e-26	-1.29778e-26	-5.12831e-26	-4.31332e-26	-1.67744e-26			184	0	0	0	0	0	0	0	0
185	0	0	0	0	0	0	0	0			185	-5.19472e-27	-2.83345e-27	-4.58408e-27	-1.90622e-26	-2.47967e-27	-9.79868e-27	-8.24147e-27	-3.20508e-27			185	0	0	0	0	0	0	0	0
186	0	0	0	0	0	0	0	0			186	-9.92556e-28	-5.41388e-28	-8.75881e-28	-3.64222e-27	-4.7379e-28	-1.87224e-27	-1.5747e-27	-6.12397e-28			186	0	0	0	0	0	0	0	0
187	0	0	0	0	0	0	0	0			187	-1.89648e-28	-1.03443e-28	-1.67355e-28	-6.95921e-28	-9.05271e-29	-3.57729e-28	-3.00878e-28	-1.17011e-28			187	0	0	0	0	0	0	0	0
188	0	0	0	0	0	0	0	0			188	-3.6236e-29	-1.9765e-29	-3.19766e-29	-1.3297e-28	-1.7297e-29	-6.83514e-29	-5.74888e-29	-2.23573e-29			188	0	0	0	0	0	0	0	0
189	0	0	0	0	0	0	0	0			189	-6.92361e-30	-3.7765e-30	-6.10978e-30	-2.54067e-29	-3.30494e-30	-1.30599e-29	-1.09844e-29	-4.27182e-30			189	0	0	0	0	0	0	0	0
190	0	0	0	0	0	0	0	0			190	-1.3229e-30	-7.21577e-31	-1.1674e-30	-4.85447e-30	-6.31475e-31	-2.49537e-30	-2.09879e-30	-8.16219e-31			190	0	0	0	0	0	0	0	0
191	0	0	0	0	0	0	0	0			191	-2.52766e-31	-1.37872e-31	-2.23055e-31	-9.27546e-31	-1.20656e-31	-4.7679e-31	-4.01017e-31	-1.55955e-31			191	0	0	0	0	0	0	0	0
192	-1	-0.671597	-1	-1	-0.662108	-1	-1	-0.825367			192	-1	-0.918709	-1	-1	-0.905729	-1	-1	-1			192	-0.140532	-0.114685	-0.140471	-0.142887	-0.113508	-0.140325	-0.142588	-0.128597
193	-0.983447	-0.568763	-0.961189	-1	-0.55347	-0.965616	-1	-0.694343			193	-1	-0.783425	-1	-1	-0.761687	-1	-1	-0.956139			193	-0.138836	-0.106838	-0.137652	-0.142887	-0.105408	-0.13782	-0.142588	-0.118476
194	-0.75964	-0.439631	-0.729271	-1	-0.41955	-0.769304	-1	-0.531352			194	-1	-0.611597	-1	-1	-0.58211	-1	-1	-0.738412			194	-0.12566	-0.0950902	-0.12314	-0.142887	-0.0929764	-0.12631	-0.142448	-0.104483
195	-0.512848	-0.296717	-0.480512	-0.819481	-0.27588	-0.543936	-0.701096	-0.353801			195	-0.725245	-0.418883	-0.675776	-1	-0.386957	-0.770922	-0.995206	-0.4981			195	-0.104916	-0.0815816	-0.101563	-0.132889	-0.0793105	-0.107623	-0.123574	-0.0877924
196	-0.284396	-0.163964	-0.261144	-0.491322	-0.149357	-0.321792	-0.389353	-0.19316			196	-0.411214	-0.236962	-0.370682	-0.719184	-0.211408	-0.468151	-0.563753	-0.276545			196	-0.0832615	-0.0689029	-0.0804493	-0.10641	-0.0666007	-0.0869982	-0.0957156	-0.07242
197	-0.123055	-0.0704073	-0.111097	-0.228867	-0.0631172	-0.147045	-0.169625	-0.0822675			197	-0.179213	-0.102483	-0.158453	-0.346068	-0.0897624	-0.220272	-0.247151	-0.118383			197	-0.066297	-0.0495768	-0.0613879	-0.0811502	-0.0465267	-0.0699465	-0.0739753	-0.0529389
198	-0.0393378	-0.0222156	-0.034743	-0.0805278	-0.0195324	-0.0504376	-0.0548073	-0.0257144			198	-0.0574552	-0.0324289	-0.0496751	-0.122254	-0.0278456	-0.0758392	-0.0800872	-0.0371004			198	-0.043882	-0.0365274	-0.0415266	-0.0608907	-0.0351082	-0.0482925	-0.0503328	-0.0379464
199	-0.00906867	0	0	-0.0203919	0	-0.0124117	-0.0127597	0			199	-0.0132593	-0.00739632	-0.011277	-0.0310093	-0.00626609	-0.0186905	-0.0186651	-0.00840857			199	-0.0263742	-0.0141219	-0.0235743	-0.0407971	-0.0127736	-0.0353952	-0.0367431	-0.0166947
200	0	0	0	0	0	0	0	0			200	-0.00264048	-0.0014684	-0.00223656	-0.00635341	-0.00123995	-0.00379155	-0.00372737	-0.00166683			200	-0.00527364	-0.00281411	-0.00469287	-0.012894	-0.00253648	-0.00742405	-0.00772764	-0.00332141
201	0	0	0	0	0	0	0	0			201	-0.000508636	-0.000282683	-0.000430474	-0.00123107	-0.000238548	-0.00073314	-0.000718412	-0.000320784			201	-0.0010167	-0.000542156	-0.000903921	-0.00250198	-0.000488321	-0.00143725	-0.00149074	-0.000639677
202	0	0	0	0	0	0	0	0			202	-9.73372e-05	-5.40906e-05	-8.23665e-05	-0.000235857	-4.56395e-05	-0.000140403	-0.000137497	-6.13772e-05			202	-0.000194595	-0.000103755	-0.00017298	-0.000479479	-9.3439e-05	-0.000275312	-0.000285363	-0.00012241
203	0	0	0	0	0	0	0	0			203	-1.86038e-05	-1.0338e-05	-1.57421e-05	-4.50885e-05	-8.72255e-06	-2.68388e-05	-2.628e-05	-1.17304e-05			203	-3.71936e-05	-1.98305e-05	-3.30612e-05	-9.16663e-05	-1.78584e-05	-5.26295e-05	-5.45437e-05	-2.33956e-05
204	0	0	0	0	0	0	0	0			204	-3.55483e-06	-1.97539e-06	-3.008e-06	-8.61592e-06	-1.6667e-06	-5.12853e-06	-5.02165e-06	-2.24145e-06			204	-7.10703e-06	-3.78926e-06	-6.31739e-06	-1.75166e-05	-3.41238e-06	-1.00569e-05	-1.04224e-05	-4.47046e-06
205	0	0	0	0	0	0	0	0			205	-6.79229e-07	-3.77443e-07	-5.74746e-07	-1.64628e-06	-3.1846e-07	-9.79928e-07	-9.59501e-07	-4.28278e-07			205	-1.35796e-06	-7.24024e-07	-1.20708e-06	-3.34697e-06	-6.52011e-07	-1.92161e-06	-1.99144e-06	-8.54179e-07
206	0	0	0	0	0	0	0	0			206	-1.29781e-07	-7.21186e-08	-1.09817e-07	-3.14555e-07	-6.08482e-08	-1.87236e-07	-1.83333e-07	-8.18313e-08			206	-2.59466e-07	-1.3834e-07	-2.30638e-07	-6.39508e-07	-1.2458e-07	-3.67164e-07	-3.80506e-07	-1.63208e-07
207	0	0	0	0	0	0	0	0			207	-2.47972e-08	-1.37798e-08	-2.09829e-08	-6.01021e-08	-1.16263e-08	-3.57753e-08	-3.50295e-08	-1.56355e-08			207	-4.95761e-08	-2.64328e-08	-4.40682e-08	-1.22191e-07	-2.38035e-08	-7.01544e-08	-7.27037e-08	-3.11843e-08
208	0	0	0	0	0	0	0	0			208	-4.738e-09	-2.63291e-09	-4.00921e-09	-1.14837e-08	-2.22144e-09	-6.83561e-09	-6.69312e-09	-2.98748e-09			208	-9.47252e-09	-5.05053e-09	-8.42015e-09	-2.3347e-08	-4.54816e-09	-1.34044e-08	-1.38916e-08	-5.95839e-09
209	0	0	0	0	0	0	0	0			209	-9.0529e-10	-5.03072e-10	-7.66043e-10	-2.19419e-09	-4.2445e-10	-1.30609e-09	-1.27886e-09	-5.70818e-10			209	-1.8099e-09	-9.65022e-10	-1.60884e-09	-4.46095e-09	-8.69025e-10	-2.56118e-09	-2.65426e-09	-1.13848e-09
210	0	0	0	0	0	0	0	0			210	-1.72974e-10	-9.61225e-11	-1.46368e-10	-4.19245e-10	-8.10998e-11	-2.49555e-10	-2.44352e-10	-1.09066e-10			210	-3.45814e-10	-1.84371e-10	-3.07387e-10	-8.52339e-10	-1.66032e-10	-4.89353e-10	-5.0719e-10	-2.17539e-10
211	0	0	0	0	0	0	0	0			211	-3.30501e-11	-1.83662e-11	-2.79667e-11	-8.01051e-11	-1.54958e-11	-4.76825e-11	-4.66885e-11	-2.08393e-11			211	-6.60528e-11	-3.52221e-11	-5.87156e-11	-1.62825e-10	-3.03828e-11	-9.34864e-11	-9.68724e-11	-4.15525e-11
212	0	0	0	0	0	0	0	0			212	-6.31489e-12	-3.50925e-12	-5.34361e-12	-1.53057e-11	-2.96078e-12	-9.11073e-12	-8.92081e-12	-3.98177e-12			212	-1.20961e-11	-6.45089e-12	-1.07549e-11	-2.98007e-11	-5.80855e-12	-1.78635e-11	-1.77372e-11	-7.60087e-12
213	0	0	0	0	0	0	0	0			213	-1.20659e-12	-6.70515e-13	-1.02101e-12	-2.92446e-12	-5.65716e-13	-1.74079e-12	-1.7045e-12	-7.60796e-13			213	-2.32762e-12	0	0	-5.72921e-12	0	-3.2703e-12	-3.40053e-12	0
214	0	0	0	0	0	0	0	0			214	-2.30543e-13	-1.28116e-13	-1.95085e-13	-5.58776e-13	-1.08092e-13	-3.32615e-13	-3.25681e-13	-1.45365e-13			214	0	0	0	0	0	0	0	0
215	0	0	0	0	0	0	0	0			215	-4.40498e-14	-2.44792e-14	-3.7275e-14	-1.06765e-13	-2.06531e-14	-6.35529e-14	-6.2228e-14	-2.7775e-14			215	0	0	0	0	0	0	0	0
216	0	0	0	0	0	0	0	0			216	-8.4166e-15	-4.67726e-15	-7.12215e-15	-2.03997e-14	-3.94619e-15	-1.21431e-14	-1.18899e-14	-5.30697e-15			216	0	0	0	0	0	0	0	0
217	0	0	0	0	0	0	0	0			217	-1.60816e-15	-8.93688e-16	-1.36083e-15	-3.89777e-15	-7.53999e-16	-2.32019e-15	-2.27182e-15	-1.014e-15			217	0	0	0	0	0	0	0	0
218	0	0	0	0	0	0	0	0			218	-3.07271e-16	-1.70758e-16	-2.60015e-16	-7.44746e-16	-1.44067e-16	-4.4332e-16	-4.34078e-16	-1.93746e-16			218	0	0	0	0	0	0	0	0
219	0	0	0	0	0	0	0	0			219	-5.87103e-17	-3.26268e-17	-4.96813e-17	-1.42299e-16	-2.75268e-17	-8.47054e-17	-8.29395e-17	-3.7019e-17			219	0	0	0	0	0	0	0	0
220	0	0	0	0	0	0	0	0			220	-1.12178e-17	-6.23403e-18	-9.49264e-18	-2.7189e-17	-5.25956e-18	-1.61847e-17	-1.58473e-17	-7.07322e-18			220	0	0	0	0	0	0	0	0
221	0	0	0	0	0	0	0	0			221	-2.14338e-18	-1.19114e-18	-1.81377e-18	-5.19501e-18	-1.00494e-18	-3.09242e-18	-3.02795e-18	-1.35148e-18			221	0	0	0	0	0	0	0	0
222	0	0	0	0	0	0	0	0			222	-4.09536e-19	-2.27593e-19	-3.46557e-19	-9.9261e-19	-1.92015e-19	-5.90871e-19	-5.78553e-19	-2.58227e-19			222	0	0	0	0	0	0	0	0
223	0	0	0	0	0	0	0	0			223	-7.82501e-20	-4.34863e-20	-6.6217e-20	-1.89658e-19	-3.66883e-20	-1.12898e-19	-1.10544e-19	-4.93395e-20			223	0	0	0	0	0	0	0	0
224	0	0	0	0	0	0	0	0			224	-1.49513e-20	-8.30896e-21	-1.26521e-20	-3.6238e-20	-7.01005e-21	-2.15715e-20	-2.11218e-20	-9.42731e-21			224	0	0	0	0	0	0	0	0
225	0	0	0	0	0	0	0	0			225	-2.85674e-21	-1.5876e-21	-2.41745e-21	-6.92399e-21	-1.33941e-21	-4.12168e-21	-4.03576e-21	-1.80128e-21			225	0	0	0	0	0	0	0	0
226	0	0	0	0	0	0	0	0			226	-5.45837e-22	-3.03344e-22	-4.61904e-22	-1.32297e-21	-2.55922e-22	-7.87533e-22	-7.71114e-22	-3.4417e-22			226	0	0	0	0	0	0	0	0
227	0	0	0	0	0	0	0	0			227	-1.04293e-22	-5.79602e-23	-8.82562e-23	-2.52779e-22	-4.8899e-23	-1.50474e-22	-1.47337e-22	-6.57606e-23			227	0	0	0	0	0	0	0	0
228	0	0	0	0	0	0	0	0			228	-1.99273e-23	-1.10745e-23	-1.68632e-23	-4.82986e-23	-9.34314e-24	-2.87512e-23	-2.81518e-23	-1.25649e-23			228	0	0	0	0	0	0	0	0
229	0	0	0	0	0	0	0	0			229	-3.80751e-24	-2.11602e-24	-3.22206e-24	-9.22841e-24	-1.7852e-24	-5.49352e-24	-5.37899e-24	-2.40077e-24			229	0	0	0	0	0	0	0	0
230	0	0	0	0	0	0	0	0			230	-7.27501e-25	-4.04309e-25	-6.15641e-25	-1.76327e-24	-3.41098e-25	-1.04965e-24	-1.02777e-24	-4.58716e-25			230	0	0	0	0	0	0	0	0
231	0	0	0	0	0	0	0	0			231	-1.39004e-25	-7.72517e-26	-1.17631e-25	-3.36909e-25	-6.51736e-26	-2.00557e-25	-1.96376e-25	-8.76468e-26			231	0	0	0	0	0	0	0	0
232	0	0	0	0	0	0	0	0			232	-2.65594e-26	-1.47605e-26	-2.24758e-26	-6.43731e-26	-1.24527e-26	-3.83206e-26	-3.75217e-26	-1.67467e-26			232	0	0	0	0	0	0	0	0
233	0	0	0	0	0	0	0	0			233	-5.07472e-27	-2.82031e-27	-4.29447e-27	-1.22998e-26	-2.37935e-27	-7.32194e-27	-7.16929e-27	-3.19979e-27			233	0	0	0	0	0	0	0	0
234	0	0	0	0	0	0	0	0			234	-9.69626e-28	-5.38879e-28	-8.20547e-28	-2.35012e-27	-4.54622e-28	-1.39901e-27	-1.36984e-27	-6.11384e-28			234	0	0	0	0	0	0	0	0
235	0	0	0	0	0	0	0	0			235	-1.85267e-28	-1.02964e-28	-1.56782e-28	-4.49037e-28	-8.68647e-29	-2.67309e-28	-2.61736e-28	-1.16817e-28			235	0	0	0	0	0	0	0	0
236	0	0	0	0	0	0	0	0			236	-3.53989e-29	-1.96734e-29	-2.99565e-29	-8.57976e-29	-1.65973e-29	-5.1075e-29	-5.00101e-29	-2.23203e-29			236	0	0	0	0	0	0	0	0
237	0	0	0	0	0	0	0	0			237	-6.76367e-30	-3.75902e-30	-5.72381e-30	-1.63933e-29	-3.17124e-30	-9.75893e-30	-9.55547e-30	-4.26474e-30			237	0	0	0	0	0	0	0	0
238	0	0	0	0	0	0	0	0			238	-1.29233e-30	-7.18239e-31	-1.09365e-30	-3.13228e-30	-6.0593e-31	-1.86464e-30	-1.82577e-30	-8.14864e-31			238	0	0	0	0	0	0	0	0
239	0	0	0	0	0	0	0	0			239	-2.46926e-31	-1.37234e-31	-2.08965e-31	-5.98484e-31	-1.15775e-31	-3.56279e-31	-3.48851e-31	-1.55696e-31			239	0	0	0	0	0	0	0	0
240	-1	-0.671597	-1	-1	-0.662108	-1	-1	-0.825367			240	-1	-0.918709	-1	-1	-0.905729	-1	-1	-1			240	-0.140532	-0.114671	-0.140471	-0.142887	-0.113515	-0.140325	-0.142588	-0.128597
241	-0.982621	-0.568359	-0.963744	-1	-0.554977	-0.954224	-1	-0.695401			241	-1	-0.782818	-1	-1	-0.76417	-1	-1	-0.957745			241	-0.138793	-0.106799	-0.137806	-0.142887	-0.105566	-0.137228	-0.142588	-0.11858
242	-0.758151	-0.438857	-0.733337	-1	-0.42193	-0.746624	-1	-0.533284			242	-1	-0.610401	-1	-1	-0.586468	-1	-1	-0.741491			242	-0.125528	-0.095006	-0.123546	-0.142887	-0.0932835	-0.124448	-0.142417	-0.104678
243	-0.511048	-0.295807	-0.483119	-0.767703	-0.277492	-0.514677	-0.697284	-0.355867			243	-0.721577	-0.417391	-0.682276	-1	-0.391181	-0.725744	-0.986043	-0.501724			243	-0.104724	-0.0814774	-0.102042	-0.129005	-0.0796054	-0.104811	-0.12321	-0.0880453
244	-0.282951	-0.16332	-0.260359	-0.443229	-0.149128	-0.295337	-0.385096	-0.194333			244	-0.408163	-0.235726	-0.372117	-0.639082	-0.212698	-0.424983	-0.555777	-0.279143			244	-0.083068	-0.0688156	-0.0806223	-0.101279	-0.0672038	-0.0840199	-0.095274	-0.0726038
245	-0.122219	-0.0701173	-0.108684	-0.199648	-0.0619767	-0.131969	-0.166149	-0.0826228			245	-0.17753	-0.101906	-0.156106	-0.29312	-0.0888303	-0.193148	-0.24125	-0.119302			245	-0.0656629	-0.0494238	-0.0615781	-0.0775472	-0.0468047	-0.0677485	-0.0736109	-0.0532654
246	-0.0389665	-0.0221323	-0.0328001	-0.0676081	-0.0185924	-0.0442105	-0.0528494	-0.0257128			246	-0.0567616	-0.0322576	-0.0472308	-0.0995857	-0.0267145	-0.0649119	-0.0769537	-0.0372272			246	-0.0435675	-0.0364607	-0.0412904	-0.0545772	-0.035019	-0.0451372	-0.0494002	-0.0380581
247	-0.00895908	0	0	-0.0164454	0	-0.0106378	-0.0121266	0			247	-0.013064	-0.00736078	-0.0104437	-0.0242548	-0.00588387	-0.0156381	-0.0176756	-0.00840564			247	-0.0259075	-0.0141679	-0.0195799	-0.0383842	-0.0109355	-0.0323422	-0.0351039	-0.0162773
248	0	0	0	0	0	0	0	0			248	-0.00259965	-0.00146151	-0.00205817	-0.00490284	-0.00115844	-0.00315053	-0.00351574	-0.00166472			248	-0.00517609	-0.00282368	-0.00387024	-0.0103185	-0.00215928	-0.00655003	-0.00700995	-0.00323502
249	0	0	0	0	0	0	0	0			249	-0.000500697	-0.000281363	-0.000395636	-0.000947321	-0.00022264	-0.000608323	-0.000677074	-0.00032032			249	-0.000997728	-0.000544011	-0.000744409	-0.00199602	-0.000415232	-0.00126608	-0.00135108	-0.000622912
250	0	0	0	0	0	0	0	0			250	-9.58153e-05	-5.38379e-05	-7.56818e-05	-0.000181395	-4.25877e-05	-0.000116467	-0.000129565	-6.12864e-05			250	-0.000190959	-0.00010411	-0.000142416	-0.000382286	-7.94364e-05	-0.00024245	-0.000258582	-0.000119197
251	0	0	0	0	0	0	0	0			251	-1.83128e-05	-1.02897e-05	-1.44638e-05	-3.46734e-05	-8.13898e-06	-2.22621e-05	-2.47631e-05	-1.1713e-05			251	-3.64983e-05	-1.98983e-05	-2.7218e-05	-7.30766e-05	-1.51815e-05	-4.63446e-05	-4.94231e-05	-2.27815e-05
252	0	0	0	0	0	0	0	0			252	-3.49924e-06	-1.96615e-06	-2.76371e-06	-6.62556e-06	-1.55518e-06	-4.25393e-06	-4.73175e-06	-2.23813e-06			252	-6.97418e-06	-3.80219e-06	-5.2008e-06	-1.39639e-05	-2.90086e-06	-8.8558e-06	-9.44384e-06	-4.3531e-06
253	0	0	0	0	0	0	0	0			253	-6.68608e-07	-3.75675e-07	-5.28068e-07	-1.26596e-06	-2.97151e-07	-8.1281e-07	-9.04106e-07	-4.27644e-07			253	-1.33258e-06	-7.26493e-07	-9.93728e-07	-2.66813e-06	-5.54273e-07	-1.69211e-06	-1.80446e-06	-8.31758e-07
254	0	0	0	0	0	0	0	0			254	-1.27752e-07	-7.17804e-08	-1.00898e-07	-2.41888e-07	-5.67768e-08	-1.55304e-07	-1.72748e-07	-8.17103e-08			254	-2.54616e-07	-1.38811e-07	-1.89872e-07	-5.09801e-07	-1.05905e-07	-3.23312e-07	-3.44778e-07	-1.58925e-07
255	0	0	0	0	0	0	0	0			255	-2.44095e-08	-1.37151e-08	-1.92787e-08	-4.62175e-08	-1.08484e-08	-2.9674e-08	-3.30069e-08	-1.56124e-08			255	-4.86497e-08	-2.65227e-08	-3.6279e-08	-9.74077e-08	-2.02354e-08	-6.17753e-08	-6.58768e-08	-3.03658e-08
256	0	0	0	0	0	0	0	0			256	-4.66394e-09	-2.62054e-09	-3.68359e-09	-8.83078e-09	-2.0728e-09	-5.66982e-09	-6.30664e-09	-2.98307e-09			256	-9.29551e-09	-5.06769e-09	-6.93182e-09	-1.86117e-08	-3.86637e-09	-1.18034e-08	-1.2587e-08	-5.80203e-09
257	0	0	0	0	0	0	0	0			257	-8.91142e-10	-5.00706e-10	-7.03824e-10	-1.6873e-09	-3.9605e-10	-1.08333e-09	-1.20501e-09	-5.69977e-10			257	-1.77611e-09	-9.6828e-10	-1.32448e-09	-3.55613e-09	-7.38761e-10	-2.25527e-09	-2.405e-09	-1.10859e-09
258	0	0	0	0	0	0	0	0			258	-1.70271e-10	-9.56698e-11	-1.3448e-10	-3.22391e-10	-7.56734e-11	-2.06993e-10	-2.30241e-10	-1.08906e-10			258	-3.39335e-10	-1.85003e-10	-2.53084e-10	-6.79465e-10	-1.41169e-10	-4.30932e-10	-4.59513e-10	-2.11839e-10
259	0	0	0	0	0	0	0	0			259	-3.25337e-11	-1.82796e-11	-2.56951e-11	-6.15993e-11	-1.44589e-11	-3.95501e-11	-4.39922e-11	-2.08087e-11			259	-6.48575e-11	-3.5347e-11	-4.63036e-11	-1.24375e-10	-2.5827e-11	-7.88722e-11	-8.41126e-11	-4.04754e-11
260	0	0	0	0	0	0	0	0			260	-6.21623e-12	-3.49268e-12	-4.90958e-12	-1.17698e-11	-2.76267e-12	-7.55685e-12	-8.40558e-12	-3.97593e-12			260	-1.18786e-11	-6.47223e-12	-8.81898e-12	-2.3745e-11	-4.94351e-12	-1.50516e-11	-1.60621e-11	-7.41988e-12
261	0	0	0	0	0	0	0	0			261	-1.18774e-12	-6.67347e-13	-9.38075e-13	-2.24885e-12	-5.27864e-13	-1.44389e-12	-1.60605e-12	-7.59682e-13			261	-2.29223e-12	0	0	-4.5612e-12	0	-2.89889e-12	-3.03623e-12	0
262	0	0	0	0	0	0	0	0			262	-2.26942e-13	-1.2751e-13	-1.79238e-13	-4.29687e-13	-1.00859e-13	-2.75884e-13	-3.06869e-13	-1.45153e-13			262	0	0	0	0	0	0	0	0
263	0	0	0	0	0	0	0	0			263	-4.33618e-14	-2.43633e-14	-3.42471e-14	-8.21002e-14	-1.92712e-14	-5.27132e-14	-5.86334e-14	-2.77344e-14			263	0	0	0	0	0	0	0	0
264	0	0	0	0	0	0	0	0			264	-8.28516e-15	-4.65509e-15	-6.54361e-15	-1.56869e-14	-3.68215e-15	-1.00719e-14	-1.12031e-14	-5.29923e-15			264	0	0	0	0	0	0	0	0
265	0	0	0	0	0	0	0	0			265	-1.58305e-15	-8.89448e-16	-1.25029e-15	-2.99729e-15	-7.03549e-16	-1.92445e-15	-2.14057e-15	-1.01253e-15			265	0	0	0	0	0	0	0	0
266	0	0	0	0	0	0	0	0			266	-3.02474e-16	-1.69947e-16	-2.38894e-16	-5.72691e-16	-1.34427e-16	-3.67704e-16	-4.09e-16	-1.93464e-16			266	0	0	0	0	0	0	0	0
267	0	0	0	0	0	0	0	0			267	-5.77938e-17	-3.24717e-17	-4.56455e-17	-1.09424e-16	-2.5685e-17	-7.02573e-17	-7.81475e-17	-3.69652e-17			267	0	0	0	0	0	0	0	0
268	0	0	0	0	0	0	0	0			268	-1.10427e-17	-6.20437e-18	-8.7215e-18	-2.09076e-17	-4.90765e-18	-1.34241e-17	-1.49317e-17	-7.06297e-18			268	0	0	0	0	0	0	0	0
269	0	0	0	0	0	0	0	0			269	-2.10993e-18	-1.18547e-18	-1.66642e-18	-3.99482e-18	-9.37705e-19	-2.56494e-18	-2.85299e-18	-1.34952e-18			269	0	0	0	0	0	0	0	0
270	0	0	0	0	0	0	0	0			270	-4.03146e-19	-2.26507e-19	-3.18404e-19	-7.6329e-19	-1.79168e-19	-4.90083e-19	-5.45121e-19	-2.57854e-19			270	0	0	0	0	0	0	0	0
271	0	0	0	0	0	0	0	0			271	-7.70292e-20	-4.32787e-20	-6.08375e-20	-1.45842e-19	-3.42336e-20	-9.36403e-20	-1.04156e-19	-4.92684e-20			271	0	0	0	0	0	0	0	0
272	0	0	0	0	0	0	0	0			272	-1.4718e-20	-8.26926e-21	-1.16242e-20	-2.78659e-20	-6.54102e-21	-1.78919e-20	-1.99011e-20	-9.41373e-21			272	0	0	0	0	0	0	0	0
273	0	0	0	0	0	0	0	0			273	-2.81218e-21	-1.58001e-21	-2.22105e-21	-5.32434e-21	-1.24979e-21	-3.4186e-21	-3.80251e-21	-1.79869e-21			273	0	0	0	0	0	0	0	0
274	0	0	0	0	0	0	0	0			274	-5.37324e-22	-3.01892e-22	-4.24377e-22	-1.01732e-21	-2.38798e-22	-6.53193e-22	-7.26546e-22	-3.43676e-22			274	0	0	0	0	0	0	0	0
275	0	0	0	0	0	0	0	0			275	-1.02667e-22	-5.76824e-23	-8.10858e-23	-1.94379e-22	-4.56273e-23	-1.24806e-22	-1.38821e-22	-6.56663e-23			275	0	0	0	0	0	0	0	0
276	0	0	0	0	0	0	0	0			276	-1.96166e-23	-1.10214e-23	-1.54931e-23	-3.714e-23	-8.71801e-24	-2.38467e-23	-2.65245e-23	-1.25469e-23			276	0	0	0	0	0	0	0	0
277	0	0	0	0	0	0	0	0			277	-3.74815e-24	-2.10585e-24	-2.96027e-24	-7.09634e-24	-1.66575e-24	-4.55638e-24	-5.06804e-24	-2.39734e-24			277	0	0	0	0	0	0	0	0
278	0	0	0	0	0	0	0	0			278	-7.1616e-25	-4.02365e-25	-5.6562e-25	-1.3559e-24	-3.18276e-25	-8.70589e-25	-9.68351e-25	-4.58061e-25			278	0	0	0	0	0	0	0	0
279	0	0	0	0	0	0	0	0			279	-1.36837e-25	-7.68798e-26	-1.08073e-25	-2.59071e-25	-6.0813e-26	-1.66344e-25	-1.85023e-25	-8.75219e-26			279	0	0	0	0	0	0	0	0
280	0	0	0	0	0	0	0	0			280	-2.61455e-26	-1.46894e-26	-2.06496e-26	-4.95007e-26	-1.16196e-26	-3.17833e-26	-3.53523e-26	-1.67229e-26			280	0	0	0	0	0	0	0	0
281	0	0	0	0	0	0	0	0			281	-4.99563e-27	-2.8067e-27	-3.94553e-27	-9.45808e-27	-2.22015e-27	-6.07284e-27	-6.75477e-27	-3.19524e-27			281	0	0	0	0	0	0	0	0
282	0	0	0	0	0	0	0	0			282	-9.54517e-28	-5.36277e-28	-7.53873e-28	-1.80715e-27	-4.24205e-28	-1.16034e-27	-1.29063e-27	-6.10517e-28			282	0	0	0	0	0	0	0	0
283	0	0	0	0	0	0	0	0			283	-1.8238e-28	-1.02466e-28	-1.44043e-28	-3.45293e-28	-8.10529e-29	-2.21706e-28	-2.46601e-28	-1.16652e-28			283	0	0	0	0	0	0	0	0
284	0	0	0	0	0	0	0	0			284	-3.48474e-29	-1.95782e-29	-2.75223e-29	-6.5975e-29	-1.54868e-29	-4.23614e-29	-4.71181e-29	-2.22887e-29			284	0	0	0	0	0	0	0	0
285	0	0	0	0	0	0	0	0			285	-6.65831e-30	-3.74081e-30	-5.2587e-30	-1.26058e-29	-2.95907e-30	-8.09401e-30	-9.00286e-30	-4.25871e-30			285	0	0	0	0	0	0	0	0
286	0	0	0	0	0	0	0	0			286	-1.27221e-30	-7.14756e-31	-1.00478e-30	-2.4086e-30	-5.6539e-31	-1.54652e-30	-1.72018e-30	-8.13715e-31			286	0	0	0	0	0	0	0	0
287	0	0	0	0	0	0	0	0			287	-2.43081e-31	-1.36568e-31	-1.91984e-31	-4.6021e-31	-1.08029e-31	-2.95494e-31	-3.28674e-31	-1.55477e-31			287	0	0	0	0	0	0	0	0
288	-1	-0.671597	-1	-1	-0.662108	-1	-1	-0.825367			288	-1	-0.918709	-1	-1	-0.905729	-1	-1	-1			288	-0.140532	-0.114657	-0.140471	-0.142887	-0.11353	-0.140325	-0.142588	-0.128597
Tryptophan											Phenylalanine											Tyrosine
Time (h)	1:1:1	1:1:0.001	1:0.001:1	0.001:1:1	1:0.001:0.001	0.001:1:0.001	0.001:0.001:1	1:0.126:0.013			Time (h)	1:1:1	1:1:0.001	1:0.001:1	0.001:1:1	1:0.001:0.001	0.001:1:0.001	0.001:0.001:1	1:0.126:0.013			Time (h)	1:1:1	1:1:0.001	1:0.001:1	0.001:1:1	1:0.001:0.001	0.001:1:0.001	0.001:0.001:1	1:0.126:0.013
1	-0.0496794	-0.0425889	-0.0496579	-0.0505118	-0.0422029	-0.0496061	-0.0504062	-0.0472858			1	-0.16263	-0.139418	-0.162559	-0.165355	-0.138155	-0.16239	-0.165009	-0.154794			1	-0.12701	-0.108883	-0.126956	-0.129139	-0.107896	-0.126823	-0.128869	-0.120891
2	-0.0496798	-0.0425883	-0.0496583	-0.0505118	-0.0422023	-0.0496061	-0.0504062	-0.047285			2	-0.162631	-0.139416	-0.162561	-0.165355	-0.138153	-0.16239	-0.165009	-0.154791			2	-0.127011	-0.108881	-0.126957	-0.129139	-0.107895	-0.126823	-0.128869	-0.120889
3	-0.0496804	-0.0425873	-0.0496589	-0.0505118	-0.0422014	-0.0496061	-0.0504062	-0.0472837			3	-0.162633	-0.139413	-0.162563	-0.165355	-0.13815	-0.16239	-0.165009	-0.154787			3	-0.127013	-0.108879	-0.126958	-0.129139	-0.107892	-0.126823	-0.128869	-0.120886
4	-0.0496814	-0.0425859	-0.0496599	-0.0505118	-0.0422	-0.0496061	-0.0504062	-0.0472817			4	-0.162636	-0.139409	-0.162566	-0.165355	-0.138145	-0.16239	-0.165009	-0.154781			4	-0.127016	-0.108875	-0.126961	-0.129139	-0.107889	-0.126823	-0.128869	-0.120881
5	-0.0496829	-0.0425838	-0.0496614	-0.0505118	-0.0421978	-0.0496061	-0.0504062	-0.0472786			5	-0.162641	-0.139402	-0.162571	-0.165355	-0.138138	-0.16239	-0.165009	-0.15477			5	-0.127019	-0.10887	-0.126965	-0.129139	-0.107883	-0.126823	-0.128869	-0.120873
6	-0.0496853	-0.0425806	-0.0496638	-0.0505118	-0.0421944	-0.0496061	-0.0504062	-0.0472737			6	-0.162649	-0.139391	-0.162579	-0.165355	-0.138127	-0.16239	-0.165009	-0.154754			6	-0.127026	-0.108862	-0.126971	-0.129139	-0.107874	-0.126823	-0.128869	-0.12086
7	-0.049689	-0.0425757	-0.0496675	-0.0505118	-0.042189	-0.0496061	-0.0504062	-0.047266			7	-0.162661	-0.139375	-0.162591	-0.165355	-0.138109	-0.16239	-0.165009	-0.154729			7	-0.127035	-0.108849	-0.12698	-0.129139	-0.107861	-0.126823	-0.128869	-0.12084
8	-0.0496949	-0.0425681	-0.0496733	-0.0505118	-0.0421806	-0.0496061	-0.0504062	-0.047254			8	-0.16268	-0.13935	-0.16261	-0.165355	-0.138082	-0.16239	-0.165009	-0.15469			8	-0.12705	-0.10883	-0.126995	-0.129139	-0.107839	-0.126823	-0.128869	-0.12081
9	-0.049704	-0.0425566	-0.0496823	-0.0505118	-0.0421673	-0.0496061	-0.0504062	-0.0472352			9	-0.16271	-0.139313	-0.162639	-0.165355	-0.138038	-0.16239	-0.165009	-0.154628			9	-0.127073	-0.1088	-0.127018	-0.129139	-0.107805	-0.126823	-0.128869	-0.120762
10	-0.0497182	-0.0425389	-0.0496965	-0.0505118	-0.0421466	-0.0496061	-0.0504062	-0.0471972			10	-0.162757	-0.139255	-0.162686	-0.165355	-0.13797	-0.16239	-0.165009	-0.154504			10	-0.12711	-0.108755	-0.127054	-0.129139	-0.107752	-0.126823	-0.128869	-0.120664
11	-0.0497203	-0.0425112	-0.0496988	-0.0505119	-0.0421137	-0.0496062	-0.0504063	-0.0471317			11	-0.162763	-0.139164	-0.162693	-0.165355	-0.137863	-0.16239	-0.165009	-0.15429			11	-0.127115	-0.108684	-0.12706	-0.129139	-0.107668	-0.126823	-0.128869	-0.120497
12	-0.0497203	-0.0424411	-0.0496988	-0.0505119	-0.0420429	-0.0496062	-0.0504063	-0.0470122			12	-0.162763	-0.138935	-0.162693	-0.165355	-0.137631	-0.16239	-0.165009	-0.153899			12	-0.127115	-0.108505	-0.12706	-0.129139	-0.107487	-0.126823	-0.128869	-0.120192
13	-0.0497203	-0.0423179	-0.0496988	-0.050512	-0.0419323	-0.0496063	-0.0504064	-0.0468267			13	-0.162763	-0.138531	-0.162693	-0.165355	-0.137269	-0.16239	-0.16501	-0.153291			13	-0.127115	-0.10819	-0.12706	-0.129139	-0.107204	-0.126824	-0.128869	-0.119717
14	-0.0497203	-0.0421115	-0.0496988	-0.0505121	-0.0417603	-0.0496063	-0.0504065	-0.0465401			14	-0.162763	-0.137855	-0.162693	-0.165356	-0.136706	-0.162391	-0.16501	-0.152353			14	-0.127115	-0.107662	-0.12706	-0.129139	-0.106764	-0.126824	-0.128869	-0.118985
15	-0.0497203	-0.0415904	-0.0496988	-0.0505123	-0.0413483	-0.0496065	-0.0504067	-0.0461011			15	-0.162763	-0.13615	-0.162693	-0.165356	-0.135357	-0.162391	-0.165011	-0.150916			15	-0.127115	-0.10633	-0.12706	-0.12914	-0.105711	-0.126824	-0.12887	-0.117862
16	-0.0497203	-0.0408056	-0.0496988	-0.0505126	-0.0406031	-0.0496067	-0.050407	-0.0454376			16	-0.162763	-0.133581	-0.162693	-0.165357	-0.132918	-0.162392	-0.165012	-0.148744			16	-0.127115	-0.104324	-0.12706	-0.129141	-0.103806	-0.126825	-0.128871	-0.116166
17	-0.0496152	-0.0396464	-0.0495193	-0.0505131	-0.039498	-0.049607	-0.0504074	-0.0442007			17	-0.162419	-0.129786	-0.162106	-0.165359	-0.1293	-0.162393	-0.165013	-0.144695			17	-0.126846	-0.10136	-0.126601	-0.129142	-0.100981	-0.126825	-0.128872	-0.113004
18	-0.0480887	-0.0379851	-0.0479855	-0.0505138	-0.0379083	-0.0496075	-0.0504081	-0.0423558			18	-0.157422	-0.124348	-0.157085	-0.165361	-0.124096	-0.162394	-0.165015	-0.138655			18	-0.122944	-0.097113	-0.12268	-0.129144	-0.0969166	-0.126827	-0.128874	-0.108287
19	-0.0448898	-0.035652	-0.0448377	-0.0505149	-0.0356614	-0.0496083	-0.0504092	-0.0395653			19	-0.14695	-0.11671	-0.14678	-0.165365	-0.116741	-0.162397	-0.165019	-0.12952			19	-0.114765	-0.091148	-0.114632	-0.129147	-0.0911721	-0.126829	-0.128876	-0.101153
20	-0.0396982	-0.0324531	-0.0397526	-0.0505167	-0.0325823	-0.0496095	-0.050411	-0.0359659			20	-0.129955	-0.106238	-0.130133	-0.165371	-0.106661	-0.162401	-0.165025	-0.117738			20	-0.101493	-0.0829697	-0.101632	-0.129151	-0.0833001	-0.126832	-0.128881	-0.0919507
21	-0.0335906	-0.0287378	-0.0338137	-0.0505194	-0.0289983	-0.0496114	-0.0504136	-0.0314375			21	-0.109962	-0.0940756	-0.110692	-0.16538	-0.0949283	-0.162407	-0.165033	-0.102913			21	-0.0858778	-0.0734711	-0.0864482	-0.129158	-0.0741371	-0.126837	-0.128888	-0.0803732
22	-0.0275893	-0.0249693	-0.0279904	-0.0505236	-0.0253611	-0.0496143	-0.0504177	-0.0268866			22	-0.090316	-0.0817391	-0.0916288	-0.165393	-0.0830218	-0.162417	-0.165047	-0.0880157			22	-0.070535	-0.0638366	-0.0715603	-0.129169	-0.0648384	-0.126844	-0.128898	-0.0687385
23	-0.0230862	-0.0194795	-0.0235915	-0.0505299	-0.0200494	-0.0496189	-0.0504241	-0.02204			23	-0.0755746	-0.0637676	-0.0772289	-0.165414	-0.0656334	-0.162432	-0.165067	-0.0721497			23	-0.0590223	-0.0498012	-0.0603142	-0.129185	-0.0512584	-0.126856	-0.128914	-0.0563474
24	-0.0162388	-0.0143251	-0.0167651	-0.0505395	-0.0148735	-0.0496259	-0.0504337	-0.0157509			24	-0.0531591	-0.0468943	-0.054882	-0.165445	-0.0486898	-0.162454	-0.165099	-0.0515619			24	-0.0415162	-0.0366235	-0.0428617	-0.129209	-0.0380257	-0.126874	-0.128939	-0.0402688
25	-0.0123864	-0.0115	-0.012796	-0.0505536	-0.0119455	-0.0496365	-0.0504479	-0.0122795			25	-0.0405478	-0.0376462	-0.0418888	-0.165492	-0.0391046	-0.162489	-0.165146	-0.040198			25	-0.031667	-0.0294009	-0.0327143	-0.129246	-0.0305399	-0.126901	-0.128975	-0.0313938
26	-0.00358589	-0.0028245	-0.00735146	-0.0505536	-0.00617703	-0.0496472	-0.0504479	-0.00569261			26	-0.0117387	-0.00924626	-0.0240656	-0.165492	-0.020221	-0.162524	-0.165146	-0.0186353			26	-0.00916771	-0.00722114	-0.0187948	-0.129246	-0.0157922	-0.126928	-0.128975	-0.0145538
27	-0.000697057	-0.000552541	-0.00145645	-0.0505536	-0.0012446	-0.0496472	-0.0504479	-0.00113095			27	-0.00228188	-0.00180879	-0.00476782	-0.165492	-0.00407432	-0.162524	-0.165146	-0.00370226			27	-0.0017821	-0.00141263	-0.00372357	-0.129246	-0.00318196	-0.126928	-0.128975	-0.00289139
28	-0.000133617	-0.000106051	-0.000280246	-0.0505536	-0.000240313	-0.0496472	-0.0504479	-0.000217742			28	-0.000437407	-0.000347166	-0.00091741	-0.165492	-0.000786684	-0.162524	-0.165146	-0.000712798			28	-0.000341606	-0.00027113	-0.000716478	-0.129246	-0.000614384	-0.126928	-0.128975	-0.000556681
29	-2.55434e-05	-2.02793e-05	-5.36153e-05	-0.0505536	-4.60078e-05	-0.0496472	-0.0504479	-4.16633e-05			29	-8.36186e-05	-6.63859e-05	-0.000175514	-0.165492	-0.00015061	-0.162524	-0.165146	-0.000136388			29	-6.53044e-05	-5.18461e-05	-0.000137073	-0.129246	-0.000117624	-0.126928	-0.128975	-0.000106517
30	-4.88057e-06	-3.87509e-06	-1.02461e-05	-0.0505536	-8.79375e-06	-0.0496472	-0.0504479	-7.96248e-06			30	-1.5977e-05	-1.26854e-05	-3.35415e-05	-0.165492	-2.87871e-05	-0.162524	-0.165146	-2.60659e-05			30	-1.24777e-05	-9.90707e-06	-2.61952e-05	-0.129246	-2.24821e-05	-0.126928	-0.128975	-2.03569e-05
31	-9.32435e-07	-7.40375e-07	-1.95766e-06	-0.0498321	-1.68028e-06	-0.0494039	-0.0481232	-1.5214e-06			31	-3.05241e-06	-2.42368e-06	-6.40855e-06	-0.16313	-5.50053e-06	-0.161728	-0.157535	-4.98044e-06			31	-2.38387e-06	-1.89285e-06	-5.00495e-06	-0.127401	-4.2958e-06	-0.126306	-0.123032	-3.88962e-06
32	-1.78139e-07	-1.41453e-07	-3.74022e-07	-0.0450792	-3.21042e-07	-0.0480476	-0.0432797	-2.90684e-07			32	-5.83153e-07	-4.63057e-07	-1.22439e-06	-0.147571	-1.05096e-06	-0.157288	-0.14168	-9.51578e-07			32	-4.5543e-07	-3.61638e-07	-9.56225e-07	-0.11525	-8.20777e-07	-0.122839	-0.110649	-7.43163e-07
33	-3.40327e-08	-2.70251e-08	-7.14585e-08	-0.0384672	-6.13392e-08	-0.0455262	-0.0368001	-5.55385e-08			33	-1.11409e-07	-8.84691e-08	-2.33925e-07	-0.125926	-2.00799e-07	-0.149034	-0.120468	-1.8181e-07			33	-8.70082e-08	-6.90926e-08	-1.82691e-07	-0.0983454	-1.5682e-07	-0.116393	-0.0940832	-1.4199e-07
34	-6.50182e-09	-5.16326e-09	-1.36524e-08	-0.0312302	-1.17196e-08	-0.0414324	-0.0296533	-1.06112e-08			34	-2.12843e-08	-1.69024e-08	-4.46924e-08	-0.102235	-3.83651e-08	-0.135632	-0.0970726	-3.47368e-08			34	-1.66226e-08	-1.32004e-08	-3.49039e-08	-0.0798433	-2.99624e-08	-0.105926	-0.0758117	-2.71287e-08
35	-1.24215e-09	-9.86462e-10	-2.60836e-09	-0.0244837	-2.23917e-09	-0.0357741	-0.0224701	-2.0274e-09			35	-4.06629e-09	-3.22927e-09	-8.53867e-09	-0.0801496	-7.33012e-09	-0.117109	-0.0735579	-6.63685e-09			35	-3.17569e-09	-2.52199e-09	-6.66853e-09	-0.0625952	-5.72468e-09	-0.0914601	-0.0574472	-5.18325e-09
36	-2.37295e-10	-1.88464e-10	-4.98345e-10	-0.0174848	-4.27827e-10	-0.0290897	-0.0176904	-3.87355e-10			36	-7.76805e-10	-6.16953e-10	-1.63138e-09	-0.0572379	-1.40053e-09	-0.0952275	-0.0579111	-1.26804e-09			36	-6.06669e-10	-4.81828e-10	-1.27407e-09	-0.0447017	-1.09379e-09	-0.0743707	-0.0452274	-9.90314e-10
37	-4.53428e-11	-3.60031e-11	-9.5204e-11	-0.014308	-8.17426e-11	-0.0228957	-0.0151354	-7.40143e-11			37	-1.48434e-10	-1.17859e-10	-3.11658e-10	-0.0468385	-2.67591e-10	-0.0749509	-0.0495469	-2.42292e-10			37	-1.15924e-10	-9.20458e-11	-2.43399e-10	-0.0365799	-2.08983e-10	-0.0585351	-0.0386952	-1.89225e-10
38	-8.65887e-12	-6.88042e-12	-1.81944e-11	-0.00559836	-1.562e-11	-0.00891892	-0.0139392	-1.41377e-11			38	-2.83456e-11	-2.25236e-11	-5.95608e-11	-0.0183267	-5.11334e-11	-0.0291968	-0.0456311	-4.6281e-11			38	-2.21373e-11	-1.75905e-11	-4.65158e-11	-0.0143128	-3.99342e-11	-0.0228021	-0.035637	-3.61445e-11
39	0	-1.3129e-12	-3.46943e-12	-0.00109026	-2.97751e-12	-0.0017827	-0.00998489	-2.69642e-12			39	-5.4004e-12	-4.29788e-12	-1.13575e-11	-0.00356905	-9.74712e-12	-0.00583583	-0.0326864	-8.82697e-12			39	-4.2176e-12	-3.35655e-12	-8.86995e-12	-0.00278736	-7.6123e-12	-0.00455767	-0.0255274	-6.89369e-12
40	0	0	0	-0.000209071	0	-0.000343648	-0.00653086	0			40	0	0	0	-0.000684413	-1.86993e-12	-0.00112496	-0.0213793	-1.68991e-12			40	0	0	0	-0.000534513	-1.46038e-12	-0.000878571	-0.0166968	0
41	0	0	0	-3.99723e-05	0	-6.57703e-05	-0.00526107	0			41	0	0	0	-0.000130853	0	-0.000215305	-0.0172226	0			41	0	0	0	-0.000102193	0	-0.000168149	-0.0134505	0
42	0	0	0	-7.6379e-06	0	-1.25703e-05	-0.00266026	0			42	0	0	0	-2.50033e-05	0	-4.115e-05	-0.00870858	0			42	0	0	0	-1.95271e-05	0	-3.21373e-05	-0.00680123	0
43	0	0	0	-1.45929e-06	0	-2.40186e-06	-0.000513186	0			43	0	0	0	-4.77711e-06	0	-7.86271e-06	-0.00167996	0			43	0	0	0	-3.73083e-06	0	-6.14061e-06	-0.00131201	0
44	0	0	0	-2.78805e-07	0	-4.58911e-07	-9.82319e-05	0			44	0	0	0	-9.12691e-07	0	-1.50228e-06	-0.00032157	0			44	0	0	0	-7.12794e-07	0	-1.17325e-06	-0.00025114	0
45	0	0	0	-5.32669e-08	0	-8.76807e-08	-1.8775e-05	0			45	0	0	0	-1.74374e-07	0	-2.8703e-07	-6.14617e-05	0			45	0	0	0	-1.36182e-07	0	-2.24165e-07	-4.80003e-05	0
46	0	0	0	-1.01769e-08	0	-1.67525e-08	-3.58744e-06	0			46	0	0	0	-3.33148e-08	0	-5.48406e-08	-1.17438e-05	0			46	0	0	0	-2.60182e-08	0	-4.28294e-08	-9.17167e-06	0
47	0	0	0	-1.94433e-09	0	-3.20076e-09	-6.85434e-07	0			47	0	0	0	-6.36491e-09	0	-1.0478e-08	-2.24382e-06	0			47	0	0	0	-4.97087e-09	0	-8.18307e-09	-1.75238e-06	0
48	-0.0497203	-0.0405898	-0.0496988	-0.0505548	-0.0401572	-0.0496485	-0.0504479	-0.0454978			48	-0.162763	-0.132874	-0.162693	-0.165495	-0.131458	-0.162529	-0.165146	-0.148941			48	-0.127115	-0.103772	-0.12706	-0.129248	-0.102666	-0.126932	-0.128975	-0.11632
49	-0.0491642	-0.0378457	-0.0486687	-0.0505546	-0.0372395	-0.0495764	-0.0504479	-0.0418303			49	-0.160943	-0.123891	-0.159321	-0.165495	-0.121907	-0.162293	-0.165146	-0.136935			49	-0.125693	-0.0967564	-0.124427	-0.129248	-0.0952067	-0.126747	-0.128975	-0.106944
50	-0.0446111	-0.0337428	-0.0435078	-0.0505544	-0.032792	-0.0478245	-0.0504479	-0.0368025			50	-0.146038	-0.11046	-0.142427	-0.165494	-0.107348	-0.156558	-0.165146	-0.120476			50	-0.114053	-0.086267	-0.111232	-0.129247	-0.0838362	-0.122268	-0.128975	-0.0940894
51	-0.0373543	-0.0289871	-0.0359487	-0.0505541	-0.0279634	-0.0441983	-0.0459751	-0.0308509			51	-0.122283	-0.0948919	-0.117681	-0.165493	-0.0915406	-0.144687	-0.150504	-0.100993			51	-0.0955002	-0.0741087	-0.0919065	-0.129247	-0.0714913	-0.112998	-0.11754	-0.0788737
52	-0.0297369	-0.0244815	-0.0285733	-0.0470802	-0.0233264	-0.0385984	-0.0369983	-0.0254708			52	-0.0973464	-0.0801422	-0.0935373	-0.154121	-0.0763609	-0.126355	-0.121117	-0.0833809			52	-0.0760256	-0.0625895	-0.0730507	-0.120365	-0.0596364	-0.0986807	-0.0945901	-0.0651188
53	-0.0239654	-0.0177257	-0.0226835	-0.0391037	-0.0163756	-0.0318485	-0.0289143	-0.018481			53	-0.0784527	-0.0580265	-0.0742565	-0.128009	-0.0536068	-0.104259	-0.0946533	-0.0604992			53	-0.06127	-0.0453175	-0.0579928	-0.0999726	-0.0418658	-0.081424	-0.0739224	-0.0472487
54	-0.0162658	-0.0130051	-0.0152986	-0.0304858	-0.0124436	-0.0253575	-0.0236768	-0.0133448			54	-0.0532475	-0.0425734	-0.0500813	-0.099798	-0.0407352	-0.0830098	-0.077508	-0.0436852			54	-0.0415852	-0.033249	-0.0391125	-0.0779402	-0.0318134	-0.064829	-0.0605322	-0.0341173
55	-0.0111413	-0.00493477	-0.0119955	-0.0240525	-0.00532571	-0.0205096	-0.0172286	-0.00629251			55	-0.0364719	-0.0161544	-0.0392684	-0.0787377	-0.0174342	-0.06714	-0.0563994	-0.0205991			55	-0.0284838	-0.0126163	-0.0306678	-0.0614926	-0.0136157	-0.052435	-0.0440468	-0.0160875
56	-0.00224799	-0.000982834	-0.00253347	-0.0202789	-0.00106501	-0.00593477	-0.00851582	-0.00125528			56	-0.007359	-0.00321739	-0.00829353	-0.0663846	-0.00348638	-0.019428	-0.0278773	-0.00410928			56	-0.00574723	-0.00251272	-0.00647708	-0.051845	-0.0027228	-0.0151728	-0.0217716	-0.00320926
57	-0.000434186	-0.000189327	-0.000490075	-0.00557711	-0.000205325	-0.00116826	-0.00427092	-0.00024189			57	-0.00142135	-0.000619778	-0.0016043	-0.0182571	-0.000672148	-0.00382439	-0.0139812	-0.000791846			57	-0.00111004	-0.000484034	-0.00125293	-0.0142584	-0.000524934	-0.00298677	-0.010919	-0.000618416
58	-8.31317e-05	-3.62313e-05	-9.38607e-05	-0.00108597	-3.92991e-05	-0.000224519	-0.000828497	-4.62932e-05			58	-0.000272139	-0.000118606	-0.000307261	-0.003555	-0.000128649	-0.000734982	-0.00271215	-0.000151545			58	-0.000212535	-9.2629e-05	-0.000239965	-0.00277639	-0.000100472	-0.000574006	-0.00211814	-0.000118353
59	-1.58901e-05	-6.92475e-06	-1.7942e-05	-0.000208256	-7.51134e-06	-4.29466e-05	-0.000158764	-8.84797e-06			59	-5.20177e-05	-2.26688e-05	-5.87347e-05	-0.000681742	-2.4589e-05	-0.000140589	-0.000519727	-2.89646e-05			59	-4.06247e-05	-1.77038e-05	-4.58706e-05	-0.000532427	-1.92035e-05	-0.000109797	-0.000405896	-2.26208e-05
60	-3.03632e-06	-1.32318e-06	-3.42845e-06	-3.98191e-05	-1.43528e-06	-8.20753e-06	-3.03519e-05	-1.69068e-06			60	-9.93966e-06	-4.33155e-06	-1.12233e-05	-0.000130351	-4.69851e-06	-2.6868e-05	-9.93595e-05	-5.53458e-06			60	-7.76267e-06	-3.38285e-06	-8.76519e-06	-0.000101802	-3.66944e-06	-2.09834e-05	-7.75978e-05	-4.3224e-06
61	-5.80152e-07	-2.52822e-07	-6.5508e-07	-7.6092e-06	-2.74242e-07	-1.56827e-06	-5.79994e-06	-3.23041e-07			61	-1.89918e-06	-8.27634e-07	-2.14446e-06	-2.49094e-05	-8.97753e-07	-5.13388e-06	-1.89866e-05	-1.0575e-06			61	-1.48322e-06	-6.46366e-07	-1.67478e-06	-1.94537e-05	-7.01127e-07	-4.00945e-06	-1.48281e-05	-8.25888e-07
62	-1.10849e-07	-4.83066e-08	-1.25166e-07	-1.45392e-06	-5.23994e-08	-2.99652e-07	-1.10821e-06	-6.17235e-08			62	-3.62873e-07	-1.58136e-07	-4.09741e-07	-4.75953e-06	-1.71534e-07	-9.80935e-07	-3.62783e-06	-2.02057e-07			62	-2.83396e-07	-1.23501e-07	-3.19999e-07	-3.71709e-06	-1.33964e-07	-7.6609e-07	-2.83326e-06	-1.57802e-07
63	-2.11796e-08	-9.22991e-09	-2.39153e-08	-2.778e-07	-1.00119e-08	-5.72544e-08	-2.11746e-07	-1.17935e-08			63	-6.93334e-08	-3.02149e-08	-7.82886e-08	-9.09402e-07	-3.27749e-08	-1.87427e-07	-6.93169e-07	-3.8607e-08			63	-5.41479e-08	-2.35972e-08	-6.11418e-08	-7.10224e-07	-2.55965e-08	-1.46377e-07	-5.41351e-07	-3.01513e-08
64	-4.04675e-09	-1.76355e-09	-4.56946e-09	-5.3079e-08	-1.91298e-09	-1.09396e-08	-4.04582e-08	-2.25338e-09			64	-1.32474e-08	-5.77312e-09	-1.49585e-08	-1.73758e-07	-6.26229e-09	-3.58116e-08	-1.32444e-07	-7.37663e-09			64	-1.03459e-08	-4.50869e-09	-1.16823e-08	-1.35702e-07	-4.89072e-09	-2.79682e-08	-1.03436e-07	-5.761e-09
65	-7.73206e-10	-3.36964e-10	-8.73083e-10	-1.01418e-08	-3.6551e-10	-2.09021e-09	-7.73033e-09	-4.30556e-10			65	-2.53116e-09	-1.10308e-09	-2.85811e-09	-3.31999e-08	-1.19653e-09	-6.84249e-09	-2.53059e-08	-1.40946e-09			65	-1.97678e-09	-8.61482e-10	-2.23213e-09	-2.59284e-08	-9.34465e-10	-5.34385e-09	-1.97634e-08	-1.10076e-09
66	-1.4774e-10	-6.43851e-11	-1.6681e-10	-1.93778e-09	-6.984e-11	-3.99378e-10	-1.47702e-09	-8.22698e-11			66	-4.8364e-10	-2.1077e-10	-5.46067e-10	-6.34349e-09	-2.28627e-10	-1.3074e-09	-4.83516e-09	-2.69317e-10			66	-3.77713e-10	-1.64607e-10	-4.26467e-10	-4.95414e-09	-1.78553e-10	-1.02105e-09	-3.77616e-09	-2.10331e-10
67	-2.82187e-11	-1.23004e-11	-3.18684e-11	-3.7025e-10	-1.33477e-11	-7.63184e-11	-2.82217e-10	-1.57215e-11			67	-9.23764e-11	-4.02663e-11	-1.04324e-10	-1.21205e-09	-4.3695e-11	-2.49835e-10	-9.23861e-10	-5.14656e-11			67	-7.21441e-11	-3.14472e-11	-8.14748e-11	-9.46583e-10	-3.41249e-11	-1.95116e-10	-7.21516e-10	-4.01936e-11
68	-5.38281e-12	-2.34803e-12	-6.08868e-12	-7.07562e-11	-2.54658e-12	-1.45809e-11	-5.39213e-11	-3.00675e-12			68	-1.76211e-11	-7.68646e-12	-1.99318e-11	-2.31626e-10	-8.33644e-12	-4.77319e-11	-1.76516e-10	-9.84287e-12			68	-1.37617e-11	-6.00297e-12	-1.55663e-11	-1.80896e-10	-6.51059e-12	-3.72776e-11	-1.37855e-10	-7.68708e-12
69	0	0	0	-1.35029e-11	0	-2.7942e-12	-1.03073e-11	0			69	-3.34792e-12	-1.47659e-12	-3.80887e-12	-4.42027e-11	-1.60706e-12	-9.14704e-12	-3.37418e-11	-1.88276e-12			69	-2.61466e-12	0	-2.97465e-12	-3.45214e-11	0	-7.14365e-12	-2.63516e-11	0
70	0	0	0	0	0	0	0	0			70	0	0	0	-8.41423e-12	0	0	-6.45797e-12	0			70	0	0	0	-6.57134e-12	0	0	-5.04354e-12	0
71	0	0	0	0	0	0	0	0			71	0	0	0	0	0	0	0	0			71	0	0	0	0	0	0	0	0
72	0	0	0	0	0	0	0	0			72	0	0	0	0	0	0	0	0			72	0	0	0	0	0	0	0	0
73	0	0	0	0	0	0	0	0			73	0	0	0	0	0	0	0	0			73	0	0	0	0	0	0	0	0
74	0	0	0	0	0	0	0	0			74	0	0	0	0	0	0	0	0			74	0	0	0	0	0	0	0	0
75	0	0	0	0	0	0	0	0			75	0	0	0	0	0	0	0	0			75	0	0	0	0	0	0	0	0
76	0	0	0	0	0	0	0	0			76	0	0	0	0	0	0	0	0			76	0	0	0	0	0	0	0	0
77	0	0	0	0	0	0	0	0			77	0	0	0	0	0	0	0	0			77	0	0	0	0	0	0	0	0
78	0	0	0	0	0	0	0	0			78	0	0	0	0	0	0	0	0			78	0	0	0	0	0	0	0	0
79	0	0	0	0	0	0	0	0			79	0	0	0	0	0	0	0	0			79	0	0	0	0	0	0	0	0
80	0	0	0	0	0	0	0	0			80	0	0	0	0	0	0	0	0			80	0	0	0	0	0	0	0	0
81	0	0	0	0	0	0	0	0			81	0	0	0	0	0	0	0	0			81	0	0	0	0	0	0	0	0
82	0	0	0	0	0	0	0	0			82	0	0	0	0	0	0	0	0			82	0	0	0	0	0	0	0	0
83	0	0	0	0	0	0	0	0			83	0	0	0	0	0	0	0	0			83	0	0	0	0	0	0	0	0
84	0	0	0	0	0	0	0	0			84	0	0	0	0	0	0	0	0			84	0	0	0	0	0	0	0	0
85	0	0	0	0	0	0	0	0			85	0	0	0	0	0	0	0	0			85	0	0	0	0	0	0	0	0
86	0	0	0	0	0	0	0	0			86	0	0	0	0	0	0	0	0			86	0	0	0	0	0	0	0	0
87	0	0	0	0	0	0	0	0			87	0	0	0	0	0	0	0	0			87	0	0	0	0	0	0	0	0
88	0	0	0	0	0	0	0	0			88	0	0	0	0	0	0	0	0			88	0	0	0	0	0	0	0	0
89	0	0	0	0	0	0	0	0			89	0	0	0	0	0	0	0	0			89	0	0	0	0	0	0	0	0
90	0	0	0	0	0	0	0	0			90	0	0	0	0	0	0	0	0			90	0	0	0	0	0	0	0	0
91	0	0	0	0	0	0	0	0			91	0	0	0	0	0	0	0	0			91	0	0	0	0	0	0	0	0
92	0	0	0	0	0	0	0	0			92	0	0	0	0	0	0	0	0			92	0	0	0	0	0	0	0	0
93	0	0	0	0	0	0	0	0			93	0	0	0	0	0	0	0	0			93	0	0	0	0	0	0	0	0
94	0	0	0	0	0	0	0	0			94	0	0	0	0	0	0	0	0			94	0	0	0	0	0	0	0	0
95	0	0	0	0	0	0	0	0			95	0	0	0	0	0	0	0	0			95	0	0	0	0	0	0	0	0
96	-0.0497203	-0.0405843	-0.0496988	-0.0505538	-0.0401597	-0.0496473	-0.0504479	-0.0454978			96	-0.162763	-0.132856	-0.162693	-0.165492	-0.131466	-0.162525	-0.165146	-0.148941			96	-0.127115	-0.103758	-0.12706	-0.129246	-0.102672	-0.126928	-0.128975	-0.11632
97	-0.0491506	-0.0378294	-0.048666	-0.0505537	-0.0372475	-0.0494075	-0.0504479	-0.0418557			97	-0.160899	-0.123838	-0.159312	-0.165492	-0.121933	-0.16174	-0.165146	-0.137018			97	-0.125659	-0.0967147	-0.12442	-0.129246	-0.0952271	-0.126316	-0.128975	-0.107008
98	-0.0445601	-0.0337077	-0.0434864	-0.0505537	-0.0328073	-0.0466502	-0.0504479	-0.0368506			98	-0.145871	-0.110345	-0.142356	-0.165492	-0.107397	-0.152713	-0.165146	-0.120634			98	-0.113923	-0.0861773	-0.111177	-0.129246	-0.0838752	-0.119266	-0.128975	-0.0942124
99	-0.0372719	-0.0289439	-0.0358774	-0.050531	-0.0279776	-0.0416996	-0.0446749	-0.0309128			99	-0.122013	-0.0947502	-0.117448	-0.165417	-0.0915871	-0.136507	-0.146247	-0.101196			99	-0.0952896	-0.073998	-0.0917242	-0.129188	-0.0715277	-0.106609	-0.114216	-0.0790317
100	-0.0296292	-0.0244452	-0.0284919	-0.0441367	-0.0233624	-0.0351363	-0.0352276	-0.0255155			100	-0.0969936	-0.0800236	-0.0932708	-0.144485	-0.0764787	-0.115022	-0.115321	-0.0835271			100	-0.0757501	-0.0624968	-0.0728426	-0.11284	-0.0597283	-0.0898296	-0.0900631	-0.065233
101	-0.023823	-0.0176602	-0.0221154	-0.0349516	-0.0163884	-0.0281382	-0.0272406	-0.0185502			101	-0.0779866	-0.0578121	-0.0723965	-0.114417	-0.0536487	-0.0921129	-0.0891743	-0.0607256			101	-0.0609059	-0.0451501	-0.0565402	-0.0893575	-0.0418986	-0.0719383	-0.0696433	-0.0474255
102	-0.0159112	-0.0129762	-0.0149917	-0.0268162	-0.0124402	-0.0225339	-0.0208064	-0.0133666			102	-0.0520866	-0.0424788	-0.0490767	-0.0877851	-0.040724	-0.0737668	-0.0681116	-0.0437567			102	-0.0406786	-0.0331751	-0.0383279	-0.0685584	-0.0318047	-0.0576104	-0.0531938	-0.0341731
103	-0.0101785	-0.00495874	-0.0107923	-0.0217744	-0.00519534	-0.0155297	-0.0142221	-0.00617184			103	-0.0333202	-0.0162328	-0.0353296	-0.0712802	-0.0170074	-0.0508376	-0.0465573	-0.020204			103	-0.0260224	-0.0126775	-0.0275917	-0.0556684	-0.0132824	-0.0397032	-0.0363603	-0.0157789
104	-0.00204386	-0.000987817	-0.00217517	-0.0121733	-0.00103775	-0.00413475	-0.00565157	-0.00123017			104	-0.00669075	-0.0032337	-0.00712059	-0.0398504	-0.00339717	-0.0135354	-0.0185009	-0.00402707			104	-0.00522534	-0.00252546	-0.00556104	-0.0311224	-0.00265312	-0.0105709	-0.0144488	-0.00314506
105	-0.000394373	-0.000190296	-0.000420028	-0.00242487	-0.000200025	-0.000806554	-0.00110159	-0.000237011			105	-0.00129101	-0.00062295	-0.001375	-0.00793803	-0.000654798	-0.00264032	-0.00360615	-0.000775876			105	-0.00100825	-0.000486511	-0.00107385	-0.00619944	-0.000511384	-0.00206204	-0.00281633	-0.000605943
106	-7.54951e-05	-3.64172e-05	-8.04183e-05	-0.000467129	-3.8283e-05	-0.000154728	-0.000211295	-4.53582e-05			106	-0.00024714	-0.000119215	-0.000263256	-0.00152919	-0.000125323	-0.000506515	-0.000691693	-0.000148484			106	-0.000193011	-9.31042e-05	-0.000205598	-0.00119426	-9.78744e-05	-0.000395578	-0.000540198	-0.000115963
107	-1.44301e-05	-6.96033e-06	-1.53715e-05	-8.93948e-05	-7.31707e-06	-2.95867e-05	-4.04021e-05	-8.66925e-06			107	-4.7238e-05	-2.27852e-05	-5.032e-05	-0.000292641	-2.39531e-05	-9.68545e-05	-0.00013226	-2.83795e-05			107	-3.68919e-05	-1.77948e-05	-3.92989e-05	-0.000228547	-1.87069e-05	-7.56414e-05	-0.000103292	-2.21638e-05
108	-2.75734e-06	-1.32999e-06	-2.93725e-06	-1.70858e-05	-1.39816e-06	-5.65397e-06	-7.72071e-06	-1.65653e-06			108	-9.02638e-06	-4.35383e-06	-9.61535e-06	-5.59318e-05	-4.57699e-06	-1.85087e-05	-2.52744e-05	-5.4228e-06			108	-7.04942e-06	-3.40025e-06	-7.5094e-06	-4.36816e-05	-3.57454e-06	-1.4455e-05	-1.97388e-05	-4.2351e-06
109	-5.26851e-07	-2.54124e-07	-5.6123e-07	-3.26477e-06	-2.67149e-07	-1.08034e-06	-1.47524e-06	-3.16518e-07			109	-1.72469e-06	-8.31896e-07	-1.83723e-06	-1.06875e-05	-8.74535e-07	-3.53657e-06	-4.82931e-06	-1.03615e-06			109	-1.34695e-06	-6.49694e-07	-1.43484e-06	-8.34673e-06	-6.82994e-07	-2.76199e-06	-3.77159e-06	-8.09211e-07
110	-1.00666e-07	-4.85556e-08	-1.07234e-07	-6.23807e-07	-5.10442e-08	-2.06421e-07	-2.81875e-07	-6.04773e-08			110	-3.29537e-07	-1.58951e-07	-3.51041e-07	-2.04209e-06	-1.67098e-07	-6.75738e-07	-9.22741e-07	-1.97978e-07			110	-2.57362e-07	-1.24137e-07	-2.74156e-07	-1.59483e-06	-1.305e-07	-5.27738e-07	-7.20642e-07	-1.54617e-07
111	-1.92342e-08	-9.27752e-09	-2.04893e-08	-1.19191e-07	-9.75302e-09	-3.94411e-08	-5.38579e-08	-1.15554e-08			111	-6.29646e-08	-3.03708e-08	-6.70735e-08	-3.90182e-07	-3.19273e-08	-1.29114e-07	-1.76308e-07	-3.78277e-08			111	-4.91741e-08	-2.37189e-08	-5.2383e-08	-3.04724e-07	-2.49346e-08	-1.00835e-07	-1.37693e-07	-2.95427e-08
112	-3.67506e-09	-1.77266e-09	-3.91489e-09	-2.27739e-08	-1.86351e-09	-7.53602e-09	-1.02906e-08	-2.2079e-09			112	-1.20306e-08	-5.80295e-09	-1.28157e-08	-7.45522e-08	-6.10036e-09	-2.46698e-08	-3.36872e-08	-7.22776e-09			112	-9.39568e-09	-4.53199e-09	-1.00088e-08	-5.82237e-08	-4.76426e-09	-1.92666e-08	-2.63091e-08	-5.64473e-09
113	-7.02202e-10	-3.38706e-10	-7.48025e-10	-4.3514e-09	-3.56055e-10	-1.43992e-09	-1.96623e-09	-4.21866e-10			113	-2.29872e-09	-1.10878e-09	-2.44872e-09	-1.42447e-08	-1.16558e-09	-4.7137e-09	-6.43662e-09	-1.38102e-09			113	-1.79525e-09	-8.65937e-10	-1.9124e-09	-1.11248e-08	-9.10292e-10	-3.68131e-09	-5.02687e-09	-1.07855e-09
114	-1.34167e-10	-6.47134e-11	-1.42923e-10	-8.31412e-10	-6.80363e-11	-2.75128e-10	-3.75681e-10	-8.06017e-11			114	-4.39207e-10	-2.11845e-10	-4.67871e-10	-2.7217e-09	-2.22723e-10	-9.00654e-10	-1.22982e-09	-2.63857e-10			114	-3.43012e-10	-1.65447e-10	-3.65398e-10	-2.12559e-09	-1.73942e-10	-7.03393e-10	-9.60468e-10	-2.06067e-10
115	-2.56291e-11	-1.23607e-11	-2.73088e-11	-1.58852e-10	-1.30025e-11	-5.25673e-11	-7.17934e-11	-1.54038e-11			115	-8.3899e-11	-4.04637e-11	-8.93976e-11	-5.20014e-10	-4.25648e-11	-1.72084e-10	-2.35022e-10	-5.04255e-11			115	-6.55234e-11	-3.16013e-11	-6.98177e-11	-4.0612e-10	-3.32423e-11	-1.34394e-10	-1.83547e-10	-3.93813e-11
116	-4.88819e-12	-2.36777e-12	-5.22165e-12	-3.0348e-11	-2.49063e-12	-1.00455e-11	-1.37013e-11	-2.94743e-12			116	-1.60019e-11	-7.7511e-12	-1.70935e-11	-9.93467e-11	-8.15328e-12	-3.28848e-11	-4.48524e-11	-9.64867e-12			116	-1.24972e-11	-6.05345e-12	-1.33497e-11	-7.75878e-11	-6.36755e-12	-2.56823e-11	-3.50288e-11	-7.53542e-12
117	0	0	0	-5.8042e-12	0	0	0	0			117	-3.0618e-12	-1.48639e-12	-3.27445e-12	-1.90005e-11	-1.54122e-12	-6.30071e-12	-8.54811e-12	-1.85095e-12			117	-2.3912e-12	0	-2.55728e-12	-1.4839e-11	0	-4.92073e-12	-6.6759e-12	0
118	0	0	0	0	0	0	0	0			118	0	0	0	-3.61371e-12	0	0	0	0			118	0	0	0	0	0	0	0	0
119	0	0	0	0	0	0	0	0			119	0	0	0	0	0	0	0	0			119	0	0	0	0	0	0	0	0
120	0	0	0	0	0	0	0	0			120	0	0	0	0	0	0	0	0			120	0	0	0	0	0	0	0	0
121	0	0	0	0	0	0	0	0			121	0	0	0	0	0	0	0	0			121	0	0	0	0	0	0	0	0
122	0	0	0	0	0	0	0	0			122	0	0	0	0	0	0	0	0			122	0	0	0	0	0	0	0	0
123	0	0	0	0	0	0	0	0			123	0	0	0	0	0	0	0	0			123	0	0	0	0	0	0	0	0
124	0	0	0	0	0	0	0	0			124	0	0	0	0	0	0	0	0			124	0	0	0	0	0	0	0	0
125	0	0	0	0	0	0	0	0			125	0	0	0	0	0	0	0	0			125	0	0	0	0	0	0	0	0
126	0	0	0	0	0	0	0	0			126	0	0	0	0	0	0	0	0			126	0	0	0	0	0	0	0	0
127	0	0	0	0	0	0	0	0			127	0	0	0	0	0	0	0	0			127	0	0	0	0	0	0	0	0
128	0	0	0	0	0	0	0	0			128	0	0	0	0	0	0	0	0			128	0	0	0	0	0	0	0	0
129	0	0	0	0	0	0	0	0			129	0	0	0	0	0	0	0	0			129	0	0	0	0	0	0	0	0
130	0	0	0	0	0	0	0	0			130	0	0	0	0	0	0	0	0			130	0	0	0	0	0	0	0	0
131	0	0	0	0	0	0	0	0			131	0	0	0	0	0	0	0	0			131	0	0	0	0	0	0	0	0
132	0	0	0	0	0	0	0	0			132	0	0	0	0	0	0	0	0			132	0	0	0	0	0	0	0	0
133	0	0	0	0	0	0	0	0			133	0	0	0	0	0	0	0	0			133	0	0	0	0	0	0	0	0
134	0	0	0	0	0	0	0	0			134	0	0	0	0	0	0	0	0			134	0	0	0	0	0	0	0	0
135	0	0	0	0	0	0	0	0			135	0	0	0	0	0	0	0	0			135	0	0	0	0	0	0	0	0
136	0	0	0	0	0	0	0	0			136	0	0	0	0	0	0	0	0			136	0	0	0	0	0	0	0	0
137	0	0	0	0	0	0	0	0			137	0	0	0	0	0	0	0	0			137	0	0	0	0	0	0	0	0
138	0	0	0	0	0	0	0	0			138	0	0	0	0	0	0	0	0			138	0	0	0	0	0	0	0	0
139	0	0	0	0	0	0	0	0			139	0	0	0	0	0	0	0	0			139	0	0	0	0	0	0	0	0
140	0	0	0	0	0	0	0	0			140	0	0	0	0	0	0	0	0			140	0	0	0	0	0	0	0	0
141	0	0	0	0	0	0	0	0			141	0	0	0	0	0	0	0	0			141	0	0	0	0	0	0	0	0
142	0	0	0	0	0	0	0	0			142	0	0	0	0	0	0	0	0			142	0	0	0	0	0	0	0	0
143	0	0	0	0	0	0	0	0			143	0	0	0	0	0	0	0	0			143	0	0	0	0	0	0	0	0
144	-0.0497203	-0.04058	-0.0496988	-0.0505536	-0.0401591	-0.0496472	-0.0504479	-0.0454978			144	-0.162763	-0.132842	-0.162693	-0.165492	-0.131464	-0.162524	-0.165146	-0.148941			144	-0.127115	-0.103747	-0.12706	-0.129246	-0.102671	-0.126928	-0.128975	-0.11632
145	-0.0491355	-0.0378139	-0.048675	-0.0505536	-0.0372632	-0.0490533	-0.0504479	-0.0418845			145	-0.160849	-0.123787	-0.159342	-0.165492	-0.121984	-0.16058	-0.165146	-0.137112			145	-0.12562	-0.0966752	-0.124443	-0.129246	-0.0952672	-0.12541	-0.128975	-0.107082
146	-0.0445085	-0.0336743	-0.0435017	-0.0505536	-0.0328372	-0.0456356	-0.0504338	-0.0369047			146	-0.145702	-0.110236	-0.142407	-0.165492	-0.107496	-0.149392	-0.165099	-0.120811			146	-0.113791	-0.086092	-0.111217	-0.129246	-0.0839518	-0.116672	-0.128939	-0.0943507
147	-0.0371929	-0.0289025	-0.0358688	-0.0487589	-0.0280056	-0.0395747	-0.0440151	-0.0309821			147	-0.121754	-0.0946147	-0.117419	-0.159617	-0.0916787	-0.129551	-0.144087	-0.101422			147	-0.0950875	-0.0738922	-0.0917022	-0.124657	-0.0715992	-0.101177	-0.112529	-0.0792088
148	-0.029537	-0.0244105	-0.028456	-0.0403976	-0.0234311	-0.0324834	-0.0342711	-0.0255652			148	-0.0966919	-0.0799097	-0.0931531	-0.132245	-0.0767036	-0.106337	-0.112189	-0.08369			148	-0.0755144	-0.0624079	-0.0727507	-0.103281	-0.059904	-0.0830472	-0.0876176	-0.0653602
149	-0.0237232	-0.017598	-0.0218237	-0.0310581	-0.0164128	-0.0259734	-0.0264942	-0.0186319			149	-0.0776598	-0.0576085	-0.0714419	-0.101671	-0.0537288	-0.0850262	-0.086731	-0.060993			149	-0.0606507	-0.044991	-0.0557947	-0.0794033	-0.0419611	-0.0664038	-0.0677351	-0.0476343
150	-0.0156854	-0.0129487	-0.01481	-0.0242277	-0.0124333	-0.01923	-0.0186445	-0.0133929			150	-0.0513475	-0.0423887	-0.0484819	-0.0793115	-0.0407016	-0.0629512	-0.0610344	-0.0438427			150	-0.0401013	-0.0331047	-0.0378634	-0.0619407	-0.0317871	-0.0491636	-0.0476666	-0.0342403
151	-0.00963652	-0.00497813	-0.00955506	-0.0166507	-0.00494691	-0.0133878	-0.0133106	-0.00604358			151	-0.031546	-0.0162963	-0.0312793	-0.0545075	-0.0161941	-0.0438261	-0.0435733	-0.0197842			151	-0.0246368	-0.0127271	-0.0244285	-0.0425693	-0.0126473	-0.0342273	-0.0340299	-0.015451
152	-0.0019298	-0.00099185	-0.00191377	-0.00670587	-0.000985987	-0.00316352	-0.00341136	-0.00120352			152	-0.00631737	-0.0032469	-0.00626488	-0.0219522	-0.00322771	-0.010356	-0.0111674	-0.00393984			152	-0.00493374	-0.00253577	-0.00489274	-0.0171442	-0.00252078	-0.00808786	-0.00872149	-0.00307694
153	-0.00037216	-0.000191079	-0.000369079	-0.00131079	-0.000189964	-0.00061409	-0.000659663	-0.000231835			153	-0.0012183	-0.000625514	-0.00120821	-0.00429097	-0.000621862	-0.00201028	-0.00215946	-0.000758931			153	-0.000951465	-0.000488514	-0.000943588	-0.00335116	-0.000485661	-0.00156999	-0.0016865	-0.00059271
154	-7.12354e-05	-3.65674e-05	-7.06462e-05	-0.000251561	-3.63543e-05	-0.000117693	-0.000126333	-4.4366e-05			154	-0.000233195	-0.000119706	-0.000231266	-0.000823507	-0.000119009	-0.000385279	-0.000413562	-0.000145236			154	-0.000182121	-9.34883e-05	-0.000180614	-0.000643142	-9.29435e-05	-0.000300895	-0.000322984	-0.000113426
155	-1.36156e-05	-6.98906e-06	-1.3503e-05	-4.81066e-05	-6.94834e-06	-2.25009e-05	-2.41491e-05	-8.47957e-06			155	-4.45718e-05	-2.28793e-05	-4.42032e-05	-0.000157481	-2.2746e-05	-7.36585e-05	-7.90543e-05	-2.77586e-05			155	-3.48097e-05	-1.78683e-05	-3.45218e-05	-0.00012299	-1.77641e-05	-5.75258e-05	-6.17398e-05	-2.16789e-05
156	-2.6017e-06	-1.33548e-06	-2.58019e-06	-9.19324e-06	-1.3277e-06	-4.29973e-06	-4.61457e-06	-1.62029e-06			156	-8.51689e-06	-4.37181e-06	-8.44648e-06	-3.00949e-05	-4.34633e-06	-1.40755e-05	-1.51062e-05	-5.30415e-06			156	-6.65152e-06	-3.41429e-06	-6.59653e-06	-2.35035e-05	-3.39439e-06	-1.09927e-05	-1.17976e-05	-4.14243e-06
157	-4.97113e-07	-2.55174e-07	-4.93005e-07	-1.75661e-06	-2.53686e-07	-8.21569e-07	-8.81721e-07	-3.09592e-07			157	-1.62734e-06	-8.35332e-07	-1.61389e-06	-5.75042e-06	-8.30462e-07	-2.68948e-06	-2.88639e-06	-1.01348e-06			157	-1.27092e-06	-6.52378e-07	-1.26042e-06	-4.49096e-06	-6.48574e-07	-2.10043e-06	-2.25421e-06	-7.91505e-07
158	-9.49837e-08	-4.87562e-08	-9.41989e-08	-3.35639e-07	-4.84718e-08	-1.56978e-07	-1.68471e-07	-5.91541e-08			158	-3.10937e-07	-1.59608e-07	-3.08368e-07	-1.09874e-06	-1.58677e-07	-5.13881e-07	-5.51505e-07	-1.93646e-07			158	-2.42836e-07	-1.2465e-07	-2.40829e-07	-8.58096e-07	-1.23923e-07	-4.01331e-07	-4.30714e-07	-1.51234e-07
159	-1.81485e-08	-9.31588e-09	-1.79986e-08	-6.41308e-08	-9.26153e-09	-2.99939e-08	-3.21898e-08	-1.13026e-08			159	-5.94108e-08	-3.04963e-08	-5.89201e-08	-2.09938e-07	-3.03184e-08	-9.81875e-08	-1.05376e-07	-3.7e-08			159	-4.63986e-08	-2.3817e-08	-4.60154e-08	-1.63957e-07	-2.36781e-08	-7.66825e-08	-8.22966e-08	-2.88962e-08
160	-3.46765e-09	-1.77999e-09	-3.439e-09	-1.22535e-08	-1.76959e-09	-5.73094e-09	-6.15052e-09	-2.15959e-09			160	-1.13517e-08	-5.82696e-09	-1.12579e-08	-4.01128e-08	-5.79292e-09	-1.87607e-08	-2.01342e-08	-7.0696e-09			160	-8.86541e-09	-4.55074e-09	-8.79215e-09	-3.13273e-08	-4.52415e-09	-1.46517e-08	-1.57244e-08	-5.52121e-09
161	-6.62573e-10	-3.40106e-10	-6.57094e-10	-2.34129e-09	-3.38119e-10	-1.09501e-09	-1.17518e-09	-4.12642e-10			161	-2.16899e-09	-1.11337e-09	-2.15105e-09	-7.66443e-09	-1.10686e-09	-3.5846e-09	-3.84707e-09	-1.35082e-09			161	-1.69394e-09	-8.69517e-10	-1.67993e-09	-5.98576e-09	-8.64437e-10	-2.7995e-09	-3.00448e-09	-1.05496e-09
162	-1.26602e-10	-6.49859e-11	-1.25552e-10	-4.47366e-10	-6.46086e-11	-2.09232e-10	-2.24544e-10	-7.88377e-11			162	-4.14442e-10	-2.12737e-10	-4.11005e-10	-1.46449e-09	-2.11502e-10	-6.84938e-10	-7.35063e-10	-2.58082e-10			162	-3.23671e-10	-1.66143e-10	-3.20987e-10	-1.14374e-09	-1.65179e-10	-5.34923e-10	-5.7407e-10	-2.01557e-10
163	-2.41831e-11	-1.24125e-11	-2.39948e-11	-8.54716e-11	-1.23474e-11	-3.99875e-11	-4.28947e-11	-1.50598e-11			163	-7.91653e-11	-4.06334e-11	-7.85492e-11	-2.79798e-10	-4.04203e-11	-1.30902e-10	-1.4042e-10	-4.92996e-11			163	-6.18265e-11	-3.17338e-11	-6.13453e-11	-2.18517e-10	-3.15674e-11	-1.02232e-10	-1.09665e-10	-3.8502e-11
164	-4.61253e-12	-2.37486e-12	-4.58896e-12	-1.63208e-11	-2.3547e-12	-7.64433e-12	-8.20364e-12	-2.87106e-12			164	-1.50995e-11	-7.77431e-12	-1.50224e-11	-5.34276e-11	-7.70833e-12	-2.50244e-11	-2.68553e-11	-9.39866e-12			164	-1.17924e-11	-6.07158e-12	-1.17322e-11	-4.17259e-11	-6.02005e-12	-1.95435e-11	-2.09735e-11	-7.34016e-12
165	0	0	0	0	0	0	0	0			165	-2.87521e-12	-1.49373e-12	-2.85993e-12	-1.02496e-11	-1.48683e-12	-4.75159e-12	-5.12235e-12	-1.76934e-12			165	-2.24548e-12	0	-2.23355e-12	-8.00472e-12	0	-3.7109e-12	-4.00045e-12	0
166	0	0	0	0	0	0	0	0			166	0	0	0	0	0	0	0	0			166	0	0	0	0	0	0	0	0
167	0	0	0	0	0	0	0	0			167	0	0	0	0	0	0	0	0			167	0	0	0	0	0	0	0	0
168	0	0	0	0	0	0	0	0			168	0	0	0	0	0	0	0	0			168	0	0	0	0	0	0	0	0
169	0	0	0	0	0	0	0	0			169	0	0	0	0	0	0	0	0			169	0	0	0	0	0	0	0	0
170	0	0	0	0	0	0	0	0			170	0	0	0	0	0	0	0	0			170	0	0	0	0	0	0	0	0
171	0	0	0	0	0	0	0	0			171	0	0	0	0	0	0	0	0			171	0	0	0	0	0	0	0	0
172	0	0	0	0	0	0	0	0			172	0	0	0	0	0	0	0	0			172	0	0	0	0	0	0	0	0
173	0	0	0	0	0	0	0	0			173	0	0	0	0	0	0	0	0			173	0	0	0	0	0	0	0	0
174	0	0	0	0	0	0	0	0			174	0	0	0	0	0	0	0	0			174	0	0	0	0	0	0	0	0
175	0	0	0	0	0	0	0	0			175	0	0	0	0	0	0	0	0			175	0	0	0	0	0	0	0	0
176	0	0	0	0	0	0	0	0			176	0	0	0	0	0	0	0	0			176	0	0	0	0	0	0	0	0
177	0	0	0	0	0	0	0	0			177	0	0	0	0	0	0	0	0			177	0	0	0	0	0	0	0	0
178	0	0	0	0	0	0	0	0			178	0	0	0	0	0	0	0	0			178	0	0	0	0	0	0	0	0
179	0	0	0	0	0	0	0	0			179	0	0	0	0	0	0	0	0			179	0	0	0	0	0	0	0	0
180	0	0	0	0	0	0	0	0			180	0	0	0	0	0	0	0	0			180	0	0	0	0	0	0	0	0
181	0	0	0	0	0	0	0	0			181	0	0	0	0	0	0	0	0			181	0	0	0	0	0	0	0	0
182	0	0	0	0	0	0	0	0			182	0	0	0	0	0	0	0	0			182	0	0	0	0	0	0	0	0
183	0	0	0	0	0	0	0	0			183	0	0	0	0	0	0	0	0			183	0	0	0	0	0	0	0	0
184	0	0	0	0	0	0	0	0			184	0	0	0	0	0	0	0	0			184	0	0	0	0	0	0	0	0
185	0	0	0	0	0	0	0	0			185	0	0	0	0	0	0	0	0			185	0	0	0	0	0	0	0	0
186	0	0	0	0	0	0	0	0			186	0	0	0	0	0	0	0	0			186	0	0	0	0	0	0	0	0
187	0	0	0	0	0	0	0	0			187	0	0	0	0	0	0	0	0			187	0	0	0	0	0	0	0	0
188	0	0	0	0	0	0	0	0			188	0	0	0	0	0	0	0	0			188	0	0	0	0	0	0	0	0
189	0	0	0	0	0	0	0	0			189	0	0	0	0	0	0	0	0			189	0	0	0	0	0	0	0	0
190	0	0	0	0	0	0	0	0			190	0	0	0	0	0	0	0	0			190	0	0	0	0	0	0	0	0
191	0	0	0	0	0	0	0	0			191	0	0	0	0	0	0	0	0			191	0	0	0	0	0	0	0	0
192	-0.0497203	-0.0405756	-0.0496988	-0.0505536	-0.0401594	-0.0496472	-0.0504479	-0.0454978			192	-0.162763	-0.132828	-0.162693	-0.165492	-0.131465	-0.162524	-0.165146	-0.148941			192	-0.127115	-0.103736	-0.12706	-0.129246	-0.102672	-0.126928	-0.128975	-0.11632
193	-0.0491202	-0.0377994	-0.0487015	-0.0505536	-0.0372934	-0.0487608	-0.0504479	-0.041917			193	-0.160799	-0.12374	-0.159428	-0.165492	-0.122083	-0.159623	-0.165146	-0.137219			193	-0.125581	-0.0966381	-0.12451	-0.129246	-0.0953443	-0.124662	-0.128975	-0.107165
194	-0.0444588	-0.033643	-0.0435672	-0.0505536	-0.0328951	-0.0446886	-0.0503982	-0.0369661			194	-0.14554	-0.110133	-0.142621	-0.165492	-0.107685	-0.146292	-0.164983	-0.121012			194	-0.113663	-0.0860118	-0.111384	-0.129246	-0.0840999	-0.114251	-0.128848	-0.0945076
195	-0.0371193	-0.0288637	-0.0359331	-0.0470163	-0.0280601	-0.038077	-0.0437206	-0.031061			195	-0.121513	-0.0944876	-0.11763	-0.153912	-0.0918572	-0.124648	-0.143123	-0.101681			195	-0.0948994	-0.0737929	-0.0918667	-0.120202	-0.0717386	-0.0973479	-0.111776	-0.0794108
196	-0.029458	-0.0243779	-0.0284631	-0.0376479	-0.0235634	-0.0307801	-0.0338643	-0.0256223			196	-0.0964333	-0.0798032	-0.0931763	-0.123243	-0.0771368	-0.100761	-0.110858	-0.0838767			196	-0.0753124	-0.0623247	-0.0727688	-0.0962506	-0.0602423	-0.0786924	-0.0865776	-0.065506
197	-0.023456	-0.0175403	-0.0217191	-0.028711	-0.0164612	-0.0247471	-0.0261726	-0.0187298			197	-0.0767851	-0.0574198	-0.0710994	-0.093988	-0.0538871	-0.0810119	-0.0856781	-0.0613137			197	-0.0599676	-0.0448437	-0.0555272	-0.0734028	-0.0420847	-0.0632686	-0.0669128	-0.0478848
198	-0.0155255	-0.0129234	-0.0146922	-0.0215432	-0.0124213	-0.0170859	-0.0178078	-0.0134255			198	-0.0508241	-0.0423059	-0.048096	-0.0705234	-0.0406623	-0.0559323	-0.0582953	-0.0439494			198	-0.0396926	-0.0330401	-0.037562	-0.0550774	-0.0317564	-0.043682	-0.0455274	-0.0343236
199	-0.00933121	-0.00499633	-0.00834062	-0.0144341	-0.00451931	-0.0125229	-0.0129997	-0.0059066			199	-0.0305465	-0.0163559	-0.0273037	-0.0472511	-0.0147944	-0.0409947	-0.0425558	-0.0193358			199	-0.0238562	-0.0127736	-0.0213237	-0.0369022	-0.0115541	-0.032016	-0.0332352	-0.0151008
200	-0.00186582	-0.000995636	-0.00166034	-0.00456192	-0.000897411	-0.00262663	-0.00273405	-0.00117512			200	-0.00610792	-0.0032593	-0.00543528	-0.0149338	-0.00293775	-0.00859851	-0.00895013	-0.00384685			200	-0.00477016	-0.00254545	-0.00424484	-0.011663	-0.00229432	-0.00671526	-0.00698987	-0.00300431
201	-0.000359709	-0.000191815	-0.000319808	-0.000885201	-0.000172768	-0.000508501	-0.000527427	-0.000226319			201	-0.00117754	-0.000627924	-0.00104692	-0.00289778	-0.000565572	-0.00166462	-0.00172658	-0.000740873			201	-0.000919634	-0.000490396	-0.000817623	-0.00226311	-0.0004417	-0.00130004	-0.00134842	-0.000578607
202	-6.88481e-05	-3.67085e-05	-6.12006e-05	-0.00016964	-3.30588e-05	-9.74056e-05	-0.000100962	-4.33087e-05			202	-0.00022538	-0.000120169	-0.000200345	-0.000555331	-0.000108221	-0.000318866	-0.000330506	-0.000141775			202	-0.000176017	-9.38492e-05	-0.000156466	-0.000433703	-8.45183e-05	-0.000249028	-0.000258119	-0.000110723
203	-1.31591e-05	-7.01606e-06	-1.16971e-05	-3.24316e-05	-6.31831e-06	-1.86204e-05	-1.92976e-05	-8.2774e-06			203	-4.30776e-05	-2.29677e-05	-3.82915e-05	-0.000106168	-2.06835e-05	-6.09554e-05	-6.31724e-05	-2.70968e-05			203	-3.36427e-05	-1.79373e-05	-2.99049e-05	-8.29149e-05	-1.61534e-05	-4.76049e-05	-4.93363e-05	-2.1162e-05
204	-2.51448e-06	-1.34064e-06	-2.2351e-06	-6.19739e-06	-1.2073e-06	-3.55813e-06	-3.68745e-06	-1.58165e-06			204	-8.23135e-06	-4.38871e-06	-7.31679e-06	-2.02877e-05	-3.95221e-06	-1.16479e-05	-1.20712e-05	-5.17767e-06			204	-6.42852e-06	-3.42749e-06	-5.71426e-06	-1.58443e-05	-3.0866e-06	-9.09674e-06	-9.42736e-06	-4.04366e-06
205	-4.80447e-07	-2.56161e-07	-4.27067e-07	-1.18416e-06	-2.30682e-07	-6.79867e-07	-7.04573e-07	-3.0221e-07			205	-1.57278e-06	-8.38564e-07	-1.39804e-06	-3.87645e-06	-7.55157e-07	-2.2256e-06	-2.30648e-06	-9.89309e-07			205	-1.22831e-06	-6.54901e-07	-1.09184e-06	-3.02743e-06	-5.89763e-07	-1.73815e-06	-1.80131e-06	-7.7263e-07
206	-9.17992e-08	-4.89449e-08	-8.16001e-08	-2.26258e-07	-4.40766e-08	-1.29903e-07	-1.34624e-07	-5.77433e-08			206	-3.00513e-07	-1.60225e-07	-2.67125e-07	-7.40676e-07	-1.44288e-07	-4.25249e-07	-4.40702e-07	-1.89028e-07			206	-2.34694e-07	-1.25133e-07	-2.08619e-07	-5.78453e-07	-1.12686e-07	-3.32111e-07	-3.44179e-07	-1.47627e-07
207	-1.75401e-08	-9.35195e-09	-1.55914e-08	-4.32313e-08	-8.42172e-09	-2.48207e-08	-2.57226e-08	-1.1033e-08			207	-5.7419e-08	-3.06144e-08	-5.10397e-08	-1.41521e-07	-2.75692e-08	-8.12526e-08	-8.42052e-08	-3.61175e-08			207	-4.48431e-08	-2.39092e-08	-3.9861e-08	-1.10525e-07	-2.1531e-08	-6.34567e-08	-6.57626e-08	-2.82071e-08
208	-3.35139e-09	-1.78688e-09	-2.97906e-09	-8.2602e-09	-1.60914e-09	-4.74251e-09	-4.91485e-09	-2.10808e-09			208	-1.0971e-08	-5.84951e-09	-9.7522e-09	-2.70405e-08	-5.26767e-09	-1.5525e-08	-1.60892e-08	-6.90099e-09			208	-8.56817e-09	-4.56835e-09	-7.61627e-09	-2.11181e-08	-4.11394e-09	-1.21247e-08	-1.25653e-08	-5.38953e-09
209	-6.40344e-10	-3.41426e-10	-5.6921e-10	-1.57829e-09	-3.07462e-10	-9.0615e-10	-9.39081e-10	-4.02796e-10			209	-2.09622e-09	-1.11769e-09	-1.86336e-09	-5.16666e-09	-1.0065e-09	-2.96636e-09	-3.07416e-09	-1.31859e-09			209	-1.63711e-09	-8.7289e-10	-1.45524e-09	-4.03506e-09	-7.86058e-10	-2.31667e-09	-2.40086e-09	-1.02979e-09
210	-1.2235e-10	-6.52308e-11	-1.08754e-10	-3.01559e-10	-5.87423e-11	-1.73134e-10	-1.79444e-10	-7.69654e-11			210	-4.00522e-10	-2.13539e-10	-3.56015e-10	-9.87177e-10	-1.92298e-10	-5.66768e-10	-5.87427e-10	-2.51953e-10			210	-3.12799e-10	-1.66769e-10	-2.78041e-10	-7.70966e-10	-1.50181e-10	-4.42634e-10	-4.58768e-10	-1.9677e-10
211	-2.33696e-11	-1.24616e-11	-2.07736e-11	-5.76078e-11	-1.12215e-11	-3.30756e-11	-3.42736e-11	-1.47013e-11			211	-7.65022e-11	-4.07942e-11	-6.80043e-11	-1.88584e-10	-3.67346e-11	-1.08276e-10	-1.12197e-10	-4.81261e-11			211	-5.97467e-11	-3.18594e-11	-5.311e-11	-1.4728e-10	-2.86889e-11	-8.45612e-11	-8.76239e-11	-3.75855e-11
212	-4.46755e-12	-2.38256e-12	-3.9722e-12	-1.10065e-11	-2.14532e-12	-6.32011e-12	-6.55101e-12	-2.80729e-12			212	-1.46249e-11	-7.7995e-12	-1.30033e-11	-3.60309e-11	-7.02288e-12	-2.06894e-11	-2.14453e-11	-9.1899e-12			212	-1.14218e-11	-6.09126e-12	-1.01553e-11	-2.81394e-11	-5.48473e-12	-1.6158e-11	-1.67483e-11	-7.17713e-12
213	0	0	0	0	0	0	0	0			213	-2.81423e-12	-1.49744e-12	-2.46462e-12	-6.92696e-12	-1.35375e-12	-3.95399e-12	-4.11144e-12	-1.74397e-12			213	0	0	0	-5.40981e-12	0	-3.08799e-12	-3.21095e-12	0
214	0	0	0	0	0	0	0	0			214	0	0	0	0	0	0	0	0			214	0	0	0	0	0	0	0	0
215	0	0	0	0	0	0	0	0			215	0	0	0	0	0	0	0	0			215	0	0	0	0	0	0	0	0
216	0	0	0	0	0	0	0	0			216	0	0	0	0	0	0	0	0			216	0	0	0	0	0	0	0	0
217	0	0	0	0	0	0	0	0			217	0	0	0	0	0	0	0	0			217	0	0	0	0	0	0	0	0
218	0	0	0	0	0	0	0	0			218	0	0	0	0	0	0	0	0			218	0	0	0	0	0	0	0	0
219	0	0	0	0	0	0	0	0			219	0	0	0	0	0	0	0	0			219	0	0	0	0	0	0	0	0
220	0	0	0	0	0	0	0	0			220	0	0	0	0	0	0	0	0			220	0	0	0	0	0	0	0	0
221	0	0	0	0	0	0	0	0			221	0	0	0	0	0	0	0	0			221	0	0	0	0	0	0	0	0
222	0	0	0	0	0	0	0	0			222	0	0	0	0	0	0	0	0			222	0	0	0	0	0	0	0	0
223	0	0	0	0	0	0	0	0			223	0	0	0	0	0	0	0	0			223	0	0	0	0	0	0	0	0
224	0	0	0	0	0	0	0	0			224	0	0	0	0	0	0	0	0			224	0	0	0	0	0	0	0	0
225	0	0	0	0	0	0	0	0			225	0	0	0	0	0	0	0	0			225	0	0	0	0	0	0	0	0
226	0	0	0	0	0	0	0	0			226	0	0	0	0	0	0	0	0			226	0	0	0	0	0	0	0	0
227	0	0	0	0	0	0	0	0			227	0	0	0	0	0	0	0	0			227	0	0	0	0	0	0	0	0
228	0	0	0	0	0	0	0	0			228	0	0	0	0	0	0	0	0			228	0	0	0	0	0	0	0	0
229	0	0	0	0	0	0	0	0			229	0	0	0	0	0	0	0	0			229	0	0	0	0	0	0	0	0
230	0	0	0	0	0	0	0	0			230	0	0	0	0	0	0	0	0			230	0	0	0	0	0	0	0	0
231	0	0	0	0	0	0	0	0			231	0	0	0	0	0	0	0	0			231	0	0	0	0	0	0	0	0
232	0	0	0	0	0	0	0	0			232	0	0	0	0	0	0	0	0			232	0	0	0	0	0	0	0	0
233	0	0	0	0	0	0	0	0			233	0	0	0	0	0	0	0	0			233	0	0	0	0	0	0	0	0
234	0	0	0	0	0	0	0	0			234	0	0	0	0	0	0	0	0			234	0	0	0	0	0	0	0	0
235	0	0	0	0	0	0	0	0			235	0	0	0	0	0	0	0	0			235	0	0	0	0	0	0	0	0
236	0	0	0	0	0	0	0	0			236	0	0	0	0	0	0	0	0			236	0	0	0	0	0	0	0	0
237	0	0	0	0	0	0	0	0			237	0	0	0	0	0	0	0	0			237	0	0	0	0	0	0	0	0
238	0	0	0	0	0	0	0	0			238	0	0	0	0	0	0	0	0			238	0	0	0	0	0	0	0	0
239	0	0	0	0	0	0	0	0			239	0	0	0	0	0	0	0	0			239	0	0	0	0	0	0	0	0
240	-0.0497203	-0.0405709	-0.0496988	-0.0505536	-0.0401618	-0.0496472	-0.0504479	-0.0454978			240	-0.162763	-0.132812	-0.162693	-0.165492	-0.131473	-0.162524	-0.165146	-0.148941			240	-0.127115	-0.103724	-0.12706	-0.129246	-0.102678	-0.126928	-0.128975	-0.11632
241	-0.0491053	-0.0377856	-0.0487559	-0.0505536	-0.0373495	-0.0485513	-0.0504479	-0.0419538			241	-0.16075	-0.123694	-0.159607	-0.165492	-0.122267	-0.158937	-0.165146	-0.137339			241	-0.125543	-0.0966028	-0.12465	-0.129246	-0.0954878	-0.124126	-0.128975	-0.107259
242	-0.0444119	-0.0336132	-0.0437106	-0.0505536	-0.0330038	-0.0440298	-0.0503874	-0.0370353			242	-0.145386	-0.110036	-0.14309	-0.165492	-0.108041	-0.144135	-0.164947	-0.121238			242	-0.113544	-0.0859357	-0.111751	-0.129246	-0.0843777	-0.112567	-0.128821	-0.0946846
243	-0.0370516	-0.0288268	-0.0361027	-0.0456422	-0.0281645	-0.0370823	-0.0435918	-0.0311505			243	-0.121292	-0.0943669	-0.118185	-0.149414	-0.0921988	-0.121392	-0.142702	-0.101974			243	-0.0947263	-0.0736987	-0.0923003	-0.116689	-0.0720054	-0.0948048	-0.111447	-0.0796396
244	-0.0293895	-0.024347	-0.0285243	-0.0358325	-0.0237768	-0.0297263	-0.0337081	-0.0256873			244	-0.0962091	-0.0797021	-0.0933766	-0.117301	-0.0778353	-0.0973117	-0.110346	-0.0840895			244	-0.0751374	-0.0622457	-0.0729252	-0.0916094	-0.0607878	-0.0759984	-0.0861781	-0.0656722
245	-0.0232316	-0.0174862	-0.0217864	-0.0274363	-0.0165596	-0.0239695	-0.0260436	-0.0188453			245	-0.0760506	-0.0572426	-0.0713196	-0.089815	-0.0542091	-0.0784661	-0.085256	-0.0616918			245	-0.059394	-0.0447053	-0.0556992	-0.0701437	-0.0423362	-0.0612804	-0.0665832	-0.0481801
246	-0.0154142	-0.0128998	-0.0146086	-0.0193095	-0.0123898	-0.0159696	-0.0174779	-0.013465			246	-0.0504598	-0.0422287	-0.0478225	-0.0632112	-0.040559	-0.0522777	-0.0572152	-0.0440788			246	-0.0394081	-0.0329798	-0.0373484	-0.0493666	-0.0316757	-0.0408279	-0.0446839	-0.0344247
247	-0.00916611	-0.00501263	-0.0069274	-0.0135804	-0.00386901	-0.0114427	-0.0124198	-0.00575892			247	-0.030006	-0.0164093	-0.0226774	-0.0444565	-0.0126655	-0.0374587	-0.0406572	-0.0188523			247	-0.0234341	-0.0128153	-0.0177106	-0.0347196	-0.00989151	-0.0292545	-0.0317525	-0.0147233
248	-0.00183131	-0.00099902	-0.00136929	-0.00365069	-0.000763956	-0.00231741	-0.00248013	-0.00114455			248	-0.00599494	-0.00327038	-0.0044825	-0.0119508	-0.00250087	-0.00758623	-0.00811891	-0.0037468			248	-0.00468192	-0.0025541	-0.00350074	-0.00933337	-0.00195313	-0.00592469	-0.0063407	-0.00292617
249	-0.000352997	-0.000192472	-0.000263373	-0.000706193	-0.00014691	-0.00044794	-0.000478013	-0.000220387			249	-0.00115557	-0.000630073	-0.000862172	-0.00231178	-0.000480921	-0.00146637	-0.00156482	-0.000721455			249	-0.000902474	-0.000492074	-0.000673339	-0.00180546	-0.00037559	-0.00114521	-0.00122209	-0.000563442
250	-6.75614e-05	-3.68342e-05	-5.03868e-05	-0.000135253	-2.81047e-05	-8.57789e-05	-9.14866e-05	-4.2172e-05			250	-0.000221168	-0.00012058	-0.000164945	-0.000442763	-9.2003e-05	-0.000280805	-0.000299489	-0.000138053			250	-0.000172728	-9.41704e-05	-0.000128819	-0.000345789	-7.18525e-05	-0.000219303	-0.000233895	-0.000107817
251	-1.29131e-05	-7.04005e-06	-9.62977e-06	-2.58546e-05	-5.37123e-06	-1.63968e-05	-1.74859e-05	-8.0601e-06			251	-4.22723e-05	-2.30462e-05	-3.15239e-05	-8.46371e-05	-1.75832e-05	-5.36763e-05	-5.72417e-05	-2.63854e-05			251	-3.30138e-05	-1.79986e-05	-2.46195e-05	-6.60999e-05	-1.37321e-05	-4.19201e-05	-4.47046e-05	-2.06065e-05
252	-2.46747e-06	-1.34522e-06	-1.84005e-06	-4.94046e-06	-1.02633e-06	-3.13319e-06	-3.34124e-06	-1.54013e-06			252	-8.07748e-06	-4.40369e-06	-6.02356e-06	-1.6173e-05	-3.35977e-06	-1.02568e-05	-1.09378e-05	-5.04175e-06			252	-6.30835e-06	-3.43919e-06	-4.70428e-06	-1.26308e-05	-2.62391e-06	-8.01033e-06	-8.54223e-06	-3.93751e-06
253	-4.71467e-07	-2.57034e-07	-3.51582e-07	-9.43988e-07	-1.96102e-07	-5.98669e-07	-6.38418e-07	-2.94277e-07			253	-1.54339e-06	-8.41422e-07	-1.15093e-06	-3.09022e-06	-6.41958e-07	-1.95979e-06	-2.08992e-06	-9.6334e-07			253	-1.20535e-06	-6.57134e-07	-8.98856e-07	-2.4134e-06	-5.01356e-07	-1.53056e-06	-1.63218e-06	-7.52349e-07
254	-9.00836e-08	-4.91115e-08	-6.7177e-08	-1.80368e-07	-3.74694e-08	-1.14388e-07	-1.21983e-07	-5.62277e-08			254	-2.94896e-07	-1.60771e-07	-2.1991e-07	-5.90451e-07	-1.22659e-07	-3.74459e-07	-3.99321e-07	-1.84066e-07			254	-2.30308e-07	-1.25559e-07	-1.71745e-07	-4.6113e-07	-9.57944e-08	-2.92445e-07	-3.11862e-07	-1.43752e-07
255	-1.72123e-08	-9.38374e-09	-1.28355e-08	-3.44629e-08	-7.15929e-09	-2.18562e-08	-2.33073e-08	-1.07435e-08			255	-5.6346e-08	-3.07185e-08	-4.20183e-08	-1.12817e-07	-2.34365e-08	-7.1548e-08	-7.62983e-08	-3.51696e-08			255	-4.40051e-08	-2.39905e-08	-3.28154e-08	-8.81081e-08	-1.83035e-08	-5.58776e-08	-5.95875e-08	-2.74668e-08
256	-3.28876e-09	-1.79295e-09	-2.45249e-09	-6.58482e-09	-1.36793e-09	-4.17607e-09	-4.45331e-09	-2.05276e-09			256	-1.0766e-08	-5.86939e-09	-8.02842e-09	-2.1556e-08	-4.47802e-09	-1.36707e-08	-1.45783e-08	-6.7199e-09			256	-8.40806e-09	-4.58387e-09	-6.27003e-09	-1.68348e-08	-3.49724e-09	-1.06765e-08	-1.13854e-08	-5.2481e-09
257	-6.28391e-10	-3.42578e-10	-4.68603e-10	-1.25816e-09	-2.61374e-10	-7.97918e-10	-8.50892e-10	-3.92222e-10			257	-2.05709e-09	-1.12146e-09	-1.53401e-09	-4.1187e-09	-8.55631e-10	-2.61205e-09	-2.78547e-09	-1.28397e-09			257	-1.60655e-09	-8.75837e-10	-1.19803e-09	-3.21662e-09	-6.68231e-10	-2.03996e-09	-2.17539e-09	-1.00276e-09
258	-1.20057e-10	-6.54543e-11	-8.95413e-11	-2.40396e-10	-4.99457e-11	-1.52464e-10	-1.62576e-10	-7.49488e-11			258	-3.93017e-10	-2.1427e-10	-2.93121e-10	-7.86955e-10	-1.63501e-10	-4.99104e-10	-5.32207e-10	-2.45351e-10			258	-3.06938e-10	-1.67341e-10	-2.28922e-10	-6.14596e-10	-1.27691e-10	-3.8979e-10	-4.15643e-10	-1.91614e-10
259	-2.29466e-11	-1.25058e-11	-1.71017e-11	-4.59363e-11	-9.5389e-12	-2.91305e-11	-3.1066e-11	-1.43203e-11			259	-7.51178e-11	-4.09388e-11	-5.59838e-11	-1.50376e-10	-3.12264e-11	-9.53611e-11	-1.01697e-10	-4.68786e-11			259	-5.86655e-11	-3.19724e-11	-4.37222e-11	-1.17441e-10	-2.43872e-11	-7.44751e-11	-7.94234e-11	-3.66112e-11
260	-4.38723e-12	-2.39044e-12	-3.25718e-12	-8.76993e-12	-1.82583e-12	-5.55911e-12	-5.93233e-12	-2.74044e-12			260	-1.4362e-11	-7.82532e-12	-1.06627e-11	-2.87091e-11	-5.977e-12	-1.81982e-11	-1.942e-11	-8.97108e-12			260	-1.12164e-11	-6.11141e-12	-8.32733e-12	-2.24212e-11	-4.66791e-12	-1.42124e-11	-1.51666e-11	-7.00623e-12
261	0	0	0	0	0	0	0	0			261	-2.77144e-12	-1.50586e-12	0	-5.51476e-12	0	-3.50494e-12	-3.67099e-12	-1.71689e-12			261	0	0	0	-4.30691e-12	0	-2.73728e-12	0	0
262	0	0	0	0	0	0	0	0			262	0	0	0	0	0	0	0	0			262	0	0	0	0	0	0	0	0
263	0	0	0	0	0	0	0	0			263	0	0	0	0	0	0	0	0			263	0	0	0	0	0	0	0	0
264	0	0	0	0	0	0	0	0			264	0	0	0	0	0	0	0	0			264	0	0	0	0	0	0	0	0
265	0	0	0	0	0	0	0	0			265	0	0	0	0	0	0	0	0			265	0	0	0	0	0	0	0	0
266	0	0	0	0	0	0	0	0			266	0	0	0	0	0	0	0	0			266	0	0	0	0	0	0	0	0
267	0	0	0	0	0	0	0	0			267	0	0	0	0	0	0	0	0			267	0	0	0	0	0	0	0	0
268	0	0	0	0	0	0	0	0			268	0	0	0	0	0	0	0	0			268	0	0	0	0	0	0	0	0
269	0	0	0	0	0	0	0	0			269	0	0	0	0	0	0	0	0			269	0	0	0	0	0	0	0	0
270	0	0	0	0	0	0	0	0			270	0	0	0	0	0	0	0	0			270	0	0	0	0	0	0	0	0
271	0	0	0	0	0	0	0	0			271	0	0	0	0	0	0	0	0			271	0	0	0	0	0	0	0	0
272	0	0	0	0	0	0	0	0			272	0	0	0	0	0	0	0	0			272	0	0	0	0	0	0	0	0
273	0	0	0	0	0	0	0	0			273	0	0	0	0	0	0	0	0			273	0	0	0	0	0	0	0	0
274	0	0	0	0	0	0	0	0			274	0	0	0	0	0	0	0	0			274	0	0	0	0	0	0	0	0
275	0	0	0	0	0	0	0	0			275	0	0	0	0	0	0	0	0			275	0	0	0	0	0	0	0	0
276	0	0	0	0	0	0	0	0			276	0	0	0	0	0	0	0	0			276	0	0	0	0	0	0	0	0
277	0	0	0	0	0	0	0	0			277	0	0	0	0	0	0	0	0			277	0	0	0	0	0	0	0	0
278	0	0	0	0	0	0	0	0			278	0	0	0	0	0	0	0	0			278	0	0	0	0	0	0	0	0
279	0	0	0	0	0	0	0	0			279	0	0	0	0	0	0	0	0			279	0	0	0	0	0	0	0	0
280	0	0	0	0	0	0	0	0			280	0	0	0	0	0	0	0	0			280	0	0	0	0	0	0	0	0
281	0	0	0	0	0	0	0	0			281	0	0	0	0	0	0	0	0			281	0	0	0	0	0	0	0	0
282	0	0	0	0	0	0	0	0			282	0	0	0	0	0	0	0	0			282	0	0	0	0	0	0	0	0
283	0	0	0	0	0	0	0	0			283	0	0	0	0	0	0	0	0			283	0	0	0	0	0	0	0	0
284	0	0	0	0	0	0	0	0			284	0	0	0	0	0	0	0	0			284	0	0	0	0	0	0	0	0
285	0	0	0	0	0	0	0	0			285	0	0	0	0	0	0	0	0			285	0	0	0	0	0	0	0	0
286	0	0	0	0	0	0	0	0			286	0	0	0	0	0	0	0	0			286	0	0	0	0	0	0	0	0
287	0	0	0	0	0	0	0	0			287	0	0	0	0	0	0	0	0			287	0	0	0	0	0	0	0	0
288	-0.0497203	-0.0405659	-0.0496988	-0.0505536	-0.040167	-0.0496472	-0.0504479	-0.0454978			288	-0.162763	-0.132796	-0.162693	-0.165492	-0.13149	-0.162524	-0.165146	-0.148941			288	-0.127115	-0.103711	-0.12706	-0.129246	-0.102691	-0.126928	-0.128975	-0.11632
Cysteine											Leucine											Histidine
Time (h)	1:1:1	1:1:0.001	1:0.001:1	0.001:1:1	1:0.001:0.001	0.001:1:0.001	0.001:0.001:1	1:0.126:0.013			Time (h)	1:1:1	1:1:0.001	1:0.001:1	0.001:1:1	1:0.001:0.001	0.001:1:0.001	0.001:0.001:1	1:0.126:0.013			Time (h)	1:1:1	1:1:0.001	1:0.001:1	0.001:1:1	1:0.001:0.001	0.001:1:0.001	0.001:0.001:1	1:0.126:0.013
1	-0.0890034	-0.0763004	-0.0889651	-0.0904948	-0.0756089	-0.0888722	-0.0903056	-0.0847152			1	-0.395092	-0.338702	-0.394921	-0.401712	-0.335632	-0.394509	-0.400872	-0.376056			1	-1	-0.70148	-1	-1	-0.691571	-1	-1	-0.862094
2	-0.0890042	-0.0762993	-0.0889658	-0.0904948	-0.0756078	-0.0888722	-0.0903056	-0.0847138			2	-0.395095	-0.338697	-0.394924	-0.401712	-0.335628	-0.394509	-0.400872	-0.376049			2	-1	-0.70143	-1	-1	-0.691524	-1	-1	-0.862034
3	-0.0890053	-0.0762977	-0.0889669	-0.0904948	-0.0756063	-0.0888722	-0.0903056	-0.0847115			3	-0.3951	-0.33869	-0.394929	-0.401712	-0.335621	-0.394509	-0.400872	-0.376039			3	-1	-0.701351	-1	-1	-0.691449	-1	-1	-0.86194
4	-0.089007	-0.0762952	-0.0889686	-0.0904948	-0.0756038	-0.0888722	-0.0903056	-0.0847079			4	-0.395107	-0.338679	-0.394937	-0.401712	-0.335609	-0.394509	-0.400872	-0.376023			4	-1	-0.701228	-1	-1	-0.691333	-1	-1	-0.861792
5	-0.0890098	-0.0762914	-0.0889713	-0.0904948	-0.0755998	-0.0888722	-0.0903056	-0.0847023			5	-0.395119	-0.338662	-0.394949	-0.401712	-0.335592	-0.394509	-0.400872	-0.375999			5	-1	-0.701036	-1	-1	-0.691151	-1	-1	-0.861561
6	-0.089014	-0.0762856	-0.0889755	-0.0904948	-0.0755937	-0.0888722	-0.0903056	-0.0846935			6	-0.395139	-0.338636	-0.394968	-0.401712	-0.335565	-0.394509	-0.400872	-0.37596			6	-1	-0.700737	-1	-1	-0.690866	-1	-1	-0.861198
7	-0.0890207	-0.0762768	-0.0889822	-0.0904948	-0.0755841	-0.0888722	-0.0903056	-0.0846798			7	-0.395168	-0.338597	-0.394997	-0.401712	-0.335522	-0.394509	-0.400872	-0.375899			7	-1	-0.700269	-1	-1	-0.690419	-1	-1	-0.860629
8	-0.0890312	-0.0762633	-0.0889926	-0.0904948	-0.0755689	-0.0888722	-0.0903056	-0.0846583			8	-0.395215	-0.338537	-0.395043	-0.401712	-0.335455	-0.394509	-0.400872	-0.375803			8	-1	-0.699538	-1	-1	-0.689719	-1	-1	-0.859737
9	-0.0890476	-0.0762426	-0.0890088	-0.0904948	-0.0755452	-0.0888723	-0.0903056	-0.0846246			9	-0.395287	-0.338445	-0.395115	-0.401712	-0.33535	-0.394509	-0.400872	-0.375654			9	-1	-0.698398	-1	-1	-0.688623	-1	-1	-0.85834
10	-0.0890731	-0.0762109	-0.0890341	-0.0904949	-0.0755081	-0.0888723	-0.0903057	-0.0845565			10	-0.395401	-0.338304	-0.395228	-0.401712	-0.335185	-0.394509	-0.400872	-0.375351			10	-1	-0.696618	-1	-1	-0.686909	-1	-1	-0.856154
11	-0.0890767	-0.0761614	-0.0890383	-0.0904949	-0.0754492	-0.0888723	-0.0903057	-0.0844391			11	-0.395417	-0.338085	-0.395246	-0.401712	-0.334923	-0.394509	-0.400872	-0.37483			11	-1	-0.693846	-1	-1	-0.684231	-1	-1	-0.852738
12	-0.0890767	-0.0760357	-0.0890383	-0.090495	-0.0753222	-0.0888724	-0.0903058	-0.0842251			12	-0.395417	-0.337527	-0.395246	-0.401713	-0.33436	-0.39451	-0.400873	-0.37388			12	-1	-0.689533	-1	-1	-0.680057	-1	-1	-0.847411
13	-0.0890767	-0.0758149	-0.0890383	-0.0904952	-0.0751241	-0.0888725	-0.0903059	-0.0838928			13	-0.395417	-0.336547	-0.395246	-0.401713	-0.33348	-0.39451	-0.400873	-0.372405			13	-1	-0.682848	-1	-1	-0.673573	-1	-1	-0.839133
14	-0.0890767	-0.0754451	-0.0890383	-0.0904954	-0.0748159	-0.0888726	-0.0903062	-0.0833793			14	-0.395417	-0.334905	-0.395246	-0.401714	-0.332112	-0.394511	-0.400874	-0.370126			14	-1	-0.672539	-1	-1	-0.663557	-1	-1	-0.826339
15	-0.0890767	-0.0745117	-0.0890383	-0.0904957	-0.0740778	-0.0888729	-0.0903065	-0.0825928			15	-0.395417	-0.330762	-0.395246	-0.401716	-0.328836	-0.394512	-0.400876	-0.366634			15	-1	-0.656775	-1	-1	-0.648213	-1	-1	-0.806738
16	-0.0890767	-0.0731056	-0.0890383	-0.0904963	-0.0727429	-0.0888732	-0.090307	-0.0814041			16	-0.395417	-0.32452	-0.395246	-0.401718	-0.32291	-0.394513	-0.400878	-0.361357			16	-1	-0.632983	-1	-1	-0.625014	-1	-1	-0.777106
17	-0.0888885	-0.0710288	-0.0887166	-0.0904971	-0.070763	-0.0888738	-0.0903078	-0.0791882			17	-0.394581	-0.315301	-0.393818	-0.401722	-0.314121	-0.394516	-0.400882	-0.351521			17	-0.982895	-0.597796	-0.970775	-1	-0.590645	-1	-1	-0.733237
18	-0.0861537	-0.0680526	-0.0859689	-0.0904984	-0.067915	-0.0888747	-0.0903091	-0.0758828			18	-0.382441	-0.302089	-0.381621	-0.401728	-0.301479	-0.39452	-0.400887	-0.336848			18	-0.877243	-0.54735	-0.865632	-1	-0.54129	-1	-1	-0.670332
19	-0.0804226	-0.0638726	-0.0803293	-0.0905005	-0.0638895	-0.0888761	-0.0903111	-0.0708835			19	-0.357001	-0.283534	-0.356587	-0.401737	-0.283609	-0.394526	-0.400896	-0.314656			19	-0.739109	-0.478342	-0.728342	-1	-0.473666	-1	-1	-0.584383
20	-0.0711216	-0.0581416	-0.0712191	-0.0905036	-0.0583731	-0.0888783	-0.0903142	-0.0644351			20	-0.315713	-0.258094	-0.316146	-0.401751	-0.259122	-0.394536	-0.40091	-0.286031			20	-0.573115	-0.39025	-0.563831	-1	-0.387221	-1	-1	-0.475029
21	-0.0601794	-0.0514854	-0.0605791	-0.0905085	-0.0519521	-0.0888817	-0.0903189	-0.0563221			21	-0.26714	-0.228547	-0.268914	-0.401772	-0.230618	-0.394551	-0.400931	-0.250017			21	-0.395981	-0.288393	-0.389187	-1	-0.287187	-1	-1	-0.349388
22	-0.0494279	-0.0447339	-0.0501464	-0.0905159	-0.0454359	-0.0888869	-0.0903263	-0.048169			22	-0.219413	-0.198577	-0.222603	-0.401805	-0.201693	-0.394574	-0.400964	-0.213825			22	-0.234263	-0.18564	-0.23111	-1	-0.186325	-1	-1	-0.22395
23	-0.0413603	-0.0348986	-0.0422656	-0.0905273	-0.0359197	-0.0888951	-0.0903376	-0.0394859			23	-0.183601	-0.154917	-0.187619	-0.401856	-0.159449	-0.39461	-0.401014	-0.17528			23	-0.109895	-0.0981538	-0.113463	-1	-0.101301	-1	-1	-0.11926
24	-0.0290927	-0.0256642	-0.0300357	-0.0905444	-0.0266468	-0.0889076	-0.0903549	-0.0282187			24	-0.129144	-0.113925	-0.13333	-0.401932	-0.118287	-0.394666	-0.401091	-0.125264			24	-0.0385754	-0.0378093	-0.0441257	-1	-0.043961	-1	-1	-0.049376
25	-0.0221909	-0.0206029	-0.0229248	-0.0905697	-0.021401	-0.0889267	-0.0903804	-0.0219994			25	-0.0795828	-0.0642529	-0.101765	-0.402044	-0.0950004	-0.394751	-0.401204	-0.0976568			25	-0.00988878	-0.0104973	-0.0129505	-1	-0.0143873	-1	-1	-0.0151745
26	-0.00642434	-0.00506026	-0.0131706	-0.0905697	-0.0110665	-0.0889458	-0.0903804	-0.0101986			26	-0.0164871	-0.0136912	-0.0323665	-0.402044	-0.0291008	-0.394836	-0.401204	-0.0269564			26	-0.00204009	-0.00222444	-0.00286898	-1	-0.00340189	-1	-1	-0.00341327
27	-0.00124882	-0.00098991	-0.00260932	-0.0905697	-0.00222978	-0.0889458	-0.0903804	-0.00202616			27	-0.00320185	-0.0026752	-0.00639869	-0.402044	-0.00584746	-0.394836	-0.401204	-0.00534469			27	-0.000395843	-0.00043412	-0.000566155	-1	-0.000681707	-1	-1	-0.000675393
28	-0.000239383	-0.000189996	-0.000502077	-0.0905697	-0.000430534	-0.0889458	-0.0903804	-0.000390098			28	-0.00061364	-0.000513341	-0.00123069	-0.402044	-0.00112842	-0.394836	-0.401204	-0.0010286			28	-7.5851e-05	-8.32829e-05	-0.000108852	-1	-0.00013148	-1	-1	-0.000129929
29	-4.57625e-05	-3.63315e-05	-9.60549e-05	-0.0905697	-8.24256e-05	-0.0889458	-0.0903804	-7.46423e-05			29	-0.000117304	-9.81579e-05	-0.00023543	-0.402044	-0.000216012	-0.394836	-0.401204	-0.000196799			29	-1.44993e-05	-1.59241e-05	-2.08219e-05	-1	-2.51664e-05	-1	-1	-2.48571e-05
30	-8.74382e-06	-6.94245e-06	-1.83565e-05	-0.0905697	-1.57545e-05	-0.0889458	-0.0903804	-1.42652e-05			30	-2.24131e-05	-1.87565e-05	-4.49909e-05	-0.402044	-4.12868e-05	-0.394836	-0.401204	-3.76107e-05			30	-2.77034e-06	-3.04283e-06	-3.97903e-06	-1	-4.81001e-06	-1	-1	-4.75041e-06
31	-1.67051e-06	-1.32643e-06	-3.50725e-06	-0.0892772	-3.01031e-06	-0.0885099	-0.0862155	-2.72568e-06			31	-4.28204e-06	-3.58361e-06	-8.59611e-06	-0.396307	-7.8889e-06	-0.392901	-0.382716	-7.18632e-06			31	-5.29274e-07	-5.81361e-07	-7.60243e-07	-0.995159	-9.19071e-07	-1	-0.814084	-9.07663e-07
32	-3.19146e-07	-2.53421e-07	-6.70082e-07	-0.080762	-5.75165e-07	-0.0860801	-0.0775381	-5.20777e-07			32	-8.1807e-07	-6.84667e-07	-1.64234e-06	-0.358507	-1.50729e-06	-0.382115	-0.344196	-1.37304e-06			32	-1.01116e-07	-1.11072e-07	-1.45249e-07	-0.779027	-1.75602e-07	-0.963127	-0.603848	-1.73421e-07
33	-6.09716e-08	-4.84171e-08	-1.28022e-07	-0.0689162	-1.09893e-07	-0.0815629	-0.0659295	-9.95004e-08			33	-1.56289e-07	-1.30809e-07	-3.13776e-07	-0.305923	-2.87987e-07	-0.362062	-0.292665	-2.62335e-07			33	-1.93178e-08	-2.12208e-08	-2.77504e-08	-0.559212	-3.3551e-08	-0.874211	-0.407418	-3.3134e-08
34	-1.16484e-08	-9.25028e-09	-2.44591e-08	-0.0559508	-2.09963e-08	-0.0742285	-0.0531256	-1.90106e-08			34	-2.98584e-08	-2.49915e-08	-5.99481e-08	-0.248369	-5.50235e-08	-0.329505	-0.235828	-5.0122e-08			34	-3.6906e-09	-4.05432e-09	-5.30183e-09	-0.358074	-6.41033e-09	-0.756168	-0.246359	-6.33062e-09
35	-2.22539e-09	-1.7673e-09	-4.67302e-09	-0.043864	-4.01161e-09	-0.0640913	-0.0402565	-3.6322e-09			35	-5.70433e-09	-4.77473e-09	-1.14533e-08	-0.194715	-1.05129e-08	-0.284505	-0.178701	-9.57636e-09			35	-7.05074e-10	-7.74594e-10	-1.01294e-09	-0.175853	-1.22477e-09	-0.609126	-0.131906	-1.20953e-09
36	-4.25127e-10	-3.37644e-10	-8.92814e-10	-0.031325	-7.66477e-10	-0.0521158	-0.0316934	-6.93969e-10			36	-1.08979e-09	-9.12233e-10	-2.18821e-09	-0.139054	-2.00862e-09	-0.231345	-0.140689	-1.82967e-09			36	-1.34702e-10	-1.47989e-10	-1.93526e-10	-0.0572535	-2.34007e-10	-0.441573	-0.0622424	-2.31095e-10
37	-8.12343e-11	-6.45017e-11	-1.70563e-10	-0.0256336	-1.46447e-10	-0.0410189	-0.0271159	-1.32601e-10			37	-2.082e-10	-1.74286e-10	-4.18066e-10	-0.110424	-3.83771e-10	-0.182085	-0.120369	-3.49579e-10			37	-2.57342e-11	-2.8274e-11	-3.69739e-11	-0.0143503	-4.471e-11	-0.224052	-0.0257425	-4.41533e-11
38	-1.39686e-11	-1.10995e-11	-2.93513e-11	-0.0100298	-2.51983e-11	-0.0159788	-0.0249728	-2.2807e-11			38	-3.97758e-11	-3.3298e-11	-7.98732e-11	-0.023003	-7.33241e-11	-0.0451598	-0.110856	-6.67909e-11			38	-4.91642e-12	-5.40186e-12	-7.06401e-12	-0.00297731	-8.54238e-12	-0.0149771	-0.00918247	-8.43597e-12
39	-2.66129e-12	-2.11797e-12	-5.5969e-12	-0.00195326	-4.80333e-12	-0.00319382	-0.0178885	-4.34989e-12			39	-7.599e-12	-6.36172e-12	-1.52601e-11	-0.00447406	-1.40095e-11	-0.00900847	-0.0794082	-1.27611e-11			39	-9.39262e-13	-1.03205e-12	-1.34961e-12	-0.000578589	-1.63213e-12	-0.0029936	-0.00275652	-1.61179e-12
40	0	0	0	-0.000374563	0	-0.000615665	-0.0117004	0			40	-1.45176e-12	-1.21543e-12	-2.91551e-12	-0.000857748	-2.67668e-12	-0.00173584	-0.0519388	-2.43816e-12			40	-1.79442e-13	-1.97177e-13	-2.57848e-13	-0.000110906	-3.11838e-13	-0.000577069	-0.000686313	-3.07949e-13
41	0	0	0	-7.16127e-05	0	-0.000117831	-0.00942551	0			41	-2.77353e-13	-2.32213e-13	-5.57019e-13	-0.000163985	-5.11412e-13	-0.000332194	-0.0349898	-4.65837e-13			41	-3.42817e-14	-3.76715e-14	-4.9263e-14	-2.12024e-05	-5.95804e-14	-0.000110444	-0.000147629	-5.88372e-14
42	0	0	0	-1.36837e-05	0	-2.25205e-05	-0.00476601	0			42	-5.29871e-14	-4.43653e-14	-1.06421e-13	-3.13339e-05	-9.77115e-14	-6.34896e-05	-0.00696432	-8.90033e-14			42	-6.54939e-15	-7.19729e-15	-9.41189e-15	-4.05129e-06	-1.13836e-14	-2.11087e-05	-2.93386e-05	-1.12415e-14
43	0	0	0	-2.6144e-06	0	-4.30308e-06	-0.000919402	0			43	-1.0123e-14	-8.47618e-15	-2.03321e-14	-5.98662e-06	-1.8669e-14	-1.21312e-05	-0.00134213	-1.70051e-14			43	-1.25123e-15	-1.37507e-15	-1.79818e-15	-7.74033e-07	-2.17497e-15	-4.03332e-06	-5.65223e-06	-2.14781e-15
44	0	0	0	-4.99495e-07	0	-8.22165e-07	-0.000175988	0			44	-1.93396e-15	-1.61941e-15	-3.88454e-15	-1.14377e-06	-3.56694e-15	-2.31784e-06	-0.000256855	-3.24901e-15			44	-2.39043e-16	-2.62713e-16	-3.4355e-16	-1.47883e-07	-4.15554e-16	-7.70624e-07	-1.08165e-06	-4.10363e-16
45	0	0	0	-9.54307e-08	0	-1.57085e-07	-3.36366e-05	0			45	-3.69474e-16	-3.09395e-16	-7.42157e-16	-2.18523e-07	-6.81507e-16	-4.42852e-07	-4.90907e-05	-6.20758e-16			45	-4.56683e-17	-5.01924e-17	-6.56366e-17	-2.82537e-08	-7.93967e-17	-1.47237e-07	-2.06726e-07	-7.84044e-17
46	0	0	0	-1.82324e-08	0	-3.0013e-08	-6.42711e-06	0			46	-7.05866e-17	-5.91111e-17	-1.41792e-16	-4.17497e-08	-1.3021e-16	-8.46123e-08	-9.37995e-06	-1.18603e-16			46	-8.72474e-18	-9.58946e-18	-1.25401e-17	-5.39798e-09	-1.51697e-17	-2.81315e-08	-3.94998e-08	-1.498e-17
47	0	0	0	-3.48337e-09	0	-5.73435e-09	-1.22799e-06	0			47	-1.34853e-17	-1.12934e-17	-2.709e-17	-7.97645e-09	-2.48782e-17	-1.61662e-08	-1.79217e-06	-2.26604e-17			47	-1.66683e-18	-1.83211e-18	-2.39585e-18	-1.03131e-09	-2.89836e-18	-5.37486e-09	-7.547e-09	-2.8621e-18
48	-0.0890767	-0.0727189	-0.0890383	-0.0905718	-0.0719439	-0.0889481	-0.0903804	-0.0815119			48	-0.395417	-0.322804	-0.395246	-0.402053	-0.319363	-0.394846	-0.401204	-0.361836			48	-1	-0.634154	-1	-1	-0.625194	-1	-1	-0.779351
49	-0.0880806	-0.0678027	-0.0871929	-0.0905714	-0.0667168	-0.088819	-0.0903804	-0.0749415			49	-0.390995	-0.30098	-0.387054	-0.402052	-0.29616	-0.394273	-0.401204	-0.33267			49	-0.934797	-0.541421	-0.905197	-1	-0.520956	-0.988301	-1	-0.654349
50	-0.0799234	-0.0604522	-0.0779468	-0.090571	-0.0587488	-0.0856804	-0.0903804	-0.0659338			50	-0.354785	-0.268351	-0.34601	-0.40205	-0.260789	-0.38034	-0.401204	-0.292684			50	-0.730922	-0.424454	-0.685536	-1	-0.393624	-0.892371	-1	-0.50004
51	-0.0669225	-0.0519322	-0.0644041	-0.0905707	-0.050098	-0.0791839	-0.0823671	-0.0552713			51	-0.297073	-0.23053	-0.285894	-0.402048	-0.222388	-0.351502	-0.365632	-0.245352			51	-0.505707	-0.294195	-0.453375	-1	-0.258896	-0.764421	-0.736452	-0.334122
52	-0.0532754	-0.04386	-0.0511908	-0.0843468	-0.0417906	-0.0691512	-0.0662846	-0.0456324			52	-0.236493	-0.194697	-0.227239	-0.374421	-0.185511	-0.306966	-0.294241	-0.202565			52	-0.295906	-0.171838	-0.250498	-0.858203	-0.141383	-0.60588	-0.452462	-0.186058
53	-0.0429353	-0.0317565	-0.0406389	-0.0700565	-0.0293378	-0.0570585	-0.0518016	-0.0331098			53	-0.190593	-0.140969	-0.180398	-0.310985	-0.130232	-0.253286	-0.22995	-0.146976			53	-0.136038	-0.0775071	-0.110101	-0.597132	-0.0607187	-0.428856	-0.233124	-0.0804488
54	-0.0291411	-0.0232995	-0.0274084	-0.0546171	-0.0222935	-0.0454294	-0.0424183	-0.0239079			54	-0.129359	-0.103428	-0.121667	-0.242449	-0.0989619	-0.201664	-0.188297	-0.106129			54	-0.0446219	-0.0244286	-0.0366223	-0.358678	-0.019377	-0.256697	-0.0951618	-0.0254087
55	-0.0199602	-0.00884093	-0.0214907	-0.0430914	-0.00954131	-0.0367442	-0.0308661	-0.0112734			55	-0.0554834	-0.0252618	-0.0604681	-0.191285	-0.0266119	-0.140599	-0.137016	-0.0316662			55	-0.0105769	-0.00555648	-0.0088622	-0.149452	-0.00446927	-0.0816429	-0.0299461	-0.00580904
56	-0.00402741	-0.0017608	-0.00453886	-0.0363308	-0.00190802	-0.0106325	-0.0152566	-0.00224891			56	-0.0111671	-0.00502225	-0.0122547	-0.12872	-0.00531065	-0.0307779	-0.0677249	-0.00630481			56	-0.00212302	-0.00110239	-0.0017904	-0.0387729	-0.000889784	-0.00996593	-0.00714589	-0.00115404
57	-0.00077787	-0.00033919	-0.000877997	-0.00999171	-0.000367851	-0.002093	-0.00765159	-0.000433359			57	-0.00215575	-0.000967105	-0.00236909	-0.0268661	-0.00102342	-0.00605101	-0.0175879	-0.00121444			57	-0.000409612	-0.000212193	-0.000345898	-0.00806197	-0.00017139	-0.00196179	-0.0014548	-0.000222195
58	-0.000148935	-6.49104e-05	-0.000168157	-0.00194557	-7.04066e-05	-0.000402239	-0.0014843	-8.29369e-05			58	-0.000412711	-0.000185061	-0.000453682	-0.00522636	-0.000195866	-0.00116261	-0.00340838	-0.000232404			58	-7.84104e-05	-4.06009e-05	-6.62312e-05	-0.00156706	-3.27983e-05	-0.000377022	-0.000281725	-4.2517e-05
59	-2.84681e-05	-1.24061e-05	-3.21441e-05	-0.000373102	-1.3457e-05	-7.69413e-05	-0.000284435	-1.58517e-05			59	-7.88857e-05	-3.53695e-05	-8.67218e-05	-0.00100207	-3.74359e-05	-0.000222377	-0.000653016	-4.44186e-05			59	-1.49871e-05	-7.75969e-06	-1.26599e-05	-0.000300412	-6.26862e-06	-7.21178e-05	-5.39686e-05	-8.12599e-06
60	-5.43975e-06	-2.37056e-06	-6.14227e-06	-7.13382e-05	-2.57139e-06	-1.47043e-05	-5.43772e-05	-3.02895e-06			60	-1.50736e-05	-6.75839e-06	-1.65712e-05	-0.000191592	-7.15329e-06	-4.24981e-05	-0.000124836	-8.48752e-06			60	-2.86374e-06	-1.48271e-06	-2.41909e-06	-5.74358e-05	-1.19781e-06	-1.37825e-05	-1.03169e-05	-1.55271e-06
61	-1.03938e-06	-4.52945e-07	-1.17361e-06	-1.36323e-05	-4.9132e-07	-2.80965e-06	-1.03909e-05	-5.78747e-07			61	-2.88012e-06	-1.29133e-06	-3.16628e-06	-3.66119e-05	-1.36679e-06	-8.1204e-06	-2.38548e-05	-1.62172e-06			61	-5.47177e-07	-2.83304e-07	-4.6222e-07	-1.09755e-05	-2.28868e-07	-2.63352e-06	-1.97142e-06	-2.96679e-07
62	-1.98592e-07	-8.65441e-08	-2.24242e-07	-2.60478e-06	-9.38765e-08	-5.36843e-07	-1.98543e-06	-1.10581e-07			62	-5.503e-07	-2.46735e-07	-6.04979e-07	-6.99557e-06	-2.61153e-07	-1.55157e-06	-4.55801e-06	-3.09863e-07			62	-1.04548e-07	-5.41307e-08	-8.8316e-08	-2.09713e-06	-4.37298e-08	-5.03189e-07	-3.76685e-07	-5.66865e-08
63	-3.79446e-08	-1.65359e-08	-4.28456e-08	-4.97695e-07	-1.7937e-08	-1.02575e-07	-3.79356e-07	-2.11287e-08			63	-1.05145e-07	-4.71434e-08	-1.15593e-07	-1.33664e-06	-4.98984e-08	-2.96459e-07	-8.70898e-07	-5.92054e-08			63	-1.99758e-08	-1.03427e-08	-1.68744e-08	-4.00698e-07	-8.35543e-09	-9.61442e-08	-7.19732e-08	-1.08311e-08
64	-7.24998e-09	-3.1595e-09	-8.18645e-09	-9.5094e-08	-3.42721e-09	-1.95989e-08	-7.24833e-08	-4.03706e-09			64	-2.00898e-08	-9.00765e-09	-2.20861e-08	-2.55391e-07	-9.53408e-09	-5.66443e-08	-1.66402e-07	-1.13124e-08			64	-3.81673e-09	-1.97617e-09	-3.22417e-09	-7.65609e-08	-1.59647e-09	-1.83702e-08	-1.37519e-08	-2.06949e-09
65	-1.38524e-09	-6.0369e-10	-1.56418e-09	-1.81695e-08	-6.54833e-10	-3.74474e-09	-1.38493e-08	-7.71366e-10			65	-3.83851e-09	-1.72108e-09	-4.21997e-09	-4.87972e-08	-1.82167e-09	-1.0823e-08	-3.17943e-08	-2.16145e-09			65	-7.29255e-10	-3.77586e-10	-6.16038e-10	-1.46284e-08	-3.05037e-10	-3.50998e-09	-2.62756e-09	-3.95417e-10
66	-2.64685e-10	-1.1535e-10	-2.9885e-10	-3.47165e-09	-1.25122e-10	-7.15509e-10	-2.64617e-09	-1.47391e-10			66	-7.33416e-10	-3.28846e-10	-8.06303e-10	-9.32363e-09	-3.48066e-10	-2.06795e-09	-6.07492e-09	-4.12987e-10			66	-1.39337e-10	-7.2145e-11	-1.17706e-10	-2.79503e-09	-5.82833e-11	-6.70654e-10	-5.02047e-10	-7.55521e-11
67	-4.55227e-11	-1.98431e-11	-5.14103e-11	-6.63324e-10	-2.15327e-11	-1.36729e-10	-5.05608e-10	-2.5362e-11			67	-1.40132e-10	-6.28323e-11	-1.54059e-10	-1.78145e-09	-6.65049e-11	-3.95122e-10	-1.16073e-09	-7.89093e-11			67	-2.66229e-11	-1.37847e-11	-2.24898e-11	-5.34044e-10	-1.11362e-11	-1.28157e-10	-9.59257e-11	-1.44357e-11
68	-8.6836e-12	-3.78785e-12	-9.8223e-12	-1.26764e-10	-4.10816e-12	-2.3522e-11	-9.66032e-11	-4.85052e-12			68	-2.67748e-11	-1.20053e-11	-2.94359e-11	-3.4038e-10	-1.27071e-11	-7.54957e-11	-2.2178e-10	-1.50772e-11			68	-5.08677e-12	-2.63383e-12	-4.2971e-12	-1.02039e-10	-2.12778e-12	-2.44849e-11	-1.83285e-11	-2.75823e-12
69	0	0	0	-2.17829e-11	0	-4.50762e-12	-1.66278e-11	0			69	-5.1158e-12	-2.29385e-12	-5.62428e-12	-6.50361e-11	-2.42793e-12	-1.44249e-11	-4.23754e-11	-2.88079e-12			69	-9.71919e-13	-5.03243e-13	-8.21042e-13	-1.94965e-11	-4.06555e-13	-4.69214e-12	-3.50201e-12	-5.27013e-13
70	0	0	0	-4.14649e-12	0	0	-3.18246e-12	0			70	-9.77465e-13	-4.38283e-13	-1.07462e-12	-1.24264e-11	-4.63904e-13	-2.75616e-12	-8.09664e-12	-5.50431e-13			70	-1.85702e-13	-9.61543e-14	-1.56875e-13	-3.72517e-12	-7.76802e-14	0	-6.69126e-13	-1.00696e-13
71	0	0	0	0	0	0	0	0			71	-1.86762e-13	-8.37424e-14	-2.05327e-13	-2.37429e-12	-8.8638e-14	-5.26619e-13	-1.54702e-12	-1.05171e-13			71	-3.54818e-14	-1.83721e-14	-2.9974e-14	-7.11764e-13	-1.48423e-14	0	-1.27849e-13	-1.924e-14
72	0	0	0	0	0	0	0	0			72	-3.56842e-14	-1.60006e-14	-3.92315e-14	-4.53653e-13	-1.6936e-14	-1.00621e-13	-2.95588e-13	-2.00949e-14			72	-6.77942e-15	-3.51035e-15	-5.72708e-15	-1.35996e-13	-2.83592e-15	0	-2.44281e-14	-3.67618e-15
73	0	0	0	0	0	0	0	0			73	-6.81811e-15	-3.05722e-15	-7.49591e-15	-8.6679e-14	-3.23596e-15	-1.92256e-14	-5.64778e-14	-3.83953e-15			73	-1.29533e-15	-6.70719e-16	-1.09427e-15	-2.59846e-14	-5.41858e-16	0	-4.66746e-15	-7.02405e-16
74	0	0	0	0	0	0	0	0			74	-1.30272e-15	-5.8414e-16	-1.43223e-15	-1.65617e-14	-6.18294e-16	-3.67343e-15	-1.07912e-14	-7.33617e-16			74	-2.47496e-16	-1.28154e-16	-2.0908e-16	-4.96485e-15	-1.03533e-16	0	-8.91809e-16	-1.34208e-16
75	0	0	0	0	0	0	0	0			75	-2.48908e-16	-1.11611e-16	-2.73655e-16	-3.16442e-15	-1.18137e-16	-7.0188e-16	-2.06186e-15	-1.40172e-16			75	-4.72885e-17	-2.44862e-17	-3.99486e-17	-9.48627e-16	-1.97819e-17	0	-1.70397e-16	-2.56431e-17
76	0	0	0	0	0	0	0	0			76	-4.75583e-17	-2.13255e-17	-5.22868e-17	-6.04621e-16	-2.25724e-17	-1.34108e-16	-3.93958e-16	-2.67826e-17			76	-9.03531e-18	-4.67856e-18	-7.63292e-18	-1.81253e-16	-3.77973e-18	0	-3.25577e-17	-4.89962e-18
77	0	0	0	0	0	0	0	0			77	-9.08687e-18	-4.07464e-18	-9.99038e-18	-1.15524e-16	-4.31291e-18	-2.56239e-17	-7.52734e-17	-5.11734e-18			77	-1.72636e-18	-8.93929e-19	-1.45841e-18	-3.46318e-17	-7.22191e-19	0	-6.22078e-18	-9.36169e-19
78	0	0	0	0	0	0	0	0			78	-1.73621e-18	-7.78538e-19	-1.90885e-18	-2.20731e-17	-8.24065e-19	-4.89595e-18	-1.43824e-17	-9.77768e-19			78	-3.29851e-19	-1.70802e-19	-2.78657e-19	-6.61706e-18	-1.37989e-19	0	-1.1886e-18	-1.78873e-19
79	0	0	0	0	0	0	0	0			79	-3.31734e-19	-1.48755e-19	-3.64721e-19	-4.21748e-18	-1.57454e-19	-9.35468e-19	-2.74804e-18	-1.86822e-19			79	-6.3024e-20	-3.2635e-20	-5.32426e-20	-1.26431e-18	-2.63654e-20	0	-2.27105e-19	-3.41773e-20
80	0	0	0	0	0	0	0	0			80	-6.33836e-20	-2.84224e-20	-6.96867e-20	-8.05829e-19	-3.00846e-20	-1.78739e-19	-5.25066e-19	-3.56959e-20			80	-1.20419e-20	-6.23555e-21	-1.0173e-20	-2.41571e-19	-5.03764e-21	0	-4.33928e-20	-6.53024e-21
81	0	0	0	0	0	0	0	0			81	-1.21106e-20	-5.43065e-21	-1.33149e-20	-1.53969e-19	-5.74826e-21	-3.41517e-20	-1.00324e-19	-6.82041e-21			81	-2.30081e-21	-1.19142e-21	-1.94374e-21	-4.61567e-20	-9.62539e-22	0	-8.29103e-21	-1.24773e-21
82	0	0	0	0	0	0	0	0			82	-2.31394e-21	-1.03763e-21	-2.54407e-21	-2.94186e-20	-1.09832e-21	-6.52534e-21	-1.91689e-20	-1.30317e-21			82	-4.39611e-22	-2.27644e-22	-3.71388e-22	-8.81911e-21	-1.83912e-22	0	-1.58416e-21	-2.38403e-22
83	0	0	0	0	0	0	0	0			83	-4.4212e-22	-1.98259e-22	-4.86092e-22	-5.62098e-21	-2.09855e-22	-1.24679e-21	-3.66258e-21	-2.48997e-22			83	-8.39956e-23	-4.34957e-23	-7.09605e-23	-1.68506e-21	-3.514e-23	0	-3.02685e-22	-4.55516e-23
84	0	0	0	0	0	0	0	0			84	-8.44749e-23	-3.78812e-23	-9.28769e-23	-1.07399e-21	-4.0097e-23	-2.38224e-22	-6.99807e-22	-4.75757e-23			84	-1.60489e-23	-8.31069e-24	-1.35583e-23	-3.21962e-22	-6.71419e-24	0	-5.78338e-23	-8.70353e-24
85	0	0	0	0	0	0	0	0			85	-1.61404e-23	-7.23792e-24	-1.77459e-23	-2.05207e-22	-7.66131e-24	-4.55174e-23	-1.33712e-22	-9.09027e-24			85	-3.06642e-24	-1.58792e-24	-2.59057e-24	-6.15169e-23	-1.28288e-24	0	-1.10503e-23	-1.66298e-24
86	0	0	0	0	0	0	0	0			86	-3.08392e-24	-1.38294e-24	-3.39068e-24	-3.92086e-23	-1.46384e-24	-8.697e-24	-2.55482e-23	-1.73687e-24			86	-5.85894e-25	-3.03402e-25	-4.94977e-25	-1.1754e-23	-2.45119e-25	0	-2.11137e-24	-3.17745e-25
87	0	0	0	0	0	0	0	0			87	-5.89238e-25	-2.64238e-25	-6.47852e-25	-7.49155e-24	-2.79696e-25	-1.66173e-24	-4.88147e-24	-3.31864e-25			87	-1.11946e-25	-5.79707e-26	-9.45745e-26	-2.24581e-24	-4.68348e-26	0	-4.03417e-25	-6.07114e-26
88	0	0	0	0	0	0	0	0			88	-1.12584e-25	-5.04877e-26	-1.23784e-25	-1.4314e-24	-5.34414e-26	-3.17506e-25	-9.327e-25	-6.34091e-26			88	-2.13892e-26	-1.10764e-26	-1.80702e-26	-4.29105e-25	-8.9487e-27	0	-7.70806e-26	-1.16001e-26
89	0	0	0	0	0	0	0	0			89	-2.15113e-26	-9.64664e-27	-2.36513e-26	-2.73496e-25	-1.0211e-26	-6.06658e-26	-1.7821e-25	-1.21156e-26			89	-4.08679e-27	-2.11636e-27	-3.45265e-27	-8.19886e-26	-1.70982e-27	0	-1.47277e-26	-2.21643e-27
90	0	0	0	0	0	0	0	0			90	-4.11011e-27	-1.84318e-27	-4.51902e-27	-5.22566e-26	-1.95102e-27	-1.15914e-26	-3.40505e-26	-2.31491e-27			90	-7.80854e-28	-4.04372e-28	-6.59694e-28	-1.56655e-26	-3.26696e-28	0	-2.81402e-27	-4.23492e-28
91	0	0	0	0	0	0	0	0			91	-7.8531e-28	-3.52174e-28	-8.63442e-28	-9.98461e-27	-3.7278e-28	-2.21476e-27	-6.50601e-27	-4.4231e-28			91	-1.49196e-28	-7.72629e-29	-1.26047e-28	-2.99318e-27	-6.24216e-29	0	-5.37673e-28	-8.09164e-29
92	0	0	0	0	0	0	0	0			92	-1.50047e-28	-6.72896e-29	-1.64977e-28	-1.90775e-27	-7.1227e-29	-4.23173e-28	-1.2431e-27	-8.45119e-29			92	-2.85066e-29	-1.47626e-29	-2.40836e-29	-5.71904e-28	-1.19269e-29	0	-1.02733e-28	-1.54607e-29
93	0	0	0	0	0	0	0	0			93	-2.86692e-29	-1.2857e-29	-3.15219e-29	-3.64511e-28	-1.36093e-29	-8.08556e-29	-2.37518e-28	-1.61477e-29			93	-5.44669e-30	-2.82067e-30	-4.60162e-30	-1.09273e-28	-2.27886e-30	0	-1.96291e-29	-2.95406e-30
94	0	0	0	0	0	0	0	0			94	-5.47777e-30	-2.45657e-30	-6.02284e-30	-6.96467e-29	-2.60033e-30	-1.5449e-29	-4.53824e-29	-3.08533e-30			94	-1.04069e-30	-5.38943e-31	-8.79225e-31	-2.08787e-29	-4.35421e-31	0	-3.75052e-30	-5.64432e-31
95	0	0	0	0	0	0	0	0			95	-1.04663e-30	-4.69375e-31	-1.15078e-30	-1.33073e-29	-4.96843e-31	-2.95184e-30	-8.67119e-30	-5.89512e-31			95	-1.98842e-31	-1.02975e-31	-1.67992e-31	-3.98926e-30	-8.31958e-32	0	-7.16609e-31	-1.07846e-31
96	-0.0890767	-0.0727091	-0.0890383	-0.09057	-0.0719484	-0.0889459	-0.0903804	-0.0815119			96	-0.395417	-0.32276	-0.395246	-0.402046	-0.319383	-0.394836	-0.401204	-0.361836			96	-1	-0.634154	-1	-1	-0.625194	-1	-1	-0.779351
97	-0.0880561	-0.0677735	-0.0871879	-0.09057	-0.066731	-0.0885165	-0.0903804	-0.0749869			97	-0.390886	-0.30085	-0.387032	-0.402045	-0.296223	-0.39293	-0.401204	-0.332871			97	-0.934221	-0.540806	-0.905411	-1	-0.521293	-0.96098	-1	-0.655329
98	-0.079832	-0.0603893	-0.0779084	-0.0905699	-0.0587762	-0.0835766	-0.0903804	-0.06602			98	-0.354379	-0.268072	-0.34584	-0.402045	-0.260911	-0.371001	-0.401204	-0.293067			98	-0.729727	-0.423238	-0.685804	-1	-0.394252	-0.831113	-1	-0.50195
99	-0.0667748	-0.0518546	-0.0642764	-0.0905292	-0.0501235	-0.0747072	-0.0800377	-0.055382			99	-0.296417	-0.230186	-0.285326	-0.401864	-0.222501	-0.33163	-0.355292	-0.245844			99	-0.503817	-0.292622	-0.453269	-1	-0.259632	-0.666986	-0.701772	-0.336504
100	-0.0530824	-0.0437951	-0.0510449	-0.0790734	-0.041855	-0.0629487	-0.0631123	-0.0457124			100	-0.235636	-0.194409	-0.226591	-0.351011	-0.185797	-0.279433	-0.280159	-0.20292			100	-0.293574	-0.170357	-0.249731	-0.733281	-0.141957	-0.480298	-0.415377	-0.188148
101	-0.0426803	-0.0316393	-0.039621	-0.0626179	-0.0293607	-0.0504113	-0.0488031	-0.0332338			101	-0.18946	-0.140449	-0.17588	-0.277964	-0.130334	-0.223779	-0.21664	-0.147527			101	-0.13369	-0.0766164	-0.108664	-0.464683	-0.060841	-0.296342	-0.198895	-0.0814611
102	-0.0285058	-0.0232477	-0.0268586	-0.0480428	-0.0222873	-0.0403709	-0.0372759	-0.023947			102	-0.126539	-0.103198	-0.119227	-0.213265	-0.0989348	-0.179209	-0.16547	-0.106302			102	-0.0432981	-0.0241636	-0.0354402	-0.239484	-0.0193264	-0.134758	-0.0712531	-0.0256528
103	-0.0182354	-0.00888386	-0.0193351	-0.03901	-0.00930775	-0.0278223	-0.0254798	-0.0110572			103	-0.0511713	-0.025351	-0.0531761	-0.173168	-0.0260218	-0.100073	-0.113106	-0.0311742			103	-0.0101174	-0.00550017	-0.00837391	-0.073883	-0.00443957	-0.0363864	-0.0186852	-0.00584755
104	-0.0036617	-0.00176973	-0.00389694	-0.0218092	-0.00185919	-0.00740764	-0.0101251	-0.00220392			104	-0.0102524	-0.00504098	-0.0106907	-0.0597454	-0.00518729	-0.0210665	-0.0271457	-0.00620193			104	-0.00202202	-0.00109142	-0.00167891	-0.0167503	-0.000882969	-0.00694326	-0.00389597	-0.00116082
105	-0.000706542	-0.000340926	-0.000752505	-0.0043443	-0.000358356	-0.00144499	-0.00197356	-0.000424619			105	-0.00197735	-0.000970755	-0.00206333	-0.0118774	-0.000999431	-0.00410561	-0.00528586	-0.00119444			105	-0.000389785	-0.000210089	-0.000323854	-0.00332387	-0.000170043	-0.0013544	-0.000757844	-0.000223468
106	-0.000135254	-6.52434e-05	-0.000144074	-0.000836888	-6.85862e-05	-0.000277204	-0.000378548	-8.12618e-05			106	-0.000378493	-0.000185761	-0.000395005	-0.00228716	-0.000191267	-0.000787472	-0.00101368	-0.00022857			106	-7.4603e-05	-4.0199e-05	-6.1992e-05	-0.000639822	-3.25392e-05	-0.000259826	-0.000145303	-4.27596e-05
107	-2.58523e-05	-1.24698e-05	-2.7539e-05	-0.000160156	-1.3109e-05	-5.30062e-05	-7.23826e-05	-1.55315e-05			107	-7.23434e-05	-3.55037e-05	-7.55017e-05	-0.000437662	-3.65566e-05	-0.000150573	-0.000193819	-4.36857e-05			107	-1.4259e-05	-7.68292e-06	-1.1849e-05	-0.000122425	-6.21906e-06	-4.96833e-05	-2.77815e-05	-8.17234e-06
108	-4.93993e-06	-2.38275e-06	-5.26226e-06	-3.06102e-05	-2.50488e-06	-1.01294e-05	-1.38321e-05	-2.96777e-06			108	-1.38236e-05	-6.78407e-06	-1.44271e-05	-8.36481e-05	-6.98528e-06	-2.87741e-05	-3.7038e-05	-8.3475e-06			108	-2.72464e-06	-1.46805e-06	-2.26413e-06	-2.33981e-05	-1.18834e-06	-9.4944e-06	-5.30889e-06	-1.56158e-06
109	-9.43884e-07	-4.55277e-07	-1.00548e-06	-5.84903e-06	-4.78613e-07	-1.93548e-06	-2.64297e-06	-5.6706e-07			109	-2.6413e-06	-1.29625e-06	-2.75663e-06	-1.59835e-05	-1.33469e-06	-5.49802e-06	-7.07702e-06	-1.59498e-06			109	-5.20603e-07	-2.80504e-07	-4.32614e-07	-4.47091e-06	-2.27059e-07	-1.81415e-06	-1.01439e-06	-2.98374e-07
110	-1.80348e-07	-8.69901e-08	-1.92117e-07	-1.11759e-06	-9.14487e-08	-3.69816e-07	-5.04995e-07	-1.08349e-07			110	-5.04673e-07	-2.47675e-07	-5.26711e-07	-3.054e-06	-2.5502e-07	-1.05052e-06	-1.35221e-06	-3.04754e-07			110	-9.94717e-08	-5.3596e-08	-8.26597e-08	-8.54266e-07	-4.33841e-08	-3.46632e-07	-1.93821e-07	-5.70105e-08
111	-3.44591e-08	-1.66212e-08	-3.67078e-08	-2.13538e-07	-1.74731e-08	-7.06609e-08	-9.64895e-08	-2.07022e-08			111	-9.64279e-08	-4.73232e-08	-1.00639e-07	-5.83529e-07	-4.87266e-08	-2.00723e-07	-2.58368e-07	-5.82294e-08			111	-1.9006e-08	-1.02406e-08	-1.57938e-08	-1.63225e-07	-8.2894e-09	-6.62312e-08	-3.70334e-08	-1.0893e-08
112	-6.58409e-09	-3.17582e-09	-7.01375e-09	-4.08007e-08	-3.33859e-09	-1.35012e-08	-1.84363e-08	-3.95559e-09			112	-1.84245e-08	-9.04206e-09	-1.92291e-08	-1.11495e-07	-9.31019e-09	-3.83521e-08	-4.93663e-08	-1.11259e-08			112	-3.63148e-09	-1.95667e-09	-3.01772e-09	-3.11874e-08	-1.58386e-09	-1.26548e-08	-7.07598e-09	-2.08133e-09
113	-1.25803e-09	-6.06811e-10	-1.34013e-09	-7.79579e-09	-6.37893e-10	-2.5797e-09	-3.52261e-09	-7.55798e-10			113	-3.52036e-09	-1.72767e-09	-3.6741e-09	-2.13034e-08	-1.7789e-09	-7.32796e-09	-9.43242e-09	-2.12583e-09			113	-6.93867e-10	-3.73862e-10	-5.76597e-10	-5.95898e-09	-3.02627e-10	-2.41798e-09	-1.35201e-09	-3.97681e-10
114	-2.40368e-10	-1.15938e-10	-2.56055e-10	-1.48952e-09	-1.21891e-10	-4.92907e-10	-6.73054e-10	-1.44403e-10			114	-6.72634e-10	-3.30106e-10	-7.0201e-10	-4.07043e-09	-3.39894e-10	-1.40016e-09	-1.80225e-09	-4.06184e-10			114	-1.32577e-10	-7.14339e-11	-1.1017e-10	-1.13858e-09	-5.78229e-11	-4.62007e-10	-2.58328e-10	-7.59851e-11
115	-4.13451e-11	-1.99403e-11	-4.40547e-11	-2.84592e-10	-2.09758e-11	-9.41774e-11	-1.28622e-10	-2.48494e-11			115	-1.2852e-10	-6.30733e-11	-1.34133e-10	-7.77738e-10	-6.49434e-11	-2.67528e-10	-3.44357e-10	-7.76097e-11			115	-2.53315e-11	-1.36489e-11	-2.10503e-11	-2.17549e-10	-1.10482e-11	-8.82734e-11	-4.93587e-11	-1.45185e-11
116	-7.88567e-12	-3.8197e-12	-8.4236e-12	-4.89576e-11	-4.0179e-12	-1.62055e-11	-2.21031e-11	-4.75482e-12			116	-2.45563e-11	-1.20514e-11	-2.56288e-11	-1.48602e-10	-1.24087e-11	-5.11167e-11	-6.57962e-11	-1.48289e-11			116	-4.84008e-12	-2.60789e-12	-4.02208e-12	-4.15671e-11	-2.11098e-12	-1.68688e-11	-9.43097e-12	-2.77406e-12
117	0	0	0	-9.36338e-12	0	-3.10496e-12	-4.21247e-12	0			117	-4.69197e-12	-2.30267e-12	-4.8969e-12	-2.83935e-11	-2.37093e-12	-9.7669e-12	-1.25717e-11	-2.83337e-12			117	-9.24793e-13	-4.98291e-13	-7.68498e-13	-7.94223e-12	-4.03345e-13	-3.23207e-12	-1.80198e-12	-5.3004e-13
118	0	0	0	0	0	0	0	0			118	-8.96494e-13	-4.39971e-13	-9.35652e-13	-5.42514e-12	-4.53014e-13	-1.86616e-12	-2.40207e-12	-5.41372e-13			118	-1.767e-13	-9.52085e-14	-1.46837e-13	-1.51752e-12	-7.7067e-14	0	-3.44304e-13	-1.01275e-13
119	0	0	0	0	0	0	0	0			119	-1.71293e-13	-8.40654e-14	-1.78775e-13	-1.03658e-12	-8.65574e-14	-3.56569e-13	-4.58964e-13	-1.0344e-13			119	-3.3762e-14	-1.81915e-14	-2.80562e-14	-2.89953e-13	-1.47252e-14	0	-6.57861e-14	-1.93506e-14
120	0	0	0	0	0	0	0	0			120	-3.27289e-14	-1.60624e-14	-3.41586e-14	-1.9806e-13	-1.65385e-14	-6.81298e-14	-8.76942e-14	-1.97644e-14			120	-6.45091e-15	-3.47585e-15	-5.36069e-15	-5.54013e-14	-2.81354e-15	0	-1.25697e-14	-3.69733e-15
121	0	0	0	0	0	0	0	0			121	-6.25351e-15	-3.06904e-15	-6.52668e-15	-3.78433e-14	-3.16001e-15	-1.30176e-14	-1.67557e-14	-3.77638e-15			121	-1.23257e-15	-6.64132e-16	-1.02427e-15	-1.05855e-14	-5.37583e-16	0	-2.4017e-15	-7.06451e-16
122	0	0	0	0	0	0	0	0			122	-1.19486e-15	-5.86403e-16	-1.24705e-15	-7.23072e-15	-6.03783e-16	-2.48727e-15	-3.20152e-15	-7.21555e-16			122	-2.35508e-16	-1.26896e-16	-1.95707e-16	-2.02258e-15	-1.02716e-16	0	-4.58893e-16	-1.34982e-16
123	0	0	0	0	0	0	0	0			123	-2.28301e-16	-1.12044e-16	-2.38275e-16	-1.38157e-15	-1.15365e-16	-4.75244e-16	-6.11714e-16	-1.37868e-16			123	-4.49984e-17	-2.4246e-17	-3.73938e-17	-3.86454e-16	-1.96259e-17	0	-8.76807e-17	-2.5791e-17
124	0	0	0	0	0	0	0	0			124	-4.36214e-17	-2.14083e-17	-4.55271e-17	-2.63977e-16	-2.20427e-17	-9.08051e-17	-1.1688e-16	-2.63425e-17			124	-8.59783e-18	-4.63268e-18	-7.14483e-18	-7.38398e-17	-3.74992e-18	0	-1.67531e-17	-4.9279e-18
125	0	0	0	0	0	0	0	0			125	-8.33474e-18	-4.09048e-18	-8.69887e-18	-5.04381e-17	-4.2117e-18	-1.73502e-17	-2.23323e-17	-5.03326e-18			125	-1.64279e-18	-8.85168e-19	-1.36516e-18	-1.41086e-17	-7.16497e-19	0	-3.20102e-18	-9.41577e-19
126	0	0	0	0	0	0	0	0			126	-1.59252e-18	-7.81569e-19	-1.66209e-18	-9.63722e-18	-8.04729e-19	-3.3151e-18	-4.26703e-18	-9.61708e-19			126	-3.13887e-19	-1.69129e-19	-2.60842e-19	-2.69573e-18	-1.36901e-19	0	-6.1162e-19	-1.79907e-19
127	0	0	0	0	0	0	0	0			127	-3.04282e-19	-1.49334e-19	-3.17577e-19	-1.84138e-18	-1.53759e-19	-6.33418e-19	-8.15302e-19	-1.83754e-19			127	-5.99743e-20	-3.23155e-20	-4.98391e-20	-5.15072e-19	-2.61576e-20	0	-1.16862e-19	-3.4375e-20
128	0	0	0	0	0	0	0	0			128	-5.81391e-20	-2.85334e-20	-6.06794e-20	-3.51833e-19	-2.93788e-20	-1.21027e-19	-1.5578e-19	-3.51099e-20			128	-1.14593e-20	-6.17453e-21	-9.52275e-21	-9.84149e-20	-4.99794e-21	0	-2.23289e-20	-6.56804e-21
129	0	0	0	0	0	0	0	0			129	-1.11086e-20	-5.45187e-21	-1.1594e-20	-6.72248e-20	-5.6134e-21	-2.31248e-20	-2.97648e-20	-6.70847e-21			129	-2.18952e-21	-1.17977e-21	-1.81951e-21	-1.88041e-20	-9.54955e-22	0	-4.26637e-21	-1.25496e-21
130	0	0	0	0	0	0	0	0			130	-2.12252e-21	-1.04169e-21	-2.21527e-21	-1.28446e-20	-1.07255e-21	-4.41846e-21	-5.68716e-21	-1.28179e-21			130	-4.18352e-22	-2.25419e-22	-3.47655e-22	-3.59291e-21	-1.82463e-22	0	-8.15176e-22	-2.39785e-22
131	0	0	0	0	0	0	0	0			131	-4.0555e-22	-1.99036e-22	-4.23272e-22	-2.45423e-21	-2.04932e-22	-8.44237e-22	-1.08665e-21	-2.44912e-22			131	-7.99344e-23	-4.30708e-23	-6.64264e-23	-6.86497e-22	-3.48632e-23	0	-1.55756e-22	-4.58159e-23
132	0	0	0	0	0	0	0	0			132	-7.74884e-23	-3.80298e-23	-8.08746e-23	-4.68929e-22	-3.91564e-23	-1.61309e-22	-2.07626e-22	-4.67954e-23			132	-1.5273e-23	-8.22954e-24	-1.26921e-23	-1.31169e-22	-6.66131e-24	0	-2.97602e-23	-8.75406e-24
133	0	0	0	0	0	0	0	0			133	-1.48057e-23	-7.26637e-24	-1.54527e-23	-8.95983e-23	-7.48161e-24	-3.08213e-23	-3.9671e-23	-8.94122e-24			133	-2.91822e-24	-1.57242e-24	-2.42508e-24	-2.50625e-23	-1.27278e-24	0	-5.68629e-24	-1.67264e-24
134	0	0	0	0	0	0	0	0			134	-2.82892e-24	-1.38839e-24	-2.95255e-24	-1.71196e-23	-1.42951e-24	-5.88904e-24	-7.57994e-24	-1.7084e-24			134	-5.57583e-25	-3.00442e-25	-4.6336e-25	-4.78869e-24	-2.43189e-25	0	-1.08648e-24	-3.19592e-25
135	0	0	0	0	0	0	0	0			135	-5.40521e-25	-2.65279e-25	-5.64144e-25	-3.27103e-24	-2.73136e-25	-1.12522e-24	-1.4483e-24	-3.26425e-25			135	-1.06537e-25	-5.74056e-26	-8.85343e-26	-9.14974e-25	-4.64661e-26	0	-2.07594e-25	-6.10646e-26
136	0	0	0	0	0	0	0	0			136	-1.03277e-25	-5.06869e-26	-1.07791e-25	-6.24996e-25	-5.21881e-26	-2.14996e-25	-2.76727e-25	-6.23702e-26			136	-2.03561e-26	-1.09685e-26	-1.69163e-26	-1.74824e-25	-8.87827e-27	0	-3.96649e-26	-1.16676e-26
137	0	0	0	0	0	0	0	0			137	-1.97332e-26	-9.68475e-27	-2.05956e-26	-1.19418e-25	-9.97157e-27	-4.10795e-26	-5.28741e-26	-1.19171e-26			137	-3.88943e-27	-2.09575e-27	-3.23219e-27	-3.34037e-26	-1.69637e-27	0	-7.57877e-27	-2.22934e-27
138	0	0	0	0	0	0	0	0			138	-3.77041e-27	-1.85047e-27	-3.93521e-27	-2.28172e-26	-1.90527e-27	-7.84907e-27	-1.01027e-26	-2.277e-27			138	-7.43153e-28	-4.00436e-28	-6.17575e-28	-6.38244e-27	-3.24125e-28	0	-1.44808e-27	-4.25961e-28
139	0	0	0	0	0	0	0	0			139	-7.20412e-28	-3.53569e-28	-7.51901e-28	-4.35969e-27	-3.64039e-28	-1.49972e-27	-1.93032e-27	-4.35068e-28			139	-1.41994e-28	-7.65113e-29	-1.18e-28	-1.21949e-27	-6.19306e-29	0	-2.76684e-28	-8.13885e-29
140	0	0	0	0	0	0	0	0			140	-1.37649e-28	-6.75565e-29	-1.43666e-28	-8.33006e-28	-6.95569e-29	-2.86553e-28	-3.68825e-28	-8.31286e-29			140	-2.71308e-29	-1.4619e-29	-2.25463e-29	-2.33009e-28	-1.18331e-29	0	-5.2866e-29	-1.55509e-29
141	0	0	0	0	0	0	0	0			141	-2.63006e-29	-1.2908e-29	-2.74502e-29	-1.59162e-28	-1.32902e-29	-5.47518e-29	-7.04715e-29	-1.58834e-29			141	-5.18387e-30	-2.79326e-30	-4.30792e-30	-4.45209e-29	-2.26094e-30	0	-1.01011e-29	-2.97132e-30
142	0	0	0	0	0	0	0	0			142	-5.02525e-30	-2.46634e-30	-5.24492e-30	-3.04112e-29	-2.53936e-30	-1.04614e-29	-1.3465e-29	-3.03485e-30			142	-9.90482e-31	-5.33708e-31	-8.23115e-31	-8.50662e-30	-4.31998e-31	0	-1.93002e-30	-5.67732e-31
143	0	0	0	0	0	0	0	0			143	-9.60173e-31	-4.71244e-31	-1.00215e-30	-5.81066e-30	-4.85196e-31	-1.99887e-30	-2.57275e-30	-5.7987e-31			143	-1.89251e-31	-1.01976e-31	-1.57273e-31	-1.62536e-30	-8.25418e-32	0	-3.68769e-31	-1.08477e-31
144	-0.0890767	-0.0727014	-0.0890383	-0.0905697	-0.0719474	-0.0889458	-0.0903804	-0.0815119			144	-0.395417	-0.322726	-0.395246	-0.402044	-0.319379	-0.394836	-0.401204	-0.361836			144	-1	-0.634154	-1	-1	-0.625194	-1	-1	-0.779351
145	-0.088029	-0.0677458	-0.0872041	-0.0905697	-0.0667591	-0.0878819	-0.0903804	-0.0750384			145	-0.390766	-0.300728	-0.387104	-0.402044	-0.296348	-0.390113	-0.401204	-0.3331			145	-0.933425	-0.540227	-0.906354	-1	-0.521956	-0.937057	-1	-0.656441
146	-0.0797395	-0.0603295	-0.0779358	-0.0905697	-0.0588298	-0.0817589	-0.0903551	-0.0661169			146	-0.353968	-0.267806	-0.345962	-0.402044	-0.261149	-0.362932	-0.401092	-0.293497			146	-0.728122	-0.422086	-0.687486	-1	-0.395488	-0.779483	-0.997708	-0.504106
147	-0.0666332	-0.0517804	-0.064261	-0.0873545	-0.0501736	-0.0709004	-0.0788556	-0.0555061			147	-0.295789	-0.229856	-0.285258	-0.387772	-0.222724	-0.314731	-0.350044	-0.246395			147	-0.501533	-0.291126	-0.454993	-0.895191	-0.26108	-0.590153	-0.685358	-0.33919
148	-0.0529173	-0.0437327	-0.0509805	-0.0723746	-0.0419781	-0.0581959	-0.0613986	-0.0458016			148	-0.234903	-0.194132	-0.226306	-0.321275	-0.186343	-0.258335	-0.272552	-0.203316			148	-0.291089	-0.168949	-0.250678	-0.602907	-0.143092	-0.390868	-0.397963	-0.190512
149	-0.0425014	-0.0315278	-0.0390985	-0.0556424	-0.0294045	-0.0465329	-0.0474659	-0.0333801			149	-0.188666	-0.139954	-0.173561	-0.247	-0.130528	-0.206562	-0.210704	-0.148176			149	-0.131621	-0.0757718	-0.108101	-0.341104	-0.0610851	-0.214762	-0.182416	-0.0826044
150	-0.0281013	-0.0231984	-0.026533	-0.0434053	-0.022275	-0.0344517	-0.0334027	-0.0239941			150	-0.124743	-0.102979	-0.117782	-0.192679	-0.0988802	-0.152933	-0.148277	-0.106511			150	-0.0422912	-0.0239081	-0.0346036	-0.140221	-0.019229	-0.0817705	-0.060984	-0.0259227
151	-0.0172644	-0.00891861	-0.0171184	-0.0298307	-0.00886268	-0.023985	-0.0238467	-0.0108274			151	-0.0486976	-0.0254181	-0.0477217	-0.13242	-0.0249233	-0.077476	-0.0837458	-0.030622			151	-0.00979869	-0.00544516	-0.00801611	-0.0382513	-0.00438288	-0.0208701	-0.0147002	-0.00589022
152	-0.00345735	-0.00177696	-0.00342862	-0.0120139	-0.00176645	-0.00566763	-0.00611165	-0.00215618			152	-0.00973179	-0.00505511	-0.00953755	-0.0332471	-0.00495813	-0.0159573	-0.0169469	-0.00608693			152	-0.00195357	-0.00108066	-0.00159819	-0.00807836	-0.000870007	-0.00428331	-0.0029657	-0.00116836
153	-0.000666746	-0.00034233	-0.000661226	-0.00234835	-0.000340331	-0.00110018	-0.00118182	-0.000415346			153	-0.00187597	-0.000973507	-0.00183856	-0.00649181	-0.000954885	-0.00309534	-0.00327522	-0.00117209			153	-0.000376405	-0.000208024	-0.000307932	-0.00157567	-0.000167481	-0.000830247	-0.000572803	-0.000224883
154	-0.000127622	-6.55126e-05	-0.000126567	-0.000450686	-6.51308e-05	-0.000210855	-0.000226333	-7.94843e-05			154	-0.000359051	-0.00018629	-0.000351893	-0.00124562	-0.000182728	-0.000593154	-0.000627173	-0.000224286			154	-7.20354e-05	-3.98041e-05	-5.89314e-05	-0.00030227	-3.20466e-05	-0.000159076	-0.000109673	-4.30292e-05
155	-2.43931e-05	-1.25213e-05	-2.41914e-05	-8.61858e-05	-1.24483e-05	-4.03116e-05	-4.32646e-05	-1.51916e-05			155	-6.86262e-05	-3.56047e-05	-6.72582e-05	-0.000238193	-3.4924e-05	-0.000113397	-0.000119884	-4.28667e-05			155	-1.37681e-05	-7.60747e-06	-1.12635e-05	-5.7799e-05	-6.12483e-06	-3.04107e-05	-2.09636e-05	-8.22381e-06
156	-4.6611e-06	-2.39259e-06	-4.62257e-06	-1.64702e-05	-2.37864e-06	-7.70322e-06	-8.26727e-06	-2.90284e-06			156	-1.31132e-05	-6.80338e-06	-1.28519e-05	-4.55187e-05	-6.67329e-06	-2.16692e-05	-2.29082e-05	-8.191e-06			156	-2.63082e-06	-1.45364e-06	-2.15225e-06	-1.10453e-05	-1.17033e-06	-5.81118e-06	-4.00582e-06	-1.57141e-06
157	-8.90607e-07	-4.57158e-07	-8.83247e-07	-3.14707e-06	-4.54493e-07	-1.47189e-06	-1.57965e-06	-5.54653e-07			157	-2.50557e-06	-1.29994e-06	-2.45564e-06	-8.69754e-06	-1.27508e-06	-4.14043e-06	-4.37714e-06	-1.56507e-06			157	-5.02676e-07	-2.7775e-07	-4.11236e-07	-2.11049e-06	-2.23618e-07	-1.11037e-06	-7.65405e-07	-3.00253e-07
158	-1.70169e-07	-8.73496e-08	-1.68763e-07	-6.01316e-07	-8.68401e-08	-2.81235e-07	-3.01826e-07	-1.05978e-07			158	-4.78741e-07	-2.4838e-07	-4.69201e-07	-1.66185e-06	-2.4363e-07	-7.91116e-07	-8.36343e-07	-2.9904e-07			158	-9.60466e-08	-5.30699e-08	-7.85753e-08	-4.03255e-07	-4.27267e-08	-2.12159e-07	-1.46246e-07	-5.73695e-08
159	-3.25142e-08	-1.66899e-08	-3.22456e-08	-1.14894e-07	-1.65926e-08	-5.37358e-08	-5.76699e-08	-2.02492e-08			159	-9.14732e-08	-4.74582e-08	-8.96505e-08	-3.17532e-07	-4.65504e-08	-1.51159e-07	-1.598e-07	-5.71377e-08			159	-1.83516e-08	-1.01401e-08	-1.50134e-08	-7.70502e-08	-8.1638e-09	-4.05373e-08	-2.79434e-08	-1.09616e-08
160	-6.2125e-09	-3.18896e-09	-6.16116e-09	-2.19528e-08	-3.17033e-09	-1.02673e-08	-1.1019e-08	-3.86903e-09			160	-1.74778e-08	-9.06785e-09	-1.71296e-08	-6.06709e-08	-8.89439e-09	-2.8882e-08	-3.05331e-08	-1.09173e-08			160	-3.50645e-09	-1.93747e-09	-2.86862e-09	-1.4722e-08	-1.55986e-09	-7.74548e-09	-5.33914e-09	-2.09444e-09
161	-1.18704e-09	-6.0932e-10	-1.17722e-09	-4.19456e-09	-6.0576e-10	-1.96177e-09	-2.10541e-09	-7.39272e-10			161	-3.33948e-09	-1.7326e-09	-3.27295e-09	-1.15924e-08	-1.69945e-09	-5.51849e-09	-5.83396e-09	-2.08598e-09			161	-6.69977e-10	-3.70194e-10	-5.48109e-10	-2.81295e-09	-2.98042e-10	-1.47993e-09	-1.02015e-09	-4.00186e-10
162	-2.26815e-10	-1.16426e-10	-2.24934e-10	-8.01483e-10	-1.1575e-10	-3.74851e-10	-4.02283e-10	-1.41242e-10			162	-6.38075e-10	-3.31048e-10	-6.25365e-10	-2.21497e-09	-3.24714e-10	-1.05442e-09	-1.1147e-09	-3.98569e-10			162	-1.28013e-10	-7.07331e-11	-1.04727e-10	-5.37471e-10	-5.69469e-11	-2.82771e-10	-1.9492e-10	-7.64637e-11
163	-3.90123e-11	-2.00239e-11	-3.87087e-11	-1.53127e-10	-1.99189e-11	-7.16398e-11	-6.91981e-11	-2.42946e-11			163	-1.21917e-10	-6.32535e-11	-1.19489e-10	-4.23216e-10	-6.20431e-11	-2.01469e-10	-2.12985e-10	-7.61547e-11			163	-2.44594e-11	-1.3515e-11	-2.00103e-11	-1.02695e-10	-1.08808e-11	-5.40292e-11	-3.72435e-11	-1.461e-11
164	-7.44097e-12	-3.83114e-12	-7.40295e-12	-2.63289e-11	-3.79863e-12	-1.23319e-11	-1.32342e-11	-4.63162e-12			164	-2.32947e-11	-1.20859e-11	-2.28308e-11	-8.08641e-11	-1.18546e-11	-3.84947e-11	-4.06951e-11	-1.45509e-11			164	-4.67346e-12	-2.58232e-12	-3.82338e-12	-1.9622e-11	-2.079e-12	-1.03234e-11	-7.11612e-12	-2.79153e-12
165	0	0	0	-5.05095e-12	0	-2.34156e-12	0	0			165	-4.45092e-12	-2.30925e-12	-4.36228e-12	-1.54507e-11	-2.26506e-12	-7.35519e-12	-7.77563e-12	-2.78025e-12			165	-8.92958e-13	-4.93404e-13	-7.30534e-13	-3.74918e-12	-3.97235e-13	-1.97249e-12	-1.35968e-12	-5.33379e-13
166	0	0	0	0	0	0	0	0			166	-8.50438e-13	-4.4123e-13	-8.33503e-13	-2.95218e-12	-4.32784e-13	-1.40536e-12	-1.48569e-12	-5.31224e-13			166	-1.70617e-13	-9.4275e-14	-1.39584e-13	-7.16358e-13	-7.58998e-14	-3.76884e-13	-2.59794e-13	-1.01913e-13
167	0	0	0	0	0	0	0	0			167	-1.62493e-13	-8.43061e-14	-1.59258e-13	-5.64075e-13	-8.26921e-14	-2.68522e-13	-2.83871e-13	-1.01501e-13			167	-3.25999e-14	-1.80132e-14	-2.66703e-14	-1.36875e-13	-1.45022e-14	-7.20115e-14	-4.96389e-14	-1.94725e-14
168	0	0	0	0	0	0	0	0			168	-3.10476e-14	-1.61084e-14	-3.04295e-14	-1.07778e-13	-1.58e-14	-5.13067e-14	-5.42393e-14	-1.93939e-14			168	-6.22886e-15	-3.44178e-15	-5.0959e-15	-2.61528e-14	-2.77093e-15	-1.37593e-14	-9.48452e-15	-3.72063e-15
169	0	0	0	0	0	0	0	0			169	-5.93227e-15	-3.07784e-15	-5.81417e-15	-2.05932e-14	-3.0189e-15	-9.80319e-15	-1.03635e-14	-3.70559e-15			169	-1.19015e-15	-6.57623e-16	-9.73676e-16	-4.99703e-15	-5.29442e-16	-2.62899e-15	-1.81221e-15	-7.10902e-16
170	0	0	0	0	0	0	0	0			170	-1.13348e-15	-5.88084e-16	-1.11092e-15	-3.93476e-15	-5.76822e-16	-1.8731e-15	-1.98016e-15	-7.08029e-16			170	-2.27402e-16	-1.25652e-16	-1.86041e-16	-9.54785e-16	-1.0116e-16	-5.02321e-16	-3.46259e-16	-1.35832e-16
171	0	0	0	0	0	0	0	0			171	-2.16574e-16	-1.12365e-16	-2.12263e-16	-7.51817e-16	-1.10213e-16	-3.57894e-16	-3.7835e-16	-1.35283e-16			171	-4.34497e-17	-2.40084e-17	-3.55469e-17	-1.82431e-16	-1.93287e-17	-9.59787e-17	-6.61598e-17	-2.59535e-17
172	0	0	0	0	0	0	0	0			172	-4.13808e-17	-2.14697e-17	-4.05572e-17	-1.4365e-16	-2.10585e-17	-6.83829e-17	-7.22913e-17	-2.58487e-17			172	-8.30194e-18	-4.5873e-18	-6.79196e-18	-3.48572e-17	-3.69314e-18	-1.83387e-17	-1.26412e-17	-4.95895e-18
173	0	0	0	0	0	0	0	0			173	-7.90663e-18	-4.10223e-18	-7.74929e-18	-2.74473e-17	-4.02364e-18	-1.30659e-17	-1.38127e-17	-4.93892e-18			173	-1.58625e-18	-8.76497e-19	-1.29774e-18	-6.66019e-18	-7.05648e-19	-3.50398e-18	-2.41535e-18	-9.47509e-19
174	0	0	0	0	0	0	0	0			174	-1.51072e-18	-7.83814e-19	-1.48066e-18	-5.24437e-18	-7.68797e-19	-2.49651e-18	-2.6392e-18	-9.43681e-19			174	-3.03085e-19	-1.67473e-19	-2.4796e-19	-1.27257e-18	-1.34828e-19	-6.69507e-19	-4.61501e-19	-1.81041e-19
175	0	0	0	0	0	0	0	0			175	-2.88654e-19	-1.49764e-19	-2.8291e-19	-1.00204e-18	-1.46894e-19	-4.7701e-19	-5.04272e-19	-1.8031e-19			175	-5.79105e-20	-3.19991e-20	-4.73779e-20	-2.4315e-19	-2.57616e-20	-1.27923e-19	-8.81791e-20	-3.45916e-20
176	0	0	0	0	0	0	0	0			176	-5.51531e-20	-2.86154e-20	-5.40558e-20	-1.91461e-19	-2.80671e-20	-9.11425e-20	-9.63514e-20	-3.44518e-20			176	-1.1065e-20	-6.11408e-21	-9.05251e-21	-4.64588e-20	-4.92228e-21	-2.44423e-20	-1.68484e-20	-6.60943e-21
177	0	0	0	0	0	0	0	0			177	-1.05381e-20	-5.46756e-21	-1.03285e-20	-3.65826e-20	-5.36277e-21	-1.74146e-20	-1.84099e-20	-6.58272e-21			177	-2.11419e-21	-1.16822e-21	-1.72967e-21	-8.87691e-21	-9.40499e-22	-4.6702e-21	-3.21923e-21	-1.26287e-21
178	0	0	0	0	0	0	0	0			178	-2.01352e-21	-1.04469e-21	-1.97346e-21	-6.98986e-21	-1.02467e-21	-3.32742e-21	-3.51758e-21	-1.25776e-21			178	-4.03958e-22	-2.23212e-22	-3.30488e-22	-1.69612e-21	-1.79701e-22	-8.92336e-22	-6.15099e-22	-2.41296e-22
179	0	0	0	0	0	0	0	0			179	-3.84723e-22	-1.99609e-22	-3.77071e-22	-1.33556e-21	-1.95783e-22	-6.35771e-22	-6.72105e-22	-2.40321e-22			179	-7.71842e-23	-4.26493e-23	-6.31466e-23	-3.24078e-22	-3.43355e-23	-1.70499e-22	-1.17527e-22	-4.61046e-23
180	0	0	0	0	0	0	0	0			180	-7.3509e-23	-3.81394e-23	-7.20471e-23	-2.55185e-22	-3.74082e-23	-1.21477e-22	-1.28419e-22	-4.59183e-23			180	-1.47476e-23	-8.14901e-24	-1.20654e-23	-6.19217e-23	-6.56049e-24	-3.25773e-23	-2.24559e-23	-8.80923e-24
181	0	0	0	0	0	0	0	0			181	-1.40454e-23	-7.28731e-24	-1.37661e-23	-4.87584e-23	-7.14759e-24	-2.32107e-23	-2.45371e-23	-8.77363e-24			181	-2.81782e-24	-1.55704e-24	-2.30535e-24	-1.18314e-23	-1.25351e-24	-6.22456e-24	-4.29066e-24	-1.68318e-24
182	0	0	0	0	0	0	0	0			182	-2.68365e-24	-1.39239e-24	-2.63029e-24	-9.3163e-24	-1.36569e-24	-4.43487e-24	-4.68831e-24	-1.67638e-24			182	-5.38402e-25	-2.97503e-25	-4.40484e-25	-2.26064e-24	-2.39509e-25	-1.18933e-24	-8.19816e-25	-3.21607e-25
183	0	0	0	0	0	0	0	0			183	-5.12765e-25	-2.66044e-25	-5.0257e-25	-1.78007e-24	-2.60943e-25	-8.47372e-25	-8.95795e-25	-3.20307e-25			183	-1.02872e-25	-5.68441e-26	-8.41635e-26	-4.31941e-25	-4.57629e-26	-2.27245e-25	-1.56642e-25	-6.14495e-26
184	0	0	0	0	0	0	0	0			184	-9.7974e-26	-5.08332e-26	-9.60263e-26	-3.40119e-25	-4.98583e-26	-1.61908e-25	-1.7116e-25	-6.12012e-26			184	-1.96559e-26	-1.08612e-26	-1.60812e-26	-8.25312e-26	-8.74393e-27	-4.34199e-26	-2.99297e-26	-1.17412e-26
185	0	0	0	0	0	0	0	0			185	-1.87199e-26	-9.71273e-27	-1.83478e-26	-6.49867e-26	-9.52643e-27	-3.09358e-26	-3.27035e-26	-1.16937e-26			185	-3.75564e-27	-2.07526e-27	-3.07263e-27	-1.57693e-26	-1.6707e-27	-8.29625e-27	-5.71868e-27	-2.24339e-27
186	0	0	0	0	0	0	0	0			186	-3.57681e-27	-1.85581e-27	-3.50572e-27	-1.24171e-26	-1.82021e-27	-5.91091e-27	-6.24867e-27	-2.23433e-27			186	-7.17591e-28	-3.96521e-28	-5.87089e-28	-3.01304e-27	-3.19221e-28	-1.58517e-27	-1.09267e-27	-4.28646e-28
187	0	0	0	0	0	0	0	0			187	-6.83422e-28	-3.54591e-28	-6.6984e-28	-2.37253e-27	-3.47788e-28	-1.1294e-27	-1.19393e-27	-4.26914e-28			187	-1.3711e-28	-7.57634e-29	-1.12175e-28	-5.75704e-28	-6.09936e-29	-3.02879e-28	-2.08776e-28	-8.19016e-29
188	0	0	0	0	0	0	0	0			188	-1.30582e-28	-6.77519e-29	-1.27987e-28	-4.53321e-28	-6.64519e-29	-2.15795e-28	-2.28125e-28	-8.15706e-29			188	-2.61977e-29	-1.44761e-29	-2.14334e-29	-1.1e-28	-1.1654e-29	-5.78711e-29	-3.98909e-29	-1.5649e-29
189	0	0	0	0	0	0	0	0			189	-2.49502e-29	-1.29454e-29	-2.44545e-29	-8.66163e-29	-1.2697e-29	-4.1232e-29	-4.3588e-29	-1.55857e-29			189	-5.00559e-30	-2.76596e-30	-4.09529e-30	-2.10178e-29	-2.22674e-30	-1.10575e-29	-7.62197e-30	-2.99005e-30
190	0	0	0	0	0	0	0	0			190	-4.76724e-30	-2.47348e-30	-4.67252e-30	-1.65498e-29	-2.42601e-30	-7.87821e-30	-8.32836e-30	-2.97797e-30			190	-9.56418e-31	-5.28493e-31	-7.82489e-31	-4.01588e-30	-4.25463e-31	-2.11275e-30	-1.45633e-30	-5.71311e-31
191	0	0	0	0	0	0	0	0			191	-9.10877e-31	-4.72609e-31	-8.92781e-31	-3.16219e-30	-4.63538e-31	-1.50529e-30	-1.5913e-30	-5.69003e-31			191	-1.82743e-31	-1.00979e-31	-1.49511e-31	-7.67316e-31	-8.12932e-32	-4.03684e-31	-2.78262e-31	-1.09161e-31
192	-0.0890767	-0.0726935	-0.0890383	-0.0905697	-0.0719479	-0.0889458	-0.0903804	-0.0815119			192	-0.395417	-0.322691	-0.395246	-0.402044	-0.319381	-0.394836	-0.401204	-0.361836			192	-1	-0.634154	-1	-1	-0.625194	-1	-1	-0.779351
193	-0.0880016	-0.0677198	-0.0872516	-0.0905697	-0.0668132	-0.0873578	-0.0903804	-0.0750968			193	-0.390644	-0.300612	-0.387315	-0.402044	-0.296588	-0.387786	-0.401204	-0.333359			193	-0.932535	-0.539682	-0.908508	-1	-0.523233	-0.91848	-1	-0.657703
194	-0.0796505	-0.0602734	-0.0780531	-0.0905697	-0.0589336	-0.0800622	-0.0902913	-0.0662269			194	-0.353573	-0.267557	-0.346482	-0.402044	-0.26161	-0.355401	-0.400809	-0.293985			194	-0.726349	-0.421005	-0.69148	-1	-0.397875	-0.740845	-0.991912	-0.506556
195	-0.0665014	-0.0517109	-0.0643763	-0.0842325	-0.0502713	-0.0682172	-0.078328	-0.0556477			195	-0.295204	-0.229548	-0.28577	-0.373913	-0.223157	-0.30282	-0.347703	-0.247023			195	-0.499123	-0.289725	-0.459575	-0.805794	-0.263897	-0.535912	-0.678769	-0.342253
196	-0.0527757	-0.0436745	-0.0509932	-0.0674483	-0.0422152	-0.0551443	-0.0606698	-0.0459038			196	-0.234275	-0.193874	-0.226362	-0.299407	-0.187396	-0.244789	-0.269317	-0.20377			196	-0.288631	-0.167634	-0.254088	-0.506238	-0.145322	-0.332965	-0.390871	-0.193225
197	-0.0420227	-0.0314245	-0.0389111	-0.0514375	-0.0294912	-0.0443359	-0.0468896	-0.0335556			197	-0.186541	-0.139495	-0.172728	-0.228334	-0.130913	-0.19681	-0.208146	-0.148955			197	-0.129796	-0.0749866	-0.108417	-0.260013	-0.061573	-0.167995	-0.175437	-0.0839311
198	-0.0278148	-0.023153	-0.0263218	-0.0385959	-0.0222535	-0.0306104	-0.0319037	-0.0240525			198	-0.123472	-0.102778	-0.116844	-0.171329	-0.0987847	-0.135882	-0.141622	-0.10677			198	-0.041507	-0.0236701	-0.0339001	-0.0941651	-0.0190518	-0.0588151	-0.0566974	-0.0262376
199	-0.0167174	-0.00895122	-0.0149427	-0.0258594	-0.00809661	-0.0224354	-0.0232898	-0.010582			199	-0.0472936	-0.0254802	-0.0422836	-0.110649	-0.0230009	-0.0647498	-0.0688165	-0.0300288			199	-0.00956995	-0.00539388	-0.00768869	-0.0238581	-0.00428336	-0.0144804	-0.0132008	-0.00594127
200	-0.00334272	-0.00178374	-0.0029746	-0.00817294	-0.00160776	-0.00470577	-0.0048982	-0.00210529			200	-0.0094376	-0.00506822	-0.008402	-0.022747	-0.00455962	-0.0131731	-0.013773	-0.0059636			200	-0.00190535	-0.00107063	-0.00152455	-0.00488673	-0.000847427	-0.00293671	-0.00263553	-0.00117749
201	-0.00064444	-0.000343648	-0.000572955	-0.00158589	-0.000309525	-0.000911009	-0.000944915	-0.000405463			201	-0.00181873	-0.000976062	-0.00161777	-0.00441068	-0.000877514	-0.00254869	-0.00265579	-0.00114813			201	-0.000367012	-0.000206099	-0.00029342	-0.00094682	-0.000163025	-0.000567816	-0.000507946	-0.0002266
202	-0.000123345	-6.57655e-05	-0.000109644	-0.00030392	-5.92268e-05	-0.000174508	-0.000180879	-7.759e-05			202	-0.000348075	-0.00018678	-0.000309565	-0.000845146	-0.000167899	-0.000488155	-0.000508336	-0.000219693			202	-7.02341e-05	-3.94361e-05	-5.61422e-05	-0.000181396	-3.119e-05	-0.000108741	-9.72151e-05	-4.33562e-05
203	-2.35754e-05	-1.25697e-05	-2.0956e-05	-5.81032e-05	-1.13196e-05	-3.33595e-05	-3.45728e-05	-1.48294e-05			203	-6.65277e-05	-3.56986e-05	-5.91654e-05	-0.00016157	-3.2089e-05	-9.33151e-05	-9.71607e-05	-4.19885e-05			203	-1.34236e-05	-7.53715e-06	-1.073e-05	-3.46772e-05	-5.96098e-06	-2.07863e-05	-1.85809e-05	-8.28625e-06
204	-4.50483e-06	-2.40184e-06	-4.00431e-06	-1.1103e-05	-2.16295e-06	-6.3746e-06	-6.60629e-06	-2.83362e-06			204	-1.27122e-05	-6.82133e-06	-1.13054e-05	-3.08744e-05	-6.13157e-06	-1.78314e-05	-1.85658e-05	-8.02318e-06			204	-2.565e-06	-1.44021e-06	-2.05029e-06	-6.62643e-06	-1.13902e-06	-3.97199e-06	-3.55047e-06	-1.58333e-06
205	-8.60748e-07	-4.58927e-07	-7.65115e-07	-2.12149e-06	-4.1328e-07	-1.21802e-06	-1.26228e-06	-5.41426e-07			205	-2.42895e-06	-1.30337e-06	-2.16015e-06	-5.89928e-06	-1.17157e-06	-3.40711e-06	-3.54741e-06	-1.533e-06			205	-4.901e-07	-2.75184e-07	-3.91754e-07	-1.26614e-06	-2.17635e-07	-7.58943e-07	-6.78399e-07	-3.02531e-07
206	-1.64464e-07	-8.76877e-08	-1.46191e-07	-4.05355e-07	-7.89657e-08	-2.32729e-07	-2.41186e-07	-1.0345e-07			206	-4.64101e-07	-2.49037e-07	-4.12742e-07	-1.12718e-06	-2.23853e-07	-6.51e-07	-6.77808e-07	-2.92912e-07			206	-9.36436e-08	-5.25798e-08	-7.48529e-08	-2.41922e-07	-4.15836e-08	-1.45012e-07	-1.29622e-07	-5.78046e-08
207	-3.14241e-08	-1.67546e-08	-2.79329e-08	-7.74513e-08	-1.5088e-08	-4.44677e-08	-4.60836e-08	-1.97663e-08			207	-8.86758e-08	-4.75837e-08	-7.88629e-08	-2.15371e-07	-4.27716e-08	-1.24387e-07	-1.29509e-07	-5.59667e-08			207	-1.78925e-08	-1.00465e-08	-1.43022e-08	-4.6224e-08	-7.94538e-09	-2.77076e-08	-2.4767e-08	-1.10447e-08
208	-6.0042e-09	-3.2013e-09	-5.33715e-09	-1.47986e-08	-2.88287e-09	-8.49648e-09	-8.80524e-09	-3.77675e-09			208	-1.69433e-08	-9.09186e-09	-1.50684e-08	-4.11509e-08	-8.17238e-09	-2.37667e-08	-2.47454e-08	-1.06936e-08			208	-3.41872e-09	-1.91959e-09	-2.73273e-09	-8.83202e-09	-1.51813e-09	-5.29411e-09	-4.73225e-09	-2.11032e-09
209	-1.14721e-09	-6.11684e-10	-1.01977e-09	-2.82759e-09	-5.50836e-10	-1.62342e-09	-1.68242e-09	-7.21633e-10			209	-3.23736e-09	-1.73719e-09	-2.87913e-09	-7.8627e-09	-1.5615e-09	-4.54112e-09	-4.72812e-09	-2.04322e-09			209	-6.53215e-10	-3.66777e-10	-5.22145e-10	-1.68754e-09	-2.90069e-10	-1.01155e-09	-9.04194e-10	-4.03219e-10
210	-2.19196e-10	-1.16865e-10	-1.94839e-10	-5.4026e-10	-1.0524e-10	-3.10179e-10	-3.21485e-10	-1.37888e-10			210	-6.18562e-10	-3.31926e-10	-5.50117e-10	-1.50233e-09	-2.98356e-10	-8.67675e-10	-9.03405e-10	-3.90398e-10			210	-1.2481e-10	-7.00804e-11	-9.97665e-11	-3.22437e-10	-5.54235e-11	-1.93277e-10	-1.72765e-10	-7.70431e-11
211	-3.77e-11	-2.01032e-11	-3.35122e-11	-1.03208e-10	-1.81026e-11	-5.33578e-11	-5.52904e-11	-2.37163e-11			211	-1.18189e-10	-6.34214e-11	-1.05111e-10	-2.87049e-10	-5.70069e-11	-1.65787e-10	-1.72614e-10	-7.45934e-11			211	-2.38474e-11	-1.33903e-11	-1.90625e-11	-6.16081e-11	-1.05898e-11	-3.69296e-11	-3.30103e-11	-1.47206e-11
212	-7.20709e-12	-3.84356e-12	-6.40798e-12	-1.77558e-11	-3.46084e-12	-1.01956e-11	-1.05681e-11	-4.52874e-12			212	-2.25823e-11	-1.2118e-11	-2.00837e-11	-5.48466e-11	-1.08923e-11	-3.16771e-11	-3.29815e-11	-1.42526e-11			212	-4.55653e-12	-2.5585e-12	-3.64228e-12	-1.17715e-11	-2.02339e-12	-7.05616e-12	-6.3073e-12	-2.81267e-12
213	0	0	0	-3.41357e-12	0	0	0	0			213	-4.31481e-12	-2.31539e-12	-3.8374e-12	-1.04795e-11	-2.0812e-12	-6.05256e-12	-6.3018e-12	-2.72324e-12			213	-8.70616e-13	-4.88855e-13	-6.95932e-13	-2.24917e-12	-3.8661e-13	-1.34823e-12	-1.20514e-12	-5.37417e-13
214	0	0	0	0	0	0	0	0			214	-8.2443e-13	-4.42404e-13	-7.33215e-13	-2.00232e-12	-3.97655e-13	-1.15647e-12	-1.20409e-12	-5.20329e-13			214	-1.66349e-13	-9.34059e-14	-1.32972e-13	-4.2975e-13	-7.38696e-14	-2.57606e-13	-2.30267e-13	-1.02684e-13
215	0	0	0	0	0	0	0	0			215	-1.57524e-13	-8.45305e-14	-1.40096e-13	-3.82584e-13	-7.59799e-14	-2.20967e-13	-2.30066e-13	-9.94194e-14			215	-3.17843e-14	-1.78471e-14	-2.54071e-14	-8.21123e-14	-1.41143e-14	-4.9221e-14	-4.39972e-14	-1.96199e-14
216	0	0	0	0	0	0	0	0			216	-3.00981e-14	-1.61513e-14	-2.67682e-14	-7.31004e-14	-1.45175e-14	-4.22202e-14	-4.39588e-14	-1.89961e-14			216	-6.07302e-15	-3.41007e-15	-4.85455e-15	-1.56892e-14	-2.69682e-15	-9.40468e-15	-8.40658e-15	-3.74878e-15
217	0	0	0	0	0	0	0	0			217	-5.75085e-15	-3.08605e-15	-5.11462e-15	-1.39673e-14	-2.77386e-15	-8.06705e-15	-8.39924e-15	-3.62958e-15			217	-1.16037e-15	-6.51565e-16	-9.27562e-16	-2.99774e-15	-5.15281e-16	-1.79696e-15	-1.60625e-15	-7.16279e-16
218	0	0	0	0	0	0	0	0			218	-1.09882e-15	-5.89654e-16	-9.77253e-16	-2.66873e-15	-5.30002e-16	-1.54138e-15	-1.60485e-15	-6.93504e-16			218	-2.21712e-16	-1.24495e-16	-1.7723e-16	-5.72778e-16	-9.84549e-17	-3.43346e-16	-3.06907e-16	-1.36859e-16
219	0	0	0	0	0	0	0	0			219	-2.09951e-16	-1.12666e-16	-1.86724e-16	-5.09915e-16	-1.01268e-16	-2.94512e-16	-3.06639e-16	-1.32508e-16			219	-4.23626e-17	-2.37874e-17	-3.38634e-17	-1.09441e-16	-1.88118e-17	-6.56034e-17	-5.86409e-17	-2.61497e-17
220	0	0	0	0	0	0	0	0			220	-4.01153e-17	-2.15271e-17	-3.56776e-17	-9.74294e-17	-1.93492e-17	-5.62725e-17	-5.85898e-17	-2.53183e-17			220	-8.09423e-18	-4.54507e-18	-6.47031e-18	-2.09108e-17	-3.59437e-18	-1.25349e-17	-1.12046e-17	-4.99643e-18
221	0	0	0	0	0	0	0	0			221	-7.66483e-18	-4.1132e-18	-6.81694e-18	-1.86158e-17	-3.69706e-18	-1.0752e-17	-1.11948e-17	-4.83757e-18			221	-1.54656e-18	-8.68431e-19	-1.23629e-18	-3.99543e-18	-6.86778e-19	-2.39505e-18	-2.14086e-18	-9.54669e-19
222	0	0	0	0	0	0	0	0			222	-1.46452e-18	-7.85913e-19	-1.30252e-18	-3.55693e-18	-7.06398e-19	-2.0544e-18	-2.13899e-18	-9.24314e-19			222	-2.95502e-19	-1.65932e-19	-2.36218e-19	-7.63408e-19	-1.31223e-19	-4.57623e-19	-4.09056e-19	-1.82409e-19
223	0	0	0	0	0	0	0	0			223	-2.79826e-19	-1.50165e-19	-2.48873e-19	-6.79623e-19	-1.34972e-19	-3.92535e-19	-4.08699e-19	-1.76609e-19			223	-5.64616e-20	-3.17047e-20	-4.51344e-20	-1.45864e-19	-2.50727e-20	-8.74383e-20	-7.81586e-20	-3.48528e-20
224	0	0	0	0	0	0	0	0			224	-5.34664e-20	-2.86922e-20	-4.75523e-20	-1.29856e-19	-2.5789e-20	-7.50019e-20	-7.80903e-20	-3.37447e-20			224	-1.07881e-20	-6.05785e-21	-8.62385e-21	-2.78703e-20	-4.79065e-21	-1.67069e-20	-1.49338e-20	-6.65933e-21
225	0	0	0	0	0	0	0	0			225	-1.02158e-20	-5.48224e-21	-9.08584e-21	-2.48115e-20	-4.92752e-21	-1.43307e-20	-1.49208e-20	-6.44759e-21			225	-2.06129e-21	-1.15748e-21	-1.64776e-21	-5.32518e-21	-9.15351e-22	-3.1922e-21	-2.85341e-21	-1.2724e-21
226	0	0	0	0	0	0	0	0			226	-1.95194e-21	-1.0475e-21	-1.73604e-21	-4.74074e-21	-9.41502e-22	-2.73817e-21	-2.85092e-21	-1.23194e-21			226	-3.9385e-22	-2.2116e-22	-3.1484e-22	-1.01748e-21	-1.74896e-22	-6.09935e-22	-5.45203e-22	-2.43117e-22
227	0	0	0	0	0	0	0	0			227	-3.72957e-22	-2.00146e-22	-3.31706e-22	-9.05813e-22	-1.79893e-22	-5.23184e-22	-5.44727e-22	-2.35387e-22			227	-7.5253e-23	-4.22573e-23	-6.01566e-23	-1.9441e-22	-3.34175e-23	-1.16541e-22	-1.04172e-22	-4.64525e-23
228	0	0	0	0	0	0	0	0			228	-7.12609e-23	-3.8242e-23	-6.33793e-23	-1.73074e-22	-3.43722e-23	-9.9965e-23	-1.04081e-22	-4.49755e-23			228	-1.43786e-23	-8.07414e-24	-1.14942e-23	-3.7146e-23	-6.38508e-24	-2.22675e-23	-1.99043e-23	-8.87567e-24
229	0	0	0	0	0	0	0	0			229	-1.36158e-23	-7.30694e-24	-1.21099e-23	-3.30692e-23	-6.5675e-24	-1.91004e-23	-1.98869e-23	-8.59346e-24			229	-2.74732e-24	-1.54273e-24	-2.1962e-24	-7.09749e-24	-1.22e-24	-4.25467e-24	-3.80312e-24	-1.69588e-24
230	0	0	0	0	0	0	0	0			230	-2.60158e-24	-1.39614e-24	-2.31385e-24	-6.31853e-24	-1.25485e-24	-3.64952e-24	-3.7998e-24	-1.64195e-24			230	-5.24931e-25	-2.94771e-25	-4.19629e-25	-1.35612e-24	-2.33105e-25	-8.12942e-25	-7.26664e-25	-3.24031e-25
231	0	0	0	0	0	0	0	0			231	-4.97083e-25	-2.66762e-25	-4.42109e-25	-1.20728e-24	-2.39765e-25	-6.97317e-25	-7.2603e-25	-3.13728e-25			231	-1.00299e-25	-5.63222e-26	-8.01788e-26	-2.59113e-25	-4.45395e-26	-1.55329e-25	-1.38844e-25	-6.19126e-26
232	0	0	0	0	0	0	0	0			232	-9.49777e-26	-5.09705e-26	-8.44741e-26	-2.30675e-25	-4.5812e-26	-1.33237e-25	-1.38723e-25	-5.99441e-26			232	-1.91641e-26	-1.07615e-26	-1.53198e-26	-4.95088e-26	-8.51017e-27	-2.96789e-26	-2.65291e-26	-1.18297e-26
233	0	0	0	0	0	0	0	0			233	-1.81474e-26	-9.73897e-27	-1.61405e-26	-4.40752e-26	-8.7533e-27	-2.54576e-26	-2.65059e-26	-1.14535e-26			233	-3.66168e-27	-2.05621e-27	-2.92717e-27	-9.45965e-27	-1.62604e-27	-5.67076e-27	-5.06892e-27	-2.26029e-27
234	0	0	0	0	0	0	0	0			234	-3.46743e-27	-1.86083e-27	-3.08398e-27	-8.42144e-27	-1.67249e-27	-4.8642e-27	-5.0645e-27	-2.18842e-27			234	-6.99637e-28	-3.92882e-28	-5.59296e-28	-1.80746e-27	-3.10688e-28	-1.08352e-27	-9.68522e-28	-4.31874e-28
235	0	0	0	0	0	0	0	0			235	-6.62521e-28	-3.55551e-28	-5.89258e-28	-1.60909e-27	-3.19564e-28	-9.29407e-28	-9.67677e-28	-4.18142e-28			235	-1.3368e-28	-7.50684e-29	-1.06865e-28	-3.45351e-28	-5.93632e-29	-2.07028e-28	-1.85056e-28	-8.25182e-29
236	0	0	0	0	0	0	0	0			236	-1.26588e-28	-6.79355e-29	-1.1259e-28	-3.07448e-28	-6.10591e-29	-1.77582e-28	-1.84895e-28	-7.98945e-29			236	-2.55422e-29	-1.43434e-29	-2.04188e-29	-6.59862e-29	-1.13425e-29	-3.9557e-29	-3.53588e-29	-1.57668e-29
237	0	0	0	0	0	0	0	0			237	-2.41872e-29	-1.29805e-29	-2.15126e-29	-5.87441e-29	-1.16666e-29	-3.39308e-29	-3.53279e-29	-1.52654e-29			237	-4.88035e-30	-2.7406e-30	-3.90143e-30	-1.2608e-29	-2.16722e-30	-7.55818e-30	-6.75603e-30	-3.01256e-30
238	0	0	0	0	0	0	0	0			238	-4.62145e-30	-2.48019e-30	-4.11043e-30	-1.12242e-29	-2.22914e-30	-6.48317e-30	-6.75013e-30	-2.91677e-30			238	-9.32488e-31	-5.23649e-31	-7.45448e-31	-2.40901e-30	-4.14091e-31	-1.44415e-30	-1.29088e-30	-5.75609e-31
239	0	0	0	0	0	0	0	0			239	-8.8302e-31	-4.73892e-31	-7.85383e-31	-2.14462e-30	-4.25921e-31	-1.23874e-30	-1.28975e-30	-5.57307e-31			239	-1.78171e-31	-1.00054e-31	-1.42433e-31	-4.60289e-31	-7.91205e-32	-2.75934e-31	-2.46649e-31	-1.09982e-31
240	-0.0890767	-0.0726851	-0.0890383	-0.0905697	-0.0719523	-0.0889458	-0.0903804	-0.0815119			240	-0.395417	-0.322653	-0.395246	-0.402044	-0.3194	-0.394836	-0.401204	-0.361836			240	-1	-0.634154	-1	-1	-0.625194	-1	-1	-0.779351
241	-0.0879749	-0.0676951	-0.0873491	-0.0905697	-0.0669137	-0.0869825	-0.0903804	-0.0751626			241	-0.390526	-0.300503	-0.387748	-0.402044	-0.297034	-0.38612	-0.401204	-0.333651			241	-0.93162	-0.539165	-0.912704	-1	-0.525604	-0.905178	-1	-0.659124
242	-0.0795665	-0.06022	-0.07831	-0.0905697	-0.0591282	-0.078882	-0.0902719	-0.0663509			242	-0.3532	-0.26732	-0.347623	-0.402044	-0.262474	-0.350162	-0.400722	-0.294535			242	-0.72454	-0.419979	-0.699383	-1	-0.402346	-0.713952	-0.990146	-0.509319
243	-0.0663801	-0.0516449	-0.0646801	-0.0817707	-0.0504583	-0.0664351	-0.0780973	-0.055808			243	-0.294665	-0.229255	-0.287119	-0.362985	-0.223987	-0.294909	-0.346678	-0.247735			243	-0.496727	-0.288398	-0.468959	-0.74493	-0.269235	-0.499808	-0.676871	-0.34572
244	-0.052653	-0.0436191	-0.0511028	-0.064196	-0.0425975	-0.0532564	-0.0603899	-0.0460203			244	-0.23373	-0.193628	-0.226849	-0.28497	-0.189093	-0.236408	-0.268074	-0.204287			244	-0.286283	-0.166391	-0.261564	-0.44475	-0.149631	-0.296856	-0.38867	-0.196319
245	-0.0416207	-0.0313275	-0.0390316	-0.0491537	-0.0296674	-0.0429427	-0.0466586	-0.0337625			245	-0.184757	-0.139065	-0.173263	-0.218196	-0.131695	-0.190625	-0.20712	-0.149874			245	-0.128206	-0.0742473	-0.109893	-0.213521	-0.0625513	-0.141332	-0.172895	-0.0854662
246	-0.0276155	-0.0231108	-0.0261721	-0.034594	-0.022197	-0.0286104	-0.0313126	-0.0241233			246	-0.122587	-0.10259	-0.11618	-0.153565	-0.0903324	-0.127003	-0.138998	-0.107085			246	-0.0408879	-0.0234445	-0.0331671	-0.0727654	-0.0187658	-0.0475462	-0.0550091	-0.0266033
247	-0.0164216	-0.00898042	-0.0124108	-0.02433	-0.00693155	-0.0205003	-0.0222508	-0.0103174			247	-0.0465039	-0.0255335	-0.0358426	-0.0899104	-0.0200273	-0.0573985	-0.0630988	-0.0294011			247	-0.00940188	-0.005345	-0.00732782	-0.0177035	-0.00412977	-0.0114427	-0.0126233	-0.00600158
248	-0.00328089	-0.0017898	-0.00245317	-0.00654042	-0.00136867	-0.00415177	-0.00444329	-0.00205054			248	-0.00927279	-0.00507945	-0.0070746	-0.0182251	-0.003949	-0.0115941	-0.0125759	-0.00583328			248	-0.0018705	-0.00106105	-0.00144383	-0.00357757	-0.000812932	-0.00230468	-0.00251027	-0.00118836
249	-0.000632415	-0.000344824	-0.000471847	-0.00126519	-0.000263197	-0.000802511	-0.000856388	-0.000394836			249	-0.00178668	-0.000978247	-0.00136035	-0.00352345	-0.000759188	-0.00223986	-0.00242289	-0.00112283			249	-0.000360246	-0.000204259	-0.000277533	-0.000691214	-0.000156232	-0.000444979	-0.000483415	-0.000228651
250	-0.00012104	-6.59906e-05	-9.02708e-05	-0.000242314	-5.03511e-05	-0.000153678	-0.000163904	-7.55535e-05			250	-0.000341933	-0.000187198	-0.00026024	-0.000674751	-0.000145229	-0.000428881	-0.00046368	-0.000214843			250	-6.89374e-05	-3.90839e-05	-5.30894e-05	-0.000132354	-2.98845e-05	-8.51932e-05	-9.25054e-05	-4.3747e-05
251	-2.31347e-05	-1.26127e-05	-1.72523e-05	-4.63199e-05	-9.62287e-06	-2.93758e-05	-3.13271e-05	-1.44401e-05			251	-6.53535e-05	-3.57783e-05	-4.97357e-05	-0.00012898	-2.77552e-05	-8.19797e-05	-8.86224e-05	-4.10614e-05			251	-1.31757e-05	-7.46982e-06	-1.0146e-05	-2.52991e-05	-5.71126e-06	-1.62841e-05	-1.76801e-05	-8.36091e-06
252	-4.42062e-06	-2.41004e-06	-3.29655e-06	-8.85111e-06	-1.83873e-06	-5.61329e-06	-5.98603e-06	-2.75923e-06			252	-1.24879e-05	-6.83654e-06	-9.50344e-06	-2.46463e-05	-5.30343e-06	-1.56651e-05	-1.69341e-05	-7.84602e-06			252	-2.51764e-06	-1.42733e-06	-1.93869e-06	-4.83428e-06	-1.0913e-06	-3.11164e-06	-3.37832e-06	-1.5976e-06
253	-8.4466e-07	-4.60491e-07	-6.29879e-07	-1.69121e-06	-3.51329e-07	-1.07255e-06	-1.14376e-06	-5.27214e-07			253	-2.38609e-06	-1.30627e-06	-1.81584e-06	-4.70924e-06	-1.01334e-06	-2.99318e-06	-3.23563e-06	-1.49916e-06			253	-4.81051e-07	-2.72723e-07	-3.70429e-07	-9.23699e-07	-2.08516e-07	-5.9455e-07	-6.45503e-07	-3.05257e-07
254	-1.6139e-07	-8.79862e-08	-1.20352e-07	-3.2314e-07	-6.71286e-08	-2.04933e-07	-2.18539e-07	-1.00735e-07			254	-4.55912e-07	-2.4959e-07	-3.46954e-07	-8.99796e-07	-1.93619e-07	-5.71908e-07	-6.18233e-07	-2.86445e-07			254	-9.19148e-08	-5.21092e-08	-7.07782e-08	-1.76492e-07	-3.98412e-08	-1.13601e-07	-1.23337e-07	-5.83258e-08
255	-3.08368e-08	-1.68115e-08	-2.29956e-08	-6.17423e-08	-1.28263e-08	-3.91566e-08	-4.17563e-08	-1.92475e-08			255	-8.71113e-08	-4.76891e-08	-6.62927e-08	-1.71924e-07	-3.69948e-08	-1.09275e-07	-1.18126e-07	-5.47313e-08			255	-1.75622e-08	-9.95651e-09	-1.35236e-08	-3.37222e-08	-7.61248e-09	-2.17058e-08	-2.35659e-08	-1.11443e-08
256	-5.89201e-09	-3.21218e-09	-4.39377e-09	-1.17971e-08	-2.45072e-09	-7.48166e-09	-7.97836e-09	-3.67765e-09			256	-1.66444e-08	-9.11195e-09	-1.26666e-08	-3.28495e-08	-7.0686e-09	-2.08791e-08	-2.25703e-08	-1.04575e-08			256	-3.35562e-09	-1.90239e-09	-2.58396e-09	-6.4433e-09	-1.45452e-09	-4.14733e-09	-4.50274e-09	-2.12935e-09
257	-1.1258e-09	-6.13749e-10	-8.39528e-10	-2.25407e-09	-4.68267e-10	-1.42952e-09	-1.52442e-09	-7.02688e-10			257	-3.18025e-09	-1.74102e-09	-2.42021e-09	-6.27655e-09	-1.3506e-09	-3.98938e-09	-4.3125e-09	-1.99813e-09			257	-6.41159e-10	-3.63489e-10	-4.93719e-10	-1.23112e-09	-2.77915e-10	-7.92431e-10	-8.60339e-10	-4.06857e-10
258	-2.15089e-10	-1.17265e-10	-1.60418e-10	-4.30683e-10	-8.94806e-11	-2.73148e-10	-2.91265e-10	-1.34275e-10			258	-6.07652e-10	-3.32656e-10	-4.6243e-10	-1.19926e-09	-2.58059e-10	-7.62252e-10	-8.2399e-10	-3.81783e-10			258	-1.22507e-10	-6.94519e-11	-9.4335e-11	-2.3523e-10	-5.31013e-11	-1.5141e-10	-1.64385e-10	-7.77383e-11
259	-3.70177e-11	-2.01745e-11	-2.75886e-11	-7.41048e-11	-1.53882e-11	-4.69935e-11	-5.01159e-11	-2.31015e-11			259	-1.16104e-10	-6.35606e-11	-8.83566e-11	-2.29142e-10	-4.93074e-11	-1.45644e-10	-1.5744e-10	-7.29474e-11			259	-2.34074e-11	-1.32702e-11	-1.80246e-11	-4.49454e-11	-1.01461e-11	-2.89299e-11	-3.1409e-11	-1.48535e-11
260	-7.07752e-12	-3.85628e-12	-5.25451e-12	-1.41477e-11	-2.94544e-12	-8.968e-12	-9.57008e-12	-4.42091e-12			260	-2.21841e-11	-1.21445e-11	-1.68823e-11	-4.37822e-11	-9.42118e-12	-2.78281e-11	-3.0082e-11	-1.39381e-11			260	-4.47246e-12	-2.53553e-12	-3.44397e-12	-8.58771e-12	-1.93861e-12	-5.52765e-12	-6.00132e-12	-2.83806e-12
261	0	0	0	0	0	0	0	0			261	-4.23873e-12	-2.32045e-12	-3.22571e-12	-8.36546e-12	-1.80011e-12	-5.31713e-12	-5.74777e-12	-2.66316e-12			261	-8.54555e-13	-4.84463e-13	-6.58041e-13	-1.64085e-12	-3.70411e-13	-1.05617e-12	-1.14667e-12	-5.4227e-13
262	0	0	0	0	0	0	0	0			262	-8.09895e-13	-4.43368e-13	-6.16338e-13	-1.59839e-12	-3.43947e-13	-1.01594e-12	-1.09823e-12	-5.08851e-13			262	-1.6328e-13	-9.25663e-14	-1.25732e-13	-3.13517e-13	-7.07746e-14	-2.01802e-13	-2.19095e-13	-1.03612e-13
263	0	0	0	0	0	0	0	0			263	-1.54747e-13	-8.47143e-14	-1.17764e-13	-3.05404e-13	-6.5718e-14	-1.94117e-13	-2.09838e-13	-9.72264e-14			263	-3.1198e-14	-1.76866e-14	-2.40237e-14	-5.99037e-14	-1.35229e-14	-3.85584e-14	-4.18624e-14	-1.97972e-14
264	0	0	0	0	0	0	0	0			264	-2.95676e-14	-1.61864e-14	-2.25012e-14	-5.83534e-14	-1.25568e-14	-3.70899e-14	-4.00938e-14	-1.85771e-14			264	-5.96102e-15	-3.37938e-15	-4.59022e-15	-1.14458e-14	-2.58383e-15	-7.36736e-15	-7.99866e-15	-3.78265e-15
265	0	0	0	0	0	0	0	0			265	-5.64949e-15	-3.09273e-15	-4.29931e-15	-1.11496e-14	-2.39922e-15	-7.08678e-15	-7.66072e-15	-3.54954e-15			265	-1.13897e-15	-6.45698e-16	-8.77055e-16	-2.18695e-15	-4.93692e-16	-1.40768e-15	-1.5283e-15	-7.22753e-16
266	0	0	0	0	0	0	0	0			266	-1.07945e-15	-5.90927e-16	-8.21472e-16	-2.13035e-15	-4.5842e-16	-1.35407e-15	-1.46373e-15	-6.78211e-16			266	-2.17624e-16	-1.23374e-16	-1.67579e-16	-4.17859e-16	-9.43299e-17	-2.68966e-16	-2.92013e-16	-1.38097e-16
267	0	0	0	0	0	0	0	0			267	-2.06251e-16	-1.12908e-16	-1.56959e-16	-4.07045e-16	-8.75904e-17	-2.58723e-16	-2.79676e-16	-1.29586e-16			267	-4.15816e-17	-2.3573e-17	-3.20194e-17	-7.98404e-17	-1.80236e-17	-5.13914e-17	-5.57949e-17	-2.63862e-17
268	0	0	0	0	0	0	0	0			268	-3.94085e-17	-2.15734e-17	-2.99902e-17	-7.77741e-17	-1.67359e-17	-4.94342e-17	-5.34376e-17	-2.47601e-17			268	-7.94501e-18	-4.50408e-18	-6.11796e-18	-1.52551e-17	-3.44378e-18	-9.81937e-18	-1.06607e-17	-5.04163e-18
269	0	0	0	0	0	0	0	0			269	-7.5298e-18	-4.12202e-18	-5.73024e-18	-1.48603e-17	-3.19774e-18	-9.4454e-18	-1.02103e-17	-4.73092e-18			269	-1.51806e-18	-8.60595e-19	-1.16896e-18	-2.91479e-18	-6.58004e-19	-1.87619e-18	-2.03695e-18	-9.63307e-19
270	0	0	0	0	0	0	0	0			270	-1.43872e-18	-7.87595e-19	-1.09488e-18	-2.83935e-18	-6.10992e-19	-1.80473e-18	-1.95089e-18	-9.0394e-19			270	-2.90056e-19	-1.64434e-19	-2.23354e-19	-5.56928e-19	-1.25725e-19	-3.58484e-19	-3.89199e-19	-1.84059e-19
271	0	0	0	0	0	0	0	0			271	-2.74897e-19	-1.50486e-19	-2.09199e-19	-5.42515e-19	-1.16742e-19	-3.44831e-19	-3.72756e-19	-1.72716e-19			271	-5.54211e-20	-3.14183e-20	-4.26763e-20	-1.06412e-19	-2.40223e-20	-6.84955e-20	-7.43643e-20	-3.51683e-20
272	0	0	0	0	0	0	0	0			272	-5.25247e-20	-2.87533e-20	-3.99717e-20	-1.03658e-19	-2.2306e-20	-6.58869e-20	-7.12225e-20	-3.3001e-20			272	-1.05893e-20	-6.0031e-21	-8.15418e-21	-2.03321e-20	-4.58994e-21	-1.30875e-20	-1.42088e-20	-6.71963e-21
273	0	0	0	0	0	0	0	0			273	-1.00359e-20	-5.49388e-21	-7.63741e-21	-1.9806e-20	-4.26201e-21	-1.2589e-20	-1.36085e-20	-6.30551e-21			273	-2.02331e-21	-1.14701e-21	-1.55802e-21	-3.88486e-21	-8.77002e-22	-2.50062e-21	-2.71487e-21	-1.28392e-21
274	0	0	0	0	0	0	0	0			274	-1.91757e-21	-1.04972e-21	-1.45928e-21	-3.78432e-21	-8.14344e-22	-2.40539e-21	-2.60017e-21	-1.2048e-21			274	-3.86594e-22	-2.19159e-22	-2.97692e-22	-7.4228e-22	-1.67569e-22	-4.77794e-22	-5.18731e-22	-2.4532e-22
275	0	0	0	0	0	0	0	0			275	-3.66391e-22	-2.00569e-22	-2.78826e-22	-7.23069e-22	-1.55597e-22	-4.59598e-22	-4.96815e-22	-2.30201e-22			275	-7.38667e-23	-4.18748e-23	-5.68801e-23	-1.41827e-22	-3.20174e-23	-9.12923e-23	-9.91139e-23	-4.68734e-23
276	0	0	0	0	0	0	0	0			276	-7.00064e-23	-3.83227e-23	-5.32753e-23	-1.38157e-22	-2.97299e-23	-8.78154e-23	-9.49264e-23	-4.39847e-23			276	-1.41137e-23	-8.00101e-24	-1.08681e-23	-2.70989e-23	-6.11758e-24	-1.74432e-23	-1.89377e-23	-8.95612e-24
277	0	0	0	0	0	0	0	0			277	-1.33762e-23	-7.32232e-24	-1.01793e-23	-2.63976e-23	-5.6805e-24	-1.67789e-23	-1.81376e-23	-8.40417e-24			277	-2.69672e-24	-1.52875e-24	-2.07657e-24	-5.17779e-24	-1.16889e-24	-3.33288e-24	-3.61842e-24	-1.71125e-24
278	0	0	0	0	0	0	0	0			278	-2.55579e-24	-1.39907e-24	-1.94497e-24	-5.04378e-24	-1.08537e-24	-3.20595e-24	-3.46555e-24	-1.60579e-24			278	-5.15263e-25	-2.92098e-25	-3.96772e-25	-9.89319e-25	-2.23339e-25	-6.36814e-25	-6.91372e-25	-3.26969e-25
279	0	0	0	0	0	0	0	0			279	-4.88335e-25	-2.67321e-25	-3.71626e-25	-9.63715e-25	-2.07383e-25	-6.12561e-25	-6.62163e-25	-3.06819e-25			279	-9.84516e-26	-5.58112e-26	-7.58113e-26	-1.89029e-25	-4.26735e-26	-1.21676e-25	-1.32101e-25	-6.24742e-26
280	0	0	0	0	0	0	0	0			280	-9.33064e-26	-5.1077e-26	-7.10068e-26	-1.84137e-25	-3.96247e-26	-1.17042e-25	-1.26519e-25	-5.8624e-26			280	-1.88112e-26	-1.06638e-26	-1.44853e-26	-3.61177e-26	-8.15364e-27	-2.32487e-26	-2.52404e-26	-1.1937e-26
281	0	0	0	0	0	0	0	0			281	-1.78281e-26	-9.75927e-27	-1.35673e-26	-3.5183e-26	-7.5711e-27	-2.23633e-26	-2.41741e-26	-1.12013e-26			281	-3.59426e-27	-2.03754e-27	-2.76771e-27	-6.90101e-27	-1.55792e-27	-4.44213e-27	-4.82269e-27	-2.2808e-27
282	0	0	0	0	0	0	0	0			282	-3.40642e-27	-1.8647e-27	-2.59231e-27	-6.72241e-27	-1.44661e-27	-4.27295e-27	-4.61894e-27	-2.14024e-27			282	-6.86757e-28	-3.89312e-28	-5.28827e-28	-1.31858e-27	-2.97672e-28	-8.48759e-28	-9.21472e-28	-4.35794e-28
283	0	0	0	0	0	0	0	0			283	-6.50867e-28	-3.56289e-28	-4.95313e-28	-1.28445e-27	-2.76404e-28	-8.16434e-28	-8.8254e-28	-4.08937e-28			283	-1.31219e-28	-7.43858e-29	-1.01043e-28	-2.5194e-28	-5.68762e-29	-1.62172e-28	-1.76066e-28	-8.32674e-29
284	0	0	0	0	0	0	0	0			284	-1.24361e-28	-6.8076e-29	-9.46397e-29	-2.4542e-28	-5.28126e-29	-1.55996e-28	-1.68627e-28	-7.81358e-29			284	-2.50721e-29	-1.42129e-29	-1.93064e-29	-4.81381e-29	-1.08673e-29	-3.09863e-29	-3.36409e-29	-1.59099e-29
285	0	0	0	0	0	0	0	0			285	-2.37618e-29	-1.30073e-29	-1.80828e-29	-4.68923e-29	-1.00909e-29	-2.98062e-29	-3.22196e-29	-1.49294e-29			285	-4.79053e-30	-2.71566e-30	-3.68888e-30	-9.19775e-30	-2.07643e-30	-5.92056e-30	-6.42776e-30	-3.03992e-30
286	0	0	0	0	0	0	0	0			286	-4.54017e-30	-2.4853e-30	-3.4551e-30	-8.95971e-30	-1.92808e-30	-5.69508e-30	-6.15619e-30	-2.85258e-30			286	-9.15329e-31	-5.1888e-31	-7.04835e-31	-1.75741e-30	-3.96743e-31	-1.13124e-30	-1.22815e-30	-5.80839e-31
287	0	0	0	0	0	0	0	0			287	-8.67493e-31	-4.74866e-31	-6.60166e-31	-1.71193e-30	-3.68398e-31	-1.08816e-30	-1.17626e-30	-5.45043e-31			287	-1.74892e-31	-9.91424e-32	-1.34673e-31	-3.35788e-31	-7.58058e-32	-2.16147e-31	-2.34663e-31	-1.10981e-31
288	-0.0890767	-0.0726761	-0.0890383	-0.0905697	-0.0719616	-0.0889458	-0.0903804	-0.0815119			288	-0.395417	-0.322613	-0.395246	-0.402044	-0.319442	-0.394836	-0.401204	-0.361836			288	-1	-0.634154	-1	-1	-0.625194	-1	-1	-0.779351
Proline											Asparagine											Valine
Time (h)	1:1:1	1:1:0.001	1:0.001:1	0.001:1:1	1:0.001:0.001	0.001:1:0.001	0.001:0.001:1	1:0.126:0.013			Time (h)	1:1:1	1:1:0.001	1:0.001:1	0.001:1:1	1:0.001:0.001	0.001:1:0.001	0.001:0.001:1	1:0.126:0.013			Time (h)	1:1:1	1:1:0.001	1:0.001:1	0.001:1:1	1:0.001:0.001	0.001:1:0.001	0.001:0.001:1	1:0.126:0.013
1	-1	-0.938999	-1	-1	-0.925732	-1	-1	-1			1	-0.211372	-0.181204	-0.21128	-0.214913	-0.179561	-0.21106	-0.214464	-0.201188			1	-0.37072	-0.317809	-0.370561	-0.376932	-0.314929	-0.370174	-0.376144	-0.352859
2	-1	-0.939109	-1	-1	-0.925838	-1	-1	-1			2	-0.211373	-0.181201	-0.211282	-0.214913	-0.179559	-0.21106	-0.214464	-0.201184			2	-0.370723	-0.317805	-0.370564	-0.376932	-0.314925	-0.370174	-0.376144	-0.352853
3	-1	-0.939281	-1	-1	-0.926006	-1	-1	-1			3	-0.211376	-0.181197	-0.211285	-0.214913	-0.179555	-0.21106	-0.214464	-0.201179			3	-0.370728	-0.317798	-0.370568	-0.376932	-0.314918	-0.370174	-0.376144	-0.352843
4	-1	-0.939549	-1	-1	-0.926268	-1	-1	-1			4	-0.21138	-0.181191	-0.211289	-0.214913	-0.179549	-0.21106	-0.214464	-0.20117			4	-0.370735	-0.317788	-0.370575	-0.376932	-0.314908	-0.370174	-0.376144	-0.352829
5	-1	-0.939969	-1	-1	-0.926678	-1	-1	-1			5	-0.211387	-0.181182	-0.211295	-0.214913	-0.17954	-0.21106	-0.214464	-0.201157			5	-0.370747	-0.317772	-0.370587	-0.376932	-0.314891	-0.370174	-0.376144	-0.352805
6	-1	-0.940627	-1	-1	-0.927321	-1	-1	-1			6	-0.211397	-0.181168	-0.211305	-0.214913	-0.179525	-0.21106	-0.214464	-0.201136			6	-0.370765	-0.317748	-0.370604	-0.376932	-0.314866	-0.370174	-0.376144	-0.352769
7	-1	-0.941657	-1	-1	-0.928329	-1	-1	-1			7	-0.211413	-0.181147	-0.211321	-0.214913	-0.179502	-0.21106	-0.214464	-0.201104			7	-0.370793	-0.317711	-0.370632	-0.376932	-0.314826	-0.370174	-0.376144	-0.352712
8	-1	-0.943267	-1	-1	-0.929906	-1	-1	-1			8	-0.211438	-0.181115	-0.211346	-0.214913	-0.179466	-0.21106	-0.214464	-0.201052			8	-0.370836	-0.317655	-0.370675	-0.376932	-0.314763	-0.370174	-0.376144	-0.352622
9	-1	-0.945783	-1	-1	-0.932371	-1	-1	-1			9	-0.211476	-0.181066	-0.211384	-0.214913	-0.17941	-0.21106	-0.214464	-0.200972			9	-0.370904	-0.317569	-0.370743	-0.376933	-0.314664	-0.370174	-0.376144	-0.352482
10	-1	-0.949711	-1	-1	-0.936222	-1	-1	-1			10	-0.211537	-0.180991	-0.211444	-0.214914	-0.179322	-0.21106	-0.214464	-0.200811			10	-0.371011	-0.317436	-0.370848	-0.376933	-0.314509	-0.370174	-0.376145	-0.352198
11	-1	-0.955827	-1	-1	-0.942225	-1	-1	-1			11	-0.211546	-0.180873	-0.211454	-0.214914	-0.179182	-0.21106	-0.214464	-0.200532			11	-0.371026	-0.31723	-0.370866	-0.376933	-0.314264	-0.370174	-0.376145	-0.351709
12	-1	-0.96532	-1	-1	-0.951551	-1	-1	-1			12	-0.211546	-0.180575	-0.211454	-0.214914	-0.178881	-0.21106	-0.214465	-0.200024			12	-0.371026	-0.316707	-0.370866	-0.376933	-0.313735	-0.370175	-0.376145	-0.350818
13	-1	-0.979978	-1	-1	-0.965968	-1	-1	-1			13	-0.211546	-0.180051	-0.211454	-0.214914	-0.17841	-0.211061	-0.214465	-0.199234			13	-0.371026	-0.315787	-0.370866	-0.376934	-0.31291	-0.370175	-0.376146	-0.349433
14	-1	-1	-1	-1	-0.988082	-1	-1	-1			14	-0.211546	-0.179172	-0.211454	-0.214915	-0.177678	-0.211061	-0.214465	-0.198015			14	-0.371026	-0.314247	-0.370866	-0.376935	-0.311626	-0.370176	-0.376147	-0.347295
15	-1	-1	-1	-1	-1	-1	-1	-1			15	-0.211546	-0.176956	-0.211454	-0.214916	-0.175925	-0.211061	-0.214466	-0.196147			15	-0.371026	-0.310359	-0.370866	-0.376936	-0.308552	-0.370177	-0.376148	-0.344019
16	-1	-1	-1	-1	-1	-1	-1	-1			16	-0.211546	-0.173616	-0.211454	-0.214917	-0.172755	-0.211062	-0.214467	-0.193324			16	-0.371026	-0.304502	-0.370866	-0.376938	-0.302991	-0.370178	-0.37615	-0.339067
17	-1	-1	-1	-1	-1	-1	-1	-1			17	-0.211099	-0.168684	-0.210691	-0.214919	-0.168053	-0.211064	-0.214469	-0.188062			17	-0.370242	-0.295852	-0.369526	-0.376942	-0.294745	-0.370181	-0.376154	-0.329837
18	-1	-1	-1	-1	-1	-1	-1	-1			18	-0.204604	-0.161616	-0.204165	-0.214922	-0.161289	-0.211066	-0.214472	-0.180212			18	-0.358851	-0.283455	-0.358081	-0.376947	-0.282882	-0.370184	-0.376159	-0.31607
19	-1	-1	-1	-1	-1	-1	-1	-1			19	-0.190993	-0.151689	-0.190772	-0.214927	-0.151729	-0.211069	-0.214477	-0.168339			19	-0.334979	-0.266044	-0.334591	-0.376956	-0.266115	-0.37019	-0.376167	-0.295247
20	-1	-1	-1	-1	-1	-1	-1	-1			20	-0.168905	-0.138079	-0.169136	-0.214934	-0.138629	-0.211074	-0.214484	-0.153025			20	-0.296238	-0.242174	-0.296644	-0.376969	-0.243138	-0.370199	-0.37618	-0.268387
21	-1	-1	-1	-1	-1	-1	-1	-1			21	-0.142918	-0.122271	-0.143868	-0.214946	-0.123379	-0.211082	-0.214496	-0.133758			21	-0.250662	-0.214449	-0.252327	-0.376989	-0.216393	-0.370213	-0.3762	-0.234595
22	-1	-1	-1	-1	-1	-1	-1	-1			22	-0.117385	-0.106237	-0.119091	-0.214964	-0.107904	-0.211095	-0.214513	-0.114395			22	-0.205879	-0.186327	-0.208871	-0.37702	-0.189251	-0.370235	-0.376231	-0.200635
23	-1	-1	-1	-1	-1	-1	-1	-1			23	-0.0982252	-0.0828796	-0.100375	-0.21499	-0.0853045	-0.211114	-0.21454	-0.0937738			23	-0.172275	-0.145361	-0.176046	-0.377068	-0.149614	-0.370269	-0.376278	-0.164468
24	-1	-1	-1	-1	-1	-1	-1	-1			24	-0.0660983	-0.0421912	-0.0713308	-0.215031	-0.0524829	-0.211144	-0.214581	-0.0601278			24	-0.121178	-0.106897	-0.125106	-0.377139	-0.11099	-0.370321	-0.37635	-0.117537
25	-1	-1	-1	-1	-1	-1	-1	-1			25	-0.0169704	-0.0117187	-0.0242358	-0.215091	-0.0171893	-0.211189	-0.214642	-0.0184934			25	-0.111354	-0.11302	-0.0954872	-0.377244	-0.0891404	-0.370401	-0.376456	-0.0916329
26	-0.430617	-0.338701	-0.650989	-1	-0.747945	-1	-1	-0.687583			26	-0.00350254	-0.00248357	-0.00537266	-0.215091	-0.00406557	-0.211235	-0.214642	-0.00416092			26	-0.0387898	-0.0298488	-0.0809569	-0.377244	-0.0661187	-0.37048	-0.376456	-0.0607957
27	-0.0837087	-0.0662601	-0.176539	-1	-0.150711	-1	-1	-0.136608			27	-0.000679665	-0.000484705	-0.00106039	-0.215091	-0.000814759	-0.211235	-0.214642	-0.000823386			27	-0.00754336	-0.00584227	-0.0160527	-0.377244	-0.0133382	-0.37048	-0.376456	-0.012089
28	-0.016046	-0.0127176	-0.0339693	-1	-0.0291002	-1	-1	-0.0263015			28	-0.000130239	-9.29879e-05	-0.000203882	-0.215091	-0.000157144	-0.211235	-0.214642	-0.000158401			28	-0.00144608	-0.00112144	-0.00308933	-0.377244	-0.00257603	-0.37048	-0.376456	-0.00232792
29	-0.00306749	-0.00243188	-0.00649884	-1	-0.00557124	-1	-1	-0.0050326			29	-2.4896e-05	-1.77798e-05	-3.89999e-05	-0.215091	-3.00787e-05	-0.211235	-0.214642	-3.03042e-05			29	-0.00027645	-0.000214449	-0.000591054	-0.377244	-0.000493202	-0.37048	-0.376456	-0.000445445
30	-0.000586104	-0.0004647	-0.00124195	-1	-0.00106487	-1	-1	-0.000961804			30	-4.7568e-06	-3.39741e-06	-7.45284e-06	-0.215091	-5.7489e-06	-0.211235	-0.214642	-5.79142e-06			30	-5.28213e-05	-4.09784e-05	-0.000112954	-0.377244	-9.42697e-05	-0.37048	-0.376456	-8.51317e-05
31	-0.000111975	-8.87856e-05	-0.000237292	-1	-0.000203471	-1	-1	-0.000183773			31	-9.08787e-07	-6.49108e-07	-1.42396e-06	-0.212022	-1.09847e-06	-0.210199	-0.204751	-1.10657e-06			31	-1.00915e-05	-7.82935e-06	-2.15813e-05	-0.371861	-1.80127e-05	-0.368665	-0.359108	-1.62662e-05
32	-2.13926e-05	-1.6963e-05	-4.53361e-05	-1	-3.88761e-05	-1	-1	-3.51123e-05			32	-1.73621e-07	-1.24015e-07	-2.72055e-07	-0.191799	-2.09879e-07	-0.204429	-0.184143	-2.11424e-07			32	-1.92796e-06	-1.49584e-06	-4.12324e-06	-0.336393	-3.4416e-06	-0.358544	-0.322965	-3.10788e-06
33	-4.08697e-06	-3.24085e-06	-8.66167e-06	-1	-7.42778e-06	-1	-1	-6.7086e-06			33	-3.31696e-08	-2.36937e-08	-5.19774e-08	-0.163667	-4.01e-08	-0.193701	-0.156574	-4.0395e-08			33	-3.68329e-07	-2.85786e-07	-7.87764e-07	-0.287052	-6.57562e-07	-0.339729	-0.274612	-5.93796e-07
34	-7.80799e-07	-6.19177e-07	-1.65485e-06	-1	-1.41917e-06	-1	-0.817188	-1.28175e-06			34	-6.33692e-09	-4.52677e-09	-9.93049e-09	-0.132876	-7.6616e-09	-0.176283	-0.126166	-7.71791e-09			34	-7.03678e-08	-5.46006e-08	-1.50506e-07	-0.233048	-1.25635e-07	-0.309179	-0.221281	-1.13451e-07
35	-1.49169e-07	-1.18296e-07	-3.16165e-07	-0.860839	-2.71149e-07	-1	-0.467472	-2.44893e-07			35	-1.21064e-09	-8.64859e-10	-1.89726e-09	-0.104171	-1.46384e-09	-0.152209	-0.095604	-1.47459e-09			35	-1.34435e-08	-1.04317e-08	-2.87547e-08	-0.182704	-2.40042e-08	-0.266956	-0.167678	-2.16761e-08
36	-2.84965e-08	-2.26006e-08	-6.04057e-08	-0.341164	-5.18071e-08	-1	-0.222719	-4.67894e-08			36	-2.31289e-10	-1.65235e-10	-3.6248e-10	-0.0743928	-2.79685e-10	-0.123768	-0.0752677	-2.81737e-10			36	-2.56813e-09	-1.99296e-09	-5.49383e-09	-0.130476	-4.58638e-09	-0.217075	-0.132011	-4.14145e-09
37	-5.44263e-09	-4.31544e-09	-1.15339e-08	-0.0864819	-9.89334e-09	-1	-0.0925855	-8.93566e-09			37	-4.41868e-11	-3.15688e-11	-6.92532e-11	-0.0608765	-5.34372e-11	-0.0974145	-0.0643967	-5.3829e-11			37	-4.90764e-10	-3.80706e-10	-1.04951e-09	-0.110135	-8.76299e-10	-0.170853	-0.112944	-7.91358e-10
38	-1.02499e-09	-8.15747e-10	-2.18065e-09	-0.0179973	-1.86721e-09	-0.915232	-0.0331031	-1.68574e-09			38	-8.44171e-12	-6.03135e-12	-1.32311e-11	-0.0238194	-1.02098e-11	-0.0379475	-0.0593073	-1.02846e-11			38	-9.37016e-11	-7.27643e-11	-2.00595e-10	-0.0632962	-1.6746e-10	-0.0923261	-0.104018	-1.51143e-10
39	-1.77086e-10	-1.4464e-10	-3.84817e-10	-0.00349972	-3.55368e-10	-0.182937	-0.00994643	-2.9791e-10			39	-1.61275e-12	-1.15231e-12	-2.52786e-12	-0.00463874	-1.95071e-12	-0.0075849	-0.0424829	-1.96499e-12			39	-1.78311e-11	-1.38767e-11	-3.82214e-11	-0.0123324	-3.18891e-11	-0.0184721	-0.0745099	-2.88045e-11
40	-2.26071e-11	-1.78883e-11	-7.22439e-11	-0.000670922	-5.96722e-11	-0.0352644	-0.00247718	-5.53843e-11			40	-3.0811e-13	-2.20154e-13	-4.82958e-13	-0.000889539	-3.72707e-13	-0.00146212	-0.027787	-3.75434e-13			40	0	-3.1538e-12	-7.1937e-12	-0.00236511	-6.1287e-12	-0.00356152	-0.048735	-5.51954e-12
41	-2.21964e-11	-1.30675e-11	-2.25291e-11	-0.000128266	-1.28829e-11	-0.00674922	-0.000532894	-1.60595e-11			41	-5.88632e-14	-4.20614e-14	-9.2271e-14	-0.000170071	-7.12103e-14	-0.000279834	-0.0223844	-7.17308e-14			41	0	0	0	-0.000452192	0	-0.000681661	-0.0461101	0
42	-3.84628e-11	-3.25616e-11	-5.03945e-11	-2.45089e-05	-1.28829e-11	-0.00128994	-0.000105905	-4.01242e-11			42	-1.12456e-14	-8.036e-15	-1.76288e-14	-3.24971e-05	-1.36056e-14	-5.34832e-05	-0.0101664	-1.3705e-14			42	-6.32647e-12	-4.63867e-12	-7.6245e-12	-8.64051e-05	0	-0.000130283	-0.0340438	-5.71602e-12
43	0	-3.00541e-11	-2.91953e-11	-4.68263e-06	-3.25531e-11	-0.000246475	-2.04032e-05	-3.39634e-11			43	-2.14842e-15	-1.53531e-15	-3.36805e-15	-6.20887e-06	-2.59951e-15	-1.02193e-05	-0.0019595	-2.61848e-15			43	0	-4.54707e-12	-4.74967e-12	-1.65085e-05	-4.75259e-12	-2.48938e-05	-0.00656868	-5.28092e-12
44	0	-2.94606e-11	0	-8.9464e-07	-3.25598e-11	-4.70925e-05	-3.9045e-06	-3.24844e-11			44	-4.10448e-16	-2.93327e-16	-6.43479e-16	-1.18624e-06	-4.96669e-16	-1.95254e-06	-0.000375016	-5.00291e-16			44	0	-4.45727e-12	0	-3.15403e-06	-4.63841e-12	-4.75632e-06	-0.0012574	-4.87894e-12
45	0	-2.81001e-11	0	-1.70925e-07	-2.99212e-11	-8.99762e-06	-7.4623e-07	-2.74044e-11			45	-7.84144e-17	-5.60414e-17	-1.22939e-16	-2.26635e-07	-9.48946e-17	-3.73057e-07	-7.16745e-05	-9.5586e-17			45	0	-4.36925e-12	0	-6.02591e-07	-4.52697e-12	-9.08755e-07	-0.000240328	-4.50756e-12
46	0	-2.75452e-11	0	-3.26559e-08	-2.92023e-11	-1.71911e-06	-1.42585e-07	-2.40633e-11			46	-1.49808e-17	-1.07069e-17	-2.34881e-17	-4.32997e-08	-1.81308e-17	-7.1277e-08	-1.36951e-05	-1.82628e-17			46	0	-4.28297e-12	0	-1.15128e-07	-4.41821e-12	-1.73629e-07	-4.59208e-05	-4.16445e-12
47	0	-2.70013e-11	0	-6.23904e-09	-2.77323e-11	-3.28456e-07	-2.72429e-08	-2.22698e-11			47	-2.86202e-18	-2.0456e-18	-4.48749e-18	-8.27255e-09	-3.46411e-18	-1.36183e-08	-2.61665e-06	-3.4893e-18			47	0	-4.19839e-12	0	-2.19955e-08	-4.31206e-12	-3.31738e-08	-8.77385e-06	-3.84746e-12
48	-1	-0.95357	-1	-1	-0.93503	-1	-1	-1			48	-0.211546	-0.172698	-0.211454	-0.215096	-0.170857	-0.21124	-0.214642	-0.19358			48	-0.371026	-0.302892	-0.370866	-0.377253	-0.299664	-0.37049	-0.376456	-0.339516
49	-1	-1	-1	-1	-1	-1	-1	-1			49	-0.20918	-0.161023	-0.207072	-0.215095	-0.158444	-0.210934	-0.214642	-0.177976			49	-0.366877	-0.282415	-0.363179	-0.377252	-0.277891	-0.369952	-0.376456	-0.312149
50	-1	-1	-1	-1	-1	-1	-1	-1			50	-0.189808	-0.143566	-0.185114	-0.215094	-0.139521	-0.20348	-0.214642	-0.156584			50	-0.3329	-0.251798	-0.324667	-0.37725	-0.244703	-0.356879	-0.376456	-0.27463
51	-1	-1	-1	-1	-1	-1	-1	-1			51	-0.158932	-0.123332	-0.152951	-0.215094	-0.118976	-0.188051	-0.195611	-0.131262			51	-0.278748	-0.21631	-0.268258	-0.377248	-0.20867	-0.32982	-0.343079	-0.230218
52	-1	-1	-1	-1	-1	-1	-1	-1			52	-0.126522	-0.104162	-0.121572	-0.200313	-0.0992472	-0.164225	-0.157417	-0.108371			52	-0.221905	-0.182687	-0.213222	-0.351325	-0.174068	-0.288031	-0.276091	-0.19007
53	-1	-1	-1	-1	-1	-1	-1	-1			53	-0.101966	-0.0754177	-0.096512	-0.166375	-0.0696734	-0.135506	-0.123022	-0.0786315			53	-0.178836	-0.132274	-0.169271	-0.291802	-0.122199	-0.237662	-0.215766	-0.13791
54	-1	-1	-1	-1	-1	-1	-1	-1			54	-0.0617724	-0.0273588	-0.0539439	-0.129709	-0.0231045	-0.107889	-0.100738	-0.0304491			54	-0.12138	-0.0970478	-0.114162	-0.227493	-0.0928575	-0.189224	-0.176682	-0.0995822
55	-1	-0.582772	-1	-1	-0.637314	-1	-0.918017	-0.748989			55	-0.0146566	-0.00622483	-0.0130669	-0.102336	-0.00533106	-0.0856686	-0.0733029	-0.00696428			55	-0.11626	-0.0508081	-0.124444	-0.179486	-0.0554843	-0.175559	-0.128565	-0.0653334
56	-0.266418	-0.116074	-0.303631	-0.954935	-0.127456	-0.615654	-0.231664	-0.149425			56	-0.00294263	-0.00123507	-0.00264054	-0.0862809	-0.00106145	-0.01869	-0.0275391	-0.00138368			56	-0.023486	-0.0101282	-0.026799	-0.183881	-0.0111065	-0.0607071	-0.0635473	-0.0130455
57	-0.0514577	-0.0223601	-0.0587356	-0.482081	-0.0245729	-0.121206	-0.0476326	-0.0287942			57	-0.000567775	-0.000237735	-0.000510168	-0.023729	-0.000204461	-0.00367169	-0.0056116	-0.000266414			57	-0.00453727	-0.00195139	-0.00518546	-0.0591055	-0.00214168	-0.0119578	-0.0482487	-0.00251431
58	-0.00985242	-0.00427903	-0.0112493	-0.113647	-0.00470326	-0.0232941	-0.00924317	-0.00551069			58	-0.000108688	-4.54884e-05	-9.76861e-05	-0.00462048	-3.9127e-05	-0.000705354	-0.0010869	-5.09786e-05			58	-0.000868772	-0.000373448	-0.00099319	-0.0115139	-0.000409933	-0.00229837	-0.00936298	-0.000481209
59	-0.00188323	-0.000817836	-0.00215036	-0.0217942	-0.000898946	-0.00445578	-0.00177137	-0.00105325			59	-2.07743e-05	-8.6938e-06	-1.86724e-05	-0.000886069	-7.47821e-06	-0.000134912	-0.000208219	-9.7432e-06			59	-0.000166062	-7.13762e-05	-0.000189856	-0.00220821	-7.83521e-05	-0.000439649	-0.00179434	-9.19738e-05
60	-0.000359852	-0.000156272	-0.000410903	-0.00416712	-0.000171772	-0.000851547	-0.000338649	-0.000201257			60	-3.96957e-06	-1.6612e-06	-3.56799e-06	-0.000169419	-1.42894e-06	-2.57826e-05	-3.98043e-05	-1.86173e-06			60	-3.17316e-05	-1.36386e-05	-3.62787e-05	-0.000422223	-1.49717e-05	-8.40218e-05	-0.000343041	-1.75745e-05
61	-6.87572e-05	-2.98591e-05	-7.8512e-05	-0.000796313	-3.28208e-05	-0.000162711	-6.47125e-05	-3.84545e-05			61	-7.58467e-07	-3.17408e-07	-6.81741e-07	-3.2375e-05	-2.7303e-07	-4.92646e-06	-7.60611e-06	-3.55724e-07			61	-6.06297e-06	-2.60594e-06	-6.93184e-06	-8.06847e-05	-2.86067e-06	-1.60547e-05	-6.55518e-05	-3.35798e-06
62	-1.31373e-05	-5.70517e-06	-1.50012e-05	-0.000152154	-6.27108e-06	-3.10894e-05	-1.23648e-05	-7.3475e-06			62	-1.44919e-07	-6.0647e-08	-1.3026e-07	-6.18601e-06	-5.21679e-08	-9.41303e-07	-1.45332e-06	-6.79681e-08			62	-1.15844e-06	-4.97916e-07	-1.32446e-06	-1.54167e-05	-5.46588e-07	-3.06758e-06	-1.25252e-05	-6.4161e-07
63	-2.51012e-06	-1.09008e-06	-2.86626e-06	-2.90721e-05	-1.19821e-06	-5.94025e-06	-2.36255e-06	-1.40388e-06			63	-2.76894e-08	-1.15878e-08	-2.48886e-08	-1.18196e-06	-9.9677e-09	-1.79855e-07	-2.77686e-07	-1.29866e-08			63	-2.21341e-07	-9.51365e-08	-2.53063e-07	-2.94567e-06	-1.04436e-07	-5.86123e-07	-2.39319e-06	-1.22592e-07
64	-4.79603e-07	-2.08281e-07	-5.47654e-07	-5.55478e-06	-2.28942e-07	-1.135e-06	-4.51411e-07	-2.6824e-07			64	-5.29055e-09	-2.21406e-09	-4.75542e-09	-2.25836e-07	-1.90452e-09	-3.43648e-08	-5.30573e-08	-2.48135e-09			64	-4.22912e-08	-1.81776e-08	-4.83525e-08	-5.62827e-07	-1.99546e-08	-1.1199e-07	-4.57266e-07	-2.34237e-08
65	-9.16371e-08	-3.97966e-08	-1.0464e-07	-1.06135e-06	-4.37437e-08	-2.16864e-07	-8.62508e-08	-5.1253e-08			65	-1.01085e-09	-4.2304e-10	-9.08612e-10	-4.31503e-08	-3.63897e-10	-6.56606e-09	-1.01376e-08	-4.74111e-10			65	-8.08053e-09	-3.47324e-09	-9.23868e-09	-1.07539e-07	-3.8127e-09	-2.13979e-08	-8.73694e-08	-4.47561e-09
66	-1.75002e-08	-7.60004e-09	-1.99923e-08	-2.02791e-07	-8.35395e-09	-4.14363e-08	-1.64799e-08	-9.78813e-09			66	-1.93142e-10	-8.08298e-11	-1.73607e-10	-8.24471e-09	-6.95296e-11	-1.25457e-09	-1.93699e-09	-9.05882e-11			66	-1.54401e-09	-6.63656e-10	-1.76509e-09	-2.05474e-08	-7.28524e-10	-4.0885e-09	-1.66935e-08	-8.5521e-10
67	-3.30048e-09	-1.43592e-09	-3.77592e-09	-3.87471e-08	-1.57922e-09	-7.91488e-09	-3.1488e-09	-1.85001e-09			67	-3.69032e-11	-1.54441e-11	-3.31709e-11	-1.57531e-09	-1.3285e-11	-2.39711e-10	-3.70099e-10	-1.73087e-11			67	-2.94862e-10	-1.26779e-10	-3.37194e-10	-3.92599e-09	-1.39252e-10	-7.81333e-10	-3.18967e-09	-1.63439e-10
68	-6.28542e-10	-2.5159e-10	-7.14456e-10	-7.39707e-09	-2.99239e-10	-1.49551e-09	-6.01639e-10	-3.51925e-10			68	-7.05101e-12	-2.95089e-12	-6.33792e-12	-3.01048e-10	-2.53836e-12	-4.58015e-11	-7.07146e-11	-3.30716e-12			68	-5.62018e-11	-2.41897e-11	-6.44216e-11	-7.50333e-10	-2.65487e-11	-1.49271e-10	-6.09422e-10	-3.12722e-11
69	-1.05213e-10	-4.73452e-11	-1.24517e-10	-1.38419e-09	-5.20994e-11	-2.73399e-10	-1.14955e-10	-6.07931e-11			69	-1.34722e-12	-5.63824e-13	-1.21098e-12	-5.74508e-11	-4.85003e-13	-8.75126e-12	-1.35114e-11	-6.31897e-13			69	-1.06493e-11	-4.6593e-12	-1.23114e-11	-1.43112e-10	-5.13962e-12	-2.86479e-11	-1.16512e-10	-5.98501e-12
70	-2.26071e-11	-1.27124e-11	-2.16115e-11	-2.48448e-10	-1.27608e-11	-5.69365e-11	-2.19643e-11	-1.5797e-11			70	-2.57411e-13	-1.07729e-13	-2.3138e-13	-1.09361e-11	-9.26694e-14	-1.6721e-12	-2.58161e-12	-1.20736e-13			70	0	0	0	-2.71957e-11	0	-4.25383e-12	-2.23135e-11	0
71	-2.26071e-11	-3.31985e-11	-2.23607e-11	0	-3.33247e-11	-2.08757e-11	-4.19671e-12	-4.12538e-11			71	-4.91829e-14	-2.05837e-14	-4.42094e-14	0	-1.77063e-14	-3.19487e-13	-4.93267e-13	-2.30691e-14			71	0	-4.7294e-12	0	0	-4.74739e-12	0	0	-5.87695e-12
72	-4.40626e-11	-3.24622e-11	-3.88207e-11	0	-3.24594e-11	-2.08757e-11	-8.01863e-13	-3.63261e-11			72	-9.39728e-15	-3.93292e-15	-8.44704e-15	0	-3.38314e-15	-6.10443e-14	-9.42482e-14	-4.40779e-15			72	-6.62628e-12	-4.62451e-12	-6.38534e-12	0	-4.62411e-12	0	0	-5.496e-12
73	-2.97059e-11	-2.9888e-11	-2.94264e-11	0	-2.97696e-11	-2.08757e-11	-1.53211e-13	-3.30555e-11			73	-1.79552e-15	-7.5146e-16	-1.61396e-15	0	-6.46415e-16	-1.16637e-14	-1.80079e-14	-8.42196e-16			73	-5.13216e-12	-4.52195e-12	-4.78727e-12	0	-4.50403e-12	0	0	-5.13975e-12
74	0	-3.05707e-11	0	0	-2.89966e-11	-2.08757e-11	-2.9274e-14	-3.20027e-11			74	-3.43066e-16	-1.43581e-16	-3.08378e-16	0	-1.2351e-16	-2.22858e-15	-3.44076e-15	-1.60918e-16			74	0	-4.42167e-12	0	0	-4.38707e-12	0	0	-4.8066e-12
75	0	-2.78065e-11	0	0	-2.74821e-11	-2.08757e-11	-5.59336e-15	-2.73283e-11			75	-6.55488e-17	-2.74339e-17	-5.89213e-17	0	-2.35991e-17	-4.25814e-16	-6.57424e-16	-3.07465e-17			75	0	-4.32361e-12	0	0	-4.27315e-12	0	0	-4.49503e-12
76	0	-2.71899e-11	0	0	-2.67684e-11	-2.08757e-11	-1.06872e-15	-2.57808e-11			76	-1.25243e-17	-5.24176e-18	-1.1258e-17	0	-4.50906e-18	-8.13601e-17	-1.25614e-16	-5.87473e-18			76	0	-4.22772e-12	0	0	-4.16219e-12	0	0	-4.20367e-12
77	0	-2.65869e-11	0	0	-2.60733e-11	-2.08757e-11	-2.042e-16	-2.41642e-11			77	-2.39299e-18	-1.00154e-18	-2.15105e-18	0	-8.61545e-19	-1.55454e-17	-2.40009e-17	-1.12248e-18			77	0	-4.13396e-12	0	0	-4.05411e-12	0	0	-3.93119e-12
78	0	-2.59973e-11	0	0	-2.53963e-11	-2.08757e-11	-3.90163e-17	-2.25979e-11			78	-4.57223e-19	-1.91363e-19	-4.10999e-19	0	-1.64615e-19	-2.97026e-18	-4.58584e-18	-2.14472e-19			78	0	-4.04228e-12	0	0	-3.94883e-12	0	0	-3.67637e-12
79	0	-2.6317e-11	0	0	-2.56089e-11	-2.08757e-11	-7.45481e-18	-2.11331e-11			79	-8.73605e-20	-3.65636e-20	-7.8529e-20	0	-3.14529e-20	-5.67526e-19	-8.76213e-19	-4.09791e-20			79	0	-3.95263e-12	0	0	-3.84629e-12	0	0	-3.43807e-12
80	0	-2.57333e-11	0	0	-2.49124e-11	-2.08757e-11	-1.42439e-18	0			80	-1.66918e-20	-6.98618e-21	-1.50044e-20	0	-6.0097e-21	-1.08437e-19	-1.67417e-19	-7.82986e-21			80	0	-3.86497e-12	0	0	-3.74642e-12	0	0	0
81	0	-2.51309e-11	0	0	-2.21855e-11	-2.08757e-11	-2.72156e-19	0			81	-3.18926e-21	-1.33484e-21	-2.86688e-21	0	-1.14827e-21	-2.0719e-20	-3.19883e-20	-1.49605e-21			81	0	-3.77926e-12	0	0	-3.64913e-12	0	0	0
82	0	-2.2467e-11	0	0	-2.17987e-11	-2.08757e-11	-5.20007e-20	0			82	-6.09366e-22	-2.55047e-22	-5.4777e-22	0	-2.194e-22	-3.95877e-21	-6.11199e-21	-2.85849e-22			82	0	-3.69545e-12	0	0	-3.55437e-12	0	0	0
83	0	-2.21613e-11	0	0	-2.12327e-11	-2.08757e-11	-9.93575e-21	0			83	-1.1643e-22	-4.87317e-23	-1.04662e-22	0	-4.19206e-23	-7.56401e-22	-1.16781e-21	-5.46171e-23			83	0	-3.61349e-12	0	0	-3.46207e-12	0	0	0
84	0	-2.16698e-11	0	0	-2.06813e-11	-2.08757e-11	-1.89842e-21	0			84	-2.22461e-23	-9.31113e-24	-1.99976e-23	0	-8.00976e-24	-1.44525e-22	-2.23133e-22	-1.04357e-23			84	0	-3.53335e-12	0	0	-3.37217e-12	0	0	0
85	0	-2.11892e-11	0	0	-2.01443e-11	-2.08757e-11	-3.62729e-22	0			85	-4.25051e-24	-1.77907e-24	-3.82091e-24	0	-1.53042e-24	-2.76144e-23	-4.26339e-23	-1.99394e-24			85	0	-3.45499e-12	0	0	-3.28461e-12	0	0	0
86	0	-2.07193e-11	0	0	-1.96656e-11	-2.08757e-11	-6.93064e-23	0			86	-8.12136e-25	-3.39925e-25	-7.30055e-25	0	-2.92417e-25	-5.27626e-24	-8.14604e-24	-3.80981e-25			86	0	-3.37837e-12	0	0	-3.19931e-12	0	0	0
87	0	-2.02598e-11	0	0	-1.91549e-11	-2.08757e-11	-1.32423e-23	0			87	-1.55173e-25	-6.49492e-26	-1.39491e-25	0	-5.5872e-26	-1.00813e-24	-1.55646e-24	-7.2794e-26			87	0	-3.30345e-12	0	0	-3.11624e-12	0	0	0
88	0	-1.98553e-11	0	0	-1.86575e-11	-2.08757e-11	-2.5302e-24	0			88	-2.96486e-26	-1.24098e-26	-2.66523e-26	0	-1.06754e-26	-1.92624e-25	-2.97391e-25	-1.39087e-26			88	0	-3.23019e-12	0	0	-3.03532e-12	0	0	0
89	0	-1.9415e-11	0	0	-1.8173e-11	-2.08757e-11	-4.83444e-25	0			89	-5.66489e-27	-2.37113e-27	-5.09242e-27	0	-2.03975e-27	-3.68045e-26	-5.68224e-26	-2.65753e-27			89	0	-3.15855e-12	0	0	-2.9565e-12	0	0	0
90	0	-1.89844e-11	0	0	-1.77011e-11	-2.08757e-11	-9.23713e-26	0			90	-1.08238e-27	-4.5305e-28	-9.73001e-28	0	-3.89735e-28	-7.03222e-27	-1.0857e-26	-5.07774e-28			90	0	-3.0885e-12	0	0	-2.87972e-12	0	0	0
91	0	-1.85634e-11	0	0	-1.72414e-11	-2.08757e-11	-1.76493e-26	0			91	-2.06808e-28	-8.65638e-29	-1.8591e-28	0	-7.44665e-29	-1.34364e-27	-2.07444e-27	-9.70201e-29			91	0	-3.02001e-12	0	0	-2.80494e-12	0	0	0
92	0	-1.81517e-11	0	0	-1.44219e-11	-2.08757e-11	-3.37225e-27	0			92	-3.95143e-29	-1.65397e-29	-3.55216e-29	0	-1.42283e-29	-2.56729e-28	-3.96362e-28	-1.85376e-29			92	0	-2.95303e-12	0	0	-2.73211e-12	0	0	0
93	0	-1.77492e-11	0	0	-1.40474e-11	-2.08757e-11	-6.44333e-28	0			93	-7.54991e-30	-3.16022e-30	-6.78706e-30	0	-2.71859e-30	-4.90532e-29	-7.57326e-29	-3.54197e-30			93	0	-2.88754e-12	0	0	-2.66116e-12	0	0	0
94	0	-1.73555e-11	0	0	0	-2.08757e-11	-1.23112e-28	0			94	-1.44255e-30	-6.03821e-31	-1.29679e-30	0	-5.1944e-31	-9.37257e-30	-1.44702e-29	-6.76763e-31			94	0	-2.8235e-12	0	0	0	0	0	0
95	0	-1.45738e-11	0	0	0	-2.08757e-11	-2.3523e-29	0			95	-2.75624e-31	-1.15372e-31	-2.47777e-31	0	-9.92493e-32	-1.79081e-30	-2.76481e-30	-1.29309e-31			95	0	-2.76089e-12	0	0	0	0	0	0
96	-1	-0.952757	-1	-1	-0.935402	-1	-1	-1			96	-0.211546	-0.172675	-0.211454	-0.215092	-0.170868	-0.211235	-0.214642	-0.19358			96	-0.371026	-0.302851	-0.370866	-0.377246	-0.299682	-0.370481	-0.376456	-0.339516
97	-1	-1	-1	-1	-1	-1	-1	-1			97	-0.209122	-0.160953	-0.20706	-0.215092	-0.158478	-0.210215	-0.214642	-0.178084			97	-0.366775	-0.282293	-0.363159	-0.377245	-0.277951	-0.368692	-0.376456	-0.312338
98	-1	-1	-1	-1	-1	-1	-1	-1			98	-0.189591	-0.143417	-0.185022	-0.215092	-0.139586	-0.198483	-0.214642	-0.156789			98	-0.332519	-0.251536	-0.324507	-0.377245	-0.244817	-0.348116	-0.376456	-0.274989
99	-1	-1	-1	-1	-1	-1	-1	-1			99	-0.158582	-0.123148	-0.152648	-0.214995	-0.119037	-0.17742	-0.190079	-0.131525			99	-0.278133	-0.215987	-0.267726	-0.377075	-0.208776	-0.311173	-0.333376	-0.230679
100	-1	-1	-1	-1	-1	-1	-1	-1			100	-0.126064	-0.104008	-0.121225	-0.187789	-0.0994003	-0.149495	-0.149884	-0.108561			100	-0.221101	-0.182417	-0.212614	-0.329359	-0.174336	-0.262196	-0.262878	-0.190403
101	-1	-1	-1	-1	-1	-1	-1	-1			101	-0.10136	-0.0751391	-0.0940946	-0.148709	-0.0697279	-0.11972	-0.115901	-0.0789258			101	-0.177773	-0.131785	-0.165031	-0.260818	-0.122294	-0.209975	-0.203276	-0.138426
102	-1	-1	-1	-1	-1	-1	-1	-1			102	-0.0550312	-0.0271775	-0.047481	-0.114095	-0.0230114	-0.0958756	-0.0885255	-0.0304457			102	-0.118734	-0.096832	-0.111872	-0.20011	-0.0928321	-0.168154	-0.155263	-0.0997451
103	-1	-0.586009	-1	-1	-0.621314	-1	-1	-0.733971			103	-0.0128677	-0.0061881	-0.0112268	-0.0926437	-0.00528804	-0.0391524	-0.0334584	-0.00694283			103	-0.105731	-0.0510884	-0.113189	-0.162486	-0.0540648	-0.139318	-0.106129	-0.0639653
104	-0.242306	-0.116744	-0.260391	-1	-0.124115	-0.471199	-0.673882	-0.146305			104	-0.00257212	-0.00122801	-0.00225129	-0.0284473	-0.00105181	-0.00821083	-0.00698077	-0.00137838			104	-0.0212539	-0.0101863	-0.0228397	-0.127907	-0.0108098	-0.0426711	-0.0599738	-0.0127613
105	-0.0467548	-0.0224902	-0.0502828	-0.255987	-0.0239232	-0.0851372	-0.131355	-0.0281883			105	-0.000495845	-0.000236386	-0.000434278	-0.00564781	-0.000202563	-0.00159889	-0.00135809	-0.000265354			105	-0.00410194	-0.00196267	-0.00441144	-0.0255022	-0.00208397	-0.0083275	-0.0116953	-0.00245911
106	-0.00895033	-0.00430399	-0.00962714	-0.049314	-0.0045787	-0.0163326	-0.0251953	-0.00539457			106	-9.49032e-05	-4.52309e-05	-8.313e-05	-0.00108727	-3.87623e-05	-0.000306625	-0.000260396	-5.07746e-05			106	-0.000785272	-0.000375612	-0.00084465	-0.00491367	-0.000398868	-0.00159768	-0.00224346	-0.00047063
107	-0.00171076	-0.000822612	-0.00184018	-0.00943727	-0.000875133	-0.00312308	-0.00481762	-0.00103106			107	-1.81391e-05	-8.64463e-06	-1.58892e-05	-0.000208045	-7.40846e-06	-5.86282e-05	-4.97871e-05	-9.7042e-06			107	-0.000150097	-7.17904e-05	-0.000161452	-0.000940367	-7.62368e-05	-0.000305508	-0.000428982	-8.99516e-05
108	-0.000326897	-0.000157186	-0.000351629	-0.00180372	-0.000167222	-0.000596817	-0.000920634	-0.000197016			108	-3.46604e-06	-1.65182e-06	-3.03616e-06	-3.97621e-05	-1.41561e-06	-1.12036e-05	-9.51404e-06	-1.85428e-06			108	-2.86811e-05	-1.37178e-05	-3.08509e-05	-0.000179731	-1.45675e-05	-5.83824e-05	-8.19775e-05	-1.71881e-05
109	-6.24609e-05	-3.00338e-05	-6.71867e-05	-0.000344657	-3.19514e-05	-0.000114037	-0.00017591	-3.76444e-05			109	-6.62264e-07	-3.15616e-07	-5.80127e-07	-7.59775e-06	-2.70484e-07	-2.14074e-06	-1.81789e-06	-3.54302e-07			109	-5.48016e-06	-2.62109e-06	-5.89478e-06	-3.43433e-05	-2.78344e-06	-1.11555e-05	-1.56639e-05	-3.28418e-06
110	-1.19344e-05	-5.73858e-06	-1.28374e-05	-6.58544e-05	-6.10497e-06	-2.17892e-05	-3.36113e-05	-7.19274e-06			110	-1.26539e-07	-6.03049e-08	-1.10845e-07	-1.45172e-06	-5.16814e-08	-4.09033e-07	-3.47346e-07	-6.76968e-08			110	-1.0471e-06	-5.00814e-07	-1.12632e-06	-6.56204e-06	-5.31832e-07	-2.13149e-06	-2.99291e-06	-6.2751e-07
111	-2.28031e-06	-1.09647e-06	-2.45284e-06	-1.25828e-05	-1.16648e-06	-4.16329e-06	-6.42213e-06	-1.37432e-06			111	-2.41778e-08	-1.15225e-08	-2.11792e-08	-2.7738e-07	-9.87476e-09	-7.81543e-08	-6.63675e-08	-1.29349e-08			111	-2.00068e-07	-9.56906e-08	-2.15206e-07	-1.25381e-06	-1.01617e-07	-4.07265e-07	-5.71857e-07	-1.19899e-07
112	-4.35698e-07	-2.09503e-07	-4.68664e-07	-2.4042e-06	-2.22879e-07	-7.95481e-07	-1.22708e-06	-2.62592e-07			112	-4.61965e-09	-2.2016e-09	-4.04672e-09	-5.29991e-08	-1.88677e-09	-1.4933e-08	-1.26808e-08	-2.47147e-09			112	-3.8227e-08	-1.82837e-08	-4.11193e-08	-2.39566e-07	-1.9416e-08	-7.78164e-08	-1.09265e-07	-2.29091e-08
113	-8.32496e-08	-4.00302e-08	-8.95486e-08	-4.59371e-07	-4.25847e-08	-1.51994e-07	-2.34457e-07	-5.01738e-08			113	-8.82675e-10	-4.2066e-10	-7.73206e-10	-1.01265e-08	-3.60505e-10	-2.85325e-09	-2.42293e-09	-4.72224e-10			113	-7.30414e-09	-3.49352e-09	-7.85678e-09	-4.57739e-08	-3.70972e-09	-1.48685e-08	-2.08772e-08	-4.37728e-09
114	-1.58977e-08	-7.64411e-09	-1.71008e-08	-8.77709e-08	-8.13296e-09	-2.90417e-08	-4.4797e-08	-9.58109e-09			114	-1.68653e-10	-8.03756e-11	-1.47737e-10	-1.93488e-09	-6.88816e-11	-5.45171e-10	-4.62949e-10	-9.02281e-11			114	-1.39556e-09	-6.67458e-10	-1.50116e-09	-8.74586e-09	-7.08892e-10	-2.84096e-09	-3.98891e-09	-8.36299e-10
115	-3.00344e-09	-1.44396e-09	-3.22678e-09	-1.67516e-08	-1.53737e-09	-5.54317e-09	-8.55676e-09	-1.80807e-09			115	-3.22244e-11	-1.53574e-11	-2.8228e-11	-3.69697e-10	-1.31612e-11	-1.04166e-10	-8.84557e-11	-1.72399e-11			115	-2.66555e-10	-1.27467e-10	-2.86834e-10	-1.67097e-09	-1.35492e-10	-5.42802e-10	-7.62345e-10	-1.59841e-10
116	-5.68883e-10	-2.53815e-10	-6.16017e-10	-3.14121e-09	-2.92493e-10	-1.03887e-09	-1.61253e-09	-3.18577e-10			116	-6.15711e-12	-2.93434e-12	-5.39353e-12	-7.06381e-11	-2.51471e-12	-1.99031e-11	-1.69012e-11	-3.29404e-12			116	-5.07956e-11	-2.4448e-11	-5.48633e-11	-3.19215e-10	-2.59845e-11	-1.03735e-10	-1.45411e-10	-3.0606e-11
117	-9.75928e-11	-4.76909e-11	-1.03641e-10	-5.64961e-10	-4.99391e-11	-1.90872e-10	-2.86043e-10	-5.79335e-11			117	-1.17644e-12	-5.60664e-13	-1.03054e-12	-1.34968e-11	-4.80485e-13	-3.80288e-12	-3.22932e-12	-6.29393e-13			117	-9.72584e-12	-4.69664e-12	-1.05223e-11	-6.10788e-11	-4.88658e-12	-1.99027e-11	-2.76808e-11	-5.88264e-12
118	-2.23619e-11	-1.35021e-11	-2.31229e-11	-1.06543e-10	-1.23522e-11	0	-3.14024e-11	-1.58239e-11			118	-2.24782e-13	-1.07126e-13	-1.96906e-13	-2.57884e-12	-9.18062e-14	-7.26619e-13	-6.17026e-13	-1.20258e-13			118	0	0	0	-1.15916e-11	0	-4.52335e-12	-6.11117e-12	0
119	-2.23619e-11	-3.52606e-11	-2.23607e-11	0	-3.22577e-11	0	-3.12784e-11	-4.03229e-11			119	-4.2949e-14	-2.04686e-14	-3.76228e-14	-4.92738e-13	-1.75414e-14	-1.38835e-13	-1.17895e-13	-2.29778e-14			119	0	-5.02316e-12	0	0	-4.59538e-12	0	0	-5.88694e-12
120	-4.6435e-11	-3.4385e-11	-4.73533e-11	0	-2.95224e-11	0	-6.25924e-11	-3.67612e-11			120	-8.20626e-15	-3.91094e-15	-7.1886e-15	-9.41476e-14	-3.35163e-15	-2.65273e-14	-2.25262e-14	-4.39038e-15			120	-7.22011e-12	-4.89843e-12	-7.3629e-12	0	-4.46662e-12	0	-9.40097e-12	-5.56183e-12
121	-3.78297e-11	-3.35312e-11	-3.57905e-11	0	-3.00163e-11	0	0	-3.37946e-11			121	-1.56797e-15	-7.47264e-16	-1.37353e-15	-1.79888e-14	-6.40396e-16	-5.06859e-15	-4.30408e-15	-8.38871e-16			121	-6.16829e-12	-4.7768e-12	-6.19399e-12	0	-4.34147e-12	0	0	-5.25468e-12
122	-3.23917e-11	-3.26986e-11	-3.01602e-11	0	-2.71391e-11	0	0	-3.19283e-11			122	-2.99592e-16	-1.4278e-16	-2.6244e-16	-3.43712e-15	-1.2236e-16	-9.68457e-16	-8.22381e-16	-1.60283e-16			122	-5.26969e-12	-4.65819e-12	-5.21066e-12	0	-4.21983e-12	0	0	-4.96449e-12
123	0	-3.0024e-11	0	0	-2.63787e-11	0	0	-3.11891e-11			123	-5.72429e-17	-2.7281e-17	-5.01444e-17	-6.5673e-16	-2.33794e-17	-1.85043e-16	-1.57132e-16	-3.06254e-17			123	0	-4.54252e-12	0	0	-4.10159e-12	0	0	-4.69032e-12
124	0	-3.06264e-11	0	0	-2.56396e-11	0	0	-2.56052e-11			124	-1.09374e-17	-5.21258e-18	-9.58109e-18	-1.25481e-16	-4.4671e-18	-3.53563e-17	-3.00233e-17	-5.85161e-18			124	0	-4.42972e-12	0	0	-3.98667e-12	0	0	-4.4313e-12
125	0	-2.77816e-11	0	0	-2.57999e-11	0	0	-2.41911e-11			125	-2.08981e-18	-9.95969e-19	-1.83066e-18	-2.39757e-17	-8.53528e-19	-6.75554e-18	-5.73655e-18	-1.11807e-18			125	0	-4.31973e-12	0	0	-3.87497e-12	0	0	-4.18658e-12
126	0	-2.70918e-11	0	0	-2.50453e-11	0	0	-2.28944e-11			126	-3.99299e-19	-1.903e-19	-3.49784e-19	-4.58105e-18	-1.63083e-19	-1.29078e-18	-1.09608e-18	-2.1363e-19			126	0	-4.21247e-12	0	0	-3.7664e-12	0	0	-3.95538e-12
127	0	-2.64191e-11	0	0	-2.22568e-11	0	0	-2.16301e-11			127	-7.62939e-20	-3.63606e-20	-6.68333e-20	-8.753e-19	-3.11603e-20	-2.46631e-19	-2.09429e-19	-4.08184e-20			127	0	-4.10787e-12	0	0	-3.66087e-12	0	0	-3.73694e-12
128	0	-2.57631e-11	0	0	-2.18228e-11	0	0	-2.04356e-11			128	-1.45775e-20	-6.94743e-21	-1.27698e-20	-1.67244e-19	-5.9538e-21	-4.71238e-20	-4.00155e-20	-7.79918e-21			128	0	-4.00587e-12	0	0	-3.55829e-12	0	0	-3.53057e-12
129	0	-2.60091e-11	0	0	-2.12113e-11	0	0	-1.76074e-11			129	-2.78531e-21	-1.32745e-21	-2.43994e-21	-3.19553e-20	-1.13759e-21	-9.00397e-21	-7.64576e-21	-1.49019e-21			129	0	-3.9064e-12	0	0	-3.45859e-12	0	0	-3.33559e-12
130	0	-2.53313e-11	0	0	-2.0617e-11	0	0	0			130	-5.3219e-22	-2.53635e-22	-4.66199e-22	-6.10569e-21	-2.17359e-22	-1.72039e-21	-1.46088e-21	-2.84732e-22			130	0	-3.8094e-12	0	0	-3.36169e-12	0	0	0
131	0	-2.25847e-11	0	0	-2.00393e-11	0	0	0			131	-1.01685e-22	-4.84622e-23	-8.90766e-23	-1.16661e-21	-4.15308e-23	-3.28716e-22	-2.7913e-22	-5.44038e-23			131	0	-3.71481e-12	0	0	-3.2675e-12	0	0	0
132	0	-2.22169e-11	0	0	-1.95219e-11	0	0	0			132	-1.9429e-23	-9.25967e-24	-1.70199e-23	-2.22905e-22	-7.93529e-24	-6.28079e-23	-5.33333e-23	-1.0395e-23			132	0	-3.62256e-12	0	0	-3.17594e-12	0	0	0
133	0	-2.16653e-11	0	0	-1.89749e-11	0	0	0			133	-3.7123e-24	-1.76925e-24	-3.25199e-24	-4.25905e-23	-1.5162e-24	-1.20007e-23	-1.01904e-23	-1.98617e-24			133	0	-3.53261e-12	0	0	-3.08696e-12	0	0	0
134	0	-2.11273e-11	0	0	-1.84433e-11	0	0	0			134	-7.09308e-25	-3.3805e-25	-6.21358e-25	-8.13777e-24	-2.89699e-25	-2.29298e-24	-1.94708e-24	-3.79498e-25			134	0	-3.44489e-12	0	0	-3.00047e-12	0	0	0
135	0	-2.06027e-11	0	0	-1.79265e-11	0	0	0			135	-1.35527e-25	-6.45913e-26	-1.18723e-25	-1.55488e-24	-5.53528e-26	-4.38121e-25	-3.72028e-25	-7.25108e-26			135	0	-3.35935e-12	0	0	-2.9164e-12	0	0	0
136	0	-2.00911e-11	0	0	-1.74242e-11	0	0	0			136	-2.58952e-26	-1.23415e-26	-2.26844e-26	-2.97092e-25	-1.05763e-26	-8.3712e-26	-7.10834e-26	-1.38547e-26			136	0	-3.27594e-12	0	0	-2.83468e-12	0	0	0
137	0	-1.96365e-11	0	0	-1.6936e-11	0	0	0			137	-4.94779e-27	-2.35809e-27	-4.33431e-27	-5.67653e-26	-2.0208e-27	-1.59949e-26	-1.35819e-26	-2.64722e-27			137	0	-3.19459e-12	0	0	-2.75526e-12	0	0	0
138	0	-1.9149e-11	0	0	-1.41365e-11	0	0	0			138	-9.45373e-28	-4.5056e-28	-8.28157e-28	-1.08461e-26	-3.86115e-28	-3.05615e-27	-2.5951e-27	-5.05805e-28			138	0	-3.11527e-12	0	0	-2.67806e-12	0	0	0
139	0	-1.86735e-11	0	0	-1.37404e-11	0	0	0			139	-1.80632e-28	-8.60886e-29	-1.58236e-28	-2.07237e-27	-7.37749e-29	-5.8394e-28	-4.95845e-28	-9.66443e-29			139	0	-3.03791e-12	0	0	-2.60302e-12	0	0	0
140	0	-1.82098e-11	0	0	0	0	0	0			140	-3.45134e-29	-1.6449e-29	-3.02342e-29	-3.95969e-28	-1.40962e-29	-1.11574e-28	-9.47411e-29	-1.84659e-29			140	0	-2.96248e-12	0	0	0	0	0	0
141	0	-1.77576e-11	0	0	0	0	0	0			141	-6.59446e-30	-3.14291e-30	-5.77685e-30	-7.56577e-29	-2.69335e-30	-2.13184e-29	-1.81022e-29	-3.52828e-30			141	0	-2.88892e-12	0	0	0	0	0	0
142	0	-1.73167e-11	0	0	0	0	0	0			142	-1.26e-30	-6.00515e-31	-1.10378e-30	-1.44559e-29	-5.14618e-31	-4.07332e-30	-3.45878e-30	-6.74149e-31			142	0	-2.81718e-12	0	0	0	0	0	0
143	0	-1.45017e-11	0	0	0	0	0	0			143	-2.40748e-31	-1.14741e-31	-2.109e-31	-2.76209e-30	-9.8328e-32	-7.7829e-31	-6.6087e-31	-1.2881e-31			143	0	-2.74723e-12	0	0	0	0	0	0
144	-1	-0.952123	-1	-1	-0.935315	-1	-1	-1			144	-0.211546	-0.172656	-0.211454	-0.215091	-0.170866	-0.211235	-0.214642	-0.19358			144	-0.371026	-0.302819	-0.370866	-0.377244	-0.299678	-0.37048	-0.376456	-0.339516
145	-1	-1	-1	-1	-1	-1	-1	-1			145	-0.209057	-0.160887	-0.207098	-0.215091	-0.158544	-0.208708	-0.214642	-0.178207			145	-0.366662	-0.282177	-0.363226	-0.377244	-0.278068	-0.366049	-0.376456	-0.312553
146	-1	-1	-1	-1	-1	-1	-1	-1			146	-0.189371	-0.143275	-0.185087	-0.215091	-0.139713	-0.194167	-0.214582	-0.157019			146	-0.332134	-0.251287	-0.324621	-0.377244	-0.24504	-0.340545	-0.376351	-0.275393
147	-1	-1	-1	-1	-1	-1	-1	-1			147	-0.158245	-0.122972	-0.152611	-0.207456	-0.119156	-0.168379	-0.187272	-0.13182			147	-0.277543	-0.215678	-0.267662	-0.363852	-0.208985	-0.295317	-0.328452	-0.231196
148	-1	-1	-1	-1	-1	-1	-1	-1			148	-0.125672	-0.10386	-0.121072	-0.17188	-0.0996926	-0.138208	-0.145814	-0.108773			148	-0.220413	-0.182157	-0.212346	-0.301458	-0.174849	-0.2424	-0.25574	-0.190775
149	-1	-1	-1	-1	-1	-1	-1	-1			149	-0.100935	-0.0748744	-0.0928539	-0.132143	-0.069832	-0.11051	-0.112725	-0.0792734			149	-0.177029	-0.131321	-0.162855	-0.231764	-0.122477	-0.193821	-0.197707	-0.139036
150	-1	-1	-1	-1	-1	-1	-1	-1			150	-0.0511464	-0.0270017	-0.04374	-0.103082	-0.0228135	-0.0818184	-0.0793271	-0.0304787			150	-0.117049	-0.0966268	-0.110516	-0.180794	-0.0927808	-0.1435	-0.13913	-0.0999411
151	-1	-0.588672	-1	-1	-0.590844	-1	-1	-0.717968			151	-0.0118565	-0.00615167	-0.010138	-0.049384	-0.0052018	-0.0230471	-0.0200942	-0.00692804			151	-0.0998503	-0.0513203	-0.0995704	-0.124252	-0.0513338	-0.128898	-0.121438	-0.0625403
152	-0.228879	-0.117295	-0.228392	-0.78099	-0.117771	-0.369211	-0.405874	-0.142986			152	-0.00236413	-0.00122096	-0.0020215	-0.0104344	-0.00103265	-0.00473076	-0.00405488	-0.00137434			152	-0.0200163	-0.0102343	-0.0199633	-0.0701244	-0.0102409	-0.0328086	-0.0356395	-0.0124655
153	-0.0441395	-0.0225971	-0.0440472	-0.152656	-0.0226906	-0.0716694	-0.0784863	-0.0275438			153	-0.00045552	-0.000235036	-0.000389505	-0.00203542	-0.000198795	-0.000917004	-0.000783209	-0.000264535			153	-0.00386091	-0.001972	-0.00385082	-0.0137141	-0.00197342	-0.00637092	-0.00689355	-0.00240166
154	-0.0084488	-0.00432447	-0.00843119	-0.0292971	-0.00434242	-0.0137358	-0.0150311	-0.00527105			154	-8.71768e-05	-4.49728e-05	-7.45431e-05	-0.000390472	-3.80384e-05	-0.000175699	-0.00014996	-5.06162e-05			154	-0.000739049	-0.0003774	-0.000737124	-0.00263222	-0.000377677	-0.0012211	-0.00132026	-0.00045962
155	-0.00161486	-0.000826529	-0.0016115	-0.00560255	-0.000829961	-0.00262603	-0.00287326	-0.00100744			155	-1.6662e-05	-8.59534e-06	-1.42474e-05	-7.46651e-05	-7.27001e-06	-3.35888e-05	-2.86644e-05	-9.67387e-06			155	-0.000141259	-7.21323e-05	-0.000140892	-0.000503375	-7.21853e-05	-0.000233456	-0.000252377	-8.78467e-05
156	-0.000308572	-0.000157934	-0.000307931	-0.00107065	-0.00015859	-0.000501813	-0.000549041	-0.000192504			156	-3.1838e-06	-1.6424e-06	-2.72241e-06	-1.42684e-05	-1.38915e-06	-6.41847e-06	-5.47733e-06	-1.84849e-06			156	-2.69922e-05	-1.37832e-05	-2.69221e-05	-9.6196e-05	-1.37933e-05	-4.46116e-05	-4.82258e-05	-1.67859e-05
157	-5.89597e-05	-3.01769e-05	-5.88372e-05	-0.000204577	-3.03021e-05	-9.58837e-05	-0.000104907	-3.67822e-05			157	-6.08336e-07	-3.13817e-07	-5.20178e-07	-2.72635e-06	-2.65428e-07	-1.2264e-06	-1.04657e-06	-3.53195e-07			157	-5.15747e-06	-2.63359e-06	-5.14408e-06	-1.83808e-05	-2.63551e-06	-8.52413e-06	-9.21467e-06	-3.20732e-06
158	-1.12655e-05	-5.76593e-06	-1.12421e-05	-3.90889e-05	-5.78984e-06	-1.83206e-05	-2.00447e-05	-7.028e-06			158	-1.16235e-07	-5.99613e-08	-9.93909e-08	-5.20927e-07	-5.07155e-08	-2.3433e-07	-1.99969e-07	-6.74852e-08			158	-9.85441e-07	-5.03201e-07	-9.82884e-07	-3.51205e-06	-5.03568e-07	-1.62872e-06	-1.76066e-06	-6.12825e-07
159	-2.15249e-06	-1.1017e-06	-2.14803e-06	-7.46874e-06	-1.10627e-06	-3.50053e-06	-3.82994e-06	-1.34284e-06			159	-2.2209e-08	-1.14568e-08	-1.89907e-08	-9.9534e-08	-9.69021e-09	-4.47736e-08	-3.82081e-08	-1.28944e-08			159	-1.88288e-07	-9.6147e-08	-1.878e-07	-6.71051e-07	-9.62169e-08	-3.11199e-07	-3.36409e-07	-1.17093e-07
160	-4.11278e-07	-2.10503e-07	-4.10424e-07	-1.42705e-06	-2.11373e-07	-6.68846e-07	-7.31787e-07	-2.56577e-07			160	-4.24348e-09	-2.18906e-09	-3.62856e-09	-1.9018e-08	-1.85151e-09	-8.5549e-09	-7.30043e-09	-2.46374e-09			160	-3.59764e-08	-1.83709e-08	-3.58829e-08	-1.28218e-07	-1.83841e-08	-5.94609e-08	-6.42777e-08	-2.23729e-08
161	-7.85839e-08	-4.02211e-08	-7.84203e-08	-2.7267e-07	-4.03875e-08	-1.27796e-07	-1.39823e-07	-4.90253e-08			161	-8.10802e-10	-4.18265e-10	-6.9331e-10	-3.63378e-09	-3.53768e-10	-1.63459e-09	-1.3949e-09	-4.70748e-10			161	-6.87414e-09	-3.51017e-09	-6.85621e-09	-2.44988e-08	-3.51269e-09	-1.13611e-08	-1.22816e-08	-4.27494e-09
162	-1.50075e-08	-7.68117e-09	-1.4976e-08	-5.21008e-08	-7.71327e-09	-2.44191e-08	-2.67162e-08	-9.36158e-09			162	-1.5492e-10	-7.99181e-11	-1.32471e-10	-6.94309e-10	-6.75944e-11	-3.12321e-10	-2.66523e-10	-8.99461e-11			162	-1.31351e-09	-6.70716e-10	-1.31003e-09	-4.68122e-09	-6.71234e-10	-2.17091e-09	-2.34667e-09	-8.16721e-10
163	-2.83517e-09	-1.45094e-09	-2.83089e-09	-9.94926e-09	-1.45801e-09	-4.66465e-09	-5.03691e-09	-1.76581e-09			163	-2.96006e-11	-1.527e-11	-2.53113e-11	-1.32662e-10	-1.29153e-11	-5.96754e-11	-5.09246e-11	-1.7186e-11			163	-2.50867e-10	-1.28086e-10	-2.50394e-10	-8.94336e-10	-1.28293e-10	-4.14942e-10	-4.48241e-10	-1.55994e-10
164	-5.37667e-10	-2.54668e-10	-5.38513e-10	-1.8785e-09	-2.55268e-10	-8.80522e-10	-9.61801e-10	-3.09897e-10			164	-5.65579e-12	-2.91764e-12	-4.83624e-12	-2.53478e-11	-2.46772e-12	-1.14022e-11	-9.73017e-12	-3.28374e-12			164	-4.78079e-11	-2.45228e-11	-4.79085e-11	-1.70723e-10	-2.44434e-11	-7.93434e-11	-8.57648e-11	-2.97067e-11
165	-9.24704e-11	-4.79544e-11	-9.26347e-11	-3.35797e-10	-4.81038e-11	-1.50449e-10	-1.61822e-10	-5.87401e-11			165	-1.08065e-12	-5.57475e-13	-9.24063e-13	-4.84322e-12	-4.71508e-13	-2.17862e-12	-1.85915e-12	-6.27426e-13			165	-9.08826e-12	-4.72462e-12	-9.10496e-12	-3.28139e-11	-4.73631e-12	-1.50197e-11	-1.63452e-11	-4.03329e-12
166	-2.2336e-11	-1.25882e-11	-2.22676e-11	-3.76018e-11	-1.27522e-11	-2.02786e-11	-3.12558e-11	-1.58888e-11			166	-2.0648e-13	-1.06517e-13	-1.76561e-13	-9.25397e-13	-9.0091e-14	-4.1627e-13	-3.55227e-13	-1.19883e-13			166	0	0	0	-7.57912e-12	0	0	0	0
167	-2.26071e-11	-3.28739e-11	-2.23607e-11	-3.21819e-11	-3.33023e-11	-2.09793e-11	-3.09675e-11	-4.03907e-11			167	-3.94522e-14	-2.03523e-14	-3.37356e-14	-1.76816e-13	-1.72137e-14	-7.95369e-14	-6.78734e-14	-2.2906e-14			167	0	-4.68316e-12	0	0	-4.74418e-12	0	0	-5.89684e-12
168	-4.87723e-11	-3.00952e-11	-4.83232e-11	-7.28504e-11	-3.22984e-11	-4.9069e-11	-6.42736e-11	-3.71396e-11			168	-7.53813e-15	-3.88871e-15	-6.44588e-15	-3.37843e-14	-3.28902e-15	-1.51971e-14	-1.29686e-14	-4.37666e-15			168	-7.58355e-12	-4.55329e-12	-7.51372e-12	-1.1022e-11	-4.60118e-12	-7.42397e-12	-9.99381e-12	-5.61909e-12
169	-4.42969e-11	-3.06078e-11	-4.51416e-11	-5.53888e-11	-2.9495e-11	-4.42083e-11	-4.77869e-11	-3.4436e-11			169	-1.44031e-15	-7.43018e-16	-1.23162e-15	-6.45519e-15	-6.28433e-16	-2.90372e-15	-2.47791e-15	-8.36251e-16			169	-6.88767e-12	-4.42703e-12	-6.77997e-12	-9.11052e-12	-4.46248e-12	-6.87389e-12	-8.27012e-12	-5.35442e-12
170	-3.83655e-11	-2.76822e-11	-3.75205e-11	-4.62887e-11	-2.78346e-11	-4.23224e-11	-3.96127e-11	-3.2814e-11			170	-2.75201e-16	-1.41969e-16	-2.35326e-16	-1.2334e-15	-1.20075e-16	-5.54815e-16	-4.73454e-16	-1.59783e-16			170	-6.25565e-12	-4.30426e-12	-6.11788e-12	-7.53053e-12	-4.32797e-12	-6.36458e-12	-6.84371e-12	-5.10221e-12
171	-3.4845e-11	-2.69145e-11	-3.39331e-11	0	-2.69956e-11	-3.61413e-11	0	-3.23708e-11			171	-5.25826e-17	-2.7126e-17	-4.49638e-17	-2.35666e-16	-2.29427e-17	-1.06009e-16	-9.0463e-17	-3.05298e-17			171	-5.68162e-12	-4.1849e-12	-5.52044e-12	0	-4.1975e-12	-5.893e-12	0	-4.86188e-12
172	-3.17192e-11	-2.61682e-11	-3.06194e-11	0	-2.61818e-11	-3.34635e-11	0	-3.08071e-11			172	-1.0047e-17	-5.18298e-18	-8.59124e-18	-4.50288e-17	-4.38366e-18	-2.02551e-17	-1.72848e-17	-5.83334e-18			172	-5.16027e-12	-4.06885e-12	-4.98135e-12	0	-4.07098e-12	-5.45636e-12	0	-4.63288e-12
173	-2.47398e-11	-2.63395e-11	0	0	-2.53926e-11	-3.10541e-11	0	-2.5509e-11			173	-1.91967e-18	-9.90315e-19	-1.64153e-18	-8.60368e-18	-8.37585e-19	-3.87016e-18	-3.30261e-18	-1.11458e-18			173	-4.68676e-12	-3.95602e-12	0	0	-3.94826e-12	-5.05208e-12	0	-4.41466e-12
174	0	-2.56091e-11	0	0	-2.54955e-11	-2.87532e-11	0	-2.43075e-11			174	-3.66792e-19	-1.8922e-19	-3.13648e-19	-1.64391e-18	-1.60037e-19	-7.39472e-19	-6.3103e-19	-2.12963e-19			174	0	-3.84632e-12	0	0	-3.82925e-12	-4.67775e-12	0	-4.20672e-12
175	0	-2.27358e-11	0	0	-2.46957e-11	0	0	-2.31626e-11			175	-7.0083e-20	-3.61543e-20	-5.99289e-20	-3.14103e-19	-3.05784e-20	-1.41291e-19	-1.20571e-19	-4.06909e-20			175	0	-3.73966e-12	0	0	-3.71382e-12	0	0	-4.00857e-12
176	0	-2.21054e-11	0	0	-2.18982e-11	0	0	-2.21095e-11			176	-1.33908e-20	-6.90802e-21	-1.14506e-20	-6.00158e-20	-5.84261e-21	-2.69966e-20	-2.30375e-20	-7.77483e-21			176	0	-3.63596e-12	0	0	-3.60187e-12	0	0	-3.81976e-12
177	0	-2.16807e-11	0	0	-2.14242e-11	0	0	-2.1068e-11			177	-2.55857e-21	-1.31992e-21	-2.18788e-21	-1.14673e-20	-1.11635e-21	-5.15824e-21	-4.40179e-21	-1.48554e-21			177	0	-3.53513e-12	0	0	-3.4933e-12	0	0	-3.63984e-12
178	0	-2.10795e-11	0	0	-2.07784e-11	0	0	-2.00757e-11			178	-4.88867e-22	-2.52197e-22	-4.18039e-22	-2.19105e-21	-2.13301e-22	-9.85588e-22	-8.4105e-22	-2.83843e-22			178	0	-3.4371e-12	0	0	-3.388e-12	0	0	-3.46839e-12
179	0	-2.04949e-11	0	0	-2.0152e-11	0	0	-1.74461e-11			179	-9.34079e-23	-4.81875e-23	-7.9875e-23	-4.18646e-22	-4.07553e-23	-1.88317e-22	-1.607e-22	-5.4234e-23			179	0	-3.34178e-12	0	0	-3.28587e-12	0	0	-3.30502e-12
180	0	-1.99266e-11	0	0	-1.95888e-11	0	0	0			180	-1.78474e-23	-9.2072e-24	-1.52617e-23	-7.99909e-23	-7.78712e-24	-3.59817e-23	-3.07049e-23	-1.03625e-23			180	0	-3.24912e-12	0	0	-3.18682e-12	0	0	0
181	0	-1.94179e-11	0	0	-1.89983e-11	0	0	0			181	-3.41011e-24	-1.75922e-24	-2.91607e-24	-1.52839e-23	-1.48789e-24	-6.87504e-24	-5.86679e-24	-1.97997e-24			181	0	-3.15902e-12	0	0	-3.09076e-12	0	0	0
182	0	-1.88794e-11	0	0	-1.84256e-11	0	0	0			182	-6.51571e-25	-3.36136e-25	-5.57174e-25	-2.9203e-24	-2.8429e-25	-1.31362e-24	-1.12097e-24	-3.78314e-25			182	0	-3.07141e-12	0	0	-2.9976e-12	0	0	0
183	0	-1.83558e-11	0	0	-1.78702e-11	0	0	0			183	-1.24496e-25	-6.42256e-26	-1.0646e-25	-5.57984e-25	-5.43194e-26	-2.50993e-25	-2.14184e-25	-7.22845e-26			183	0	-2.98624e-12	0	0	-2.90724e-12	0	0	0
184	0	-1.78468e-11	0	0	-1.73315e-11	0	0	0			184	-2.37874e-26	-1.22716e-26	-2.03413e-26	-1.06614e-25	-1.03788e-26	-4.79574e-26	-4.09241e-26	-1.38114e-26			184	0	-2.90343e-12	0	0	-2.8196e-12	0	0	0
185	0	-1.73519e-11	0	0	-1.44351e-11	0	0	0			185	-4.54506e-27	-2.34474e-27	-3.88662e-27	-2.03709e-26	-1.98308e-27	-9.16323e-27	-7.81938e-27	-2.63896e-27			185	0	-2.82292e-12	0	0	-2.73461e-12	0	0	0
186	0	-1.4488e-11	0	0	-1.39999e-11	0	0	0			186	-8.68425e-28	-4.48011e-28	-7.42618e-28	-3.89227e-27	-3.78907e-28	-1.75082e-27	-1.49405e-27	-5.04227e-28			186	0	-2.74464e-12	0	0	-2.65218e-12	0	0	0
187	0	-1.40862e-11	0	0	0	0	0	0			187	-1.6593e-28	-8.56016e-29	-1.41892e-28	-7.43699e-28	-7.23977e-29	-3.3453e-28	-2.85469e-28	-9.63428e-29			187	0	-2.66853e-12	0	0	0	0	0	0
188	0	0	0	0	0	0	0	0			188	-3.17043e-29	-1.63559e-29	-2.71114e-29	-1.42099e-28	-1.3833e-29	-6.39188e-29	-5.45446e-29	-1.84083e-29			188	0	0	0	0	0	0	0	0
189	0	0	0	0	0	0	0	0			189	-6.05773e-30	-3.12514e-30	-5.18019e-30	-2.71509e-29	-2.64308e-30	-1.2213e-29	-1.04218e-29	-3.51727e-30			189	0	0	0	0	0	0	0	0
190	0	0	0	0	0	0	0	0			190	-1.15745e-30	-5.97121e-31	-9.89781e-31	-5.18774e-30	-5.05013e-31	-2.33354e-30	-1.9913e-30	-6.72047e-31			190	0	0	0	0	0	0	0	0
191	0	0	0	0	0	0	0	0			191	-2.21154e-31	-1.14092e-31	-1.89118e-31	-9.91224e-31	-9.64928e-32	-4.45871e-31	-3.80479e-31	-1.28408e-31			191	0	0	0	0	0	0	0	0
192	-1	-0.951469	-1	-1	-0.93536	-1	-1	-1			192	-0.211546	-0.172638	-0.211454	-0.215091	-0.170867	-0.211235	-0.214642	-0.19358			192	-0.371026	-0.302786	-0.370866	-0.377244	-0.29968	-0.37048	-0.376456	-0.339516
193	-1	-1	-1	-1	-1	-1	-1	-1			193	-0.208992	-0.160826	-0.207211	-0.215091	-0.158673	-0.207463	-0.214642	-0.178345			193	-0.366548	-0.282069	-0.363423	-0.377244	-0.278293	-0.363866	-0.376456	-0.312796
194	-1	-1	-1	-1	-1	-1	-1	-1			194	-0.189159	-0.143141	-0.185366	-0.215091	-0.13996	-0.190137	-0.21443	-0.15728			194	-0.331763	-0.251053	-0.32511	-0.377244	-0.245472	-0.333478	-0.376085	-0.275851
195	-1	-1	-1	-1	-1	-1	-1	-1			195	-0.157932	-0.122807	-0.152885	-0.200041	-0.119388	-0.162007	-0.186019	-0.132156			195	-0.276994	-0.215388	-0.268142	-0.350848	-0.209392	-0.284141	-0.326255	-0.231786
196	-1	-1	-1	-1	-1	-1	-1	-1			196	-0.125335	-0.103721	-0.121102	-0.160181	-0.100256	-0.13096	-0.144083	-0.109016			196	-0.219823	-0.181915	-0.212399	-0.280938	-0.175836	-0.229689	-0.252704	-0.1912
197	-1	-1	-1	-1	-1	-1	-1	-1			197	-0.0997984	-0.0746292	-0.0924087	-0.122157	-0.0700377	-0.105292	-0.111357	-0.0796901			197	-0.175035	-0.130891	-0.162074	-0.214249	-0.122838	-0.18467	-0.195306	-0.139767
198	-1	-1	-1	-1	-1	-1	-1	-1			198	-0.0487882	-0.0268397	-0.041159	-0.0916601	-0.0224304	-0.066356	-0.0693483	-0.0305651			198	-0.115855	-0.0964379	-0.109637	-0.160761	-0.0926912	-0.1275	-0.132886	-0.100184
199	-1	-0.591737	-0.992483	-1	-0.538395	-1	-1	-0.700832			199	-0.0112535	-0.00611812	-0.00933906	-0.0282006	-0.0050447	-0.0163442	-0.016155	-0.00692365			199	-0.0965479	-0.0515388	-0.0862879	-0.111853	-0.0466648	-0.128291	-0.131576	-0.0610221
200	-0.221071	-0.117811	-0.197584	-0.538421	-0.106917	-0.309942	-0.324395	-0.139439			200	-0.00224076	-0.00121447	-0.00185198	-0.00577724	-0.000998132	-0.00331509	-0.00322575	-0.0013723			200	-0.0193242	-0.0102796	-0.0171924	-0.0475754	-0.00927406	-0.0273167	-0.0283726	-0.0121509
201	-0.0426207	-0.0226972	-0.0380583	-0.104478	-0.0205839	-0.0600039	-0.0625801	-0.0268553			201	-0.000431629	-0.000233793	-0.000356446	-0.0011194	-0.00019202	-0.000640993	-0.000621715	-0.000264095			201	-0.00372623	-0.00198079	-0.00331211	-0.00923478	-0.00178573	-0.0052899	-0.00547454	-0.00234059
202	-0.00815759	-0.00434368	-0.00728311	-0.0200222	-0.00393868	-0.011494	-0.0119793	-0.00513908			202	-8.25999e-05	-4.47354e-05	-6.82016e-05	-0.000214462	-3.67375e-05	-0.000122756	-0.00011899	-5.05303e-05			202	-0.000713224	-0.000379086	-0.000633849	-0.00176987	-0.000341706	-0.00101336	-0.001048	-0.000447914
203	-0.00155918	-0.000830203	-0.001392	-0.00382782	-0.000752773	-0.00219724	-0.0022897	-0.00098221			203	-1.57871e-05	-8.54998e-06	-1.30348e-05	-4.09984e-05	-7.02121e-06	-2.34653e-05	-2.27427e-05	-9.65737e-06			203	-0.000136322	-7.24547e-05	-0.000121147	-0.000338367	-6.53083e-05	-0.00019372	-0.000200314	-8.56084e-05
204	-0.000297932	-0.000158637	-0.000265986	-0.000731462	-0.00014384	-0.000419867	-0.000437525	-0.000187681			204	-3.01661e-06	-1.63374e-06	-2.4907e-06	-7.83434e-06	-1.34161e-06	-4.4839e-06	-4.34572e-06	-1.84533e-06			204	-2.60487e-05	-1.38448e-05	-2.31489e-05	-6.4659e-05	-1.24791e-05	-3.70176e-05	-3.82767e-05	-1.63581e-05
205	-5.69266e-05	-3.03112e-05	-5.08226e-05	-0.000139763	-2.74839e-05	-8.02256e-05	-8.35992e-05	-3.58607e-05			205	-5.7639e-07	-3.12163e-07	-4.75904e-07	-1.49694e-06	-2.56344e-07	-8.56756e-07	-8.3035e-07	-3.5259e-07			205	-4.97718e-06	-2.64537e-06	-4.42312e-06	-1.23547e-05	-2.38442e-06	-7.07311e-06	-7.31365e-06	-3.12558e-06
206	-1.0877e-05	-5.7916e-06	-9.71073e-06	-2.67047e-05	-5.25136e-06	-1.53288e-05	-1.59734e-05	-6.85192e-06			206	-1.10131e-07	-5.96453e-08	-9.09314e-08	-2.8602e-07	-4.89797e-08	-1.63701e-07	-1.58656e-07	-6.73696e-08			206	-9.50993e-07	-5.05454e-07	-8.45131e-07	-2.36062e-06	-4.55592e-07	-1.35147e-06	-1.39743e-06	-5.97207e-07
207	-2.07827e-06	-1.10661e-06	-1.85544e-06	-5.10247e-06	-1.00338e-06	-2.92889e-06	-3.05205e-06	-1.3092e-06			207	-2.10428e-08	-1.13965e-08	-1.73743e-08	-5.465e-08	-9.35856e-09	-3.12785e-08	-3.03145e-08	-1.28723e-08			207	-1.81706e-07	-9.65775e-08	-1.6148e-07	-4.51043e-07	-8.705e-08	-2.58226e-07	-2.67007e-07	-1.14108e-07
208	-3.97095e-07	-2.1144e-07	-3.5452e-07	-9.7493e-07	-1.91716e-07	-5.59625e-07	-5.83158e-07	-2.50149e-07			208	-4.02064e-09	-2.17754e-09	-3.31973e-09	-1.0442e-08	-1.78814e-09	-5.97641e-09	-5.79221e-09	-2.45951e-09			208	-3.47186e-08	-1.84531e-08	-3.08541e-08	-8.61809e-08	-1.66327e-08	-4.93395e-08	-5.10175e-08	-2.18027e-08
209	-7.58724e-08	-4.04005e-08	-6.77382e-08	-1.86281e-07	-3.66315e-08	-1.06927e-07	-1.11424e-07	-4.77965e-08			209	-7.68224e-10	-4.16064e-10	-6.34302e-10	-1.99515e-09	-3.41661e-10	-1.14192e-09	-1.10672e-09	-4.6994e-10			209	-6.63361e-09	-3.52592e-09	-5.8953e-09	-1.64668e-08	-3.17806e-09	-9.42726e-09	-9.7479e-09	-4.16592e-09
210	-1.44891e-08	-7.71455e-09	-1.29353e-08	-3.55922e-08	-6.99494e-09	-2.04301e-08	-2.12802e-08	-9.12799e-09			210	-1.46785e-10	-7.94976e-11	-1.21197e-10	-3.81213e-10	-6.52812e-11	-2.18187e-10	-2.11462e-10	-8.97914e-11			210	-1.26747e-09	-6.73613e-10	-1.12634e-09	-3.14623e-09	-6.07163e-10	-1.8012e-09	-1.86275e-09	-7.9603e-10
211	-2.73705e-09	-1.45754e-09	-2.44376e-09	-6.796e-09	-1.3195e-09	-3.85779e-09	-4.0198e-09	-1.7244e-09			211	-2.80462e-11	-1.51897e-11	-2.31571e-11	-7.28384e-11	-1.24733e-11	-4.16891e-11	-4.04041e-11	-1.71564e-11			211	-2.42055e-10	-1.28676e-10	-2.15116e-10	-6.0098e-10	-1.15974e-10	-3.44076e-10	-3.55716e-10	-1.52029e-10
212	-5.20642e-10	-2.5558e-10	-4.29561e-10	-1.28417e-09	-2.31752e-10	-7.31018e-10	-7.63546e-10	-3.02615e-10			212	-5.35878e-12	-2.9023e-12	-4.42464e-12	-1.39172e-11	-2.38327e-12	-7.96556e-12	-7.72004e-12	-3.27808e-12			212	-4.62854e-11	-2.46094e-11	-4.11482e-11	-1.1482e-10	-2.2178e-11	-6.5748e-11	-6.8003e-11	-2.90221e-11
213	-9.05279e-11	-4.8098e-11	-8.19294e-11	-2.21501e-10	-4.45043e-11	-1.27474e-10	-1.32473e-10	-5.78624e-11			213	-1.0239e-12	-5.54546e-13	-8.4542e-13	-2.65917e-12	-4.55373e-13	-1.52198e-12	-1.47507e-12	-6.26344e-13			213	-8.9372e-12	-4.73595e-12	-5.61819e-12	-2.2139e-11	-3.08592e-12	-1.25665e-11	-1.30587e-11	-3.97544e-12
214	-2.2074e-11	-1.26783e-11	-2.29594e-11	-3.23813e-11	-1.18919e-11	-2.21826e-11	-3.17089e-11	-1.62515e-11			214	-1.95637e-13	-1.05958e-13	-1.61535e-13	-5.08087e-13	-8.70081e-14	-2.90807e-13	-2.81843e-13	-1.19676e-13			214	0	0	0	0	0	0	0	0
215	-2.2074e-11	-3.31094e-11	-5.97771e-11	-3.21819e-11	-3.22705e-11	-2.17676e-11	-3.09675e-11	-4.23536e-11			215	-3.73804e-14	-2.02454e-14	-3.08646e-14	-9.70802e-14	-1.66247e-14	-5.55646e-14	-5.38519e-14	-2.28664e-14			215	0	-4.71671e-12	-8.51574e-12	0	-4.5972e-12	0	0	-6.03363e-12
216	-5.13446e-11	-3.02124e-11	-5.62628e-11	-8.1731e-11	-2.94052e-11	-5.66982e-11	-7.20982e-11	-4.06497e-11			216	-7.14228e-15	-3.8683e-15	-5.89732e-15	-1.85491e-14	-3.17648e-15	-1.06168e-14	-1.02895e-14	-4.36909e-15			216	-7.76824e-12	-4.57102e-12	-8.0151e-12	-1.16433e-11	-4.4489e-12	-8.07713e-12	-1.09082e-11	-5.79089e-12
217	-4.71215e-11	-3.06272e-11	-5.21573e-11	-6.86449e-11	-2.76894e-11	-5.06003e-11	-6.46038e-11	-3.67353e-11			217	-1.36468e-15	-7.3912e-16	-1.1268e-15	-3.54418e-15	-6.0693e-16	-2.02855e-15	-1.96603e-15	-8.34802e-16			217	-7.32686e-12	-4.42984e-12	-7.54389e-12	-1.06735e-11	-4.30539e-12	-7.65564e-12	-1.00452e-11	-5.55791e-12
218	-4.44441e-11	-2.76098e-11	-4.56649e-11	-6.51462e-11	-2.67962e-11	-4.66666e-11	-6.15901e-11	-3.43067e-11			218	-2.60749e-16	-1.41224e-16	-2.15299e-16	-6.77187e-16	-1.15966e-16	-3.87597e-16	-3.7565e-16	-1.59506e-16			218	-6.91056e-12	-4.29301e-12	-7.10038e-12	-9.78453e-12	-4.16651e-12	-7.25614e-12	-9.25042e-12	-5.33431e-12
219	-4.3342e-11	-2.6757e-11	-4.44956e-11	-5.4532e-11	-2.59318e-11	-4.42314e-11	-5.22437e-11	-3.29265e-11			219	-4.98213e-17	-2.69838e-17	-4.11374e-17	-1.2939e-16	-2.21577e-17	-7.40584e-17	-7.17756e-17	-3.04767e-17			219	-6.51791e-12	-4.16042e-12	-6.68295e-12	-8.96959e-12	-4.0321e-12	-6.87749e-12	-8.51856e-12	-5.11971e-12
220	-3.77026e-11	-2.59306e-11	-3.82414e-11	-5.04282e-11	-2.59801e-11	-4.34013e-11	-4.81104e-11	-3.16019e-11			220	-9.51935e-18	-5.15583e-18	-7.86015e-18	-2.47226e-17	-4.23367e-18	-1.41504e-17	-1.37142e-17	-5.82319e-18			220	-6.14757e-12	-4.03191e-12	-6.29006e-12	-8.22253e-12	-3.90204e-12	-6.51859e-12	-7.8446e-12	-4.91373e-12
221	-3.55604e-11	-2.60157e-11	-3.63086e-11	-4.63327e-11	-2.51103e-11	-3.75627e-11	-4.44043e-11	-3.13998e-11			221	-1.81886e-18	-9.85128e-19	-1.50184e-18	-4.72375e-18	-8.08929e-19	-2.70372e-18	-2.62038e-18	-1.11264e-18			221	-5.79827e-12	-3.90738e-12	-5.92026e-12	-7.53768e-12	-3.77616e-12	-6.17843e-12	-7.22396e-12	-4.71605e-12
222	-3.36158e-11	-2.51803e-11	-3.4174e-11	-4.24737e-11	-2.22172e-11	-3.59145e-11	-4.08911e-11	-2.75185e-11			222	-3.4753e-19	-1.88229e-19	-2.86958e-19	-9.02566e-19	-1.54562e-19	-5.16602e-19	-5.00678e-19	-2.12592e-19			222	-5.46882e-12	-3.78669e-12	-5.57221e-12	-6.90988e-12	-3.65435e-12	-5.85602e-12	-6.65242e-12	-4.52632e-12
223	-3.17057e-11	-2.23107e-11	-3.22377e-11	0	-2.04346e-11	-3.40404e-11	0	-2.66428e-11			223	-6.64026e-20	-3.59651e-20	-5.48293e-20	-1.72453e-19	-2.95322e-20	-9.87074e-20	-9.56649e-20	-4.06199e-20			223	-5.15808e-12	-3.66973e-12	-5.24462e-12	0	-3.53647e-12	-5.55043e-12	0	-4.34422e-12
224	-2.99043e-11	-2.18111e-11	-3.03424e-11	0	-1.97755e-11	-3.2337e-11	0	-2.55709e-11			224	-1.26876e-20	-6.87189e-21	-1.04763e-20	-3.29507e-20	-5.64273e-21	-1.88601e-20	-1.82788e-20	-7.76125e-21			224	-4.86501e-12	-3.55639e-12	-4.93629e-12	0	-3.42239e-12	-5.26079e-12	0	-4.16945e-12
225	-2.42216e-11	-2.11374e-11	-2.45251e-11	0	-1.91375e-11	-3.06496e-11	0	-2.45422e-11			225	-2.42421e-21	-1.31302e-21	-2.00171e-21	-6.29589e-21	-1.07816e-21	-3.60361e-21	-3.49253e-21	-1.48294e-21			225	-4.58858e-12	-3.44654e-12	-4.64608e-12	0	-3.31199e-12	-4.98626e-12	0	-4.0017e-12
226	0	-2.04845e-11	0	0	-1.85202e-11	-2.90502e-11	0	-2.36081e-11			226	-4.63194e-22	-2.50879e-22	-3.82468e-22	-1.20296e-21	-2.06004e-22	-6.88544e-22	-6.6732e-22	-2.83346e-22			226	0	-3.34009e-12	0	0	-3.20515e-12	-4.72606e-12	0	-3.84071e-12
227	0	-1.98967e-11	0	0	-1.79536e-11	-2.36454e-11	0	-2.26583e-11			227	-8.85026e-23	-4.79357e-23	-7.30783e-23	-2.29849e-22	-3.93612e-23	-1.31561e-22	-1.27505e-22	-5.4139e-23			227	0	-3.23692e-12	0	0	-3.10176e-12	-4.47944e-12	0	-3.6862e-12
228	0	-1.92822e-11	0	0	-1.73744e-11	0	0	-2.17468e-11			228	-1.69102e-23	-9.15912e-24	-1.39631e-23	-4.39172e-23	-7.52075e-24	-2.51374e-23	-2.43625e-23	-1.03443e-23			228	0	-3.13694e-12	0	0	-3.00171e-12	0	0	-3.5379e-12
229	0	-1.86866e-11	0	0	-1.6814e-11	0	0	-1.7924e-11			229	-3.23103e-24	-1.75004e-24	-2.66794e-24	-8.39126e-24	-1.43699e-24	-4.80301e-24	-4.65496e-24	-1.97649e-24			229	0	-3.04005e-12	0	0	-2.90488e-12	0	0	-3.39556e-12
230	0	-1.81094e-11	0	0	-1.62716e-11	0	0	-1.72029e-11			230	-6.17354e-25	-3.34382e-25	-5.09766e-25	-1.60332e-24	-2.74566e-25	-9.17714e-25	-8.89426e-25	-3.77649e-25			230	0	-2.94615e-12	0	0	-2.81117e-12	0	0	-3.25895e-12
231	0	-1.75501e-11	0	0	-1.43605e-11	0	0	0			231	-1.17958e-25	-6.38906e-26	-9.74013e-26	-3.06346e-25	-5.24614e-26	-1.75348e-25	-1.69943e-25	-7.21573e-26			231	0	-2.85516e-12	0	0	-2.72049e-12	0	0	0
232	0	-1.46059e-11	0	0	-1.38973e-11	0	0	0			232	-2.25382e-26	-1.22076e-26	-1.86105e-26	-5.85336e-26	-1.00238e-26	-3.35039e-26	-3.24712e-26	-1.37871e-26			232	0	-2.76697e-12	0	0	-2.63273e-12	0	0	0
233	0	-1.41547e-11	0	0	0	0	0	0			233	-4.30638e-27	-2.33252e-27	-3.55593e-27	-1.1184e-26	-1.91525e-27	-6.40161e-27	-6.20429e-27	-2.6343e-27			233	0	-2.6815e-12	0	0	0	0	0	0
234	0	0	0	0	0	0	0	0			234	-8.2282e-28	-4.45677e-28	-6.79433e-28	-2.13693e-27	-3.65947e-28	-1.22316e-27	-1.18546e-27	-5.03337e-28			234	0	0	0	0	0	0	0	0
235	0	0	0	0	0	0	0	0			235	-1.57216e-28	-8.51559e-29	-1.2982e-28	-4.08303e-28	-6.99216e-29	-2.3371e-28	-2.26506e-28	-9.61726e-29			235	0	0	0	0	0	0	0	0
236	0	0	0	0	0	0	0	0			236	-3.00393e-29	-1.62708e-29	-2.48048e-29	-7.80145e-29	-1.33599e-29	-4.46551e-29	-4.32786e-29	-1.83757e-29			236	0	0	0	0	0	0	0	0
237	0	0	0	0	0	0	0	0			237	-5.73961e-30	-3.10888e-30	-4.73946e-30	-1.49062e-29	-2.55269e-30	-8.53228e-30	-8.26928e-30	-3.51105e-30			237	0	0	0	0	0	0	0	0
238	0	0	0	0	0	0	0	0			238	-1.09667e-30	-5.94016e-31	-9.05572e-31	-2.84814e-30	-4.87742e-31	-1.63027e-30	-1.58002e-30	-6.70856e-31			238	0	0	0	0	0	0	0	0
239	0	0	0	0	0	0	0	0			239	-2.0954e-31	-1.13499e-31	-1.73028e-31	-5.44193e-31	-9.3193e-32	-3.11496e-31	-3.01895e-31	-1.2818e-31			239	0	0	0	0	0	0	0	0
240	-1	-0.950772	-1	-1	-0.935719	-1	-1	-1			240	-0.211546	-0.172618	-0.211454	-0.215091	-0.170877	-0.211235	-0.214642	-0.19358			240	-0.371026	-0.302751	-0.370866	-0.377244	-0.299698	-0.37048	-0.376456	-0.339516
241	-1	-1	-1	-1	-1	-1	-1	-1			241	-0.208929	-0.160767	-0.207443	-0.215091	-0.158911	-0.206572	-0.214642	-0.178501			241	-0.366437	-0.281966	-0.36383	-0.377244	-0.278712	-0.362303	-0.376456	-0.31307
242	-1	-1	-1	-1	-1	-1	-1	-1			242	-0.18896	-0.143015	-0.185976	-0.215091	-0.140422	-0.187334	-0.214384	-0.157575			242	-0.331413	-0.250831	-0.32618	-0.377244	-0.246283	-0.328562	-0.376004	-0.276367
243	-1	-1	-1	-1	-1	-1	-1	-1			243	-0.157644	-0.12265	-0.153607	-0.194195	-0.119832	-0.157775	-0.185471	-0.132537			243	-0.276489	-0.215113	-0.269408	-0.340595	-0.210171	-0.276718	-0.325294	-0.232453
244	-1	-1	-1	-1	-1	-1	-1	-1			244	-0.125044	-0.10359	-0.121363	-0.152457	-0.101164	-0.126477	-0.143418	-0.109292			244	-0.219312	-0.181684	-0.212855	-0.267391	-0.177429	-0.221826	-0.251538	-0.191685
245	-1	-1	-1	-1	-1	-1	-1	-1			245	-0.0988438	-0.0743988	-0.0926949	-0.116734	-0.0704562	-0.101983	-0.110808	-0.0801816			245	-0.17336	-0.130487	-0.162576	-0.204737	-0.123572	-0.178867	-0.194344	-0.140629
246	-1	-1	-1	-1	-1	-1	-1	-1			246	-0.0472937	-0.0266922	-0.038882	-0.0821563	-0.0217671	-0.0544989	-0.0641783	-0.0306999			246	-0.115025	-0.096262	-0.109013	-0.144092	-0.100657	-0.119169	-0.130424	-0.100479
247	-1	-0.593407	-0.819919	-1	-0.457937	-1	-1	-0.682321			247	-0.0108789	-0.0060874	-0.00859338	-0.0204886	-0.00479176	-0.0131214	-0.0147332	-0.00692811			247	-0.0947925	-0.0517367	-0.070944	-0.119432	-0.0396138	-0.118992	-0.128353	-0.0593732
248	-0.217089	-0.118274	-0.162077	-0.433427	-0.0904269	-0.275069	-0.294038	-0.135616			248	-0.00216455	-0.00120852	-0.00169332	-0.00414088	-0.000943309	-0.00264307	-0.00293011	-0.00137192			248	-0.018957	-0.0103205	-0.0140332	-0.0380507	-0.00782745	-0.0241289	-0.0256555	-0.0118101
249	-0.041846	-0.022787	-0.0311745	-0.083844	-0.0173894	-0.0531701	-0.0566728	-0.0261135			249	-0.000416885	-0.000232652	-0.000325495	-0.000800071	-0.000181291	-0.000510324	-0.000564276	-0.000263975			249	-0.0036548	-0.00198872	-0.00269956	-0.00736259	-0.00150544	-0.00466518	-0.00494573	-0.00227446
250	-0.00800908	-0.00436086	-0.00596411	-0.0160582	-0.0033267	-0.0101819	-0.0108466	-0.00499694			250	-7.97762e-05	-4.45169e-05	-6.22642e-05	-0.000153198	-3.4678e-05	-9.77043e-05	-0.000107979	-5.05057e-05			250	-0.000699531	-0.000380605	-0.000516477	-0.00141019	-0.000288007	-0.000893409	-0.000946595	-0.000435241
251	-0.00153079	-0.000833483	-0.00113984	-0.00306964	-0.000635783	-0.00194629	-0.00207312	-0.000955038			251	-1.52473e-05	-8.50818e-06	-1.18995e-05	-2.92835e-05	-6.62734e-06	-1.86756e-05	-2.06376e-05	-9.65262e-06			251	-0.000133704	-7.27447e-05	-9.87081e-05	-0.00026957	-5.50428e-05	-0.000170778	-0.000180925	-8.31859e-05
252	-0.000292507	-0.000159263	-0.0002178	-0.000586567	-0.000121485	-0.000371908	-0.000396136	-0.00018249			252	-2.91347e-06	-1.62574e-06	-2.27373e-06	-5.59564e-06	-1.26634e-06	-3.56861e-06	-3.94344e-06	-1.84442e-06			252	-2.55485e-05	-1.39002e-05	-1.88611e-05	-5.15113e-05	-1.05175e-05	-3.26333e-05	-3.45715e-05	-1.58953e-05
253	-5.58902e-05	-3.04307e-05	-4.16156e-05	-0.000112077	-2.32123e-05	-7.10617e-05	-7.56906e-05	-3.48687e-05			253	-5.56685e-07	-3.10634e-07	-4.34447e-07	-1.06917e-06	-2.41962e-07	-6.81864e-07	-7.5348e-07	-3.52418e-07			253	-4.88162e-06	-2.65593e-06	-3.60383e-06	-9.84242e-06	-2.0096e-06	-6.23536e-06	-6.60565e-06	-3.03715e-06
254	-1.0679e-05	-5.81439e-06	-7.95152e-06	-2.14146e-05	-4.43519e-06	-1.35778e-05	-1.44622e-05	-6.6624e-06			254	-1.06366e-07	-5.93528e-08	-8.301e-08	-2.04288e-07	-4.62317e-08	-1.30284e-07	-1.43968e-07	-6.73368e-08			254	-9.32735e-07	-5.07469e-07	-6.88586e-07	-1.8806e-06	-3.83976e-07	-1.19139e-06	-1.26214e-06	-5.8031e-07
255	-2.04044e-06	-1.11096e-06	-1.5193e-06	-4.09169e-06	-8.47432e-07	-2.59432e-06	-2.7633e-06	-1.27299e-06			255	-2.03234e-08	-1.13405e-08	-1.58608e-08	-3.90332e-08	-8.83351e-09	-2.48935e-08	-2.75079e-08	-1.28661e-08			255	-1.78218e-07	-9.69622e-08	-1.31569e-07	-3.59325e-07	-7.33664e-08	-2.2764e-07	-2.41158e-07	-1.1088e-07
256	-3.89867e-07	-2.12271e-07	-2.90293e-07	-7.81798e-07	-1.61919e-07	-4.95697e-07	-5.27982e-07	-2.43231e-07			256	-3.88321e-09	-2.16684e-09	-3.03052e-09	-7.45807e-09	-1.68782e-09	-4.7564e-09	-5.25594e-09	-2.45833e-09			256	-3.40522e-08	-1.85266e-08	-2.51387e-08	-6.86562e-08	-1.40181e-08	-4.34953e-08	-4.60779e-08	-2.1186e-08
257	-7.44928e-08	-4.05584e-08	-5.54669e-08	-1.49378e-07	-3.09384e-08	-9.47125e-08	-1.00881e-07	-4.64742e-08			257	-7.41967e-10	-4.14017e-10	-5.79043e-10	-1.42501e-09	-3.22492e-10	-9.08806e-10	-1.00425e-09	-4.69714e-10			257	-6.50646e-09	-3.53986e-09	-4.80335e-09	-1.31181e-08	-2.67851e-09	-8.3106e-09	-8.80408e-09	-4.04801e-09
258	-1.42246e-08	-7.7451e-09	-1.05931e-08	-2.85415e-08	-5.90885e-09	-1.80974e-08	-1.92647e-08	-8.87594e-09			258	-1.41768e-10	-7.91062e-11	-1.10638e-10	-2.72277e-10	-6.16187e-11	-1.73646e-10	-1.91883e-10	-8.97484e-11			258	-1.24304e-09	-6.76328e-10	-9.17859e-10	-2.50646e-09	-5.11858e-10	-1.588e-09	-1.68214e-09	-7.7356e-10
259	-2.68826e-09	-1.4635e-09	-1.99854e-09	-5.38251e-09	-1.11453e-09	-3.4125e-09	-3.63489e-09	-1.67694e-09			259	-2.70877e-11	-1.51148e-11	-2.11396e-11	-5.20239e-11	-1.17735e-11	-3.31785e-11	-3.6663e-11	-1.71483e-11			259	-2.3762e-10	-1.29218e-10	-1.75267e-10	-4.78971e-10	-9.77356e-11	-3.03406e-10	-3.21445e-10	-1.47801e-10
260	-5.11204e-10	-2.56505e-10	-3.51893e-10	-1.02646e-09	-1.97282e-10	-6.50563e-10	-6.90087e-10	-2.94958e-10			260	-5.17565e-12	-2.88799e-12	-4.03916e-12	-9.9402e-12	-2.24956e-12	-6.33942e-12	-7.0052e-12	-3.27653e-12			260	-4.54455e-11	-2.47044e-11	-3.33274e-11	-9.1407e-11	-1.87241e-11	-5.78661e-11	-6.13654e-11	-2.83061e-11
261	-8.92078e-11	-4.83927e-11	-6.96871e-11	-1.75164e-10	-3.90452e-11	-1.09835e-10	-1.1526e-10	-5.6923e-11			261	-9.88914e-13	-5.51807e-13	-7.71764e-13	-1.89927e-12	-4.29825e-13	-1.21127e-12	-1.33848e-12	-6.26048e-13			261	-8.8118e-12	-4.77053e-12	-4.82495e-12	-1.76032e-11	-2.70296e-12	-1.11874e-11	-1.15387e-11	-3.91372e-12
262	-2.30597e-11	-1.28617e-11	-2.23607e-11	-3.27354e-11	-1.28829e-11	-2.15626e-11	-3.13942e-11	-1.5923e-11			262	-1.88952e-13	-1.05434e-13	-1.47461e-13	-3.62894e-13	-8.21267e-14	-2.31438e-13	-2.55744e-13	-1.19619e-13			262	0	0	0	0	0	0	0	0
263	-6.02204e-11	-3.35882e-11	-5.73097e-11	-3.21819e-11	-3.25577e-11	-2.17676e-11	-7.99996e-11	-4.15101e-11			263	-3.61032e-14	-2.01452e-14	-2.81755e-14	-6.93381e-14	-1.5692e-14	-4.4221e-14	-4.8865e-14	-2.28557e-14			263	-8.57889e-12	-4.78491e-12	-8.36692e-12	0	-4.63811e-12	0	-1.16795e-11	-5.91346e-12
264	-5.81254e-11	-3.24354e-11	-5.53143e-11	-8.09285e-11	-2.96066e-11	-5.47353e-11	-7.72011e-11	-4.00809e-11			264	-6.89825e-15	-3.84914e-15	-5.3835e-15	-1.32484e-14	-2.99827e-15	-8.44931e-15	-9.33664e-15	-4.36705e-15			264	-8.28045e-12	-4.62069e-12	-8.07561e-12	-1.18152e-11	-4.47938e-12	-7.7975e-12	-1.1271e-11	-5.70986e-12
265	-5.61034e-11	-2.94925e-11	-5.15177e-11	-7.98561e-11	-2.78224e-11	-4.97421e-11	-7.189e-11	-3.64403e-11			265	-1.31805e-15	-7.35456e-16	-1.02863e-15	-2.53137e-15	-5.7288e-16	-1.61441e-15	-1.78395e-15	-8.34415e-16			265	-7.99239e-12	-4.46211e-12	-7.79444e-12	-1.13762e-11	-4.32607e-12	-7.5258e-12	-1.08767e-11	-5.51328e-12
266	-5.09884e-11	-2.77124e-11	-4.9724e-11	-7.23975e-11	-2.68702e-11	-4.67144e-11	-6.93752e-11	-3.42369e-11			266	-2.51841e-16	-1.40523e-16	-1.9654e-16	-4.83669e-16	-1.0946e-16	-3.08466e-16	-3.4086e-16	-1.59432e-16			266	-7.71436e-12	-4.30897e-12	-7.52306e-12	-1.09535e-11	-4.17802e-12	-7.26356e-12	-1.04962e-11	-5.32346e-12
267	-4.78877e-11	-2.67613e-11	-4.66988e-11	-6.7828e-11	-2.59506e-11	-4.50866e-11	-6.51432e-11	-3.30582e-11			267	-4.81193e-17	-2.68498e-17	-3.7553e-17	-9.24146e-17	-2.09146e-17	-5.89386e-17	-6.5128e-17	-3.04628e-17			267	-7.446e-12	-4.16109e-12	-7.26113e-12	-1.05465e-11	-4.03503e-12	-7.01046e-12	-1.0129e-11	-5.14018e-12
268	-4.62218e-11	-2.58429e-11	-4.50729e-11	-6.53079e-11	-2.59461e-11	-4.35156e-11	-6.28644e-11	-3.192e-11			268	-9.19417e-18	-5.13019e-18	-7.17526e-18	-1.76576e-17	-3.99616e-18	-1.12614e-17	-1.2444e-17	-5.82054e-18			268	-7.18697e-12	-4.01828e-12	-7.00832e-12	-1.01546e-11	-3.89694e-12	-6.76618e-12	-9.7747e-12	-4.9632e-12
269	-4.46139e-11	-2.58358e-11	-4.50374e-11	-6.50983e-11	-2.50265e-11	-4.34801e-11	-6.06653e-11	-3.19077e-11			269	-1.75673e-18	-9.80224e-19	-1.37098e-18	-3.37384e-18	-7.63547e-19	-2.15172e-18	-2.37768e-18	-1.11213e-18			269	-6.93695e-12	-3.88037e-12	-6.76432e-12	-9.77734e-12	-3.76357e-12	-6.53042e-12	-9.43277e-12	-4.79233e-12
270	-4.45801e-11	-2.27816e-11	-4.34144e-11	-6.26004e-11	-2.20981e-11	-4.1912e-11	-6.06071e-11	-3.07702e-11			270	-3.3566e-19	-1.87291e-19	-2.61954e-19	-6.4464e-19	-1.45891e-19	-4.1113e-19	-4.54303e-19	-2.12496e-19			270	-6.69563e-12	-3.74719e-12	-6.5288e-12	-9.41406e-12	-3.63476e-12	-6.30286e-12	-9.10279e-12	-4.62733e-12
271	-3.92911e-11	-2.21925e-11	-3.83109e-11	-5.51077e-11	-2.02838e-11	-3.6984e-11	-5.34059e-11	-2.7402e-11			271	-6.41347e-20	-3.57857e-20	-5.00516e-20	-1.23171e-19	-2.78754e-20	-7.85546e-20	-8.68037e-20	-4.06017e-20			271	-6.46271e-12	-3.61859e-12	-6.30149e-12	-9.06428e-12	-3.51037e-12	-6.08324e-12	-8.78436e-12	-4.46801e-12
272	-3.82565e-11	-2.14309e-11	-3.51439e-11	-5.04297e-11	-1.95896e-11	-3.39257e-11	-4.89827e-11	-2.64586e-11			272	-1.22542e-20	-6.83758e-21	-9.56338e-21	-2.35343e-20	-5.32617e-21	-1.50094e-20	-1.65856e-20	-7.75778e-21			272	-6.23789e-12	-3.4944e-12	-6.08209e-12	-8.72749e-12	-3.39023e-12	-5.87127e-12	-8.47707e-12	-4.31418e-12
273	-3.69257e-11	-2.06954e-11	-3.39203e-11	-4.8556e-11	-1.89192e-11	-3.27436e-11	-4.72692e-11	-2.55476e-11			273	-2.34142e-21	-1.30646e-21	-1.82728e-21	-4.49669e-21	-1.01767e-21	-2.86786e-21	-3.16901e-21	-1.48228e-21			273	-6.02089e-12	-3.37447e-12	-5.87033e-12	-8.40322e-12	-3.2742e-12	-5.66669e-12	-8.18053e-12	-4.16565e-12
274	-3.56411e-11	-1.99851e-11	-3.27393e-11	-4.67519e-11	-1.83031e-11	-3.16026e-11	-4.56156e-11	-2.46681e-11			274	-4.47377e-22	-2.49624e-22	-3.49139e-22	-8.59183e-22	-1.94447e-22	-5.47962e-22	-6.05502e-22	-2.8322e-22			274	-5.81144e-12	-3.25866e-12	-5.66595e-12	-8.091e-12	-3.16215e-12	-5.46923e-12	-7.89436e-12	-4.02223e-12
275	-3.44791e-11	-1.93429e-11	-3.16537e-11	-4.50921e-11	-1.76767e-11	-3.05538e-11	-4.40955e-11	-2.38727e-11			275	-8.54805e-23	-4.76957e-23	-6.67101e-23	-1.64164e-22	-3.7153e-23	-1.04699e-22	-1.15693e-22	-5.41151e-23			275	-5.60927e-12	-3.14682e-12	-5.46868e-12	-7.79037e-12	-3.05393e-12	-5.27865e-12	-7.6182e-12	-3.88375e-12
276	-3.32797e-11	-1.8679e-11	-3.05516e-11	-4.34167e-11	-1.70717e-11	-2.94892e-11	-4.2553e-11	-2.30507e-11			276	-1.63328e-23	-9.11321e-24	-1.27463e-23	-3.13668e-23	-7.09883e-24	-2.00049e-23	-2.21055e-23	-1.03398e-23			276	-5.41414e-12	-3.03882e-12	-5.27827e-12	-7.50092e-12	-2.94941e-12	-5.09472e-12	-7.3517e-12	-3.75003e-12
277	-3.2122e-11	-1.8038e-11	-2.94879e-11	-4.18035e-11	-1.64875e-11	-2.84616e-11	-4.10644e-11	-2.22571e-11			277	-3.12071e-24	-1.74126e-24	-2.43544e-24	-5.99325e-24	-1.35637e-24	-3.82234e-24	-4.2237e-24	-1.97563e-24			277	-5.2258e-12	-2.93453e-12	-5.0945e-12	-7.22222e-12	-2.84847e-12	-4.91719e-12	-7.09453e-12	-3.62092e-12
278	-3.10045e-11	-1.74189e-11	-2.84612e-11	-4.02503e-11	-1.59232e-11	-2.74699e-11	-3.96279e-11	-2.14908e-11			278	-5.96276e-25	-3.32702e-25	-4.65341e-25	-1.14513e-24	-2.59163e-25	-7.30335e-25	-8.07022e-25	-3.77484e-25			278	-5.044e-12	-2.83381e-12	-4.91713e-12	-6.95388e-12	-2.75098e-12	-4.74585e-12	-6.84635e-12	-3.49626e-12
279	-2.99259e-11	-1.44453e-11	-2.50521e-11	-3.53433e-11	-1.40245e-11	-2.41788e-11	-3.82417e-11	-1.78201e-11			279	-1.13931e-25	-6.35694e-26	-8.89129e-26	-2.188e-25	-4.95183e-26	-1.39545e-25	-1.54198e-25	-7.21261e-26			279	-4.86854e-12	-2.73656e-12	-4.74593e-12	-6.6955e-12	-2.65683e-12	-4.58049e-12	-6.60685e-12	-3.37589e-12
280	-2.48053e-11	-1.39496e-11	-2.41799e-11	0	0	-2.33363e-11	-3.36553e-11	-1.72066e-11			280	-2.17688e-26	-1.21462e-26	-1.69886e-26	-4.1806e-26	-9.46147e-27	-2.66629e-26	-2.94626e-26	-1.37812e-26			280	-4.69917e-12	-2.64264e-12	-4.58069e-12	0	0	-4.42088e-12	-6.37574e-12	-3.25966e-12
281	0	0	0	0	0	0	0	0			281	-4.15937e-27	-2.32077e-27	-3.24602e-27	-7.98787e-27	-1.80781e-27	-5.09449e-27	-5.62941e-27	-2.63318e-27			281	0	0	0	0	0	0	0	0
282	0	0	0	0	0	0	0	0			282	-7.94733e-28	-4.4343e-28	-6.20219e-28	-1.52624e-27	-3.45418e-28	-9.73405e-28	-1.07561e-27	-5.03122e-28			282	0	0	0	0	0	0	0	0
283	0	0	0	0	0	0	0	0			283	-1.5185e-28	-8.47261e-29	-1.18505e-28	-2.91618e-28	-6.59991e-29	-1.85989e-28	-2.05517e-28	-9.61318e-29			283	0	0	0	0	0	0	0	0
284	0	0	0	0	0	0	0	0			284	-2.90141e-29	-1.61886e-29	-2.26429e-29	-5.57195e-29	-1.26105e-29	-3.55369e-29	-3.92682e-29	-1.83679e-29			284	0	0	0	0	0	0	0	0
285	0	0	0	0	0	0	0	0			285	-5.54373e-30	-3.09315e-30	-4.32639e-30	-1.06463e-29	-2.40948e-30	-6.79004e-30	-7.50297e-30	-3.50957e-30			285	0	0	0	0	0	0	0	0
286	0	0	0	0	0	0	0	0			286	-1.05924e-30	-5.91009e-31	-8.26644e-31	-2.03419e-30	-4.6038e-31	-1.29737e-30	-1.43359e-30	-6.70576e-31			286	0	0	0	0	0	0	0	0
287	0	0	0	0	0	0	0	0			287	-2.0239e-31	-1.12924e-31	-1.57947e-31	-3.88672e-31	-8.7965e-32	-2.47889e-31	-2.73916e-31	-1.28127e-31			287	0	0	0	0	0	0	0	0
288	-1	-0.950027	-1	-1	-0.936489	-1	-1	-1			288	-0.211546	-0.172596	-0.211454	-0.215091	-0.170899	-0.211235	-0.214642	-0.19358			288	-0.371026	-0.302713	-0.370866	-0.377244	-0.299737	-0.37048	-0.376456	-0.339516
Threonine											Isoleucine
Time (h)	1:1:1	1:1:0.001	1:0.001:1	0.001:1:1	1:0.001:0.001	0.001:1:0.001	0.001:0.001:1	1:0.126:0.013			Time (h)	1:1:1	1:1:0.001	1:0.001:1	0.001:1:1	1:0.001:0.001	0.001:1:0.001	0.001:0.001:1	1:0.126:0.013
1	-1	-0.901672	-1	-1	-0.888939	-1	-1	-1			1	-0.25449	-0.218168	-0.25438	-0.258754	-0.21619	-0.254114	-0.258213	-0.242228
2	-1	-0.901602	-1	-1	-0.88888	-1	-1	-1			2	-0.254492	-0.218164	-0.254382	-0.258754	-0.216187	-0.254114	-0.258213	-0.242224
3	-1	-0.901493	-1	-1	-0.888787	-1	-1	-1			3	-0.254495	-0.21816	-0.254385	-0.258754	-0.216183	-0.254114	-0.258213	-0.242217
4	-1	-0.901326	-1	-1	-0.888642	-1	-1	-1			4	-0.2545	-0.218153	-0.25439	-0.258754	-0.216176	-0.254114	-0.258213	-0.242207
5	-1	-0.901066	-1	-1	-0.888414	-1	-1	-1			5	-0.254508	-0.218142	-0.254398	-0.258754	-0.216164	-0.254114	-0.258213	-0.242191
6	-1	-0.900663	-1	-1	-0.888057	-1	-1	-1			6	-0.25452	-0.218125	-0.25441	-0.258754	-0.216147	-0.254114	-0.258213	-0.242166
7	-1	-0.900039	-1	-1	-0.887497	-1	-1	-1			7	-0.254539	-0.2181	-0.254429	-0.258754	-0.216119	-0.254114	-0.258213	-0.242127
8	-1	-0.899069	-1	-1	-0.886621	-1	-1	-1			8	-0.254569	-0.218061	-0.254458	-0.258754	-0.216076	-0.254114	-0.258213	-0.242065
9	-1	-0.897563	-1	-1	-0.885248	-1	-1	-1			9	-0.254616	-0.218002	-0.254505	-0.258754	-0.216008	-0.254114	-0.258213	-0.241969
10	-1	-0.895225	-1	-1	-0.883101	-1	-1	-1			10	-0.254689	-0.217911	-0.254577	-0.258754	-0.215902	-0.254114	-0.258213	-0.241774
11	-1	-0.891598	-1	-1	-0.879746	-1	-1	-1			11	-0.254699	-0.21777	-0.254589	-0.258754	-0.215734	-0.254115	-0.258213	-0.241439
12	-1	-0.885978	-1	-1	-0.874516	-1	-1	-1			12	-0.254699	-0.217411	-0.254589	-0.258754	-0.215371	-0.254115	-0.258213	-0.240827
13	-1	-0.877295	-1	-1	-0.866389	-1	-1	-1			13	-0.254699	-0.216779	-0.254589	-0.258755	-0.214804	-0.254115	-0.258214	-0.239876
14	-1	-0.863941	-1	-1	-0.853827	-1	-1	-1			14	-0.254699	-0.215722	-0.254589	-0.258755	-0.213923	-0.254115	-0.258214	-0.238408
15	-1	-0.843564	-1	-1	-0.834563	-1	-1	-1			15	-0.254699	-0.213053	-0.254589	-0.258756	-0.211812	-0.254116	-0.258215	-0.23616
16	-1	-0.812848	-1	-1	-0.805397	-1	-1	-1			16	-0.254699	-0.209033	-0.254589	-0.258758	-0.207995	-0.254117	-0.258217	-0.23276
17	-1	-0.767431	-1	-1	-0.762096	-1	-1	-0.94521			17	-0.254161	-0.203094	-0.253669	-0.25876	-0.202334	-0.254119	-0.258219	-0.226424
18	-1	-0.702248	-1	-1	-0.699718	-1	-1	-0.86524			18	-0.246341	-0.194584	-0.245813	-0.258764	-0.194191	-0.254121	-0.258223	-0.216974
19	-0.966972	-0.612847	-0.965084	-1	-0.613871	-1	-1	-0.755508			19	-0.229954	-0.182632	-0.229687	-0.25877	-0.182681	-0.254125	-0.258229	-0.202679
[truncated: 269 more rows]

## Sheet: Carbon Compounds
Sphingobium sp. AP49
Carbon Compounds
[truncated: 294 more rows]

## Sheet: Inorganic Ions and Compounds
Sphingobium sp. AP49
[truncated: 1,745 more rows]

[truncated: 2 more sheets: Nucleosides, Nucleobase, Vitami, Other Compounds]
